# Supplementary material for: Frequency Band-Specific Electrical Brain Stimulation Modulates Cognitive Control Processes
Source: PLoS One. 2015 Sep 25;10(9):e0138984. doi: 10.1371/journal.pone.0138984 (PMC4583279; doi:10.1371/journal.pone.0138984)
Supplement: S2 File — This zip archive contains the necessary Matlab code, SPSS syntax, SPSS data and raw logfile data to perform the analyses described in the paper. EEG data and Matlab code to extract peak frequencies are available upon request (joramvandriel@gmail.com). (ZIP) [file pone.0138984.s002.zip]

Archive with 429 entries (412 files):
- S2_File/
- S2_File/.DS_Store
- __MACOSX/
- __MACOSX/S2_File/
- __MACOSX/S2_File/._.DS_Store
- S2_File/matlab_scripts/
- S2_File/matlab_scripts/all_relevant_behav.mat
- S2_File/matlab_scripts/script4behavior_acc.m
- S2_File/matlab_scripts/script4behavior_RT.m
- S2_File/matlab_scripts/script4plots.m
- __MACOSX/S2_File/matlab_scripts/
- __MACOSX/S2_File/matlab_scripts/._script4plots.m
- S2_File/rawdata/
- S2_File/rawdata/alpha/
- S2_File/rawdata/alpha/pp01_simonA2_PRE-STIM_EEG.txt
- __MACOSX/S2_File/rawdata/
- __MACOSX/S2_File/rawdata/alpha/
- __MACOSX/S2_File/rawdata/alpha/._pp01_simonA2_PRE-STIM_EEG.txt
- S2_File/rawdata/alpha/pp01_simonB2_STIM.txt
- __MACOSX/S2_File/rawdata/alpha/._pp01_simonB2_STIM.txt
- S2_File/rawdata/alpha/pp01_simonC2_POST-STIM.txt
- __MACOSX/S2_File/rawdata/alpha/._pp01_simonC2_POST-STIM.txt
- S2_File/rawdata/alpha/pp02_simonA2_PRE-STIM_EEG.txt
- __MACOSX/S2_File/rawdata/alpha/._pp02_simonA2_PRE-STIM_EEG.txt
- S2_File/rawdata/alpha/pp02_simonB2_STIM.txt
- __MACOSX/S2_File/rawdata/alpha/._pp02_simonB2_STIM.txt
- S2_File/rawdata/alpha/pp02_simonC2_POST-STIM.txt
- __MACOSX/S2_File/rawdata/alpha/._pp02_simonC2_POST-STIM.txt
- S2_File/rawdata/alpha/pp03_simonA1_PRE-STIM_EEG.txt
- __MACOSX/S2_File/rawdata/alpha/._pp03_simonA1_PRE-STIM_EEG.txt
- S2_File/rawdata/alpha/pp03_simonB1_STIM.txt
- __MACOSX/S2_File/rawdata/alpha/._pp03_simonB1_STIM.txt
- S2_File/rawdata/alpha/pp03_simonC1_POST-STIM.txt
- __MACOSX/S2_File/rawdata/alpha/._pp03_simonC1_POST-STIM.txt
- S2_File/rawdata/alpha/pp04_simonA1_PRE-STIM_EEG.txt
- __MACOSX/S2_File/rawdata/alpha/._pp04_simonA1_PRE-STIM_EEG.txt
- S2_File/rawdata/alpha/pp04_simonB1_STIM.txt
- __MACOSX/S2_File/rawdata/alpha/._pp04_simonB1_STIM.txt
- S2_File/rawdata/alpha/pp04_simonC1_POST-STIM.txt
- __MACOSX/S2_File/rawdata/alpha/._pp04_simonC1_POST-STIM.txt
- S2_File/rawdata/alpha/pp05_simonA2_PRE-STIM_EEG.txt
- __MACOSX/S2_File/rawdata/alpha/._pp05_simonA2_PRE-STIM_EEG.txt
- S2_File/rawdata/alpha/pp05_simonB2_STIM.txt
- __MACOSX/S2_File/rawdata/alpha/._pp05_simonB2_STIM.txt
- S2_File/rawdata/alpha/pp05_simonC2_POST-STIM.txt
- __MACOSX/S2_File/rawdata/alpha/._pp05_simonC2_POST-STIM.txt
- S2_File/rawdata/alpha/pp07_simonA1_PRE-STIM_EEG.txt
- __MACOSX/S2_File/rawdata/alpha/._pp07_simonA1_PRE-STIM_EEG.txt
- S2_File/rawdata/alpha/pp07_simonB1_STIM.txt
- __MACOSX/S2_File/rawdata/alpha/._pp07_simonB1_STIM.txt
- S2_File/rawdata/alpha/pp07_simonC1_POST-STIM.txt
- __MACOSX/S2_File/rawdata/alpha/._pp07_simonC1_POST-STIM.txt
- S2_File/rawdata/alpha/pp08_simonA1_PRE-STIM_EEG.txt
- __MACOSX/S2_File/rawdata/alpha/._pp08_simonA1_PRE-STIM_EEG.txt
- S2_File/rawdata/alpha/pp08_simonB1_STIM.txt
- __MACOSX/S2_File/rawdata/alpha/._pp08_simonB1_STIM.txt
- S2_File/rawdata/alpha/pp08_simonC1_POST-STIM.txt
- __MACOSX/S2_File/rawdata/alpha/._pp08_simonC1_POST-STIM.txt
- S2_File/rawdata/alpha/pp09_simonA2_PRE-STIM_EEG.txt
- __MACOSX/S2_File/rawdata/alpha/._pp09_simonA2_PRE-STIM_EEG.txt
- S2_File/rawdata/alpha/pp09_simonB2_STIM.txt
- __MACOSX/S2_File/rawdata/alpha/._pp09_simonB2_STIM.txt
- S2_File/rawdata/alpha/pp09_simonC2_POST-STIM.txt
- __MACOSX/S2_File/rawdata/alpha/._pp09_simonC2_POST-STIM.txt
- S2_File/rawdata/alpha/pp10_simonA2_PRE-STIM_EEG.txt
- __MACOSX/S2_File/rawdata/alpha/._pp10_simonA2_PRE-STIM_EEG.txt
- S2_File/rawdata/alpha/pp10_simonB2_STIM.txt
- __MACOSX/S2_File/rawdata/alpha/._pp10_simonB2_STIM.txt
- S2_File/rawdata/alpha/pp10_simonC2_POST-STIM.txt
- __MACOSX/S2_File/rawdata/alpha/._pp10_simonC2_POST-STIM.txt
- S2_File/rawdata/alpha/pp11_simonA1_PRE-STIM_EEG.txt
- __MACOSX/S2_File/rawdata/alpha/._pp11_simonA1_PRE-STIM_EEG.txt
- S2_File/rawdata/alpha/pp11_simonB1_STIM.txt
- __MACOSX/S2_File/rawdata/alpha/._pp11_simonB1_STIM.txt
- S2_File/rawdata/alpha/pp11_simonC1_POST-STIM.txt
- __MACOSX/S2_File/rawdata/alpha/._pp11_simonC1_POST-STIM.txt
- S2_File/rawdata/alpha/pp12_simonA1_PRE-STIM_EEG.txt
- __MACOSX/S2_File/rawdata/alpha/._pp12_simonA1_PRE-STIM_EEG.txt
- S2_File/rawdata/alpha/pp12_simonB1_STIM.txt
- __MACOSX/S2_File/rawdata/alpha/._pp12_simonB1_STIM.txt
- S2_File/rawdata/alpha/pp12_simonC1_POST-STIM.txt
- __MACOSX/S2_File/rawdata/alpha/._pp12_simonC1_POST-STIM.txt
- S2_File/rawdata/alpha/pp14_simonA2_PRE-STIM_EEG.txt
- __MACOSX/S2_File/rawdata/alpha/._pp14_simonA2_PRE-STIM_EEG.txt
- S2_File/rawdata/alpha/pp14_simonB2_STIM.txt
- __MACOSX/S2_File/rawdata/alpha/._pp14_simonB2_STIM.txt
- S2_File/rawdata/alpha/pp14_simonC2_POST-STIM.txt
- __MACOSX/S2_File/rawdata/alpha/._pp14_simonC2_POST-STIM.txt
- S2_File/rawdata/alpha/pp15_simonA2_PRE-STIM_EEG.txt
- __MACOSX/S2_File/rawdata/alpha/._pp15_simonA2_PRE-STIM_EEG.txt
- S2_File/rawdata/alpha/pp15_simonB2_STIM.txt
- __MACOSX/S2_File/rawdata/alpha/._pp15_simonB2_STIM.txt
- S2_File/rawdata/alpha/pp15_simonC2_POST-STIM.txt
- __MACOSX/S2_File/rawdata/alpha/._pp15_simonC2_POST-STIM.txt
- S2_File/rawdata/alpha/pp16_simonA1_PRE-STIM_EEG.txt
- __MACOSX/S2_File/rawdata/alpha/._pp16_simonA1_PRE-STIM_EEG.txt
- S2_File/rawdata/alpha/pp16_simonB1_STIM.txt
- __MACOSX/S2_File/rawdata/alpha/._pp16_simonB1_STIM.txt
- S2_File/rawdata/alpha/pp16_simonC1_POST-STIM.txt
- __MACOSX/S2_File/rawdata/alpha/._pp16_simonC1_POST-STIM.txt
- S2_File/rawdata/alpha/pp17_simonA2_PRE-STIM_EEG.txt
- __MACOSX/S2_File/rawdata/alpha/._pp17_simonA2_PRE-STIM_EEG.txt
- S2_File/rawdata/alpha/pp17_simonB2_STIM.txt
- __MACOSX/S2_File/rawdata/alpha/._pp17_simonB2_STIM.txt
- S2_File/rawdata/alpha/pp17_simonC2_POST-STIM.txt
- __MACOSX/S2_File/rawdata/alpha/._pp17_simonC2_POST-STIM.txt
- S2_File/rawdata/alpha/pp18_simonA2_PRE-STIM_EEG.txt
- __MACOSX/S2_File/rawdata/alpha/._pp18_simonA2_PRE-STIM_EEG.txt
- S2_File/rawdata/alpha/pp18_simonB2_STIM.txt
- __MACOSX/S2_File/rawdata/alpha/._pp18_simonB2_STIM.txt
- S2_File/rawdata/alpha/pp18_simonC2_POST-STIM.txt
- __MACOSX/S2_File/rawdata/alpha/._pp18_simonC2_POST-STIM.txt
- S2_File/rawdata/alpha/pp19_simonA1_PRE-STIM_EEG.txt
- __MACOSX/S2_File/rawdata/alpha/._pp19_simonA1_PRE-STIM_EEG.txt
- S2_File/rawdata/alpha/pp19_simonB1_STIM.txt
- __MACOSX/S2_File/rawdata/alpha/._pp19_simonB1_STIM.txt
- S2_File/rawdata/alpha/pp19_simonC1_POST-STIM.txt
- __MACOSX/S2_File/rawdata/alpha/._pp19_simonC1_POST-STIM.txt
- S2_File/rawdata/alpha/pp20_simonA1_PRE-STIM_EEG.txt
- __MACOSX/S2_File/rawdata/alpha/._pp20_simonA1_PRE-STIM_EEG.txt
- S2_File/rawdata/alpha/pp20_simonB1_STIM.txt
- __MACOSX/S2_File/rawdata/alpha/._pp20_simonB1_STIM.txt
- S2_File/rawdata/alpha/pp20_simonC1_POST-STIM.txt
- __MACOSX/S2_File/rawdata/alpha/._pp20_simonC1_POST-STIM.txt
- S2_File/rawdata/alpha/pp21_simonA2_PRE-STIM_EEG.txt
- __MACOSX/S2_File/rawdata/alpha/._pp21_simonA2_PRE-STIM_EEG.txt
- S2_File/rawdata/alpha/pp21_simonB2_STIM.txt
- __MACOSX/S2_File/rawdata/alpha/._pp21_simonB2_STIM.txt
- S2_File/rawdata/alpha/pp21_simonC2_POST-STIM.txt
- __MACOSX/S2_File/rawdata/alpha/._pp21_simonC2_POST-STIM.txt
- S2_File/rawdata/alpha/pp22_simonA2_PRE-STIM_EEG.txt
- __MACOSX/S2_File/rawdata/alpha/._pp22_simonA2_PRE-STIM_EEG.txt
- S2_File/rawdata/alpha/pp22_simonB2_STIM.txt
- __MACOSX/S2_File/rawdata/alpha/._pp22_simonB2_STIM.txt
- S2_File/rawdata/alpha/pp22_simonC2_POST-STIM.txt
- __MACOSX/S2_File/rawdata/alpha/._pp22_simonC2_POST-STIM.txt
- S2_File/rawdata/alpha/pp23_simonA2_PRE-STIM_EEG.txt
- __MACOSX/S2_File/rawdata/alpha/._pp23_simonA2_PRE-STIM_EEG.txt
- S2_File/rawdata/alpha/pp23_simonB2_STIM.txt
- __MACOSX/S2_File/rawdata/alpha/._pp23_simonB2_STIM.txt
- S2_File/rawdata/alpha/pp23_simonC2_POST-STIM.txt
- __MACOSX/S2_File/rawdata/alpha/._pp23_simonC2_POST-STIM.txt
- S2_File/rawdata/alpha/pp24_simonA1_PRE-STIM_EEG.txt
- __MACOSX/S2_File/rawdata/alpha/._pp24_simonA1_PRE-STIM_EEG.txt
- S2_File/rawdata/alpha/pp24_simonB1_STIM.txt
- __MACOSX/S2_File/rawdata/alpha/._pp24_simonB1_STIM.txt
- S2_File/rawdata/alpha/pp24_simonC1_POST-STIM.txt
- __MACOSX/S2_File/rawdata/alpha/._pp24_simonC1_POST-STIM.txt
- S2_File/rawdata/alpha/pp25_simonA2_PRE-STIM_EEG.txt
- __MACOSX/S2_File/rawdata/alpha/._pp25_simonA2_PRE-STIM_EEG.txt
- S2_File/rawdata/alpha/pp25_simonB2_STIM.txt
- __MACOSX/S2_File/rawdata/alpha/._pp25_simonB2_STIM.txt
- S2_File/rawdata/alpha/pp25_simonC2_POST-STIM.txt
- __MACOSX/S2_File/rawdata/alpha/._pp25_simonC2_POST-STIM.txt
- S2_File/rawdata/alpha/pp26_simonA2_PRE-STIM_EEG.txt
- __MACOSX/S2_File/rawdata/alpha/._pp26_simonA2_PRE-STIM_EEG.txt
- S2_File/rawdata/alpha/pp26_simonB2_STIM.txt
- __MACOSX/S2_File/rawdata/alpha/._pp26_simonB2_STIM.txt
- S2_File/rawdata/alpha/pp26_simonC2_POST-STIM.txt
- __MACOSX/S2_File/rawdata/alpha/._pp26_simonC2_POST-STIM.txt
- S2_File/rawdata/alpha/pp27_simonA1_PRE-STIM_EEG.txt
- __MACOSX/S2_File/rawdata/alpha/._pp27_simonA1_PRE-STIM_EEG.txt
- S2_File/rawdata/alpha/pp27_simonB1_STIM.txt
- __MACOSX/S2_File/rawdata/alpha/._pp27_simonB1_STIM.txt
- S2_File/rawdata/alpha/pp27_simonC1_POST-STIM.txt
- __MACOSX/S2_File/rawdata/alpha/._pp27_simonC1_POST-STIM.txt
- S2_File/rawdata/alpha/pp28_simonA1_PRE-STIM_EEG.txt
- __MACOSX/S2_File/rawdata/alpha/._pp28_simonA1_PRE-STIM_EEG.txt
- S2_File/rawdata/alpha/pp28_simonB1_STIM.txt
- __MACOSX/S2_File/rawdata/alpha/._pp28_simonB1_STIM.txt
- S2_File/rawdata/alpha/pp28_simonC1_POST-STIM.txt
- __MACOSX/S2_File/rawdata/alpha/._pp28_simonC1_POST-STIM.txt
- S2_File/rawdata/alpha/pp29_simonA1_PRE-STIM_EEG.txt
- __MACOSX/S2_File/rawdata/alpha/._pp29_simonA1_PRE-STIM_EEG.txt
- S2_File/rawdata/alpha/pp29_simonB1_STIM.txt
- __MACOSX/S2_File/rawdata/alpha/._pp29_simonB1_STIM.txt
- S2_File/rawdata/alpha/pp29_simonC1_POST-STIM.txt
- __MACOSX/S2_File/rawdata/alpha/._pp29_simonC1_POST-STIM.txt
- S2_File/rawdata/alpha/pp30_simonA1_PRE-STIM_EEG.txt
- __MACOSX/S2_File/rawdata/alpha/._pp30_simonA1_PRE-STIM_EEG.txt
- S2_File/rawdata/alpha/pp30_simonB1_STIM.txt
- __MACOSX/S2_File/rawdata/alpha/._pp30_simonB1_STIM.txt
- S2_File/rawdata/alpha/pp30_simonC1_POST-STIM.txt
- __MACOSX/S2_File/rawdata/alpha/._pp30_simonC1_POST-STIM.txt
- S2_File/rawdata/alpha/pp31_simonA2_PRE-STIM_EEG.txt
- __MACOSX/S2_File/rawdata/alpha/._pp31_simonA2_PRE-STIM_EEG.txt
- S2_File/rawdata/alpha/pp31_simonB2_STIM.txt
- __MACOSX/S2_File/rawdata/alpha/._pp31_simonB2_STIM.txt
- S2_File/rawdata/alpha/pp31_simonC2_POST-STIM.txt
- __MACOSX/S2_File/rawdata/alpha/._pp31_simonC2_POST-STIM.txt
- S2_File/rawdata/alpha/pp32_simonA1_PRE-STIM_EEG.txt
- __MACOSX/S2_File/rawdata/alpha/._pp32_simonA1_PRE-STIM_EEG.txt
- S2_File/rawdata/alpha/pp32_simonB1_STIM.txt
- __MACOSX/S2_File/rawdata/alpha/._pp32_simonB1_STIM.txt
- S2_File/rawdata/alpha/pp32_simonC1_POST-STIM.txt
- __MACOSX/S2_File/rawdata/alpha/._pp32_simonC1_POST-STIM.txt
- S2_File/rawdata/alpha/pp33_simonA1_PRE-STIM_EEG.txt
- __MACOSX/S2_File/rawdata/alpha/._pp33_simonA1_PRE-STIM_EEG.txt
- S2_File/rawdata/alpha/pp33_simonB1_STIM.txt
- __MACOSX/S2_File/rawdata/alpha/._pp33_simonB1_STIM.txt
- S2_File/rawdata/alpha/pp33_simonC1_POST-STIM.txt
- __MACOSX/S2_File/rawdata/alpha/._pp33_simonC1_POST-STIM.txt
- S2_File/rawdata/alpha/rest/
- S2_File/rawdata/alpha/rest/pp06_simonA2_PRE-STIM_EEG.txt
- __MACOSX/S2_File/rawdata/alpha/rest/
- __MACOSX/S2_File/rawdata/alpha/rest/._pp06_simonA2_PRE-STIM_EEG.txt
- S2_File/rawdata/alpha/rest/pp06_simonB2_STIM.txt
- __MACOSX/S2_File/rawdata/alpha/rest/._pp06_simonB2_STIM.txt
- S2_File/rawdata/alpha/rest/pp06_simonC2_POST-STIM.txt
- __MACOSX/S2_File/rawdata/alpha/rest/._pp06_simonC2_POST-STIM.txt
- S2_File/rawdata/alpha/rest/pp13_simonA1_PRE-STIM_EEG.txt
- __MACOSX/S2_File/rawdata/alpha/rest/._pp13_simonA1_PRE-STIM_EEG.txt
- S2_File/rawdata/alpha/rest/pp13_simonB1_STIM.txt
- __MACOSX/S2_File/rawdata/alpha/rest/._pp13_simonB1_STIM.txt
- S2_File/rawdata/alpha/rest/pp13_simonC1_POST-STIM.txt
- __MACOSX/S2_File/rawdata/alpha/rest/._pp13_simonC1_POST-STIM.txt
- __MACOSX/S2_File/rawdata/._alpha
- S2_File/rawdata/theta/
- S2_File/rawdata/theta/pp01_simonA1_PRE-STIM_EEG.txt
- __MACOSX/S2_File/rawdata/theta/
- __MACOSX/S2_File/rawdata/theta/._pp01_simonA1_PRE-STIM_EEG.txt
- S2_File/rawdata/theta/pp01_simonB1_STIM.txt
- __MACOSX/S2_File/rawdata/theta/._pp01_simonB1_STIM.txt
- S2_File/rawdata/theta/pp01_simonC1_POST-STIM.txt
- __MACOSX/S2_File/rawdata/theta/._pp01_simonC1_POST-STIM.txt
- S2_File/rawdata/theta/pp02_simonA1_PRE-STIM_EEG.txt
- __MACOSX/S2_File/rawdata/theta/._pp02_simonA1_PRE-STIM_EEG.txt
- S2_File/rawdata/theta/pp02_simonB1_STIM.txt
- __MACOSX/S2_File/rawdata/theta/._pp02_simonB1_STIM.txt
- S2_File/rawdata/theta/pp02_simonC1_POST-STIM.txt
- __MACOSX/S2_File/rawdata/theta/._pp02_simonC1_POST-STIM.txt
- S2_File/rawdata/theta/pp03_simonA2_PRE-STIM_EEG.txt
- __MACOSX/S2_File/rawdata/theta/._pp03_simonA2_PRE-STIM_EEG.txt
- S2_File/rawdata/theta/pp03_simonB2_STIM.txt
- __MACOSX/S2_File/rawdata/theta/._pp03_simonB2_STIM.txt
- S2_File/rawdata/theta/pp03_simonC2_POST-STIM.txt
- __MACOSX/S2_File/rawdata/theta/._pp03_simonC2_POST-STIM.txt
- S2_File/rawdata/theta/pp04_simonA2_PRE-STIM_EEG.txt
- __MACOSX/S2_File/rawdata/theta/._pp04_simonA2_PRE-STIM_EEG.txt
- S2_File/rawdata/theta/pp04_simonB2_STIM.txt
- __MACOSX/S2_File/rawdata/theta/._pp04_simonB2_STIM.txt
- S2_File/rawdata/theta/pp04_simonC2_POST-STIM.txt
- __MACOSX/S2_File/rawdata/theta/._pp04_simonC2_POST-STIM.txt
- S2_File/rawdata/theta/pp05_simonA1_PRE-STIM_EEG.txt
- __MACOSX/S2_File/rawdata/theta/._pp05_simonA1_PRE-STIM_EEG.txt
- S2_File/rawdata/theta/pp05_simonB1_STIM.txt
- __MACOSX/S2_File/rawdata/theta/._pp05_simonB1_STIM.txt
- S2_File/rawdata/theta/pp05_simonC1_POST-STIM.txt
- __MACOSX/S2_File/rawdata/theta/._pp05_simonC1_POST-STIM.txt
- S2_File/rawdata/theta/pp07_simonA2_PRE-STIM_EEG.txt
- __MACOSX/S2_File/rawdata/theta/._pp07_simonA2_PRE-STIM_EEG.txt
- S2_File/rawdata/theta/pp07_simonB2_STIM.txt
- __MACOSX/S2_File/rawdata/theta/._pp07_simonB2_STIM.txt
- S2_File/rawdata/theta/pp07_simonC2_POST-STIM.txt
- __MACOSX/S2_File/rawdata/theta/._pp07_simonC2_POST-STIM.txt
- S2_File/rawdata/theta/pp08_simonA2_PRE-STIM_EEG.txt
- __MACOSX/S2_File/rawdata/theta/._pp08_simonA2_PRE-STIM_EEG.txt
- S2_File/rawdata/theta/pp08_simonB2_STIM.txt
- __MACOSX/S2_File/rawdata/theta/._pp08_simonB2_STIM.txt
- S2_File/rawdata/theta/pp08_simonC2_POST-STIM.txt
- __MACOSX/S2_File/rawdata/theta/._pp08_simonC2_POST-STIM.txt
- S2_File/rawdata/theta/pp09_simonA1_PRE-STIM_EEG.txt
- __MACOSX/S2_File/rawdata/theta/._pp09_simonA1_PRE-STIM_EEG.txt
- S2_File/rawdata/theta/pp09_simonB1_STIM.txt
- __MACOSX/S2_File/rawdata/theta/._pp09_simonB1_STIM.txt
- S2_File/rawdata/theta/pp09_simonC1_POST-STIM.txt
- __MACOSX/S2_File/rawdata/theta/._pp09_simonC1_POST-STIM.txt
- S2_File/rawdata/theta/pp10_simonA1_PRE-STIM_EEG.txt
- __MACOSX/S2_File/rawdata/theta/._pp10_simonA1_PRE-STIM_EEG.txt
- S2_File/rawdata/theta/pp10_simonB1_STIM.txt
- __MACOSX/S2_File/rawdata/theta/._pp10_simonB1_STIM.txt
- S2_File/rawdata/theta/pp10_simonC1_POST-STIM.txt
- __MACOSX/S2_File/rawdata/theta/._pp10_simonC1_POST-STIM.txt
- S2_File/rawdata/theta/pp11_simonA2_PRE-STIM_EEG.txt
- __MACOSX/S2_File/rawdata/theta/._pp11_simonA2_PRE-STIM_EEG.txt
- S2_File/rawdata/theta/pp11_simonB2_STIM.txt
- __MACOSX/S2_File/rawdata/theta/._pp11_simonB2_STIM.txt
- S2_File/rawdata/theta/pp11_simonC2_POST-STIM.txt
- __MACOSX/S2_File/rawdata/theta/._pp11_simonC2_POST-STIM.txt
- S2_File/rawdata/theta/pp12_simonA2_PRE-STIM_EEG.txt
- __MACOSX/S2_File/rawdata/theta/._pp12_simonA2_PRE-STIM_EEG.txt
- S2_File/rawdata/theta/pp12_simonB2_STIM.txt
- __MACOSX/S2_File/rawdata/theta/._pp12_simonB2_STIM.txt
- S2_File/rawdata/theta/pp12_simonC2_POST-STIM.txt
- __MACOSX/S2_File/rawdata/theta/._pp12_simonC2_POST-STIM.txt
- S2_File/rawdata/theta/pp14_simonA1_PRE-STIM_EEG.txt
- __MACOSX/S2_File/rawdata/theta/._pp14_simonA1_PRE-STIM_EEG.txt
- S2_File/rawdata/theta/pp14_simonB1_STIM.txt
- __MACOSX/S2_File/rawdata/theta/._pp14_simonB1_STIM.txt
- S2_File/rawdata/theta/pp14_simonC1_POST-STIM.txt
- __MACOSX/S2_File/rawdata/theta/._pp14_simonC1_POST-STIM.txt
- S2_File/rawdata/theta/pp15_simonA1_PRE-STIM_EEG.txt
- __MACOSX/S2_File/rawdata/theta/._pp15_simonA1_PRE-STIM_EEG.txt
- S2_File/rawdata/theta/pp15_simonB1_STIM.txt
- __MACOSX/S2_File/rawdata/theta/._pp15_simonB1_STIM.txt
- S2_File/rawdata/theta/pp15_simonC1_POST-STIM.txt
- __MACOSX/S2_File/rawdata/theta/._pp15_simonC1_POST-STIM.txt
- S2_File/rawdata/theta/pp16_simonA2_PRE-STIM_EEG.txt
- __MACOSX/S2_File/rawdata/theta/._pp16_simonA2_PRE-STIM_EEG.txt
- S2_File/rawdata/theta/pp16_simonB2_STIM.txt
[truncated: 129 more entries]
