# Supplementary material for: Frequency Band-Specific Electrical Brain Stimulation Modulates Cognitive Control Processes
Source: PLoS One. 2015 Sep 25;10(9):e0138984. doi: 10.1371/journal.pone.0138984 (PMC4583279; doi:10.1371/journal.pone.0138984)
Supplement: S2 File — This zip archive contains the necessary Matlab code, SPSS syntax, SPSS data and raw logfile data to perform the analyses described in the paper. EEG data and Matlab code to extract peak frequencies are available upon request (joramvandriel@gmail.com). (ZIP) [file pone.0138984.s002.zip › S2_File/matlab_scripts/script4behavior_RT.m]

%% Raw data reduction of theta/alpha tACS Simon task study
%- Authors: J. van Driel, I.G. Sligte, J. Linders, D. Elport & M.X Cohen
%- correspondence: joramvandriel@gmail.com


clear, close all

%% load data from output txt files

readdir = '/path/to/rawdata/theta_session/';
cd(readdir);

filz_pre  = dir('*_PRE-STIM_EEG.txt');
filz_stim = dir('*_STIM.txt');
filz_post = dir('*_POST-STIM.txt');

savedir = '/path/to/directory/for/saving/';

%-% Get RT for each subject

theta_pre = cell(1,length(filz_pre));
theta_stim = cell(1,length(filz_stim));
theta_post = cell(1,length(filz_post));

congruency_effect_pre_theta = zeros(length(filz_pre),4);
congruency_effect_stim_theta = zeros(length(filz_stim),4);
congruency_effect_post_theta = zeros(length(filz_post),4);

%-%
for s = 1:length(filz_pre)
    
    fid=fopen(filz_pre(s).name,'r'); % this opens the txt file for subject 's'
    theta_date{s} = filz_pre(s).date;
    
    datarow=1; % this variable is to increment the below loop line per line
    
    while ~feof(fid)
        
        dataline=fgetl(fid); % this reads in the next line in the txt file
        dataline=regexp(dataline,'\t','split'); % splits it up again
        
        theta_pre{s}(datarow,1) = str2double(dataline{6}); % prevCURR stimcode
        theta_pre{s}(datarow,2) = str2double(dataline{7}); % RT
        theta_pre{s}(datarow,3) = str2double(dataline{9}); % accuracy
        
        datarow=datarow+1; % increment with one to go to the next line
        
    end
    
    fclose(fid); % close the file
    
    % remove (post-)error correct trials
    errors = find(theta_pre{s}(:,3)==0);
    posterrors = errors+1;
    if ~isempty(find(posterrors==501)), posterrors(end)=[]; end
    theta_pre{s}(unique([errors; posterrors]),:)=[];
    
    % some other data reduction
    theta_pre{s}(theta_pre{s}(:,2)==0,:)=[];   % remove no-response trials
    theta_pre{s}(theta_pre{s}(:,2)<100,:)=[];  % remove too fast responses
    
    % some condition coding
    % cC: 31 51
    % cI: 32 52
    % iC: 33 53
    % iI: 34 54
    
    congruency_effect_pre_theta(s,1) = mean( theta_pre{s}(theta_pre{s}(:,1)==31 | theta_pre{s}(:,1)==51, 2) ); % average cC RT
    congruency_effect_pre_theta(s,2) = mean( theta_pre{s}(theta_pre{s}(:,1)==33 | theta_pre{s}(:,1)==53, 2) ); % average iC RT
    congruency_effect_pre_theta(s,3) = mean( theta_pre{s}(theta_pre{s}(:,1)==32 | theta_pre{s}(:,1)==52, 2) ); % average cI RT
    congruency_effect_pre_theta(s,4) = mean( theta_pre{s}(theta_pre{s}(:,1)==34 | theta_pre{s}(:,1)==54, 2) ); % average iI RT
    
    fid=fopen(filz_stim(s).name,'r'); % this opens the txt file for subject 's'
    
    datarow=1; % this variable is to increment the below loop line per line
    
    while ~feof(fid)
        
        dataline=fgetl(fid); % this reads in the next line in the txt file
        dataline=regexp(dataline,'\t','split'); % splits it up again
        
        theta_stim{s}(datarow,1) = str2double(dataline{6}); % prevCURR stimcode
        theta_stim{s}(datarow,2) = str2double(dataline{7}); % RT
        theta_stim{s}(datarow,3) = str2double(dataline{9}); % accuracy
        
        datarow=datarow+1; % increment with one to go to the next line
        
    end
    
    fclose(fid); % close the file
    
    % remove (post-)error correct trials
    errors = find(theta_stim{s}(:,3)==0);
    posterrors = errors+1;
    if ~isempty(find(posterrors==501)), posterrors(end)=[]; end
    theta_stim{s}(unique([errors; posterrors]),:)=[];
    
    % some other data reduction
    theta_stim{s}(theta_stim{s}(:,2)==0,:)=[];   % remove no-response trials
    theta_stim{s}(theta_stim{s}(:,2)<100,:)=[];  % remove too fast responses
    
    congruency_effect_stim_theta(s,1) = mean( theta_stim{s}(theta_stim{s}(:,1)==31 | theta_stim{s}(:,1)==51, 2) ); % average cC RT
    congruency_effect_stim_theta(s,2) = mean( theta_stim{s}(theta_stim{s}(:,1)==33 | theta_stim{s}(:,1)==53, 2) ); % average iC RT
    congruency_effect_stim_theta(s,3) = mean( theta_stim{s}(theta_stim{s}(:,1)==32 | theta_stim{s}(:,1)==52, 2) ); % average cI RT
    congruency_effect_stim_theta(s,4) = mean( theta_stim{s}(theta_stim{s}(:,1)==34 | theta_stim{s}(:,1)==54, 2) ); % average iI RT
    
    
    
    fid=fopen(filz_post(s).name,'r'); % this opens the txt file for subject 's'
    
    datarow=1; % this variable is to increment the below loop line per line
    
    while ~feof(fid)
        
        dataline=fgetl(fid); % this reads in the next line in the txt file
        dataline=regexp(dataline,'\t','split'); % splits it up again
        
        theta_post{s}(datarow,1) = str2double(dataline{6}); % prevCURR stimcode
        theta_post{s}(datarow,2) = str2double(dataline{7}); % RT
        theta_post{s}(datarow,3) = str2double(dataline{9}); % accuracy
        
        datarow=datarow+1; % increment with one to go to the next line
        
    end
    
    fclose(fid); % close the file
    
    % remove (post-)error correct trials
    errors = find(theta_post{s}(:,3)==0);
    posterrors = errors+1;
    if ~isempty(find(posterrors==501)), posterrors(end)=[]; end
    theta_post{s}(unique([errors; posterrors]),:)=[];
    
    % some other data reduction
    theta_post{s}(theta_post{s}(:,2)==0,:)=[];   % remove no-response trials
    theta_post{s}(theta_post{s}(:,2)<100,:)=[];  % remove too fast responses
    
    % some condition coding    
    % cC: 31 51
    % cI: 32 52
    % iC: 33 53
    % iI: 34 54
    
    congruency_effect_post_theta(s,1) = mean( theta_post{s}(theta_post{s}(:,1)==31 | theta_post{s}(:,1)==51, 2) ); % average cC RT
    congruency_effect_post_theta(s,2) = mean( theta_post{s}(theta_post{s}(:,1)==33 | theta_post{s}(:,1)==53, 2) ); % average iC RT
    congruency_effect_post_theta(s,3) = mean( theta_post{s}(theta_post{s}(:,1)==32 | theta_post{s}(:,1)==52, 2) ); % average cI RT
    congruency_effect_post_theta(s,4) = mean( theta_post{s}(theta_post{s}(:,1)==34 | theta_post{s}(:,1)==54, 2) ); % average iI RT


end


%% Load data from output text files

readdir = '/path/to/rawdata/alpha_session/';
cd(readdir);

filz_pre  = dir('*_PRE-STIM_EEG.txt');
filz_stim = dir('*_STIM.txt');
filz_post = dir('*_POST-STIM.txt');

%-% Get RT for each subject

alpha_pre = cell(1,length(filz_pre));
alpha_stim = cell(1,length(filz_stim));
alpha_post = cell(1,length(filz_post));

congruency_effect_pre_alpha = zeros(length(filz_pre),4);
congruency_effect_stim_alpha = zeros(length(filz_stim),4);
congruency_effect_post_alpha = zeros(length(filz_post),4);

for s = 1:length(filz_pre)
    
    fid=fopen(filz_pre(s).name,'r'); % this opens the txt file for subject 's'
    alpha_date{s} = filz_pre(s).date;
    
    datarow=1; % this variable is to increment the below loop line per line
    
    while ~feof(fid)
        
        dataline=fgetl(fid); % this reads in the next line in the txt file
        dataline=regexp(dataline,'\t','split'); % splits it up again
        
        alpha_pre{s}(datarow,1) = str2double(dataline{6}); % prevCURR stimcode
        alpha_pre{s}(datarow,2) = str2double(dataline{7}); % RT
        alpha_pre{s}(datarow,3) = str2double(dataline{9}); % accuracy
        
        datarow=datarow+1; % increment with one to go to the next line
        
    end
    
    fclose(fid); % close the file
    
    % remove (post-)error correct trials
    errors = find(alpha_pre{s}(:,3)==0);
    posterrors = errors+1;
    if ~isempty(find(posterrors==501)), posterrors(end)=[]; end
    alpha_pre{s}(unique([errors; posterrors]),:)=[];
    
    % some other data reduction
    alpha_pre{s}(alpha_pre{s}(:,2)==0,:)=[];   % remove no-response trials
    alpha_pre{s}(alpha_pre{s}(:,2)<100,:)=[];  % remove too fast responses
    
    % some condition coding
    % cC: 31 51
    % cI: 32 52
    % iC: 33 53
    % iI: 34 54
    
    congruency_effect_pre_alpha(s,1) = mean( alpha_pre{s}(alpha_pre{s}(:,1)==31 | alpha_pre{s}(:,1)==51, 2) ); % average cC RT
    congruency_effect_pre_alpha(s,2) = mean( alpha_pre{s}(alpha_pre{s}(:,1)==33 | alpha_pre{s}(:,1)==53, 2) ); % average iC RT
    congruency_effect_pre_alpha(s,3) = mean( alpha_pre{s}(alpha_pre{s}(:,1)==32 | alpha_pre{s}(:,1)==52, 2) ); % average cI RT
    congruency_effect_pre_alpha(s,4) = mean( alpha_pre{s}(alpha_pre{s}(:,1)==34 | alpha_pre{s}(:,1)==54, 2) ); % average iI RT
    
    fid=fopen(filz_stim(s).name,'r'); % this opens the txt file for subject 's'
    
    datarow=1; % this variable is to increment the below loop line per line
    
    while ~feof(fid)
        
        dataline=fgetl(fid); % this reads in the next line in the txt file
        dataline=regexp(dataline,'\t','split'); % splits it up again
        
        alpha_stim{s}(datarow,1) = str2double(dataline{6}); % prevCURR stimcode
        alpha_stim{s}(datarow,2) = str2double(dataline{7}); % RT
        alpha_stim{s}(datarow,3) = str2double(dataline{9}); % accuracy
        
        datarow=datarow+1; % increment with one to go to the next line
        
    end
    
    fclose(fid); % close the file
    
    % remove (post-)error correct trials
    errors = find(alpha_stim{s}(:,3)==0);
    posterrors = errors+1;
    if ~isempty(find(posterrors==501)), posterrors(end)=[]; end
    alpha_stim{s}(unique([errors; posterrors]),:)=[];
    
    % some other data reduction
    alpha_stim{s}(alpha_stim{s}(:,2)==0,:)=[];   % remove no-response trials
    alpha_stim{s}(alpha_stim{s}(:,2)<100,:)=[];  % remove too fast responses
    
    congruency_effect_stim_alpha(s,1) = mean( alpha_stim{s}(alpha_stim{s}(:,1)==31 | alpha_stim{s}(:,1)==51, 2) ); % average cC RT
    congruency_effect_stim_alpha(s,2) = mean( alpha_stim{s}(alpha_stim{s}(:,1)==33 | alpha_stim{s}(:,1)==53, 2) ); % average iC RT
    congruency_effect_stim_alpha(s,3) = mean( alpha_stim{s}(alpha_stim{s}(:,1)==32 | alpha_stim{s}(:,1)==52, 2) ); % average cI RT
    congruency_effect_stim_alpha(s,4) = mean( alpha_stim{s}(alpha_stim{s}(:,1)==34 | alpha_stim{s}(:,1)==54, 2) ); % average iI RT
    
    
    
    fid=fopen(filz_post(s).name,'r'); % this opens the txt file for subject 's'
    
    datarow=1; % this variable is to increment the below loop line per line
    
    while ~feof(fid)
        
        dataline=fgetl(fid); % this reads in the next line in the txt file
        dataline=regexp(dataline,'\t','split'); % splits it up again
        
        alpha_post{s}(datarow,1) = str2double(dataline{6}); % prevCURR stimcode
        alpha_post{s}(datarow,2) = str2double(dataline{7}); % RT
        alpha_post{s}(datarow,3) = str2double(dataline{9}); % accuracy
        
        datarow=datarow+1; % increment with one to go to the next line
        
    end
    
    fclose(fid); % close the file
    
    % remove (post-)error correct trials
    errors = find(alpha_post{s}(:,3)==0);
    posterrors = errors+1;
    if ~isempty(find(posterrors==501)), posterrors(end)=[]; end
    alpha_post{s}(unique([errors; posterrors]),:)=[];
    
    % some other data reduction
    alpha_post{s}(alpha_post{s}(:,2)==0,:)=[];   % remove no-response trials
    alpha_post{s}(alpha_post{s}(:,2)<100,:)=[];  % remove too fast responses
    
    % some condition coding
    % cC: 31 51
    % cI: 32 52
    % iC: 33 53
    % iI: 34 54
    
    congruency_effect_post_alpha(s,1) = mean( alpha_post{s}(alpha_post{s}(:,1)==31 | alpha_post{s}(:,1)==51, 2) ); % average cC RT
    congruency_effect_post_alpha(s,2) = mean( alpha_post{s}(alpha_post{s}(:,1)==33 | alpha_post{s}(:,1)==53, 2) ); % average iC RT
    congruency_effect_post_alpha(s,3) = mean( alpha_post{s}(alpha_post{s}(:,1)==32 | alpha_post{s}(:,1)==52, 2) ); % average cI RT
    congruency_effect_post_alpha(s,4) = mean( alpha_post{s}(alpha_post{s}(:,1)==34 | alpha_post{s}(:,1)==54, 2) ); % average iI RT
    
    
end

%% EXPORT TO SPSS

newfile = [writdir 'spss_RT_data.txt'];
fid = fopen(newfile, 'w');

spss_data(:,1:4)  = congruency_effect_pre_theta;
spss_data(:,5:8)  = congruency_effect_stim_theta;
spss_data(:,9:12) = congruency_effect_post_theta;

spss_data(:,13:16) = congruency_effect_pre_alpha;
spss_data(:,17:20) = congruency_effect_stim_alpha;
spss_data(:,21:24) = congruency_effect_post_alpha;

spss_colnames = {'theta_pre_cC','theta_pre_iC','theta_pre_cI','theta_pre_iI',...
                 'theta_stim_cC','theta_stim_iC','theta_stim_cI','theta_stim_iI',...
                 'theta_post_cC','theta_post_iC','theta_post_cI','theta_post_iI',...
                 'alpha_pre_cC','alpha_pre_iC','alpha_pre_cI','alpha_pre_iI',...
                 'alpha_stim_cC','alpha_stim_iC','alpha_stim_cI','alpha_stim_iI',...
                 'alpha_post_cC','alpha_post_iC','alpha_post_cI','alpha_post_iI'};

for col=1:length(spss_colnames)
    fprintf(fid,'%s\t',spss_colnames{col});
end
fprintf(fid,'\n');

for row=1:length(filz_pre);
    for col=1:length(spss_colnames)
        fprintf(fid,'%s\t',spss_data(row,col));
    end
    fprintf(fid,'\n');
end

fclose(fid);

%% SAVE RELEVANT VARIABLES

RT.congruency_effect_pre_theta = congruency_effect_pre_theta;
RT.congruency_effect_stim_theta = congruency_effect_stim_theta;
RT.congruency_effect_post_theta = congruency_effect_post_theta;

RT.congruency_effect_pre_alpha = congruency_effect_pre_alpha;
RT.congruency_effect_stim_alpha = congruency_effect_stim_alpha;
RT.congruency_effect_post_alpha = congruency_effect_post_alpha;

cd(savedir)
load all_relevant_behav % -- if script4behavior_acc.m is run first
tACSdat.RT = RT;
save all_relevant_behav tACSdat


%% REMOVE LINEAR TREND; KEEP RESIDUALS

theta_pre_RES = theta_pre;
theta_stim_RES = theta_stim;
theta_post_RES = theta_post;
alpha_pre_RES = alpha_pre;
alpha_stim_RES = alpha_stim;
alpha_post_RES = alpha_post;

%%
for s=1:length(filz_pre)
    
    %% fit least square model of average RT decrease and remove estimated mean to get residual
    
    if datenum(theta_date{s}(1:11))<datenum(alpha_date{s}(1:11)), session=[1 2]; else session=[2 1]; end 
    
    % this is the complete regression model, taking into account: session,
    % block and trial order; in the paper, a more simple model of only
    % block order was used; the results are similar for the two models
    
    X = [ones(length(theta_pre{s}),1) session(1)*ones(length(theta_pre{s}),1)  1*ones(length(theta_pre{s}),1)  (1:length(theta_pre{s}))';
        ones(length(theta_stim{s}),1) session(1)*ones(length(theta_stim{s}),1) 2*ones(length(theta_stim{s}),1) (1:length(theta_stim{s}))';
        ones(length(theta_post{s}),1) session(1)*ones(length(theta_post{s}),1) 3*ones(length(theta_post{s}),1) (1:length(theta_post{s}))';
        ones(length(alpha_pre{s}),1)  session(2)*ones(length(alpha_pre{s}),1)  1*ones(length(alpha_pre{s}),1)  (1:length(alpha_pre{s}))';
        ones(length(alpha_stim{s}),1) session(2)*ones(length(alpha_stim{s}),1) 2*ones(length(alpha_stim{s}),1) (1:length(alpha_stim{s}))' ;
        ones(length(alpha_post{s}),1) session(2)*ones(length(alpha_post{s}),1) 3*ones(length(alpha_post{s}),1) (1:length(alpha_post{s}))'];
    
    Y = [theta_pre{s}(:,2); theta_stim{s}(:,2); theta_post{s}(:,2);
         alpha_pre{s}(:,2); alpha_stim{s}(:,2); alpha_post{s}(:,2);];
     
    % least square fit 
    linreg = (X'*X)\X'*Y;
    
    % compute the regression model and remove from real data
    theta_pre_RES{s}(:,2)  = theta_pre{s}(:,2) - (repmat(linreg(1)+linreg(2)*session(1)+linreg(3)*1, [length(theta_pre{s})  1])+linreg(4)*(1:length(theta_pre{s}))');
    theta_stim_RES{s}(:,2) = theta_stim{s}(:,2)- (repmat(linreg(1)+linreg(2)*session(1)+linreg(3)*2, [length(theta_stim{s}) 1])+linreg(4)*(1:length(theta_stim{s}))');
    theta_post_RES{s}(:,2) = theta_post{s}(:,2)- (repmat(linreg(1)+linreg(2)*session(1)+linreg(3)*3, [length(theta_post{s}) 1])+linreg(4)*(1:length(theta_post{s}))');

    alpha_pre_RES{s}(:,2)  = alpha_pre{s}(:,2) - (repmat(linreg(1)+linreg(2)*session(2)+linreg(3)*1, [length(alpha_pre{s})  1])+linreg(4)*(1:length(alpha_pre{s}))');
    alpha_stim_RES{s}(:,2) = alpha_stim{s}(:,2)- (repmat(linreg(1)+linreg(2)*session(2)+linreg(3)*2, [length(alpha_stim{s}) 1])+linreg(4)*(1:length(alpha_stim{s}))');
    alpha_post_RES{s}(:,2) = alpha_post{s}(:,2)- (repmat(linreg(1)+linreg(2)*session(2)+linreg(3)*3, [length(alpha_post{s}) 1])+linreg(4)*(1:length(alpha_post{s}))');
    
    %%

    % cC: 31 51
    % cI: 32 52
    % iC: 33 53
    % iI: 34 54
    
    congruency_effect_pre_theta(s,1) = mean( theta_pre_RES{s}(theta_pre_RES{s}(:,1)==31 | theta_pre_RES{s}(:,1)==51, 2) ); % average cC RT
    congruency_effect_pre_theta(s,2) = mean( theta_pre_RES{s}(theta_pre_RES{s}(:,1)==33 | theta_pre_RES{s}(:,1)==53, 2) ); % average iC RT
    congruency_effect_pre_theta(s,3) = mean( theta_pre_RES{s}(theta_pre_RES{s}(:,1)==32 | theta_pre_RES{s}(:,1)==52, 2) ); % average cI RT
    congruency_effect_pre_theta(s,4) = mean( theta_pre_RES{s}(theta_pre_RES{s}(:,1)==34 | theta_pre_RES{s}(:,1)==54, 2) ); % average iI RT
    
    congruency_effect_post_theta(s,1) = mean( theta_post_RES{s}(theta_post_RES{s}(:,1)==31 | theta_post_RES{s}(:,1)==51, 2) ); % average cC RT
    congruency_effect_post_theta(s,2) = mean( theta_post_RES{s}(theta_post_RES{s}(:,1)==33 | theta_post_RES{s}(:,1)==53, 2) ); % average iC RT
    congruency_effect_post_theta(s,3) = mean( theta_post_RES{s}(theta_post_RES{s}(:,1)==32 | theta_post_RES{s}(:,1)==52, 2) ); % average cI RT
    congruency_effect_post_theta(s,4) = mean( theta_post_RES{s}(theta_post_RES{s}(:,1)==34 | theta_post_RES{s}(:,1)==54, 2) ); % average iI RT

    congruency_effect_stim_theta(s,1) = mean( theta_stim_RES{s}(theta_stim_RES{s}(:,1)==31 | theta_stim_RES{s}(:,1)==51, 2) ); % average cC RT
    congruency_effect_stim_theta(s,2) = mean( theta_stim_RES{s}(theta_stim_RES{s}(:,1)==33 | theta_stim_RES{s}(:,1)==53, 2) ); % average iC RT
    congruency_effect_stim_theta(s,3) = mean( theta_stim_RES{s}(theta_stim_RES{s}(:,1)==32 | theta_stim_RES{s}(:,1)==52, 2) ); % average cI RT
    congruency_effect_stim_theta(s,4) = mean( theta_stim_RES{s}(theta_stim_RES{s}(:,1)==34 | theta_stim_RES{s}(:,1)==54, 2) ); % average iI RT
        
    congruency_effect_pre_alpha(s,1) = mean( alpha_pre_RES{s}(alpha_pre_RES{s}(:,1)==31 | alpha_pre_RES{s}(:,1)==51, 2) ); % average cC RT
    congruency_effect_pre_alpha(s,2) = mean( alpha_pre_RES{s}(alpha_pre_RES{s}(:,1)==33 | alpha_pre_RES{s}(:,1)==53, 2) ); % average iC RT
    congruency_effect_pre_alpha(s,3) = mean( alpha_pre_RES{s}(alpha_pre_RES{s}(:,1)==32 | alpha_pre_RES{s}(:,1)==52, 2) ); % average cI RT
    congruency_effect_pre_alpha(s,4) = mean( alpha_pre_RES{s}(alpha_pre_RES{s}(:,1)==34 | alpha_pre_RES{s}(:,1)==54, 2) ); % average iI RT
    
    congruency_effect_post_alpha(s,1) = mean( alpha_post_RES{s}(alpha_post_RES{s}(:,1)==31 | alpha_post_RES{s}(:,1)==51, 2) ); % average cC RT
    congruency_effect_post_alpha(s,2) = mean( alpha_post_RES{s}(alpha_post_RES{s}(:,1)==33 | alpha_post_RES{s}(:,1)==53, 2) ); % average iC RT
    congruency_effect_post_alpha(s,3) = mean( alpha_post_RES{s}(alpha_post_RES{s}(:,1)==32 | alpha_post_RES{s}(:,1)==52, 2) ); % average cI RT
    congruency_effect_post_alpha(s,4) = mean( alpha_post_RES{s}(alpha_post_RES{s}(:,1)==34 | alpha_post_RES{s}(:,1)==54, 2) ); % average iI RT

    congruency_effect_stim_alpha(s,1) = mean( alpha_stim_RES{s}(alpha_stim_RES{s}(:,1)==31 | alpha_stim_RES{s}(:,1)==51, 2) ); % average cC RT
    congruency_effect_stim_alpha(s,2) = mean( alpha_stim_RES{s}(alpha_stim_RES{s}(:,1)==33 | alpha_stim_RES{s}(:,1)==53, 2) ); % average iC RT
    congruency_effect_stim_alpha(s,3) = mean( alpha_stim_RES{s}(alpha_stim_RES{s}(:,1)==32 | alpha_stim_RES{s}(:,1)==52, 2) ); % average cI RT
    congruency_effect_stim_alpha(s,4) = mean( alpha_stim_RES{s}(alpha_stim_RES{s}(:,1)==34 | alpha_stim_RES{s}(:,1)==54, 2) ); % average iI RT
    
end


%% EXPORT TO SPSS

% cd ../../Results
newfile = [savedir 'spss_RTres_data.txt'];
fid = fopen(newfile, 'w');

spss_data(:,1:4)  = congruency_effect_pre_theta;
spss_data(:,5:8)  = congruency_effect_stim_theta;
spss_data(:,9:12) = congruency_effect_post_theta;

spss_data(:,13:16) = congruency_effect_pre_alpha;
spss_data(:,17:20) = congruency_effect_stim_alpha;
spss_data(:,21:24) = congruency_effect_post_alpha;

spss_colnames = {'theta_pre_cC','theta_pre_iC','theta_pre_cI','theta_pre_iI',...
                 'theta_stim_cC','theta_stim_iC','theta_stim_cI','theta_stim_iI',...
                 'theta_post_cC','theta_post_iC','theta_post_cI','theta_post_iI',...
                 'alpha_pre_cC','alpha_pre_iC','alpha_pre_cI','alpha_pre_iI',...
                 'alpha_stim_cC','alpha_stim_iC','alpha_stim_cI','alpha_stim_iI',...
                 'alpha_post_cC','alpha_post_iC','alpha_post_cI','alpha_post_iI'};

for col=1:length(spss_colnames)
    fprintf(fid,'%s\t',spss_colnames{col});
end
fprintf(fid,'\n');

for row=1:length(filz_pre);
    for col=1:length(spss_colnames)
        fprintf(fid,'%s\t',spss_data(row,col));
    end
    fprintf(fid,'\n');
end

fclose(fid);

%% SAVE RELEVANT VARIABLES

RTres.congruency_effect_pre_theta = congruency_effect_pre_theta;
RTres.congruency_effect_stim_theta = congruency_effect_stim_theta;
RTres.congruency_effect_post_theta = congruency_effect_post_theta;

RTres.congruency_effect_pre_alpha = congruency_effect_pre_alpha;
RTres.congruency_effect_stim_alpha = congruency_effect_stim_alpha;
RTres.congruency_effect_post_alpha = congruency_effect_post_alpha;

cd(savedir)
load all_relevant_behav
tACSdat.RTres = RTres;
save all_relevant_behav tACSdat
