# Supplementary material for: Frequency Band-Specific Electrical Brain Stimulation Modulates Cognitive Control Processes
Source: PLoS One. 2015 Sep 25;10(9):e0138984. doi: 10.1371/journal.pone.0138984 (PMC4583279; doi:10.1371/journal.pone.0138984)
Supplement: S2 File — This zip archive contains the necessary Matlab code, SPSS syntax, SPSS data and raw logfile data to perform the analyses described in the paper. EEG data and Matlab code to extract peak frequencies are available upon request (joramvandriel@gmail.com). (ZIP) [file pone.0138984.s002.zip › S2_File/rawdata/alpha/pp01_simonA2_PRE-STIM_EEG.txt]

4	2	0	0	1	51	490	1	0	6370
1	2	1	1	1	52	520	1	1	7996
2	1	0	0	-1	33	559	1	1	9655
1	1	0	0	-1	31	417	1	1	10969
3	4	1	1	-1	32	456	2	1	12413
3	4	0	0	1	53	384	2	1	13796
1	2	0	0	-1	31	505	1	1	15712
3	2	1	1	-1	32	522	2	1	17108
2	4	1	1	1	54	484	1	1	18748
2	4	0	0	-1	33	453	1	1	20023
1	4	1	1	1	52	599	1	1	21742
3	4	0	0	1	53	376	2	1	23568
3	4	1	1	-1	32	320	2	1	24924
2	4	0	0	-1	33	457	1	1	26211
1	1	0	0	-1	31	407	1	1	27528
4	1	0	0	1	51	476	2	1	29193
2	4	1	1	1	52	458	1	1	30491
1	4	0	0	-1	33	471	2	0	32089
2	1	0	0	-1	31	493	1	1	33548
1	1	0	0	-1	31	420	1	1	35367
1	1	0	0	-1	31	330	1	1	36844
3	1	0	0	1	51	691	2	1	38998
1	1	0	0	-1	31	423	1	1	40679
3	1	0	0	1	51	394	2	1	42325
2	3	1	1	1	52	377	1	1	43989
4	3	1	1	-1	34	607	2	1	45540
3	2	0	0	1	53	471	2	1	46837
3	2	1	1	-1	32	436	2	1	48190
1	3	1	1	1	54	453	1	1	49448
1	3	1	1	1	54	327	1	1	51088
4	3	1	1	-1	34	517	2	1	52876
1	3	1	1	1	54	412	1	1	54471
1	3	1	1	1	54	426	1	1	56197
2	3	1	1	1	54	443	1	1	57900
1	4	1	1	1	54	388	1	1	59171
2	4	0	0	-1	33	635	1	1	61160
1	2	0	0	-1	31	549	1	1	62864
2	2	1	1	1	52	395	1	1	64331
2	4	1	1	1	54	392	1	1	65752
1	4	0	0	-1	33	435	1	1	67419
3	4	1	1	-1	32	360	2	1	68632
1	4	0	0	-1	33	487	1	1	70034
1	2	0	0	-1	31	301	1	1	71462
2	2	1	1	1	52	462	1	1	72955
3	1	0	0	1	53	549	2	1	74979
2	1	0	0	-1	31	465	1	1	76940
4	4	1	1	-1	32	544	2	1	78424
2	4	0	0	-1	33	529	1	1	79759
1	3	1	1	1	52	545	1	1	81300
2	3	1	1	1	54	533	1	1	90929
4	2	0	0	1	53	500	2	1	92661
2	2	1	1	1	52	531	1	1	94110
4	4	1	1	-1	34	497	2	1	95928
2	4	0	0	-1	33	435	1	1	97574
2	2	0	0	-1	31	373	1	1	99074
3	2	1	1	-1	32	473	2	1	100885
4	3	1	1	-1	34	556	1	0	102468
4	3	1	1	-1	34	392	2	1	104108
3	2	0	0	1	53	326	1	0	105476
1	2	1	1	1	52	530	1	1	107120
1	1	0	0	-1	33	423	1	1	108626
2	1	0	0	-1	31	661	2	0	110541
4	4	1	1	-1	32	554	2	1	111955
3	4	0	0	1	53	462	2	1	113489
4	4	1	1	-1	32	411	2	1	115226
4	4	0	0	1	53	326	2	1	116724
1	2	0	0	-1	31	431	1	1	118051
4	2	1	1	-1	32	570	2	1	119806
1	2	0	0	-1	33	537	1	1	121424
1	2	1	1	1	52	441	1	1	122692
4	1	0	0	1	53	541	2	1	124396
2	1	0	0	-1	31	432	1	1	125950
1	2	0	0	-1	31	728	1	1	127904
1	2	1	1	1	52	444	1	1	129803
4	2	0	0	1	53	473	2	1	131302
1	2	1	1	1	52	445	1	1	132786
4	2	0	0	1	53	326	1	0	134502
3	2	1	1	-1	32	460	2	1	135943
4	3	1	1	-1	34	403	2	1	137627
3	3	1	1	-1	34	424	2	1	139175
1	4	1	1	1	54	414	1	1	140555
1	4	0	0	-1	33	464	1	1	142258
3	2	0	0	1	51	315	2	1	144018
1	2	1	1	1	52	405	1	1	145319
1	3	1	1	1	54	317	1	1	147011
3	3	1	1	-1	34	395	2	1	148678
3	3	1	1	-1	34	337	2	1	150463
4	3	1	1	-1	34	464	1	0	152073
3	1	0	0	1	53	585	2	1	153641
3	1	0	0	1	51	347	2	1	155408
2	4	1	1	1	52	510	2	0	156974
4	4	0	0	1	53	405	1	0	158498
2	2	0	0	-1	31	754	1	1	160716
2	2	1	1	1	52	438	1	1	162279
3	1	0	0	1	53	455	2	1	163987
2	1	0	0	-1	31	534	1	1	165874
1	3	1	1	1	52	887	1	1	168115
3	3	1	1	-1	34	465	2	1	169855
4	2	0	0	1	53	480	2	1	171289
2	2	1	1	1	52	595	1	1	177733
4	2	0	0	1	53	531	2	1	179594
2	2	1	1	1	52	452	1	1	181115
1	4	1	1	1	54	482	1	1	182471
4	4	0	0	1	53	515	2	1	183993
2	3	1	1	1	52	527	1	1	185683
2	3	1	1	1	54	334	1	1	187051
1	3	1	1	1	54	513	1	1	188421
1	3	1	1	1	54	438	1	1	189984
4	2	0	0	1	53	560	2	1	191862
4	2	1	1	-1	32	385	2	1	193187
2	1	0	0	-1	33	528	1	1	194853
3	1	0	0	1	51	514	2	1	196418
4	4	1	1	-1	32	541	2	1	198145
4	4	0	0	1	53	352	2	1	199841
3	1	0	0	1	51	450	2	1	201749
3	1	0	0	1	51	465	2	1	203435
2	1	0	0	-1	31	500	1	1	205441
2	1	0	0	-1	31	354	1	1	206740
3	4	1	1	-1	32	516	2	1	208290
1	4	0	0	-1	33	524	1	1	209648
4	4	1	1	-1	32	460	2	1	211475
1	4	0	0	-1	33	521	1	1	212899
4	1	0	0	1	51	421	2	1	214146
3	1	0	0	1	51	424	2	1	216077
3	1	0	0	1	51	311	2	1	217686
4	1	0	0	1	51	415	2	1	219431
2	4	1	1	1	52	509	1	1	221323
1	4	0	0	-1	33	492	1	1	222878
3	4	1	1	-1	32	412	2	1	224121
1	4	0	0	-1	33	783	1	1	225745
4	2	0	0	1	51	485	2	1	227634
3	2	1	1	-1	32	553	2	1	229173
2	2	0	0	-1	33	463	1	1	230505
4	2	1	1	-1	32	538	2	1	232317
4	4	1	1	-1	34	455	2	1	233717
2	4	0	0	-1	33	479	1	1	235607
4	2	0	0	1	51	472	2	1	237067
3	2	1	1	-1	32	524	2	1	239076
4	3	1	1	-1	34	478	2	1	240816
3	3	1	1	-1	34	466	2	1	242553
3	4	1	1	-1	34	382	2	1	244236
4	4	0	0	1	53	425	2	1	245668
3	4	1	1	-1	32	463	2	1	247390
4	4	0	0	1	53	378	2	1	248979
1	1	0	0	-1	31	446	1	1	250896
3	1	0	0	1	51	356	2	1	252690
4	4	1	1	-1	32	535	2	1	254557
1	4	0	0	-1	33	488	1	1	256209
2	3	1	1	1	52	492	2	0	257848
4	3	1	1	-1	34	430	1	0	264208
3	2	0	0	1	53	543	2	1	265881
3	2	1	1	-1	32	426	2	1	267565
4	3	1	1	-1	34	506	2	1	269039
1	3	1	1	1	54	469	1	1	270920
2	3	1	1	1	54	473	1	1	272511
3	3	1	1	-1	34	400	2	1	273899
3	2	0	0	1	53	408	2	1	275300
2	2	1	1	1	52	590	1	1	277152
1	3	1	1	1	54	585	1	1	278992
2	3	1	1	1	54	795	1	1	280947
3	1	0	0	1	53	394	2	1	282780
1	1	0	0	-1	31	531	1	1	284652
1	3	1	1	1	52	384	1	1	286067
4	3	1	1	-1	34	579	1	0	287888
3	2	0	0	1	53	411	1	0	289468
1	2	1	1	1	52	576	1	1	291411
3	2	0	0	1	53	464	2	1	293315
4	2	1	1	-1	32	613	2	1	294933
2	4	1	1	1	54	492	1	1	296743
3	4	0	0	1	53	451	2	1	298018
1	1	0	0	-1	31	529	1	1	299739
3	1	0	0	1	51	391	2	1	300948
2	2	0	0	-1	31	641	1	1	302612
1	2	1	1	1	52	587	1	1	304415
1	3	1	1	1	54	344	1	1	306245
4	3	1	1	-1	34	595	2	1	307716
2	2	0	0	-1	33	533	1	1	309528
3	2	1	1	-1	32	583	2	1	311192
1	1	0	0	-1	33	516	1	1	312980
2	1	0	0	-1	31	510	2	0	314640
2	1	0	0	-1	31	477	1	1	316225
3	1	0	0	1	51	391	2	1	317641
2	2	0	0	-1	31	453	1	1	318928
3	2	1	1	-1	32	502	2	1	320709
1	3	1	1	1	54	457	1	1	322291
3	3	1	1	-1	34	407	2	1	323829
4	2	0	0	1	53	411	1	0	325731
2	2	1	1	1	52	507	1	1	327192
3	3	1	1	-1	34	432	2	1	329102
1	3	1	1	1	54	498	1	1	330748
1	4	1	1	1	54	637	1	1	332453
4	4	0	0	1	53	586	2	1	334175
2	2	0	0	-1	31	607	1	1	335975
4	2	1	1	-1	32	524	2	1	337724
3	3	1	1	-1	34	515	2	1	339070
3	3	1	1	-1	34	778	2	1	340814
1	1	0	0	-1	33	488	1	1	342305
3	1	0	0	1	51	650	2	1	343873
3	1	0	0	1	51	359	2	1	345554
2	1	0	0	-1	31	454	1	1	349501
2	4	1	1	1	52	424	1	1	350810
3	4	0	0	1	53	514	2	1	352807
2	4	1	1	1	52	504	1	1	354214
2	4	0	0	-1	33	536	1	1	355916
3	4	1	1	-1	32	445	2	1	357408
3	4	0	0	1	53	371	2	1	359197
2	2	0	0	-1	31	388	1	1	360629
4	2	1	1	-1	32	540	2	1	362545
2	2	0	0	-1	33	470	1	1	364077
2	2	1	1	1	52	469	1	1	365751
3	4	1	1	-1	34	345	2	1	367315
3	4	0	0	1	53	513	2	1	369255
2	1	0	0	-1	31	442	1	1	371031
3	1	0	0	1	51	362	2	1	372435
1	2	0	0	-1	31	488	1	1	373939
1	2	1	1	1	52	491	1	1	375451
2	3	1	1	1	54	608	1	1	377056
3	3	1	1	-1	34	581	2	1	378539
3	3	1	1	-1	34	445	2	1	380123
2	3	1	1	1	54	467	1	1	381471
1	1	0	0	-1	33	571	1	1	383114
2	1	0	0	-1	31	520	1	1	385008
4	3	1	1	-1	32	569	2	1	386634
2	3	1	1	1	54	623	1	1	388156
4	2	0	0	1	53	661	2	1	390320
4	2	1	1	-1	32	396	2	1	391623
2	2	0	0	-1	33	506	1	1	393345
3	2	1	1	-1	32	465	2	1	395088
4	1	0	0	1	53	612	2	1	396578
2	1	0	0	-1	31	526	1	1	398126
4	1	0	0	1	51	504	2	1	399616
4	1	0	0	1	51	354	2	1	401056
1	1	0	0	-1	31	577	1	1	402715
3	1	0	0	1	51	462	2	1	404259
2	3	1	1	1	52	463	1	1	406134
2	3	1	1	1	54	388	1	1	407356
1	4	1	1	1	54	528	1	1	408957
3	4	0	0	1	53	495	2	1	410661
3	2	0	0	1	51	480	2	1	412289
2	2	1	1	1	52	497	1	1	413859
1	2	0	0	-1	33	497	1	1	415259
4	2	1	1	-1	32	474	2	1	416572
2	4	1	1	1	54	457	1	1	418010
2	4	0	0	-1	33	536	1	1	419890
3	1	0	0	1	51	489	2	1	421738
4	1	0	0	1	51	653	2	1	423317
2	1	0	0	-1	31	437	1	1	424795
2	1	0	0	-1	31	372	1	1	426371
1	3	1	1	1	52	381	2	0	427671
2	3	1	1	1	54	459	1	1	433851
4	3	1	1	-1	34	702	1	0	435683
3	3	1	1	-1	34	470	2	1	437145
3	4	1	1	-1	34	348	2	1	438777
1	4	0	0	-1	33	479	1	1	440218
3	3	1	1	-1	32	482	2	1	441992
2	3	1	1	1	54	463	1	1	443922
1	2	0	0	-1	33	578	2	0	445412
1	2	1	1	1	52	581	1	1	447386
2	4	1	1	1	54	474	1	1	448838
3	4	0	0	1	53	409	2	1	450258
3	2	0	0	1	51	497	2	1	452030
2	2	1	1	1	52	433	1	1	453852
1	4	1	1	1	54	471	1	1	455203
3	4	0	0	1	53	664	2	1	457301
2	4	1	1	1	52	474	1	1	458925
3	4	0	0	1	53	566	2	1	460307
1	3	1	1	1	52	442	1	1	462090
3	3	1	1	-1	34	375	2	1	463752
3	3	1	1	-1	34	523	2	1	465744
2	3	1	1	1	54	425	1	1	467033
4	3	1	1	-1	34	725	2	1	468774
1	3	1	1	1	54	443	1	1	470452
3	2	0	0	1	53	612	2	1	472513
4	2	1	1	-1	32	656	2	1	474515
3	4	1	1	-1	34	410	2	1	475959
3	4	0	0	1	53	439	2	1	477874
2	3	1	1	1	52	654	1	1	479717
4	3	1	1	-1	34	540	2	1	481125
2	4	1	1	1	54	595	1	1	483181
2	4	0	0	-1	33	445	1	1	484756
1	3	1	1	1	52	770	1	1	486659
3	3	1	1	-1	34	388	2	1	488463
2	2	0	0	-1	33	675	1	1	489959
1	2	1	1	1	52	487	1	1	491830
2	3	1	1	1	54	366	1	1	493427
4	3	1	1	-1	34	563	2	1	495336
1	4	1	1	1	54	426	1	1	496954
1	4	0	0	-1	33	340	1	1	498693
4	3	1	1	-1	32	615	2	1	500306
2	3	1	1	1	54	518	1	1	502212
1	3	1	1	1	54	542	1	1	504114
4	3	1	1	-1	34	514	2	1	505650
2	1	0	0	-1	33	680	1	1	507815
3	1	0	0	1	51	514	2	1	509216
4	3	1	1	-1	32	703	2	1	511401
3	3	1	1	-1	34	464	2	1	512741
1	2	0	0	-1	33	497	1	1	514446
3	2	1	1	-1	32	449	2	1	515850
3	4	1	1	-1	34	343	2	1	517559
2	4	0	0	-1	33	467	1	1	523162
3	1	0	0	1	51	373	2	1	524417
4	1	0	0	1	51	571	2	1	526252
2	3	1	1	1	52	596	1	1	528327
1	3	1	1	1	54	442	1	1	529629
2	2	0	0	-1	33	580	1	1	531528
3	2	1	1	-1	32	370	2	1	532994
1	3	1	1	1	54	450	1	1	534946
3	3	1	1	-1	34	553	2	1	536728
4	1	0	0	1	53	550	2	1	538180
2	1	0	0	-1	31	501	1	1	539657
4	1	0	0	1	51	468	2	1	540950
1	1	0	0	-1	31	485	1	1	542797
4	3	1	1	-1	32	550	2	1	544817
1	3	1	1	1	54	377	1	1	546504
2	2	0	0	-1	33	503	1	1	548130
4	2	1	1	-1	32	422	2	1	549887
3	4	1	1	-1	34	386	2	1	551700
4	4	0	0	1	53	399	2	1	553288
3	3	1	1	-1	32	409	2	1	554937
1	3	1	1	1	54	495	1	1	556715
4	2	0	0	1	53	504	2	1	558155
4	2	1	1	-1	32	487	2	1	560133
1	3	1	1	1	54	350	1	1	561839
2	3	1	1	1	54	448	1	1	563484
4	2	0	0	1	53	566	2	1	564988
3	2	1	1	-1	32	484	2	1	566682
4	3	1	1	-1	34	434	2	1	568012
3	3	1	1	-1	34	431	2	1	569633
3	2	0	0	1	53	361	2	1	570837
2	2	1	1	1	52	497	1	1	572754
1	1	0	0	-1	33	420	1	1	574072
3	1	0	0	1	51	421	2	1	575390
4	4	1	1	-1	32	410	2	1	577010
3	4	0	0	1	53	309	2	1	578531
4	2	0	0	1	51	400	2	1	579800
1	2	1	1	1	52	609	1	1	581860
4	1	0	0	1	53	522	2	1	583634
3	1	0	0	1	51	602	2	1	585547
1	3	1	1	1	52	529	1	1	587209
1	3	1	1	1	54	440	1	1	589071
4	2	0	0	1	53	499	1	0	591040
1	2	1	1	1	52	476	1	1	592533
4	1	0	0	1	53	491	2	1	594053
4	1	0	0	1	51	353	2	1	595515
1	1	0	0	-1	31	404	1	1	597180
2	1	0	0	-1	31	497	1	1	598679
2	1	0	0	-1	31	569	2	0	600152
4	1	0	0	1	51	454	2	1	601415
2	1	0	0	-1	31	537	1	1	602763
2	1	0	0	-1	31	495	1	1	619433
4	3	1	1	-1	32	501	2	1	621040
2	3	1	1	1	54	428	1	1	622915
2	2	0	0	-1	33	359	1	1	624362
3	2	1	1	-1	32	438	2	1	626300
1	3	1	1	1	54	355	1	1	627998
3	3	1	1	-1	34	396	2	1	629877
2	1	0	0	-1	33	686	1	1	631432
4	1	0	0	1	51	371	2	1	633256
4	4	1	1	-1	32	463	2	1	634957
2	4	0	0	-1	33	391	1	1	636393
1	1	0	0	-1	31	529	1	1	637751
2	1	0	0	-1	31	423	2	0	639129
1	3	1	1	1	52	387	1	1	640599
3	3	1	1	-1	34	425	2	1	642222
3	4	1	1	-1	34	400	2	1	644031
2	4	0	0	-1	33	497	1	1	645654
4	4	1	1	-1	32	643	2	1	647157
1	4	0	0	-1	33	483	1	1	648712
2	2	0	0	-1	31	371	1	1	650182
2	2	1	1	1	52	493	1	1	651742
3	3	1	1	-1	34	440	2	1	653231
4	3	1	1	-1	34	392	2	1	655089
3	4	1	1	-1	34	333	2	1	656883
1	4	0	0	-1	33	473	1	1	658831
3	1	0	0	1	51	491	1	0	660774
1	1	0	0	-1	31	542	1	1	662204
2	1	0	0	-1	31	683	1	1	664065
2	1	0	0	-1	31	534	1	1	665492
3	1	0	0	1	51	436	2	1	667216
3	1	0	0	1	51	345	2	1	668583
2	3	1	1	1	52	504	1	1	669999
4	3	1	1	-1	34	498	2	1	671994
3	2	0	0	1	53	789	2	1	673724
2	2	1	1	1	52	486	1	1	675052
2	2	0	0	-1	33	522	1	1	677068
4	2	1	1	-1	32	560	2	1	678679
4	3	1	1	-1	34	351	2	1	680014
2	3	1	1	1	54	467	1	1	681824
2	4	1	1	1	54	404	1	1	683133
3	4	0	0	1	53	522	2	1	685137
4	4	1	1	-1	32	510	2	1	686832
4	4	0	0	1	53	383	2	1	688426
1	4	1	1	1	52	528	1	1	689932
2	4	0	0	-1	33	488	1	1	691630
3	1	0	0	1	51	495	2	1	693299
2	1	0	0	-1	31	551	1	1	695350
3	2	0	0	1	51	393	2	1	696972
1	2	1	1	1	52	687	1	1	698578
2	4	1	1	1	54	575	1	1	700494
3	4	0	0	1	53	359	2	1	703935
2	1	0	0	-1	31	496	1	1	705322
2	1	0	0	-1	31	430	1	1	706855
4	1	0	0	1	51	386	2	1	708333
1	1	0	0	-1	31	638	1	1	710348
4	3	1	1	-1	32	462	2	1	711911
2	3	1	1	1	54	446	1	1	713639
1	2	0	0	-1	33	528	1	1	715031
2	2	1	1	1	52	469	1	1	716372
3	4	1	1	-1	34	459	2	1	718135
4	4	0	0	1	53	328	2	1	719847
3	1	0	0	1	51	382	2	1	721419
1	1	0	0	-1	31	512	1	1	723172
1	2	0	0	-1	31	424	1	1	724838
3	2	1	1	-1	32	378	1	0	726130
1	3	1	1	1	54	697	1	1	727858
4	3	1	1	-1	34	524	2	1	729436
3	1	0	0	1	53	315	2	1	730686
1	1	0	0	-1	31	512	1	1	732157
1	3	1	1	1	52	423	1	1	734085
3	3	1	1	-1	34	367	2	1	735484
4	4	1	1	-1	34	413	1	0	737282
1	4	0	0	-1	33	445	2	0	738851
3	2	0	0	1	51	607	2	1	740346
4	2	1	1	-1	32	521	1	0	741933
2	4	1	1	1	54	515	1	1	743728
3	4	0	0	1	53	543	2	1	745178
4	4	1	1	-1	32	444	2	1	746814
3	4	0	0	1	53	377	2	1	748395
4	1	0	0	1	51	454	2	1	750288
3	1	0	0	1	51	415	2	1	752145
4	1	0	0	1	51	356	2	1	753994
1	1	0	0	-1	31	381	1	1	755498
1	2	0	0	-1	31	411	1	1	756925
4	2	1	1	-1	32	507	2	1	758939
2	4	1	1	1	54	495	1	1	760472
4	4	0	0	1	53	935	2	1	762692
3	1	0	0	1	51	424	2	1	764583
1	1	0	0	-1	31	413	1	1	765977
1	4	1	1	1	52	498	1	1	767607
4	4	0	0	1	53	518	2	1	769167
3	4	1	1	-1	32	524	2	1	770741
3	4	0	0	1	53	373	2	1	772150
1	1	0	0	-1	31	364	1	1	773754
1	1	0	0	-1	31	426	1	1	775673
2	3	1	1	1	52	552	1	1	777713
2	3	1	1	1	54	452	1	1	779617
1	4	1	1	1	54	593	1	1	781158
1	4	0	0	-1	33	417	1	1	782857
4	2	0	0	1	51	770	2	1	784876
3	2	1	1	-1	32	361	2	1	794206
2	1	0	0	-1	33	417	1	1	795731
1	1	0	0	-1	31	462	1	1	797394
2	1	0	0	-1	31	332	1	1	799110
2	1	0	0	-1	31	345	1	1	800347
3	3	1	1	-1	32	450	2	1	801959
1	3	1	1	1	54	344	2	0	803154
4	3	1	1	-1	34	413	2	1	805024
2	3	1	1	1	54	438	1	1	806824
3	1	0	0	1	53	507	2	1	808639
3	1	0	0	1	51	354	2	1	810245
4	1	0	0	1	51	633	2	1	812253
4	1	0	0	1	51	299	2	1	813537
3	1	0	0	1	51	350	2	1	815027
4	1	0	0	1	51	333	2	1	816777
4	4	1	1	-1	32	273	1	0	818324
1	4	0	0	-1	33	349	1	1	819818
3	2	0	0	1	51	398	2	1	821535
1	2	1	1	1	52	680	1	1	823653
2	2	0	0	-1	33	421	1	1	825006
1	2	1	1	1	52	396	1	1	826282
3	1	0	0	1	53	357	1	0	827826
1	1	0	0	-1	31	322	1	1	829479
2	4	1	1	1	52	484	1	1	831263
4	4	0	0	1	53	602	2	1	832949
3	1	0	0	1	51	337	2	1	834640
4	1	0	0	1	51	337	1	0	836368
4	3	1	1	-1	32	423	2	1	838097
3	3	1	1	-1	34	329	2	1	839532
3	3	1	1	-1	34	359	2	1	841073
2	3	1	1	1	54	349	1	1	842681
1	3	1	1	1	54	415	1	1	844550
2	3	1	1	1	54	427	1	1	846350
3	1	0	0	1	53	316	2	1	848134
1	1	0	0	-1	31	374	1	1	849932
4	2	0	0	1	51	321	2	1	851624
1	2	1	1	1	52	394	1	1	853514
2	3	1	1	1	54	542	1	1	855067
3	3	1	1	-1	34	410	2	1	856646
4	4	1	1	-1	34	374	2	1	858268
1	4	0	0	-1	33	413	1	1	860088
1	2	0	0	-1	31	346	1	1	861304
2	2	1	1	1	52	478	1	1	862782
4	1	0	0	1	53	532	2	1	864198
2	1	0	0	-1	31	426	1	1	865975
1	3	1	1	1	52	554	1	1	867569
3	3	1	1	-1	34	637	2	1	869275
4	4	1	1	-1	34	455	2	1	870998
1	4	0	0	-1	33	539	1	1	872548
2	3	1	1	1	52	442	1	1	874419
4	3	1	1	-1	34	431	2	1	890469
