# Supplementary material for: Frequency Band-Specific Electrical Brain Stimulation Modulates Cognitive Control Processes
Source: PLoS One. 2015 Sep 25;10(9):e0138984. doi: 10.1371/journal.pone.0138984 (PMC4583279; doi:10.1371/journal.pone.0138984)
Supplement: S2 File — This zip archive contains the necessary Matlab code, SPSS syntax, SPSS data and raw logfile data to perform the analyses described in the paper. EEG data and Matlab code to extract peak frequencies are available upon request (joramvandriel@gmail.com). (ZIP) [file pone.0138984.s002.zip › S2_File/rawdata/alpha/pp01_simonB2_STIM.txt]

3	2	0	0	1	51	345	2	1	7737
4	2	1	1	-1	32	612	2	1	9493
4	1	0	0	1	53	413	2	1	11097
2	1	0	0	-1	31	372	1	1	12960
3	4	1	1	-1	32	449	2	1	14632
1	4	0	0	-1	33	404	1	1	16289
2	2	0	0	-1	31	518	1	1	18024
1	2	1	1	1	52	431	1	1	19340
1	1	0	0	-1	33	423	1	1	20722
2	1	0	0	-1	31	423	1	1	22629
2	4	1	1	1	52	401	1	1	23959
1	4	0	0	-1	33	512	1	1	25946
4	1	0	0	1	51	389	2	1	27518
4	1	0	0	1	51	366	2	1	29142
3	2	0	0	1	51	380	2	1	30522
1	2	1	1	1	52	344	2	0	32139
2	2	0	0	-1	33	333	1	1	33586
2	2	1	1	1	52	443	1	1	35415
1	3	1	1	1	54	465	1	1	36907
1	3	1	1	1	54	320	1	1	38401
2	4	1	1	1	54	345	1	1	39707
4	4	0	0	1	53	356	1	0	41141
2	3	1	1	1	52	548	1	1	42855
2	3	1	1	1	54	348	1	1	44352
4	3	1	1	-1	34	403	2	1	46018
3	3	1	1	-1	34	357	2	1	47252
3	2	0	0	1	53	387	2	1	48817
1	2	1	1	1	52	344	1	1	50206
4	1	0	0	1	53	289	1	0	51996
4	1	0	0	1	51	460	1	0	53286
3	4	1	1	-1	32	383	2	1	55079
4	4	0	0	1	53	270	2	1	56527
3	4	1	1	-1	32	380	2	1	58177
1	4	0	0	-1	33	419	1	1	59866
4	4	1	1	-1	32	512	2	1	61309
3	4	0	0	1	53	424	2	1	62805
3	3	1	1	-1	32	389	2	1	64282
1	3	1	1	1	54	376	1	1	66161
3	2	0	0	1	53	440	2	1	67651
1	2	1	1	1	52	484	1	1	69113
1	2	0	0	-1	33	437	2	0	70581
4	2	1	1	-1	32	375	2	1	72300
3	4	1	1	-1	34	634	2	1	73845
3	4	0	0	1	53	456	2	1	75132
4	3	1	1	-1	32	477	2	1	77083
2	3	1	1	1	54	458	1	1	78992
1	3	1	1	1	54	492	1	1	80393
1	3	1	1	1	54	420	1	1	82270
3	4	1	1	-1	34	342	2	1	83918
1	4	0	0	-1	33	462	1	1	88174
3	4	1	1	-1	32	667	2	1	90021
4	4	0	0	1	53	555	2	1	91809
4	1	0	0	1	51	331	2	1	93093
3	1	0	0	1	51	429	2	1	94817
2	1	0	0	-1	31	386	1	1	96331
1	1	0	0	-1	31	456	1	1	97654
1	4	1	1	1	52	402	1	1	99444
3	4	0	0	1	53	374	2	1	101125
2	1	0	0	-1	31	490	1	1	102486
4	1	0	0	1	51	423	1	0	104394
4	4	1	1	-1	32	477	2	1	106260
3	4	0	0	1	53	455	2	1	107538
4	3	1	1	-1	32	367	2	1	108909
3	3	1	1	-1	34	452	2	1	110208
2	3	1	1	1	54	534	1	1	111852
4	3	1	1	-1	34	493	2	1	113320
4	2	0	0	1	53	363	2	1	114638
2	2	1	1	1	52	467	1	1	116518
1	2	0	0	-1	33	313	1	1	117966
3	2	1	1	-1	32	519	2	1	119463
4	4	1	1	-1	34	447	2	1	121085
1	4	0	0	-1	33	499	1	1	122734
2	1	0	0	-1	31	432	2	0	124176
2	1	0	0	-1	31	515	1	1	125830
1	3	1	1	1	52	513	1	1	127337
1	3	1	1	1	54	409	1	1	128843
4	3	1	1	-1	34	532	2	1	130740
4	3	1	1	-1	34	334	2	1	132072
3	1	0	0	1	53	561	2	1	133560
2	1	0	0	-1	31	545	1	1	135172
1	1	0	0	-1	31	570	1	1	136766
3	1	0	0	1	51	351	2	1	138526
1	2	0	0	-1	31	518	1	1	139960
1	2	1	1	1	52	372	1	1	141269
4	4	1	1	-1	34	479	2	1	142778
3	4	0	0	1	53	370	2	1	144036
3	2	0	0	1	51	352	2	1	145745
1	2	1	1	1	52	397	1	1	147209
2	2	0	0	-1	33	680	1	1	149117
3	2	1	1	-1	32	453	2	1	150479
2	3	1	1	1	54	492	1	1	152104
2	3	1	1	1	54	320	1	1	153284
1	2	0	0	-1	33	536	1	1	154649
2	2	1	1	1	52	363	1	1	156274
3	4	1	1	-1	34	485	2	1	157812
4	4	0	0	1	53	412	2	1	159532
3	3	1	1	-1	32	351	2	1	161250
1	3	1	1	1	54	450	1	1	162922
3	1	0	0	1	53	425	1	0	164349
3	1	0	0	1	51	490	2	1	167771
2	3	1	1	1	52	441	1	1	169696
3	3	1	1	-1	34	408	2	1	171217
1	1	0	0	-1	33	405	1	1	173109
4	1	0	0	1	51	472	1	0	174678
4	1	0	0	1	51	321	2	1	175831
1	1	0	0	-1	31	568	1	1	177383
3	4	1	1	-1	32	514	2	1	179034
3	4	0	0	1	53	459	2	1	180619
2	1	0	0	-1	31	614	1	1	182292
3	1	0	0	1	51	428	2	1	184063
2	4	1	1	1	52	509	1	1	185606
3	4	0	0	1	53	505	2	1	187263
1	4	1	1	1	52	790	1	1	189109
3	4	0	0	1	53	693	2	1	191305
3	1	0	0	1	51	372	2	1	192898
2	1	0	0	-1	31	451	1	1	194602
4	4	1	1	-1	32	703	2	1	196672
1	4	0	0	-1	33	461	1	1	197956
3	3	1	1	-1	32	483	2	1	199474
2	3	1	1	1	54	634	1	1	201546
3	1	0	0	1	53	446	2	1	203364
4	1	0	0	1	51	456	1	0	204785
1	1	0	0	-1	31	423	1	1	206367
2	1	0	0	-1	31	532	1	1	208386
4	4	1	1	-1	32	480	2	1	209724
4	4	0	0	1	53	332	2	1	211082
2	2	0	0	-1	31	592	1	1	213118
1	2	1	1	1	52	591	1	1	214620
3	3	1	1	-1	34	370	2	1	215975
4	3	1	1	-1	34	417	2	1	217224
2	2	0	0	-1	33	424	1	1	218548
4	2	1	1	-1	32	509	2	1	220333
1	3	1	1	1	54	351	1	1	221831
4	3	1	1	-1	34	388	2	1	223609
2	3	1	1	1	54	382	1	1	224925
2	3	1	1	1	54	384	1	1	226592
4	2	0	0	1	53	454	2	1	228267
1	2	1	1	1	52	531	1	1	230058
4	4	1	1	-1	34	412	2	1	231696
1	4	0	0	-1	33	387	2	0	233027
1	3	1	1	1	52	422	1	1	234871
3	3	1	1	-1	34	401	2	1	236346
1	4	1	1	1	54	450	1	1	238155
4	4	0	0	1	53	493	2	1	240131
1	4	1	1	1	52	475	1	1	241921
1	4	0	0	-1	33	532	1	1	243326
4	3	1	1	-1	32	511	2	1	245250
4	3	1	1	-1	34	352	2	1	246674
1	3	1	1	1	54	408	1	1	248422
1	3	1	1	1	54	370	1	1	251842
4	2	0	0	1	53	440	1	0	253515
2	2	1	1	1	52	571	1	1	255596
2	2	0	0	-1	33	379	2	0	257220
1	2	1	1	1	52	537	1	1	258965
1	3	1	1	1	54	411	1	1	260293
2	3	1	1	1	54	429	1	1	262193
4	4	1	1	-1	34	406	2	1	264097
3	4	0	0	1	53	361	2	1	265484
1	4	1	1	1	52	501	1	1	267314
2	4	0	0	-1	33	494	1	1	268785
4	4	1	1	-1	32	674	2	1	270312
3	4	0	0	1	53	382	2	1	271725
3	4	1	1	-1	32	438	2	1	273651
1	4	0	0	-1	33	670	1	1	275153
1	1	0	0	-1	31	327	1	1	276893
4	1	0	0	1	51	472	2	1	278799
1	1	0	0	-1	31	366	1	1	280095
1	1	0	0	-1	31	359	1	1	281726
2	3	1	1	1	52	616	1	1	283384
3	3	1	1	-1	34	246	2	1	284809
2	1	0	0	-1	33	345	1	1	286134
4	1	0	0	1	51	361	2	1	287895
4	3	1	1	-1	32	571	2	1	289748
1	3	1	1	1	54	369	1	1	291254
1	4	1	1	1	54	317	1	1	292597
4	4	0	0	1	53	475	2	1	294393
3	4	1	1	-1	32	493	2	1	296205
4	4	0	0	1	53	450	2	1	297850
4	4	1	1	-1	32	359	2	1	299512
3	4	0	0	1	53	419	2	1	301392
3	1	0	0	1	51	353	2	1	302779
2	1	0	0	-1	31	446	1	1	304057
4	4	1	1	-1	32	677	2	1	305867
2	4	0	0	-1	33	582	1	1	307810
3	1	0	0	1	51	333	2	1	309215
2	1	0	0	-1	31	523	1	1	310939
3	2	0	0	1	51	477	2	1	312348
2	2	1	1	1	52	554	1	1	314263
1	2	0	0	-1	33	543	1	1	315783
4	2	1	1	-1	32	515	2	1	317668
4	4	1	1	-1	34	396	2	1	319448
1	4	0	0	-1	33	441	1	1	321196
1	3	1	1	1	52	445	1	1	322936
4	3	1	1	-1	34	423	2	1	324818
4	3	1	1	-1	34	466	2	1	326513
1	3	1	1	1	54	380	1	1	328130
1	3	1	1	1	54	416	1	1	329790
3	3	1	1	-1	34	471	2	1	331557
3	2	0	0	1	53	333	2	1	333036
2	2	1	1	1	52	414	1	1	339865
4	3	1	1	-1	34	466	2	1	341199
1	3	1	1	1	54	415	1	1	342986
1	4	1	1	1	54	316	1	1	344373
4	4	0	0	1	53	388	2	1	345690
1	1	0	0	-1	31	448	1	1	346957
3	1	0	0	1	51	480	1	0	348487
3	2	0	0	1	51	343	2	1	349930
2	2	1	1	1	52	495	1	1	351439
2	4	1	1	1	54	368	1	1	352781
4	4	0	0	1	53	491	2	1	354215
1	2	0	0	-1	31	686	1	1	356093
4	2	1	1	-1	32	429	2	1	357647
1	1	0	0	-1	33	418	1	1	359510
3	1	0	0	1	51	534	2	1	360887
3	2	0	0	1	51	455	2	1	362374
2	2	1	1	1	52	548	1	1	363948
1	1	0	0	-1	33	459	2	0	365439
4	1	0	0	1	51	488	2	1	366910
3	3	1	1	-1	32	425	1	0	368805
3	3	1	1	-1	34	550	2	1	370405
1	2	0	0	-1	33	471	1	1	372190
3	2	1	1	-1	32	672	2	1	373781
2	1	0	0	-1	33	430	1	1	375466
4	1	0	0	1	51	602	2	1	376974
3	1	0	0	1	51	429	2	1	378542
2	1	0	0	-1	31	367	1	1	379924
3	4	1	1	-1	32	505	2	1	381601
2	4	0	0	-1	33	483	2	0	383246
4	3	1	1	-1	32	496	2	1	384761
4	3	1	1	-1	34	462	2	1	386135
3	4	1	1	-1	34	415	2	1	387666
1	4	0	0	-1	33	462	1	1	389627
1	1	0	0	-1	31	493	1	1	391582
3	1	0	0	1	51	404	2	1	392890
1	1	0	0	-1	31	640	1	1	394658
2	1	0	0	-1	31	800	1	1	396806
2	2	0	0	-1	31	447	1	1	398732
4	2	1	1	-1	32	762	2	1	400918
1	1	0	0	-1	33	536	1	1	402880
3	1	0	0	1	51	611	2	1	404636
1	3	1	1	1	52	557	1	1	406257
1	3	1	1	1	54	413	1	1	408077
2	2	0	0	-1	33	547	1	1	410017
3	2	1	1	-1	32	516	2	1	411937
1	1	0	0	-1	33	547	1	1	413402
3	1	0	0	1	51	564	2	1	414942
3	2	0	0	1	51	521	2	1	416753
4	2	1	1	-1	32	621	2	1	418808
2	3	1	1	1	54	707	1	1	420836
1	3	1	1	1	54	547	1	1	433282
2	3	1	1	1	54	412	1	1	435038
4	3	1	1	-1	34	528	2	1	436488
2	1	0	0	-1	33	612	1	1	437941
4	1	0	0	1	51	561	2	1	439760
2	2	0	0	-1	31	406	1	1	441376
2	2	1	1	1	52	448	1	1	442669
1	3	1	1	1	54	546	1	1	444238
4	3	1	1	-1	34	427	2	1	445960
4	1	0	0	1	53	382	2	1	447381
3	1	0	0	1	51	446	2	1	448849
2	2	0	0	-1	31	430	1	1	450677
3	2	1	1	-1	32	455	2	1	452386
1	2	0	0	-1	33	512	1	1	453849
1	2	1	1	1	52	506	1	1	455563
2	4	1	1	1	54	389	1	1	457305
2	4	0	0	-1	33	381	1	1	458898
4	4	1	1	-1	32	395	2	1	460112
3	4	0	0	1	53	456	2	1	461475
4	1	0	0	1	51	366	2	1	463283
1	1	0	0	-1	31	349	1	1	464864
4	1	0	0	1	51	453	2	1	466129
2	1	0	0	-1	31	496	1	1	467944
2	4	1	1	1	52	413	1	1	469288
1	4	0	0	-1	33	528	1	1	471222
2	3	1	1	1	52	393	1	1	472991
1	3	1	1	1	54	488	1	1	474311
2	2	0	0	-1	33	479	1	1	475630
2	2	1	1	1	52	403	1	1	477009
3	4	1	1	-1	34	394	2	1	478628
2	4	0	0	-1	33	487	1	1	480399
3	1	0	0	1	51	353	2	1	482158
4	1	0	0	1	51	377	2	1	483866
3	4	1	1	-1	32	391	2	1	485539
3	4	0	0	1	53	395	2	1	487438
4	1	0	0	1	51	539	2	1	489324
4	1	0	0	1	51	371	2	1	490984
1	2	0	0	-1	31	406	1	1	492502
3	2	1	1	-1	32	477	2	1	494455
3	1	0	0	1	53	405	2	1	496351
1	1	0	0	-1	31	417	1	1	497889
4	2	0	0	1	51	496	2	1	499519
1	2	1	1	1	52	498	1	1	501361
1	2	0	0	-1	33	442	1	1	503060
3	2	1	1	-1	32	424	2	1	504669
4	2	0	0	1	53	402	2	1	506576
3	2	1	1	-1	32	468	2	1	508246
1	3	1	1	1	54	470	1	1	509531
1	3	1	1	1	54	459	1	1	511284
4	2	0	0	1	53	516	2	1	513024
1	2	1	1	1	52	534	1	1	521517
2	4	1	1	1	54	453	1	1	522809
1	4	0	0	-1	33	532	1	1	524511
1	1	0	0	-1	31	313	1	1	525790
3	1	0	0	1	51	367	2	1	527583
4	4	1	1	-1	32	461	2	1	529420
3	4	0	0	1	53	337	2	1	530893
1	2	0	0	-1	31	603	1	1	532487
4	2	1	1	-1	32	397	2	1	533794
1	3	1	1	1	54	737	1	1	535586
2	3	1	1	1	54	494	1	1	537247
4	3	1	1	-1	34	455	2	1	539094
2	3	1	1	1	54	393	1	1	540842
4	4	1	1	-1	34	415	1	0	542563
4	4	0	0	1	53	527	2	1	544376
2	4	1	1	1	52	405	1	1	545754
1	4	0	0	-1	33	432	2	0	547319
4	1	0	0	1	51	432	2	1	549038
1	1	0	0	-1	31	491	1	1	550354
1	4	1	1	1	52	513	1	1	552006
2	4	0	0	-1	33	492	1	1	553360
2	3	1	1	1	52	393	1	1	555040
3	3	1	1	-1	34	716	1	0	557188
4	3	1	1	-1	34	445	2	1	558746
4	3	1	1	-1	34	627	2	1	560268
1	1	0	0	-1	33	728	1	1	561914
1	1	0	0	-1	31	478	1	1	563594
4	2	0	0	1	51	384	2	1	564904
3	2	1	1	-1	32	530	2	1	566629
3	2	0	0	1	53	406	2	1	568152
4	2	1	1	-1	32	459	2	1	569483
1	2	0	0	-1	33	569	1	1	571111
2	2	1	1	1	52	454	1	1	573054
2	4	1	1	1	54	451	1	1	574574
3	4	0	0	1	53	616	2	1	576426
4	2	0	0	1	51	599	2	1	578021
1	2	1	1	1	52	660	1	1	579535
3	3	1	1	-1	34	615	2	1	581592
4	3	1	1	-1	34	516	2	1	583603
2	1	0	0	-1	33	539	1	1	584951
4	1	0	0	1	51	472	2	1	586581
3	3	1	1	-1	32	479	2	1	587944
1	3	1	1	1	54	519	1	1	589434
2	3	1	1	1	54	529	1	1	590952
2	3	1	1	1	54	421	1	1	592677
4	4	1	1	-1	34	595	2	1	594321
2	4	0	0	-1	33	535	1	1	595750
1	1	0	0	-1	31	424	2	0	597288
1	1	0	0	-1	31	398	1	1	598899
4	4	1	1	-1	32	647	2	1	600627
4	4	0	0	1	53	446	2	1	604203
1	4	1	1	1	52	460	1	1	605554
3	4	0	0	1	53	480	2	1	607476
3	4	1	1	-1	32	429	2	1	608841
2	4	0	0	-1	33	463	1	1	610390
3	1	0	0	1	51	500	2	1	611987
2	1	0	0	-1	31	460	1	1	613480
2	3	1	1	1	52	509	1	1	615445
3	3	1	1	-1	34	390	2	1	616972
3	2	0	0	1	53	333	2	1	618421
2	2	1	1	1	52	558	1	1	619970
2	1	0	0	-1	33	479	1	1	621450
3	1	0	0	1	51	429	2	1	623099
1	2	0	0	-1	31	459	1	1	624501
4	2	1	1	-1	32	601	2	1	626335
3	2	0	0	1	53	553	2	1	628212
2	2	1	1	1	52	491	1	1	630090
3	4	1	1	-1	34	466	2	1	631946
1	4	0	0	-1	33	514	1	1	633376
4	3	1	1	-1	32	579	2	1	635396
3	3	1	1	-1	34	561	2	1	636894
2	3	1	1	1	54	894	1	1	639014
3	3	1	1	-1	34	477	2	1	640570
2	2	0	0	-1	33	512	1	1	641949
1	2	1	1	1	52	565	1	1	643340
1	2	0	0	-1	33	475	1	1	645216
4	2	1	1	-1	32	389	2	1	647054
4	3	1	1	-1	34	386	2	1	648839
2	3	1	1	1	54	445	1	1	650609
1	3	1	1	1	54	446	1	1	652240
4	3	1	1	-1	34	478	2	1	653716
4	2	0	0	1	53	391	2	1	655166
2	2	1	1	1	52	511	1	1	656539
4	3	1	1	-1	34	509	2	1	658097
2	3	1	1	1	54	456	1	1	659521
4	2	0	0	1	53	925	2	1	661663
2	2	1	1	1	52	520	1	1	663173
3	4	1	1	-1	34	473	2	1	664461
3	4	0	0	1	53	405	2	1	665851
4	4	1	1	-1	32	463	2	1	667721
4	4	0	0	1	53	433	2	1	669430
1	3	1	1	1	52	401	1	1	670718
3	3	1	1	-1	34	424	2	1	672603
2	3	1	1	1	54	509	1	1	674219
1	3	1	1	1	54	694	1	1	676232
1	1	0	0	-1	33	438	1	1	678064
4	1	0	0	1	51	549	2	1	679573
3	2	0	0	1	51	460	2	1	681153
2	2	1	1	1	52	507	1	1	682900
1	4	1	1	1	54	506	1	1	684882
1	4	0	0	-1	33	430	1	1	690000
4	1	0	0	1	51	513	2	1	691774
1	1	0	0	-1	31	399	1	1	693561
1	4	1	1	1	52	466	1	1	695249
4	4	0	0	1	53	477	2	1	696963
1	1	0	0	-1	31	524	1	1	698418
3	1	0	0	1	51	516	2	1	700341
4	3	1	1	-1	32	494	2	1	702116
3	3	1	1	-1	34	432	2	1	703766
1	2	0	0	-1	33	462	1	1	705115
3	2	1	1	-1	32	520	2	1	706736
1	2	0	0	-1	33	390	2	0	708192
1	2	1	1	1	52	304	2	0	709602
4	1	0	0	1	53	549	2	1	711613
2	1	0	0	-1	31	329	1	1	713017
2	1	0	0	-1	31	371	1	1	714524
4	1	0	0	1	51	338	2	1	716041
4	4	1	1	-1	32	483	2	1	717458
2	4	0	0	-1	33	441	1	1	719110
1	3	1	1	1	52	634	1	1	720669
3	3	1	1	-1	34	438	2	1	722409
1	1	0	0	-1	33	328	1	1	724227
1	1	0	0	-1	31	352	1	1	725910
4	2	0	0	1	51	439	1	0	727434
1	2	1	1	1	52	519	1	1	728939
1	1	0	0	-1	33	392	1	1	730510
3	1	0	0	1	51	315	2	1	731997
3	1	0	0	1	51	374	2	1	733808
1	1	0	0	-1	31	429	1	1	735660
1	4	1	1	1	52	453	1	1	737489
3	4	0	0	1	53	407	2	1	738940
4	1	0	0	1	51	747	2	1	740995
2	1	0	0	-1	31	549	1	1	742495
2	4	1	1	1	52	451	1	1	744086
4	4	0	0	1	53	384	2	1	745948
3	4	1	1	-1	32	426	1	0	747630
4	4	0	0	1	53	587	2	1	749216
4	4	1	1	-1	32	358	2	1	750995
2	4	0	0	-1	33	423	1	1	752765
3	3	1	1	-1	32	432	2	1	754124
4	3	1	1	-1	34	492	2	1	755837
4	2	0	0	1	53	417	2	1	757466
3	2	1	1	-1	32	609	2	1	758902
1	2	0	0	-1	33	568	1	1	760793
4	2	1	1	-1	32	531	2	1	762651
4	1	0	0	1	53	361	2	1	764243
2	1	0	0	-1	31	554	1	1	765783
1	1	0	0	-1	31	508	2	0	767492
4	1	0	0	1	51	606	2	1	769186
2	2	0	0	-1	31	533	1	1	770761
2	2	1	1	1	52	482	1	1	784882
3	3	1	1	-1	34	487	2	1	786858
2	3	1	1	1	54	364	1	1	788192
3	3	1	1	-1	34	433	1	0	790062
4	3	1	1	-1	34	562	2	1	791436
1	1	0	0	-1	33	544	1	1	793359
4	1	0	0	1	51	395	2	1	795150
2	2	0	0	-1	31	392	1	1	796913
3	2	1	1	-1	32	449	2	1	798564
4	1	0	0	1	53	452	2	1	800203
1	1	0	0	-1	31	789	1	1	802180
3	4	1	1	-1	32	456	2	1	803809
1	4	0	0	-1	33	918	1	1	805771
2	4	1	1	1	52	454	1	1	807412
3	4	0	0	1	53	437	2	1	808766
3	3	1	1	-1	32	346	2	1	810501
2	3	1	1	1	54	719	1	1	812626
2	1	0	0	-1	33	451	1	1	814307
3	1	0	0	1	51	472	2	1	816036
4	1	0	0	1	51	0	0	0	819358
4	1	0	0	1	51	349	2	1	820954
1	3	1	1	1	52	414	1	1	822224
2	3	1	1	1	54	387	1	1	823703
3	2	0	0	1	53	368	2	1	825030
4	2	1	1	-1	32	415	1	0	826842
1	2	0	0	-1	33	359	1	1	828444
3	2	1	1	-1	32	409	2	1	830250
4	3	1	1	-1	34	343	2	1	831957
4	3	1	1	-1	34	313	2	1	833365
2	3	1	1	1	54	463	1	1	834749
2	3	1	1	1	54	413	1	1	836114
1	3	1	1	1	54	614	1	1	837949
1	3	1	1	1	54	369	1	1	839555
4	3	1	1	-1	34	452	2	1	841027
4	3	1	1	-1	34	343	2	1	842550
2	2	0	0	-1	33	459	1	1	844504
3	2	1	1	-1	32	523	2	1	846248
3	3	1	1	-1	34	309	2	1	847948
2	3	1	1	1	54	458	1	1	849703
3	1	0	0	1	53	524	2	1	851187
4	1	0	0	1	51	507	1	0	852592
3	2	0	0	1	51	561	2	1	854295
1	2	1	1	1	52	473	1	1	855813
4	2	0	0	1	53	476	2	1	857433
3	2	1	1	-1	32	622	2	1	859479
4	3	1	1	-1	34	460	2	1	860783
3	3	1	1	-1	34	523	2	1	862428
4	1	0	0	1	53	456	2	1	864019
4	1	0	0	1	51	319	2	1	865813
2	2	0	0	-1	31	374	1	1	867406
2	2	1	1	1	52	546	1	1	870706
