# Supplementary material for: Frequency Band-Specific Electrical Brain Stimulation Modulates Cognitive Control Processes
Source: PLoS One. 2015 Sep 25;10(9):e0138984. doi: 10.1371/journal.pone.0138984 (PMC4583279; doi:10.1371/journal.pone.0138984)
Supplement: S2 File — This zip archive contains the necessary Matlab code, SPSS syntax, SPSS data and raw logfile data to perform the analyses described in the paper. EEG data and Matlab code to extract peak frequencies are available upon request (joramvandriel@gmail.com). (ZIP) [file pone.0138984.s002.zip › S2_File/rawdata/alpha/pp01_simonC2_POST-STIM.txt]

2	3	1	1	1	52	404	1	1	21153
3	3	1	1	-1	34	612	2	1	22732
4	1	0	0	1	53	560	2	1	24633
4	1	0	0	1	51	378	2	1	25943
3	4	1	1	-1	32	521	2	1	27963
2	4	0	0	-1	33	391	1	1	29852
2	3	1	1	1	52	511	1	1	31760
1	3	1	1	1	54	437	1	1	33619
1	4	1	1	1	54	355	1	1	35348
2	4	0	0	-1	33	446	1	1	37023
2	4	1	1	1	52	513	1	1	38976
1	4	0	0	-1	33	415	2	0	40893
3	2	0	0	1	51	417	2	1	42418
3	2	1	1	-1	32	379	2	1	43607
1	1	0	0	-1	33	446	2	0	45027
4	1	0	0	1	51	447	2	1	46287
1	3	1	1	1	52	461	1	1	48113
3	3	1	1	-1	34	458	2	1	49596
2	2	0	0	-1	33	381	1	1	51301
4	2	1	1	-1	32	405	1	0	52982
4	3	1	1	-1	34	455	2	1	54531
2	3	1	1	1	54	478	1	1	56132
3	4	1	1	-1	34	487	2	1	57815
1	4	0	0	-1	33	375	1	1	59680
2	4	1	1	1	52	577	1	1	61127
3	4	0	0	1	53	514	2	1	63062
2	3	1	1	1	52	540	1	1	64424
1	3	1	1	1	54	933	1	1	66214
1	3	1	1	1	54	389	1	1	67856
3	3	1	1	-1	34	464	2	1	69211
3	1	0	0	1	53	369	2	1	70927
2	1	0	0	-1	31	414	1	1	72224
4	1	0	0	1	51	355	1	0	73566
1	1	0	0	-1	31	496	1	1	75533
4	2	0	0	1	51	283	2	1	77038
1	2	1	1	1	52	501	1	1	78758
1	2	0	0	-1	33	371	1	1	80286
4	2	1	1	-1	32	552	2	1	81706
3	4	1	1	-1	34	508	2	1	83593
2	4	0	0	-1	33	438	1	1	85084
3	1	0	0	1	51	394	2	1	86366
2	1	0	0	-1	31	432	1	1	88233
3	2	0	0	1	51	303	2	1	89355
3	2	1	1	-1	32	719	2	1	91091
1	2	0	0	-1	33	733	1	1	92671
2	2	1	1	1	52	740	1	1	94398
2	3	1	1	1	54	373	1	1	95806
4	3	1	1	-1	34	380	2	1	97648
4	3	1	1	-1	34	335	1	0	99080
2	3	1	1	1	54	476	1	1	102521
2	3	1	1	1	54	394	1	1	104240
4	3	1	1	-1	34	470	2	1	106123
3	1	0	0	1	53	477	2	1	107706
4	1	0	0	1	51	356	2	1	109052
3	4	1	1	-1	32	409	2	1	110884
4	4	0	0	1	53	475	2	1	112173
3	3	1	1	-1	32	382	2	1	113435
3	3	1	1	-1	34	316	2	1	115217
1	4	1	1	1	54	509	2	0	116700
2	4	0	0	-1	33	410	1	1	118584
4	2	0	0	1	51	503	2	1	120508
2	2	1	1	1	52	562	1	1	122543
4	3	1	1	-1	34	409	2	1	124429
1	3	1	1	1	54	410	1	1	126231
2	1	0	0	-1	33	354	2	0	127872
3	1	0	0	1	51	343	2	1	129309
1	1	0	0	-1	31	501	1	1	130918
1	1	0	0	-1	31	630	1	1	132572
2	4	1	1	1	52	436	1	1	134109
3	4	0	0	1	53	498	2	1	135696
1	4	1	1	1	52	368	1	1	137249
2	4	0	0	-1	33	601	1	1	138921
2	3	1	1	1	52	389	1	1	140617
1	3	1	1	1	54	488	1	1	142244
2	4	1	1	1	54	542	1	1	143616
1	4	0	0	-1	33	539	1	1	145020
4	3	1	1	-1	32	807	2	1	147115
4	3	1	1	-1	34	385	2	1	148447
2	1	0	0	-1	33	525	1	1	150197
1	1	0	0	-1	31	631	1	1	152322
3	1	0	0	1	51	354	2	1	154169
3	1	0	0	1	51	372	2	1	155904
1	3	1	1	1	52	465	1	1	157393
1	3	1	1	1	54	402	1	1	158823
2	4	1	1	1	54	481	1	1	160425
4	4	0	0	1	53	504	2	1	161804
3	4	1	1	-1	32	405	2	1	163083
4	4	0	0	1	53	346	2	1	164882
3	2	0	0	1	51	377	2	1	166492
1	2	1	1	1	52	316	2	0	167906
1	1	0	0	-1	33	334	1	1	169070
2	1	0	0	-1	31	481	1	1	171045
4	2	0	0	1	51	567	2	1	172911
4	2	1	1	-1	32	343	2	1	174481
3	1	0	0	1	53	476	2	1	175766
3	1	0	0	1	51	299	2	1	177564
1	3	1	1	1	52	355	1	1	179326
1	3	1	1	1	54	376	1	1	180589
4	4	1	1	-1	34	601	2	1	182267
3	4	0	0	1	53	333	2	1	195644
2	4	1	1	1	52	401	1	1	197101
1	4	0	0	-1	33	490	1	1	198762
4	4	1	1	-1	32	577	2	1	200812
4	4	0	0	1	53	364	2	1	202666
2	4	1	1	1	52	412	1	1	203892
3	4	0	0	1	53	532	2	1	205728
3	4	1	1	-1	32	363	2	1	207314
2	4	0	0	-1	33	349	1	1	208646
2	2	0	0	-1	31	419	1	1	210451
4	2	1	1	-1	32	565	2	1	212054
3	4	1	1	-1	34	377	2	1	213505
3	4	0	0	1	53	390	2	1	214904
4	1	0	0	1	51	559	2	1	216597
4	1	0	0	1	51	320	2	1	218052
2	1	0	0	-1	31	357	1	1	219716
3	1	0	0	1	51	501	2	1	221250
4	3	1	1	-1	32	456	2	1	222573
4	3	1	1	-1	34	359	2	1	223864
3	3	1	1	-1	34	310	2	1	224993
1	3	1	1	1	54	407	1	1	226751
4	1	0	0	1	53	463	2	1	228560
1	1	0	0	-1	31	437	1	1	230369
1	4	1	1	1	52	471	1	1	232037
4	4	0	0	1	53	419	1	0	233704
3	2	0	0	1	51	400	2	1	235331
3	2	1	1	-1	32	281	2	1	237049
1	3	1	1	1	54	449	1	1	238934
4	3	1	1	-1	34	423	2	1	240709
1	2	0	0	-1	33	463	1	1	242392
4	2	1	1	-1	32	597	2	1	244103
4	1	0	0	1	53	361	2	1	245836
3	1	0	0	1	51	351	2	1	247183
3	1	0	0	1	51	312	2	1	248928
4	1	0	0	1	51	571	2	1	250536
3	1	0	0	1	51	311	2	1	252150
1	1	0	0	-1	31	343	1	1	253803
1	3	1	1	1	52	416	1	1	255463
2	3	1	1	1	54	781	1	1	257394
4	4	1	1	-1	34	439	2	1	258712
1	4	0	0	-1	33	544	1	1	260336
2	2	0	0	-1	31	726	1	1	262205
2	2	1	1	1	52	389	1	1	263571
1	3	1	1	1	54	534	1	1	265133
1	3	1	1	1	54	402	1	1	266876
4	3	1	1	-1	34	343	1	0	268176
3	3	1	1	-1	34	665	2	1	269677
3	3	1	1	-1	34	302	2	1	270962
4	3	1	1	-1	34	343	2	1	272738
4	2	0	0	1	53	341	2	1	274582
1	2	1	1	1	52	385	1	1	278743
2	4	1	1	1	54	362	1	1	280374
3	4	0	0	1	53	405	2	1	281797
3	2	0	0	1	51	370	2	1	283144
4	2	1	1	-1	32	462	2	1	284587
4	2	0	0	1	53	321	2	1	285890
1	2	1	1	1	52	530	1	1	287873
1	2	0	0	-1	33	419	1	1	289459
2	2	1	1	1	52	458	2	0	291087
1	2	0	0	-1	33	398	1	1	292481
3	2	1	1	-1	32	494	2	1	293994
4	1	0	0	1	53	552	2	1	295954
3	1	0	0	1	51	372	2	1	297568
3	1	0	0	1	51	305	2	1	298831
1	1	0	0	-1	31	376	1	1	300459
1	1	0	0	-1	31	342	1	1	301721
4	1	0	0	1	51	455	2	1	303320
4	1	0	0	1	51	285	2	1	304548
1	1	0	0	-1	31	388	1	1	305832
4	1	0	0	1	51	488	2	1	307366
2	1	0	0	-1	31	340	1	1	308847
4	1	0	0	1	51	312	2	1	310334
1	1	0	0	-1	31	360	1	1	311546
2	3	1	1	1	52	597	1	1	313248
1	3	1	1	1	54	474	1	1	315154
1	1	0	0	-1	33	334	1	1	316305
4	1	0	0	1	51	491	2	1	318118
4	2	0	0	1	51	319	2	1	319903
1	2	1	1	1	52	425	1	1	321662
4	3	1	1	-1	34	498	2	1	323223
4	3	1	1	-1	34	513	2	1	324638
3	1	0	0	1	53	740	2	1	326444
3	1	0	0	1	51	314	2	1	327711
4	2	0	0	1	51	369	2	1	329413
2	2	1	1	1	52	504	1	1	330805
2	2	0	0	-1	33	369	1	1	332514
3	2	1	1	-1	32	404	2	1	333942
4	3	1	1	-1	34	375	2	1	335355
4	3	1	1	-1	34	329	2	1	336916
1	3	1	1	1	54	388	1	1	338527
4	3	1	1	-1	34	485	2	1	340043
2	2	0	0	-1	33	542	1	1	341605
4	2	1	1	-1	32	400	1	0	343212
3	2	0	0	1	53	354	2	1	344771
4	2	1	1	-1	32	329	2	1	346043
3	4	1	1	-1	34	456	2	1	347789
3	4	0	0	1	53	294	2	1	348966
2	2	0	0	-1	31	612	1	1	350445
1	2	1	1	1	52	496	1	1	352378
4	2	0	0	1	53	587	2	1	353983
3	2	1	1	-1	32	400	2	1	374126
2	3	1	1	1	54	489	1	1	375539
4	3	1	1	-1	34	487	2	1	377372
3	3	1	1	-1	34	409	2	1	378715
3	3	1	1	-1	34	350	2	1	380418
1	4	1	1	1	54	373	1	1	381827
2	4	0	0	-1	33	377	2	0	383191
3	4	1	1	-1	32	421	2	1	384500
2	4	0	0	-1	33	518	1	1	385886
3	1	0	0	1	51	335	2	1	387440
1	1	0	0	-1	31	399	1	1	389192
2	3	1	1	1	52	414	1	1	390526
3	3	1	1	-1	34	505	2	1	391894
3	1	0	0	1	53	368	2	1	393762
4	1	0	0	1	51	622	2	1	395473
3	2	0	0	1	51	383	2	1	397072
4	2	1	1	-1	32	392	2	1	398732
3	4	1	1	-1	34	348	2	1	400078
1	4	0	0	-1	33	698	1	1	401742
2	4	1	1	1	52	519	1	1	403266
2	4	0	0	-1	33	476	1	1	404849
1	4	1	1	1	52	450	1	1	406331
3	4	0	0	1	53	568	2	1	407784
2	4	1	1	1	52	476	1	1	409545
4	4	0	0	1	53	935	2	1	411702
3	1	0	0	1	51	335	2	1	412851
4	1	0	0	1	51	388	2	1	414580
1	4	1	1	1	52	368	1	1	415863
2	4	0	0	-1	33	485	1	1	417314
4	3	1	1	-1	32	504	2	1	418956
2	3	1	1	1	54	449	1	1	420589
3	3	1	1	-1	34	459	2	1	422456
2	3	1	1	1	54	446	1	1	423929
2	4	1	1	1	54	493	1	1	425377
3	4	0	0	1	53	369	2	1	427001
3	4	1	1	-1	32	369	2	1	428510
4	4	0	0	1	53	538	2	1	429868
4	1	0	0	1	51	372	2	1	431363
1	1	0	0	-1	31	383	1	1	432741
3	3	1	1	-1	32	393	2	1	434089
3	3	1	1	-1	34	578	2	1	435600
4	3	1	1	-1	34	471	2	1	436898
1	3	1	1	1	54	333	1	1	438266
2	2	0	0	-1	33	484	1	1	439782
3	2	1	1	-1	32	385	2	1	441575
2	1	0	0	-1	33	457	1	1	442954
3	1	0	0	1	51	418	1	0	444517
2	2	0	0	-1	31	302	2	0	446048
2	2	1	1	1	52	527	1	1	448023
4	4	1	1	-1	34	472	2	1	449423
4	4	0	0	1	53	411	2	1	452332
3	3	1	1	-1	32	403	2	1	453830
3	3	1	1	-1	34	365	2	1	455446
2	1	0	0	-1	33	405	1	1	457215
4	1	0	0	1	51	820	2	1	459282
4	2	0	0	1	51	407	2	1	460990
3	2	1	1	-1	32	363	1	0	462293
3	3	1	1	-1	34	455	2	1	463787
4	3	1	1	-1	34	380	2	1	465248
1	2	0	0	-1	33	471	1	1	466578
2	2	1	1	1	52	471	1	1	468258
2	1	0	0	-1	33	381	1	1	469570
1	1	0	0	-1	31	515	1	1	471151
3	1	0	0	1	51	604	1	0	473244
2	1	0	0	-1	31	538	1	1	474870
4	2	0	0	1	51	409	2	1	476137
1	2	1	1	1	52	556	1	1	477783
3	2	0	0	1	53	417	2	1	479646
3	2	1	1	-1	32	418	2	1	481173
1	3	1	1	1	54	454	1	1	482802
1	3	1	1	1	54	367	1	1	484357
2	2	0	0	-1	33	613	1	1	486184
2	2	1	1	1	52	371	1	1	487746
3	2	0	0	1	53	414	2	1	489408
1	2	1	1	1	52	427	1	1	490884
3	2	0	0	1	53	540	2	1	492596
1	2	1	1	1	52	454	1	1	494503
1	4	1	1	1	54	491	1	1	495823
3	4	0	0	1	53	431	2	1	497379
2	2	0	0	-1	31	510	1	1	498897
4	2	1	1	-1	32	529	2	1	500312
1	4	1	1	1	54	531	1	1	502167
2	4	0	0	-1	33	509	1	1	503557
3	2	0	0	1	51	466	2	1	504906
2	2	1	1	1	52	498	1	1	506839
2	2	0	0	-1	33	380	1	1	508352
4	2	1	1	-1	32	801	2	1	510174
1	3	1	1	1	54	480	1	1	512062
4	3	1	1	-1	34	699	2	1	513574
1	2	0	0	-1	33	459	1	1	514982
1	2	1	1	1	52	420	1	1	516772
2	1	0	0	-1	33	583	1	1	518505
1	1	0	0	-1	31	407	1	1	520112
1	2	0	0	-1	31	378	1	1	521394
4	2	1	1	-1	32	648	2	1	523418
4	2	0	0	1	53	524	2	1	524971
1	2	1	1	1	52	491	1	1	526745
3	1	0	0	1	53	528	2	1	528348
3	1	0	0	1	51	325	2	1	530005
1	4	1	1	1	52	384	1	1	531222
2	4	0	0	-1	33	514	1	1	549281
1	1	0	0	-1	31	408	1	1	550659
1	1	0	0	-1	31	469	1	1	552129
3	4	1	1	-1	32	363	1	0	553727
2	4	0	0	-1	33	653	1	1	555780
1	4	1	1	1	52	503	1	1	557437
4	4	0	0	1	53	372	1	0	559282
2	1	0	0	-1	31	437	2	0	560606
3	1	0	0	1	51	466	2	1	562482
1	4	1	1	1	52	563	1	1	563990
2	4	0	0	-1	33	417	1	1	565830
1	3	1	1	1	52	482	1	1	567674
4	3	1	1	-1	34	532	2	1	569161
4	1	0	0	1	53	427	2	1	570740
3	1	0	0	1	51	342	2	1	571968
3	3	1	1	-1	32	371	2	1	573510
2	3	1	1	1	54	376	1	1	575125
2	1	0	0	-1	33	579	1	1	576828
3	1	0	0	1	51	310	2	1	578166
1	2	0	0	-1	31	460	1	1	579507
2	2	1	1	1	52	493	1	1	580983
3	3	1	1	-1	34	647	2	1	582615
4	3	1	1	-1	34	478	2	1	584374
1	4	1	1	1	54	411	1	1	585996
2	4	0	0	-1	33	352	1	1	587565
1	3	1	1	1	52	398	1	1	589225
2	3	1	1	1	54	314	1	1	590437
2	4	1	1	1	54	259	1	1	591650
1	4	0	0	-1	33	388	2	0	592865
3	3	1	1	-1	32	338	2	1	594582
2	3	1	1	1	54	415	1	1	596028
3	4	1	1	-1	34	431	2	1	597398
4	4	0	0	1	53	506	2	1	599040
4	1	0	0	1	51	319	2	1	600620
1	1	0	0	-1	31	286	1	1	602219
1	1	0	0	-1	31	309	1	1	603535
4	1	0	0	1	51	518	2	1	604989
1	4	1	1	1	52	516	1	1	606934
4	4	0	0	1	53	482	2	1	608729
2	3	1	1	1	52	473	1	1	610033
3	3	1	1	-1	34	402	2	1	611869
1	1	0	0	-1	33	492	1	1	613550
4	1	0	0	1	51	444	2	1	615112
2	2	0	0	-1	31	383	1	1	616717
4	2	1	1	-1	32	481	2	1	618358
1	4	1	1	1	54	388	1	1	619828
2	4	0	0	-1	33	399	2	0	621176
3	3	1	1	-1	32	458	2	1	622610
2	3	1	1	1	54	539	1	1	624263
4	4	1	1	-1	34	463	2	1	625670
1	4	0	0	-1	33	555	1	1	633955
4	2	0	0	1	51	413	2	1	635399
3	2	1	1	-1	32	378	1	0	637111
1	2	0	0	-1	33	648	1	1	638693
4	2	1	1	-1	32	516	2	1	640408
1	1	0	0	-1	33	340	2	0	642066
1	1	0	0	-1	31	462	1	1	644036
4	4	1	1	-1	32	366	1	0	645292
2	4	0	0	-1	33	644	1	1	647302
4	2	0	0	1	51	346	2	1	648894
4	2	1	1	-1	32	399	2	1	650229
1	3	1	1	1	54	412	1	1	652138
4	3	1	1	-1	34	492	2	1	653743
1	2	0	0	-1	33	483	1	1	655035
4	2	1	1	-1	32	492	2	1	656423
2	4	1	1	1	54	418	1	1	657689
1	4	0	0	-1	33	562	1	1	659403
4	4	1	1	-1	32	420	2	1	661249
3	4	0	0	1	53	421	2	1	663159
1	1	0	0	-1	31	347	1	1	664443
3	1	0	0	1	51	374	2	1	666013
3	1	0	0	1	51	329	2	1	667626
1	1	0	0	-1	31	390	1	1	669171
2	1	0	0	-1	31	582	1	1	670585
3	1	0	0	1	51	518	2	1	672296
3	3	1	1	-1	32	476	2	1	674184
2	3	1	1	1	54	435	1	1	675721
2	1	0	0	-1	33	394	1	1	677124
4	1	0	0	1	51	505	2	1	678494
1	2	0	0	-1	31	462	1	1	680343
2	2	1	1	1	52	601	1	1	681830
3	2	0	0	1	53	470	2	1	683725
4	2	1	1	-1	32	440	1	0	685355
3	3	1	1	-1	34	499	2	1	686662
4	3	1	1	-1	34	572	2	1	688589
3	1	0	0	1	53	556	2	1	690025
4	1	0	0	1	51	371	2	1	691225
2	1	0	0	-1	31	477	1	1	692557
1	1	0	0	-1	31	501	1	1	693997
2	4	1	1	1	52	479	1	1	695784
3	4	0	0	1	53	552	2	1	697539
1	3	1	1	1	52	531	1	1	699031
2	3	1	1	1	54	458	1	1	700329
2	2	0	0	-1	33	551	1	1	702203
3	2	1	1	-1	32	502	2	1	704001
3	3	1	1	-1	34	632	2	1	705778
2	3	1	1	1	54	424	1	1	707141
3	3	1	1	-1	34	395	2	1	708996
1	3	1	1	1	54	679	1	1	710958
1	2	0	0	-1	33	445	1	1	712584
2	2	1	1	1	52	453	1	1	727037
1	2	0	0	-1	33	478	1	1	728466
1	2	1	1	1	52	474	1	1	730228
2	3	1	1	1	54	482	2	0	731957
1	3	1	1	1	54	437	1	1	733735
2	4	1	1	1	54	381	1	1	735423
2	4	0	0	-1	33	343	1	1	736777
3	2	0	0	1	51	396	2	1	738202
1	2	1	1	1	52	392	1	1	740050
3	2	0	0	1	53	462	2	1	741663
2	2	1	1	1	52	512	1	1	743624
3	2	0	0	1	53	379	2	1	745196
3	2	1	1	-1	32	298	1	0	746533
2	1	0	0	-1	33	373	1	1	747735
4	1	0	0	1	51	531	2	1	749368
1	4	1	1	1	52	405	1	1	750889
4	4	0	0	1	53	602	2	1	752369
1	3	1	1	1	52	379	1	1	754173
3	3	1	1	-1	34	351	2	1	755977
1	1	0	0	-1	33	335	1	1	757234
4	1	0	0	1	51	436	2	1	759072
2	3	1	1	1	52	433	1	1	760854
1	3	1	1	1	54	383	1	1	762503
4	4	1	1	-1	34	404	2	1	763953
3	4	0	0	1	53	621	2	1	765643
1	1	0	0	-1	31	430	1	1	767581
2	1	0	0	-1	31	383	1	1	769072
3	4	1	1	-1	32	411	1	0	770721
2	4	0	0	-1	33	450	1	1	772416
1	2	0	0	-1	31	437	1	1	773698
3	2	1	1	-1	32	507	2	1	775147
2	1	0	0	-1	33	511	1	1	776842
2	1	0	0	-1	31	400	1	1	778369
4	1	0	0	1	51	576	2	1	780259
1	1	0	0	-1	31	339	1	1	781771
1	4	1	1	1	52	320	2	0	783087
2	4	0	0	-1	33	450	1	1	784802
4	1	0	0	1	51	369	2	1	786299
1	1	0	0	-1	31	438	1	1	787728
1	3	1	1	1	52	311	1	1	789494
3	3	1	1	-1	34	837	2	1	791722
2	1	0	0	-1	33	439	1	1	793155
1	1	0	0	-1	31	506	1	1	795041
2	4	1	1	1	52	289	2	0	796661
3	4	0	0	1	53	449	2	1	798023
3	2	0	0	1	51	284	2	1	799359
2	2	1	1	1	52	426	1	1	800864
4	4	1	1	-1	34	489	2	1	802698
2	4	0	0	-1	33	295	1	1	804022
2	4	1	1	1	52	419	1	1	805308
4	4	0	0	1	53	520	2	1	814857
4	2	0	0	1	51	322	2	1	816139
3	2	1	1	-1	32	516	2	1	818095
4	3	1	1	-1	34	475	2	1	819732
2	3	1	1	1	54	392	1	1	821506
3	3	1	1	-1	34	402	2	1	822722
3	3	1	1	-1	34	429	2	1	824130
2	2	0	0	-1	33	600	1	1	826141
1	2	1	1	1	52	344	1	1	827777
3	1	0	0	1	53	363	1	0	829509
4	1	0	0	1	51	560	2	1	831258
3	1	0	0	1	51	358	2	1	832805
1	1	0	0	-1	31	321	1	1	834622
1	4	1	1	1	52	462	1	1	836047
4	4	0	0	1	53	424	1	0	837652
4	1	0	0	1	51	319	2	1	838995
1	1	0	0	-1	31	425	1	1	840466
3	4	1	1	-1	32	478	2	1	842435
2	4	0	0	-1	33	415	1	1	843920
2	3	1	1	1	52	405	1	1	845722
3	3	1	1	-1	34	515	2	1	847478
3	3	1	1	-1	34	576	2	1	849460
2	3	1	1	1	54	319	1	1	850863
3	3	1	1	-1	34	356	1	0	852710
2	3	1	1	1	54	634	1	1	854251
2	2	0	0	-1	33	564	1	1	856284
1	2	1	1	1	52	395	1	1	857715
2	2	0	0	-1	33	451	1	1	859401
4	2	1	1	-1	32	441	2	1	861039
1	3	1	1	1	54	676	1	1	862579
1	3	1	1	1	54	342	1	1	864058
4	2	0	0	1	53	549	2	1	865926
3	2	1	1	-1	32	406	2	1	867223
2	4	1	1	1	54	532	1	1	868891
4	4	0	0	1	53	529	2	1	870355
2	1	0	0	-1	31	544	1	1	872343
2	1	0	0	-1	31	404	1	1	874132
3	4	1	1	-1	32	517	2	1	875625
3	4	0	0	1	53	565	2	1	877301
2	3	1	1	1	52	476	1	1	879039
2	3	1	1	1	54	422	2	0	880960
4	2	0	0	1	53	360	2	1	882804
2	2	1	1	1	52	495	1	1	884779
3	3	1	1	-1	34	396	2	1	886307
2	3	1	1	1	54	456	1	1	888166
4	3	1	1	-1	34	440	2	1	889906
1	3	1	1	1	54	361	1	1	891316
3	1	0	0	1	53	509	2	1	892756
1	1	0	0	-1	31	436	1	1	894126
4	4	1	1	-1	32	414	2	1	896022
4	4	0	0	1	53	443	2	1	905550
