# Supplementary material for: Frequency Band-Specific Electrical Brain Stimulation Modulates Cognitive Control Processes
Source: PLoS One. 2015 Sep 25;10(9):e0138984. doi: 10.1371/journal.pone.0138984 (PMC4583279; doi:10.1371/journal.pone.0138984)
Supplement: S2 File — This zip archive contains the necessary Matlab code, SPSS syntax, SPSS data and raw logfile data to perform the analyses described in the paper. EEG data and Matlab code to extract peak frequencies are available upon request (joramvandriel@gmail.com). (ZIP) [file pone.0138984.s002.zip › S2_File/rawdata/alpha/pp02_simonA2_PRE-STIM_EEG.txt]

1	1	0	0	1	51	691	1	1	3000
3	1	0	0	-1	31	428	2	1	4892
3	1	0	0	-1	31	489	2	1	6318
1	1	0	0	1	51	536	1	1	7934
4	2	0	0	-1	31	509	2	1	9720
2	2	1	1	-1	32	597	1	1	11706
3	1	0	0	-1	33	379	2	1	13234
4	1	0	0	-1	31	615	2	1	15117
2	2	0	0	1	51	493	1	1	16546
2	2	1	1	-1	32	443	2	0	18407
3	2	0	0	-1	33	357	2	1	20115
2	2	1	1	-1	32	463	1	1	21937
1	1	0	0	1	53	465	1	1	23428
4	1	0	0	-1	31	463	2	1	24712
3	2	0	0	-1	31	428	2	1	26208
4	2	1	1	1	52	481	2	1	27967
1	4	1	1	-1	34	550	1	1	29823
3	4	0	0	-1	33	392	1	0	31065
2	2	0	0	1	51	531	1	1	32994
2	2	1	1	-1	32	506	1	1	34465
3	1	0	0	-1	33	554	2	1	36134
4	1	0	0	-1	31	587	2	1	37850
1	4	1	1	-1	32	554	1	1	39535
2	4	0	0	1	53	631	1	1	41417
4	4	1	1	1	52	618	2	1	43535
2	4	0	0	1	53	460	1	1	45460
1	4	1	1	-1	32	554	1	1	47369
4	4	0	0	-1	33	475	1	0	48811
2	4	1	1	-1	32	529	1	1	50244
2	4	0	0	1	53	373	1	1	51602
3	4	1	1	1	52	534	2	1	53018
4	4	0	0	-1	33	436	2	1	54372
3	4	1	1	1	52	531	2	1	55769
2	4	0	0	1	53	481	1	1	57651
1	3	1	1	-1	32	529	1	1	59607
2	3	1	1	-1	34	438	1	1	61262
2	3	1	1	-1	34	463	1	1	62586
3	3	1	1	1	54	552	2	1	64318
2	1	0	0	1	53	892	1	1	66589
1	1	0	0	1	51	602	1	1	68477
1	1	0	0	1	51	574	1	1	70076
4	1	0	0	-1	31	529	2	1	71995
4	3	1	1	1	52	568	2	1	73778
1	3	1	1	-1	34	840	1	1	75971
2	2	0	0	1	53	424	1	1	77430
3	2	1	1	1	52	873	2	1	79285
4	2	0	0	-1	33	574	2	1	80942
4	2	1	1	1	52	567	2	1	82445
2	2	0	0	1	53	471	1	1	84081
2	2	1	1	-1	32	548	1	1	87760
3	3	1	1	1	54	538	2	1	89220
2	3	1	1	-1	34	513	1	1	90577
2	4	1	1	-1	34	346	1	1	91978
3	4	0	0	-1	33	399	2	1	93412
1	1	0	0	1	51	426	1	1	94791
3	1	0	0	-1	31	653	2	1	96346
4	2	0	0	-1	31	496	2	1	98099
3	2	1	1	1	52	452	2	1	99922
2	1	0	0	1	53	629	1	1	101857
1	1	0	0	1	51	442	1	1	103383
1	4	1	1	-1	32	412	1	1	104944
3	4	0	0	-1	33	413	2	1	106820
4	4	1	1	1	52	458	2	1	108185
2	4	0	0	1	53	658	1	1	109813
4	3	1	1	1	52	446	2	1	111754
4	3	1	1	1	54	343	2	1	113542
3	4	1	1	1	54	525	2	1	115390
4	4	0	0	-1	33	465	2	1	117149
1	3	1	1	-1	32	557	1	1	119218
4	3	1	1	1	54	639	2	1	120769
4	1	0	0	-1	33	565	2	1	122568
1	1	0	0	1	51	460	1	1	124444
1	1	0	0	1	51	479	1	1	125986
3	1	0	0	-1	31	465	2	1	127942
3	1	0	0	-1	31	411	2	1	129668
2	1	0	0	1	51	460	1	1	131144
3	2	0	0	-1	31	396	2	1	132818
2	2	1	1	-1	32	372	1	1	134394
3	3	1	1	1	54	393	2	1	136203
1	3	1	1	-1	34	404	2	0	137525
4	1	0	0	-1	33	498	2	1	139085
3	1	0	0	-1	31	311	2	1	140634
3	3	1	1	1	52	517	2	1	142210
2	3	1	1	-1	34	434	1	1	144150
4	2	0	0	-1	33	532	2	1	146022
4	2	1	1	1	52	621	2	1	147993
3	2	0	0	-1	33	422	2	1	149442
3	2	1	1	1	52	470	2	1	150990
1	3	1	1	-1	34	351	2	0	152273
3	3	1	1	1	54	369	2	1	153480
2	2	0	0	1	53	510	1	1	155103
4	2	1	1	1	52	342	1	0	156664
3	1	0	0	-1	33	743	2	1	158876
1	1	0	0	1	51	511	1	1	160722
2	1	0	0	1	51	333	1	1	162258
4	1	0	0	-1	31	466	2	1	163941
2	2	0	0	1	51	481	1	1	165836
4	2	1	1	1	52	691	2	1	167579
4	4	1	1	1	54	433	2	1	168981
1	4	0	0	1	53	585	1	1	173273
2	3	1	1	-1	32	450	1	1	174763
4	3	1	1	1	54	425	2	1	176540
3	3	1	1	1	54	463	2	1	178340
4	3	1	1	1	54	683	2	1	180376
4	4	1	1	1	54	380	2	1	181686
3	4	0	0	-1	33	509	2	1	183682
2	1	0	0	1	51	614	1	1	185365
4	1	0	0	-1	31	473	2	1	186858
1	4	1	1	-1	32	450	1	1	188547
1	4	0	0	1	53	408	1	1	190312
4	4	1	1	1	52	456	2	1	191864
2	4	0	0	1	53	596	1	1	193474
1	1	0	0	1	51	458	2	0	195178
4	1	0	0	-1	31	309	2	1	196397
3	1	0	0	-1	31	358	2	1	198030
2	1	0	0	1	51	539	1	1	199619
2	2	0	0	1	51	350	1	1	201170
1	2	1	1	-1	32	891	1	1	202996
1	4	1	1	-1	34	483	1	1	204318
2	4	0	0	1	53	528	1	1	205947
3	4	1	1	1	52	643	2	1	208085
2	4	0	0	1	53	480	1	1	209480
3	2	0	0	-1	31	554	2	1	210935
3	2	1	1	1	52	550	2	1	212452
4	2	0	0	-1	33	693	2	1	214485
3	2	1	1	1	52	490	2	1	215832
1	3	1	1	-1	34	438	1	1	217110
4	3	1	1	1	54	316	2	1	218481
1	1	0	0	1	53	547	1	1	220157
1	1	0	0	1	51	523	1	1	222168
3	1	0	0	-1	31	440	2	1	223460
3	1	0	0	-1	31	534	2	1	225469
1	1	0	0	1	51	416	2	0	227362
2	1	0	0	1	51	637	2	0	229492
2	4	1	1	-1	32	823	1	1	231273
3	4	0	0	-1	33	434	2	1	232856
4	3	1	1	1	52	455	2	1	234669
1	3	1	1	-1	34	464	1	1	236585
1	1	0	0	1	53	802	1	1	238552
3	1	0	0	-1	31	646	2	1	240164
4	1	0	0	-1	31	861	2	1	242042
3	1	0	0	-1	31	0	0	0	245645
1	3	1	1	-1	32	475	1	1	247139
2	3	1	1	-1	34	522	2	0	249138
4	4	1	1	1	54	454	2	1	250818
3	4	0	0	-1	33	490	2	1	252784
2	3	1	1	-1	32	505	1	1	254559
3	3	1	1	1	54	453	2	1	256159
2	2	0	0	1	53	551	1	1	258171
2	2	1	1	-1	32	401	1	1	262768
1	3	1	1	-1	34	472	1	1	264435
3	3	1	1	1	54	339	2	1	265671
3	1	0	0	-1	33	391	2	1	266924
2	1	0	0	1	51	626	1	1	268465
1	4	1	1	-1	32	743	1	1	270639
2	4	0	0	1	53	429	1	1	272496
4	4	1	1	1	52	542	2	1	273883
1	4	0	0	1	53	530	1	1	275650
3	3	1	1	1	52	480	2	1	277076
3	3	1	1	1	54	425	2	1	278483
1	2	0	0	1	53	360	2	0	280013
4	2	1	1	1	52	505	2	1	281741
1	4	1	1	-1	34	457	1	1	283199
3	4	0	0	-1	33	545	2	1	284919
3	3	1	1	1	52	415	2	1	286297
2	3	1	1	-1	34	408	1	1	288081
2	2	0	0	1	53	395	1	1	289501
3	2	1	1	1	52	429	2	1	290997
2	1	0	0	1	53	618	1	1	293120
2	1	0	0	1	51	740	1	1	294755
4	4	1	1	1	52	425	2	1	296228
4	4	0	0	-1	33	432	2	1	298017
1	4	1	1	-1	32	412	1	1	299687
3	4	0	0	-1	33	713	2	1	301767
1	2	0	0	1	51	483	1	1	303524
2	2	1	1	-1	32	406	2	0	305219
2	3	1	1	-1	34	309	2	0	306692
3	3	1	1	1	54	591	2	1	308315
1	4	1	1	-1	34	367	1	1	309958
3	4	0	0	-1	33	249	1	0	311652
1	3	1	1	-1	32	422	2	0	313114
4	3	1	1	1	54	671	2	1	314742
3	1	0	0	-1	33	481	2	1	316184
1	1	0	0	1	51	479	1	1	317666
2	4	1	1	-1	32	512	1	1	319565
4	4	0	0	-1	33	813	1	0	321887
1	3	1	1	-1	32	410	1	1	323612
2	3	1	1	-1	34	619	2	0	325521
3	2	0	0	-1	33	502	2	1	327132
3	2	1	1	1	52	326	2	1	328616
2	1	0	0	1	53	384	1	1	330458
2	1	0	0	1	51	295	1	1	332169
3	2	0	0	-1	31	455	2	1	334109
1	2	1	1	-1	32	401	1	1	335599
3	4	1	1	1	54	433	2	1	337276
4	4	0	0	-1	33	564	2	1	338964
1	1	0	0	1	51	411	1	1	340834
3	1	0	0	-1	31	777	2	1	342960
1	4	1	1	-1	32	505	1	1	344644
4	4	0	0	-1	33	398	2	1	347883
3	3	1	1	1	52	434	2	1	349151
3	3	1	1	1	54	499	2	1	350885
1	1	0	0	1	53	399	1	1	352269
3	1	0	0	-1	31	333	2	1	353599
4	1	0	0	-1	31	361	1	0	355245
2	1	0	0	1	51	563	1	1	357116
1	4	1	1	-1	32	497	2	0	358443
4	4	0	0	-1	33	359	2	1	359826
2	4	1	1	-1	32	506	1	1	361276
2	4	0	0	1	53	353	1	1	363024
3	2	0	0	-1	31	437	2	1	364456
1	2	1	1	-1	32	545	1	1	366342
2	2	0	0	1	53	517	1	1	368160
3	2	1	1	1	52	405	2	1	369997
4	1	0	0	-1	33	541	2	1	371633
3	1	0	0	-1	31	571	2	1	373479
3	4	1	1	1	52	845	1	0	375251
4	4	0	0	-1	33	388	2	1	377044
2	2	0	0	1	51	532	1	1	378824
2	2	1	1	-1	32	498	1	1	380256
3	3	1	1	1	54	637	2	1	381731
4	3	1	1	1	54	554	2	1	383298
2	1	0	0	1	53	531	1	1	385013
2	1	0	0	1	51	381	1	1	386447
1	4	1	1	-1	32	876	1	1	388266
4	4	0	0	-1	33	494	2	1	389695
3	4	1	1	1	52	920	2	1	391579
2	4	0	0	1	53	611	1	1	393312
3	1	0	0	-1	31	724	2	1	395206
1	1	0	0	1	51	689	1	1	397012
3	3	1	1	1	52	461	2	1	398519
3	3	1	1	1	54	339	2	1	399739
4	2	0	0	-1	33	477	1	0	401442
3	2	1	1	1	52	497	2	1	403024
4	3	1	1	1	54	582	2	1	405075
1	3	1	1	-1	34	435	1	1	406790
2	3	1	1	-1	34	440	1	1	408342
4	3	1	1	1	54	839	2	1	410619
2	1	0	0	1	53	540	1	1	412451
4	1	0	0	-1	31	494	2	1	414181
1	3	1	1	-1	32	451	1	1	415571
4	3	1	1	1	54	481	2	1	417336
4	4	1	1	1	54	390	2	1	419182
1	4	0	0	1	53	326	2	0	420319
4	4	1	1	1	52	383	2	1	422199
3	4	0	0	-1	33	583	2	1	424237
2	4	1	1	-1	32	569	1	1	425731
3	4	0	0	-1	33	496	2	1	427163
2	3	1	1	-1	32	460	1	1	428818
2	3	1	1	-1	34	319	1	1	432181
1	4	1	1	-1	34	451	1	1	433548
2	4	0	0	1	53	235	1	1	435120
3	1	0	0	-1	31	454	2	1	436460
4	1	0	0	-1	31	786	2	1	438185
2	3	1	1	-1	32	699	1	1	440099
3	3	1	1	1	54	536	2	1	442083
4	1	0	0	-1	33	554	2	1	444092
4	1	0	0	-1	31	515	2	1	445879
2	3	1	1	-1	32	786	1	1	447832
4	3	1	1	1	54	431	2	1	449540
4	4	1	1	1	54	550	2	1	451046
2	4	0	0	1	53	590	1	1	452479
3	3	1	1	1	52	498	2	1	454054
1	3	1	1	-1	34	550	1	1	455709
2	2	0	0	1	53	491	1	1	457102
3	2	1	1	1	52	871	1	0	459294
3	4	1	1	1	54	496	2	1	460615
2	4	0	0	1	53	485	1	1	462220
1	4	1	1	-1	32	500	1	1	463662
3	4	0	0	-1	33	411	2	1	465387
3	3	1	1	1	52	472	2	1	466843
1	3	1	1	-1	34	576	1	1	468300
3	2	0	0	-1	33	543	2	1	470231
2	2	1	1	-1	32	367	1	1	471486
4	2	0	0	-1	33	619	2	1	473115
4	2	1	1	1	52	426	2	1	475031
3	3	1	1	1	54	636	2	1	476805
2	3	1	1	-1	34	230	1	1	478277
1	3	1	1	-1	34	312	1	1	479776
3	3	1	1	1	54	371	2	1	481137
1	3	1	1	-1	34	384	1	1	482828
3	3	1	1	1	54	355	2	1	484539
4	2	0	0	-1	33	498	2	1	486230
1	2	1	1	-1	32	435	1	1	487723
4	1	0	0	-1	33	512	2	1	489698
3	1	0	0	-1	31	521	2	1	491430
1	2	0	0	1	51	557	1	1	493201
3	2	1	1	1	52	479	2	1	494520
4	3	1	1	1	54	435	2	1	496064
3	3	1	1	1	54	459	2	1	497741
4	1	0	0	-1	33	417	2	1	499150
1	1	0	0	1	51	355	1	1	500623
2	2	0	0	1	51	419	2	0	502319
1	2	1	1	-1	32	354	2	0	503987
2	3	1	1	-1	34	433	1	1	505804
4	3	1	1	1	54	416	1	0	507093
3	2	0	0	-1	33	574	2	1	508524
1	2	1	1	-1	32	862	1	1	510433
3	2	0	0	-1	33	505	2	1	512233
3	2	1	1	1	52	488	2	1	515571
2	3	1	1	-1	34	414	1	1	516912
3	3	1	1	1	54	528	2	1	518698
2	2	0	0	1	53	620	1	1	520777
4	2	1	1	1	52	413	2	1	522585
3	3	1	1	1	54	562	1	0	524123
4	3	1	1	1	54	748	2	1	526330
3	3	1	1	1	54	359	2	1	527817
4	3	1	1	1	54	445	2	1	529651
3	3	1	1	1	54	452	2	1	531540
4	3	1	1	1	54	415	2	1	532912
4	2	0	0	-1	33	401	2	1	534798
2	2	1	1	-1	32	483	1	1	536732
3	1	0	0	-1	33	320	1	0	537916
1	1	0	0	1	51	591	1	1	539657
3	2	0	0	-1	31	523	2	1	541494
3	2	1	1	1	52	524	2	1	543498
2	2	0	0	1	53	608	1	1	545594
2	2	1	1	-1	32	576	1	1	547470
3	3	1	1	1	54	809	2	1	549255
4	3	1	1	1	54	526	2	1	550680
2	4	1	1	-1	34	498	1	1	552402
2	4	0	0	1	53	502	1	1	554395
3	3	1	1	1	52	556	2	1	556361
4	3	1	1	1	54	496	2	1	557881
3	4	1	1	1	54	554	2	1	559528
2	4	0	0	1	53	792	2	0	561266
3	1	0	0	-1	31	432	2	1	562898
4	1	0	0	-1	31	667	2	1	564634
4	3	1	1	1	52	590	2	1	566191
3	3	1	1	1	54	462	2	1	568053
1	3	1	1	-1	34	432	1	1	569505
4	3	1	1	1	54	552	2	1	570992
3	2	0	0	-1	33	569	2	1	572582
2	2	1	1	-1	32	612	1	1	574427
1	3	1	1	-1	34	736	1	1	576478
1	3	1	1	-1	34	471	1	1	578220
3	3	1	1	1	54	462	2	1	579610
1	3	1	1	-1	34	586	2	0	581429
3	4	1	1	1	54	494	2	1	583279
1	4	0	0	1	53	508	2	0	584964
2	3	1	1	-1	32	513	1	1	586309
1	3	1	1	-1	34	646	1	1	587947
3	2	0	0	-1	33	506	2	1	589782
1	2	1	1	-1	32	449	1	1	591115
1	1	0	0	1	53	399	1	1	592524
4	1	0	0	-1	31	489	2	1	594165
4	2	0	0	-1	31	493	2	1	596113
2	2	1	1	-1	32	564	1	1	598020
3	4	1	1	1	54	606	2	1	599965
2	4	0	0	1	53	565	1	1	604808
1	1	0	0	1	51	345	1	1	606258
2	1	0	0	1	51	447	2	0	608166
3	3	1	1	1	52	211	2	1	609353
4	3	1	1	1	54	284	2	1	610583
3	2	0	0	-1	33	456	2	1	611881
2	2	1	1	-1	32	315	2	0	613577
2	1	0	0	1	53	0	0	0	617371
3	1	0	0	-1	31	457	2	1	618868
2	3	1	1	-1	32	330	1	1	620621
1	3	1	1	-1	34	855	1	1	622617
4	2	0	0	-1	33	495	2	1	623941
1	2	1	1	-1	32	520	1	1	625451
2	1	0	0	1	53	501	1	1	627447
2	1	0	0	1	51	517	1	1	629154
4	4	1	1	1	52	438	2	1	630417
2	4	0	0	1	53	399	2	0	631696
4	4	1	1	1	52	452	1	0	633407
4	4	0	0	-1	33	418	2	1	635244
3	4	1	1	1	52	214	2	1	636588
3	4	0	0	-1	33	416	2	1	638302
2	2	0	0	1	51	357	2	0	639559
2	2	1	1	-1	32	505	1	1	641076
1	2	0	0	1	53	322	1	1	642639
1	2	1	1	-1	32	558	1	1	644298
2	2	0	0	1	53	536	1	1	645717
1	2	1	1	-1	32	480	1	1	647020
2	2	0	0	1	53	503	1	1	648844
4	2	1	1	1	52	547	2	1	650635
1	2	0	0	1	53	720	1	1	652637
3	2	1	1	1	52	827	2	1	654281
4	3	1	1	1	54	867	2	1	656472
1	3	1	1	-1	34	575	1	1	658229
1	4	1	1	-1	34	347	1	1	659851
4	4	0	0	-1	33	558	2	1	661774
3	4	1	1	1	52	566	2	1	663212
1	4	0	0	1	53	583	1	1	664798
1	2	0	0	1	51	384	1	1	666575
2	2	1	1	-1	32	392	1	1	668191
3	1	0	0	-1	33	595	2	1	669881
2	1	0	0	1	51	555	1	1	671933
2	1	0	0	1	51	454	1	1	673318
3	1	0	0	-1	31	472	2	1	674689
4	2	0	0	-1	31	813	2	1	676578
3	2	1	1	1	52	417	2	1	678199
3	3	1	1	1	54	387	2	1	679469
2	3	1	1	-1	34	472	2	0	681246
3	2	0	0	-1	33	620	2	1	682814
4	2	1	1	1	52	516	2	1	684325
1	3	1	1	-1	34	656	1	1	686026
2	3	1	1	-1	34	500	1	1	689562
4	1	0	0	-1	33	367	1	0	691334
4	1	0	0	-1	31	530	2	1	692752
3	2	0	0	-1	31	484	2	1	694301
4	2	1	1	1	52	440	2	1	695740
1	4	1	1	-1	34	556	1	1	697278
3	4	0	0	-1	33	511	2	1	698747
3	4	1	1	1	52	382	2	1	700424
2	4	0	0	1	53	461	1	1	702167
2	3	1	1	-1	32	336	1	1	703621
3	3	1	1	1	54	439	2	1	705132
1	1	0	0	1	53	509	1	1	706579
2	1	0	0	1	51	653	1	1	708124
1	2	0	0	1	51	803	1	1	710363
1	2	1	1	-1	32	470	1	1	711728
2	2	0	0	1	53	456	1	1	713620
3	2	1	1	1	52	550	2	1	715393
1	4	1	1	-1	34	361	1	1	717193
1	4	0	0	1	53	272	1	1	718350
2	1	0	0	1	51	620	1	1	719905
1	1	0	0	1	51	439	1	1	721727
2	1	0	0	1	51	263	1	1	723000
3	1	0	0	-1	31	478	2	1	724869
2	3	1	1	-1	32	446	2	0	726175
4	3	1	1	1	54	569	2	1	727615
4	4	1	1	1	54	0	0	0	731022
1	4	0	0	1	53	301	1	1	732384
2	4	1	1	-1	32	432	1	1	733822
1	4	0	0	1	53	386	1	1	735570
2	2	0	0	1	51	367	1	1	736763
2	2	1	1	-1	32	318	1	1	738326
4	3	1	1	1	54	417	1	0	739660
4	3	1	1	1	54	386	2	1	740901
1	1	0	0	1	53	538	1	1	742591
1	1	0	0	1	51	527	1	1	744062
2	2	0	0	1	51	428	1	1	745384
2	2	1	1	-1	32	406	1	1	747113
3	3	1	1	1	54	521	2	1	748966
2	3	1	1	-1	34	396	2	0	750183
1	1	0	0	1	53	648	1	1	751703
3	1	0	0	-1	31	494	2	1	753189
4	4	1	1	1	52	385	1	0	754572
4	4	0	0	-1	33	346	2	1	756071
1	2	0	0	1	51	571	1	1	757675
3	2	1	1	1	52	517	2	1	759246
4	1	0	0	-1	33	529	2	1	761034
1	1	0	0	1	51	610	1	1	762849
1	1	0	0	1	51	535	1	1	764818
3	1	0	0	-1	31	430	2	1	766458
3	3	1	1	1	52	446	2	1	768151
2	3	1	1	-1	34	555	2	0	772400
2	1	0	0	1	53	453	1	1	773998
3	1	0	0	-1	31	435	2	1	775862
2	2	0	0	1	51	445	1	1	777301
1	2	1	1	-1	32	521	1	1	778771
1	2	0	0	1	53	447	1	1	780120
4	2	1	1	1	52	464	2	1	781585
2	1	0	0	1	53	753	1	1	783200
3	1	0	0	-1	31	441	2	1	784757
4	1	0	0	-1	31	585	2	1	786170
4	1	0	0	-1	31	421	2	1	787506
2	2	0	0	1	51	406	1	1	788839
4	2	1	1	1	52	575	2	1	790580
4	3	1	1	1	54	397	2	1	791977
2	3	1	1	-1	34	489	1	1	793449
3	1	0	0	-1	33	499	2	1	795256
2	1	0	0	1	51	496	1	1	796716
3	4	1	1	1	52	501	2	1	798561
2	4	0	0	1	53	455	2	0	799955
1	1	0	0	1	51	627	1	1	801608
2	1	0	0	1	51	409	1	1	803274
4	4	1	1	1	52	303	1	0	804885
3	4	0	0	-1	33	673	2	1	806790
3	1	0	0	-1	31	514	2	1	808679
1	1	0	0	1	51	461	1	1	810104
2	3	1	1	-1	32	450	1	1	812028
2	3	1	1	-1	34	428	1	1	813385
4	1	0	0	-1	33	493	2	1	814861
2	1	0	0	1	51	496	1	1	816840
2	4	1	1	-1	32	492	1	1	818463
3	4	0	0	-1	33	575	2	1	820203
1	2	0	0	1	51	423	1	1	821505
2	2	1	1	-1	32	504	1	1	823034
1	4	1	1	-1	34	563	1	1	824995
4	4	0	0	-1	33	523	2	1	826834
2	4	1	1	-1	32	820	1	1	829048
3	4	0	0	-1	33	595	2	1	830680
4	2	0	0	-1	31	579	2	1	832167
3	2	1	1	1	52	470	2	1	834130
2	1	0	0	1	53	663	1	1	835704
3	1	0	0	-1	31	593	2	1	837337
2	4	1	1	-1	32	612	1	1	839181
3	4	0	0	-1	33	479	2	1	840735
1	3	1	1	-1	32	573	1	1	842469
3	3	1	1	1	54	431	2	1	844256
3	4	1	1	1	54	493	2	1	846079
1	4	0	0	1	53	968	1	1	848414
3	3	1	1	1	52	425	2	1	849670
2	3	1	1	-1	34	710	1	1	851579
2	3	1	1	-1	34	452	1	1	853163
3	3	1	1	1	54	502	2	1	857470
