# Supplementary material for: Frequency Band-Specific Electrical Brain Stimulation Modulates Cognitive Control Processes
Source: PLoS One. 2015 Sep 25;10(9):e0138984. doi: 10.1371/journal.pone.0138984 (PMC4583279; doi:10.1371/journal.pone.0138984)
Supplement: S2 File — This zip archive contains the necessary Matlab code, SPSS syntax, SPSS data and raw logfile data to perform the analyses described in the paper. EEG data and Matlab code to extract peak frequencies are available upon request (joramvandriel@gmail.com). (ZIP) [file pone.0138984.s002.zip › S2_File/rawdata/alpha/pp02_simonB2_STIM.txt]

3	1	0	0	-1	31	777	2	1	8488
1	1	0	0	1	51	504	1	1	10283
1	1	0	0	1	51	508	1	1	11960
4	1	0	0	-1	31	557	2	1	13637
3	3	1	1	1	52	500	2	1	15076
2	3	1	1	-1	34	423	2	0	16572
1	4	1	1	-1	34	382	1	1	18412
3	4	0	0	-1	33	505	2	1	19734
2	4	1	1	-1	32	554	1	1	21455
2	4	0	0	1	53	369	1	1	22832
1	2	0	0	1	51	553	2	0	24802
1	2	1	1	-1	32	483	1	1	26165
4	4	1	1	1	54	667	2	1	27859
1	4	0	0	1	53	567	1	1	29292
1	4	1	1	-1	32	565	1	1	31094
2	4	0	0	1	53	521	1	1	33055
4	4	1	1	1	52	757	2	1	34967
3	4	0	0	-1	33	683	1	0	36890
1	3	1	1	-1	32	714	1	1	38743
4	3	1	1	1	54	631	2	1	40240
3	4	1	1	1	54	689	2	1	42154
4	4	0	0	-1	33	672	2	1	44089
4	4	1	1	1	52	369	2	1	45541
2	4	0	0	1	53	566	1	1	47087
1	2	0	0	1	51	410	1	1	48461
4	2	1	1	1	52	594	2	1	49952
3	4	1	1	1	54	687	2	1	51654
4	4	0	0	-1	33	569	1	0	53625
3	4	1	1	1	52	525	2	1	55551
4	4	0	0	-1	33	458	2	1	57365
4	2	0	0	-1	31	425	2	1	58932
2	2	1	1	-1	32	855	1	1	61106
4	4	1	1	1	54	675	2	1	62753
2	4	0	0	1	53	389	1	1	64456
2	3	1	1	-1	32	478	1	1	65970
3	3	1	1	1	54	416	2	1	67261
1	4	1	1	-1	34	445	1	1	69144
2	4	0	0	1	53	594	1	1	70809
2	3	1	1	-1	32	574	1	1	72572
3	3	1	1	1	54	480	2	1	74396
3	3	1	1	1	54	796	2	1	76548
2	3	1	1	-1	34	379	1	1	78376
1	2	0	0	1	53	356	1	1	79751
3	2	1	1	1	52	481	2	1	81505
3	1	0	0	-1	33	534	2	1	83540
1	1	0	0	1	51	706	1	1	85551
1	3	1	1	-1	32	430	1	1	86890
4	3	1	1	1	54	485	2	1	88202
1	2	0	0	1	53	0	0	0	91593
2	2	1	1	-1	32	377	2	0	97446
3	1	0	0	-1	33	494	2	1	98862
4	1	0	0	-1	31	576	2	1	100245
3	1	0	0	-1	31	414	2	1	101854
4	1	0	0	-1	31	503	2	1	103191
4	2	0	0	-1	31	414	2	1	104749
3	2	1	1	1	52	933	2	1	106518
1	1	0	0	1	53	554	1	1	108340
2	1	0	0	1	51	0	0	0	111931
3	4	1	1	1	52	461	2	1	113307
1	4	0	0	1	53	460	1	1	114999
4	2	0	0	-1	31	571	2	1	116829
4	2	1	1	1	52	525	2	1	118561
3	3	1	1	1	54	497	2	1	119966
4	3	1	1	1	54	490	2	1	121442
1	4	1	1	-1	34	526	1	1	122863
3	4	0	0	-1	33	537	2	1	124529
4	4	1	1	1	52	486	2	1	126179
4	4	0	0	-1	33	407	2	1	127790
1	2	0	0	1	51	747	2	0	129583
4	2	1	1	1	52	523	2	1	131455
3	4	1	1	1	54	758	2	1	133164
2	4	0	0	1	53	640	1	1	134980
3	1	0	0	-1	31	587	2	1	136375
4	1	0	0	-1	31	398	2	1	137666
2	2	0	0	1	51	739	1	1	139855
2	2	1	1	-1	32	549	1	1	141356
4	3	1	1	1	54	493	2	1	142714
1	3	1	1	-1	34	608	1	1	144323
1	1	0	0	1	53	673	1	1	146314
2	1	0	0	1	51	598	1	1	148013
1	4	1	1	-1	32	556	1	1	149580
2	4	0	0	1	53	668	2	0	151330
2	4	1	1	-1	32	475	2	0	152732
3	4	0	0	-1	33	373	2	1	154138
4	2	0	0	-1	31	313	2	1	155440
3	2	1	1	1	52	411	2	1	156745
2	1	0	0	1	53	337	2	0	158161
3	1	0	0	-1	31	226	1	0	159417
4	3	1	1	1	52	430	1	0	160771
2	3	1	1	-1	34	446	2	0	162119
4	4	1	1	1	54	353	1	0	163382
1	4	0	0	1	53	433	1	1	164948
4	2	0	0	-1	31	401	2	1	166556
1	2	1	1	-1	32	747	1	1	168411
3	3	1	1	1	54	453	2	1	169845
2	3	1	1	-1	34	491	1	1	171850
2	2	0	0	1	53	561	1	1	173660
3	2	1	1	1	52	645	2	1	175139
4	2	0	0	-1	33	556	2	1	177109
2	2	1	1	-1	32	532	1	1	180826
4	1	0	0	-1	33	496	2	1	182749
3	1	0	0	-1	31	888	2	1	185116
2	4	1	1	-1	32	784	1	1	187242
2	4	0	0	1	53	416	2	0	188714
4	3	1	1	1	52	571	2	1	190328
3	3	1	1	1	54	454	2	1	191868
4	3	1	1	1	54	420	2	1	193147
1	3	1	1	-1	34	595	1	1	195133
4	4	1	1	1	54	532	2	1	196697
1	4	0	0	1	53	569	1	1	198322
4	4	1	1	1	52	455	2	1	199799
1	4	0	0	1	53	491	1	1	201510
1	3	1	1	-1	32	457	1	1	203022
4	3	1	1	1	54	658	2	1	204610
1	1	0	0	1	53	403	1	1	206365
3	1	0	0	-1	31	455	2	1	207730
4	1	0	0	-1	31	600	2	1	209499
3	1	0	0	-1	31	392	2	1	210707
4	3	1	1	1	52	427	2	1	212195
1	3	1	1	-1	34	492	1	1	214149
2	4	1	1	-1	34	463	1	1	215688
2	4	0	0	1	53	456	1	1	217161
1	1	0	0	1	51	404	1	1	218573
4	1	0	0	-1	31	555	2	1	220054
2	1	0	0	1	51	656	1	1	221808
3	1	0	0	-1	31	447	2	1	223518
3	3	1	1	1	52	447	2	1	225099
2	3	1	1	-1	34	420	1	1	226654
3	4	1	1	1	54	594	2	1	228389
2	4	0	0	1	53	488	1	1	230241
2	4	1	1	-1	32	565	1	1	231977
3	4	0	0	-1	33	578	2	1	233962
4	2	0	0	-1	31	435	2	1	235444
1	2	1	1	-1	32	499	1	1	236973
3	2	0	0	-1	33	530	2	1	238775
1	2	1	1	-1	32	419	1	1	240557
4	1	0	0	-1	33	487	2	1	241886
2	1	0	0	1	51	788	1	1	243962
2	1	0	0	1	51	433	1	1	245331
3	1	0	0	-1	31	448	2	1	246761
1	3	1	1	-1	32	472	1	1	248657
2	3	1	1	-1	34	577	1	1	250718
1	2	0	0	1	53	456	1	1	252014
2	2	1	1	-1	32	512	2	0	253558
4	4	1	1	1	54	501	2	1	254898
4	4	0	0	-1	33	478	2	1	256652
2	4	1	1	-1	32	458	1	1	258219
4	4	0	0	-1	33	390	1	0	259798
1	2	0	0	1	51	366	1	1	261090
2	2	1	1	-1	32	418	1	1	265090
3	2	0	0	-1	33	519	2	1	266786
2	2	1	1	-1	32	411	1	1	268593
4	4	1	1	1	54	439	2	1	270510
3	4	0	0	-1	33	555	2	1	272069
4	2	0	0	-1	31	446	2	1	273860
2	2	1	1	-1	32	550	1	1	275239
4	1	0	0	-1	33	701	2	1	277146
3	1	0	0	-1	31	605	2	1	278943
2	1	0	0	1	51	507	2	0	280572
4	1	0	0	-1	31	427	1	0	281957
2	1	0	0	1	51	459	1	1	283571
4	1	0	0	-1	31	507	2	1	284932
4	4	1	1	1	52	454	2	1	286403
1	4	0	0	1	53	392	1	1	288107
3	3	1	1	1	52	413	2	1	290019
1	3	1	1	-1	34	419	2	0	291449
3	2	0	0	-1	33	536	2	1	292918
4	2	1	1	1	52	590	2	1	294548
3	4	1	1	1	54	360	2	1	296365
1	4	0	0	1	53	557	1	1	298316
2	1	0	0	1	51	408	2	0	300238
1	1	0	0	1	51	438	1	1	301703
2	2	0	0	1	51	434	1	1	303120
2	2	1	1	-1	32	701	1	1	304770
3	2	0	0	-1	33	524	2	1	306707
1	2	1	1	-1	32	451	1	1	308000
4	3	1	1	1	54	504	2	1	309866
1	3	1	1	-1	34	510	2	0	311351
1	3	1	1	-1	34	421	1	1	312716
4	3	1	1	1	54	595	2	1	314202
2	2	0	0	1	53	584	1	1	316153
1	2	1	1	-1	32	458	1	1	318004
1	4	1	1	-1	34	367	1	1	319851
4	4	0	0	-1	33	518	2	1	321355
4	2	0	0	-1	31	510	2	1	322902
1	2	1	1	-1	32	496	1	1	324236
1	2	0	0	1	53	317	1	1	325536
4	2	1	1	1	52	339	2	1	327016
1	2	0	0	1	53	478	1	1	328564
1	2	1	1	-1	32	333	1	1	329806
2	3	1	1	-1	34	318	1	1	331457
4	3	1	1	1	54	212	2	1	333106
2	2	0	0	1	53	335	1	1	334919
1	2	1	1	-1	32	289	2	0	336603
4	2	0	0	-1	33	452	2	1	338322
3	2	1	1	1	52	337	2	1	339872
3	3	1	1	1	54	394	2	1	341296
4	3	1	1	1	54	399	2	1	343054
4	2	0	0	-1	33	558	2	1	345101
2	2	1	1	-1	32	416	1	1	348181
4	3	1	1	1	54	445	2	1	349791
4	3	1	1	1	54	473	2	1	351660
3	4	1	1	1	54	364	2	1	353054
3	4	0	0	-1	33	396	2	1	354359
2	2	0	0	1	51	563	1	1	355918
2	2	1	1	-1	32	415	1	1	357638
4	1	0	0	-1	33	273	1	0	358753
1	1	0	0	1	51	491	1	1	360388
3	1	0	0	-1	31	435	2	1	361741
1	1	0	0	1	51	586	1	1	363479
2	2	0	0	1	51	505	2	0	364973
3	2	1	1	1	52	580	2	1	367063
4	2	0	0	-1	33	586	2	1	369099
4	2	1	1	1	52	630	2	1	371029
2	3	1	1	-1	34	472	2	0	372659
2	3	1	1	-1	34	589	1	1	374708
4	1	0	0	-1	33	470	2	1	376211
1	1	0	0	1	51	580	1	1	378077
2	1	0	0	1	51	639	2	0	379850
2	1	0	0	1	51	430	1	1	381464
3	1	0	0	-1	31	569	2	1	383011
4	1	0	0	-1	31	540	2	1	384570
1	1	0	0	1	51	537	1	1	386544
4	1	0	0	-1	31	751	2	1	388192
4	3	1	1	1	52	444	2	1	389651
1	3	1	1	-1	34	497	1	1	391106
3	4	1	1	1	54	511	2	1	392516
4	4	0	0	-1	33	504	2	1	394180
4	4	1	1	1	52	339	2	1	395822
1	4	0	0	1	53	208	1	1	397157
1	2	0	0	1	51	245	1	1	398750
2	2	1	1	-1	32	271	1	1	400083
1	3	1	1	-1	34	343	2	0	401465
1	3	1	1	-1	34	215	1	1	402500
4	1	0	0	-1	33	371	2	1	404255
2	1	0	0	1	51	324	1	1	405472
4	4	1	1	1	52	338	1	0	406713
1	4	0	0	1	53	444	1	1	408429
1	1	0	0	1	51	356	1	1	409622
3	1	0	0	-1	31	350	2	1	411423
4	1	0	0	-1	31	469	2	1	413147
1	1	0	0	1	51	465	1	1	414893
3	2	0	0	-1	31	549	2	1	416607
4	2	1	1	1	52	426	2	1	418491
1	1	0	0	1	53	548	1	1	420455
4	1	0	0	-1	31	429	2	1	421870
2	2	0	0	1	51	422	2	0	423759
4	2	1	1	1	52	444	2	1	425627
3	2	0	0	-1	33	494	2	1	427490
3	2	1	1	1	52	381	2	1	430936
2	1	0	0	1	53	408	1	1	432163
4	1	0	0	-1	31	485	2	1	433758
4	2	0	0	-1	31	431	2	1	435685
1	2	1	1	-1	32	478	2	0	437247
3	3	1	1	1	54	479	1	0	439212
1	3	1	1	-1	34	831	1	1	441057
3	3	1	1	1	54	409	2	1	442413
4	3	1	1	1	54	492	2	1	444100
1	1	0	0	1	53	458	1	1	445381
1	1	0	0	1	51	710	1	1	447605
4	4	1	1	1	52	412	2	1	449351
1	4	0	0	1	53	379	1	1	450650
3	1	0	0	-1	31	459	2	1	452412
3	1	0	0	-1	31	528	2	1	454201
4	2	0	0	-1	31	479	2	1	455728
3	2	1	1	1	52	437	2	1	457375
3	3	1	1	1	54	428	2	1	458794
2	3	1	1	-1	34	373	1	1	460601
1	3	1	1	-1	34	377	1	1	462420
4	3	1	1	1	54	397	2	1	463732
1	1	0	0	1	53	609	1	1	465315
1	1	0	0	1	51	398	1	1	466945
3	3	1	1	1	52	535	2	1	468747
4	3	1	1	1	54	410	2	1	470631
3	3	1	1	1	54	502	2	1	472174
3	3	1	1	1	54	647	1	0	473804
2	4	1	1	-1	34	519	1	1	475580
3	4	0	0	-1	33	442	2	1	477377
1	2	0	0	1	51	507	1	1	479259
2	2	1	1	-1	32	0	0	0	483228
1	1	0	0	1	53	485	1	1	484965
3	1	0	0	-1	31	473	1	0	486791
4	2	0	0	-1	31	687	2	1	488686
4	2	1	1	1	52	375	2	1	490216
1	2	0	0	1	53	430	1	1	492037
1	2	1	1	-1	32	456	1	1	493780
4	3	1	1	1	54	432	2	1	495608
4	3	1	1	1	54	504	2	1	497030
1	4	1	1	-1	34	455	1	1	498650
4	4	0	0	-1	33	535	2	1	500555
1	1	0	0	1	51	426	1	1	502081
3	1	0	0	-1	31	420	2	1	503305
3	1	0	0	-1	31	425	2	1	504652
2	1	0	0	1	51	499	1	1	506553
1	4	1	1	-1	32	437	1	1	508500
4	4	0	0	-1	33	496	2	1	509811
4	3	1	1	1	52	406	2	1	511035
2	3	1	1	-1	34	611	1	1	512469
3	2	0	0	-1	33	530	2	1	513823
3	2	1	1	1	52	428	2	1	519074
2	1	0	0	1	53	611	1	1	521060
4	1	0	0	-1	31	455	2	1	522488
3	2	0	0	-1	31	693	2	1	524550
4	2	1	1	1	52	516	2	1	526219
2	1	0	0	1	53	672	1	1	527930
3	1	0	0	-1	31	484	2	1	529677
3	3	1	1	1	52	452	2	1	531302
2	3	1	1	-1	34	532	1	1	533065
3	1	0	0	-1	33	332	2	1	534395
1	1	0	0	1	51	468	1	1	535671
3	3	1	1	1	52	0	0	0	539224
3	3	1	1	1	54	430	2	1	540719
4	1	0	0	-1	33	827	2	1	542523
1	1	0	0	1	51	547	1	1	544175
1	1	0	0	1	51	513	1	1	545817
3	1	0	0	-1	31	489	2	1	547363
2	2	0	0	1	51	447	1	1	548864
2	2	1	1	-1	32	421	1	1	550285
3	3	1	1	1	54	378	2	1	552052
2	3	1	1	-1	34	539	1	1	554006
1	3	1	1	-1	34	462	1	1	555970
1	3	1	1	-1	34	593	1	1	557945
2	3	1	1	-1	34	620	1	1	559830
1	3	1	1	-1	34	448	1	1	561487
1	3	1	1	-1	34	521	1	1	563232
4	3	1	1	1	54	612	2	1	564665
3	2	0	0	-1	33	529	1	0	566681
4	2	1	1	1	52	536	2	1	568239
3	4	1	1	1	54	305	2	1	569667
4	4	0	0	-1	33	388	2	1	571326
1	3	1	1	-1	32	692	1	1	573335
2	3	1	1	-1	34	435	1	1	574876
2	2	0	0	1	53	499	1	1	576485
3	2	1	1	1	52	496	2	1	578476
3	3	1	1	1	54	450	2	1	579961
2	3	1	1	-1	34	835	1	1	581703
4	1	0	0	-1	33	467	2	1	583352
3	1	0	0	-1	31	487	2	1	585089
3	2	0	0	-1	31	383	2	1	586856
4	2	1	1	1	52	555	2	1	588787
3	1	0	0	-1	33	525	2	1	590415
1	1	0	0	1	51	594	1	1	592027
2	1	0	0	1	51	421	1	1	593553
4	1	0	0	-1	31	473	2	1	594980
2	1	0	0	1	51	478	1	1	596785
2	1	0	0	1	51	495	2	0	598782
4	1	0	0	-1	31	429	2	1	600470
4	1	0	0	-1	31	493	2	1	602208
3	4	1	1	1	52	531	2	1	603787
4	4	0	0	-1	33	451	2	1	608841
2	3	1	1	-1	32	447	1	1	610494
1	3	1	1	-1	34	343	1	1	611683
4	4	1	1	1	54	434	2	1	613404
1	4	0	0	1	53	528	1	1	615125
2	1	0	0	1	51	383	1	1	616551
2	1	0	0	1	51	363	1	1	617752
1	4	1	1	-1	32	516	1	1	619439
1	4	0	0	1	53	290	1	1	621233
4	1	0	0	-1	31	592	2	1	623135
2	1	0	0	1	51	488	1	1	624579
3	3	1	1	1	52	560	2	1	625969
1	3	1	1	-1	34	481	1	1	627855
4	1	0	0	-1	33	605	2	1	629562
1	1	0	0	1	51	369	2	0	631132
1	3	1	1	-1	32	955	2	0	632999
4	3	1	1	1	54	0	0	0	636383
3	4	1	1	1	54	626	2	1	638143
3	4	0	0	-1	33	592	2	1	639670
4	4	1	1	1	52	843	2	1	641351
2	4	0	0	1	53	875	1	1	643200
3	4	1	1	1	52	399	2	1	644911
1	4	0	0	1	53	461	1	1	646211
1	2	0	0	1	51	383	1	1	647971
4	2	1	1	1	52	584	2	1	649368
4	3	1	1	1	54	590	2	1	650974
1	3	1	1	-1	34	609	1	1	652476
2	2	0	0	1	53	601	2	0	654051
3	2	1	1	1	52	210	2	1	655385
4	1	0	0	-1	33	815	2	1	657557
1	1	0	0	1	51	385	1	1	659387
4	3	1	1	1	52	466	2	1	661038
4	3	1	1	1	54	483	2	1	662877
3	1	0	0	-1	33	558	2	1	664615
1	1	0	0	1	51	563	1	1	666332
4	4	1	1	1	52	471	2	1	668057
2	4	0	0	1	53	640	1	1	669814
1	1	0	0	1	51	499	1	1	671313
3	1	0	0	-1	31	512	2	1	673286
4	4	1	1	1	52	572	2	1	675237
2	4	0	0	1	53	475	1	1	677136
2	2	0	0	1	51	566	2	0	678571
1	2	1	1	-1	32	529	1	1	680530
3	4	1	1	1	54	431	2	1	682080
3	4	0	0	-1	33	723	2	1	683715
1	4	1	1	-1	32	525	1	1	685599
1	4	0	0	1	53	440	1	1	687439
4	2	0	0	-1	31	488	2	1	689302
4	2	1	1	1	52	386	2	1	690827
2	1	0	0	1	53	530	1	1	692495
2	1	0	0	1	51	920	1	1	704911
1	3	1	1	-1	32	956	1	1	707200
1	3	1	1	-1	34	270	1	1	708862
4	3	1	1	1	54	346	2	1	710399
3	3	1	1	1	54	429	2	1	712138
4	4	1	1	1	54	549	2	1	714102
2	4	0	0	1	53	475	1	1	715759
2	4	1	1	-1	32	555	1	1	717775
3	4	0	0	-1	33	433	2	1	719319
1	1	0	0	1	51	363	1	1	720581
1	1	0	0	1	51	359	1	1	722015
4	3	1	1	1	52	478	2	1	723972
2	3	1	1	-1	34	467	1	1	725387
3	3	1	1	1	54	430	2	1	727057
1	3	1	1	-1	34	382	1	1	728639
3	4	1	1	1	54	570	2	1	730107
3	4	0	0	-1	33	577	2	1	731815
2	3	1	1	-1	32	424	1	1	733387
1	3	1	1	-1	34	429	1	1	735241
3	4	1	1	1	54	379	2	1	736618
2	4	0	0	1	53	357	2	0	738052
4	1	0	0	-1	31	567	2	1	739683
4	1	0	0	-1	31	378	2	1	741429
1	2	0	0	1	51	492	1	1	743133
3	2	1	1	1	52	445	2	1	744456
3	2	0	0	-1	33	475	2	1	746126
4	2	1	1	1	52	452	2	1	747956
1	4	1	1	-1	34	743	1	1	749940
4	4	0	0	-1	33	396	1	0	751831
1	3	1	1	-1	32	387	1	1	753138
2	3	1	1	-1	34	514	2	0	755082
4	3	1	1	1	54	574	2	1	757139
1	3	1	1	-1	34	463	1	1	758425
1	1	0	0	1	53	419	1	1	760051
4	1	0	0	-1	31	473	2	1	761714
3	3	1	1	1	52	512	2	1	763034
2	3	1	1	-1	34	605	1	1	764547
4	1	0	0	-1	33	677	2	1	766456
1	1	0	0	1	51	496	1	1	768223
3	3	1	1	1	52	592	2	1	770149
4	3	1	1	1	54	485	2	1	771900
4	2	0	0	-1	33	450	2	1	773481
1	2	1	1	-1	32	725	1	1	775099
4	2	0	0	-1	33	469	2	1	776595
2	2	1	1	-1	32	429	2	0	777912
1	3	1	1	-1	34	531	1	1	779611
1	3	1	1	-1	34	339	1	1	781069
2	4	1	1	-1	34	524	2	0	782793
1	4	0	0	1	53	351	1	1	784361
1	1	0	0	1	51	442	1	1	785733
2	1	0	0	1	51	770	2	0	789818
1	4	1	1	-1	32	624	1	1	791305
1	4	0	0	1	53	403	1	1	792629
2	4	1	1	-1	32	572	1	1	794696
1	4	0	0	1	53	334	1	1	796049
4	1	0	0	-1	31	518	2	1	797482
3	1	0	0	-1	31	510	2	1	799247
3	2	0	0	-1	31	295	2	1	800772
2	2	1	1	-1	32	475	1	1	802185
3	1	0	0	-1	33	318	1	0	803415
1	1	0	0	1	51	447	1	1	804954
1	3	1	1	-1	32	0	0	0	808352
4	3	1	1	1	54	551	2	1	810195
2	1	0	0	1	53	446	1	1	811802
3	1	0	0	-1	31	483	2	1	813737
1	3	1	1	-1	32	488	1	1	815251
1	3	1	1	-1	34	613	1	1	817243
4	4	1	1	1	54	418	2	1	818861
3	4	0	0	-1	33	478	2	1	820467
1	2	0	0	1	51	759	1	1	822053
2	2	1	1	-1	32	417	1	1	823563
3	4	1	1	1	54	547	2	1	825550
2	4	0	0	1	53	692	1	1	827609
3	3	1	1	1	52	474	2	1	829436
4	3	1	1	1	54	441	2	1	830777
2	2	0	0	1	53	730	1	1	832986
4	2	1	1	1	52	402	2	1	834211
2	2	0	0	1	53	510	1	1	835622
3	2	1	1	1	52	441	2	1	836891
4	3	1	1	1	54	722	2	1	838555
3	3	1	1	1	54	479	2	1	839864
3	4	1	1	1	54	503	2	1	841326
2	4	0	0	1	53	438	1	1	843190
3	3	1	1	1	52	428	2	1	844550
4	3	1	1	1	54	648	1	0	846671
3	2	0	0	-1	33	546	2	1	848043
2	2	1	1	-1	32	730	1	1	850114
3	4	1	1	1	54	679	2	1	851839
2	4	0	0	1	53	677	1	1	853775
3	2	0	0	-1	31	634	2	1	855825
4	2	1	1	1	52	528	2	1	857720
1	4	1	1	-1	34	583	1	1	859219
3	4	0	0	-1	33	490	2	1	861110
1	3	1	1	-1	32	755	1	1	862832
4	3	1	1	1	54	451	2	1	864707
3	2	0	0	-1	33	442	2	1	866542
4	2	1	1	1	52	384	2	1	868097
4	2	0	0	-1	33	337	2	1	869381
1	2	1	1	-1	32	724	1	1	871525
3	3	1	1	1	54	343	2	1	873306
2	3	1	1	-1	34	513	1	1	877590
