# Supplementary material for: Frequency Band-Specific Electrical Brain Stimulation Modulates Cognitive Control Processes
Source: PLoS One. 2015 Sep 25;10(9):e0138984. doi: 10.1371/journal.pone.0138984 (PMC4583279; doi:10.1371/journal.pone.0138984)
Supplement: S2 File — This zip archive contains the necessary Matlab code, SPSS syntax, SPSS data and raw logfile data to perform the analyses described in the paper. EEG data and Matlab code to extract peak frequencies are available upon request (joramvandriel@gmail.com). (ZIP) [file pone.0138984.s002.zip › S2_File/rawdata/alpha/pp02_simonC2_POST-STIM.txt]

4	1	0	0	-1	31	633	2	1	4454
1	1	0	0	1	51	499	1	1	5849
1	2	0	0	1	51	399	1	1	7121
3	2	1	1	1	52	464	2	1	8711
4	1	0	0	-1	33	696	2	1	10446
4	1	0	0	-1	31	388	2	1	12163
1	4	1	1	-1	32	441	1	1	14106
3	4	0	0	-1	33	658	2	1	15716
1	4	1	1	-1	32	420	1	1	17369
2	4	0	0	1	53	535	1	1	18903
2	1	0	0	1	51	410	1	1	20570
3	1	0	0	-1	31	471	2	1	21874
3	3	1	1	1	52	399	2	1	23432
2	3	1	1	-1	34	465	1	1	25231
3	4	1	1	1	54	448	2	1	26592
2	4	0	0	1	53	644	1	1	28102
4	3	1	1	1	52	513	2	1	29907
1	3	1	1	-1	34	554	1	1	31315
3	4	1	1	1	54	557	2	1	32967
3	4	0	0	-1	33	617	2	1	34611
2	2	0	0	1	51	556	1	1	36373
4	2	1	1	1	52	639	2	1	38462
3	1	0	0	-1	33	755	2	1	40510
3	1	0	0	-1	31	373	2	1	42243
2	3	1	1	-1	32	503	1	1	43974
4	3	1	1	1	54	526	2	1	45445
2	2	0	0	1	53	730	1	1	47636
2	2	1	1	-1	32	489	1	1	49567
4	3	1	1	1	54	398	2	1	51183
1	3	1	1	-1	34	587	1	1	52895
1	1	0	0	1	53	595	1	1	54790
3	1	0	0	-1	31	578	2	1	56464
3	4	1	1	1	52	620	2	1	57948
2	4	0	0	1	53	833	1	1	60097
1	2	0	0	1	51	612	1	1	61587
1	2	1	1	-1	32	503	1	1	63524
4	2	0	0	-1	33	612	2	1	65511
2	2	1	1	-1	32	532	1	1	67086
4	2	0	0	-1	33	362	2	1	68745
4	2	1	1	1	52	385	2	1	70059
1	4	1	1	-1	34	474	1	1	71593
1	4	0	0	1	53	484	1	1	72937
2	4	1	1	-1	32	668	1	1	74836
3	4	0	0	-1	33	465	2	1	76747
3	2	0	0	-1	31	573	2	1	78279
1	2	1	1	-1	32	718	1	1	80306
4	3	1	1	1	54	498	2	1	82301
1	3	1	1	-1	34	727	1	1	84262
1	1	0	0	1	53	388	1	1	85903
3	1	0	0	-1	31	425	2	1	92508
4	1	0	0	-1	31	216	1	0	94156
4	1	0	0	-1	31	441	2	1	95917
1	3	1	1	-1	32	401	1	1	97568
2	3	1	1	-1	34	402	1	1	99124
4	4	1	1	1	54	567	2	1	101121
1	4	0	0	1	53	388	1	1	102708
4	2	0	0	-1	31	435	2	1	104391
2	2	1	1	-1	32	550	1	1	106258
3	1	0	0	-1	33	427	2	1	108189
4	1	0	0	-1	31	479	2	1	109742
2	2	0	0	1	51	451	1	1	111109
2	2	1	1	-1	32	450	1	1	112887
3	3	1	1	1	54	437	2	1	114613
3	3	1	1	1	54	750	2	1	116688
2	1	0	0	1	53	482	1	1	118429
2	1	0	0	1	51	442	1	1	119935
3	3	1	1	1	52	499	2	1	121258
1	3	1	1	-1	34	465	1	1	122545
2	4	1	1	-1	34	502	2	0	124357
1	4	0	0	1	53	521	2	0	125979
2	4	1	1	-1	32	433	1	1	127376
4	4	0	0	-1	33	587	2	1	129175
3	4	1	1	1	52	602	2	1	130906
3	4	0	0	-1	33	383	2	1	132312
2	2	0	0	1	51	453	1	1	133613
1	2	1	1	-1	32	412	1	1	135434
3	3	1	1	1	54	435	2	1	137339
1	3	1	1	-1	34	524	2	0	139157
4	4	1	1	1	54	691	2	1	140983
4	4	0	0	-1	33	494	2	1	142454
2	4	1	1	-1	32	477	1	1	144406
4	4	0	0	-1	33	507	2	1	146191
1	3	1	1	-1	32	485	1	1	147709
3	3	1	1	1	54	511	2	1	149561
3	2	0	0	-1	33	615	2	1	151002
2	2	1	1	-1	32	492	1	1	152370
1	3	1	1	-1	34	428	1	1	154039
2	3	1	1	-1	34	443	1	1	155462
2	2	0	0	1	53	459	1	1	156898
3	2	1	1	1	52	466	2	1	158328
1	3	1	1	-1	34	432	1	1	159576
2	3	1	1	-1	34	467	1	1	160924
4	3	1	1	1	54	493	2	1	162744
4	3	1	1	1	54	369	2	1	164461
2	2	0	0	1	53	521	1	1	166084
4	2	1	1	1	52	481	2	1	167510
1	4	1	1	-1	34	544	1	1	169253
4	4	0	0	-1	33	441	2	1	171120
1	1	0	0	1	51	533	1	1	172755
4	1	0	0	-1	31	445	2	1	176419
3	2	0	0	-1	31	502	2	1	177858
3	2	1	1	1	52	452	2	1	179228
1	1	0	0	1	53	551	1	1	180612
1	1	0	0	1	51	525	1	1	182391
4	2	0	0	-1	31	433	2	1	183956
1	2	1	1	-1	32	424	1	1	185311
1	2	0	0	1	53	495	1	1	186904
3	2	1	1	1	52	502	2	1	188266
4	4	1	1	1	54	485	2	1	189906
3	4	0	0	-1	33	450	2	1	191305
2	3	1	1	-1	32	614	1	1	192796
3	3	1	1	1	54	520	2	1	194345
2	3	1	1	-1	34	432	1	1	195991
2	3	1	1	-1	34	398	1	1	197713
4	1	0	0	-1	33	521	2	1	199587
1	1	0	0	1	51	442	1	1	201464
1	4	1	1	-1	32	365	1	1	203331
4	4	0	0	-1	33	468	2	1	204701
2	3	1	1	-1	32	472	1	1	206254
1	3	1	1	-1	34	552	1	1	208242
3	2	0	0	-1	33	603	2	1	210157
2	2	1	1	-1	32	543	1	1	211889
3	1	0	0	-1	33	495	2	1	213608
3	1	0	0	-1	31	491	2	1	215582
1	3	1	1	-1	32	424	1	1	216893
3	3	1	1	1	54	452	2	1	218192
4	3	1	1	1	54	552	2	1	220127
1	3	1	1	-1	34	483	1	1	221957
3	1	0	0	-1	33	449	2	1	223357
4	1	0	0	-1	31	441	1	0	224771
2	2	0	0	1	51	442	1	1	226434
2	2	1	1	-1	32	420	1	1	228077
1	3	1	1	-1	34	477	1	1	229555
1	3	1	1	-1	34	517	1	1	231283
4	3	1	1	1	54	479	2	1	232837
1	3	1	1	-1	34	455	1	1	234786
4	2	0	0	-1	33	532	2	1	236676
3	2	1	1	1	52	467	2	1	238454
3	1	0	0	-1	33	479	2	1	239917
2	1	0	0	1	51	558	1	1	241590
1	2	0	0	1	51	525	1	1	243130
1	2	1	1	-1	32	487	1	1	244549
4	3	1	1	1	54	496	2	1	246449
1	3	1	1	-1	34	631	1	1	247954
1	4	1	1	-1	34	538	1	1	249525
2	4	0	0	1	53	486	2	0	251175
4	3	1	1	1	52	533	2	1	253067
1	3	1	1	-1	34	402	1	1	254908
1	3	1	1	-1	34	397	1	1	256603
4	3	1	1	1	54	455	2	1	260753
4	3	1	1	1	54	467	2	1	262373
3	3	1	1	1	54	516	2	1	263861
1	3	1	1	-1	34	545	1	1	265687
3	3	1	1	1	54	438	2	1	267538
3	3	1	1	1	54	345	2	1	269230
2	3	1	1	-1	34	422	1	1	271156
1	3	1	1	-1	34	523	1	1	272672
1	3	1	1	-1	34	404	1	1	274573
4	1	0	0	-1	33	618	2	1	276291
2	1	0	0	1	51	500	1	1	278170
4	1	0	0	-1	31	419	2	1	280030
1	1	0	0	1	51	422	1	1	281644
1	3	1	1	-1	32	560	1	1	283674
4	3	1	1	1	54	469	2	1	285062
4	2	0	0	-1	33	494	2	1	286680
1	2	1	1	-1	32	521	1	1	288498
3	4	1	1	1	54	483	2	1	289889
2	4	0	0	1	53	613	1	1	291904
1	3	1	1	-1	32	441	1	1	293826
2	3	1	1	-1	34	392	1	1	295099
4	1	0	0	-1	33	686	2	1	296906
4	1	0	0	-1	31	432	2	1	298572
1	4	1	1	-1	32	520	1	1	300431
3	4	0	0	-1	33	461	2	1	302228
1	4	1	1	-1	32	560	1	1	303840
2	4	0	0	1	53	484	1	1	305191
3	4	1	1	1	52	453	2	1	306494
1	4	0	0	1	53	513	1	1	308371
1	2	0	0	1	51	416	1	1	309890
2	2	1	1	-1	32	506	1	1	311602
4	1	0	0	-1	33	517	1	0	313560
4	1	0	0	-1	31	461	2	1	315218
1	3	1	1	-1	32	594	1	1	316967
4	3	1	1	1	54	577	1	0	318389
3	3	1	1	1	54	824	2	1	320321
4	3	1	1	1	54	561	2	1	321966
4	1	0	0	-1	33	437	2	1	323240
2	1	0	0	1	51	539	1	1	325070
3	1	0	0	-1	31	429	2	1	326451
1	1	0	0	1	51	481	1	1	328007
2	4	1	1	-1	32	641	1	1	329754
2	4	0	0	1	53	496	1	1	331335
3	3	1	1	1	52	462	2	1	332836
3	3	1	1	1	54	470	2	1	334507
1	3	1	1	-1	34	505	1	1	336128
4	3	1	1	1	54	390	2	1	337577
1	4	1	1	-1	34	494	1	1	339085
3	4	0	0	-1	33	750	2	1	340686
4	1	0	0	-1	31	523	2	1	342473
2	1	0	0	1	51	560	1	1	345741
1	3	1	1	-1	32	616	1	1	347820
3	3	1	1	1	54	570	2	1	349524
1	4	1	1	-1	34	498	1	1	350930
1	4	0	0	1	53	272	1	1	352289
2	3	1	1	-1	32	537	1	1	354029
2	3	1	1	-1	34	384	1	1	355349
4	1	0	0	-1	33	462	2	1	356664
3	1	0	0	-1	31	577	2	1	358417
4	3	1	1	1	52	460	2	1	360036
3	3	1	1	1	54	364	2	1	361762
1	4	1	1	-1	34	381	1	1	363455
4	4	0	0	-1	33	388	2	1	364712
1	2	0	0	1	51	372	2	0	366446
3	2	1	1	1	52	504	2	1	368007
2	2	0	0	1	53	572	1	1	369699
1	2	1	1	-1	32	584	2	0	371749
2	1	0	0	1	53	538	2	0	373747
2	1	0	0	1	51	442	1	1	375690
3	2	0	0	-1	31	411	2	1	377485
1	2	1	1	-1	32	430	1	1	379123
2	1	0	0	1	53	643	1	1	380913
2	1	0	0	1	51	377	1	1	382774
3	2	0	0	-1	31	773	2	1	384559
4	2	1	1	1	52	505	2	1	385985
1	3	1	1	-1	34	673	1	1	387766
3	3	1	1	1	54	439	2	1	389657
2	1	0	0	1	53	510	1	1	391056
2	1	0	0	1	51	661	1	1	392885
4	4	1	1	1	52	525	2	1	394567
4	4	0	0	-1	33	443	2	1	395885
2	2	0	0	1	51	473	1	1	397573
4	2	1	1	1	52	413	1	0	399218
1	2	0	0	1	53	454	1	1	401116
2	2	1	1	-1	32	462	1	1	403004
2	4	1	1	-1	34	586	1	1	404408
3	4	0	0	-1	33	483	2	1	406071
3	4	1	1	1	52	441	2	1	407494
2	4	0	0	1	53	796	1	1	409129
3	1	0	0	-1	31	392	2	1	410913
4	1	0	0	-1	31	410	2	1	412764
4	2	0	0	-1	31	535	2	1	414522
1	2	1	1	-1	32	522	1	1	416508
1	1	0	0	1	53	306	1	1	418299
2	1	0	0	1	51	399	2	0	419548
2	4	1	1	-1	32	518	1	1	420898
1	4	0	0	1	53	396	1	1	422686
3	3	1	1	1	52	473	2	1	424626
4	3	1	1	1	54	479	2	1	426159
1	1	0	0	1	53	517	1	1	427803
1	1	0	0	1	51	324	1	1	431154
3	3	1	1	1	52	501	2	1	432562
3	3	1	1	1	54	350	2	1	433964
1	1	0	0	1	53	430	1	1	435289
1	1	0	0	1	51	318	1	1	436498
2	2	0	0	1	51	521	1	1	438138
3	2	1	1	1	52	481	2	1	439952
2	2	0	0	1	53	535	1	1	441806
4	2	1	1	1	52	458	2	1	443752
3	4	1	1	1	54	384	2	1	445262
4	4	0	0	-1	33	554	2	1	446903
1	4	1	1	-1	32	484	1	1	448286
4	4	0	0	-1	33	462	2	1	450099
3	2	0	0	-1	31	481	2	1	451504
4	2	1	1	1	52	443	2	1	453457
4	3	1	1	1	54	497	2	1	455413
1	3	1	1	-1	34	463	1	1	456994
3	1	0	0	-1	33	403	2	1	458724
2	1	0	0	1	51	507	1	1	460460
4	3	1	1	1	52	485	2	1	461871
1	3	1	1	-1	34	462	1	1	463179
4	4	1	1	1	54	457	2	1	464458
3	4	0	0	-1	33	476	2	1	466006
2	1	0	0	1	51	657	1	1	467535
3	1	0	0	-1	31	601	2	1	469199
1	2	0	0	1	51	508	1	1	470778
3	2	1	1	1	52	440	2	1	472639
4	3	1	1	1	54	533	2	1	474263
2	3	1	1	-1	34	531	2	0	476292
4	3	1	1	1	54	321	2	1	478023
4	3	1	1	1	54	438	2	1	479933
2	2	0	0	1	53	545	1	1	481555
1	2	1	1	-1	32	465	1	1	482957
1	1	0	0	1	53	564	1	1	484507
4	1	0	0	-1	31	528	2	1	486407
1	1	0	0	1	51	552	1	1	488134
4	1	0	0	-1	31	565	2	1	489858
2	4	1	1	-1	32	557	1	1	491782
2	4	0	0	1	53	497	1	1	493175
3	4	1	1	1	52	600	2	1	495087
2	4	0	0	1	53	487	1	1	496736
1	4	1	1	-1	32	459	1	1	498061
1	4	0	0	1	53	592	1	1	499775
4	3	1	1	1	52	673	2	1	501528
1	3	1	1	-1	34	531	1	1	503535
2	4	1	1	-1	34	485	1	1	505049
4	4	0	0	-1	33	473	2	1	506389
3	2	0	0	-1	31	506	2	1	508401
1	2	1	1	-1	32	577	1	1	509896
4	2	0	0	-1	33	556	2	1	511757
4	2	1	1	1	52	462	2	1	514858
1	4	1	1	-1	34	404	1	1	516226
3	4	0	0	-1	33	429	1	0	517656
1	1	0	0	1	51	700	1	1	519519
4	1	0	0	-1	31	483	2	1	520825
1	3	1	1	-1	32	472	2	0	522665
3	3	1	1	1	54	360	2	1	524512
1	2	0	0	1	53	518	1	1	526320
3	2	1	1	1	52	673	2	1	528307
1	1	0	0	1	53	0	0	0	531896
1	1	0	0	1	51	342	1	1	533318
3	2	0	0	-1	31	472	2	1	535293
3	2	1	1	1	52	545	2	1	537325
2	4	1	1	-1	34	489	1	1	538730
2	4	0	0	1	53	352	1	1	540581
4	4	1	1	1	52	536	2	1	541947
3	4	0	0	-1	33	475	1	0	543663
3	1	0	0	-1	31	495	2	1	545199
2	1	0	0	1	51	487	1	1	547157
1	4	1	1	-1	32	504	1	1	548537
4	4	0	0	-1	33	447	2	1	549922
3	3	1	1	1	52	478	2	1	551614
1	3	1	1	-1	34	443	1	1	553338
1	2	0	0	1	53	518	1	1	555339
4	2	1	1	1	52	430	2	1	556783
4	3	1	1	1	54	484	2	1	558720
1	3	1	1	-1	34	547	1	1	560748
2	2	0	0	1	53	665	1	1	562446
2	2	1	1	-1	32	445	1	1	564209
3	3	1	1	1	54	506	2	1	565940
2	3	1	1	-1	34	393	1	1	567393
3	1	0	0	-1	33	471	2	1	568805
3	1	0	0	-1	31	471	2	1	570481
4	2	0	0	-1	31	535	2	1	571878
3	2	1	1	1	52	552	2	1	573644
3	3	1	1	1	54	389	2	1	575446
2	3	1	1	-1	34	428	1	1	576696
3	1	0	0	-1	33	736	2	1	578615
2	1	0	0	1	51	488	1	1	580369
1	1	0	0	1	51	482	1	1	582171
3	1	0	0	-1	31	464	2	1	583836
1	4	1	1	-1	32	483	1	1	585262
1	4	0	0	1	53	659	1	1	586886
4	1	0	0	-1	31	461	2	1	588476
3	1	0	0	-1	31	418	2	1	590309
4	2	0	0	-1	31	613	2	1	592101
2	2	1	1	-1	32	622	1	1	594027
2	3	1	1	-1	34	367	1	1	595609
3	3	1	1	1	54	363	2	1	597390
2	4	1	1	-1	34	553	1	1	599369
4	4	0	0	-1	33	416	2	1	602893
3	4	1	1	1	52	438	2	1	604274
2	4	0	0	1	53	515	1	1	606160
3	1	0	0	-1	31	470	2	1	607863
3	1	0	0	-1	31	463	2	1	609403
1	2	0	0	1	51	489	1	1	610784
4	2	1	1	1	52	535	2	1	612732
3	3	1	1	1	54	354	2	1	614012
3	3	1	1	1	54	434	2	1	615791
4	1	0	0	-1	33	371	1	0	617023
3	1	0	0	-1	31	498	2	1	618714
3	1	0	0	-1	31	262	2	1	620401
2	1	0	0	1	51	380	1	1	621846
2	4	1	1	-1	32	392	1	1	623332
4	4	0	0	-1	33	471	2	1	625146
4	4	1	1	1	52	348	2	1	626928
2	4	0	0	1	53	429	1	1	628181
4	2	0	0	-1	31	501	2	1	630063
4	2	1	1	1	52	424	2	1	631372
1	1	0	0	1	53	527	1	1	632930
1	1	0	0	1	51	446	1	1	634848
4	2	0	0	-1	31	503	2	1	636351
2	2	1	1	-1	32	440	1	1	637956
2	3	1	1	-1	34	383	1	1	639678
3	3	1	1	1	54	391	2	1	641049
4	1	0	0	-1	33	510	2	1	642708
2	1	0	0	1	51	531	1	1	644153
4	4	1	1	1	52	618	2	1	646113
3	4	0	0	-1	33	441	2	1	647642
1	1	0	0	1	51	466	1	1	649032
1	1	0	0	1	51	387	2	0	650297
3	4	1	1	1	52	397	2	1	651907
2	4	0	0	1	53	637	1	1	653515
3	4	1	1	1	52	391	2	1	655044
4	4	0	0	-1	33	553	2	1	656997
4	2	0	0	-1	31	405	2	1	658853
3	2	1	1	1	52	412	2	1	660309
1	2	0	0	1	53	369	2	0	661645
3	2	1	1	1	52	474	2	1	663440
3	1	0	0	-1	33	523	2	1	665136
2	1	0	0	1	51	560	1	1	666719
3	4	1	1	1	52	479	2	1	668546
1	4	0	0	1	53	532	1	1	670327
4	2	0	0	-1	31	494	2	1	671651
2	2	1	1	-1	32	452	2	0	672998
1	2	0	0	1	53	456	1	1	674847
4	2	1	1	1	52	533	2	1	676510
4	1	0	0	-1	33	0	0	0	680378
1	1	0	0	1	51	432	1	1	682165
2	4	1	1	-1	32	514	2	0	683729
4	4	0	0	-1	33	624	2	1	687909
1	1	0	0	1	51	573	2	0	689779
1	1	0	0	1	51	410	1	1	691428
3	2	0	0	-1	31	265	2	1	692664
1	2	1	1	-1	32	465	1	1	694259
4	2	0	0	-1	33	527	2	1	695623
4	2	1	1	1	52	482	2	1	697521
3	4	1	1	1	54	611	2	1	698953
4	4	0	0	-1	33	503	2	1	700673
2	4	1	1	-1	32	468	1	1	702496
2	4	0	0	1	53	529	1	1	703931
3	3	1	1	1	52	688	2	1	705629
2	3	1	1	-1	34	476	1	1	707428
3	1	0	0	-1	33	714	2	1	709458
1	1	0	0	1	51	440	1	1	711284
3	1	0	0	-1	31	470	2	1	713189
4	1	0	0	-1	31	589	2	1	715209
4	3	1	1	1	52	536	2	1	717233
2	3	1	1	-1	34	535	1	1	718978
1	3	1	1	-1	34	0	0	0	722871
2	3	1	1	-1	34	451	2	0	724197
1	2	0	0	1	53	675	1	1	725848
4	2	1	1	1	52	558	2	1	727644
4	3	1	1	1	54	674	2	1	729825
2	3	1	1	-1	34	609	1	1	731485
4	2	0	0	-1	33	529	2	1	733487
1	2	1	1	-1	32	682	1	1	735352
2	4	1	1	-1	34	552	2	0	736743
2	4	0	0	1	53	451	1	1	738092
3	1	0	0	-1	31	387	1	0	739680
4	1	0	0	-1	31	783	2	1	741311
3	2	0	0	-1	31	475	2	1	742745
3	2	1	1	1	52	538	2	1	744474
2	2	0	0	1	53	451	1	1	746100
1	2	1	1	-1	32	706	1	1	747743
2	2	0	0	1	53	536	1	1	749242
4	2	1	1	1	52	643	2	1	750999
3	1	0	0	-1	33	553	2	1	752608
1	1	0	0	1	51	543	1	1	754467
1	1	0	0	1	51	358	1	1	755986
4	1	0	0	-1	31	468	2	1	757611
4	3	1	1	1	52	485	2	1	759390
1	3	1	1	-1	34	470	1	1	760726
3	1	0	0	-1	33	493	2	1	762320
1	1	0	0	1	51	427	1	1	763843
1	1	0	0	1	51	338	1	1	765139
4	1	0	0	-1	31	452	2	1	766745
3	2	0	0	-1	31	503	2	1	768123
1	2	1	1	-1	32	749	1	1	770332
2	4	1	1	-1	34	577	1	1	772231
4	4	0	0	-1	33	474	2	1	775999
3	2	0	0	-1	31	813	2	1	778007
4	2	1	1	1	52	593	2	1	779588
3	4	1	1	1	54	604	2	1	781459
4	4	0	0	-1	33	547	2	1	782932
2	3	1	1	-1	32	609	1	1	784538
1	3	1	1	-1	34	0	0	0	788112
4	3	1	1	1	54	464	2	1	789816
4	3	1	1	1	54	316	2	1	791584
1	3	1	1	-1	34	368	1	1	793184
1	3	1	1	-1	34	449	1	1	794790
4	1	0	0	-1	33	448	2	1	796086
4	1	0	0	-1	31	541	2	1	797755
2	2	0	0	1	51	383	1	1	799121
4	2	1	1	1	52	357	1	0	800569
2	1	0	0	1	53	550	1	1	802565
3	1	0	0	-1	31	529	2	1	804510
4	3	1	1	1	52	440	2	1	805847
4	3	1	1	1	54	452	2	1	807359
1	4	1	1	-1	34	397	1	1	809113
4	4	0	0	-1	33	454	2	1	810580
4	4	1	1	1	52	326	2	1	812331
1	4	0	0	1	53	465	1	1	813670
4	4	1	1	1	52	432	2	1	815199
2	4	0	0	1	53	588	1	1	817200
3	3	1	1	1	52	356	2	1	818787
1	3	1	1	-1	34	526	1	1	820222
1	2	0	0	1	53	463	1	1	821698
3	2	1	1	1	52	417	2	1	823612
2	1	0	0	1	53	753	1	1	825782
4	1	0	0	-1	31	571	2	1	827802
2	4	1	1	-1	32	513	1	1	829694
1	4	0	0	1	53	430	1	1	830985
2	4	1	1	-1	32	675	1	1	832652
4	4	0	0	-1	33	725	2	1	834594
2	4	1	1	-1	32	411	1	1	835845
2	4	0	0	1	53	413	1	1	837761
3	2	0	0	-1	31	421	2	1	839041
2	2	1	1	-1	32	654	1	1	840864
3	2	0	0	-1	33	720	2	1	842617
3	2	1	1	1	52	483	2	1	844259
4	1	0	0	-1	33	537	2	1	845834
1	1	0	0	1	51	424	1	1	847285
4	3	1	1	1	52	458	2	1	849199
2	3	1	1	-1	34	638	1	1	850983
4	1	0	0	-1	33	494	2	1	852448
2	1	0	0	1	51	565	1	1	854200
4	4	1	1	1	52	605	2	1	856256
4	4	0	0	-1	33	440	2	1	857831
1	2	0	0	1	51	395	1	1	859633
1	2	1	1	-1	32	432	1	1	863898
