# Supplementary material for: Frequency Band-Specific Electrical Brain Stimulation Modulates Cognitive Control Processes
Source: PLoS One. 2015 Sep 25;10(9):e0138984. doi: 10.1371/journal.pone.0138984 (PMC4583279; doi:10.1371/journal.pone.0138984)
Supplement: S2 File — This zip archive contains the necessary Matlab code, SPSS syntax, SPSS data and raw logfile data to perform the analyses described in the paper. EEG data and Matlab code to extract peak frequencies are available upon request (joramvandriel@gmail.com). (ZIP) [file pone.0138984.s002.zip › S2_File/rawdata/alpha/pp03_simonA1_PRE-STIM_EEG.txt]

2	3	1	1	1	52	477	1	1	4006
1	3	1	1	1	54	468	1	1	5679
3	2	0	0	1	53	498	1	0	7036
4	2	1	1	-1	32	527	2	1	8493
3	4	1	1	-1	34	451	2	1	10062
4	4	0	0	1	53	475	2	1	11810
1	2	0	0	-1	31	367	1	1	13132
2	2	1	1	1	52	490	1	1	15025
2	1	0	0	-1	33	354	1	1	16846
3	1	0	0	1	51	333	2	1	18079
4	4	1	1	-1	32	469	2	1	19474
1	4	0	0	-1	33	429	1	1	21059
1	4	1	1	1	52	403	1	1	22346
3	4	0	0	1	53	543	2	1	24346
1	1	0	0	-1	31	495	1	1	25880
2	1	0	0	-1	31	380	1	1	27297
1	1	0	0	-1	31	489	1	1	28686
2	1	0	0	-1	31	382	1	1	30006
4	2	0	0	1	51	311	2	1	31584
1	2	1	1	1	52	541	1	1	33026
1	2	0	0	-1	33	371	1	1	34345
4	2	1	1	-1	32	392	2	1	35619
1	2	0	0	-1	33	467	1	1	37532
1	2	1	1	1	52	603	1	1	39520
2	1	0	0	-1	33	353	2	0	41325
4	1	0	0	1	51	306	2	1	42663
3	1	0	0	1	51	483	2	1	44092
2	1	0	0	-1	31	409	1	1	45509
2	3	1	1	1	52	497	1	1	47356
4	3	1	1	-1	34	529	2	1	48795
4	4	1	1	-1	34	464	2	1	50460
1	4	0	0	-1	33	554	1	1	52454
3	4	1	1	-1	32	375	2	1	53901
2	4	0	0	-1	33	595	1	1	55972
2	2	0	0	-1	31	395	1	1	57239
4	2	1	1	-1	32	415	1	0	58943
3	4	1	1	-1	34	457	2	1	60286
1	4	0	0	-1	33	734	1	1	62108
3	2	0	0	1	51	838	2	1	64248
3	2	1	1	-1	32	414	2	1	66083
4	4	1	1	-1	34	399	1	0	67764
4	4	0	0	1	53	383	2	1	69259
1	2	0	0	-1	31	560	1	1	71086
1	2	1	1	1	52	535	1	1	72828
4	1	0	0	1	53	672	2	1	74544
3	1	0	0	1	51	335	2	1	75994
1	1	0	0	-1	31	558	1	1	77510
1	1	0	0	-1	31	412	1	1	79017
4	4	1	1	-1	32	718	2	1	80950
4	4	0	0	1	53	480	2	1	87219
3	2	0	0	1	51	503	2	1	88687
4	2	1	1	-1	32	677	2	1	90283
3	4	1	1	-1	34	424	2	1	91588
3	4	0	0	1	53	378	2	1	93290
2	3	1	1	1	52	280	1	1	94895
3	3	1	1	-1	34	330	2	1	96573
1	1	0	0	-1	33	395	1	1	98463
2	1	0	0	-1	31	383	1	1	100322
1	3	1	1	1	52	845	1	1	102301
3	3	1	1	-1	34	633	2	1	104200
4	1	0	0	1	53	543	2	1	106155
4	1	0	0	1	51	334	2	1	107389
1	3	1	1	1	52	519	1	1	109400
4	3	1	1	-1	34	476	2	1	110856
2	2	0	0	-1	33	571	1	1	112859
2	2	1	1	1	52	494	1	1	114490
4	3	1	1	-1	34	484	2	1	115829
1	3	1	1	1	54	630	1	1	117608
2	2	0	0	-1	33	570	2	0	119437
4	2	1	1	-1	32	514	2	1	120830
4	2	0	0	1	53	434	2	1	122702
3	2	1	1	-1	32	834	2	1	124865
1	1	0	0	-1	33	540	1	1	126558
3	1	0	0	1	51	471	2	1	127869
1	2	0	0	-1	31	606	1	1	129688
1	2	1	1	1	52	642	1	1	131757
2	4	1	1	1	54	788	1	1	133398
1	4	0	0	-1	33	717	1	1	135437
2	4	1	1	1	52	656	1	1	137467
2	4	0	0	-1	33	491	1	1	139258
3	4	1	1	-1	32	531	2	1	140965
1	4	0	0	-1	33	437	1	1	142692
1	2	0	0	-1	31	402	1	1	144433
4	2	1	1	-1	32	774	2	1	146286
3	4	1	1	-1	34	339	2	1	147917
4	4	0	0	1	53	486	2	1	149687
2	1	0	0	-1	31	395	1	1	151219
4	1	0	0	1	51	489	2	1	152928
3	2	0	0	1	51	656	2	1	154869
2	2	1	1	1	52	641	1	1	156662
3	3	1	1	-1	34	527	2	1	158277
2	3	1	1	1	54	534	1	1	160090
1	3	1	1	1	54	686	1	1	161609
4	3	1	1	-1	34	572	2	1	163008
2	3	1	1	1	54	616	1	1	164718
4	3	1	1	-1	34	521	2	1	166485
4	3	1	1	-1	34	507	2	1	168346
2	3	1	1	1	54	455	1	1	169739
1	3	1	1	1	54	504	1	1	171067
4	3	1	1	-1	34	534	2	1	176677
3	2	0	0	1	53	850	2	1	178718
3	2	1	1	-1	32	425	2	1	180125
2	2	0	0	-1	33	494	1	1	181594
4	2	1	1	-1	32	540	2	1	183296
4	3	1	1	-1	34	440	2	1	185140
3	3	1	1	-1	34	433	2	1	186848
4	3	1	1	-1	34	378	2	1	188371
2	3	1	1	1	54	355	1	1	189759
1	3	1	1	1	54	769	1	1	191646
4	3	1	1	-1	34	661	2	1	193172
3	2	0	0	1	53	405	2	1	194919
1	2	1	1	1	52	504	1	1	196814
2	4	1	1	1	54	539	1	1	198584
1	4	0	0	-1	33	466	1	1	200203
4	2	0	0	1	51	425	2	1	201785
2	2	1	1	1	52	455	1	1	203297
4	1	0	0	1	53	695	2	1	205484
2	1	0	0	-1	31	345	1	1	206823
2	3	1	1	1	52	430	1	1	208401
1	3	1	1	1	54	766	1	1	210083
1	1	0	0	-1	33	344	1	1	211308
4	1	0	0	1	51	363	2	1	213132
2	4	1	1	1	52	512	1	1	214603
1	4	0	0	-1	33	716	1	1	216257
3	1	0	0	1	51	318	2	1	217694
2	1	0	0	-1	31	333	1	1	219333
3	1	0	0	1	51	556	2	1	220828
4	1	0	0	1	51	378	2	1	222565
3	3	1	1	-1	32	454	2	1	224062
3	3	1	1	-1	34	374	2	1	225850
2	1	0	0	-1	33	439	1	1	227394
1	1	0	0	-1	31	458	2	0	229042
2	2	0	0	-1	31	481	1	1	230843
3	2	1	1	-1	32	535	2	1	232818
4	2	0	0	1	53	413	2	1	234554
2	2	1	1	1	52	712	1	1	236607
2	1	0	0	-1	33	369	1	1	237940
4	1	0	0	1	51	557	2	1	239489
1	1	0	0	-1	31	464	1	1	241405
3	1	0	0	1	51	452	1	0	243354
1	2	0	0	-1	31	497	1	1	244724
3	2	1	1	-1	32	616	2	1	246626
2	3	1	1	1	54	445	1	1	248086
4	3	1	1	-1	34	506	2	1	250104
1	4	1	1	1	54	658	1	1	252036
2	4	0	0	-1	33	485	1	1	253970
2	3	1	1	1	52	468	1	1	255760
4	3	1	1	-1	34	661	2	1	257545
1	1	0	0	-1	33	469	1	1	259245
2	1	0	0	-1	31	681	1	1	268752
4	1	0	0	1	51	468	2	1	270576
4	1	0	0	1	51	389	2	1	271905
1	2	0	0	-1	31	554	1	1	273278
1	2	1	1	1	52	516	1	1	274646
4	4	1	1	-1	34	522	2	1	276578
4	4	0	0	1	53	646	2	1	278537
3	1	0	0	1	51	521	1	0	280491
3	1	0	0	1	51	366	2	1	282134
1	2	0	0	-1	31	354	1	1	283425
3	2	1	1	-1	32	553	2	1	284857
1	1	0	0	-1	33	581	1	1	286905
3	1	0	0	1	51	396	2	1	288806
1	4	1	1	1	52	465	2	0	290238
4	4	0	0	1	53	677	2	1	291847
3	3	1	1	-1	32	852	2	1	294115
2	3	1	1	1	54	491	1	1	295896
1	2	0	0	-1	33	721	1	1	297678
4	2	1	1	-1	32	535	2	1	299372
4	2	0	0	1	53	344	2	1	301172
3	2	1	1	-1	32	582	2	1	302721
4	4	1	1	-1	34	582	2	1	304511
2	4	0	0	-1	33	598	1	1	306559
4	4	1	1	-1	32	422	2	1	308392
3	4	0	0	1	53	600	2	1	310428
2	1	0	0	-1	31	487	1	1	312192
1	1	0	0	-1	31	639	1	1	313724
4	2	0	0	1	51	499	2	1	315478
4	2	1	1	-1	32	612	2	1	317556
3	2	0	0	1	53	705	2	1	319159
1	2	1	1	1	52	541	1	1	321027
2	3	1	1	1	54	569	1	1	322613
2	3	1	1	1	54	367	1	1	323855
3	2	0	0	1	53	488	2	1	325798
1	2	1	1	1	52	338	2	0	327528
2	1	0	0	-1	33	536	1	1	329535
1	1	0	0	-1	31	383	1	1	330929
2	4	1	1	1	52	666	1	1	332588
3	4	0	0	1	53	379	2	1	334405
1	3	1	1	1	52	372	2	0	335791
1	3	1	1	1	54	638	1	1	337539
4	1	0	0	1	53	554	2	1	339051
2	1	0	0	-1	31	502	1	1	341053
1	4	1	1	1	52	562	1	1	342460
2	4	0	0	-1	33	457	1	1	343838
2	4	1	1	1	52	409	1	1	345109
1	4	0	0	-1	33	373	1	1	346588
3	3	1	1	-1	32	363	2	1	348302
2	3	1	1	1	54	333	1	1	349793
4	1	0	0	1	53	333	2	1	351273
3	1	0	0	1	51	365	2	1	359805
4	1	0	0	1	51	654	2	1	361926
1	1	0	0	-1	31	641	1	1	363979
1	3	1	1	1	52	417	1	1	365564
4	3	1	1	-1	34	427	2	1	367431
2	2	0	0	-1	33	548	1	1	369430
3	2	1	1	-1	32	422	2	1	371130
1	1	0	0	-1	33	414	1	1	372388
4	1	0	0	1	51	673	2	1	373940
2	3	1	1	1	52	558	1	1	375596
4	3	1	1	-1	34	521	2	1	377163
4	4	1	1	-1	34	413	2	1	378448
1	4	0	0	-1	33	551	1	1	380375
2	4	1	1	1	52	573	1	1	381939
2	4	0	0	-1	33	406	1	1	383320
1	4	1	1	1	52	348	2	0	384719
4	4	0	0	1	53	369	2	1	386402
4	4	1	1	-1	32	443	2	1	388075
1	4	0	0	-1	33	377	1	1	389437
3	2	0	0	1	51	546	2	1	391077
4	2	1	1	-1	32	721	2	1	392914
4	1	0	0	1	53	388	2	1	394441
3	1	0	0	1	51	500	2	1	395954
4	3	1	1	-1	32	405	2	1	397192
3	3	1	1	-1	34	409	2	1	398566
3	2	0	0	1	53	530	2	1	400182
4	2	1	1	-1	32	380	2	1	401617
4	2	0	0	1	53	448	2	1	403138
2	2	1	1	1	52	492	1	1	405135
2	2	0	0	-1	33	383	1	1	406651
3	2	1	1	-1	32	489	2	1	408093
3	4	1	1	-1	34	375	2	1	409757
2	4	0	0	-1	33	526	1	1	411193
3	1	0	0	1	51	416	2	1	412501
2	1	0	0	-1	31	507	1	1	413987
3	2	0	0	1	51	468	2	1	415686
2	2	1	1	1	52	360	1	1	417217
3	3	1	1	-1	34	364	2	1	419021
2	3	1	1	1	54	590	1	1	420914
3	2	0	0	1	53	333	2	1	422275
2	2	1	1	1	52	462	2	0	423737
4	4	1	1	-1	34	0	0	0	427358
1	4	0	0	-1	33	992	1	1	429430
1	1	0	0	-1	31	405	1	1	430831
2	1	0	0	-1	31	493	1	1	432477
4	4	1	1	-1	32	357	1	0	434259
4	4	0	0	1	53	309	2	1	435662
1	1	0	0	-1	31	515	1	1	437244
1	1	0	0	-1	31	296	1	1	438817
4	2	0	0	1	51	320	2	1	440070
2	2	1	1	1	52	410	1	1	446553
2	4	1	1	1	54	485	1	1	448404
1	4	0	0	-1	33	425	2	0	449921
3	2	0	0	1	51	565	2	1	451581
4	2	1	1	-1	32	739	2	1	453629
3	3	1	1	-1	34	447	1	0	455489
3	3	1	1	-1	34	659	2	1	457269
2	2	0	0	-1	33	318	1	1	458725
2	2	1	1	1	52	422	1	1	460155
4	3	1	1	-1	34	413	1	0	461494
2	3	1	1	1	54	606	1	1	463453
1	2	0	0	-1	33	552	1	1	464849
3	2	1	1	-1	32	437	2	1	466309
2	4	1	1	1	54	387	1	1	467974
1	4	0	0	-1	33	500	1	1	469917
4	1	0	0	1	51	471	1	0	471822
1	1	0	0	-1	31	646	1	1	473746
2	3	1	1	1	52	584	1	1	475795
3	3	1	1	-1	34	441	2	1	477485
4	3	1	1	-1	34	363	2	1	478776
4	3	1	1	-1	34	407	2	1	480022
1	1	0	0	-1	33	549	1	1	481928
3	1	0	0	1	51	578	2	1	483421
4	2	0	0	1	51	468	2	1	485092
4	2	1	1	-1	32	535	2	1	486936
3	2	0	0	1	53	508	2	1	488306
3	2	1	1	-1	32	584	2	1	490242
2	3	1	1	1	54	364	1	1	492060
1	3	1	1	1	54	387	2	0	493816
3	2	0	0	1	53	469	2	1	495698
3	2	1	1	-1	32	476	2	1	497645
2	2	0	0	-1	33	442	1	1	499141
3	2	1	1	-1	32	527	2	1	501105
4	3	1	1	-1	34	503	2	1	502589
3	3	1	1	-1	34	601	2	1	504207
2	3	1	1	1	54	424	1	1	505855
3	3	1	1	-1	34	426	2	1	507785
4	1	0	0	1	53	539	2	1	509505
4	1	0	0	1	51	383	2	1	511141
2	3	1	1	1	52	438	1	1	512855
2	3	1	1	1	54	667	1	1	514764
3	4	1	1	-1	34	535	2	1	516389
4	4	0	0	1	53	721	2	1	518261
4	1	0	0	1	51	515	2	1	519764
2	1	0	0	-1	31	529	1	1	521744
2	1	0	0	-1	31	369	1	1	523497
3	1	0	0	1	51	292	2	1	524658
2	2	0	0	-1	31	510	1	1	526512
4	2	1	1	-1	32	518	2	1	528542
3	1	0	0	1	53	477	2	1	530155
4	1	0	0	1	51	376	2	1	537034
3	1	0	0	1	51	466	2	1	538968
4	1	0	0	1	51	422	2	1	540852
2	4	1	1	1	52	538	1	1	542351
4	4	0	0	1	53	467	2	1	543749
2	4	1	1	1	52	528	1	1	545603
3	4	0	0	1	53	358	2	1	546997
3	1	0	0	1	51	403	2	1	548265
2	1	0	0	-1	31	375	1	1	549693
3	3	1	1	-1	32	449	2	1	551041
4	3	1	1	-1	34	573	2	1	552894
3	4	1	1	-1	34	421	2	1	554206
2	4	0	0	-1	33	536	1	1	556027
4	2	0	0	1	51	337	2	1	557285
4	2	1	1	-1	32	497	2	1	558858
3	3	1	1	-1	34	631	2	1	560380
3	3	1	1	-1	34	387	2	1	561928
2	2	0	0	-1	33	366	1	1	563375
2	2	1	1	1	52	404	1	1	564851
1	3	1	1	1	54	482	1	1	566238
1	3	1	1	1	54	361	1	1	567562
2	3	1	1	1	54	471	1	1	569275
4	3	1	1	-1	34	610	2	1	570754
4	1	0	0	1	53	402	2	1	572008
3	1	0	0	1	51	437	2	1	573309
4	1	0	0	1	51	420	2	1	574559
3	1	0	0	1	51	568	2	1	575948
2	2	0	0	-1	31	448	1	1	577863
4	2	1	1	-1	32	762	2	1	579690
3	1	0	0	1	53	478	2	1	581314
4	1	0	0	1	51	428	2	1	582712
2	3	1	1	1	52	451	1	1	584145
2	3	1	1	1	54	396	1	1	585415
3	1	0	0	1	53	530	2	1	586831
3	1	0	0	1	51	431	2	1	588398
2	4	1	1	1	52	474	1	1	590368
3	4	0	0	1	53	572	2	1	592128
1	4	1	1	1	52	385	1	1	593970
2	4	0	0	-1	33	638	1	1	595862
3	3	1	1	-1	32	546	2	1	597362
1	3	1	1	1	54	399	2	0	598912
2	3	1	1	1	54	490	1	1	600546
4	3	1	1	-1	34	365	2	1	602016
4	2	0	0	1	53	454	2	1	603766
1	2	1	1	1	52	418	1	1	605436
3	1	0	0	1	53	395	2	1	606738
3	1	0	0	1	51	467	2	1	608580
4	4	1	1	-1	32	573	2	1	609979
1	4	0	0	-1	33	426	1	1	611277
1	2	0	0	-1	31	503	1	1	612818
4	2	1	1	-1	32	423	2	1	618357
1	1	0	0	-1	33	538	1	1	619848
2	1	0	0	-1	31	481	1	1	621730
2	1	0	0	-1	31	430	1	1	623324
4	1	0	0	1	51	403	2	1	625028
1	4	1	1	1	52	384	2	0	626498
4	4	0	0	1	53	742	2	1	628236
1	1	0	0	-1	31	688	1	1	630154
2	1	0	0	-1	31	391	1	1	631576
1	4	1	1	1	52	476	1	1	633382
4	4	0	0	1	53	370	2	1	634756
4	1	0	0	1	51	431	2	1	636037
2	1	0	0	-1	31	476	1	1	637682
4	1	0	0	1	51	556	2	1	639705
1	1	0	0	-1	31	498	1	1	641407
4	3	1	1	-1	32	626	2	1	643395
4	3	1	1	-1	34	601	2	1	645278
1	3	1	1	1	54	457	1	1	647154
2	3	1	1	1	54	498	1	1	648675
3	2	0	0	1	53	448	2	1	650436
4	2	1	1	-1	32	329	1	0	651768
4	3	1	1	-1	34	687	2	1	653418
2	3	1	1	1	54	477	1	1	655102
3	1	0	0	1	53	547	2	1	656702
3	1	0	0	1	51	388	2	1	658059
2	1	0	0	-1	31	460	1	1	659920
4	1	0	0	1	51	791	2	1	661803
1	3	1	1	1	52	633	1	1	663925
1	3	1	1	1	54	751	1	1	666102
2	4	1	1	1	54	417	1	1	667704
3	4	0	0	1	53	413	2	1	669537
4	1	0	0	1	51	409	2	1	670852
4	1	0	0	1	51	487	2	1	672808
1	2	0	0	-1	31	332	1	1	674601
2	2	1	1	1	52	564	1	1	676312
3	2	0	0	1	53	765	2	1	678341
1	2	1	1	1	52	514	1	1	679935
3	1	0	0	1	53	386	2	1	681136
1	1	0	0	-1	31	511	1	1	682695
2	3	1	1	1	52	519	1	1	684556
3	3	1	1	-1	34	401	2	1	686316
1	2	0	0	-1	33	579	1	1	687810
1	2	1	1	1	52	459	1	1	689265
4	2	0	0	1	53	516	1	0	690773
4	2	1	1	-1	32	569	2	1	692508
1	3	1	1	1	54	445	1	1	694192
2	3	1	1	1	54	605	1	1	696187
4	4	1	1	-1	34	525	1	0	698032
4	4	0	0	1	53	585	2	1	699840
1	4	1	1	1	52	451	2	0	701442
3	4	0	0	1	53	671	2	1	707857
4	3	1	1	-1	32	554	2	1	709368
2	3	1	1	1	54	542	1	1	711140
3	4	1	1	-1	34	503	2	1	712879
3	4	0	0	1	53	459	2	1	714363
2	3	1	1	1	52	498	1	1	716195
1	3	1	1	1	54	734	1	1	718027
2	4	1	1	1	54	409	1	1	719735
4	4	0	0	1	53	374	2	1	721598
3	4	1	1	-1	32	458	2	1	723505
2	4	0	0	-1	33	415	1	1	724831
2	4	1	1	1	52	508	1	1	726384
1	4	0	0	-1	33	525	1	1	727761
2	3	1	1	1	52	559	1	1	729376
1	3	1	1	1	54	536	2	0	731185
4	4	1	1	-1	34	540	2	1	733121
4	4	0	0	1	53	534	2	1	734960
1	3	1	1	1	52	511	1	1	736577
3	3	1	1	-1	34	573	2	1	738316
3	4	1	1	-1	34	498	2	1	739851
2	4	0	0	-1	33	419	1	1	741677
2	3	1	1	1	52	448	1	1	743192
1	3	1	1	1	54	437	1	1	745023
2	2	0	0	-1	33	407	1	1	746343
2	2	1	1	1	52	537	1	1	748208
3	2	0	0	1	53	616	2	1	750205
4	2	1	1	-1	32	509	2	1	751918
4	3	1	1	-1	34	426	2	1	753442
2	3	1	1	1	54	368	1	1	755088
1	3	1	1	1	54	460	1	1	757011
2	3	1	1	1	54	442	1	1	758682
3	2	0	0	1	53	397	2	1	760356
1	2	1	1	1	52	631	1	1	761821
4	1	0	0	1	53	528	2	1	763223
4	1	0	0	1	51	530	2	1	764726
3	4	1	1	-1	32	492	2	1	766172
4	4	0	0	1	53	482	2	1	767987
4	1	0	0	1	51	524	2	1	769362
1	1	0	0	-1	31	544	1	1	770796
1	3	1	1	1	52	468	1	1	772358
2	3	1	1	1	54	449	1	1	774001
3	4	1	1	-1	34	486	2	1	775531
2	4	0	0	-1	33	582	1	1	777416
2	4	1	1	1	52	472	1	1	778860
3	4	0	0	1	53	960	2	1	781018
2	3	1	1	1	52	529	1	1	782750
1	3	1	1	1	54	463	1	1	784379
4	3	1	1	-1	34	425	2	1	785964
4	3	1	1	-1	34	536	2	1	787335
1	3	1	1	1	54	477	1	1	789225
1	3	1	1	1	54	431	1	1	794964
3	4	1	1	-1	34	618	2	1	796901
3	4	0	0	1	53	455	2	1	798322
2	2	0	0	-1	31	446	1	1	799925
2	2	1	1	1	52	673	1	1	801504
3	4	1	1	-1	34	727	2	1	803486
2	4	0	0	-1	33	511	1	1	805042
1	2	0	0	-1	31	656	1	1	807210
2	2	1	1	1	52	444	1	1	808615
3	1	0	0	1	53	521	2	1	810480
1	1	0	0	-1	31	618	1	1	812562
1	4	1	1	1	52	493	1	1	814165
4	4	0	0	1	53	587	2	1	815734
4	3	1	1	-1	32	556	2	1	817755
3	3	1	1	-1	34	533	2	1	819617
2	1	0	0	-1	33	361	1	1	820832
3	1	0	0	1	51	849	2	1	822649
3	3	1	1	-1	32	501	2	1	824101
4	3	1	1	-1	34	612	2	1	826033
3	4	1	1	-1	34	456	2	1	827652
1	4	0	0	-1	33	536	1	1	829562
1	2	0	0	-1	31	468	1	1	831055
4	2	1	1	-1	32	620	2	1	832735
2	4	1	1	1	54	593	1	1	834322
4	4	0	0	1	53	568	2	1	835820
1	1	0	0	-1	31	784	1	1	837605
1	1	0	0	-1	31	484	1	1	839048
3	4	1	1	-1	32	563	2	1	841008
1	4	0	0	-1	33	560	1	1	842725
3	3	1	1	-1	32	433	2	1	844183
2	3	1	1	1	54	480	1	1	846018
1	1	0	0	-1	33	565	1	1	847951
1	1	0	0	-1	31	366	1	1	849315
3	2	0	0	1	51	543	2	1	851152
1	2	1	1	1	52	559	1	1	852889
3	4	1	1	-1	34	896	2	1	855158
3	4	0	0	1	53	418	2	1	856795
2	1	0	0	-1	31	392	1	1	858352
2	1	0	0	-1	31	432	1	1	860027
1	3	1	1	1	52	485	2	0	861932
1	3	1	1	1	54	774	1	1	864059
2	3	1	1	1	54	647	1	1	865928
2	3	1	1	1	54	519	1	1	867767
1	4	1	1	1	54	666	1	1	869480
2	4	0	0	-1	33	694	1	1	871346
1	1	0	0	-1	31	479	1	1	872744
3	1	0	0	1	51	436	2	1	874083
2	4	1	1	1	52	575	1	1	875570
4	4	0	0	1	53	587	2	1	877304
4	2	0	0	1	51	525	2	1	878836
2	2	1	1	1	52	606	1	1	884854
