# Supplementary material for: Frequency Band-Specific Electrical Brain Stimulation Modulates Cognitive Control Processes
Source: PLoS One. 2015 Sep 25;10(9):e0138984. doi: 10.1371/journal.pone.0138984 (PMC4583279; doi:10.1371/journal.pone.0138984)
Supplement: S2 File — This zip archive contains the necessary Matlab code, SPSS syntax, SPSS data and raw logfile data to perform the analyses described in the paper. EEG data and Matlab code to extract peak frequencies are available upon request (joramvandriel@gmail.com). (ZIP) [file pone.0138984.s002.zip › S2_File/rawdata/alpha/pp03_simonB1_STIM.txt]

1	4	1	1	1	52	480	1	1	3764
4	4	0	0	1	53	557	2	1	5153
2	2	0	0	-1	31	559	1	1	6893
3	2	1	1	-1	32	464	2	1	8775
1	3	1	1	1	54	494	1	1	10270
1	3	1	1	1	54	457	1	1	11722
3	4	1	1	-1	34	455	2	1	13060
4	4	0	0	1	53	430	2	1	14337
1	4	1	1	1	52	619	1	1	16158
2	4	0	0	-1	33	472	1	1	18046
1	2	0	0	-1	31	315	1	1	19347
3	2	1	1	-1	32	408	2	1	21252
4	4	1	1	-1	34	396	2	1	22662
2	4	0	0	-1	33	389	1	1	24029
1	4	1	1	1	52	360	1	1	25866
3	4	0	0	1	53	355	1	0	27703
2	2	0	0	-1	31	541	1	1	29563
1	2	1	1	1	52	426	1	1	31073
1	2	0	0	-1	33	455	1	1	32472
2	2	1	1	1	52	450	1	1	33921
3	4	1	1	-1	34	493	2	1	35329
3	4	0	0	1	53	488	2	1	37210
4	2	0	0	1	51	361	2	1	38994
2	2	1	1	1	52	296	1	1	40757
2	1	0	0	-1	33	408	1	1	42371
1	1	0	0	-1	31	361	1	1	44026
2	2	0	0	-1	31	348	1	1	45383
4	2	1	1	-1	32	518	2	1	47095
3	3	1	1	-1	34	402	2	1	48653
3	3	1	1	-1	34	409	2	1	50317
2	2	0	0	-1	33	377	1	1	51896
1	2	1	1	1	52	320	2	0	53111
4	3	1	1	-1	34	427	2	1	54475
3	3	1	1	-1	34	478	2	1	56036
4	4	1	1	-1	34	285	1	0	57636
4	4	0	0	1	53	499	2	1	59169
1	3	1	1	1	52	501	1	1	60855
1	3	1	1	1	54	549	1	1	62623
3	1	0	0	1	53	573	2	1	64547
2	1	0	0	-1	31	363	1	1	65919
4	3	1	1	-1	32	565	2	1	67323
4	3	1	1	-1	34	561	1	0	69103
1	2	0	0	-1	33	627	1	1	70611
2	2	1	1	1	52	460	1	1	72528
1	1	0	0	-1	33	384	2	0	73764
4	1	0	0	1	51	442	2	1	75604
1	1	0	0	-1	31	508	1	1	77469
2	1	0	0	-1	31	628	1	1	79368
1	3	1	1	1	52	637	1	1	80935
4	3	1	1	-1	34	451	2	1	85857
2	1	0	0	-1	33	477	1	1	87745
4	1	0	0	1	51	488	2	1	89570
2	1	0	0	-1	31	369	1	1	91385
4	1	0	0	1	51	582	2	1	92997
2	1	0	0	-1	31	440	1	1	94331
2	1	0	0	-1	31	390	1	1	95837
1	1	0	0	-1	31	526	1	1	97194
1	1	0	0	-1	31	354	1	1	98821
4	4	1	1	-1	32	315	2	1	100525
3	4	0	0	1	53	392	2	1	101938
1	1	0	0	-1	31	395	1	1	103178
1	1	0	0	-1	31	471	1	1	104528
3	4	1	1	-1	32	596	2	1	106187
4	4	0	0	1	53	529	2	1	108026
3	3	1	1	-1	32	484	2	1	109671
3	3	1	1	-1	34	453	2	1	111313
4	1	0	0	1	53	420	2	1	112938
1	1	0	0	-1	31	322	1	1	114301
4	3	1	1	-1	32	479	2	1	115892
2	3	1	1	1	54	483	1	1	117619
4	1	0	0	1	53	505	2	1	119121
3	1	0	0	1	51	535	2	1	120931
1	4	1	1	1	52	469	1	1	122887
4	4	0	0	1	53	380	2	1	124698
4	4	1	1	-1	32	430	2	1	125940
2	4	0	0	-1	33	472	1	1	127389
1	3	1	1	1	52	413	1	1	128661
2	3	1	1	1	54	423	1	1	129921
4	3	1	1	-1	34	512	2	1	131333
1	3	1	1	1	54	497	1	1	132772
4	3	1	1	-1	34	436	2	1	134513
1	3	1	1	1	54	542	1	1	136058
3	4	1	1	-1	34	457	2	1	137516
4	4	0	0	1	53	583	2	1	138960
3	4	1	1	-1	32	469	2	1	140414
1	4	0	0	-1	33	543	2	0	141903
3	1	0	0	1	51	529	2	1	143662
1	1	0	0	-1	31	354	1	1	145391
4	2	0	0	1	51	582	2	1	146787
2	2	1	1	1	52	639	1	1	148489
3	2	0	0	1	53	444	2	1	150205
2	2	1	1	1	52	432	1	1	152107
4	2	0	0	1	53	473	2	1	153625
4	2	1	1	-1	32	483	2	1	155281
1	4	1	1	1	54	410	1	1	156950
4	4	0	0	1	53	584	2	1	158965
3	2	0	0	1	51	438	2	1	160720
2	2	1	1	1	52	400	1	1	162234
2	1	0	0	-1	33	399	1	1	163521
1	1	0	0	-1	31	590	1	1	170609
4	2	0	0	1	51	498	2	1	172513
1	2	1	1	1	52	660	1	1	174478
3	3	1	1	-1	34	471	2	1	176039
1	3	1	1	1	54	735	1	1	177886
3	4	1	1	-1	34	496	2	1	179458
4	4	0	0	1	53	391	2	1	180813
4	1	0	0	1	51	640	2	1	182519
2	1	0	0	-1	31	350	1	1	183810
3	1	0	0	1	51	416	2	1	185460
4	1	0	0	1	51	370	2	1	187311
2	1	0	0	-1	31	471	1	1	188701
4	1	0	0	1	51	468	2	1	190625
4	3	1	1	-1	32	496	2	1	191959
1	3	1	1	1	54	536	1	1	193513
2	4	1	1	1	54	434	1	1	195055
1	4	0	0	-1	33	395	1	1	196665
2	2	0	0	-1	31	454	1	1	198251
1	2	1	1	1	52	374	1	1	199578
1	2	0	0	-1	33	395	1	1	201019
2	2	1	1	1	52	361	1	1	202623
4	4	1	1	-1	34	334	2	1	204300
1	4	0	0	-1	33	369	1	1	205828
1	3	1	1	1	52	469	1	1	207559
4	3	1	1	-1	34	382	1	0	208838
4	2	0	0	1	53	581	1	0	210449
2	2	1	1	1	52	489	1	1	211790
1	3	1	1	1	54	619	1	1	213314
1	3	1	1	1	54	376	1	1	214990
3	4	1	1	-1	34	319	2	1	216773
3	4	0	0	1	53	416	2	1	218183
1	4	1	1	1	52	424	1	1	219445
2	4	0	0	-1	33	517	1	1	221237
4	4	1	1	-1	32	466	2	1	222581
3	4	0	0	1	53	577	2	1	224299
3	3	1	1	-1	32	600	2	1	226270
2	3	1	1	1	54	376	1	1	228009
1	2	0	0	-1	33	473	1	1	229701
1	2	1	1	1	52	376	1	1	231326
4	2	0	0	1	53	356	2	1	232785
2	2	1	1	1	52	530	1	1	234372
2	4	1	1	1	54	361	1	1	236211
3	4	0	0	1	53	336	2	1	237950
2	1	0	0	-1	31	364	1	1	239385
1	1	0	0	-1	31	500	1	1	240978
4	2	0	0	1	51	399	2	1	242560
2	2	1	1	1	52	518	1	1	244120
3	1	0	0	1	53	589	2	1	246017
3	1	0	0	1	51	455	2	1	247415
4	1	0	0	1	51	581	1	0	248972
2	1	0	0	-1	31	367	1	1	254391
2	1	0	0	-1	31	486	1	1	256020
3	1	0	0	1	51	578	2	1	258102
2	3	1	1	1	52	845	1	1	260012
1	3	1	1	1	54	424	1	1	261539
1	2	0	0	-1	33	403	1	1	262791
4	2	1	1	-1	32	503	2	1	264482
3	4	1	1	-1	34	510	2	1	266270
1	4	0	0	-1	33	452	1	1	267993
3	1	0	0	1	51	373	2	1	269676
2	1	0	0	-1	31	340	1	1	271198
2	2	0	0	-1	31	382	1	1	272845
1	2	1	1	1	52	342	1	1	274037
4	1	0	0	1	53	457	2	1	275317
2	1	0	0	-1	31	524	1	1	277232
1	4	1	1	1	52	517	1	1	278853
2	4	0	0	-1	33	372	1	1	280243
1	1	0	0	-1	31	398	1	1	281558
4	1	0	0	1	51	383	2	1	282932
4	1	0	0	1	51	466	2	1	284442
2	1	0	0	-1	31	330	1	1	285685
2	2	0	0	-1	31	330	1	1	287336
1	2	1	1	1	52	465	1	1	288946
4	1	0	0	1	53	359	2	1	290499
2	1	0	0	-1	31	415	1	1	292057
4	3	1	1	-1	32	341	2	1	293377
3	3	1	1	-1	34	397	2	1	294761
2	3	1	1	1	54	283	1	1	296419
2	3	1	1	1	54	404	1	1	297735
1	4	1	1	1	54	517	1	1	299532
4	4	0	0	1	53	371	2	1	300808
1	1	0	0	-1	31	509	1	1	302312
1	1	0	0	-1	31	361	1	1	304078
4	2	0	0	1	51	318	2	1	305728
4	2	1	1	-1	32	323	1	0	306982
3	3	1	1	-1	34	803	2	1	308967
3	3	1	1	-1	34	426	2	1	310254
1	1	0	0	-1	33	578	1	1	312121
4	1	0	0	1	51	383	2	1	313428
3	2	0	0	1	51	757	2	1	315526
3	2	1	1	-1	32	475	2	1	317261
4	3	1	1	-1	34	379	1	0	318500
3	3	1	1	-1	34	647	2	1	319953
1	3	1	1	1	54	424	1	1	321319
2	3	1	1	1	54	425	1	1	322935
2	1	0	0	-1	33	478	1	1	324524
3	1	0	0	1	51	399	2	1	326066
3	2	0	0	1	51	441	2	1	327593
2	2	1	1	1	52	549	1	1	329129
3	1	0	0	1	53	672	2	1	330628
4	1	0	0	1	51	495	2	1	335707
4	4	1	1	-1	32	519	2	1	337445
3	4	0	0	1	53	477	2	1	339271
4	4	1	1	-1	32	521	2	1	340788
4	4	0	0	1	53	449	2	1	342093
1	1	0	0	-1	31	395	1	1	343346
1	1	0	0	-1	31	407	1	1	345137
4	2	0	0	1	51	424	2	1	346910
4	2	1	1	-1	32	544	2	1	348367
2	1	0	0	-1	33	326	1	1	350155
3	1	0	0	1	51	446	2	1	351719
3	3	1	1	-1	32	427	2	1	353296
4	3	1	1	-1	34	425	1	0	354764
1	2	0	0	-1	33	470	1	1	356406
1	2	1	1	1	52	517	1	1	358087
4	1	0	0	1	53	568	2	1	359479
3	1	0	0	1	51	587	2	1	361138
4	4	1	1	-1	32	499	2	1	362576
3	4	0	0	1	53	453	2	1	364336
3	3	1	1	-1	32	449	2	1	366253
4	3	1	1	-1	34	528	2	1	368170
4	2	0	0	1	53	473	2	1	370134
3	2	1	1	-1	32	629	2	1	372168
2	2	0	0	-1	33	372	1	1	373742
3	2	1	1	-1	32	435	2	1	374986
1	4	1	1	1	54	510	1	1	376547
2	4	0	0	-1	33	477	1	1	378486
2	2	0	0	-1	31	392	1	1	380173
3	2	1	1	-1	32	402	2	1	381580
3	3	1	1	-1	34	458	2	1	382974
2	3	1	1	1	54	338	1	1	384196
2	3	1	1	1	54	357	1	1	385945
4	3	1	1	-1	34	391	2	1	387291
4	2	0	0	1	53	419	2	1	388594
2	2	1	1	1	52	457	1	1	390432
1	2	0	0	-1	33	419	1	1	392288
4	2	1	1	-1	32	619	2	1	394164
3	4	1	1	-1	34	473	2	1	395951
4	4	0	0	1	53	629	2	1	397664
2	4	1	1	1	52	397	1	1	399087
1	4	0	0	-1	33	372	1	1	400797
1	1	0	0	-1	31	371	1	1	402132
4	1	0	0	1	51	372	2	1	403465
1	2	0	0	-1	31	520	1	1	405226
2	2	1	1	1	52	572	1	1	407249
4	4	1	1	-1	34	532	2	1	408868
4	4	0	0	1	53	491	2	1	410538
3	3	1	1	-1	32	449	2	1	412055
3	3	1	1	-1	34	427	2	1	413656
2	4	1	1	1	54	441	1	1	415153
4	4	0	0	1	53	514	2	1	419364
1	4	1	1	1	52	565	2	0	421073
2	4	0	0	-1	33	464	1	1	422702
1	1	0	0	-1	31	508	1	1	424462
4	1	0	0	1	51	389	2	1	426223
3	2	0	0	1	51	509	2	1	428077
4	2	1	1	-1	32	449	2	1	429530
1	1	0	0	-1	33	384	1	1	430904
4	1	0	0	1	51	680	2	1	432910
2	2	0	0	-1	31	403	1	1	434288
1	2	1	1	1	52	423	1	1	435538
4	3	1	1	-1	34	524	2	1	437159
1	3	1	1	1	54	446	1	1	438472
1	2	0	0	-1	33	442	1	1	440307
4	2	1	1	-1	32	407	2	1	441759
2	4	1	1	1	54	481	1	1	443664
4	4	0	0	1	53	386	2	1	445159
2	4	1	1	1	52	489	1	1	446688
2	4	0	0	-1	33	437	1	1	448443
3	3	1	1	-1	32	376	2	1	449886
1	3	1	1	1	54	625	1	1	451959
1	3	1	1	1	54	568	1	1	453885
4	3	1	1	-1	34	440	2	1	455508
3	1	0	0	1	53	420	2	1	456951
3	1	0	0	1	51	430	2	1	458538
1	1	0	0	-1	31	349	1	1	459762
4	1	0	0	1	51	512	2	1	461312
2	2	0	0	-1	31	585	1	1	462970
4	2	1	1	-1	32	633	2	1	464548
4	1	0	0	1	53	574	2	1	466125
1	1	0	0	-1	31	431	1	1	468050
1	3	1	1	1	52	354	1	1	469377
2	3	1	1	1	54	398	1	1	470675
1	2	0	0	-1	33	442	1	1	472361
2	2	1	1	1	52	427	1	1	473615
3	3	1	1	-1	34	515	2	1	475542
1	3	1	1	1	54	468	1	1	477194
4	1	0	0	1	53	411	2	1	478722
4	1	0	0	1	51	450	2	1	480043
3	2	0	0	1	51	592	2	1	482025
4	2	1	1	-1	32	424	2	1	483501
1	4	1	1	1	54	413	2	0	485267
3	4	0	0	1	53	707	2	1	486868
3	3	1	1	-1	32	550	2	1	488766
2	3	1	1	1	54	447	1	1	490371
3	1	0	0	1	53	604	2	1	492420
4	1	0	0	1	51	447	2	1	493755
4	1	0	0	1	51	495	2	1	495283
3	1	0	0	1	51	446	2	1	496727
4	1	0	0	1	51	449	2	1	498262
2	1	0	0	-1	31	316	1	1	502182
2	2	0	0	-1	31	561	1	1	503772
3	2	1	1	-1	32	544	2	1	505661
2	1	0	0	-1	33	426	1	1	507082
2	1	0	0	-1	31	378	1	1	508778
3	2	0	0	1	51	402	2	1	510426
3	2	1	1	-1	32	622	2	1	512025
4	4	1	1	-1	34	512	2	1	513362
2	4	0	0	-1	33	381	1	1	514897
2	3	1	1	1	52	409	1	1	516294
3	3	1	1	-1	34	425	2	1	517801
3	4	1	1	-1	34	452	2	1	519421
4	4	0	0	1	53	587	2	1	521003
4	4	1	1	-1	32	477	2	1	522419
3	4	0	0	1	53	452	2	1	523734
3	3	1	1	-1	32	469	2	1	525556
2	3	1	1	1	54	519	1	1	527013
2	1	0	0	-1	33	386	1	1	528411
1	1	0	0	-1	31	396	1	1	530227
1	3	1	1	1	52	422	1	1	531962
4	3	1	1	-1	34	451	2	1	533635
3	3	1	1	-1	34	501	2	1	535146
4	3	1	1	-1	34	758	2	1	537051
3	4	1	1	-1	34	579	2	1	538972
3	4	0	0	1	53	498	2	1	540796
4	4	1	1	-1	32	483	2	1	542126
1	4	0	0	-1	33	541	1	1	543706
4	3	1	1	-1	32	823	2	1	545897
3	3	1	1	-1	34	579	2	1	547500
3	4	1	1	-1	34	446	2	1	549437
2	4	0	0	-1	33	451	1	1	550770
1	4	1	1	1	52	478	1	1	552275
1	4	0	0	-1	33	448	1	1	553740
4	1	0	0	1	51	415	2	1	555522
4	1	0	0	1	51	601	2	1	557598
2	1	0	0	-1	31	442	1	1	559127
1	1	0	0	-1	31	384	1	1	560646
3	1	0	0	1	51	493	2	1	562078
3	1	0	0	1	51	440	2	1	563909
2	4	1	1	1	52	439	2	0	565555
2	4	0	0	-1	33	515	1	1	567372
3	3	1	1	-1	32	436	2	1	568622
3	3	1	1	-1	34	717	2	1	570262
4	2	0	0	1	53	432	2	1	572143
3	2	1	1	-1	32	421	2	1	573542
4	3	1	1	-1	34	664	2	1	575359
2	3	1	1	1	54	458	1	1	577014
2	4	1	1	1	54	460	1	1	578300
3	4	0	0	1	53	472	2	1	579717
3	4	1	1	-1	32	439	2	1	581164
2	4	0	0	-1	33	519	1	1	586585
3	4	1	1	-1	32	504	2	1	587904
2	4	0	0	-1	33	544	1	1	589763
4	3	1	1	-1	32	530	2	1	591726
4	3	1	1	-1	34	394	2	1	593077
2	3	1	1	1	54	338	1	1	594409
1	3	1	1	1	54	388	1	1	596205
1	4	1	1	1	54	662	1	1	598129
2	4	0	0	-1	33	428	1	1	599546
3	4	1	1	-1	32	385	2	1	600874
1	4	0	0	-1	33	403	1	1	602404
3	3	1	1	-1	32	416	2	1	604046
3	3	1	1	-1	34	652	2	1	605706
2	1	0	0	-1	33	414	1	1	607564
4	1	0	0	1	51	459	2	1	609299
3	1	0	0	1	51	476	1	0	610655
3	1	0	0	1	51	949	2	1	612583
2	1	0	0	-1	31	446	1	1	614112
1	1	0	0	-1	31	352	1	1	615789
2	2	0	0	-1	31	347	1	1	617607
1	2	1	1	1	52	436	1	1	619294
2	2	0	0	-1	33	377	1	1	621023
1	2	1	1	1	52	362	1	1	622886
2	4	1	1	1	54	448	1	1	624375
4	4	0	0	1	53	650	2	1	625934
2	4	1	1	1	52	506	1	1	627686
1	4	0	0	-1	33	374	2	0	629089
2	4	1	1	1	52	663	2	0	630757
2	4	0	0	-1	33	412	1	1	632043
3	4	1	1	-1	32	553	2	1	633896
2	4	0	0	-1	33	477	1	1	635234
2	2	0	0	-1	31	0	0	0	639107
1	2	1	1	1	52	506	1	1	640820
3	1	0	0	1	53	669	2	1	642890
1	1	0	0	-1	31	536	1	1	644744
1	3	1	1	1	52	705	1	1	646790
4	3	1	1	-1	34	484	2	1	648496
2	3	1	1	1	54	450	1	1	650059
4	3	1	1	-1	34	439	1	0	651443
3	3	1	1	-1	34	505	2	1	653367
2	3	1	1	1	54	440	1	1	655027
1	3	1	1	1	54	595	1	1	656989
3	3	1	1	-1	34	444	2	1	658264
1	2	0	0	-1	33	357	1	1	659506
2	2	1	1	1	52	681	1	1	661237
4	2	0	0	1	53	560	2	1	662735
4	2	1	1	-1	32	561	2	1	664316
2	1	0	0	-1	33	386	1	1	665585
3	1	0	0	1	51	709	2	1	667475
3	2	0	0	1	51	460	2	1	668976
2	2	1	1	1	52	528	1	1	672255
3	4	1	1	-1	34	876	2	1	674544
1	4	0	0	-1	33	389	1	1	676248
2	1	0	0	-1	31	410	1	1	677503
4	1	0	0	1	51	532	2	1	679386
2	4	1	1	1	52	506	1	1	681359
4	4	0	0	1	53	570	2	1	683137
3	3	1	1	-1	32	505	2	1	684627
4	3	1	1	-1	34	431	2	1	686451
3	3	1	1	-1	34	431	2	1	688331
2	3	1	1	1	54	456	1	1	690066
2	3	1	1	1	54	375	1	1	691747
1	3	1	1	1	54	643	1	1	693669
3	2	0	0	1	53	434	2	1	695589
3	2	1	1	-1	32	437	2	1	697516
1	3	1	1	1	54	590	2	0	699359
4	3	1	1	-1	34	648	2	1	701144
1	3	1	1	1	54	470	1	1	702707
2	3	1	1	1	54	533	1	1	704544
1	3	1	1	1	54	509	1	1	705913
3	3	1	1	-1	34	616	2	1	707804
2	1	0	0	-1	33	550	1	1	709185
3	1	0	0	1	51	582	2	1	710632
2	3	1	1	1	52	552	1	1	712323
2	3	1	1	1	54	413	1	1	714146
3	3	1	1	-1	34	425	2	1	715531
3	3	1	1	-1	34	476	2	1	716920
4	4	1	1	-1	34	656	2	1	718990
3	4	0	0	1	53	464	2	1	720834
2	4	1	1	1	52	546	1	1	722513
2	4	0	0	-1	33	427	1	1	724245
1	2	0	0	-1	31	402	1	1	726077
2	2	1	1	1	52	439	1	1	727958
1	3	1	1	1	54	409	1	1	729471
2	3	1	1	1	54	433	1	1	730905
2	3	1	1	1	54	439	1	1	732318
3	3	1	1	-1	34	439	2	1	733880
4	4	1	1	-1	34	450	2	1	735231
3	4	0	0	1	53	489	2	1	736553
1	4	1	1	1	52	467	1	1	737978
3	4	0	0	1	53	610	2	1	739484
3	3	1	1	-1	32	441	2	1	740964
2	3	1	1	1	54	370	1	1	742607
1	3	1	1	1	54	439	1	1	744292
4	3	1	1	-1	34	557	2	1	745751
3	1	0	0	1	53	404	2	1	747588
2	1	0	0	-1	31	657	1	1	749554
2	3	1	1	1	52	478	1	1	751218
1	3	1	1	1	54	501	1	1	752796
2	2	0	0	-1	33	379	1	1	754137
3	2	1	1	-1	32	518	2	1	761753
1	3	1	1	1	54	590	2	0	763593
2	3	1	1	1	54	492	1	1	765530
1	2	0	0	-1	33	431	1	1	766870
4	2	1	1	-1	32	506	2	1	768409
4	1	0	0	1	53	626	2	1	770405
1	1	0	0	-1	31	517	1	1	772330
2	2	0	0	-1	31	474	1	1	773883
1	2	1	1	1	52	487	1	1	775236
2	4	1	1	1	54	555	1	1	776667
1	4	0	0	-1	33	628	1	1	778653
4	2	0	0	1	51	416	2	1	780136
3	2	1	1	-1	32	626	2	1	781755
4	1	0	0	1	53	531	2	1	783512
2	1	0	0	-1	31	529	1	1	785282
4	2	0	0	1	51	588	2	1	786824
3	2	1	1	-1	32	907	2	1	788765
3	1	0	0	1	53	433	2	1	790250
1	1	0	0	-1	31	477	1	1	791613
1	4	1	1	1	52	448	1	1	793412
4	4	0	0	1	53	629	2	1	795047
2	2	0	0	-1	31	513	1	1	796800
4	2	1	1	-1	32	748	2	1	798938
1	3	1	1	1	54	475	1	1	800695
2	3	1	1	1	54	431	1	1	802509
1	4	1	1	1	54	556	1	1	804567
3	4	0	0	1	53	366	2	1	805855
4	1	0	0	1	51	469	2	1	807191
1	1	0	0	-1	31	413	1	1	808706
1	2	0	0	-1	31	361	1	1	810505
4	2	1	1	-1	32	388	2	1	811918
3	2	0	0	1	53	373	2	1	813471
1	2	1	1	1	52	319	1	1	814705
1	3	1	1	1	54	459	1	1	816576
4	3	1	1	-1	34	482	2	1	817976
4	2	0	0	1	53	428	2	1	819459
1	2	1	1	1	52	591	1	1	821505
1	1	0	0	-1	33	414	1	1	822754
3	1	0	0	1	51	515	2	1	824303
4	2	0	0	1	51	527	1	0	825962
2	2	1	1	1	52	550	1	1	827376
4	2	0	0	1	53	558	2	1	828959
4	2	1	1	-1	32	711	2	1	830578
1	2	0	0	-1	33	470	1	1	832446
1	2	1	1	1	52	451	1	1	834159
4	2	0	0	1	53	470	1	0	835657
3	2	1	1	-1	32	436	2	1	837124
1	1	0	0	-1	33	439	1	1	838649
3	1	0	0	1	51	562	2	1	840087
3	1	0	0	1	51	563	2	1	841559
1	1	0	0	-1	31	513	1	1	847587
