# Supplementary material for: Frequency Band-Specific Electrical Brain Stimulation Modulates Cognitive Control Processes
Source: PLoS One. 2015 Sep 25;10(9):e0138984. doi: 10.1371/journal.pone.0138984 (PMC4583279; doi:10.1371/journal.pone.0138984)
Supplement: S2 File — This zip archive contains the necessary Matlab code, SPSS syntax, SPSS data and raw logfile data to perform the analyses described in the paper. EEG data and Matlab code to extract peak frequencies are available upon request (joramvandriel@gmail.com). (ZIP) [file pone.0138984.s002.zip › S2_File/rawdata/alpha/pp03_simonC1_POST-STIM.txt]

3	2	0	0	1	51	484	2	1	2953
3	2	1	1	-1	32	379	2	1	4782
4	3	1	1	-1	34	528	2	1	6789
1	3	1	1	1	54	385	2	0	8045
3	1	0	0	1	53	540	2	1	9775
3	1	0	0	1	51	366	2	1	11501
2	2	0	0	-1	31	275	1	1	12727
1	2	1	1	1	52	386	1	1	13997
1	4	1	1	1	54	358	1	1	15352
4	4	0	0	1	53	386	1	0	16825
1	3	1	1	1	52	667	1	1	18523
1	3	1	1	1	54	485	1	1	20385
3	2	0	0	1	53	290	2	1	21620
3	2	1	1	-1	32	440	2	1	23309
2	3	1	1	1	54	369	1	1	25012
1	3	1	1	1	54	472	1	1	26815
3	1	0	0	1	53	318	2	1	28456
1	1	0	0	-1	31	600	1	1	30554
4	3	1	1	-1	32	477	2	1	32324
2	3	1	1	1	54	492	1	1	34279
2	2	0	0	-1	33	330	1	1	35799
3	2	1	1	-1	32	438	2	1	37244
1	1	0	0	-1	33	465	1	1	39002
1	1	0	0	-1	31	326	1	1	40220
2	3	1	1	1	52	522	1	1	41804
4	3	1	1	-1	34	340	2	1	43052
3	2	0	0	1	53	498	2	1	44647
1	2	1	1	1	52	556	1	1	46679
3	3	1	1	-1	34	485	2	1	48217
2	3	1	1	1	54	356	1	1	49552
3	1	0	0	1	53	411	2	1	51001
4	1	0	0	1	51	597	2	1	52790
1	4	1	1	1	52	494	1	1	54673
4	4	0	0	1	53	542	2	1	56154
4	1	0	0	1	51	446	2	1	57714
1	1	0	0	-1	31	324	1	1	58878
2	3	1	1	1	52	480	1	1	60814
2	3	1	1	1	54	324	1	1	62033
3	4	1	1	-1	34	387	2	1	63655
3	4	0	0	1	53	361	2	1	65004
2	2	0	0	-1	31	338	1	1	66597
1	2	1	1	1	52	523	1	1	68205
4	2	0	0	1	53	375	2	1	70087
1	2	1	1	1	52	392	1	1	71752
2	3	1	1	1	54	371	1	1	73046
1	3	1	1	1	54	478	1	1	74818
1	2	0	0	-1	33	325	1	1	76390
2	2	1	1	1	52	247	2	0	77577
3	1	0	0	1	53	497	2	1	79070
2	1	0	0	-1	31	903	1	1	85377
3	3	1	1	-1	32	629	2	1	86988
3	3	1	1	-1	34	604	2	1	88594
2	3	1	1	1	54	346	1	1	90383
3	3	1	1	-1	34	332	2	1	91624
4	2	0	0	1	53	558	2	1	93265
3	2	1	1	-1	32	374	2	1	94655
4	1	0	0	1	53	374	2	1	96048
1	1	0	0	-1	31	392	1	1	97905
2	1	0	0	-1	31	275	1	1	99509
4	1	0	0	1	51	281	2	1	100977
4	3	1	1	-1	32	310	1	0	102762
1	3	1	1	1	54	415	1	1	104098
2	4	1	1	1	54	531	2	0	106054
3	4	0	0	1	53	413	2	1	107879
3	3	1	1	-1	32	460	2	1	109604
2	3	1	1	1	54	291	1	1	110845
3	3	1	1	-1	34	401	1	0	112076
4	3	1	1	-1	34	615	2	1	114148
4	1	0	0	1	53	473	2	1	115658
1	1	0	0	-1	31	639	1	1	117424
3	1	0	0	1	51	522	2	1	118938
2	1	0	0	-1	31	410	1	1	120550
1	3	1	1	1	52	468	1	1	122310
1	3	1	1	1	54	379	1	1	123690
3	2	0	0	1	53	472	2	1	125201
3	2	1	1	-1	32	428	2	1	127020
4	4	1	1	-1	34	564	2	1	128702
4	4	0	0	1	53	430	2	1	130372
1	2	0	0	-1	31	302	1	1	131695
2	2	1	1	1	52	354	1	1	133319
1	1	0	0	-1	33	302	1	1	135016
1	1	0	0	-1	31	505	1	1	136611
4	2	0	0	1	51	426	2	1	137935
4	2	1	1	-1	32	501	2	1	139473
3	2	0	0	1	53	382	2	1	141165
1	2	1	1	1	52	298	2	0	142849
1	3	1	1	1	54	465	1	1	144715
2	3	1	1	1	54	313	1	1	145880
1	4	1	1	1	54	485	1	1	147479
4	4	0	0	1	53	365	2	1	148945
4	4	1	1	-1	32	413	2	1	150783
2	4	0	0	-1	33	375	1	1	152180
2	4	1	1	1	52	408	1	1	153651
1	4	0	0	-1	33	477	1	1	155303
2	1	0	0	-1	31	326	1	1	156539
3	1	0	0	1	51	374	2	1	158358
1	4	1	1	1	52	340	1	1	159912
1	4	0	0	-1	33	331	1	1	161503
2	2	0	0	-1	31	431	1	1	163370
4	2	1	1	-1	32	548	2	1	168098
1	4	1	1	1	54	399	1	1	169399
3	4	0	0	1	53	700	2	1	171299
1	3	1	1	1	52	312	1	1	172618
3	3	1	1	-1	34	353	2	1	174176
3	1	0	0	1	53	384	1	0	175629
4	1	0	0	1	51	494	1	0	177026
3	3	1	1	-1	32	509	2	1	178985
1	3	1	1	1	54	597	1	1	180512
3	3	1	1	-1	34	471	2	1	182020
3	3	1	1	-1	34	442	2	1	183489
2	4	1	1	1	54	688	1	1	185192
3	4	0	0	1	53	483	2	1	186974
3	4	1	1	-1	32	422	2	1	188346
1	4	0	0	-1	33	533	1	1	189985
2	4	1	1	1	52	421	1	1	191308
1	4	0	0	-1	33	387	1	1	192746
3	3	1	1	-1	32	381	2	1	194092
4	3	1	1	-1	34	494	2	1	195778
3	2	0	0	1	53	546	2	1	197326
3	2	1	1	-1	32	351	2	1	198840
2	4	1	1	1	54	279	1	1	200421
4	4	0	0	1	53	361	1	0	201967
1	4	1	1	1	52	485	1	1	203853
1	4	0	0	-1	33	383	1	1	205733
4	4	1	1	-1	32	473	1	0	207682
4	4	0	0	1	53	402	2	1	208968
1	2	0	0	-1	31	667	1	1	210942
4	2	1	1	-1	32	510	2	1	212688
3	2	0	0	1	53	466	2	1	213986
3	2	1	1	-1	32	561	2	1	215565
2	3	1	1	1	54	330	1	1	217141
3	3	1	1	-1	34	464	2	1	218752
2	3	1	1	1	54	388	1	1	220494
4	3	1	1	-1	34	526	2	1	221988
2	1	0	0	-1	33	492	1	1	223642
2	1	0	0	-1	31	423	1	1	225550
4	1	0	0	1	51	377	2	1	227104
1	1	0	0	-1	31	416	1	1	228538
3	3	1	1	-1	32	493	2	1	230278
4	3	1	1	-1	34	402	2	1	232067
3	3	1	1	-1	34	481	2	1	233643
2	3	1	1	1	54	503	1	1	234977
2	1	0	0	-1	33	386	1	1	236582
4	1	0	0	1	51	367	2	1	238388
2	4	1	1	1	52	470	1	1	239736
1	4	0	0	-1	33	398	1	1	241611
3	1	0	0	1	51	336	2	1	243443
4	1	0	0	1	51	402	1	0	245086
4	2	0	0	1	51	471	2	1	246440
3	2	1	1	-1	32	550	2	1	251089
4	2	0	0	1	53	804	2	1	253361
1	2	1	1	1	52	459	1	1	255127
4	1	0	0	1	53	421	2	1	256795
4	1	0	0	1	51	425	2	1	258531
3	4	1	1	-1	32	416	2	1	260119
2	4	0	0	-1	33	360	1	1	261976
1	1	0	0	-1	31	324	1	1	263194
4	1	0	0	1	51	377	2	1	264537
1	4	1	1	1	52	590	1	1	266284
3	4	0	0	1	53	490	2	1	267936
2	1	0	0	-1	31	339	1	1	269240
3	1	0	0	1	51	427	2	1	270912
4	2	0	0	1	51	358	2	1	272419
4	2	1	1	-1	32	431	2	1	273930
2	2	0	0	-1	33	304	1	1	275308
3	2	1	1	-1	32	396	2	1	276756
4	2	0	0	1	53	511	2	1	278203
4	2	1	1	-1	32	353	1	0	279898
1	3	1	1	1	54	343	1	1	281246
4	3	1	1	-1	34	550	2	1	283028
1	3	1	1	1	54	678	1	1	284784
3	3	1	1	-1	34	526	2	1	286735
2	4	1	1	1	54	340	1	1	287907
1	4	0	0	-1	33	551	1	1	289853
2	3	1	1	1	52	511	1	1	291228
2	3	1	1	1	54	469	1	1	293075
1	3	1	1	1	54	391	1	1	294494
3	3	1	1	-1	34	374	2	1	296240
3	4	1	1	-1	34	620	2	1	297919
1	4	0	0	-1	33	427	1	1	299822
3	3	1	1	-1	32	312	1	0	300989
1	3	1	1	1	54	606	1	1	303092
4	1	0	0	1	53	442	2	1	304679
2	1	0	0	-1	31	490	1	1	306388
2	2	0	0	-1	31	429	1	1	308079
4	2	1	1	-1	32	310	1	0	309619
3	3	1	1	-1	34	509	2	1	311622
3	3	1	1	-1	34	352	2	1	312912
2	3	1	1	1	54	371	1	1	314289
3	3	1	1	-1	34	423	2	1	315910
3	1	0	0	1	53	385	2	1	317710
1	1	0	0	-1	31	343	1	1	318956
2	4	1	1	1	52	718	1	1	320844
2	4	0	0	-1	33	483	1	1	322665
3	4	1	1	-1	32	303	1	0	324362
3	4	0	0	1	53	298	2	1	325889
2	3	1	1	1	52	462	1	1	327795
1	3	1	1	1	54	686	1	1	329902
3	1	0	0	1	53	473	2	1	331567
4	1	0	0	1	51	408	2	1	336223
2	2	0	0	-1	31	613	1	1	338060
1	2	1	1	1	52	473	1	1	339339
1	2	0	0	-1	33	366	1	1	341064
4	2	1	1	-1	32	398	2	1	342279
4	3	1	1	-1	34	514	2	1	344084
2	3	1	1	1	54	373	1	1	345778
2	1	0	0	-1	33	347	1	1	346976
3	1	0	0	1	51	405	2	1	348686
4	3	1	1	-1	32	524	2	1	350351
3	3	1	1	-1	34	494	2	1	351735
2	3	1	1	1	54	377	1	1	353465
3	3	1	1	-1	34	409	2	1	355116
1	2	0	0	-1	33	399	1	1	356569
2	2	1	1	1	52	483	1	1	358161
3	4	1	1	-1	34	772	2	1	359801
2	4	0	0	-1	33	685	1	1	361941
4	4	1	1	-1	32	476	2	1	363874
1	4	0	0	-1	33	297	1	1	365080
3	4	1	1	-1	32	512	2	1	367090
1	4	0	0	-1	33	437	2	0	368943
2	2	0	0	-1	31	646	1	1	370562
4	2	1	1	-1	32	572	2	1	371961
3	2	0	0	1	53	487	2	1	373695
1	2	1	1	1	52	457	1	1	375170
1	3	1	1	1	54	400	1	1	376882
2	3	1	1	1	54	494	1	1	378636
1	2	0	0	-1	33	417	1	1	380098
4	2	1	1	-1	32	566	2	1	381753
1	3	1	1	1	54	380	1	1	383021
2	3	1	1	1	54	446	1	1	384714
3	4	1	1	-1	34	457	2	1	386233
4	4	0	0	1	53	390	2	1	387536
4	4	1	1	-1	32	476	2	1	389091
2	4	0	0	-1	33	399	1	1	390310
3	1	0	0	1	51	443	2	1	391723
3	1	0	0	1	51	401	2	1	393340
2	4	1	1	1	52	492	1	1	395077
3	4	0	0	1	53	371	2	1	396392
3	2	0	0	1	51	398	2	1	398085
1	2	1	1	1	52	373	2	0	399589
2	1	0	0	-1	33	390	1	1	400928
4	1	0	0	1	51	544	2	1	402954
3	1	0	0	1	51	456	1	0	404256
4	1	0	0	1	51	543	2	1	405726
1	4	1	1	1	52	410	1	1	407389
1	4	0	0	-1	33	424	1	1	408814
2	4	1	1	1	52	390	1	1	410410
2	4	0	0	-1	33	399	1	1	411989
1	1	0	0	-1	31	427	1	1	413508
3	1	0	0	1	51	350	2	1	419095
3	1	0	0	1	51	595	2	1	420606
1	1	0	0	-1	31	544	1	1	422648
1	2	0	0	-1	31	336	1	1	423805
2	2	1	1	1	52	458	1	1	425734
4	1	0	0	1	53	475	1	0	427360
2	1	0	0	-1	31	431	1	1	428870
3	2	0	0	1	51	387	2	1	430727
4	2	1	1	-1	32	492	2	1	432665
3	1	0	0	1	53	480	2	1	434499
3	1	0	0	1	51	367	2	1	436021
2	2	0	0	-1	31	415	1	1	437355
3	2	1	1	-1	32	506	2	1	438708
2	2	0	0	-1	33	490	1	1	440041
2	2	1	1	1	52	467	1	1	441874
3	2	0	0	1	53	354	2	1	443085
1	2	1	1	1	52	396	1	1	444563
3	1	0	0	1	53	374	1	0	446176
4	1	0	0	1	51	362	2	1	447833
3	2	0	0	1	51	607	2	1	449683
1	2	1	1	1	52	525	1	1	451636
2	3	1	1	1	54	391	1	1	452838
3	3	1	1	-1	34	451	2	1	454399
2	3	1	1	1	54	432	1	1	456168
3	3	1	1	-1	34	482	2	1	457883
3	1	0	0	1	53	529	2	1	459677
1	1	0	0	-1	31	302	1	1	461349
3	1	0	0	1	51	475	2	1	462711
2	1	0	0	-1	31	463	1	1	464458
4	3	1	1	-1	32	504	2	1	466235
4	3	1	1	-1	34	343	1	0	467944
1	2	0	0	-1	33	377	1	1	469222
1	2	1	1	1	52	404	1	1	470673
4	1	0	0	1	53	362	2	1	472289
2	1	0	0	-1	31	485	1	1	473792
1	2	0	0	-1	31	650	2	0	475828
4	2	1	1	-1	32	512	2	1	477440
1	2	0	0	-1	33	441	1	1	478850
3	2	1	1	-1	32	523	2	1	480766
1	1	0	0	-1	33	737	1	1	482387
1	1	0	0	-1	31	378	1	1	483768
2	1	0	0	-1	31	406	1	1	485217
4	1	0	0	1	51	376	2	1	486871
2	2	0	0	-1	31	501	1	1	488497
3	2	1	1	-1	32	437	2	1	490273
1	3	1	1	1	54	309	1	1	492043
1	3	1	1	1	54	342	1	1	493320
4	1	0	0	1	53	571	2	1	495259
3	1	0	0	1	51	284	2	1	496676
1	2	0	0	-1	31	342	1	1	498258
2	2	1	1	1	52	402	1	1	502169
2	2	0	0	-1	33	484	1	1	503550
3	2	1	1	-1	32	412	2	1	505288
1	1	0	0	-1	33	395	1	1	506600
4	1	0	0	1	51	340	2	1	508100
1	1	0	0	-1	31	355	1	1	509470
3	1	0	0	1	51	487	2	1	510768
3	2	0	0	1	51	390	2	1	512138
2	2	1	1	1	52	335	1	1	513959
2	1	0	0	-1	33	388	1	1	515723
3	1	0	0	1	51	490	2	1	517513
1	4	1	1	1	52	359	2	0	518889
1	4	0	0	-1	33	368	1	1	520336
4	4	1	1	-1	32	533	2	1	522247
3	4	0	0	1	53	607	2	1	523714
1	1	0	0	-1	31	407	1	1	525460
1	1	0	0	-1	31	387	1	1	526697
4	2	0	0	1	51	562	2	1	528461
1	2	1	1	1	52	436	2	0	530329
3	1	0	0	1	53	679	2	1	532155
1	1	0	0	-1	31	508	1	1	533656
1	2	0	0	-1	31	470	1	1	535532
2	2	1	1	1	52	483	1	1	537496
3	2	0	0	1	53	347	2	1	538970
1	2	1	1	1	52	503	1	1	540328
4	3	1	1	-1	34	616	2	1	541982
3	3	1	1	-1	34	598	2	1	543444
1	4	1	1	1	54	409	1	1	545071
1	4	0	0	-1	33	465	1	1	546489
4	1	0	0	1	51	394	2	1	548163
3	1	0	0	1	51	543	2	1	549915
4	4	1	1	-1	32	342	2	1	551077
2	4	0	0	-1	33	428	1	1	552580
3	2	0	0	1	51	310	2	1	554285
3	2	1	1	-1	32	419	2	1	555751
1	4	1	1	1	54	340	2	0	557446
2	4	0	0	-1	33	330	1	1	559138
1	4	1	1	1	52	531	1	1	560748
3	4	0	0	1	53	388	2	1	562398
2	4	1	1	1	52	474	1	1	564009
2	4	0	0	-1	33	459	1	1	565718
1	4	1	1	1	52	469	2	0	567541
4	4	0	0	1	53	459	2	1	569425
1	3	1	1	1	52	507	1	1	571398
2	3	1	1	1	54	558	1	1	573217
2	4	1	1	1	54	438	1	1	575122
3	4	0	0	1	53	374	2	1	576499
2	1	0	0	-1	31	437	1	1	578130
1	1	0	0	-1	31	452	1	1	580037
1	4	1	1	1	52	456	1	1	581346
4	4	0	0	1	53	433	2	1	590326
1	2	0	0	-1	31	386	1	1	591934
2	2	1	1	1	52	596	1	1	593738
2	2	0	0	-1	33	711	1	1	595378
3	2	1	1	-1	32	490	2	1	597175
2	4	1	1	1	54	440	1	1	599012
4	4	0	0	1	53	311	2	1	600419
3	4	1	1	-1	32	487	2	1	601980
3	4	0	0	1	53	410	2	1	603205
1	3	1	1	1	52	486	1	1	605049
4	3	1	1	-1	34	407	1	0	606597
3	4	1	1	-1	34	519	2	1	608465
4	4	0	0	1	53	581	1	0	610393
3	4	1	1	-1	32	424	2	1	612060
4	4	0	0	1	53	395	2	1	613654
1	3	1	1	1	52	408	1	1	615476
4	3	1	1	-1	34	741	2	1	617656
2	3	1	1	1	54	440	1	1	619317
1	3	1	1	1	54	446	2	0	620754
4	3	1	1	-1	34	815	2	1	622627
1	3	1	1	1	54	399	1	1	624001
4	4	1	1	-1	34	638	2	1	625591
4	4	0	0	1	53	460	2	1	627426
2	3	1	1	1	52	478	1	1	629261
3	3	1	1	-1	34	469	2	1	630683
4	1	0	0	1	53	499	2	1	632393
2	1	0	0	-1	31	337	1	1	633616
4	2	0	0	1	51	366	2	1	634884
3	2	1	1	-1	32	571	2	1	636933
3	2	0	0	1	53	441	2	1	638474
2	2	1	1	1	52	411	2	0	639849
1	2	0	0	-1	33	536	2	0	641423
3	2	1	1	-1	32	492	2	1	642769
1	2	0	0	-1	33	426	1	1	644655
2	2	1	1	1	52	498	1	1	646245
4	3	1	1	-1	34	483	2	1	647937
3	3	1	1	-1	34	579	2	1	649758
4	1	0	0	1	53	401	1	0	651099
2	1	0	0	-1	31	578	2	0	652735
4	4	1	1	-1	32	460	2	1	654634
4	4	0	0	1	53	491	2	1	656368
2	3	1	1	1	52	398	1	1	657640
3	3	1	1	-1	34	572	2	1	659363
4	3	1	1	-1	34	632	2	1	660921
2	3	1	1	1	54	570	1	1	662992
4	4	1	1	-1	34	504	2	1	664620
4	4	0	0	1	53	506	2	1	666610
1	4	1	1	1	52	708	1	1	668445
2	4	0	0	-1	33	318	1	1	669900
1	4	1	1	1	52	569	1	1	671318
1	4	0	0	-1	33	461	1	1	677227
4	1	0	0	1	51	830	2	1	679359
1	1	0	0	-1	31	479	1	1	680886
4	1	0	0	1	51	507	2	1	682254
2	1	0	0	-1	31	796	1	1	684034
4	2	0	0	1	51	497	2	1	685496
3	2	1	1	-1	32	530	2	1	687454
3	4	1	1	-1	34	358	2	1	688840
2	4	0	0	-1	33	477	1	1	690209
3	3	1	1	-1	32	509	2	1	692120
4	3	1	1	-1	34	389	2	1	693854
1	2	0	0	-1	33	448	2	0	695179
1	2	1	1	1	52	394	1	1	696758
2	2	0	0	-1	33	636	1	1	698342
3	2	1	1	-1	32	436	2	1	699683
3	3	1	1	-1	34	507	2	1	701445
2	3	1	1	1	54	504	1	1	702977
1	2	0	0	-1	33	531	1	1	704529
2	2	1	1	1	52	450	1	1	706099
4	2	0	0	1	53	474	2	1	708004
3	2	1	1	-1	32	458	2	1	709516
4	3	1	1	-1	34	539	2	1	711346
3	3	1	1	-1	34	532	2	1	713120
1	1	0	0	-1	33	635	1	1	714845
2	1	0	0	-1	31	437	1	1	716380
4	1	0	0	1	51	456	2	1	717860
4	1	0	0	1	51	359	2	1	719035
1	2	0	0	-1	31	370	1	1	720802
1	2	1	1	1	52	545	1	1	722274
4	1	0	0	1	53	400	2	1	723937
3	1	0	0	1	51	618	2	1	725694
1	4	1	1	1	52	438	2	0	726948
1	4	0	0	-1	33	522	1	1	728610
4	1	0	0	1	51	410	2	1	730210
2	1	0	0	-1	31	357	1	1	731984
1	4	1	1	1	52	462	1	1	733632
3	4	0	0	1	53	384	2	1	735345
1	1	0	0	-1	31	408	1	1	737033
4	1	0	0	1	51	348	2	1	738283
1	4	1	1	1	52	575	1	1	740099
2	4	0	0	-1	33	465	1	1	741770
3	2	0	0	1	51	413	2	1	743273
3	2	1	1	-1	32	494	2	1	744827
1	3	1	1	1	54	478	1	1	746226
1	3	1	1	1	54	445	1	1	747667
4	3	1	1	-1	34	438	2	1	749004
4	3	1	1	-1	34	455	2	1	750271
1	4	1	1	1	54	440	1	1	751800
3	4	0	0	1	53	344	2	1	753631
3	3	1	1	-1	32	457	2	1	755389
1	3	1	1	1	54	335	1	1	759198
2	3	1	1	1	54	572	1	1	760890
4	3	1	1	-1	34	559	2	1	762819
1	1	0	0	-1	33	401	1	1	764476
3	1	0	0	1	51	337	2	1	765802
3	1	0	0	1	51	415	2	1	767385
1	1	0	0	-1	31	484	1	1	769300
4	3	1	1	-1	32	458	2	1	770696
3	3	1	1	-1	34	516	2	1	772329
4	3	1	1	-1	34	384	2	1	773838
4	3	1	1	-1	34	567	2	1	775251
3	1	0	0	1	53	464	2	1	776912
4	1	0	0	1	51	375	2	1	778654
3	2	0	0	1	51	395	2	1	780089
4	2	1	1	-1	32	428	2	1	781529
3	1	0	0	1	53	372	2	1	783234
1	1	0	0	-1	31	359	2	0	784643
3	1	0	0	1	51	555	2	1	786585
2	1	0	0	-1	31	344	1	1	787967
1	4	1	1	1	52	455	1	1	789255
3	4	0	0	1	53	474	2	1	790697
2	2	0	0	-1	31	312	1	1	792088
1	2	1	1	1	52	474	2	0	793600
2	4	1	1	1	54	576	1	1	795285
3	4	0	0	1	53	451	2	1	796686
3	1	0	0	1	51	432	2	1	798384
2	1	0	0	-1	31	323	1	1	799613
1	4	1	1	1	52	374	1	1	800829
1	4	0	0	-1	33	423	1	1	802072
3	4	1	1	-1	32	343	2	1	803836
1	4	0	0	-1	33	479	1	1	805410
1	1	0	0	-1	31	418	1	1	807172
2	1	0	0	-1	31	380	1	1	808963
3	4	1	1	-1	32	335	2	1	810234
4	4	0	0	1	53	492	2	1	811991
3	1	0	0	1	51	321	2	1	813623
1	1	0	0	-1	31	435	1	1	815188
1	2	0	0	-1	31	384	1	1	816992
4	2	1	1	-1	32	390	1	0	818558
2	3	1	1	1	54	562	1	1	820598
2	3	1	1	1	54	415	1	1	822063
3	4	1	1	-1	34	389	2	1	823648
2	4	0	0	-1	33	397	1	1	825242
4	3	1	1	-1	32	540	2	1	826632
1	3	1	1	1	54	484	1	1	827994
1	3	1	1	1	54	438	1	1	829552
4	3	1	1	-1	34	330	2	1	830952
3	4	1	1	-1	34	421	2	1	832378
3	4	0	0	1	53	413	2	1	834023
2	3	1	1	1	52	357	1	1	835551
3	3	1	1	-1	34	418	2	1	839201
