# Supplementary material for: Frequency Band-Specific Electrical Brain Stimulation Modulates Cognitive Control Processes
Source: PLoS One. 2015 Sep 25;10(9):e0138984. doi: 10.1371/journal.pone.0138984 (PMC4583279; doi:10.1371/journal.pone.0138984)
Supplement: S2 File — This zip archive contains the necessary Matlab code, SPSS syntax, SPSS data and raw logfile data to perform the analyses described in the paper. EEG data and Matlab code to extract peak frequencies are available upon request (joramvandriel@gmail.com). (ZIP) [file pone.0138984.s002.zip › S2_File/rawdata/alpha/pp04_simonA1_PRE-STIM_EEG.txt]

2	3	1	1	-1	32	479	1	1	6730
3	3	1	1	1	54	488	2	1	8633
1	4	1	1	-1	34	395	1	1	10456
2	4	0	0	1	53	406	1	1	12236
1	3	1	1	-1	32	392	1	1	14081
1	3	1	1	-1	34	355	1	1	15826
4	1	0	0	-1	33	444	2	1	17573
1	1	0	0	1	51	393	1	1	18782
4	3	1	1	1	52	531	2	1	20446
3	3	1	1	1	54	367	2	1	22314
3	1	0	0	-1	33	410	2	1	23854
2	1	0	0	1	51	368	1	1	25430
3	4	1	1	1	52	437	2	1	27006
3	4	0	0	-1	33	422	2	1	28802
2	1	0	0	1	51	307	1	1	30413
1	1	0	0	1	51	353	1	1	32106
2	3	1	1	-1	32	587	1	1	33557
3	3	1	1	1	54	542	2	1	35257
4	2	0	0	-1	33	280	2	1	36610
1	2	1	1	-1	32	421	1	1	38085
1	4	1	1	-1	34	358	1	1	39277
4	4	0	0	-1	33	450	2	1	40689
3	3	1	1	1	52	518	2	1	42511
1	3	1	1	-1	34	480	1	1	43937
3	1	0	0	-1	33	519	2	1	45450
2	1	0	0	1	51	453	1	1	46798
1	2	0	0	1	51	356	1	1	48410
4	2	1	1	1	52	430	2	1	50123
3	2	0	0	-1	33	396	2	1	51732
1	2	1	1	-1	32	348	2	0	53520
4	2	0	0	-1	33	633	2	1	55388
3	2	1	1	1	52	596	2	1	56811
4	2	0	0	-1	33	412	2	1	58413
1	2	1	1	-1	32	420	1	1	59936
4	1	0	0	-1	33	513	2	1	61643
2	1	0	0	1	51	445	1	1	63091
2	2	0	0	1	51	360	1	1	64500
3	2	1	1	1	52	492	2	1	66162
3	1	0	0	-1	33	357	2	1	67802
4	1	0	0	-1	31	518	2	1	69713
2	1	0	0	1	51	484	1	1	71416
1	1	0	0	1	51	430	1	1	72936
2	1	0	0	1	51	405	1	1	74481
1	1	0	0	1	51	546	1	1	76380
1	2	0	0	1	51	307	1	1	77655
2	2	1	1	-1	32	458	1	1	79156
3	2	0	0	-1	33	496	2	1	81156
3	2	1	1	1	52	422	2	1	82531
2	1	0	0	1	53	600	1	1	84589
2	1	0	0	1	51	434	1	1	106208
4	1	0	0	-1	31	374	2	1	107465
3	1	0	0	-1	31	280	2	1	109148
1	2	0	0	1	51	326	1	1	110831
2	2	1	1	-1	32	463	1	1	112533
3	3	1	1	1	54	502	2	1	114490
1	3	1	1	-1	34	585	1	1	116352
3	1	0	0	-1	33	650	2	1	118261
2	1	0	0	1	51	365	1	1	119987
2	4	1	1	-1	32	410	1	1	121887
4	4	0	0	-1	33	634	2	1	123506
1	2	0	0	1	51	466	1	1	125160
2	2	1	1	-1	32	573	1	1	126840
3	2	0	0	-1	33	363	2	1	128119
4	2	1	1	1	52	438	2	1	129450
4	3	1	1	1	54	357	2	1	131088
1	3	1	1	-1	34	539	1	1	133102
1	1	0	0	1	53	564	1	1	135161
3	1	0	0	-1	31	414	2	1	136902
2	2	0	0	1	51	489	1	1	138507
4	2	1	1	1	52	548	2	1	140499
1	3	1	1	-1	34	469	1	1	142053
4	3	1	1	1	54	356	1	0	143467
2	3	1	1	-1	34	570	1	1	145272
4	3	1	1	1	54	465	2	1	147053
3	1	0	0	-1	33	621	2	1	149035
4	1	0	0	-1	31	389	2	1	150658
4	3	1	1	1	52	496	2	1	152618
2	3	1	1	-1	34	468	1	1	154005
3	1	0	0	-1	33	534	2	1	155649
3	1	0	0	-1	31	364	2	1	157065
4	3	1	1	1	52	516	2	1	158413
1	3	1	1	-1	34	593	1	1	160164
3	3	1	1	1	54	422	2	1	161555
4	3	1	1	1	54	527	2	1	163353
2	2	0	0	1	53	550	1	1	164823
3	2	1	1	1	52	675	2	1	166440
3	2	0	0	-1	33	402	2	1	167665
2	2	1	1	-1	32	497	1	1	169429
4	3	1	1	1	54	430	2	1	170829
4	3	1	1	1	54	436	2	1	172080
1	3	1	1	-1	34	419	1	1	173451
3	3	1	1	1	54	424	2	1	175259
3	1	0	0	-1	33	534	2	1	177130
1	1	0	0	1	51	390	1	1	178607
3	2	0	0	-1	31	557	2	1	180177
3	2	1	1	1	52	509	2	1	181544
4	2	0	0	-1	33	594	2	1	183152
3	2	1	1	1	52	473	2	1	184818
3	4	1	1	1	54	438	2	1	186532
1	4	0	0	1	53	628	1	1	194003
1	3	1	1	-1	32	454	1	1	195364
4	3	1	1	1	54	419	2	1	196628
1	3	1	1	-1	34	532	1	1	198528
4	3	1	1	1	54	317	2	1	200171
4	1	0	0	-1	33	397	1	0	201855
1	1	0	0	1	51	484	1	1	203602
2	4	1	1	-1	32	547	1	1	205595
1	4	0	0	1	53	389	1	1	207317
4	4	1	1	1	52	523	2	1	208699
2	4	0	0	1	53	443	2	0	210317
4	3	1	1	1	52	600	2	1	212100
3	3	1	1	1	54	409	2	1	213942
3	2	0	0	-1	33	693	2	1	215474
2	2	1	1	-1	32	485	1	1	216959
1	4	1	1	-1	34	411	1	1	218413
2	4	0	0	1	53	496	1	1	219936
1	2	0	0	1	51	348	1	1	221223
4	2	1	1	1	52	542	2	1	223003
4	1	0	0	-1	33	364	2	1	224497
2	1	0	0	1	51	479	1	1	225997
2	4	1	1	-1	32	410	1	1	227365
3	4	0	0	-1	33	512	2	1	229383
3	4	1	1	1	52	464	2	1	231256
4	4	0	0	-1	33	418	2	1	232640
2	3	1	1	-1	32	599	1	1	234439
2	3	1	1	-1	34	464	1	1	235777
4	4	1	1	1	54	450	2	1	237047
4	4	0	0	-1	33	398	2	1	238883
1	1	0	0	1	51	360	1	1	240343
1	1	0	0	1	51	333	1	1	241614
2	2	0	0	1	51	485	1	1	243578
1	2	1	1	-1	32	501	1	1	245060
3	2	0	0	-1	33	474	2	1	246689
2	2	1	1	-1	32	431	1	1	248593
2	2	0	0	1	53	516	1	1	250559
3	2	1	1	1	52	455	2	1	251994
2	2	0	0	1	53	627	1	1	253795
2	2	1	1	-1	32	400	1	1	255462
3	2	0	0	-1	33	450	2	1	257182
3	2	1	1	1	52	476	2	1	259152
2	4	1	1	-1	34	486	1	1	261016
2	4	0	0	1	53	533	2	0	262656
4	4	1	1	1	52	456	2	1	264575
3	4	0	0	-1	33	439	2	1	266032
2	4	1	1	-1	32	646	1	1	268083
4	4	0	0	-1	33	469	2	1	269862
4	3	1	1	1	52	600	2	1	271453
3	3	1	1	1	54	405	2	1	272681
4	3	1	1	1	54	337	2	1	274270
2	3	1	1	-1	34	458	1	1	287165
2	1	0	0	1	53	428	1	1	288963
4	1	0	0	-1	31	408	2	1	290289
1	2	0	0	1	51	355	1	1	291632
1	2	1	1	-1	32	378	1	1	293054
3	3	1	1	1	54	455	2	1	294326
4	3	1	1	1	54	382	2	1	295624
2	1	0	0	1	53	459	1	1	297501
1	1	0	0	1	51	449	1	1	299226
3	2	0	0	-1	31	524	1	0	301050
4	2	1	1	1	52	0	0	0	304796
1	4	1	1	-1	34	420	1	1	306487
3	4	0	0	-1	33	477	2	1	308124
2	4	1	1	-1	32	360	1	1	309911
4	4	0	0	-1	33	384	2	1	311374
1	4	1	1	-1	32	426	1	1	312633
3	4	0	0	-1	33	490	2	1	314340
3	3	1	1	1	52	554	2	1	316208
1	3	1	1	-1	34	414	1	1	317867
4	4	1	1	1	54	414	2	1	319785
1	4	0	0	1	53	429	1	1	321037
3	2	0	0	-1	31	458	2	1	322648
2	2	1	1	-1	32	332	2	0	323838
3	1	0	0	-1	33	507	2	1	325240
2	1	0	0	1	51	464	1	1	326658
1	1	0	0	1	51	348	1	1	328346
2	1	0	0	1	51	428	1	1	329637
3	1	0	0	-1	31	412	2	1	330984
3	1	0	0	-1	31	351	2	1	332529
2	2	0	0	1	51	445	1	1	333805
1	2	1	1	-1	32	386	1	1	335025
2	1	0	0	1	53	346	1	1	336247
4	1	0	0	-1	31	346	2	1	337540
2	3	1	1	-1	32	332	2	0	338702
4	3	1	1	1	54	363	1	0	340127
4	4	1	1	1	54	517	1	0	341976
3	4	0	0	-1	33	698	2	1	344078
4	3	1	1	1	52	700	2	1	346145
4	3	1	1	1	54	400	2	1	347574
1	1	0	0	1	53	392	1	1	348776
2	1	0	0	1	51	373	1	1	350190
3	2	0	0	-1	31	515	2	1	352070
3	2	1	1	1	52	456	2	1	353732
2	1	0	0	1	53	466	1	1	355597
3	1	0	0	-1	31	446	2	1	357039
4	1	0	0	-1	31	378	2	1	358616
3	1	0	0	-1	31	446	2	1	359971
4	4	1	1	1	52	534	2	1	361408
3	4	0	0	-1	33	367	2	1	363104
4	3	1	1	1	52	493	2	1	364954
4	3	1	1	1	54	385	2	1	369872
1	1	0	0	1	53	425	1	1	371107
1	1	0	0	1	51	287	1	1	372732
4	3	1	1	1	52	552	2	1	374285
1	3	1	1	-1	34	571	1	1	376341
1	4	1	1	-1	34	359	1	1	377635
4	4	0	0	-1	33	449	2	1	379512
3	2	0	0	-1	31	370	2	1	380811
2	2	1	1	-1	32	482	1	1	382173
1	1	0	0	1	53	631	1	1	383843
4	1	0	0	-1	31	396	1	0	385060
2	4	1	1	-1	32	661	1	1	386940
1	4	0	0	1	53	433	1	1	388847
2	3	1	1	-1	32	435	2	0	390483
3	3	1	1	1	54	534	2	1	392379
4	2	0	0	-1	33	626	2	1	394118
4	2	1	1	1	52	483	2	1	395707
2	1	0	0	1	53	566	1	1	397497
3	1	0	0	-1	31	456	2	1	399388
4	2	0	0	-1	31	384	2	1	400908
2	2	1	1	-1	32	350	2	0	402246
3	3	1	1	1	54	495	2	1	403826
4	3	1	1	1	54	798	2	1	405883
1	4	1	1	-1	34	378	1	1	407508
4	4	0	0	-1	33	576	2	1	409510
3	3	1	1	1	52	497	2	1	410931
2	3	1	1	-1	34	510	1	1	412795
2	3	1	1	-1	34	525	1	1	414784
3	3	1	1	1	54	444	2	1	416702
1	4	1	1	-1	34	479	1	1	418249
1	4	0	0	1	53	499	1	1	419965
2	1	0	0	1	51	542	1	1	421437
4	1	0	0	-1	31	443	2	1	422754
1	1	0	0	1	51	346	1	1	424581
2	1	0	0	1	51	506	1	1	426143
1	4	1	1	-1	32	426	1	1	427699
4	4	0	0	-1	33	426	2	1	429547
4	3	1	1	1	52	392	2	1	431329
3	3	1	1	1	54	345	1	0	432953
2	1	0	0	1	53	462	1	1	434426
3	1	0	0	-1	31	599	2	1	436320
1	4	1	1	-1	32	419	1	1	437776
3	4	0	0	-1	33	469	2	1	439732
4	4	1	1	1	52	535	2	1	441416
2	4	0	0	1	53	373	1	1	442735
3	4	1	1	1	52	511	2	1	444393
1	4	0	0	1	53	534	1	1	446198
1	2	0	0	1	51	468	1	1	447625
4	2	1	1	1	52	405	2	1	449074
3	2	0	0	-1	33	430	1	0	450837
1	2	1	1	-1	32	381	1	1	470733
2	4	1	1	-1	34	465	1	1	472608
3	4	0	0	-1	33	435	2	1	474445
3	1	0	0	-1	31	410	2	1	476258
2	1	0	0	1	51	450	1	1	477566
3	1	0	0	-1	31	436	2	1	479495
3	1	0	0	-1	31	535	2	1	481107
2	2	0	0	1	51	373	1	1	482492
1	2	1	1	-1	32	456	2	0	484400
1	1	0	0	1	53	609	1	1	486224
4	1	0	0	-1	31	459	2	1	488179
1	1	0	0	1	51	325	1	1	489899
2	1	0	0	1	51	395	1	1	491358
2	4	1	1	-1	32	344	1	1	493019
3	4	0	0	-1	33	376	2	1	494494
3	4	1	1	1	52	557	2	1	496089
1	4	0	0	1	53	369	1	1	497376
2	3	1	1	-1	32	461	1	1	499253
3	3	1	1	1	54	399	2	1	500552
3	3	1	1	1	54	487	2	1	502290
1	3	1	1	-1	34	374	2	0	503937
1	1	0	0	1	53	405	1	1	505232
4	1	0	0	-1	31	482	2	1	506963
4	2	0	0	-1	31	481	2	1	508741
1	2	1	1	-1	32	440	1	1	510262
3	1	0	0	-1	33	432	1	0	512096
4	1	0	0	-1	31	517	2	1	513489
2	2	0	0	1	51	370	1	1	514983
1	2	1	1	-1	32	357	1	1	516710
3	1	0	0	-1	33	424	2	1	518182
2	1	0	0	1	51	543	1	1	519960
4	1	0	0	-1	31	458	2	1	521657
2	1	0	0	1	51	576	1	1	523070
1	1	0	0	1	51	524	1	1	524724
3	1	0	0	-1	31	410	2	1	526137
1	3	1	1	-1	32	519	1	1	527822
3	3	1	1	1	54	751	2	1	530016
1	2	0	0	1	53	407	1	1	531648
2	2	1	1	-1	32	552	1	1	533118
2	4	1	1	-1	34	506	1	1	535019
4	4	0	0	-1	33	448	2	1	536352
1	4	1	1	-1	32	375	1	1	537725
2	4	0	0	1	53	471	1	1	539573
4	3	1	1	1	52	597	2	1	541185
3	3	1	1	1	54	467	1	0	542851
2	2	0	0	1	53	421	1	1	544666
4	2	1	1	1	52	480	2	1	546493
4	3	1	1	1	54	602	2	1	547957
1	3	1	1	-1	34	456	1	1	549627
2	1	0	0	1	53	390	1	1	551089
1	1	0	0	1	51	656	2	0	564970
1	4	1	1	-1	32	410	1	1	566346
4	4	0	0	-1	33	403	2	1	567994
4	3	1	1	1	52	432	2	1	569356
2	3	1	1	-1	34	372	1	1	570638
3	2	0	0	-1	33	534	2	1	572156
3	2	1	1	1	52	580	2	1	573767
2	4	1	1	-1	34	441	1	1	575496
2	4	0	0	1	53	461	2	0	577305
3	3	1	1	1	52	651	2	1	579169
3	3	1	1	1	54	467	2	1	580960
4	4	1	1	1	54	517	2	1	582515
1	4	0	0	1	53	467	1	1	584393
2	4	1	1	-1	32	457	1	1	586175
4	4	0	0	-1	33	447	2	1	587984
1	1	0	0	1	51	421	1	1	589648
4	1	0	0	-1	31	745	2	1	591332
2	4	1	1	-1	32	462	1	1	593017
3	4	0	0	-1	33	618	2	1	594818
4	4	1	1	1	52	475	2	1	596455
1	4	0	0	1	53	391	1	1	598143
3	3	1	1	1	52	480	2	1	600110
3	3	1	1	1	54	423	2	1	601521
2	1	0	0	1	53	464	1	1	603307
3	1	0	0	-1	31	527	2	1	605041
1	1	0	0	1	51	476	1	1	606514
3	1	0	0	-1	31	421	2	1	608133
2	3	1	1	-1	32	431	1	1	609716
2	3	1	1	-1	34	332	1	1	611029
3	3	1	1	1	54	460	2	1	612840
4	3	1	1	1	54	589	2	1	614917
3	3	1	1	1	54	388	2	1	616626
3	3	1	1	1	54	392	2	1	618007
4	3	1	1	1	54	460	2	1	619813
4	3	1	1	1	54	412	2	1	621642
1	4	1	1	-1	34	431	1	1	623014
3	4	0	0	-1	33	846	2	1	625336
3	4	1	1	1	52	625	2	1	627374
4	4	0	0	-1	33	569	2	1	629437
4	4	1	1	1	52	440	2	1	631062
2	4	0	0	1	53	397	1	1	632954
1	2	0	0	1	51	534	2	0	634954
2	2	1	1	-1	32	405	2	0	636564
2	1	0	0	1	53	600	1	1	638175
3	1	0	0	-1	31	473	2	1	639911
2	2	0	0	1	51	769	1	1	642007
1	2	1	1	-1	32	445	1	1	643770
2	2	0	0	1	53	427	1	1	645529
3	2	1	1	1	52	376	2	1	646875
3	4	1	1	1	54	483	2	1	648326
4	4	0	0	-1	33	588	2	1	658388
3	4	1	1	1	52	530	2	1	660047
1	4	0	0	1	53	430	1	1	661893
2	2	0	0	1	51	347	1	1	663484
1	2	1	1	-1	32	464	1	1	665008
2	2	0	0	1	53	442	1	1	666324
2	2	1	1	-1	32	402	1	1	667550
3	2	0	0	-1	33	454	2	1	669454
4	2	1	1	1	52	460	1	0	671231
3	1	0	0	-1	33	437	1	0	672905
4	1	0	0	-1	31	510	2	1	674221
1	4	1	1	-1	32	513	1	1	675963
2	4	0	0	1	53	500	1	1	677318
4	4	1	1	1	52	521	2	1	679137
2	4	0	0	1	53	586	1	1	680774
2	3	1	1	-1	32	575	1	1	682503
3	3	1	1	1	54	450	2	1	684352
4	3	1	1	1	54	427	2	1	685971
3	3	1	1	1	54	451	2	1	687595
3	1	0	0	-1	33	389	2	1	689011
1	1	0	0	1	51	488	1	1	690814
2	3	1	1	-1	32	462	1	1	692223
3	3	1	1	1	54	503	2	1	693817
2	2	0	0	1	53	434	1	1	695274
3	2	1	1	1	52	496	2	1	697046
4	1	0	0	-1	33	524	2	1	698961
4	1	0	0	-1	31	496	2	1	700789
2	2	0	0	1	51	685	1	1	702726
1	2	1	1	-1	32	498	1	1	704690
1	3	1	1	-1	34	462	1	1	705999
3	3	1	1	1	54	516	2	1	707369
2	1	0	0	1	53	520	1	1	709292
2	1	0	0	1	51	353	1	1	710860
3	3	1	1	1	52	457	2	1	712323
4	3	1	1	1	54	392	2	1	713715
2	2	0	0	1	53	429	1	1	715359
4	2	1	1	1	52	652	2	1	717480
4	2	0	0	-1	33	387	2	1	719069
1	2	1	1	-1	32	366	1	1	720641
4	4	1	1	1	54	622	2	1	722108
3	4	0	0	-1	33	464	2	1	723860
4	3	1	1	1	52	458	2	1	725421
4	3	1	1	1	54	334	2	1	726737
1	3	1	1	-1	34	432	1	1	728495
4	3	1	1	1	54	415	1	0	729869
2	3	1	1	-1	34	504	1	1	731519
2	3	1	1	-1	34	461	1	1	732837
4	2	0	0	-1	33	532	2	1	734292
1	2	1	1	-1	32	442	1	1	736206
4	3	1	1	1	54	415	2	1	737878
4	3	1	1	1	54	430	2	1	764335
1	2	0	0	1	53	564	1	1	766194
4	2	1	1	1	52	410	2	1	767633
1	1	0	0	1	53	509	1	1	769555
3	1	0	0	-1	31	699	2	1	771505
2	2	0	0	1	51	414	1	1	773130
1	2	1	1	-1	32	373	1	1	774969
3	2	0	0	-1	33	498	2	1	776544
3	2	1	1	1	52	449	2	1	778021
2	1	0	0	1	53	386	1	1	779850
3	1	0	0	-1	31	509	2	1	781244
2	3	1	1	-1	32	508	1	1	783174
1	3	1	1	-1	34	437	1	1	784688
2	4	1	1	-1	34	413	1	1	785999
3	4	0	0	-1	33	528	2	1	787986
4	1	0	0	-1	31	438	2	1	789900
4	1	0	0	-1	31	364	2	1	791280
2	3	1	1	-1	32	425	1	1	792792
4	3	1	1	1	54	445	2	1	794268
1	2	0	0	1	53	925	1	1	796477
2	2	1	1	-1	32	477	1	1	797937
3	2	0	0	-1	33	515	2	1	799762
1	2	1	1	-1	32	468	1	1	801413
4	4	1	1	1	54	471	2	1	802946
1	4	0	0	1	53	404	2	0	804551
1	1	0	0	1	51	457	1	1	806431
4	1	0	0	-1	31	475	2	1	807858
2	4	1	1	-1	32	481	1	1	809789
1	4	0	0	1	53	406	1	1	811421
1	4	1	1	-1	32	375	1	1	813193
3	4	0	0	-1	33	442	2	1	814992
2	4	1	1	-1	32	377	1	1	816658
2	4	0	0	1	53	591	1	1	818191
3	4	1	1	1	52	465	2	1	819706
1	4	0	0	1	53	437	1	1	821589
1	4	1	1	-1	32	366	1	1	823385
4	4	0	0	-1	33	453	2	1	824869
1	4	1	1	-1	32	410	1	1	826121
1	4	0	0	1	53	409	1	1	827865
4	3	1	1	1	52	482	2	1	829609
1	3	1	1	-1	34	459	1	1	831397
3	4	1	1	1	54	748	2	1	833250
4	4	0	0	-1	33	710	2	1	834833
3	3	1	1	1	52	456	2	1	836309
3	3	1	1	1	54	376	2	1	837775
4	3	1	1	1	54	452	2	1	839072
3	3	1	1	1	54	399	2	1	840511
3	4	1	1	1	54	339	2	1	841729
4	4	0	0	-1	33	489	2	1	843242
4	3	1	1	1	52	415	2	1	844932
1	3	1	1	-1	34	353	1	1	851300
2	4	1	1	-1	34	467	2	0	853276
3	4	0	0	-1	33	475	1	0	854817
1	3	1	1	-1	32	621	1	1	856571
3	3	1	1	1	54	465	2	1	858023
4	2	0	0	-1	33	608	2	1	859893
2	2	1	1	-1	32	486	1	1	861433
3	3	1	1	1	54	689	2	1	863056
1	3	1	1	-1	34	527	1	1	864614
4	1	0	0	-1	33	496	2	1	866421
2	1	0	0	1	51	520	1	1	868331
2	2	0	0	1	51	374	1	1	870054
4	2	1	1	1	52	558	2	1	871841
1	2	0	0	1	53	448	2	0	873467
3	2	1	1	1	52	489	2	1	874804
1	2	0	0	1	53	467	1	1	876124
2	2	1	1	-1	32	450	1	1	877734
4	1	0	0	-1	33	440	2	1	878996
4	1	0	0	-1	31	405	2	1	880214
1	1	0	0	1	51	399	1	1	881489
2	1	0	0	1	51	504	1	1	883498
3	4	1	1	1	52	530	2	1	884997
1	4	0	0	1	53	481	1	1	886342
1	3	1	1	-1	32	415	1	1	888057
2	3	1	1	-1	34	516	1	1	889840
2	1	0	0	1	53	485	1	1	891709
4	1	0	0	-1	31	447	2	1	893589
3	2	0	0	-1	31	738	2	1	895729
4	2	1	1	1	52	456	2	1	897469
2	2	0	0	1	53	382	1	1	898763
3	2	1	1	1	52	511	2	1	900086
4	2	0	0	-1	33	566	2	1	901975
4	2	1	1	1	52	417	2	1	903846
1	1	0	0	1	53	436	1	1	905496
4	1	0	0	-1	31	718	2	1	907342
4	3	1	1	1	52	491	2	1	909312
2	3	1	1	-1	34	617	1	1	911037
4	4	1	1	1	54	466	2	1	912916
1	4	0	0	1	53	474	1	1	914320
1	1	0	0	1	51	377	1	1	915749
3	1	0	0	-1	31	426	2	1	917402
3	1	0	0	-1	31	398	2	1	918891
2	1	0	0	1	51	374	1	1	920458
4	2	0	0	-1	31	365	2	1	921925
1	2	1	1	-1	32	487	1	1	923286
2	4	1	1	-1	34	519	1	1	925087
4	4	0	0	-1	33	500	2	1	926973
2	4	1	1	-1	32	480	1	1	928842
4	4	0	0	-1	33	558	2	1	930344
2	3	1	1	-1	32	389	1	1	931612
1	3	1	1	-1	34	349	1	1	950055
