# Supplementary material for: Frequency Band-Specific Electrical Brain Stimulation Modulates Cognitive Control Processes
Source: PLoS One. 2015 Sep 25;10(9):e0138984. doi: 10.1371/journal.pone.0138984 (PMC4583279; doi:10.1371/journal.pone.0138984)
Supplement: S2 File — This zip archive contains the necessary Matlab code, SPSS syntax, SPSS data and raw logfile data to perform the analyses described in the paper. EEG data and Matlab code to extract peak frequencies are available upon request (joramvandriel@gmail.com). (ZIP) [file pone.0138984.s002.zip › S2_File/rawdata/alpha/pp04_simonB1_STIM.txt]

1	2	0	0	1	51	391	1	1	12075
4	2	1	1	1	52	437	2	1	13835
3	1	0	0	-1	33	538	2	1	15593
1	1	0	0	1	51	417	1	1	16891
1	4	1	1	-1	32	389	1	1	18742
2	4	0	0	1	53	370	1	1	19957
1	4	1	1	-1	32	394	1	1	21421
2	4	0	0	1	53	388	1	1	22951
3	4	1	1	1	52	393	2	1	24607
3	4	0	0	-1	33	376	2	1	26056
1	3	1	1	-1	32	396	1	1	27389
3	3	1	1	1	54	430	2	1	28687
4	2	0	0	-1	33	451	2	1	29991
2	2	1	1	-1	32	460	1	1	31862
3	2	0	0	-1	33	435	2	1	33752
2	2	1	1	-1	32	501	1	1	35335
2	3	1	1	-1	34	345	1	1	36881
1	3	1	1	-1	34	406	1	1	38400
2	3	1	1	-1	34	394	1	1	40048
1	3	1	1	-1	34	306	1	1	41316
3	3	1	1	1	54	442	2	1	42596
1	3	1	1	-1	34	361	1	1	44213
2	3	1	1	-1	34	401	1	1	45765
2	3	1	1	-1	34	335	1	1	47029
4	3	1	1	1	54	397	2	1	48417
3	3	1	1	1	54	412	2	1	49690
3	3	1	1	1	54	403	2	1	50985
2	3	1	1	-1	34	486	1	1	52786
1	2	0	0	1	53	302	1	1	54206
1	2	1	1	-1	32	416	2	0	55470
4	1	0	0	-1	33	496	2	1	57178
2	1	0	0	1	51	454	1	1	58758
2	3	1	1	-1	32	330	1	1	60548
4	3	1	1	1	54	411	2	1	62001
4	2	0	0	-1	33	402	2	1	63210
1	2	1	1	-1	32	448	1	1	64741
4	1	0	0	-1	33	612	2	1	66571
4	1	0	0	-1	31	424	2	1	67841
1	1	0	0	1	51	339	1	1	69403
1	1	0	0	1	51	326	1	1	70704
2	2	0	0	1	51	390	1	1	72464
2	2	1	1	-1	32	429	1	1	73706
4	2	0	0	-1	33	416	2	1	75264
1	2	1	1	-1	32	376	1	1	77000
3	3	1	1	1	54	392	2	1	78527
2	3	1	1	-1	34	394	1	1	79791
1	3	1	1	-1	34	337	1	1	81451
1	3	1	1	-1	34	344	1	1	82832
4	3	1	1	1	54	597	2	1	84600
3	3	1	1	1	54	366	1	0	102645
3	3	1	1	1	54	454	2	1	104289
1	3	1	1	-1	34	381	1	1	106006
2	2	0	0	1	53	483	1	1	107568
2	2	1	1	-1	32	370	1	1	108989
3	3	1	1	1	54	416	2	1	110666
4	3	1	1	1	54	559	2	1	112682
3	2	0	0	-1	33	423	1	0	114116
1	2	1	1	-1	32	429	1	1	115593
2	1	0	0	1	53	377	1	1	116882
2	1	0	0	1	51	329	1	1	118654
1	2	0	0	1	51	318	1	1	119992
4	2	1	1	1	52	608	2	1	121874
3	2	0	0	-1	33	385	2	1	123108
2	2	1	1	-1	32	489	1	1	124538
3	1	0	0	-1	33	382	1	0	126237
3	1	0	0	-1	31	386	1	0	127983
2	2	0	0	1	51	329	1	1	129645
2	2	1	1	-1	32	529	1	1	131571
4	3	1	1	1	54	375	2	1	133129
1	3	1	1	-1	34	351	1	1	134420
4	4	1	1	1	54	458	2	1	135985
3	4	0	0	-1	33	343	2	1	137392
4	1	0	0	-1	31	356	2	1	139061
3	1	0	0	-1	31	314	2	1	140444
4	4	1	1	1	52	281	1	0	141773
3	4	0	0	-1	33	297	2	1	143098
4	4	1	1	1	52	429	2	1	144402
1	4	0	0	1	53	364	1	1	145728
2	3	1	1	-1	32	360	2	0	147332
3	3	1	1	1	54	397	2	1	148892
4	1	0	0	-1	33	383	2	1	150086
2	1	0	0	1	51	385	1	1	151754
1	4	1	1	-1	32	321	1	1	153010
1	4	0	0	1	53	380	1	1	154632
4	2	0	0	-1	31	388	2	1	155917
4	2	1	1	1	52	390	2	1	157542
3	2	0	0	-1	33	316	1	0	158929
1	2	1	1	-1	32	363	1	1	160515
1	1	0	0	1	53	485	1	1	162015
4	1	0	0	-1	31	347	2	1	163342
3	1	0	0	-1	31	333	2	1	164508
4	1	0	0	-1	31	320	2	1	165659
2	4	1	1	-1	32	284	2	0	166895
3	4	0	0	-1	33	333	2	1	168264
3	1	0	0	-1	31	399	2	1	169778
1	1	0	0	1	51	345	1	1	171528
4	4	1	1	1	52	498	2	1	173313
4	4	0	0	-1	33	395	2	1	174960
2	3	1	1	-1	32	560	1	1	176763
1	3	1	1	-1	34	319	1	1	184469
3	1	0	0	-1	33	529	2	1	186385
2	1	0	0	1	51	326	1	1	187845
2	1	0	0	1	51	464	2	0	189407
3	1	0	0	-1	31	431	2	1	191268
1	4	1	1	-1	32	345	1	1	192739
2	4	0	0	1	53	361	1	1	194115
2	3	1	1	-1	32	315	1	1	195574
4	3	1	1	1	54	496	2	1	197153
3	4	1	1	1	54	516	2	1	198842
4	4	0	0	-1	33	388	2	1	200709
2	4	1	1	-1	32	339	1	1	202119
1	4	0	0	1	53	428	1	1	203933
3	1	0	0	-1	31	744	2	1	205785
4	1	0	0	-1	31	353	2	1	207235
3	2	0	0	-1	31	327	1	0	208478
2	2	1	1	-1	32	400	1	1	210095
4	4	1	1	1	54	412	2	1	211998
3	4	0	0	-1	33	648	2	1	213739
3	3	1	1	1	52	423	2	1	215049
1	3	1	1	-1	34	365	1	1	216788
3	4	1	1	1	54	432	2	1	218477
3	4	0	0	-1	33	385	2	1	220136
1	2	0	0	1	51	339	1	1	221284
1	2	1	1	-1	32	359	1	1	222474
4	2	0	0	-1	33	424	2	1	223939
4	2	1	1	1	52	427	2	1	225707
2	3	1	1	-1	34	374	1	1	227145
1	3	1	1	-1	34	351	1	1	228604
1	4	1	1	-1	34	328	1	1	230010
4	4	0	0	-1	33	370	2	1	231654
4	2	0	0	-1	31	307	2	1	233433
3	2	1	1	1	52	424	2	1	234759
4	4	1	1	1	54	364	2	1	236114
3	4	0	0	-1	33	314	2	1	237672
2	2	0	0	1	51	294	1	1	238819
4	2	1	1	1	52	450	2	1	240595
4	3	1	1	1	54	518	2	1	242585
2	3	1	1	-1	34	413	1	1	244465
1	3	1	1	-1	34	334	1	1	246101
1	3	1	1	-1	34	286	1	1	247617
3	4	1	1	1	54	514	2	1	249064
1	4	0	0	1	53	414	2	0	250699
3	2	0	0	-1	31	427	2	1	252370
2	2	1	1	-1	32	436	1	1	254103
4	2	0	0	-1	33	403	2	1	255362
1	2	1	1	-1	32	496	1	1	257125
4	2	0	0	-1	33	404	2	1	258982
1	2	1	1	-1	32	395	1	1	260771
1	2	0	0	1	53	383	1	1	262548
2	2	1	1	-1	32	342	2	0	280988
1	4	1	1	-1	34	566	1	1	282729
3	4	0	0	-1	33	470	2	1	284545
2	1	0	0	1	51	397	1	1	286293
1	1	0	0	1	51	478	1	1	287971
1	4	1	1	-1	32	314	1	1	289293
4	4	0	0	-1	33	488	2	1	290882
2	1	0	0	1	51	367	1	1	292344
1	1	0	0	1	51	463	1	1	293806
4	1	0	0	-1	31	425	2	1	295178
4	1	0	0	-1	31	313	2	1	296577
2	4	1	1	-1	32	351	1	1	297948
2	4	0	0	1	53	338	1	1	299655
3	2	0	0	-1	31	426	2	1	301090
1	2	1	1	-1	32	404	1	1	302793
4	2	0	0	-1	33	497	2	1	304509
1	2	1	1	-1	32	385	1	1	306019
3	4	1	1	1	54	475	2	1	307979
2	4	0	0	1	53	332	1	1	309763
1	2	0	0	1	51	403	1	1	311375
4	2	1	1	1	52	617	2	1	313191
2	4	1	1	-1	34	395	1	1	314522
2	4	0	0	1	53	473	1	1	316181
1	4	1	1	-1	32	319	2	0	317540
1	4	0	0	1	53	333	1	1	318706
3	3	1	1	1	52	480	2	1	320502
3	3	1	1	1	54	410	2	1	321884
2	2	0	0	1	53	373	1	1	323497
4	2	1	1	1	52	425	2	1	325133
4	3	1	1	1	54	464	2	1	326495
3	3	1	1	1	54	467	1	0	327848
4	1	0	0	-1	33	492	2	1	329609
4	1	0	0	-1	31	483	2	1	331209
1	3	1	1	-1	32	448	1	1	332945
4	3	1	1	1	54	421	2	1	334391
2	1	0	0	1	53	465	1	1	336142
2	1	0	0	1	51	323	1	1	337539
1	4	1	1	-1	32	416	1	1	339004
2	4	0	0	1	53	347	1	1	340727
2	4	1	1	-1	32	321	1	1	342036
4	4	0	0	-1	33	412	1	0	343699
2	3	1	1	-1	32	460	1	1	345643
2	3	1	1	-1	34	354	1	1	347107
4	1	0	0	-1	33	446	2	1	348928
2	1	0	0	1	51	359	1	1	350743
3	3	1	1	1	52	335	1	0	352123
3	3	1	1	1	54	458	2	1	353572
1	3	1	1	-1	34	489	1	1	355040
1	3	1	1	-1	34	366	1	1	356655
3	2	0	0	-1	33	599	2	1	358500
3	2	1	1	1	52	443	2	1	364106
1	2	0	0	1	53	453	1	1	365535
2	2	1	1	-1	32	375	1	1	367386
1	1	0	0	1	53	324	1	1	369070
2	1	0	0	1	51	345	1	1	370497
1	2	0	0	1	51	337	1	1	372146
1	2	1	1	-1	32	382	1	1	373930
4	4	1	1	1	54	389	2	1	375668
4	4	0	0	-1	33	343	2	1	377210
3	4	1	1	1	52	507	2	1	378867
1	4	0	0	1	53	505	1	1	380463
2	3	1	1	-1	32	450	1	1	382039
1	3	1	1	-1	34	403	1	1	383427
1	4	1	1	-1	34	350	1	1	385110
4	4	0	0	-1	33	396	2	1	386723
3	4	1	1	1	52	496	2	1	388720
3	4	0	0	-1	33	361	2	1	390275
2	4	1	1	-1	32	392	1	1	391705
1	4	0	0	1	53	406	1	1	393564
3	2	0	0	-1	31	481	2	1	395211
4	2	1	1	1	52	469	2	1	397114
1	2	0	0	1	53	363	1	1	398706
4	2	1	1	1	52	452	2	1	400276
2	1	0	0	1	53	499	1	1	401691
3	1	0	0	-1	31	566	2	1	403741
3	2	0	0	-1	31	432	2	1	404992
4	2	1	1	1	52	468	1	0	406726
1	3	1	1	-1	34	388	1	1	408148
4	3	1	1	1	54	504	2	1	409805
3	4	1	1	1	54	522	2	1	411210
3	4	0	0	-1	33	602	2	1	412912
4	1	0	0	-1	31	677	2	1	414554
1	1	0	0	1	51	375	1	1	416271
4	3	1	1	1	52	470	2	1	418026
3	3	1	1	1	54	403	2	1	419805
1	2	0	0	1	53	420	1	1	421446
1	2	1	1	-1	32	471	1	1	423037
3	2	0	0	-1	33	534	2	1	424694
3	2	1	1	1	52	478	2	1	426124
2	1	0	0	1	53	397	1	1	428027
3	1	0	0	-1	31	504	2	1	429911
1	2	0	0	1	51	387	1	1	431696
1	2	1	1	-1	32	465	1	1	432970
4	2	0	0	-1	33	523	2	1	434523
4	2	1	1	1	52	441	2	1	435835
2	1	0	0	1	53	510	1	1	437249
1	1	0	0	1	51	705	1	1	439090
2	4	1	1	-1	32	696	1	1	441035
4	4	0	0	-1	33	494	2	1	442670
3	4	1	1	1	52	894	1	0	444734
4	4	0	0	-1	33	634	2	1	451189
3	2	0	0	-1	31	540	2	1	453057
4	2	1	1	1	52	636	2	1	454628
1	3	1	1	-1	34	404	1	1	456177
3	3	1	1	1	54	613	2	1	457826
4	3	1	1	1	54	483	2	1	459265
4	3	1	1	1	54	348	2	1	461044
3	4	1	1	1	54	479	2	1	462350
3	4	0	0	-1	33	474	2	1	463670
1	1	0	0	1	51	385	1	1	464935
3	1	0	0	-1	31	464	2	1	466868
2	3	1	1	-1	32	406	2	0	468475
3	3	1	1	1	54	485	2	1	469811
1	1	0	0	1	53	402	1	1	471583
3	1	0	0	-1	31	559	2	1	473030
4	3	1	1	1	52	443	2	1	474559
4	3	1	1	1	54	374	2	1	476302
2	2	0	0	1	53	473	1	1	478032
1	2	1	1	-1	32	430	1	1	479471
4	4	1	1	1	54	644	2	1	481023
4	4	0	0	-1	33	323	2	1	482768
1	4	1	1	-1	32	334	1	1	484273
3	4	0	0	-1	33	614	2	1	486251
3	1	0	0	-1	31	396	2	1	488087
2	1	0	0	1	51	384	1	1	489536
4	3	1	1	1	52	503	2	1	491453
1	3	1	1	-1	34	329	1	1	493077
2	4	1	1	-1	34	419	1	1	494370
1	4	0	0	1	53	422	1	1	496058
3	3	1	1	1	52	456	2	1	497938
1	3	1	1	-1	34	431	1	1	499191
3	3	1	1	1	54	457	2	1	500523
1	3	1	1	-1	34	360	2	0	501824
4	4	1	1	1	54	444	2	1	503145
1	4	0	0	1	53	400	1	1	504585
1	3	1	1	-1	32	366	1	1	505941
3	3	1	1	1	54	386	2	1	507383
4	1	0	0	-1	33	658	2	1	509532
2	1	0	0	1	51	409	1	1	510950
3	2	0	0	-1	31	478	2	1	512899
3	2	1	1	1	52	426	2	1	514224
2	2	0	0	1	53	669	1	1	516053
4	2	1	1	1	52	542	2	1	517445
4	1	0	0	-1	33	425	2	1	518927
1	1	0	0	1	51	455	1	1	520841
1	3	1	1	-1	32	544	1	1	522694
4	3	1	1	1	54	519	2	1	524265
3	1	0	0	-1	33	517	1	0	526224
4	1	0	0	-1	31	487	2	1	528086
2	1	0	0	1	51	477	1	1	529431
4	1	0	0	-1	31	696	2	1	539347
2	3	1	1	-1	32	418	1	1	540592
4	3	1	1	1	54	425	2	1	542150
3	4	1	1	1	54	428	2	1	543489
2	4	0	0	1	53	378	2	0	544808
3	2	0	0	-1	31	366	2	1	545982
2	2	1	1	-1	32	409	1	1	547418
2	2	0	0	1	53	554	1	1	549044
3	2	1	1	1	52	451	2	1	550710
1	1	0	0	1	53	426	1	1	552132
3	1	0	0	-1	31	511	2	1	554071
3	2	0	0	-1	31	454	2	1	555859
4	2	1	1	1	52	461	2	1	557260
3	4	1	1	1	54	395	2	1	559021
4	4	0	0	-1	33	474	2	1	560482
4	3	1	1	1	52	353	2	1	562034
2	3	1	1	-1	34	489	1	1	564027
4	3	1	1	1	54	433	2	1	565872
3	3	1	1	1	54	434	2	1	567475
2	2	0	0	1	53	417	1	1	568922
4	2	1	1	1	52	429	2	1	570345
3	2	0	0	-1	33	449	2	1	572189
1	2	1	1	-1	32	402	1	1	573502
3	3	1	1	1	54	429	2	1	575079
1	3	1	1	-1	34	457	1	1	576688
2	1	0	0	1	53	563	1	1	578443
1	1	0	0	1	51	380	1	1	580231
1	4	1	1	-1	32	391	1	1	581563
2	4	0	0	1	53	508	1	1	583223
3	3	1	1	1	52	530	2	1	584997
4	3	1	1	1	54	585	2	1	586807
4	3	1	1	1	54	579	2	1	588659
1	3	1	1	-1	34	341	1	1	590172
3	1	0	0	-1	33	582	2	1	591863
3	1	0	0	-1	31	346	2	1	593629
4	3	1	1	1	52	390	2	1	595099
3	3	1	1	1	54	482	2	1	596837
4	4	1	1	1	54	439	2	1	598667
3	4	0	0	-1	33	369	2	1	600129
4	1	0	0	-1	31	406	2	1	601423
3	1	0	0	-1	31	378	2	1	602685
3	1	0	0	-1	31	349	2	1	603865
2	1	0	0	1	51	352	1	1	605238
1	1	0	0	1	51	380	1	1	606691
1	1	0	0	1	51	343	1	1	608420
4	2	0	0	-1	31	346	2	1	609680
2	2	1	1	-1	32	348	2	0	611528
1	4	1	1	-1	34	407	1	1	613347
1	4	0	0	1	53	316	1	1	614687
2	2	0	0	1	51	583	1	1	616529
3	2	1	1	1	52	374	2	1	622793
3	4	1	1	1	54	442	2	1	624468
4	4	0	0	-1	33	276	2	1	625943
4	3	1	1	1	52	384	2	1	627567
2	3	1	1	-1	34	385	1	1	628965
4	1	0	0	-1	33	424	2	1	630491
4	1	0	0	-1	31	297	2	1	632127
2	1	0	0	1	51	345	1	1	633930
2	1	0	0	1	51	295	1	1	635461
3	1	0	0	-1	31	351	2	1	636661
3	1	0	0	-1	31	416	2	1	638535
4	1	0	0	-1	31	368	2	1	639755
3	1	0	0	-1	31	442	2	1	641167
2	3	1	1	-1	32	361	1	1	642847
4	3	1	1	1	54	608	2	1	644667
2	2	0	0	1	53	487	2	0	646103
3	2	1	1	1	52	453	2	1	647952
4	3	1	1	1	54	380	2	1	649526
1	3	1	1	-1	34	412	1	1	651398
4	4	1	1	1	54	484	2	1	652765
4	4	0	0	-1	33	372	2	1	654046
3	3	1	1	1	52	444	2	1	655824
2	3	1	1	-1	34	354	1	1	656991
4	1	0	0	-1	33	503	2	1	658986
3	1	0	0	-1	31	399	1	0	660347
2	1	0	0	1	51	468	1	1	662267
2	1	0	0	1	51	361	1	1	664082
3	1	0	0	-1	31	635	2	1	665760
2	1	0	0	1	51	521	1	1	667504
3	3	1	1	1	52	450	2	1	669085
3	3	1	1	1	54	384	2	1	670637
4	4	1	1	1	54	454	2	1	672325
2	4	0	0	1	53	526	1	1	674194
1	3	1	1	-1	32	437	1	1	675870
3	3	1	1	1	54	439	2	1	677243
2	1	0	0	1	53	455	1	1	678760
2	1	0	0	1	51	344	1	1	680528
4	1	0	0	-1	31	387	2	1	682315
2	1	0	0	1	51	310	1	1	683663
2	3	1	1	-1	32	361	1	1	685432
4	3	1	1	1	54	393	2	1	686928
4	3	1	1	1	54	354	2	1	688474
3	3	1	1	1	54	352	1	0	689853
3	2	0	0	-1	33	576	2	1	691608
1	2	1	1	-1	32	450	1	1	693152
2	1	0	0	1	53	449	1	1	694427
4	1	0	0	-1	31	479	2	1	695932
4	4	1	1	1	52	418	2	1	697779
3	4	0	0	-1	33	541	2	1	699150
3	2	0	0	-1	31	394	2	1	700488
1	2	1	1	-1	32	432	1	1	703819
2	4	1	1	-1	34	461	1	1	705716
2	4	0	0	1	53	349	1	1	707088
4	4	1	1	1	52	513	2	1	708590
2	4	0	0	1	53	478	1	1	710118
3	4	1	1	1	52	474	2	1	711421
2	4	0	0	1	53	538	1	1	713286
3	4	1	1	1	52	415	2	1	714578
4	4	0	0	-1	33	454	2	1	716223
1	1	0	0	1	51	430	1	1	718113
2	1	0	0	1	51	445	2	0	719537
1	4	1	1	-1	32	380	2	0	721102
3	4	0	0	-1	33	631	2	1	722752
2	1	0	0	1	51	463	1	1	724711
2	1	0	0	1	51	362	1	1	725956
4	3	1	1	1	52	615	2	1	727981
4	3	1	1	1	54	483	2	1	729646
1	1	0	0	1	53	379	1	1	731403
2	1	0	0	1	51	609	1	1	733117
3	4	1	1	1	52	463	2	1	735024
1	4	0	0	1	53	453	1	1	736910
4	4	1	1	1	52	675	2	1	738634
1	4	0	0	1	53	390	1	1	740082
2	4	1	1	-1	32	426	1	1	741580
3	4	0	0	-1	33	473	2	1	743385
4	3	1	1	1	52	515	2	1	744972
1	3	1	1	-1	34	463	1	1	746893
1	2	0	0	1	53	327	1	1	748117
4	2	1	1	1	52	444	1	0	750051
2	3	1	1	-1	34	637	1	1	752052
2	3	1	1	-1	34	352	1	1	753507
4	1	0	0	-1	33	457	2	1	755320
4	1	0	0	-1	31	421	2	1	756761
1	4	1	1	-1	32	408	1	1	757979
2	4	0	0	1	53	544	1	1	759382
2	1	0	0	1	51	348	1	1	761018
3	1	0	0	-1	31	356	2	1	762620
1	1	0	0	1	51	395	1	1	763916
2	1	0	0	1	51	361	1	1	765643
2	4	1	1	-1	32	376	1	1	767385
3	4	0	0	-1	33	493	2	1	768736
2	1	0	0	1	51	433	1	1	770292
1	1	0	0	1	51	412	1	1	771540
1	2	0	0	1	51	338	1	1	773052
2	2	1	1	-1	32	476	1	1	774436
3	4	1	1	1	54	483	2	1	775996
3	4	0	0	-1	33	398	2	1	777875
2	4	1	1	-1	32	458	1	1	779605
3	4	0	0	-1	33	603	2	1	781501
2	2	0	0	1	51	372	1	1	783070
4	2	1	1	1	52	604	2	1	791605
4	2	0	0	-1	33	399	2	1	793053
1	2	1	1	-1	32	465	1	1	794715
3	1	0	0	-1	33	464	2	1	796617
1	1	0	0	1	51	615	1	1	798473
3	1	0	0	-1	31	438	2	1	799868
4	1	0	0	-1	31	446	2	1	801564
2	3	1	1	-1	32	399	1	1	803159
3	3	1	1	1	54	431	2	1	804555
1	3	1	1	-1	34	520	1	1	805937
2	3	1	1	-1	34	539	1	1	807396
2	3	1	1	-1	34	382	1	1	809208
3	3	1	1	1	54	447	2	1	810889
4	2	0	0	-1	33	461	2	1	812675
3	2	1	1	1	52	435	2	1	814509
2	1	0	0	1	53	437	1	1	815880
3	1	0	0	-1	31	527	2	1	817442
3	1	0	0	-1	31	431	2	1	818806
4	1	0	0	-1	31	690	2	1	820722
3	2	0	0	-1	31	407	2	1	822374
3	2	1	1	1	52	486	2	1	823692
2	1	0	0	1	53	483	1	1	825120
1	1	0	0	1	51	434	1	1	826720
2	2	0	0	1	51	516	1	1	828291
3	2	1	1	1	52	581	2	1	829806
2	2	0	0	1	53	477	1	1	831405
3	2	1	1	1	52	591	2	1	833126
3	2	0	0	-1	33	447	2	1	834689
2	2	1	1	-1	32	462	1	1	836467
2	2	0	0	1	53	392	1	1	838055
4	2	1	1	1	52	454	2	1	839411
4	3	1	1	1	54	402	2	1	841299
3	3	1	1	1	54	526	2	1	842663
3	4	1	1	1	54	484	2	1	844595
4	4	0	0	-1	33	690	2	1	846289
1	2	0	0	1	51	574	1	1	848130
3	2	1	1	1	52	469	2	1	849771
4	3	1	1	1	54	461	2	1	851714
2	3	1	1	-1	34	524	1	1	853539
3	3	1	1	1	54	450	2	1	855027
3	3	1	1	1	54	466	2	1	856840
2	1	0	0	1	53	507	1	1	858342
3	1	0	0	-1	31	495	2	1	859669
3	4	1	1	1	52	500	2	1	861512
2	4	0	0	1	53	452	1	1	862814
1	4	1	1	-1	32	644	1	1	864419
2	4	0	0	1	53	469	1	1	865813
1	2	0	0	1	51	380	1	1	867605
3	2	1	1	1	52	468	2	1	869285
3	1	0	0	-1	33	379	2	1	870896
1	1	0	0	1	51	483	1	1	879288
