# Supplementary material for: Frequency Band-Specific Electrical Brain Stimulation Modulates Cognitive Control Processes
Source: PLoS One. 2015 Sep 25;10(9):e0138984. doi: 10.1371/journal.pone.0138984 (PMC4583279; doi:10.1371/journal.pone.0138984)
Supplement: S2 File — This zip archive contains the necessary Matlab code, SPSS syntax, SPSS data and raw logfile data to perform the analyses described in the paper. EEG data and Matlab code to extract peak frequencies are available upon request (joramvandriel@gmail.com). (ZIP) [file pone.0138984.s002.zip › S2_File/rawdata/alpha/pp04_simonC1_POST-STIM.txt]

4	4	1	1	1	52	494	2	1	7524
1	4	0	0	1	53	385	1	1	9293
2	3	1	1	-1	32	355	2	0	10909
4	3	1	1	1	54	445	2	1	12721
4	4	1	1	1	54	410	2	1	14583
2	4	0	0	1	53	388	2	0	15977
4	2	0	0	-1	31	484	2	1	17393
3	2	1	1	1	52	518	2	1	18729
2	2	0	0	1	53	0	0	0	22226
3	2	1	1	1	52	629	2	1	23877
2	1	0	0	1	53	425	1	1	25256
2	1	0	0	1	51	344	1	1	26893
3	1	0	0	-1	31	430	2	1	28178
1	1	0	0	1	51	473	1	1	29630
3	2	0	0	-1	31	394	2	1	30989
4	2	1	1	1	52	453	2	1	32633
1	4	1	1	-1	34	409	1	1	34111
1	4	0	0	1	53	405	1	1	35510
4	3	1	1	1	52	377	2	1	37035
4	3	1	1	1	54	542	2	1	38795
1	2	0	0	1	53	448	1	1	40529
1	2	1	1	-1	32	392	1	1	41881
3	3	1	1	1	54	398	2	1	43096
1	3	1	1	-1	34	422	1	1	44860
4	2	0	0	-1	33	410	2	1	46479
1	2	1	1	-1	32	430	1	1	47769
1	3	1	1	-1	34	391	1	1	49518
4	3	1	1	1	54	468	2	1	51195
1	3	1	1	-1	34	540	1	1	53073
1	3	1	1	-1	34	470	1	1	54349
2	3	1	1	-1	34	417	1	1	56038
2	3	1	1	-1	34	287	1	1	57187
3	3	1	1	1	54	504	2	1	59086
4	3	1	1	1	54	384	2	1	60923
3	1	0	0	-1	33	378	1	0	62272
4	1	0	0	-1	31	453	2	1	63946
3	2	0	0	-1	31	617	2	1	65468
1	2	1	1	-1	32	404	1	1	67095
1	3	1	1	-1	34	306	1	1	68278
2	3	1	1	-1	34	612	1	1	70160
2	2	0	0	1	53	386	1	1	71922
3	2	1	1	1	52	424	2	1	73415
4	1	0	0	-1	33	499	2	1	74851
4	1	0	0	-1	31	360	2	1	76690
3	2	0	0	-1	31	326	1	0	78351
3	2	1	1	1	52	426	2	1	80244
4	2	0	0	-1	33	343	2	1	81542
2	2	1	1	-1	32	431	1	1	83374
2	2	0	0	1	53	468	1	1	85122
3	2	1	1	1	52	333	1	0	94765
2	3	1	1	-1	34	402	1	1	96136
1	3	1	1	-1	34	360	1	1	97900
3	4	1	1	1	54	362	2	1	99677
2	4	0	0	1	53	502	2	0	101241
4	1	0	0	-1	31	521	2	1	103006
4	1	0	0	-1	31	369	2	1	104550
3	1	0	0	-1	31	428	2	1	105894
3	1	0	0	-1	31	317	2	1	107634
4	3	1	1	1	52	573	2	1	109035
4	3	1	1	1	54	365	2	1	110249
1	1	0	0	1	53	357	1	1	111873
4	1	0	0	-1	31	369	2	1	113533
1	3	1	1	-1	32	424	1	1	114861
2	3	1	1	-1	34	688	1	1	116362
3	4	1	1	1	54	414	2	1	118202
3	4	0	0	-1	33	344	2	1	119384
2	2	0	0	1	51	490	1	1	121240
2	2	1	1	-1	32	356	1	1	123020
1	4	1	1	-1	34	349	1	1	124328
4	4	0	0	-1	33	409	2	1	126035
4	3	1	1	1	52	675	2	1	128065
1	3	1	1	-1	34	332	1	1	129281
2	2	0	0	1	53	337	1	1	130487
3	2	1	1	1	52	444	2	1	132183
4	3	1	1	1	54	406	1	0	133636
1	3	1	1	-1	34	313	1	1	134892
2	2	0	0	1	53	450	1	1	136770
1	2	1	1	-1	32	300	1	1	138359
3	4	1	1	1	54	465	2	1	139985
1	4	0	0	1	53	377	1	1	141838
3	1	0	0	-1	31	436	2	1	143452
4	1	0	0	-1	31	563	2	1	145335
4	4	1	1	1	52	367	2	1	147025
2	4	0	0	1	53	399	1	1	148365
4	4	1	1	1	52	465	2	1	150260
1	4	0	0	1	53	384	1	1	151781
4	4	1	1	1	52	442	2	1	153533
4	4	0	0	-1	33	392	2	1	155043
1	3	1	1	-1	32	349	1	1	156514
3	3	1	1	1	54	412	2	1	158016
2	1	0	0	1	53	376	1	1	159642
3	1	0	0	-1	31	431	2	1	161518
2	4	1	1	-1	32	406	1	1	163354
2	4	0	0	1	53	414	1	1	165184
1	3	1	1	-1	32	485	1	1	166831
2	3	1	1	-1	34	456	1	1	168511
3	4	1	1	1	54	482	2	1	170007
1	4	0	0	1	53	447	1	1	171561
2	3	1	1	-1	32	433	1	1	173144
3	3	1	1	1	54	332	1	0	177331
1	1	0	0	1	53	342	1	1	179055
1	1	0	0	1	51	311	1	1	180306
4	2	0	0	-1	31	428	2	1	181683
1	2	1	1	-1	32	369	2	0	183209
2	1	0	0	1	53	547	1	1	185100
2	1	0	0	1	51	327	1	1	186257
3	2	0	0	-1	31	554	2	1	188167
1	2	1	1	-1	32	373	1	1	189544
3	1	0	0	-1	33	479	1	0	191212
2	1	0	0	1	51	465	1	1	192515
3	4	1	1	1	52	370	1	0	194119
3	4	0	0	-1	33	379	1	0	195952
2	3	1	1	-1	32	408	1	1	197406
4	3	1	1	1	54	457	2	1	199083
3	2	0	0	-1	33	347	1	0	200615
1	2	1	1	-1	32	443	1	1	201930
2	2	0	0	1	53	475	1	1	203391
1	2	1	1	-1	32	396	1	1	204841
2	2	0	0	1	53	361	1	1	206550
3	2	1	1	1	52	312	2	1	207982
4	1	0	0	-1	33	371	2	1	209294
1	1	0	0	1	51	323	1	1	210990
4	3	1	1	1	52	326	1	0	212126
1	3	1	1	-1	34	536	1	1	213860
2	1	0	0	1	53	367	1	1	215544
4	1	0	0	-1	31	416	2	1	217329
3	2	0	0	-1	31	420	1	0	219234
1	2	1	1	-1	32	402	1	1	220605
3	4	1	1	1	54	418	2	1	222049
2	4	0	0	1	53	369	1	1	223583
2	1	0	0	1	51	327	1	1	224967
4	1	0	0	-1	31	319	2	1	226467
1	4	1	1	-1	32	387	1	1	227852
3	4	0	0	-1	33	495	2	1	229665
2	3	1	1	-1	32	480	1	1	230966
1	3	1	1	-1	34	461	1	1	232666
1	4	1	1	-1	34	528	1	1	234601
4	4	0	0	-1	33	338	2	1	235941
3	2	0	0	-1	31	540	2	1	237462
3	2	1	1	1	52	408	2	1	238782
2	2	0	0	1	53	378	1	1	239982
1	2	1	1	-1	32	370	1	1	241285
2	4	1	1	-1	34	423	1	1	243033
2	4	0	0	1	53	316	1	1	244572
3	4	1	1	1	52	390	2	1	245811
4	4	0	0	-1	33	436	2	1	247220
1	3	1	1	-1	32	407	1	1	248989
2	3	1	1	-1	34	347	2	0	250465
1	1	0	0	1	53	386	1	1	252090
3	1	0	0	-1	31	464	2	1	259496
4	4	1	1	1	52	446	2	1	260793
4	4	0	0	-1	33	409	2	1	262688
1	2	0	0	1	51	476	1	1	264008
1	2	1	1	-1	32	504	1	1	265527
4	4	1	1	1	54	415	2	1	267274
3	4	0	0	-1	33	368	2	1	268890
2	3	1	1	-1	32	398	1	1	270093
3	3	1	1	1	54	582	2	1	272172
2	1	0	0	1	53	492	1	1	273910
2	1	0	0	1	51	407	1	1	275368
3	1	0	0	-1	31	485	2	1	277045
1	1	0	0	1	51	357	1	1	278281
1	4	1	1	-1	32	377	1	1	280162
3	4	0	0	-1	33	399	2	1	281813
3	3	1	1	1	52	539	2	1	283848
1	3	1	1	-1	34	383	1	1	285230
2	2	0	0	1	53	421	1	1	286568
1	2	1	1	-1	32	399	1	1	287807
4	4	1	1	1	54	407	2	1	289715
4	4	0	0	-1	33	390	1	0	291404
2	2	0	0	1	51	365	1	1	292844
3	2	1	1	1	52	788	2	1	294987
2	2	0	0	1	53	441	1	1	296332
3	2	1	1	1	52	447	2	1	297904
2	4	1	1	-1	34	499	1	1	299713
4	4	0	0	-1	33	414	2	1	301528
2	2	0	0	1	51	399	1	1	303425
3	2	1	1	1	52	350	1	0	304723
2	3	1	1	-1	34	520	1	1	306603
2	3	1	1	-1	34	577	1	1	308401
1	2	0	0	1	53	630	1	1	310226
4	2	1	1	1	52	485	2	1	311985
4	4	1	1	1	54	391	2	1	313717
3	4	0	0	-1	33	389	1	0	315366
3	1	0	0	-1	31	319	2	1	316899
2	1	0	0	1	51	374	1	1	318621
1	1	0	0	1	51	438	1	1	320071
2	1	0	0	1	51	459	1	1	321997
1	1	0	0	1	51	361	1	1	323619
1	1	0	0	1	51	372	1	1	325063
4	4	1	1	1	52	496	2	1	326502
4	4	0	0	-1	33	379	2	1	327859
1	2	0	0	1	51	408	1	1	329455
4	2	1	1	1	52	493	2	1	330963
1	1	0	0	1	53	518	1	1	332350
3	1	0	0	-1	31	486	2	1	333695
2	1	0	0	1	51	657	1	1	335624
4	1	0	0	-1	31	413	2	1	337146
3	4	1	1	1	52	476	2	1	338783
4	4	0	0	-1	33	367	2	1	347068
4	3	1	1	1	52	449	2	1	348654
1	3	1	1	-1	34	390	1	1	350479
3	4	1	1	1	54	496	2	1	351894
4	4	0	0	-1	33	383	2	1	353084
1	3	1	1	-1	32	413	1	1	354680
1	3	1	1	-1	34	408	1	1	356135
3	1	0	0	-1	33	418	2	1	357960
4	1	0	0	-1	31	560	2	1	359616
4	4	1	1	1	52	435	2	1	361412
3	4	0	0	-1	33	439	2	1	362711
1	3	1	1	-1	32	578	1	1	364600
4	3	1	1	1	54	454	2	1	366175
1	3	1	1	-1	34	373	2	0	367956
2	3	1	1	-1	34	452	1	1	369568
1	1	0	0	1	53	367	1	1	371130
4	1	0	0	-1	31	418	2	1	372927
3	4	1	1	1	52	506	2	1	374418
3	4	0	0	-1	33	690	2	1	376374
4	3	1	1	1	52	390	2	1	377829
2	3	1	1	-1	34	436	1	1	379225
1	1	0	0	1	53	460	1	1	380661
1	1	0	0	1	51	397	1	1	382321
2	1	0	0	1	51	414	1	1	383930
2	1	0	0	1	51	372	1	1	385260
1	2	0	0	1	51	462	1	1	386694
2	2	1	1	-1	32	450	1	1	388174
1	2	0	0	1	53	552	1	1	389903
3	2	1	1	1	52	370	2	1	391626
4	2	0	0	-1	33	413	2	1	393093
2	2	1	1	-1	32	482	1	1	394915
2	3	1	1	-1	34	410	1	1	396782
3	3	1	1	1	54	398	2	1	398201
4	3	1	1	1	54	413	2	1	399935
4	3	1	1	1	54	450	2	1	401360
1	4	1	1	-1	34	621	1	1	402933
3	4	0	0	-1	33	381	2	1	404332
1	1	0	0	1	51	468	2	0	405854
4	1	0	0	-1	31	403	2	1	407419
2	4	1	1	-1	32	444	1	1	408940
4	4	0	0	-1	33	477	1	0	410853
4	1	0	0	-1	31	419	2	1	412593
3	1	0	0	-1	31	432	2	1	414021
2	1	0	0	1	51	445	1	1	415902
2	1	0	0	1	51	347	1	1	417453
1	1	0	0	1	51	409	1	1	418814
4	1	0	0	-1	31	606	2	1	420591
2	4	1	1	-1	32	582	1	1	422106
3	4	0	0	-1	33	478	2	1	423522
4	1	0	0	-1	31	421	2	1	425347
3	1	0	0	-1	31	339	2	1	433671
4	3	1	1	1	52	394	2	1	435486
1	3	1	1	-1	34	373	1	1	436940
1	2	0	0	1	53	524	2	0	438735
2	2	1	1	-1	32	441	1	1	440173
1	3	1	1	-1	34	386	1	1	441753
3	3	1	1	1	54	654	2	1	443429
4	1	0	0	-1	33	434	2	1	445127
1	1	0	0	1	51	390	1	1	446911
2	3	1	1	-1	32	788	1	1	448861
3	3	1	1	1	54	362	2	1	450226
4	4	1	1	1	54	399	2	1	451757
4	4	0	0	-1	33	341	2	1	453473
2	1	0	0	1	51	370	1	1	455234
4	1	0	0	-1	31	543	2	1	457220
1	3	1	1	-1	32	391	1	1	458856
4	3	1	1	1	54	439	2	1	460765
2	4	1	1	-1	34	464	1	1	462266
4	4	0	0	-1	33	419	2	1	463928
2	4	1	1	-1	32	500	1	1	465794
4	4	0	0	-1	33	419	2	1	467375
1	4	1	1	-1	32	388	1	1	469236
3	4	0	0	-1	33	332	2	1	470896
4	4	1	1	1	52	463	2	1	472727
1	4	0	0	1	53	347	1	1	474299
2	4	1	1	-1	32	439	1	1	475936
3	4	0	0	-1	33	456	1	0	477809
4	1	0	0	-1	31	737	2	1	479996
4	1	0	0	-1	31	380	2	1	481330
1	2	0	0	1	51	416	1	1	482588
1	2	1	1	-1	32	429	1	1	484463
3	1	0	0	-1	33	427	2	1	486372
3	1	0	0	-1	31	548	2	1	487958
2	2	0	0	1	51	455	1	1	489887
2	2	1	1	-1	32	751	1	1	491818
3	4	1	1	1	54	464	2	1	493573
1	4	0	0	1	53	481	1	1	494934
1	3	1	1	-1	32	441	1	1	496423
4	3	1	1	1	54	450	2	1	497985
4	4	1	1	1	54	416	2	1	499424
1	4	0	0	1	53	466	1	1	500756
2	3	1	1	-1	32	493	1	1	502692
3	3	1	1	1	54	491	2	1	504030
4	2	0	0	-1	33	381	2	1	505824
3	2	1	1	1	52	446	2	1	507774
3	2	0	0	-1	33	521	2	1	509156
1	2	1	1	-1	32	523	1	1	510807
4	1	0	0	-1	33	438	2	1	512702
4	1	0	0	-1	31	582	2	1	514509
2	3	1	1	-1	32	384	1	1	516323
1	3	1	1	-1	34	416	1	1	527257
1	4	1	1	-1	34	459	1	1	529205
3	4	0	0	-1	33	433	2	1	530936
3	1	0	0	-1	31	362	2	1	532268
2	1	0	0	1	51	510	1	1	533858
2	4	1	1	-1	32	471	1	1	535260
1	4	0	0	1	53	499	1	1	536813
2	2	0	0	1	51	374	1	1	538391
1	2	1	1	-1	32	379	1	1	539698
1	2	0	0	1	53	427	1	1	541567
4	2	1	1	1	52	452	2	1	543504
3	3	1	1	1	54	455	2	1	545233
1	3	1	1	-1	34	476	1	1	546693
3	4	1	1	1	54	538	2	1	548547
3	4	0	0	-1	33	446	2	1	549982
1	3	1	1	-1	32	546	1	1	551680
3	3	1	1	1	54	518	2	1	553466
1	3	1	1	-1	34	420	1	1	554947
2	3	1	1	-1	34	545	1	1	556937
3	1	0	0	-1	33	666	2	1	558486
3	1	0	0	-1	31	398	2	1	560250
2	3	1	1	-1	32	960	1	1	562148
2	3	1	1	-1	34	414	1	1	563801
3	2	0	0	-1	33	415	2	1	565585
4	2	1	1	1	52	432	2	1	567408
4	4	1	1	1	54	340	2	1	569145
1	4	0	0	1	53	417	1	1	570848
3	1	0	0	-1	31	536	2	1	572654
4	1	0	0	-1	31	375	2	1	574434
1	4	1	1	-1	32	385	1	1	576228
1	4	0	0	1	53	415	1	1	577517
4	3	1	1	1	52	478	2	1	579291
4	3	1	1	1	54	462	2	1	581169
2	2	0	0	1	53	519	1	1	582774
4	2	1	1	1	52	515	2	1	584735
3	2	0	0	-1	33	380	2	1	586608
4	2	1	1	1	52	429	2	1	588001
1	1	0	0	1	53	433	1	1	589537
3	1	0	0	-1	31	358	2	1	590821
2	1	0	0	1	51	776	1	1	592528
1	1	0	0	1	51	418	1	1	593917
4	2	0	0	-1	31	432	2	1	595798
4	2	1	1	1	52	554	2	1	597837
1	3	1	1	-1	34	405	1	1	599471
3	3	1	1	1	54	443	2	1	601346
2	1	0	0	1	53	564	1	1	603207
3	1	0	0	-1	31	592	2	1	605302
3	1	0	0	-1	31	386	2	1	606611
2	1	0	0	1	51	605	1	1	608344
2	4	1	1	-1	32	439	1	1	610281
4	4	0	0	-1	33	459	2	1	617633
2	1	0	0	1	51	447	1	1	619108
3	1	0	0	-1	31	399	2	1	620814
1	1	0	0	1	51	529	1	1	622833
3	1	0	0	-1	31	364	2	1	624238
1	1	0	0	1	51	406	1	1	625610
1	1	0	0	1	51	386	1	1	626811
4	2	0	0	-1	31	664	2	1	628735
2	2	1	1	-1	32	383	2	0	629975
4	2	0	0	-1	33	501	2	1	631401
3	2	1	1	1	52	515	2	1	633124
3	2	0	0	-1	33	441	2	1	634440
2	2	1	1	-1	32	500	1	1	635797
2	1	0	0	1	53	536	1	1	637318
1	1	0	0	1	51	341	1	1	638875
2	1	0	0	1	51	556	1	1	640347
4	1	0	0	-1	31	371	2	1	641744
1	1	0	0	1	51	376	1	1	643040
4	1	0	0	-1	31	443	2	1	644711
4	1	0	0	-1	31	301	2	1	646307
3	1	0	0	-1	31	628	2	1	647987
4	4	1	1	1	52	437	2	1	649583
2	4	0	0	1	53	508	1	1	651229
3	4	1	1	1	52	427	2	1	653050
4	4	0	0	-1	33	498	2	1	654997
1	1	0	0	1	51	369	1	1	656755
3	1	0	0	-1	31	315	2	1	658288
4	4	1	1	1	52	418	2	1	659714
4	4	0	0	-1	33	366	2	1	661188
3	3	1	1	1	52	340	1	0	662686
1	3	1	1	-1	34	450	1	1	664410
4	2	0	0	-1	33	368	2	1	665779
1	2	1	1	-1	32	402	1	1	667407
3	2	0	0	-1	33	433	2	1	668955
1	2	1	1	-1	32	354	2	0	670266
1	4	1	1	-1	34	438	1	1	672018
2	4	0	0	1	53	454	1	1	673526
4	2	0	0	-1	31	416	2	1	675270
3	2	1	1	1	52	438	2	1	676918
4	2	0	0	-1	33	554	2	1	678674
1	2	1	1	-1	32	553	1	1	680340
3	2	0	0	-1	33	450	2	1	682161
4	2	1	1	1	52	427	2	1	683716
4	4	1	1	1	54	395	2	1	685137
1	4	0	0	1	53	434	1	1	686615
3	3	1	1	1	52	428	2	1	688449
2	3	1	1	-1	34	600	1	1	690395
2	4	1	1	-1	34	461	1	1	691830
1	4	0	0	1	53	456	1	1	693770
1	2	0	0	1	51	369	1	1	695488
4	2	1	1	1	52	463	2	1	698992
4	2	0	0	-1	33	404	2	1	700334
1	2	1	1	-1	32	414	1	1	701610
4	1	0	0	-1	33	628	2	1	703556
1	1	0	0	1	51	388	1	1	705384
1	3	1	1	-1	32	352	1	1	707153
4	3	1	1	1	54	429	2	1	708694
1	3	1	1	-1	34	420	1	1	710408
3	3	1	1	1	54	428	2	1	712046
4	3	1	1	1	54	408	2	1	713631
3	3	1	1	1	54	366	2	1	715333
2	4	1	1	-1	34	422	1	1	716583
1	4	0	0	1	53	554	1	1	718298
1	4	1	1	-1	32	420	1	1	720066
4	4	0	0	-1	33	465	2	1	721829
3	1	0	0	-1	31	504	2	1	723612
3	1	0	0	-1	31	343	2	1	724970
2	4	1	1	-1	32	575	1	1	726739
3	4	0	0	-1	33	549	2	1	728516
1	3	1	1	-1	32	452	1	1	730268
2	3	1	1	-1	34	539	1	1	732217
2	3	1	1	-1	34	568	1	1	734082
3	3	1	1	1	54	510	2	1	735571
1	3	1	1	-1	34	469	1	1	737258
3	3	1	1	1	54	454	1	0	738696
4	4	1	1	1	54	445	1	0	740005
1	4	0	0	1	53	409	2	0	741845
2	1	0	0	1	51	452	1	1	743629
1	1	0	0	1	51	515	1	1	745090
4	1	0	0	-1	31	366	2	1	746276
4	1	0	0	-1	31	351	2	1	747581
2	2	0	0	1	51	407	1	1	748911
4	2	1	1	1	52	458	2	1	750467
4	4	1	1	1	54	368	2	1	751796
1	4	0	0	1	53	430	1	1	753222
1	2	0	0	1	51	442	1	1	754748
4	2	1	1	1	52	640	2	1	756274
3	1	0	0	-1	33	539	2	1	757981
3	1	0	0	-1	31	321	2	1	759308
1	2	0	0	1	51	384	1	1	761197
1	2	1	1	-1	32	472	1	1	762873
2	1	0	0	1	53	447	1	1	764711
2	1	0	0	1	51	436	1	1	765982
3	4	1	1	1	52	444	2	1	767690
3	4	0	0	-1	33	287	2	1	769347
2	2	0	0	1	51	395	1	1	770592
1	2	1	1	-1	32	482	2	0	771954
2	2	0	0	1	53	537	1	1	773465
3	2	1	1	1	52	582	2	1	775055
3	1	0	0	-1	33	532	2	1	777012
4	1	0	0	-1	31	422	2	1	781473
2	2	0	0	1	51	498	2	0	783276
1	2	1	1	-1	32	394	1	1	785151
2	3	1	1	-1	34	377	1	1	786556
2	3	1	1	-1	34	342	1	1	788358
3	1	0	0	-1	33	436	2	1	789759
2	1	0	0	1	51	678	1	1	791427
2	3	1	1	-1	32	396	1	1	792743
3	3	1	1	1	54	415	2	1	794497
4	4	1	1	1	54	611	2	1	796570
4	4	0	0	-1	33	592	2	1	798218
1	2	0	0	1	51	393	1	1	799870
3	2	1	1	1	52	505	2	1	801615
4	4	1	1	1	54	497	2	1	803299
2	4	0	0	1	53	475	1	1	805205
3	1	0	0	-1	31	506	2	1	806600
1	1	0	0	1	51	442	1	1	808277
3	3	1	1	1	52	429	2	1	809849
2	3	1	1	-1	34	461	1	1	811229
4	4	1	1	1	54	468	2	1	812744
2	4	0	0	1	53	329	1	1	814552
4	3	1	1	1	52	417	2	1	816057
3	3	1	1	1	54	937	2	1	817960
2	4	1	1	-1	34	367	1	1	819240
3	4	0	0	-1	33	464	2	1	820556
3	2	0	0	-1	31	550	2	1	822201
4	2	1	1	1	52	444	2	1	823676
4	3	1	1	1	54	425	2	1	825194
1	3	1	1	-1	34	319	1	1	826438
3	3	1	1	1	54	725	2	1	828466
1	3	1	1	-1	34	429	1	1	829941
3	3	1	1	1	54	450	2	1	831243
3	3	1	1	1	54	355	2	1	832443
2	2	0	0	1	53	357	1	1	834268
3	2	1	1	1	52	393	2	1	835947
2	3	1	1	-1	34	395	1	1	837252
3	3	1	1	1	54	524	2	1	838980
4	3	1	1	1	54	401	2	1	840447
1	3	1	1	-1	34	438	1	1	842031
1	3	1	1	-1	34	411	1	1	843819
3	3	1	1	1	54	385	2	1	845182
3	3	1	1	1	54	369	2	1	847052
2	3	1	1	-1	34	497	1	1	848885
1	2	0	0	1	53	354	1	1	850310
1	2	1	1	-1	32	361	1	1	852128
4	2	0	0	-1	33	527	2	1	853675
3	2	1	1	1	52	537	2	1	855418
3	3	1	1	1	54	685	2	1	857321
2	3	1	1	-1	34	375	1	1	858984
2	1	0	0	1	53	431	2	0	860658
3	1	0	0	-1	31	501	2	1	878073
