# Supplementary material for: Frequency Band-Specific Electrical Brain Stimulation Modulates Cognitive Control Processes
Source: PLoS One. 2015 Sep 25;10(9):e0138984. doi: 10.1371/journal.pone.0138984 (PMC4583279; doi:10.1371/journal.pone.0138984)
Supplement: S2 File — This zip archive contains the necessary Matlab code, SPSS syntax, SPSS data and raw logfile data to perform the analyses described in the paper. EEG data and Matlab code to extract peak frequencies are available upon request (joramvandriel@gmail.com). (ZIP) [file pone.0138984.s002.zip › S2_File/rawdata/alpha/pp05_simonA2_PRE-STIM_EEG.txt]

3	4	1	1	-1	32	537	2	1	3446
3	4	0	0	1	53	377	2	1	5261
2	4	1	1	1	52	436	1	1	6566
4	4	0	0	1	53	640	2	1	8575
2	1	0	0	-1	31	352	1	1	10398
3	1	0	0	1	51	495	2	1	12303
3	4	1	1	-1	32	464	2	1	13776
2	4	0	0	-1	33	344	1	1	15463
2	3	1	1	1	52	517	1	1	17171
4	3	1	1	-1	34	497	2	1	18941
3	2	0	0	1	53	485	2	1	20275
2	2	1	1	1	52	440	1	1	21590
1	1	0	0	-1	33	476	1	1	23130
1	1	0	0	-1	31	576	1	1	24777
2	2	0	0	-1	31	366	1	1	26511
3	2	1	1	-1	32	485	2	1	27865
3	4	1	1	-1	34	459	2	1	29345
2	4	0	0	-1	33	334	1	1	31039
2	3	1	1	1	52	422	1	1	32850
3	3	1	1	-1	34	405	2	1	34564
2	4	1	1	1	54	403	1	1	36437
3	4	0	0	1	53	444	2	1	38154
4	3	1	1	-1	32	477	2	1	39845
1	3	1	1	1	54	455	1	1	41381
2	1	0	0	-1	33	474	1	1	43125
1	1	0	0	-1	31	343	1	1	44298
1	2	0	0	-1	31	407	1	1	45761
4	2	1	1	-1	32	389	2	1	47139
2	1	0	0	-1	33	404	1	1	48882
1	1	0	0	-1	31	560	1	1	50473
1	3	1	1	1	52	464	1	1	52186
4	3	1	1	-1	34	375	2	1	53832
1	4	1	1	1	54	463	1	1	55468
3	4	0	0	1	53	513	2	1	57473
4	1	0	0	1	51	514	2	1	59380
4	1	0	0	1	51	446	2	1	61119
1	3	1	1	1	52	425	1	1	62852
1	3	1	1	1	54	504	1	1	64228
4	4	1	1	-1	34	542	2	1	65940
3	4	0	0	1	53	523	2	1	67893
3	3	1	1	-1	32	404	2	1	69128
4	3	1	1	-1	34	482	2	1	70491
4	1	0	0	1	53	478	2	1	72225
3	1	0	0	1	51	469	2	1	73941
2	3	1	1	1	52	406	1	1	75688
4	3	1	1	-1	34	505	2	1	77224
2	2	0	0	-1	33	490	1	1	79007
2	2	1	1	1	52	378	1	1	80591
4	1	0	0	1	53	406	2	1	82105
3	1	0	0	1	51	624	2	1	92519
3	1	0	0	1	51	441	2	1	93803
1	1	0	0	-1	31	411	1	1	95511
4	2	0	0	1	51	458	2	1	97230
4	2	1	1	-1	32	511	2	1	99253
2	4	1	1	1	54	594	1	1	100820
3	4	0	0	1	53	435	2	1	102659
3	1	0	0	1	51	276	2	1	103959
2	1	0	0	-1	31	383	1	1	105304
1	4	1	1	1	52	550	1	1	107238
1	4	0	0	-1	33	465	1	1	108868
3	1	0	0	1	51	532	2	1	110483
4	1	0	0	1	51	376	2	1	111906
4	2	0	0	1	51	369	2	1	113616
3	2	1	1	-1	32	347	1	0	115014
4	4	1	1	-1	34	549	2	1	116548
4	4	0	0	1	53	336	2	1	117817
2	2	0	0	-1	31	435	1	1	119201
3	2	1	1	-1	32	405	2	1	120595
3	3	1	1	-1	34	419	2	1	121973
2	3	1	1	1	54	482	1	1	123389
3	1	0	0	1	53	469	2	1	124966
2	1	0	0	-1	31	427	1	1	126706
4	4	1	1	-1	32	480	2	1	128644
4	4	0	0	1	53	392	2	1	129863
2	4	1	1	1	52	468	1	1	131793
3	4	0	0	1	53	391	2	1	133416
1	1	0	0	-1	31	323	1	1	134976
2	1	0	0	-1	31	428	1	1	136666
4	3	1	1	-1	32	457	2	1	137989
1	3	1	1	1	54	483	1	1	139733
1	3	1	1	1	54	632	1	1	141720
2	3	1	1	1	54	495	1	1	143387
1	3	1	1	1	54	436	1	1	144861
3	3	1	1	-1	34	532	2	1	146745
2	2	0	0	-1	33	406	1	1	148272
4	2	1	1	-1	32	477	2	1	150124
2	1	0	0	-1	33	483	1	1	151614
2	1	0	0	-1	31	336	1	1	153059
3	4	1	1	-1	32	451	2	1	154971
2	4	0	0	-1	33	450	1	1	156834
4	2	0	0	1	51	362	2	1	158162
3	2	1	1	-1	32	623	2	1	160290
1	2	0	0	-1	33	482	1	1	162045
1	2	1	1	1	52	454	1	1	163452
2	3	1	1	1	54	340	1	1	165142
1	3	1	1	1	54	392	1	1	166623
2	2	0	0	-1	33	422	1	1	168468
1	2	1	1	1	52	551	1	1	169972
4	3	1	1	-1	34	509	2	1	171384
4	3	1	1	-1	34	457	2	1	176914
1	1	0	0	-1	33	580	1	1	178601
1	1	0	0	-1	31	341	1	1	179849
4	3	1	1	-1	32	474	2	1	181227
1	3	1	1	1	54	461	1	1	182954
3	3	1	1	-1	34	538	2	1	184856
3	3	1	1	-1	34	402	2	1	186760
2	1	0	0	-1	33	534	1	1	188733
2	1	0	0	-1	31	313	1	1	190358
1	2	0	0	-1	31	488	1	1	191859
2	2	1	1	1	52	431	1	1	193431
3	4	1	1	-1	34	464	2	1	195114
4	4	0	0	1	53	488	2	1	197034
1	4	1	1	1	52	485	1	1	198614
1	4	0	0	-1	33	461	1	1	200063
4	1	0	0	1	51	488	2	1	201734
1	1	0	0	-1	31	421	1	1	203235
3	1	0	0	1	51	495	2	1	205130
4	1	0	0	1	51	379	2	1	206955
4	4	1	1	-1	32	502	2	1	208720
1	4	0	0	-1	33	441	1	1	209981
4	1	0	0	1	51	510	2	1	211687
1	1	0	0	-1	31	327	1	1	212976
3	4	1	1	-1	32	661	2	1	214625
2	4	0	0	-1	33	503	1	1	216247
4	2	0	0	1	51	414	2	1	217723
3	2	1	1	-1	32	506	2	1	219668
4	1	0	0	1	53	377	2	1	221120
2	1	0	0	-1	31	457	1	1	222960
1	3	1	1	1	52	290	2	0	224479
1	3	1	1	1	54	503	1	1	226216
4	4	1	1	-1	34	491	2	1	228196
1	4	0	0	-1	33	503	1	1	230144
2	1	0	0	-1	31	392	1	1	231844
2	1	0	0	-1	31	338	1	1	233042
4	4	1	1	-1	32	502	2	1	234935
4	4	0	0	1	53	435	2	1	236476
2	2	0	0	-1	31	407	1	1	238358
4	2	1	1	-1	32	442	2	1	239754
2	3	1	1	1	54	538	1	1	241571
2	3	1	1	1	54	452	1	1	243342
4	3	1	1	-1	34	486	2	1	245260
4	3	1	1	-1	34	452	2	1	246986
1	2	0	0	-1	33	567	1	1	248459
4	2	1	1	-1	32	477	2	1	250220
2	4	1	1	1	54	474	1	1	251739
3	4	0	0	1	53	0	0	0	255415
3	3	1	1	-1	32	449	2	1	257052
1	3	1	1	1	54	608	1	1	259171
1	4	1	1	1	54	518	1	1	260694
2	4	0	0	-1	33	674	1	1	266286
4	1	0	0	1	51	455	2	1	268041
3	1	0	0	1	51	519	2	1	269704
3	4	1	1	-1	32	416	2	1	271084
2	4	0	0	-1	33	452	1	1	272896
2	4	1	1	1	52	461	1	1	274291
3	4	0	0	1	53	541	2	1	275803
2	4	1	1	1	52	446	1	1	277109
1	4	0	0	-1	33	507	1	1	278448
2	1	0	0	-1	31	673	1	1	280470
1	1	0	0	-1	31	540	1	1	281930
4	4	1	1	-1	32	497	2	1	283908
4	4	0	0	1	53	466	2	1	285883
1	3	1	1	1	52	492	1	1	287301
3	3	1	1	-1	34	0	0	0	290837
3	1	0	0	1	53	452	2	1	292662
4	1	0	0	1	51	453	2	1	293980
2	3	1	1	1	52	537	1	1	295900
3	3	1	1	-1	34	524	2	1	297634
3	3	1	1	-1	34	412	2	1	298860
4	3	1	1	-1	34	497	2	1	300623
2	4	1	1	1	54	449	1	1	302508
1	4	0	0	-1	33	334	1	1	303694
4	2	0	0	1	51	509	2	1	305191
4	2	1	1	-1	32	395	2	1	306995
1	4	1	1	1	54	414	1	1	308280
1	4	0	0	-1	33	359	1	1	310099
4	3	1	1	-1	32	438	2	1	311876
2	3	1	1	1	54	451	1	1	313550
3	1	0	0	1	53	536	2	1	314976
3	1	0	0	1	51	339	2	1	316170
4	1	0	0	1	51	386	2	1	317945
1	1	0	0	-1	31	400	1	1	319689
1	2	0	0	-1	31	339	1	1	320922
4	2	1	1	-1	32	566	2	1	322791
3	2	0	0	1	53	578	2	1	324516
2	2	1	1	1	52	659	1	1	326595
2	3	1	1	1	54	454	1	1	328226
3	3	1	1	-1	34	589	2	1	330273
4	2	0	0	1	53	437	2	1	332075
2	2	1	1	1	52	475	1	1	333723
3	2	0	0	1	53	505	2	1	335623
4	2	1	1	-1	32	432	2	1	337344
3	3	1	1	-1	34	443	2	1	338895
3	3	1	1	-1	34	375	2	1	340592
2	3	1	1	1	54	464	1	1	342171
1	3	1	1	1	54	465	1	1	343811
2	2	0	0	-1	33	615	1	1	345294
4	2	1	1	-1	32	492	2	1	346906
3	2	0	0	1	53	370	2	1	348176
1	2	1	1	1	52	524	1	1	355379
1	3	1	1	1	54	492	1	1	357105
3	3	1	1	-1	34	719	2	1	358990
4	3	1	1	-1	34	467	2	1	360405
3	3	1	1	-1	34	405	2	1	361720
1	2	0	0	-1	33	443	1	1	363165
4	2	1	1	-1	32	502	2	1	364489
3	1	0	0	1	53	536	2	1	366292
4	1	0	0	1	51	310	2	1	367788
2	1	0	0	-1	31	416	1	1	369586
1	1	0	0	-1	31	571	1	1	371383
1	2	0	0	-1	31	665	1	1	372965
3	2	1	1	-1	32	485	2	1	374865
4	1	0	0	1	53	401	2	1	376281
1	1	0	0	-1	31	544	1	1	377718
2	4	1	1	1	52	476	1	1	379234
3	4	0	0	1	53	503	2	1	380869
1	3	1	1	1	52	526	1	1	382338
1	3	1	1	1	54	426	1	1	383592
4	2	0	0	1	53	513	2	1	385065
3	2	1	1	-1	32	432	2	1	386376
1	2	0	0	-1	33	430	1	1	387749
3	2	1	1	-1	32	473	2	1	389071
2	1	0	0	-1	33	502	1	1	390840
4	1	0	0	1	51	482	2	1	392149
2	3	1	1	1	52	576	1	1	394101
3	3	1	1	-1	34	428	2	1	395493
1	2	0	0	-1	33	805	1	1	397561
2	2	1	1	1	52	508	1	1	399254
3	4	1	1	-1	34	469	2	1	400634
2	4	0	0	-1	33	619	1	1	402242
4	3	1	1	-1	32	497	2	1	403606
1	3	1	1	1	54	621	1	1	405628
2	1	0	0	-1	33	469	1	1	407160
1	1	0	0	-1	31	418	1	1	408637
4	2	0	0	1	51	451	2	1	410054
3	2	1	1	-1	32	487	2	1	411941
2	4	1	1	1	54	451	1	1	413270
2	4	0	0	-1	33	543	1	1	414944
4	3	1	1	-1	32	456	2	1	416811
4	3	1	1	-1	34	455	2	1	418668
2	1	0	0	-1	33	377	1	1	419874
2	1	0	0	-1	31	390	1	1	421400
1	3	1	1	1	52	580	1	1	422894
1	3	1	1	1	54	420	1	1	424197
4	4	1	1	-1	34	441	2	1	425594
2	4	0	0	-1	33	461	1	1	427171
4	3	1	1	-1	32	606	2	1	428684
3	3	1	1	-1	34	442	2	1	430606
4	2	0	0	1	53	516	2	1	432306
2	2	1	1	1	52	503	1	1	436827
4	4	1	1	-1	34	501	2	1	438594
2	4	0	0	-1	33	626	1	1	440465
1	1	0	0	-1	31	562	1	1	442192
4	1	0	0	1	51	452	2	1	443648
2	2	0	0	-1	31	564	1	1	445120
1	2	1	1	1	52	428	1	1	446966
3	4	1	1	-1	34	503	2	1	448350
3	4	0	0	1	53	375	2	1	449622
2	1	0	0	-1	31	444	1	1	451074
2	1	0	0	-1	31	378	1	1	452732
3	1	0	0	1	51	381	2	1	454480
4	1	0	0	1	51	389	2	1	455943
3	3	1	1	-1	32	524	2	1	457628
4	3	1	1	-1	34	515	2	1	459406
1	2	0	0	-1	33	514	1	1	461077
1	2	1	1	1	52	356	1	1	462529
4	3	1	1	-1	34	500	2	1	464486
1	3	1	1	1	54	559	1	1	465859
1	3	1	1	1	54	483	1	1	467204
4	3	1	1	-1	34	380	2	1	468961
3	3	1	1	-1	34	515	1	0	470479
2	3	1	1	1	54	562	1	1	472204
4	1	0	0	1	53	455	2	1	473719
2	1	0	0	-1	31	650	1	1	475228
2	1	0	0	-1	31	477	1	1	477007
3	1	0	0	1	51	571	2	1	478553
4	2	0	0	1	51	433	2	1	480225
3	2	1	1	-1	32	400	2	1	481699
4	3	1	1	-1	34	361	2	1	483374
1	3	1	1	1	54	445	1	1	485275
4	3	1	1	-1	34	465	2	1	486566
2	3	1	1	1	54	414	1	1	488106
2	3	1	1	1	54	336	1	1	489844
3	3	1	1	-1	34	410	2	1	491511
2	2	0	0	-1	33	465	1	1	492802
4	2	1	1	-1	32	511	2	1	494802
3	1	0	0	1	53	474	2	1	496437
1	1	0	0	-1	31	464	1	1	497990
2	2	0	0	-1	31	592	1	1	499791
4	2	1	1	-1	32	434	2	1	501531
4	2	0	0	1	53	332	2	1	502845
1	2	1	1	1	52	478	1	1	504738
2	1	0	0	-1	33	479	1	1	506568
4	1	0	0	1	51	363	2	1	507936
4	3	1	1	-1	32	489	2	1	509370
1	3	1	1	1	54	761	1	1	511462
4	1	0	0	1	53	547	2	1	513377
1	1	0	0	-1	31	430	1	1	515243
4	2	0	0	1	51	351	2	1	516687
4	2	1	1	-1	32	420	2	1	521544
3	2	0	0	1	53	442	2	1	523014
4	2	1	1	-1	32	479	2	1	524812
3	3	1	1	-1	34	476	2	1	526481
1	3	1	1	1	54	412	1	1	528355
1	1	0	0	-1	33	282	1	1	529527
2	1	0	0	-1	31	321	1	1	530728
2	3	1	1	1	52	389	1	1	532441
4	3	1	1	-1	34	423	2	1	534149
4	4	1	1	-1	34	346	2	1	535353
1	4	0	0	-1	33	447	1	1	537000
4	3	1	1	-1	32	470	2	1	538970
3	3	1	1	-1	34	375	1	0	540620
4	3	1	1	-1	34	439	2	1	541954
2	3	1	1	1	54	488	1	1	543722
2	3	1	1	1	54	341	1	1	544916
4	3	1	1	-1	34	446	2	1	546306
2	1	0	0	-1	33	481	1	1	548048
1	1	0	0	-1	31	545	1	1	549709
4	3	1	1	-1	32	468	2	1	551212
4	3	1	1	-1	34	335	2	1	553050
1	2	0	0	-1	33	595	1	1	554711
3	2	1	1	-1	32	473	2	1	556563
4	2	0	0	1	53	486	2	1	557963
3	2	1	1	-1	32	440	2	1	559539
2	2	0	0	-1	33	437	1	1	561126
4	2	1	1	-1	32	562	2	1	562954
3	2	0	0	1	53	474	2	1	564483
3	2	1	1	-1	32	485	2	1	565825
2	4	1	1	1	54	372	2	0	567306
2	4	0	0	-1	33	390	1	1	568722
1	1	0	0	-1	31	491	1	1	570210
3	1	0	0	1	51	354	2	1	571843
4	1	0	0	1	51	480	2	1	573518
4	1	0	0	1	51	374	2	1	574977
3	2	0	0	1	51	446	2	1	576922
3	2	1	1	-1	32	469	2	1	578458
2	3	1	1	1	54	543	1	1	579828
2	3	1	1	1	54	486	1	1	581570
3	3	1	1	-1	34	889	2	1	583279
1	3	1	1	1	54	913	1	1	585136
4	2	0	0	1	53	464	2	1	586526
1	2	1	1	1	52	516	1	1	588391
4	4	1	1	-1	34	470	2	1	589836
3	4	0	0	1	53	426	2	1	591464
4	3	1	1	-1	32	375	2	1	592768
3	3	1	1	-1	34	364	2	1	594307
2	1	0	0	-1	33	575	1	1	596179
1	1	0	0	-1	31	437	1	1	597983
4	3	1	1	-1	32	447	2	1	599563
3	3	1	1	-1	34	611	2	1	604678
1	3	1	1	1	54	542	1	1	606700
2	3	1	1	1	54	535	1	1	608383
2	2	0	0	-1	33	397	1	1	609890
3	2	1	1	-1	32	457	2	1	611686
4	1	0	0	1	53	396	2	1	613501
4	1	0	0	1	51	375	2	1	615342
1	2	0	0	-1	31	371	1	1	616625
2	2	1	1	1	52	481	1	1	618359
2	4	1	1	1	54	690	1	1	620018
1	4	0	0	-1	33	369	1	1	621207
4	1	0	0	1	51	411	2	1	623093
2	1	0	0	-1	31	405	1	1	624999
4	3	1	1	-1	32	386	2	1	626538
2	3	1	1	1	54	411	1	1	628281
1	4	1	1	1	54	475	1	1	630241
2	4	0	0	-1	33	410	1	1	631665
2	1	0	0	-1	31	323	1	1	633329
4	1	0	0	1	51	310	2	1	634959
1	3	1	1	1	52	453	1	1	636252
2	3	1	1	1	54	509	1	1	637981
3	1	0	0	1	53	532	2	1	639941
4	1	0	0	1	51	385	2	1	641487
2	4	1	1	1	52	457	1	1	642951
1	4	0	0	-1	33	453	1	1	644661
3	3	1	1	-1	32	562	2	1	646230
3	3	1	1	-1	34	372	2	1	647550
4	3	1	1	-1	34	471	2	1	649300
1	3	1	1	1	54	456	1	1	650613
1	2	0	0	-1	33	525	1	1	651970
3	2	1	1	-1	32	473	2	1	653770
1	1	0	0	-1	33	595	1	1	655372
4	1	0	0	1	51	470	2	1	656763
1	4	1	1	1	52	421	1	1	658426
2	4	0	0	-1	33	373	1	1	660178
2	2	0	0	-1	31	351	1	1	661501
3	2	1	1	-1	32	459	2	1	663353
3	3	1	1	-1	34	372	2	1	664677
4	3	1	1	-1	34	509	2	1	666616
1	4	1	1	1	54	430	1	1	668552
2	4	0	0	-1	33	341	1	1	669973
1	2	0	0	-1	31	394	1	1	671259
3	2	1	1	-1	32	480	2	1	672787
3	4	1	1	-1	34	366	2	1	674047
2	4	0	0	-1	33	435	1	1	675605
3	4	1	1	-1	32	415	2	1	677343
1	4	0	0	-1	33	345	2	0	679203
3	4	1	1	-1	32	425	1	0	680668
2	4	0	0	-1	33	419	2	0	682025
2	1	0	0	-1	31	482	1	1	683675
1	1	0	0	-1	31	426	1	1	688653
3	1	0	0	1	51	712	2	1	690488
2	1	0	0	-1	31	396	1	1	691932
4	2	0	0	1	51	490	2	1	693388
2	2	1	1	1	52	490	1	1	694928
2	2	0	0	-1	33	312	1	1	696685
3	2	1	1	-1	32	549	2	1	698519
4	4	1	1	-1	34	422	2	1	700083
3	4	0	0	1	53	385	2	1	701561
4	4	1	1	-1	32	392	2	1	703186
2	4	0	0	-1	33	353	1	1	705015
1	1	0	0	-1	31	411	1	1	706744
2	1	0	0	-1	31	342	1	1	707986
2	4	1	1	1	52	443	1	1	709883
4	4	0	0	1	53	597	2	1	711294
4	1	0	0	1	51	355	2	1	713084
1	1	0	0	-1	31	370	1	1	714833
4	3	1	1	-1	32	458	2	1	716309
1	3	1	1	1	54	452	1	1	717921
3	4	1	1	-1	34	482	2	1	719230
4	4	0	0	1	53	562	2	1	721008
3	4	1	1	-1	32	404	2	1	722905
1	4	0	0	-1	33	552	1	1	724833
1	4	1	1	1	52	342	1	1	726538
4	4	0	0	1	53	473	2	1	727844
3	3	1	1	-1	32	492	2	1	729477
2	3	1	1	1	54	393	1	1	731043
3	1	0	0	1	53	445	2	1	732658
3	1	0	0	1	51	383	2	1	734356
2	4	1	1	1	52	407	1	1	736192
3	4	0	0	1	53	351	2	1	737755
4	1	0	0	1	51	491	2	1	739390
3	1	0	0	1	51	364	2	1	740661
1	4	1	1	1	52	368	1	1	742253
1	4	0	0	-1	33	492	1	1	743830
4	2	0	0	1	51	318	2	1	745141
2	2	1	1	1	52	478	1	1	746876
2	2	0	0	-1	33	517	1	1	748701
3	2	1	1	-1	32	468	2	1	750109
3	2	0	0	1	53	312	2	1	751259
4	2	1	1	-1	32	433	1	0	752937
3	1	0	0	1	53	279	2	1	754606
3	1	0	0	1	51	305	2	1	756118
1	1	0	0	-1	31	306	1	1	757443
4	1	0	0	1	51	306	2	1	758706
4	3	1	1	-1	32	383	2	1	760492
1	3	1	1	1	54	309	2	0	761971
3	1	0	0	1	53	522	2	1	763702
2	1	0	0	-1	31	347	1	1	764887
1	4	1	1	1	52	491	1	1	766358
1	4	0	0	-1	33	346	1	1	773960
4	2	0	0	1	51	490	2	1	775362
4	2	1	1	-1	32	407	2	1	776902
1	2	0	0	-1	33	423	1	1	778134
3	2	1	1	-1	32	662	2	1	779726
3	2	0	0	1	53	386	2	1	781540
2	2	1	1	1	52	413	1	1	783213
3	2	0	0	1	53	399	2	1	784932
4	2	1	1	-1	32	523	2	1	786419
1	3	1	1	1	54	417	1	1	788160
4	3	1	1	-1	34	478	2	1	789462
2	2	0	0	-1	33	390	1	1	790693
4	2	1	1	-1	32	429	2	1	792495
3	4	1	1	-1	34	798	2	1	794701
3	4	0	0	1	53	311	2	1	796423
1	4	1	1	1	52	474	2	0	797931
3	4	0	0	1	53	637	2	1	799504
1	1	0	0	-1	31	310	1	1	800989
2	1	0	0	-1	31	409	1	1	802282
4	2	0	0	1	51	432	2	1	803982
2	2	1	1	1	52	448	1	1	805796
3	2	0	0	1	53	466	2	1	807315
2	2	1	1	1	52	471	1	1	808843
1	4	1	1	1	54	514	1	1	810586
1	4	0	0	-1	33	369	1	1	812237
4	4	1	1	-1	32	536	2	1	813638
3	4	0	0	1	53	618	2	1	815481
2	1	0	0	-1	31	334	1	1	816996
2	1	0	0	-1	31	341	1	1	818414
4	2	0	0	1	51	393	2	1	819701
1	2	1	1	1	52	300	2	0	821478
2	4	1	1	1	54	453	1	1	823051
1	4	0	0	-1	33	453	1	1	824411
2	4	1	1	1	52	416	1	1	825799
1	4	0	0	-1	33	394	1	1	827401
3	1	0	0	1	51	448	2	1	829039
2	1	0	0	-1	31	445	1	1	830320
4	2	0	0	1	51	635	2	1	832109
4	2	1	1	-1	32	502	2	1	834071
1	2	0	0	-1	33	520	1	1	835427
4	2	1	1	-1	32	511	2	1	837010
2	4	1	1	1	54	437	1	1	838283
4	4	0	0	1	53	523	2	1	839925
4	1	0	0	1	51	421	2	1	841630
2	1	0	0	-1	31	377	1	1	843113
2	4	1	1	1	52	394	1	1	844419
1	4	0	0	-1	33	468	1	1	846064
2	4	1	1	1	52	357	1	1	847681
4	4	0	0	1	53	460	2	1	849025
3	3	1	1	-1	32	559	2	1	850681
3	3	1	1	-1	34	357	2	1	857033
