# Supplementary material for: Frequency Band-Specific Electrical Brain Stimulation Modulates Cognitive Control Processes
Source: PLoS One. 2015 Sep 25;10(9):e0138984. doi: 10.1371/journal.pone.0138984 (PMC4583279; doi:10.1371/journal.pone.0138984)
Supplement: S2 File — This zip archive contains the necessary Matlab code, SPSS syntax, SPSS data and raw logfile data to perform the analyses described in the paper. EEG data and Matlab code to extract peak frequencies are available upon request (joramvandriel@gmail.com). (ZIP) [file pone.0138984.s002.zip › S2_File/rawdata/alpha/pp05_simonB2_STIM.txt]

3	1	0	0	1	51	599	2	1	13723
3	1	0	0	1	51	314	2	1	15232
2	2	0	0	-1	31	287	1	1	16852
3	2	1	1	-1	32	394	2	1	18679
4	3	1	1	-1	34	390	1	0	20411
1	3	1	1	1	54	486	1	1	21865
4	1	0	0	1	53	565	2	1	23339
3	1	0	0	1	51	503	2	1	24829
2	1	0	0	-1	31	349	1	1	26089
4	1	0	0	1	51	367	2	1	27710
3	4	1	1	-1	32	402	1	0	29018
4	4	0	0	1	53	461	2	1	30806
3	2	0	0	1	51	375	2	1	32655
3	2	1	1	-1	32	413	2	1	34061
4	4	1	1	-1	34	435	2	1	35491
1	4	0	0	-1	33	417	1	1	36866
3	3	1	1	-1	32	413	2	1	38736
1	3	1	1	1	54	459	1	1	40661
2	4	1	1	1	54	470	1	1	42085
3	4	0	0	1	53	511	2	1	43850
3	1	0	0	1	51	391	2	1	45324
1	1	0	0	-1	31	460	1	1	46677
1	2	0	0	-1	31	441	1	1	48023
3	2	1	1	-1	32	411	2	1	49933
3	3	1	1	-1	34	471	2	1	51338
1	3	1	1	1	54	454	1	1	52762
4	2	0	0	1	53	540	2	1	54124
4	2	1	1	-1	32	443	2	1	55549
3	4	1	1	-1	34	438	2	1	56923
2	4	0	0	-1	33	428	1	1	58516
3	4	1	1	-1	32	416	2	1	60301
4	4	0	0	1	53	309	2	1	61882
4	1	0	0	1	51	378	2	1	63180
3	1	0	0	1	51	497	2	1	64579
2	1	0	0	-1	31	399	1	1	66296
1	1	0	0	-1	31	432	1	1	67807
2	2	0	0	-1	31	337	1	1	69622
1	2	1	1	1	52	455	1	1	71264
2	1	0	0	-1	33	382	1	1	73094
3	1	0	0	1	51	416	2	1	74788
3	2	0	0	1	51	378	2	1	76318
4	2	1	1	-1	32	458	2	1	77672
1	4	1	1	1	54	487	1	1	79451
3	4	0	0	1	53	441	2	1	80797
1	2	0	0	-1	31	436	1	1	82625
1	2	1	1	1	52	361	1	1	84042
3	4	1	1	-1	34	524	2	1	85498
4	4	0	0	1	53	472	2	1	86917
1	2	0	0	-1	31	634	1	1	88995
3	2	1	1	-1	32	427	2	1	97628
4	4	1	1	-1	34	480	2	1	99480
4	4	0	0	1	53	344	2	1	100975
1	1	0	0	-1	31	436	1	1	102649
1	1	0	0	-1	31	382	1	1	103929
4	4	1	1	-1	32	460	2	1	105730
3	4	0	0	1	53	479	1	0	107711
2	4	1	1	1	52	472	1	1	109067
2	4	0	0	-1	33	485	1	1	110480
1	1	0	0	-1	31	437	1	1	112247
2	1	0	0	-1	31	354	1	1	113642
4	2	0	0	1	51	375	2	1	115322
1	2	1	1	1	52	509	1	1	116891
4	3	1	1	-1	34	508	2	1	118546
3	3	1	1	-1	34	419	2	1	120376
3	2	0	0	1	53	305	2	1	122128
2	2	1	1	1	52	489	1	1	123909
3	4	1	1	-1	34	472	2	1	125278
2	4	0	0	-1	33	395	1	1	126644
1	1	0	0	-1	31	492	1	1	128029
2	1	0	0	-1	31	373	1	1	129333
4	2	0	0	1	51	458	2	1	130837
2	2	1	1	1	52	453	1	1	132392
3	1	0	0	1	53	330	2	1	134221
2	1	0	0	-1	31	531	1	1	135558
2	1	0	0	-1	31	346	1	1	137016
4	1	0	0	1	51	484	2	1	138744
1	1	0	0	-1	31	402	1	1	140578
2	1	0	0	-1	31	366	1	1	141806
4	4	1	1	-1	32	539	2	1	143492
1	4	0	0	-1	33	413	1	1	145353
2	4	1	1	1	52	460	1	1	147169
1	4	0	0	-1	33	302	1	1	148310
3	3	1	1	-1	32	542	2	1	150304
4	3	1	1	-1	34	471	2	1	151919
2	3	1	1	1	54	450	1	1	153696
1	3	1	1	1	54	470	1	1	155518
3	4	1	1	-1	34	616	2	1	157605
2	4	0	0	-1	33	474	1	1	159363
2	1	0	0	-1	31	318	1	1	160714
4	1	0	0	1	51	361	2	1	162030
2	2	0	0	-1	31	443	1	1	163939
4	2	1	1	-1	32	495	2	1	165423
2	3	1	1	1	54	472	1	1	167070
3	3	1	1	-1	34	512	2	1	168683
3	3	1	1	-1	34	433	2	1	170248
1	3	1	1	1	54	464	1	1	172132
1	4	1	1	1	54	521	1	1	174070
2	4	0	0	-1	33	393	1	1	175655
2	2	0	0	-1	31	341	1	1	177321
1	2	1	1	1	52	336	2	0	182460
3	4	1	1	-1	34	403	2	1	183678
2	4	0	0	-1	33	443	1	1	185479
3	4	1	1	-1	32	352	2	1	187076
4	4	0	0	1	53	394	1	0	188782
1	1	0	0	-1	31	394	1	1	190443
1	1	0	0	-1	31	363	1	1	191862
4	1	0	0	1	51	449	2	1	193171
3	1	0	0	1	51	564	2	1	195142
1	1	0	0	-1	31	477	1	1	196616
4	1	0	0	1	51	390	2	1	198436
1	4	1	1	1	52	471	1	1	200285
3	4	0	0	1	53	390	2	1	201581
3	1	0	0	1	51	335	2	1	203158
2	1	0	0	-1	31	386	1	1	204805
2	2	0	0	-1	31	341	1	1	206206
3	2	1	1	-1	32	471	2	1	207633
3	1	0	0	1	53	301	2	1	209268
4	1	0	0	1	51	438	2	1	210782
2	2	0	0	-1	31	520	1	1	212801
1	2	1	1	1	52	433	1	1	214674
2	4	1	1	1	54	391	1	1	216488
3	4	0	0	1	53	513	2	1	218051
4	2	0	0	1	51	332	2	1	219415
2	2	1	1	1	52	439	1	1	220791
4	4	1	1	-1	34	537	2	1	222172
1	4	0	0	-1	33	499	1	1	224018
1	3	1	1	1	52	392	1	1	225605
2	3	1	1	1	54	435	1	1	227441
3	3	1	1	-1	34	407	2	1	228975
2	3	1	1	1	54	419	1	1	230755
3	2	0	0	1	53	434	2	1	232281
2	2	1	1	1	52	459	1	1	233590
3	3	1	1	-1	34	514	2	1	235285
4	3	1	1	-1	34	422	2	1	236697
4	4	1	1	-1	34	376	2	1	238569
3	4	0	0	1	53	426	2	1	240400
3	2	0	0	1	51	319	2	1	241627
2	2	1	1	1	52	479	1	1	243231
1	4	1	1	1	54	446	1	1	245026
4	4	0	0	1	53	385	2	1	246692
3	3	1	1	-1	32	440	2	1	247946
2	3	1	1	1	54	446	1	1	249818
4	1	0	0	1	53	325	2	1	251076
3	1	0	0	1	51	355	2	1	252917
2	4	1	1	1	52	451	1	1	254472
2	4	0	0	-1	33	361	1	1	256289
3	2	0	0	1	51	442	2	1	258067
4	2	1	1	-1	32	495	2	1	259530
3	1	0	0	1	53	351	2	1	261025
4	1	0	0	1	51	379	2	1	266083
2	4	1	1	1	52	412	1	1	267916
2	4	0	0	-1	33	325	1	1	269709
3	3	1	1	-1	32	429	2	1	271080
1	3	1	1	1	54	363	2	0	272475
1	3	1	1	1	54	435	1	1	274015
2	3	1	1	1	54	399	1	1	275283
2	1	0	0	-1	33	362	1	1	276871
4	1	0	0	1	51	373	2	1	278254
1	1	0	0	-1	31	643	1	1	280039
1	1	0	0	-1	31	356	1	1	281252
4	3	1	1	-1	32	502	2	1	283030
4	3	1	1	-1	34	340	2	1	284307
2	1	0	0	-1	33	383	1	1	286176
2	1	0	0	-1	31	525	1	1	287751
1	3	1	1	1	52	487	1	1	289678
4	3	1	1	-1	34	339	1	0	291251
2	2	0	0	-1	33	380	2	0	292741
3	2	1	1	-1	32	487	2	1	294232
4	2	0	0	1	53	455	2	1	295597
1	2	1	1	1	52	483	1	1	297271
1	4	1	1	1	54	368	1	1	298662
3	4	0	0	1	53	375	2	1	300468
4	2	0	0	1	51	588	2	1	301910
3	2	1	1	-1	32	386	2	1	303749
3	2	0	0	1	53	307	2	1	305187
2	2	1	1	1	52	454	1	1	306507
3	4	1	1	-1	34	528	2	1	307977
1	4	0	0	-1	33	496	1	1	309613
4	1	0	0	1	51	461	2	1	311125
3	1	0	0	1	51	356	2	1	312833
2	3	1	1	1	52	422	1	1	314688
3	3	1	1	-1	34	481	2	1	316581
3	2	0	0	1	53	292	2	1	318243
2	2	1	1	1	52	369	1	1	319656
3	3	1	1	-1	34	397	2	1	321281
3	3	1	1	-1	34	435	2	1	322821
1	1	0	0	-1	33	655	1	1	324953
4	1	0	0	1	51	406	2	1	326635
1	2	0	0	-1	31	554	1	1	328685
1	2	1	1	1	52	517	1	1	330527
2	4	1	1	1	54	554	1	1	332166
2	4	0	0	-1	33	353	1	1	333412
1	1	0	0	-1	31	371	1	1	334767
4	1	0	0	1	51	405	2	1	336014
4	3	1	1	-1	32	419	2	1	337877
1	3	1	1	1	54	513	1	1	339657
4	4	1	1	-1	34	598	2	1	341604
1	4	0	0	-1	33	486	1	1	343268
3	2	0	0	1	51	510	2	1	345001
1	2	1	1	1	52	482	1	1	349792
1	4	1	1	1	54	559	1	1	351292
2	4	0	0	-1	33	454	1	1	352610
2	1	0	0	-1	31	396	1	1	354126
3	1	0	0	1	51	366	2	1	355547
3	1	0	0	1	51	288	2	1	356997
2	1	0	0	-1	31	527	1	1	358860
2	2	0	0	-1	31	358	1	1	360303
4	2	1	1	-1	32	465	2	1	361889
3	3	1	1	-1	34	542	2	1	363481
4	3	1	1	-1	34	329	2	1	365009
4	1	0	0	1	53	414	2	1	366511
1	1	0	0	-1	31	438	1	1	368465
1	3	1	1	1	52	343	1	1	369699
3	3	1	1	-1	34	488	2	1	371405
1	4	1	1	1	54	484	1	1	372843
3	4	0	0	1	53	604	2	1	374658
2	2	0	0	-1	31	353	1	1	375936
2	2	1	1	1	52	385	1	1	377493
3	4	1	1	-1	34	387	2	1	379000
1	4	0	0	-1	33	429	1	1	380291
1	4	1	1	1	52	462	1	1	382107
3	4	0	0	1	53	492	2	1	383598
3	1	0	0	1	51	376	2	1	385120
4	1	0	0	1	51	493	2	1	386527
3	3	1	1	-1	32	446	2	1	388377
4	3	1	1	-1	34	715	2	1	390014
4	2	0	0	1	53	316	2	1	391656
2	2	1	1	1	52	425	1	1	392972
1	3	1	1	1	54	440	1	1	394792
2	3	1	1	1	54	340	1	1	396372
3	4	1	1	-1	34	442	2	1	397791
1	4	0	0	-1	33	564	1	1	399576
3	3	1	1	-1	32	509	2	1	401085
1	3	1	1	1	54	462	1	1	403025
1	2	0	0	-1	33	318	1	1	404549
2	2	1	1	1	52	448	1	1	406490
3	3	1	1	-1	34	494	2	1	407866
2	3	1	1	1	54	471	1	1	409580
2	1	0	0	-1	33	462	1	1	411251
3	1	0	0	1	51	369	2	1	412843
3	2	0	0	1	51	327	2	1	414634
1	2	1	1	1	52	527	1	1	416140
2	2	0	0	-1	33	430	1	1	417535
1	2	1	1	1	52	406	1	1	419431
1	4	1	1	1	54	435	1	1	420953
3	4	0	0	1	53	385	2	1	422364
2	3	1	1	1	52	454	1	1	424282
4	3	1	1	-1	34	444	2	1	426218
1	2	0	0	-1	33	461	2	0	427984
4	2	1	1	-1	32	580	2	1	431986
4	2	0	0	1	53	429	2	1	433724
2	2	1	1	1	52	432	1	1	435124
4	1	0	0	1	53	590	2	1	436870
3	1	0	0	1	51	600	2	1	438493
1	2	0	0	-1	31	390	1	1	439916
1	2	1	1	1	52	387	1	1	441449
2	2	0	0	-1	33	374	1	1	443262
2	2	1	1	1	52	402	1	1	445093
1	3	1	1	1	54	451	1	1	446461
3	3	1	1	-1	34	450	2	1	448107
3	4	1	1	-1	34	413	2	1	449568
2	4	0	0	-1	33	703	1	1	451644
3	3	1	1	-1	32	524	2	1	453533
1	3	1	1	1	54	449	1	1	455310
3	4	1	1	-1	34	506	2	1	457179
2	4	0	0	-1	33	549	1	1	458774
3	1	0	0	1	51	401	2	1	460542
3	1	0	0	1	51	367	2	1	461942
2	3	1	1	1	52	414	1	1	463712
2	3	1	1	1	54	447	1	1	465487
3	2	0	0	1	53	437	2	1	466925
1	2	1	1	1	52	402	1	1	468458
2	2	0	0	-1	33	385	1	1	469889
4	2	1	1	-1	32	471	2	1	471455
3	1	0	0	1	53	469	2	1	473415
1	1	0	0	-1	31	536	1	1	474901
4	4	1	1	-1	32	488	2	1	476271
1	4	0	0	-1	33	436	1	1	477668
4	1	0	0	1	51	422	2	1	479454
2	1	0	0	-1	31	428	1	1	480810
2	1	0	0	-1	31	606	1	1	482226
4	1	0	0	1	51	410	2	1	483781
4	1	0	0	1	51	384	2	1	485240
1	1	0	0	-1	31	361	1	1	486785
1	1	0	0	-1	31	314	1	1	488265
4	1	0	0	1	51	362	2	1	489721
2	2	0	0	-1	31	318	1	1	491371
1	2	1	1	1	52	290	2	0	492776
4	1	0	0	1	53	400	2	1	494254
3	1	0	0	1	51	495	2	1	495651
3	4	1	1	-1	32	526	2	1	497098
2	4	0	0	-1	33	348	1	1	498561
1	3	1	1	1	52	473	1	1	500242
3	3	1	1	-1	34	435	2	1	501999
4	4	1	1	-1	34	486	2	1	503597
3	4	0	0	1	53	366	2	1	505160
3	3	1	1	-1	32	463	2	1	506853
2	3	1	1	1	54	494	1	1	508541
3	3	1	1	-1	34	376	2	1	509736
4	3	1	1	-1	34	549	2	1	518038
2	2	0	0	-1	33	438	1	1	519558
4	2	1	1	-1	32	532	2	1	521221
3	1	0	0	1	53	589	2	1	522660
1	1	0	0	-1	31	633	1	1	524761
4	3	1	1	-1	32	458	2	1	526347
3	3	1	1	-1	34	426	2	1	528100
1	4	1	1	1	54	463	1	1	530043
2	4	0	0	-1	33	521	1	1	531819
4	3	1	1	-1	32	406	2	1	533366
4	3	1	1	-1	34	359	2	1	534717
1	2	0	0	-1	33	408	1	1	536442
4	2	1	1	-1	32	448	2	1	538010
3	3	1	1	-1	34	693	2	1	540218
1	3	1	1	1	54	451	1	1	541582
4	4	1	1	-1	34	449	2	1	542932
4	4	0	0	1	53	360	2	1	544194
1	2	0	0	-1	31	510	1	1	546049
4	2	1	1	-1	32	423	2	1	547435
4	3	1	1	-1	34	350	2	1	549165
3	3	1	1	-1	34	468	2	1	550929
3	2	0	0	1	53	323	2	1	552637
2	2	1	1	1	52	542	1	1	554519
3	3	1	1	-1	34	479	2	1	556428
2	3	1	1	1	54	439	1	1	558367
4	1	0	0	1	53	397	2	1	560051
1	1	0	0	-1	31	368	1	1	561613
2	2	0	0	-1	31	379	1	1	563334
4	2	1	1	-1	32	454	2	1	564847
1	4	1	1	1	54	439	1	1	566553
1	4	0	0	-1	33	468	1	1	567960
3	1	0	0	1	51	351	2	1	569485
1	1	0	0	-1	31	443	1	1	571385
3	3	1	1	-1	32	521	2	1	573404
1	3	1	1	1	54	470	1	1	574902
2	2	0	0	-1	33	488	1	1	576530
4	2	1	1	-1	32	417	2	1	578162
3	3	1	1	-1	34	405	2	1	579838
1	3	1	1	1	54	417	1	1	581290
2	2	0	0	-1	33	379	1	1	583115
3	2	1	1	-1	32	415	2	1	584460
2	2	0	0	-1	33	474	1	1	586162
1	2	1	1	1	52	499	1	1	587865
1	3	1	1	1	54	374	1	1	589244
2	3	1	1	1	54	367	1	1	590858
4	3	1	1	-1	34	322	2	1	592167
3	3	1	1	-1	34	555	2	1	593788
3	2	0	0	1	53	256	2	1	595428
2	2	1	1	1	52	289	2	0	596740
3	2	0	0	1	53	431	2	1	598118
3	2	1	1	-1	32	449	2	1	602297
1	3	1	1	1	54	481	1	1	604247
1	3	1	1	1	54	397	1	1	605585
4	3	1	1	-1	34	457	2	1	607475
3	3	1	1	-1	34	417	1	0	609019
3	4	1	1	-1	34	497	2	1	610966
4	4	0	0	1	53	393	2	1	612660
3	4	1	1	-1	32	399	2	1	614122
1	4	0	0	-1	33	381	1	1	615770
3	1	0	0	1	51	363	2	1	617269
1	1	0	0	-1	31	380	1	1	618998
2	1	0	0	-1	31	341	1	1	620338
1	1	0	0	-1	31	366	1	1	622123
4	4	1	1	-1	32	491	2	1	623848
4	4	0	0	1	53	278	2	1	625374
1	3	1	1	1	52	389	1	1	626709
1	3	1	1	1	54	447	1	1	627992
4	1	0	0	1	53	437	2	1	629936
2	1	0	0	-1	31	345	1	1	631098
1	4	1	1	1	52	497	1	1	632634
2	4	0	0	-1	33	412	1	1	634534
4	1	0	0	1	51	346	2	1	635710
3	1	0	0	1	51	640	2	1	637309
4	3	1	1	-1	32	391	2	1	638982
1	3	1	1	1	54	489	1	1	640323
3	1	0	0	1	53	492	2	1	642047
1	1	0	0	-1	31	648	1	1	644097
2	2	0	0	-1	31	360	1	1	645873
4	2	1	1	-1	32	391	2	1	647354
4	3	1	1	-1	34	342	2	1	648550
1	3	1	1	1	54	406	1	1	650381
2	4	1	1	1	54	430	1	1	652019
4	4	0	0	1	53	353	1	0	653666
3	1	0	0	1	51	398	2	1	655178
1	1	0	0	-1	31	478	1	1	656986
1	4	1	1	1	52	469	1	1	658273
2	4	0	0	-1	33	449	1	1	659705
1	1	0	0	-1	31	429	1	1	661034
2	1	0	0	-1	31	346	1	1	662516
4	1	0	0	1	51	402	2	1	663953
3	1	0	0	1	51	359	2	1	665807
1	2	0	0	-1	31	313	1	1	667579
4	2	1	1	-1	32	491	2	1	669047
2	4	1	1	1	54	408	1	1	670528
2	4	0	0	-1	33	711	1	1	672077
3	3	1	1	-1	32	455	2	1	673718
1	3	1	1	1	54	423	1	1	674978
4	3	1	1	-1	34	438	2	1	676534
3	3	1	1	-1	34	471	2	1	678497
2	2	0	0	-1	33	459	1	1	680013
1	2	1	1	1	52	579	1	1	691770
4	1	0	0	1	53	641	2	1	693727
4	1	0	0	1	51	334	2	1	695376
3	4	1	1	-1	32	503	2	1	696868
2	4	0	0	-1	33	416	1	1	698617
4	4	1	1	-1	32	416	2	1	700183
2	4	0	0	-1	33	369	1	1	701675
4	2	0	0	1	51	307	2	1	703179
3	2	1	1	-1	32	375	1	0	704861
4	1	0	0	1	53	311	2	1	706221
1	1	0	0	-1	31	527	1	1	708055
2	3	1	1	1	52	537	1	1	709458
1	3	1	1	1	54	419	1	1	711004
2	1	0	0	-1	33	346	1	1	712403
4	1	0	0	1	51	386	2	1	714082
4	4	1	1	-1	32	266	2	1	715468
1	4	0	0	-1	33	386	1	1	717023
3	3	1	1	-1	32	366	1	0	718710
2	3	1	1	1	54	327	2	0	719934
1	1	0	0	-1	33	440	1	1	721587
2	1	0	0	-1	31	418	1	1	723110
1	2	0	0	-1	31	447	1	1	724399
1	2	1	1	1	52	371	1	1	725605
4	2	0	0	1	53	390	2	1	727187
1	2	1	1	1	52	389	1	1	728786
4	1	0	0	1	53	378	2	1	730078
2	1	0	0	-1	31	444	1	1	731534
2	2	0	0	-1	31	308	1	1	733316
1	2	1	1	1	52	320	2	0	734834
1	4	1	1	1	54	474	1	1	736568
4	4	0	0	1	53	482	2	1	738376
1	3	1	1	1	52	489	1	1	740003
3	3	1	1	-1	34	345	1	0	741679
2	2	0	0	-1	33	452	1	1	743375
3	2	1	1	-1	32	530	2	1	744958
1	3	1	1	1	54	452	1	1	746811
4	3	1	1	-1	34	394	2	1	748533
3	4	1	1	-1	34	461	2	1	750484
1	4	0	0	-1	33	398	1	1	752003
4	4	1	1	-1	32	563	2	1	753534
3	4	0	0	1	53	574	2	1	755234
3	3	1	1	-1	32	402	2	1	756758
4	3	1	1	-1	34	427	2	1	758582
3	3	1	1	-1	34	367	2	1	759992
2	3	1	1	1	54	325	1	1	761731
4	4	1	1	-1	34	432	2	1	763116
1	4	0	0	-1	33	573	1	1	764637
1	4	1	1	1	52	666	2	0	766300
2	4	0	0	-1	33	512	1	1	767721
3	2	0	0	1	51	518	2	1	769085
4	2	1	1	-1	32	469	2	1	774825
3	3	1	1	-1	34	406	2	1	776303
1	3	1	1	1	54	419	1	1	777974
1	2	0	0	-1	33	407	2	0	779736
4	2	1	1	-1	32	423	2	1	781299
3	2	0	0	1	53	382	2	1	782622
2	2	1	1	1	52	481	1	1	784033
3	2	0	0	1	53	445	2	1	785544
1	2	1	1	1	52	488	1	1	786948
3	1	0	0	1	53	360	2	1	788611
3	1	0	0	1	51	524	2	1	790266
1	3	1	1	1	52	443	1	1	792159
1	3	1	1	1	54	339	1	1	793479
4	3	1	1	-1	34	708	2	1	795017
3	3	1	1	-1	34	528	2	1	796378
4	4	1	1	-1	34	405	2	1	797666
3	4	0	0	1	53	459	2	1	798973
2	4	1	1	1	52	445	1	1	800582
1	4	0	0	-1	33	565	1	1	802527
1	1	0	0	-1	31	394	1	1	803750
4	1	0	0	1	51	418	2	1	805042
2	1	0	0	-1	31	628	1	1	806950
3	1	0	0	1	51	403	2	1	808833
4	3	1	1	-1	32	366	1	0	810271
1	3	1	1	1	54	438	1	1	811765
4	2	0	0	1	53	535	2	1	813601
2	2	1	1	1	52	360	2	0	814991
4	4	1	1	-1	34	551	2	1	816488
2	4	0	0	-1	33	506	1	1	817883
4	1	0	0	1	51	434	2	1	819562
3	1	0	0	1	51	448	2	1	821221
1	4	1	1	1	52	468	1	1	823017
2	4	0	0	-1	33	609	1	1	824867
3	3	1	1	-1	32	412	2	1	826574
4	3	1	1	-1	34	519	2	1	828402
1	3	1	1	1	54	434	1	1	829845
2	3	1	1	1	54	386	1	1	831619
1	4	1	1	1	54	466	1	1	833245
4	4	0	0	1	53	447	2	1	835063
4	3	1	1	-1	32	488	2	1	836756
1	3	1	1	1	54	466	1	1	838101
1	3	1	1	1	54	432	1	1	839401
2	3	1	1	1	54	446	1	1	841244
2	2	0	0	-1	33	471	1	1	842800
3	2	1	1	-1	32	426	2	1	844631
2	1	0	0	-1	33	476	1	1	846597
3	1	0	0	1	51	400	2	1	847882
3	1	0	0	1	51	377	2	1	849570
1	1	0	0	-1	31	367	1	1	851280
2	3	1	1	1	52	433	1	1	852755
1	3	1	1	1	54	403	1	1	857910
