# Supplementary material for: Frequency Band-Specific Electrical Brain Stimulation Modulates Cognitive Control Processes
Source: PLoS One. 2015 Sep 25;10(9):e0138984. doi: 10.1371/journal.pone.0138984 (PMC4583279; doi:10.1371/journal.pone.0138984)
Supplement: S2 File — This zip archive contains the necessary Matlab code, SPSS syntax, SPSS data and raw logfile data to perform the analyses described in the paper. EEG data and Matlab code to extract peak frequencies are available upon request (joramvandriel@gmail.com). (ZIP) [file pone.0138984.s002.zip › S2_File/rawdata/alpha/pp05_simonC2_POST-STIM.txt]

3	1	0	0	1	51	515	2	1	16186
4	1	0	0	1	51	354	2	1	17817
1	1	0	0	-1	31	319	1	1	19030
2	1	0	0	-1	31	374	1	1	20489
3	1	0	0	1	51	319	2	1	21820
1	1	0	0	-1	31	385	1	1	23601
1	2	0	0	-1	31	348	1	1	24875
3	2	1	1	-1	32	442	2	1	26805
3	1	0	0	1	53	310	2	1	28555
1	1	0	0	-1	31	434	1	1	30331
2	2	0	0	-1	31	315	1	1	32140
1	2	1	1	1	52	418	1	1	33451
2	4	1	1	1	54	391	1	1	35216
2	4	0	0	-1	33	352	1	1	36610
3	3	1	1	-1	32	445	2	1	38246
2	3	1	1	1	54	335	1	1	40071
4	2	0	0	1	53	384	1	0	41298
4	2	1	1	-1	32	380	2	1	43023
1	2	0	0	-1	33	422	1	1	44663
2	2	1	1	1	52	422	1	1	46285
3	2	0	0	1	53	364	2	1	48161
3	2	1	1	-1	32	394	2	1	49579
2	2	0	0	-1	33	604	1	1	51455
1	2	1	1	1	52	450	1	1	53313
2	1	0	0	-1	33	384	1	1	54902
1	1	0	0	-1	31	313	1	1	56277
4	2	0	0	1	51	402	2	1	58180
1	2	1	1	1	52	450	1	1	60132
2	2	0	0	-1	33	373	1	1	61616
3	2	1	1	-1	32	426	2	1	63266
2	4	1	1	1	54	473	1	1	64663
4	4	0	0	1	53	593	2	1	66551
2	2	0	0	-1	31	342	1	1	68235
1	2	1	1	1	52	476	1	1	70190
4	1	0	0	1	53	502	2	1	72173
2	1	0	0	-1	31	319	1	1	73467
1	4	1	1	1	52	496	1	1	75142
1	4	0	0	-1	33	374	1	1	76795
3	2	0	0	1	51	494	2	1	78647
1	2	1	1	1	52	513	1	1	80133
4	4	1	1	-1	34	437	2	1	81614
4	4	0	0	1	53	392	2	1	83199
1	1	0	0	-1	31	407	1	1	85095
3	1	0	0	1	51	363	2	1	86434
3	3	1	1	-1	32	399	2	1	87868
4	3	1	1	-1	34	559	2	1	89368
1	2	0	0	-1	33	480	1	1	90866
4	2	1	1	-1	32	442	2	1	92227
3	3	1	1	-1	34	396	2	1	93511
2	3	1	1	1	54	425	1	1	100964
4	4	1	1	-1	34	433	2	1	102454
4	4	0	0	1	53	349	2	1	103868
1	2	0	0	-1	31	431	1	1	105172
1	2	1	1	1	52	398	1	1	106913
4	4	1	1	-1	34	396	2	1	108482
2	4	0	0	-1	33	501	1	1	110009
2	1	0	0	-1	31	329	1	1	111279
3	1	0	0	1	51	380	2	1	112477
4	1	0	0	1	51	417	2	1	113870
1	1	0	0	-1	31	317	1	1	115346
1	4	1	1	1	52	331	2	0	116926
3	4	0	0	1	53	383	2	1	118625
2	1	0	0	-1	31	380	1	1	120410
1	1	0	0	-1	31	382	1	1	121663
4	3	1	1	-1	32	431	2	1	123552
2	3	1	1	1	54	383	1	1	125107
2	4	1	1	1	54	356	1	1	126478
3	4	0	0	1	53	468	2	1	128189
2	4	1	1	1	52	411	1	1	129756
4	4	0	0	1	53	375	2	1	131033
4	4	1	1	-1	32	374	2	1	132338
2	4	0	0	-1	33	366	1	1	133962
4	2	0	0	1	51	344	2	1	135820
1	2	1	1	1	52	463	1	1	137130
3	4	1	1	-1	34	505	2	1	139087
2	4	0	0	-1	33	395	1	1	140939
1	4	1	1	1	52	526	1	1	142893
1	4	0	0	-1	33	373	1	1	144603
4	1	0	0	1	51	474	2	1	146380
1	1	0	0	-1	31	352	1	1	148169
2	4	1	1	1	52	424	1	1	149932
1	4	0	0	-1	33	346	1	1	151252
1	3	1	1	1	52	349	1	1	152931
4	3	1	1	-1	34	442	2	1	154518
2	3	1	1	1	54	384	1	1	156309
2	3	1	1	1	54	333	1	1	158033
4	3	1	1	-1	34	391	2	1	159398
2	3	1	1	1	54	449	1	1	160854
3	1	0	0	1	53	419	2	1	162643
2	1	0	0	-1	31	523	1	1	164564
4	2	0	0	1	51	311	2	1	165901
3	2	1	1	-1	32	410	1	0	167798
4	4	1	1	-1	34	379	2	1	169604
1	4	0	0	-1	33	381	1	1	170989
2	1	0	0	-1	31	412	1	1	172565
3	1	0	0	1	51	492	2	1	174461
1	1	0	0	-1	31	344	1	1	176068
1	1	0	0	-1	31	338	1	1	177891
4	3	1	1	-1	32	323	1	0	179444
3	3	1	1	-1	34	414	2	1	182625
2	3	1	1	1	54	460	1	1	183918
3	3	1	1	-1	34	331	2	1	185316
3	3	1	1	-1	34	532	2	1	187313
1	3	1	1	1	54	337	1	1	188486
4	4	1	1	-1	34	543	2	1	189908
4	4	0	0	1	53	347	2	1	191431
2	1	0	0	-1	31	343	1	1	193050
4	1	0	0	1	51	316	2	1	194765
1	4	1	1	1	52	474	1	1	196504
1	4	0	0	-1	33	298	1	1	198281
4	3	1	1	-1	32	352	2	1	199906
4	3	1	1	-1	34	339	2	1	201301
1	1	0	0	-1	33	364	1	1	203036
1	1	0	0	-1	31	296	1	1	204833
4	2	0	0	1	51	338	2	1	206373
1	2	1	1	1	52	406	1	1	207802
4	3	1	1	-1	34	401	2	1	209458
2	3	1	1	1	54	361	1	1	211131
4	2	0	0	1	53	391	2	1	212882
4	2	1	1	-1	32	460	2	1	214273
1	2	0	0	-1	33	492	1	1	215633
4	2	1	1	-1	32	416	2	1	217262
1	4	1	1	1	54	394	1	1	218579
3	4	0	0	1	53	543	2	1	220006
4	3	1	1	-1	32	499	2	1	221552
3	3	1	1	-1	34	394	2	1	223036
1	3	1	1	1	54	508	1	1	224487
3	3	1	1	-1	34	390	2	1	226040
1	4	1	1	1	54	535	1	1	227888
1	4	0	0	-1	33	522	1	1	229378
3	3	1	1	-1	32	401	2	1	230810
4	3	1	1	-1	34	495	2	1	232528
3	2	0	0	1	53	343	2	1	234306
2	2	1	1	1	52	413	1	1	235574
4	1	0	0	1	53	499	2	1	237130
3	1	0	0	1	51	435	2	1	238789
1	2	0	0	-1	31	289	1	1	240552
1	2	1	1	1	52	347	1	1	242144
2	3	1	1	1	54	443	1	1	244038
4	3	1	1	-1	34	350	2	1	245380
3	1	0	0	1	53	455	2	1	246784
4	1	0	0	1	51	328	2	1	248543
1	3	1	1	1	52	288	2	0	249814
2	3	1	1	1	54	364	1	1	251509
3	2	0	0	1	53	409	2	1	252921
3	2	1	1	-1	32	454	2	1	254581
4	1	0	0	1	53	407	2	1	256053
2	1	0	0	-1	31	373	1	1	257555
1	3	1	1	1	52	409	1	1	259097
1	3	1	1	1	54	327	1	1	262496
2	2	0	0	-1	33	373	1	1	263984
2	2	1	1	1	52	288	2	0	265370
3	2	0	0	1	53	379	2	1	266825
1	2	1	1	1	52	351	2	0	268277
1	3	1	1	1	54	432	1	1	269990
4	3	1	1	-1	34	592	2	1	271423
4	2	0	0	1	53	514	2	1	273254
1	2	1	1	1	52	363	1	1	274554
2	3	1	1	1	54	416	1	1	276073
3	3	1	1	-1	34	385	2	1	277551
3	4	1	1	-1	34	336	2	1	278817
1	4	0	0	-1	33	420	1	1	280077
2	3	1	1	1	52	387	1	1	281277
2	3	1	1	1	54	354	1	1	283093
4	4	1	1	-1	34	419	2	1	284732
3	4	0	0	1	53	282	2	1	285928
1	3	1	1	1	52	455	1	1	287595
1	3	1	1	1	54	427	1	1	288991
4	1	0	0	1	53	481	2	1	290685
2	1	0	0	-1	31	312	1	1	291848
4	4	1	1	-1	32	422	2	1	293632
1	4	0	0	-1	33	522	1	1	295390
4	3	1	1	-1	32	369	2	1	296809
3	3	1	1	-1	34	436	2	1	298327
1	2	0	0	-1	33	479	1	1	300133
4	2	1	1	-1	32	507	1	0	301937
3	4	1	1	-1	34	552	1	0	304003
3	4	0	0	1	53	431	2	1	305579
1	4	1	1	1	52	477	1	1	306895
1	4	0	0	-1	33	399	1	1	308365
4	2	0	0	1	51	348	2	1	309895
3	2	1	1	-1	32	478	2	1	311190
1	4	1	1	1	54	428	1	1	312857
4	4	0	0	1	53	464	2	1	314667
2	4	1	1	1	52	382	1	1	316334
4	4	0	0	1	53	441	2	1	317624
2	2	0	0	-1	31	472	1	1	319410
2	2	1	1	1	52	451	1	1	320945
3	4	1	1	-1	34	504	1	0	322438
3	4	0	0	1	53	696	2	1	324578
4	2	0	0	1	51	444	2	1	326449
4	2	1	1	-1	32	483	2	1	328345
3	2	0	0	1	53	369	2	1	329906
3	2	1	1	-1	32	382	2	1	331738
2	3	1	1	1	54	318	2	0	333541
3	3	1	1	-1	34	454	2	1	334964
4	4	1	1	-1	34	528	2	1	336813
4	4	0	0	1	53	424	2	1	338208
2	1	0	0	-1	31	431	1	1	339795
3	1	0	0	1	51	441	2	1	347700
2	4	1	1	1	52	501	1	1	349165
4	4	0	0	1	53	360	2	1	350919
4	4	1	1	-1	32	403	2	1	352372
1	4	0	0	-1	33	524	1	1	354046
2	2	0	0	-1	31	394	1	1	355724
4	2	1	1	-1	32	403	2	1	357004
2	2	0	0	-1	33	534	1	1	358727
3	2	1	1	-1	32	411	2	1	360310
2	4	1	1	1	54	435	1	1	361886
2	4	0	0	-1	33	391	2	0	363750
1	3	1	1	1	52	433	1	1	365477
2	3	1	1	1	54	407	1	1	366873
1	3	1	1	1	54	382	1	1	368130
1	3	1	1	1	54	359	1	1	369874
4	2	0	0	1	53	477	2	1	371831
4	2	1	1	-1	32	290	2	1	373538
1	1	0	0	-1	33	418	1	1	374814
4	1	0	0	1	51	561	2	1	376241
3	2	0	0	1	51	548	1	0	377619
1	2	1	1	1	52	693	1	1	379336
3	4	1	1	-1	34	473	2	1	381173
2	4	0	0	-1	33	399	1	1	382410
3	4	1	1	-1	32	437	2	1	384134
1	4	0	0	-1	33	506	1	1	385681
3	3	1	1	-1	32	439	2	1	387469
1	3	1	1	1	54	451	1	1	389369
2	4	1	1	1	54	458	1	1	390895
3	4	0	0	1	53	516	2	1	392541
4	2	0	0	1	51	465	2	1	394397
2	2	1	1	1	52	373	1	1	395984
1	2	0	0	-1	33	352	1	1	397272
3	2	1	1	-1	32	367	2	1	398873
3	3	1	1	-1	34	366	2	1	400370
2	3	1	1	1	54	403	1	1	401746
4	2	0	0	1	53	509	2	1	403298
2	2	1	1	1	52	521	1	1	404721
3	2	0	0	1	53	485	2	1	406527
3	2	1	1	-1	32	345	2	1	407789
2	2	0	0	-1	33	377	1	1	409437
4	2	1	1	-1	32	453	2	1	411336
2	3	1	1	1	54	423	1	1	412724
4	3	1	1	-1	34	518	1	0	414603
4	4	1	1	-1	34	435	2	1	416030
1	4	0	0	-1	33	658	1	1	417538
1	1	0	0	-1	31	385	1	1	418869
2	1	0	0	-1	31	471	1	1	420400
4	2	0	0	1	51	362	2	1	422163
4	2	1	1	-1	32	400	2	1	423695
1	2	0	0	-1	33	426	1	1	425313
1	2	1	1	1	52	434	1	1	428683
4	4	1	1	-1	34	511	2	1	430674
3	4	0	0	1	53	395	2	1	432474
2	1	0	0	-1	31	375	1	1	434338
1	1	0	0	-1	31	426	1	1	435949
4	3	1	1	-1	32	458	2	1	437374
4	3	1	1	-1	34	395	2	1	438840
3	3	1	1	-1	34	657	1	0	440549
4	3	1	1	-1	34	437	2	1	442471
4	4	1	1	-1	34	541	2	1	444364
1	4	0	0	-1	33	567	1	1	446064
2	2	0	0	-1	31	559	1	1	447517
3	2	1	1	-1	32	523	2	1	449125
1	4	1	1	1	54	524	2	0	451064
2	4	0	0	-1	33	460	1	1	452668
2	3	1	1	1	52	415	1	1	454407
3	3	1	1	-1	34	429	2	1	455880
4	1	0	0	1	53	421	2	1	457329
2	1	0	0	-1	31	446	1	1	458608
2	1	0	0	-1	31	344	1	1	460244
3	1	0	0	1	51	311	2	1	461563
4	4	1	1	-1	32	537	2	1	463212
3	4	0	0	1	53	457	2	1	464615
2	1	0	0	-1	31	366	1	1	465997
4	1	0	0	1	51	444	2	1	467317
1	1	0	0	-1	31	483	1	1	468661
4	1	0	0	1	51	338	2	1	470416
3	1	0	0	1	51	419	2	1	472328
4	1	0	0	1	51	332	2	1	474155
1	2	0	0	-1	31	397	1	1	475651
2	2	1	1	1	52	522	1	1	477190
1	2	0	0	-1	33	433	1	1	478878
3	2	1	1	-1	32	543	2	1	480685
1	2	0	0	-1	33	393	1	1	482121
2	2	1	1	1	52	498	1	1	483648
4	3	1	1	-1	34	510	2	1	485218
2	3	1	1	1	54	426	1	1	486931
1	4	1	1	1	54	430	1	1	488534
2	4	0	0	-1	33	424	1	1	490075
2	3	1	1	1	52	344	1	1	491322
4	3	1	1	-1	34	441	2	1	492643
4	3	1	1	-1	34	493	2	1	494574
1	3	1	1	1	54	374	1	1	496416
3	2	0	0	1	53	389	2	1	497818
1	2	1	1	1	52	413	1	1	499168
3	1	0	0	1	53	598	2	1	500691
2	1	0	0	-1	31	481	1	1	502377
1	1	0	0	-1	31	558	1	1	503755
2	1	0	0	-1	31	335	1	1	505511
3	3	1	1	-1	32	476	2	1	507182
3	3	1	1	-1	34	349	2	1	518075
2	3	1	1	1	54	453	1	1	519639
3	3	1	1	-1	34	355	2	1	521405
2	4	1	1	1	54	412	1	1	522629
3	4	0	0	1	53	469	2	1	524006
2	3	1	1	1	52	498	1	1	525481
4	3	1	1	-1	34	402	2	1	526952
2	3	1	1	1	54	438	1	1	528215
3	3	1	1	-1	34	596	2	1	530060
2	1	0	0	-1	33	406	1	1	531547
2	1	0	0	-1	31	354	1	1	532750
3	3	1	1	-1	32	408	2	1	534573
2	3	1	1	1	54	433	1	1	536306
2	1	0	0	-1	33	321	1	1	537664
1	1	0	0	-1	31	485	1	1	539039
1	4	1	1	1	52	376	1	1	540846
4	4	0	0	1	53	343	2	1	542028
1	2	0	0	-1	31	584	1	1	543722
1	2	1	1	1	52	433	1	1	545662
2	4	1	1	1	54	372	1	1	547548
4	4	0	0	1	53	351	2	1	549368
1	2	0	0	-1	31	346	1	1	550849
1	2	1	1	1	52	308	1	1	552292
4	1	0	0	1	53	348	2	1	553582
3	1	0	0	1	51	443	2	1	555138
3	1	0	0	1	51	405	2	1	556429
2	1	0	0	-1	31	318	1	1	558009
2	2	0	0	-1	31	309	1	1	559243
3	2	1	1	-1	32	408	2	1	561006
2	3	1	1	1	54	434	1	1	562696
2	3	1	1	1	54	381	1	1	564141
3	1	0	0	1	53	356	2	1	565358
2	1	0	0	-1	31	440	1	1	566611
2	3	1	1	1	52	368	1	1	567838
3	3	1	1	-1	34	362	2	1	569709
4	3	1	1	-1	34	480	2	1	571123
1	3	1	1	1	54	694	1	1	572649
4	4	1	1	-1	34	470	2	1	574236
1	4	0	0	-1	33	479	1	1	576044
1	3	1	1	1	52	397	1	1	577303
2	3	1	1	1	54	464	1	1	578668
4	2	0	0	1	53	424	2	1	580443
3	2	1	1	-1	32	357	1	0	581687
4	3	1	1	-1	34	466	2	1	583364
3	3	1	1	-1	34	484	2	1	585274
4	4	1	1	-1	34	370	2	1	587120
1	4	0	0	-1	33	435	1	1	589005
1	2	0	0	-1	31	296	1	1	590339
4	2	1	1	-1	32	468	2	1	592289
3	2	0	0	1	53	545	2	1	593968
1	2	1	1	1	52	458	1	1	597925
1	4	1	1	1	54	405	1	1	599754
3	4	0	0	1	53	440	2	1	601221
2	4	1	1	1	52	456	1	1	602558
3	4	0	0	1	53	428	2	1	603798
1	2	0	0	-1	31	441	1	1	605269
2	2	1	1	1	52	437	1	1	606632
1	1	0	0	-1	33	454	1	1	608012
4	1	0	0	1	51	328	2	1	609239
3	3	1	1	-1	32	408	2	1	610926
2	3	1	1	1	54	329	1	1	612510
2	2	0	0	-1	33	281	1	1	613656
3	2	1	1	-1	32	437	2	1	615477
1	3	1	1	1	54	399	1	1	616837
4	3	1	1	-1	34	573	2	1	618357
1	1	0	0	-1	33	457	1	1	620091
2	1	0	0	-1	31	511	1	1	621862
3	2	0	0	1	51	314	2	1	623657
3	2	1	1	-1	32	465	2	1	625501
2	3	1	1	1	54	386	1	1	627225
2	3	1	1	1	54	349	1	1	628513
4	4	1	1	-1	34	443	1	0	629863
1	4	0	0	-1	33	393	1	1	631270
3	3	1	1	-1	32	394	1	0	632754
1	3	1	1	1	54	520	1	1	634580
4	2	0	0	1	53	435	2	1	635956
1	2	1	1	1	52	431	1	1	637844
1	3	1	1	1	54	486	1	1	639594
3	3	1	1	-1	34	522	2	1	641363
3	1	0	0	1	53	288	2	1	642831
4	1	0	0	1	51	443	2	1	644457
2	1	0	0	-1	31	466	1	1	645772
2	1	0	0	-1	31	425	1	1	647679
3	3	1	1	-1	32	394	2	1	649420
4	3	1	1	-1	34	395	2	1	650857
2	4	1	1	1	54	394	1	1	652717
1	4	0	0	-1	33	494	1	1	654723
3	1	0	0	1	51	269	2	1	656134
2	1	0	0	-1	31	374	1	1	657767
3	4	1	1	-1	32	392	2	1	659589
3	4	0	0	1	53	480	2	1	661137
1	3	1	1	1	52	493	1	1	662933
3	3	1	1	-1	34	498	2	1	664655
3	4	1	1	-1	34	384	2	1	666018
4	4	0	0	1	53	515	2	1	667924
3	1	0	0	1	51	314	2	1	669531
1	1	0	0	-1	31	333	1	1	671276
1	1	0	0	-1	31	300	1	1	672694
4	1	0	0	1	51	357	2	1	674424
4	3	1	1	-1	32	361	2	1	675773
3	3	1	1	-1	34	535	2	1	694757
2	4	1	1	1	54	500	1	1	696517
3	4	0	0	1	53	509	2	1	697920
3	4	1	1	-1	32	417	2	1	699441
2	4	0	0	-1	33	599	1	1	701234
1	4	1	1	1	52	533	1	1	703265
1	4	0	0	-1	33	487	1	1	705235
4	2	0	0	1	51	336	2	1	706659
2	2	1	1	1	52	438	1	1	708012
2	1	0	0	-1	33	379	1	1	709263
4	1	0	0	1	51	405	1	0	711022
2	3	1	1	1	52	733	1	1	712847
4	3	1	1	-1	34	473	2	1	714761
3	3	1	1	-1	34	478	2	1	716247
3	3	1	1	-1	34	342	2	1	717441
1	1	0	0	-1	33	526	1	1	718913
2	1	0	0	-1	31	407	1	1	720760
3	2	0	0	1	51	449	2	1	722180
2	2	1	1	1	52	465	1	1	723782
3	2	0	0	1	53	432	2	1	725204
3	2	1	1	-1	32	428	2	1	726805
2	4	1	1	1	54	352	1	1	728597
4	4	0	0	1	53	324	2	1	729989
4	1	0	0	1	51	343	2	1	731813
1	1	0	0	-1	31	355	1	1	733382
2	1	0	0	-1	31	334	1	1	734965
1	1	0	0	-1	31	349	1	1	736620
3	4	1	1	-1	32	503	2	1	738116
2	4	0	0	-1	33	440	1	1	739934
4	1	0	0	1	51	391	2	1	741670
1	1	0	0	-1	31	439	1	1	743546
1	3	1	1	1	52	440	1	1	745130
4	3	1	1	-1	34	427	2	1	746777
4	1	0	0	1	53	308	2	1	748530
2	1	0	0	-1	31	335	1	1	749896
2	1	0	0	-1	31	321	1	1	751398
3	1	0	0	1	51	352	2	1	752994
4	2	0	0	1	51	375	2	1	754581
4	2	1	1	-1	32	445	2	1	756398
3	2	0	0	1	53	366	2	1	758031
1	2	1	1	1	52	483	1	1	759684
3	2	0	0	1	53	331	2	1	761176
3	2	1	1	-1	32	378	2	1	762786
4	3	1	1	-1	34	0	0	0	766742
3	3	1	1	-1	34	427	2	1	768489
3	3	1	1	-1	34	306	2	1	769645
2	3	1	1	1	54	418	1	1	770929
2	3	1	1	1	54	361	1	1	772197
1	3	1	1	1	54	431	1	1	773525
1	1	0	0	-1	33	420	1	1	774832
2	1	0	0	-1	31	347	1	1	779417
4	1	0	0	1	51	457	2	1	780739
2	1	0	0	-1	31	530	1	1	782612
4	1	0	0	1	51	344	2	1	783916
1	1	0	0	-1	31	691	1	1	785923
4	1	0	0	1	51	325	2	1	787450
1	1	0	0	-1	31	367	1	1	789306
1	1	0	0	-1	31	326	1	1	791059
4	1	0	0	1	51	342	2	1	792284
3	4	1	1	-1	32	524	2	1	794109
3	4	0	0	1	53	295	2	1	795869
1	4	1	1	1	52	398	1	1	797126
4	4	0	0	1	53	442	2	1	798865
3	2	0	0	1	51	343	2	1	800183
2	2	1	1	1	52	499	1	1	802097
2	1	0	0	-1	33	370	1	1	803630
3	1	0	0	1	51	359	2	1	805064
1	1	0	0	-1	31	316	1	1	806504
4	1	0	0	1	51	291	2	1	807845
2	1	0	0	-1	31	264	1	1	809564
4	1	0	0	1	51	313	2	1	811020
3	4	1	1	-1	32	441	2	1	812518
4	4	0	0	1	53	404	2	1	813841
1	4	1	1	1	52	397	1	1	815408
2	4	0	0	-1	33	339	1	1	817169
2	1	0	0	-1	31	324	1	1	818831
4	1	0	0	1	51	327	2	1	820014
2	1	0	0	-1	31	329	1	1	821345
1	1	0	0	-1	31	483	1	1	823026
4	4	1	1	-1	32	481	2	1	824728
4	4	0	0	1	53	302	2	1	826015
2	4	1	1	1	52	664	1	1	827730
4	4	0	0	1	53	537	2	1	829319
3	2	0	0	1	51	368	2	1	830826
1	2	1	1	1	52	403	1	1	832386
3	3	1	1	-1	34	412	2	1	834185
3	3	1	1	-1	34	394	2	1	835749
2	1	0	0	-1	33	361	1	1	837426
1	1	0	0	-1	31	325	1	1	838976
1	3	1	1	1	52	368	1	1	840592
3	3	1	1	-1	34	346	2	1	841791
1	4	1	1	1	54	447	1	1	843075
2	4	0	0	-1	33	483	1	1	844962
2	1	0	0	-1	31	323	1	1	846404
1	1	0	0	-1	31	350	1	1	848162
3	2	0	0	1	51	353	2	1	849532
4	2	1	1	-1	32	558	2	1	851334
4	3	1	1	-1	34	399	2	1	852758
1	3	1	1	1	54	410	1	1	854427
3	3	1	1	-1	34	421	2	1	856358
2	3	1	1	1	54	455	1	1	860912
