# Supplementary material for: Frequency Band-Specific Electrical Brain Stimulation Modulates Cognitive Control Processes
Source: PLoS One. 2015 Sep 25;10(9):e0138984. doi: 10.1371/journal.pone.0138984 (PMC4583279; doi:10.1371/journal.pone.0138984)
Supplement: S2 File — This zip archive contains the necessary Matlab code, SPSS syntax, SPSS data and raw logfile data to perform the analyses described in the paper. EEG data and Matlab code to extract peak frequencies are available upon request (joramvandriel@gmail.com). (ZIP) [file pone.0138984.s002.zip › S2_File/rawdata/alpha/pp07_simonA1_PRE-STIM_EEG.txt]

2	1	0	0	-1	31	805	1	1	5301
4	1	0	0	1	51	520	2	1	6701
1	3	1	1	1	52	806	1	1	8371
3	3	1	1	-1	34	455	2	1	9744
2	3	1	1	1	54	532	1	1	11318
4	3	1	1	-1	34	471	2	1	13051
2	3	1	1	1	54	449	1	1	14764
4	3	1	1	-1	34	471	2	1	16304
4	2	0	0	1	53	628	2	1	18007
1	2	1	1	1	52	537	1	1	19384
1	3	1	1	1	54	482	1	1	20756
4	3	1	1	-1	34	425	2	1	22261
4	3	1	1	-1	34	507	2	1	24267
1	3	1	1	1	54	608	1	1	25827
4	4	1	1	-1	34	489	2	1	27602
2	4	0	0	-1	33	837	1	1	29641
3	2	0	0	1	51	670	2	1	31154
1	2	1	1	1	52	691	1	1	33020
2	1	0	0	-1	33	606	1	1	34676
3	1	0	0	1	51	652	1	0	36792
3	2	0	0	1	51	436	2	1	38472
4	2	1	1	-1	32	579	2	1	40143
1	4	1	1	1	54	587	1	1	41986
1	4	0	0	-1	33	563	1	1	43781
4	1	0	0	1	51	356	2	1	45584
1	1	0	0	-1	31	408	1	1	47003
2	1	0	0	-1	31	964	2	0	48941
3	1	0	0	1	51	509	2	1	50613
3	1	0	0	1	51	478	2	1	52177
1	1	0	0	-1	31	417	1	1	53870
3	2	0	0	1	51	360	2	1	55078
2	2	1	1	1	52	711	1	1	56719
2	4	1	1	1	54	406	1	1	58495
3	4	0	0	1	53	526	2	1	60049
3	3	1	1	-1	32	800	2	1	62081
2	3	1	1	1	54	506	1	1	63730
3	4	1	1	-1	34	659	2	1	65735
2	4	0	0	-1	33	523	1	1	67444
3	1	0	0	1	51	353	2	1	68651
4	1	0	0	1	51	653	2	1	70348
1	3	1	1	1	52	624	1	1	72197
1	3	1	1	1	54	460	1	1	74030
4	4	1	1	-1	34	530	2	1	76073
2	4	0	0	-1	33	506	1	1	77658
2	4	1	1	1	52	553	1	1	79653
1	4	0	0	-1	33	465	2	0	81012
3	3	1	1	-1	32	814	2	1	82906
2	3	1	1	1	54	475	1	1	84452
4	3	1	1	-1	34	848	2	1	86377
4	3	1	1	-1	34	506	2	1	90933
1	3	1	1	1	54	901	1	1	92857
3	3	1	1	-1	34	491	2	1	94530
2	4	1	1	1	54	643	1	1	96085
4	4	0	0	1	53	508	2	1	97862
4	1	0	0	1	51	395	2	1	99587
1	1	0	0	-1	31	603	1	1	101190
2	3	1	1	1	52	688	1	1	102933
4	3	1	1	-1	34	629	2	1	104637
4	1	0	0	1	53	440	2	1	106143
2	1	0	0	-1	31	591	1	1	107896
1	1	0	0	-1	31	498	2	0	109849
1	1	0	0	-1	31	330	1	1	111633
2	1	0	0	-1	31	571	1	1	113095
2	1	0	0	-1	31	429	1	1	114519
1	4	1	1	1	52	586	1	1	116596
2	4	0	0	-1	33	457	1	1	118349
3	1	0	0	1	51	554	2	1	120080
4	1	0	0	1	51	445	2	1	121865
1	1	0	0	-1	31	477	1	1	123429
2	1	0	0	-1	31	407	1	1	124861
1	3	1	1	1	52	329	2	0	126680
4	3	1	1	-1	34	576	2	1	128480
2	3	1	1	1	54	429	1	1	130147
3	3	1	1	-1	34	479	2	1	131691
1	3	1	1	1	54	805	1	1	133847
2	3	1	1	1	54	542	1	1	135732
1	3	1	1	1	54	633	1	1	137858
3	3	1	1	-1	34	834	1	0	139684
4	4	1	1	-1	34	931	2	1	141647
2	4	0	0	-1	33	549	1	1	143120
1	2	0	0	-1	31	908	1	1	144886
2	2	1	1	1	52	520	1	1	146402
2	4	1	1	1	54	431	1	1	147769
3	4	0	0	1	53	484	2	1	149562
2	2	0	0	-1	31	776	1	1	151343
3	2	1	1	-1	32	584	2	1	153058
4	2	0	0	1	53	0	0	0	157022
1	2	1	1	1	52	864	1	1	159352
1	2	0	0	-1	33	572	1	1	160810
3	2	1	1	-1	32	878	2	1	162850
4	3	1	1	-1	34	447	2	1	164480
3	3	1	1	-1	34	557	2	1	165987
4	2	0	0	1	53	425	2	1	167310
4	2	1	1	-1	32	453	2	1	169024
1	3	1	1	1	54	596	1	1	170926
3	3	1	1	-1	34	541	2	1	172346
1	4	1	1	1	54	444	1	1	174192
3	4	0	0	1	53	690	1	0	176047
4	4	1	1	-1	32	0	0	0	180054
2	4	0	0	-1	33	980	1	1	185738
4	1	0	0	1	51	476	2	1	187566
4	1	0	0	1	51	314	2	1	188777
3	4	1	1	-1	32	416	1	0	190163
1	4	0	0	-1	33	575	1	1	192114
3	4	1	1	-1	32	502	2	1	193608
1	4	0	0	-1	33	898	2	0	195815
4	3	1	1	-1	32	514	2	1	197719
3	3	1	1	-1	34	501	2	1	199428
3	3	1	1	-1	34	397	2	1	200733
1	3	1	1	1	54	427	1	1	202643
4	2	0	0	1	53	985	2	1	204728
4	2	1	1	-1	32	690	2	1	206795
2	3	1	1	1	54	452	1	1	208436
1	3	1	1	1	54	485	1	1	209794
4	4	1	1	-1	34	656	2	1	211350
3	4	0	0	1	53	479	1	0	212646
1	4	1	1	1	52	649	1	1	214597
4	4	0	0	1	53	470	2	1	216348
3	4	1	1	-1	32	591	1	0	217962
4	4	0	0	1	53	472	2	1	219485
2	1	0	0	-1	31	804	1	1	221263
3	1	0	0	1	51	995	1	0	223513
3	3	1	1	-1	32	593	2	1	225315
4	3	1	1	-1	34	517	2	1	227005
4	4	1	1	-1	34	408	2	1	228587
3	4	0	0	1	53	545	1	0	230639
1	3	1	1	1	52	529	1	1	232031
1	3	1	1	1	54	485	1	1	233771
4	3	1	1	-1	34	556	2	1	235524
4	3	1	1	-1	34	897	2	1	237819
2	1	0	0	-1	33	559	1	1	239427
3	1	0	0	1	51	805	2	1	241301
4	4	1	1	-1	32	951	2	1	243300
2	4	0	0	-1	33	437	1	1	244601
3	2	0	0	1	51	369	2	1	246054
3	2	1	1	-1	32	526	2	1	247697
2	2	0	0	-1	33	752	1	1	249757
3	2	1	1	-1	32	783	2	1	252040
2	4	1	1	1	54	416	1	1	253507
1	4	0	0	-1	33	796	1	1	255563
3	1	0	0	1	51	438	2	1	257469
4	1	0	0	1	51	680	2	1	259526
4	2	0	0	1	51	380	2	1	260847
2	2	1	1	1	52	469	1	1	262366
2	4	1	1	1	54	398	1	1	264050
1	4	0	0	-1	33	505	2	0	266020
2	2	0	0	-1	31	488	1	1	267811
4	2	1	1	-1	32	788	2	1	269526
1	4	1	1	1	54	920	1	1	271672
3	4	0	0	1	53	0	0	0	279971
3	2	0	0	1	51	655	2	1	281958
2	2	1	1	1	52	501	1	1	283367
2	4	1	1	1	54	328	1	1	285037
4	4	0	0	1	53	480	2	1	286475
4	3	1	1	-1	32	471	2	1	288287
1	3	1	1	1	54	594	1	1	290212
4	3	1	1	-1	34	746	2	1	292030
4	3	1	1	-1	34	569	2	1	293686
1	3	1	1	1	54	583	1	1	295574
1	3	1	1	1	54	404	1	1	297442
3	2	0	0	1	53	802	1	0	299738
1	2	1	1	1	52	526	1	1	301244
2	4	1	1	1	54	831	1	1	303192
4	4	0	0	1	53	590	2	1	304792
3	4	1	1	-1	32	876	1	0	306571
4	4	0	0	1	53	415	2	1	307980
2	3	1	1	1	52	738	1	1	309828
1	3	1	1	1	54	630	2	0	311711
2	2	0	0	-1	33	587	1	1	313779
1	2	1	1	1	52	474	1	1	315662
1	4	1	1	1	54	461	1	1	317603
4	4	0	0	1	53	784	2	1	319759
2	2	0	0	-1	31	588	1	1	321267
3	2	1	1	-1	32	683	2	1	323438
2	1	0	0	-1	33	0	0	0	327159
3	1	0	0	1	51	454	2	1	328859
1	3	1	1	1	52	347	2	0	330098
4	3	1	1	-1	34	707	2	1	331942
2	3	1	1	1	54	339	1	1	333441
4	3	1	1	-1	34	555	2	1	335062
4	4	1	1	-1	34	423	2	1	336414
1	4	0	0	-1	33	0	0	0	340277
1	4	1	1	1	52	428	1	1	341628
2	4	0	0	-1	33	677	1	1	343401
1	4	1	1	1	52	558	1	1	344835
2	4	0	0	-1	33	354	1	1	346323
2	3	1	1	1	52	382	1	1	348112
4	3	1	1	-1	34	547	2	1	349632
4	2	0	0	1	53	373	2	1	351315
1	2	1	1	1	52	536	1	1	353179
4	2	0	0	1	53	643	2	1	354807
1	2	1	1	1	52	607	1	1	356249
3	3	1	1	-1	34	0	0	0	360150
1	3	1	1	1	54	661	1	1	362136
3	3	1	1	-1	34	633	2	1	364115
3	3	1	1	-1	34	563	2	1	365922
4	1	0	0	1	53	588	2	1	367959
3	1	0	0	1	51	503	2	1	369874
1	4	1	1	1	52	644	1	1	371527
3	4	0	0	1	53	0	0	0	377911
4	1	0	0	1	51	453	2	1	379243
3	1	0	0	1	51	307	2	1	380908
1	1	0	0	-1	31	501	1	1	382406
3	1	0	0	1	51	312	2	1	383992
2	3	1	1	1	52	478	1	1	385581
2	3	1	1	1	54	339	1	1	387411
1	4	1	1	1	54	480	2	0	389292
3	4	0	0	1	53	396	2	1	390779
3	4	1	1	-1	32	568	2	1	392493
4	4	0	0	1	53	389	1	0	394374
3	3	1	1	-1	32	545	2	1	396333
2	3	1	1	1	54	530	1	1	398048
3	1	0	0	1	53	522	2	1	399483
4	1	0	0	1	51	828	2	1	401266
1	4	1	1	1	52	572	1	1	403153
1	4	0	0	-1	33	942	1	1	405549
3	3	1	1	-1	32	662	2	1	407092
1	3	1	1	1	54	657	1	1	408730
4	3	1	1	-1	34	564	2	1	410666
3	3	1	1	-1	34	883	2	1	413029
2	2	0	0	-1	33	896	1	1	414830
3	2	1	1	-1	32	534	2	1	416509
1	3	1	1	1	54	648	1	1	418041
4	3	1	1	-1	34	0	0	0	421487
2	3	1	1	1	54	730	1	1	423532
1	3	1	1	1	54	0	0	0	427257
1	2	0	0	-1	33	505	1	1	428877
3	2	1	1	-1	32	605	2	1	430361
3	3	1	1	-1	34	385	2	1	431879
4	3	1	1	-1	34	356	2	1	433268
1	1	0	0	-1	33	635	1	1	434875
2	1	0	0	-1	31	643	1	1	436780
3	1	0	0	1	51	264	2	1	438135
4	1	0	0	1	51	490	2	1	439731
4	2	0	0	1	51	441	2	1	441232
2	2	1	1	1	52	657	1	1	442711
4	2	0	0	1	53	483	2	1	444084
1	2	1	1	1	52	947	1	1	446461
1	3	1	1	1	54	489	1	1	447882
2	3	1	1	1	54	794	1	1	449770
3	1	0	0	1	53	0	0	0	453735
3	1	0	0	1	51	351	2	1	455156
2	3	1	1	1	52	642	1	1	457030
3	3	1	1	-1	34	862	2	1	458955
1	4	1	1	1	54	421	2	0	460743
4	4	0	0	1	53	502	2	1	462406
1	1	0	0	-1	31	535	1	1	464423
1	1	0	0	-1	31	460	1	1	466127
3	1	0	0	1	51	569	2	1	467558
1	1	0	0	-1	31	551	2	0	475089
3	1	0	0	1	51	790	2	1	477062
3	1	0	0	1	51	276	2	1	478436
2	4	1	1	1	52	844	1	1	480441
3	4	0	0	1	53	477	2	1	482290
1	1	0	0	-1	31	0	0	0	486077
1	1	0	0	-1	31	0	0	0	489511
2	3	1	1	1	52	875	1	1	491395
4	3	1	1	-1	34	445	2	1	493326
1	2	0	0	-1	33	552	1	1	494808
4	2	1	1	-1	32	853	2	1	496599
3	1	0	0	1	53	0	0	0	500417
2	1	0	0	-1	31	629	1	1	502285
4	2	0	0	1	51	560	2	1	504090
1	2	1	1	1	52	777	1	1	506336
4	1	0	0	1	53	658	2	1	508195
1	1	0	0	-1	31	539	1	1	510045
4	1	0	0	1	51	414	2	1	511530
3	1	0	0	1	51	0	0	0	515519
2	1	0	0	-1	31	485	1	1	516874
4	1	0	0	1	51	654	2	1	519027
4	3	1	1	-1	32	941	2	1	521106
2	3	1	1	1	54	797	1	1	522926
3	4	1	1	-1	34	606	2	1	524421
1	4	0	0	-1	33	719	1	1	526312
3	4	1	1	-1	32	630	1	0	528433
1	4	0	0	-1	33	0	0	0	532271
2	2	0	0	-1	31	621	1	1	534339
1	2	1	1	1	52	401	2	0	535722
1	1	0	0	-1	33	861	1	1	537482
3	1	0	0	1	51	537	2	1	539050
3	2	0	0	1	51	346	2	1	540873
4	2	1	1	-1	32	466	2	1	542486
1	2	0	0	-1	33	543	1	1	543846
1	2	1	1	1	52	568	1	1	545525
4	3	1	1	-1	34	742	2	1	547399
4	3	1	1	-1	34	503	2	1	548799
1	3	1	1	1	54	951	2	0	551185
1	3	1	1	1	54	498	1	1	553116
4	2	0	0	1	53	538	2	1	554615
1	2	1	1	1	52	805	1	1	556544
3	1	0	0	1	53	0	0	0	560032
2	1	0	0	-1	31	0	0	0	563868
2	2	0	0	-1	31	538	1	1	565647
4	2	1	1	-1	32	817	2	1	567495
4	3	1	1	-1	34	413	2	1	568802
2	3	1	1	1	54	952	1	1	571122
3	1	0	0	1	53	0	0	0	575123
3	1	0	0	1	51	357	2	1	576536
2	2	0	0	-1	31	668	1	1	578359
1	2	1	1	1	52	334	2	0	583241
4	1	0	0	1	53	633	2	1	585219
1	1	0	0	-1	31	569	1	1	586709
1	2	0	0	-1	31	569	1	1	588617
2	2	1	1	1	52	563	1	1	590649
1	4	1	1	1	54	622	1	1	592779
1	4	0	0	-1	33	306	1	1	594286
4	2	0	0	1	51	539	2	1	595957
4	2	1	1	-1	32	430	2	1	597349
3	1	0	0	1	53	502	1	0	599358
1	1	0	0	-1	31	617	1	1	601157
4	1	0	0	1	51	346	2	1	602533
3	1	0	0	1	51	679	2	1	604730
4	1	0	0	1	51	493	2	1	606696
1	1	0	0	-1	31	545	1	1	608702
2	2	0	0	-1	31	549	1	1	610530
1	2	1	1	1	52	775	2	0	612813
4	1	0	0	1	53	514	2	1	614611
1	1	0	0	-1	31	562	1	1	616684
4	1	0	0	1	51	662	2	1	618184
2	1	0	0	-1	31	0	0	0	621882
1	1	0	0	-1	31	0	0	0	625474
4	1	0	0	1	51	525	2	1	627440
2	2	0	0	-1	31	537	1	1	629006
2	2	1	1	1	52	512	1	1	630788
4	3	1	1	-1	34	501	2	1	632321
1	3	1	1	1	54	340	2	0	633515
2	4	1	1	1	54	679	1	1	635529
4	4	0	0	1	53	537	2	1	637482
2	3	1	1	1	52	535	1	1	639111
3	3	1	1	-1	34	842	2	1	640961
4	2	0	0	1	53	392	1	0	642834
1	2	1	1	1	52	539	1	1	644423
1	1	0	0	-1	33	675	1	1	646422
4	1	0	0	1	51	407	2	1	648021
1	4	1	1	1	52	465	1	1	649687
1	4	0	0	-1	33	786	1	1	651694
3	2	0	0	1	51	482	2	1	653262
2	2	1	1	1	52	670	1	1	655144
3	2	0	0	1	53	673	1	0	656948
3	2	1	1	-1	32	722	1	0	658560
2	2	0	0	-1	33	506	2	0	660094
4	2	1	1	-1	32	575	2	1	661546
4	4	1	1	-1	34	377	2	1	663406
1	4	0	0	-1	33	568	1	1	665470
2	4	1	1	1	52	0	0	0	668826
3	4	0	0	1	53	734	2	1	670385
1	3	1	1	1	52	675	1	1	672094
3	3	1	1	-1	34	467	2	1	673601
3	2	0	0	1	53	445	2	1	675174
1	2	1	1	1	52	885	2	0	684307
4	1	0	0	1	53	507	2	1	686007
2	1	0	0	-1	31	551	1	1	687416
2	2	0	0	-1	31	511	1	1	689032
1	2	1	1	1	52	0	0	0	692899
2	4	1	1	1	54	597	1	1	694422
2	4	0	0	-1	33	360	1	1	696018
3	2	0	0	1	51	512	2	1	697731
3	2	1	1	-1	32	585	2	1	699209
1	2	0	0	-1	33	448	1	1	700698
4	2	1	1	-1	32	698	2	1	702217
3	4	1	1	-1	34	604	1	0	704095
3	4	0	0	1	53	410	2	1	705376
1	4	1	1	1	52	654	1	1	707461
4	4	0	0	1	53	694	2	1	709018
4	4	1	1	-1	32	342	2	1	710337
3	4	0	0	1	53	748	2	1	712287
2	2	0	0	-1	31	467	1	1	713720
1	2	1	1	1	52	610	1	1	715532
3	4	1	1	-1	34	471	2	1	716866
2	4	0	0	-1	33	527	1	1	718579
1	3	1	1	1	52	343	2	0	719895
2	3	1	1	1	54	334	2	0	721539
2	1	0	0	-1	33	308	1	1	722894
1	1	0	0	-1	31	628	1	1	724563
4	4	1	1	-1	32	479	2	1	726525
4	4	0	0	1	53	587	2	1	728621
2	3	1	1	1	52	498	1	1	730630
1	3	1	1	1	54	725	1	1	732689
3	2	0	0	1	53	676	2	1	734454
3	2	1	1	-1	32	621	2	1	735911
2	4	1	1	1	54	493	1	1	737747
3	4	0	0	1	53	507	2	1	739191
3	4	1	1	-1	32	536	2	1	741039
2	4	0	0	-1	33	554	1	1	742623
2	2	0	0	-1	31	431	1	1	744180
1	2	1	1	1	52	511	1	1	745870
1	4	1	1	1	54	338	1	1	747128
3	4	0	0	1	53	704	2	1	749326
1	4	1	1	1	52	509	2	0	751041
3	4	0	0	1	53	438	2	1	752771
4	1	0	0	1	51	369	2	1	754403
2	1	0	0	-1	31	483	1	1	755897
4	1	0	0	1	51	733	2	1	757701
4	1	0	0	1	51	472	2	1	759424
3	3	1	1	-1	32	746	2	1	761226
2	3	1	1	1	54	531	1	1	763059
3	2	0	0	1	53	627	2	1	765201
3	2	1	1	-1	32	437	2	1	766543
4	1	0	0	1	53	585	2	1	768094
2	1	0	0	-1	31	389	1	1	772238
2	1	0	0	-1	31	573	1	1	773891
1	1	0	0	-1	31	628	1	1	775730
2	1	0	0	-1	31	363	1	1	777433
1	1	0	0	-1	31	386	1	1	778764
3	2	0	0	1	51	340	2	1	779954
3	2	1	1	-1	32	541	2	1	781787
1	4	1	1	1	54	445	1	1	783628
4	4	0	0	1	53	451	2	1	785149
4	3	1	1	-1	32	380	2	1	786789
3	3	1	1	-1	34	531	2	1	788669
3	2	0	0	1	53	370	2	1	790311
4	2	1	1	-1	32	400	2	1	792218
3	3	1	1	-1	34	358	2	1	793712
4	3	1	1	-1	34	369	2	1	795510
4	3	1	1	-1	34	301	2	1	797205
3	3	1	1	-1	34	310	2	1	798520
2	2	0	0	-1	33	424	1	1	800027
1	2	1	1	1	52	379	1	1	801550
1	2	0	0	-1	33	314	1	1	803268
3	2	1	1	-1	32	328	2	1	805112
4	2	0	0	1	53	301	1	0	806742
3	2	1	1	-1	32	471	2	1	808210
3	4	1	1	-1	34	392	2	1	810034
4	4	0	0	1	53	276	2	1	811724
3	1	0	0	1	51	330	2	1	812872
2	1	0	0	-1	31	594	1	1	814703
2	2	0	0	-1	31	370	1	1	815905
3	2	1	1	-1	32	466	2	1	817593
4	2	0	0	1	53	337	2	1	818965
4	2	1	1	-1	32	364	2	1	820573
1	1	0	0	-1	33	413	2	0	821972
3	1	0	0	1	51	396	2	1	823565
1	1	0	0	-1	31	410	1	1	824996
2	1	0	0	-1	31	685	1	1	826593
4	1	0	0	1	51	485	2	1	827999
3	1	0	0	1	51	571	2	1	829800
1	2	0	0	-1	31	578	1	1	831379
1	2	1	1	1	52	530	1	1	833119
2	1	0	0	-1	33	599	1	1	834970
4	1	0	0	1	51	589	2	1	836608
1	3	1	1	1	52	635	1	1	838592
3	3	1	1	-1	34	771	2	1	840700
1	4	1	1	1	54	550	1	1	842592
4	4	0	0	1	53	536	2	1	844366
4	4	1	1	-1	32	488	2	1	845891
1	4	0	0	-1	33	586	1	1	847886
1	1	0	0	-1	31	387	1	1	849308
4	1	0	0	1	51	457	2	1	850734
3	1	0	0	1	51	723	2	1	852925
3	1	0	0	1	51	515	2	1	873967
2	1	0	0	-1	31	562	1	1	875523
4	1	0	0	1	51	456	2	1	876978
2	4	1	1	1	52	722	1	1	878863
3	4	0	0	1	53	497	2	1	880517
3	1	0	0	1	51	348	2	1	881958
1	1	0	0	-1	31	522	1	1	883485
1	2	0	0	-1	31	384	1	1	885050
2	2	1	1	1	52	298	2	0	886356
2	2	0	0	-1	33	359	1	1	887535
4	2	1	1	-1	32	458	2	1	889372
4	3	1	1	-1	34	508	2	1	891359
1	3	1	1	1	54	444	2	0	893189
2	2	0	0	-1	33	0	0	0	896987
4	2	1	1	-1	32	515	2	1	898641
1	3	1	1	1	54	478	1	1	900426
2	3	1	1	1	54	497	1	1	901900
2	4	1	1	1	54	415	1	1	903676
3	4	0	0	1	53	603	2	1	905525
3	2	0	0	1	51	356	2	1	907272
4	2	1	1	-1	32	491	2	1	909056
4	2	0	0	1	53	331	2	1	910352
1	2	1	1	1	52	538	1	1	911824
2	1	0	0	-1	33	455	1	1	913494
4	1	0	0	1	51	467	2	1	914957
4	3	1	1	-1	32	437	2	1	916850
3	3	1	1	-1	34	437	2	1	918206
3	3	1	1	-1	34	379	2	1	919859
1	3	1	1	1	54	0	0	0	923395
1	1	0	0	-1	33	829	1	1	925169
3	1	0	0	1	51	438	2	1	926860
1	4	1	1	1	52	518	1	1	928193
1	4	0	0	-1	33	359	1	1	929966
4	2	0	0	1	51	340	2	1	931366
1	2	1	1	1	52	596	1	1	932830
3	3	1	1	-1	34	551	2	1	934825
3	3	1	1	-1	34	424	2	1	936750
4	1	0	0	1	53	590	2	1	938447
1	1	0	0	-1	31	686	1	1	940231
3	4	1	1	-1	32	399	2	1	941799
1	4	0	0	-1	33	497	2	0	943586
2	3	1	1	1	52	485	1	1	945120
4	3	1	1	-1	34	475	2	1	946993
3	3	1	1	-1	34	476	2	1	948437
3	3	1	1	-1	34	346	2	1	949614
2	4	1	1	1	54	481	1	1	951488
3	4	0	0	1	53	438	2	1	953269
4	2	0	0	1	51	309	2	1	954844
1	2	1	1	1	52	581	1	1	956327
4	4	1	1	-1	34	587	1	0	958174
2	4	0	0	-1	33	678	1	1	965545
