# Supplementary material for: Frequency Band-Specific Electrical Brain Stimulation Modulates Cognitive Control Processes
Source: PLoS One. 2015 Sep 25;10(9):e0138984. doi: 10.1371/journal.pone.0138984 (PMC4583279; doi:10.1371/journal.pone.0138984)
Supplement: S2 File — This zip archive contains the necessary Matlab code, SPSS syntax, SPSS data and raw logfile data to perform the analyses described in the paper. EEG data and Matlab code to extract peak frequencies are available upon request (joramvandriel@gmail.com). (ZIP) [file pone.0138984.s002.zip › S2_File/rawdata/alpha/pp07_simonB1_STIM.txt]

4	2	0	0	1	51	628	2	1	177463
2	2	1	1	1	52	456	1	1	178789
1	3	1	1	1	54	624	1	1	180500
1	3	1	1	1	54	558	1	1	182005
4	3	1	1	-1	34	538	2	1	183698
4	3	1	1	-1	34	359	2	1	185011
3	1	0	0	1	53	416	2	1	186903
3	1	0	0	1	51	287	2	1	188660
2	4	1	1	1	52	423	1	1	190124
1	4	0	0	-1	33	443	2	0	191785
2	1	0	0	-1	31	420	1	1	193197
4	1	0	0	1	51	472	2	1	195147
4	2	0	0	1	51	302	2	1	196376
1	2	1	1	1	52	625	1	1	198183
4	3	1	1	-1	34	409	2	1	199942
2	3	1	1	1	54	510	1	1	201718
2	3	1	1	1	54	372	1	1	203031
3	3	1	1	-1	34	462	2	1	204373
1	2	0	0	-1	33	370	2	0	205972
1	2	1	1	1	52	449	1	1	207544
2	3	1	1	1	54	660	1	1	209570
2	3	1	1	1	54	413	1	1	210833
3	2	0	0	1	53	541	2	1	212291
1	2	1	1	1	52	519	1	1	213776
3	4	1	1	-1	34	531	2	1	215476
2	4	0	0	-1	33	505	1	1	216997
1	4	1	1	1	52	593	2	0	218737
3	4	0	0	1	53	489	2	1	220070
2	1	0	0	-1	31	539	1	1	221559
3	1	0	0	1	51	0	0	0	225375
4	1	0	0	1	51	465	2	1	227262
1	1	0	0	-1	31	484	1	1	228670
4	4	1	1	-1	32	631	2	1	230399
3	4	0	0	1	53	490	2	1	231766
3	4	1	1	-1	32	485	2	1	233450
1	4	0	0	-1	33	487	1	1	235357
3	1	0	0	1	51	429	2	1	236655
4	1	0	0	1	51	620	2	1	238393
4	2	0	0	1	51	382	2	1	240187
1	2	1	1	1	52	833	1	1	241920
2	4	1	1	1	54	562	1	1	243411
2	4	0	0	-1	33	453	1	1	244734
1	4	1	1	1	52	525	1	1	246102
3	4	0	0	1	53	549	2	1	247568
2	2	0	0	-1	31	497	1	1	249026
2	2	1	1	1	52	541	1	1	251070
3	1	0	0	1	53	553	2	1	252753
4	1	0	0	1	51	558	2	1	254658
3	1	0	0	1	51	542	2	1	256365
1	1	0	0	-1	31	591	1	1	261075
1	3	1	1	1	52	627	1	1	262869
4	3	1	1	-1	34	668	2	1	264797
2	2	0	0	-1	33	577	1	1	266228
2	2	1	1	1	52	569	1	1	267919
4	3	1	1	-1	34	589	2	1	269701
2	3	1	1	1	54	696	1	1	271627
3	3	1	1	-1	34	641	1	0	273533
3	3	1	1	-1	34	480	2	1	275069
4	3	1	1	-1	34	482	2	1	276930
3	3	1	1	-1	34	817	2	1	279058
4	2	0	0	1	53	701	2	1	280973
3	2	1	1	-1	32	647	2	1	282751
4	3	1	1	-1	34	445	2	1	284630
4	3	1	1	-1	34	322	2	1	285964
3	4	1	1	-1	34	462	2	1	287581
1	4	0	0	-1	33	492	1	1	289125
2	4	1	1	1	52	535	1	1	291112
4	4	0	0	1	53	439	2	1	292887
3	2	0	0	1	51	509	2	1	294583
3	2	1	1	-1	32	545	2	1	296082
2	2	0	0	-1	33	491	1	1	297901
1	2	1	1	1	52	466	1	1	299694
1	1	0	0	-1	33	423	1	1	301145
4	1	0	0	1	51	439	2	1	302433
4	3	1	1	-1	32	495	2	1	304317
1	3	1	1	1	54	372	1	1	305974
4	2	0	0	1	53	558	2	1	308016
1	2	1	1	1	52	448	1	1	309445
2	2	0	0	-1	33	532	1	1	311389
3	2	1	1	-1	32	477	2	1	313197
1	2	0	0	-1	33	535	1	1	315093
2	2	1	1	1	52	518	1	1	316960
4	1	0	0	1	53	509	2	1	318976
1	1	0	0	-1	31	652	1	1	320448
3	3	1	1	-1	32	718	2	1	322528
4	3	1	1	-1	34	456	2	1	324048
1	3	1	1	1	54	605	1	1	326057
1	3	1	1	1	54	626	1	1	327557
4	3	1	1	-1	34	715	2	1	329629
2	3	1	1	1	54	499	1	1	331400
2	2	0	0	-1	33	541	1	1	332960
4	2	1	1	-1	32	497	2	1	334449
4	1	0	0	1	53	374	2	1	336245
1	1	0	0	-1	31	374	1	1	337928
1	4	1	1	1	52	420	1	1	339517
3	4	0	0	1	53	502	2	1	340979
3	1	0	0	1	51	443	2	1	342859
1	1	0	0	-1	31	533	1	1	344258
1	1	0	0	-1	31	502	1	1	345968
4	1	0	0	1	51	461	2	1	350546
4	3	1	1	-1	32	539	2	1	352396
2	3	1	1	1	54	466	1	1	353705
4	1	0	0	1	53	538	2	1	355160
2	1	0	0	-1	31	508	1	1	357016
3	3	1	1	-1	32	403	2	1	358393
1	3	1	1	1	54	737	1	1	360389
4	2	0	0	1	53	495	2	1	362297
1	2	1	1	1	52	605	1	1	364009
1	3	1	1	1	54	340	1	1	365327
3	3	1	1	-1	34	441	2	1	366894
1	3	1	1	1	54	563	1	1	368913
4	3	1	1	-1	34	448	2	1	370192
2	3	1	1	1	54	482	1	1	372074
2	3	1	1	1	54	427	1	1	373388
1	3	1	1	1	54	538	1	1	375236
4	3	1	1	-1	34	487	2	1	377022
1	1	0	0	-1	33	494	1	1	378395
2	1	0	0	-1	31	621	1	1	380413
4	4	1	1	-1	32	511	2	1	382079
3	4	0	0	1	53	693	2	1	383703
3	3	1	1	-1	32	397	2	1	385329
2	3	1	1	1	54	455	1	1	386916
2	4	1	1	1	54	482	1	1	388642
3	4	0	0	1	53	391	2	1	390240
4	3	1	1	-1	32	625	2	1	391681
4	3	1	1	-1	34	399	2	1	393388
3	1	0	0	1	53	338	2	1	394872
1	1	0	0	-1	31	367	1	1	396283
1	3	1	1	1	52	340	1	1	397883
3	3	1	1	-1	34	412	2	1	399698
3	3	1	1	-1	34	366	2	1	401009
2	3	1	1	1	54	512	1	1	402448
3	1	0	0	1	53	389	2	1	403743
1	1	0	0	-1	31	561	1	1	405458
1	2	0	0	-1	31	284	1	1	406659
3	2	1	1	-1	32	716	2	1	408776
4	3	1	1	-1	34	435	2	1	410210
4	3	1	1	-1	34	463	2	1	412163
2	2	0	0	-1	33	537	1	1	413528
2	2	1	1	1	52	506	1	1	414888
4	2	0	0	1	53	396	2	1	416388
4	2	1	1	-1	32	415	2	1	417773
2	4	1	1	1	54	540	1	1	419420
2	4	0	0	-1	33	500	1	1	420773
3	4	1	1	-1	32	447	2	1	422662
3	4	0	0	1	53	363	2	1	424287
2	3	1	1	1	52	471	1	1	425583
4	3	1	1	-1	34	642	2	1	427696
2	4	1	1	1	54	441	1	1	429277
1	4	0	0	-1	33	527	1	1	434437
4	3	1	1	-1	32	575	2	1	436279
4	3	1	1	-1	34	328	2	1	438071
2	4	1	1	1	54	402	1	1	439792
4	4	0	0	1	53	424	2	1	441260
2	4	1	1	1	52	503	1	1	443141
2	4	0	0	-1	33	425	1	1	444512
1	4	1	1	1	52	719	1	1	446663
1	4	0	0	-1	33	365	1	1	448103
3	1	0	0	1	51	332	2	1	449882
2	1	0	0	-1	31	367	1	1	451565
3	4	1	1	-1	32	482	2	1	453509
4	4	0	0	1	53	433	2	1	454824
1	1	0	0	-1	31	503	1	1	456401
4	1	0	0	1	51	438	2	1	458137
2	4	1	1	1	52	452	1	1	459555
3	4	0	0	1	53	692	2	1	461412
3	4	1	1	-1	32	483	2	1	462994
2	4	0	0	-1	33	548	1	1	465031
4	3	1	1	-1	32	497	2	1	466909
4	3	1	1	-1	34	428	2	1	468733
2	3	1	1	1	54	506	1	1	470715
4	3	1	1	-1	34	313	2	1	471937
3	1	0	0	1	53	526	2	1	473822
3	1	0	0	1	51	312	2	1	474950
2	2	0	0	-1	31	571	1	1	476497
3	2	1	1	-1	32	431	2	1	478374
2	2	0	0	-1	33	447	1	1	479731
3	2	1	1	-1	32	513	2	1	481711
1	2	0	0	-1	33	814	1	1	483372
1	2	1	1	1	52	493	1	1	484871
4	2	0	0	1	53	389	2	1	486236
1	2	1	1	1	52	665	1	1	488021
4	3	1	1	-1	34	540	1	0	489698
4	3	1	1	-1	34	458	2	1	491409
3	1	0	0	1	53	598	1	0	492950
4	1	0	0	1	51	436	2	1	494663
2	1	0	0	-1	31	482	1	1	496209
3	1	0	0	1	51	499	2	1	497927
1	1	0	0	-1	31	623	1	1	499478
4	1	0	0	1	51	679	2	1	501601
1	2	0	0	-1	31	485	1	1	503575
2	2	1	1	1	52	482	1	1	505124
2	3	1	1	1	54	484	1	1	506826
3	3	1	1	-1	34	482	2	1	508370
3	1	0	0	1	53	388	2	1	510160
1	1	0	0	-1	31	501	1	1	512073
3	2	0	0	1	51	659	2	1	514057
4	2	1	1	-1	32	630	2	1	515750
3	1	0	0	1	53	433	2	1	517183
2	1	0	0	-1	31	583	1	1	521217
3	2	0	0	1	51	928	2	1	523146
4	2	1	1	-1	32	503	2	1	525106
2	3	1	1	1	54	441	1	1	526920
4	3	1	1	-1	34	428	2	1	528777
2	3	1	1	1	54	622	1	1	530852
3	3	1	1	-1	34	507	2	1	532662
3	2	0	0	1	53	333	2	1	534378
1	2	1	1	1	52	856	1	1	536701
1	1	0	0	-1	33	506	1	1	538587
3	1	0	0	1	51	469	2	1	539888
2	2	0	0	-1	31	677	1	1	541945
4	2	1	1	-1	32	507	2	1	543672
1	4	1	1	1	54	579	1	1	545726
1	4	0	0	-1	33	475	1	1	547581
3	1	0	0	1	51	480	2	1	549348
1	1	0	0	-1	31	538	1	1	550898
4	2	0	0	1	51	441	2	1	552219
2	2	1	1	1	52	507	1	1	553702
1	1	0	0	-1	33	948	1	1	555881
4	1	0	0	1	51	501	2	1	557832
1	2	0	0	-1	31	339	1	1	559179
3	2	1	1	-1	32	482	2	1	560943
3	4	1	1	-1	34	359	2	1	562346
2	4	0	0	-1	33	430	1	1	563780
4	1	0	0	1	51	423	2	1	565262
4	1	0	0	1	51	378	2	1	566849
1	3	1	1	1	52	459	1	1	568704
4	3	1	1	-1	34	461	2	1	570310
2	4	1	1	1	54	482	1	1	572215
1	4	0	0	-1	33	578	1	1	574094
1	1	0	0	-1	31	351	1	1	575603
2	1	0	0	-1	31	554	1	1	577415
2	3	1	1	1	52	591	1	1	578817
4	3	1	1	-1	34	542	2	1	580236
4	4	1	1	-1	34	471	2	1	581898
1	4	0	0	-1	33	556	1	1	583489
2	1	0	0	-1	31	483	1	1	584800
2	1	0	0	-1	31	380	1	1	586331
3	3	1	1	-1	32	509	2	1	588050
1	3	1	1	1	54	631	1	1	589901
3	3	1	1	-1	34	537	2	1	591901
4	3	1	1	-1	34	537	2	1	593884
3	3	1	1	-1	34	408	2	1	595224
2	3	1	1	1	54	453	1	1	597173
3	1	0	0	1	53	587	2	1	598584
1	1	0	0	-1	31	520	1	1	600240
2	3	1	1	1	52	564	1	1	601693
3	3	1	1	-1	34	532	2	1	603182
3	1	0	0	1	53	519	2	1	605065
1	1	0	0	-1	31	529	1	1	609370
4	1	0	0	1	51	440	2	1	610715
4	1	0	0	1	51	332	2	1	612542
3	1	0	0	1	51	351	2	1	614058
2	1	0	0	-1	31	323	1	1	615300
2	4	1	1	1	52	408	1	1	616626
1	4	0	0	-1	33	370	1	1	618297
4	1	0	0	1	51	334	2	1	619903
3	1	0	0	1	51	355	2	1	621675
1	1	0	0	-1	31	344	1	1	622869
3	1	0	0	1	51	379	2	1	624641
2	2	0	0	-1	31	388	1	1	626275
1	2	1	1	1	52	394	1	1	627803
4	1	0	0	1	53	455	2	1	629386
3	1	0	0	1	51	367	2	1	630824
2	2	0	0	-1	31	278	1	1	631960
3	2	1	1	-1	32	478	2	1	633931
4	4	1	1	-1	34	314	1	0	635364
3	4	0	0	1	53	860	2	1	637232
2	2	0	0	-1	31	448	1	1	638795
3	2	1	1	-1	32	455	2	1	640176
4	1	0	0	1	53	507	2	1	641679
4	1	0	0	1	51	292	2	1	643196
2	4	1	1	1	52	507	1	1	644642
4	4	0	0	1	53	381	1	0	646168
1	1	0	0	-1	31	840	1	1	648098
3	1	0	0	1	51	446	2	1	649649
4	1	0	0	1	51	492	2	1	651128
2	1	0	0	-1	31	488	1	1	653086
1	2	0	0	-1	31	916	1	1	655414
1	2	1	1	1	52	680	1	1	657010
4	3	1	1	-1	34	527	2	1	658391
1	3	1	1	1	54	475	1	1	660086
1	3	1	1	1	54	434	1	1	661483
4	3	1	1	-1	34	513	2	1	663054
3	4	1	1	-1	34	524	2	1	664454
2	4	0	0	-1	33	644	1	1	666156
1	2	0	0	-1	31	994	1	1	668111
1	2	1	1	1	52	517	1	1	669760
3	4	1	1	-1	34	686	2	1	671911
1	4	0	0	-1	33	647	1	1	673968
4	1	0	0	1	51	332	2	1	675126
2	1	0	0	-1	31	582	1	1	677179
1	2	0	0	-1	31	469	2	0	678826
4	2	1	1	-1	32	520	2	1	680680
2	4	1	1	1	54	452	1	1	682612
1	4	0	0	-1	33	510	1	1	684196
3	2	0	0	1	51	507	2	1	685623
1	2	1	1	1	52	481	1	1	687328
2	2	0	0	-1	33	591	1	1	688813
2	2	1	1	1	52	473	1	1	692619
4	4	1	1	-1	34	529	2	1	694345
4	4	0	0	1	53	313	2	1	695652
1	4	1	1	1	52	459	1	1	697249
3	4	0	0	1	53	688	2	1	698785
1	1	0	0	-1	31	412	1	1	700472
4	1	0	0	1	51	300	2	1	701854
1	4	1	1	1	52	496	1	1	703202
2	4	0	0	-1	33	524	1	1	705164
1	4	1	1	1	52	632	1	1	707071
2	4	0	0	-1	33	316	1	1	708828
2	3	1	1	1	52	340	1	1	710433
1	3	1	1	1	54	340	2	0	711952
4	4	1	1	-1	34	431	2	1	713350
2	4	0	0	-1	33	448	1	1	715012
1	2	0	0	-1	31	440	1	1	716767
3	2	1	1	-1	32	485	2	1	718582
4	2	0	0	1	53	356	2	1	719750
4	2	1	1	-1	32	438	2	1	721359
3	2	0	0	1	53	532	2	1	722919
4	2	1	1	-1	32	359	2	1	724263
1	3	1	1	1	54	357	1	1	726088
4	3	1	1	-1	34	398	2	1	727909
2	4	1	1	1	54	507	1	1	729870
3	4	0	0	1	53	439	2	1	731637
1	4	1	1	1	52	475	1	1	732925
3	4	0	0	1	53	718	2	1	734907
2	3	1	1	1	52	654	1	1	736848
4	3	1	1	-1	34	404	2	1	738292
4	2	0	0	1	53	298	2	1	739784
3	2	1	1	-1	32	598	2	1	741889
2	3	1	1	1	54	441	1	1	743249
2	3	1	1	1	54	434	1	1	744634
3	1	0	0	1	53	540	2	1	746044
3	1	0	0	1	51	379	2	1	747448
2	1	0	0	-1	31	463	1	1	748892
4	1	0	0	1	51	434	2	1	750171
1	1	0	0	-1	31	555	1	1	752227
2	1	0	0	-1	31	487	1	1	753589
2	2	0	0	-1	31	389	1	1	755173
4	2	1	1	-1	32	474	2	1	756707
4	2	0	0	1	53	316	2	1	758514
1	2	1	1	1	52	518	1	1	759913
1	1	0	0	-1	33	558	1	1	761558
4	1	0	0	1	51	486	2	1	763295
1	4	1	1	1	52	333	2	0	764742
1	4	0	0	-1	33	474	1	1	766166
4	2	0	0	1	51	399	2	1	767469
4	2	1	1	-1	32	396	2	1	768887
1	2	0	0	-1	33	434	1	1	770662
4	2	1	1	-1	32	411	2	1	773436
1	3	1	1	1	54	649	1	1	774903
1	3	1	1	1	54	360	1	1	776178
2	2	0	0	-1	33	413	1	1	777474
3	2	1	1	-1	32	638	2	1	779037
1	1	0	0	-1	33	387	1	1	780866
3	1	0	0	1	51	677	2	1	782920
1	2	0	0	-1	31	495	1	1	784741
2	2	1	1	1	52	660	1	1	786482
4	4	1	1	-1	34	427	2	1	788348
3	4	0	0	1	53	413	2	1	790232
4	4	1	1	-1	32	479	2	1	791821
3	4	0	0	1	53	303	2	1	793484
4	3	1	1	-1	32	394	1	0	795140
4	3	1	1	-1	34	461	2	1	796774
2	4	1	1	1	54	491	1	1	798746
4	4	0	0	1	53	352	2	1	800494
3	4	1	1	-1	32	496	2	1	802009
1	4	0	0	-1	33	523	1	1	803694
3	4	1	1	-1	32	554	2	1	805686
3	4	0	0	1	53	349	2	1	807337
2	3	1	1	1	52	452	1	1	808920
2	3	1	1	1	54	338	1	1	810625
1	4	1	1	1	54	422	2	0	812040
4	4	0	0	1	53	503	2	1	813744
2	4	1	1	1	52	437	1	1	815019
2	4	0	0	-1	33	515	1	1	816455
3	1	0	0	1	51	386	2	1	817686
4	1	0	0	1	51	500	2	1	819358
4	2	0	0	1	51	328	2	1	820551
3	2	1	1	-1	32	431	2	1	822273
3	4	1	1	-1	34	376	2	1	823876
1	4	0	0	-1	33	585	1	1	825489
1	1	0	0	-1	31	307	1	1	826915
4	1	0	0	1	51	324	2	1	828309
3	3	1	1	-1	32	532	2	1	829662
2	3	1	1	1	54	430	1	1	831185
3	1	0	0	1	53	438	2	1	833016
3	1	0	0	1	51	315	2	1	834435
1	4	1	1	1	52	526	1	1	836323
3	4	0	0	1	53	417	2	1	837687
2	2	0	0	-1	31	475	1	1	839588
1	2	1	1	1	52	318	2	0	840797
4	4	1	1	-1	34	631	2	1	842810
4	4	0	0	1	53	464	2	1	844503
3	4	1	1	-1	32	627	2	1	846038
4	4	0	0	1	53	360	2	1	847783
3	4	1	1	-1	32	314	2	1	849065
1	4	0	0	-1	33	533	1	1	851059
2	2	0	0	-1	31	518	1	1	852950
1	2	1	1	1	52	693	1	1	857412
3	3	1	1	-1	34	525	2	1	858979
1	3	1	1	1	54	544	1	1	860759
1	2	0	0	-1	33	385	1	1	862355
3	2	1	1	-1	32	456	2	1	864256
4	3	1	1	-1	34	494	2	1	865849
3	3	1	1	-1	34	497	2	1	867609
1	4	1	1	1	54	559	1	1	869132
1	4	0	0	-1	33	444	1	1	870640
4	3	1	1	-1	32	403	2	1	872326
2	3	1	1	1	54	480	1	1	874244
1	1	0	0	-1	33	367	2	0	875970
4	1	0	0	1	51	682	2	1	877730
3	4	1	1	-1	32	705	2	1	879921
1	4	0	0	-1	33	477	1	1	881491
4	4	1	1	-1	32	491	2	1	883096
1	4	0	0	-1	33	576	1	1	884882
3	4	1	1	-1	32	747	2	1	886536
1	4	0	0	-1	33	638	1	1	888653
2	1	0	0	-1	31	585	1	1	890557
2	1	0	0	-1	31	483	1	1	892065
3	4	1	1	-1	32	583	2	1	893814
1	4	0	0	-1	33	507	1	1	895443
2	1	0	0	-1	31	387	1	1	897244
1	1	0	0	-1	31	472	1	1	898727
4	2	0	0	1	51	508	2	1	900521
2	2	1	1	1	52	513	1	1	901983
3	2	0	0	1	53	602	2	1	903780
3	2	1	1	-1	32	526	2	1	905798
1	3	1	1	1	54	518	1	1	907726
2	3	1	1	1	54	514	1	1	909518
4	1	0	0	1	53	485	2	1	910930
2	1	0	0	-1	31	561	1	1	912337
2	2	0	0	-1	31	415	1	1	913741
3	2	1	1	-1	32	487	2	1	915300
1	4	1	1	1	54	681	1	1	917136
2	4	0	0	-1	33	721	1	1	919021
3	2	0	0	1	51	787	2	1	920619
1	2	1	1	1	52	490	2	0	922507
3	4	1	1	-1	34	471	2	1	923818
3	4	0	0	1	53	531	2	1	925281
1	3	1	1	1	52	650	1	1	927333
4	3	1	1	-1	34	597	2	1	929223
1	2	0	0	-1	33	620	1	1	931174
1	2	1	1	1	52	488	1	1	932960
3	2	0	0	1	53	649	2	1	935025
1	2	1	1	1	52	540	1	1	936380
1	1	0	0	-1	33	428	1	1	938270
4	1	0	0	1	51	395	2	1	940033
2	2	0	0	-1	31	519	1	1	941785
1	2	1	1	1	52	581	1	1	945802
4	1	0	0	1	53	482	2	1	947136
2	1	0	0	-1	31	478	1	1	948566
3	1	0	0	1	51	523	2	1	950336
2	1	0	0	-1	31	339	1	1	952021
4	2	0	0	1	51	332	2	1	953437
1	2	1	1	1	52	898	1	1	955295
2	1	0	0	-1	33	478	1	1	956725
2	1	0	0	-1	31	349	1	1	957944
3	3	1	1	-1	32	724	2	1	960033
1	3	1	1	1	54	491	1	1	961945
4	1	0	0	1	53	522	2	1	963345
4	1	0	0	1	51	414	2	1	964886
3	2	0	0	1	51	615	2	1	966652
3	2	1	1	-1	32	359	2	1	968493
2	3	1	1	1	54	409	1	1	969745
1	3	1	1	1	54	637	1	1	971211
1	1	0	0	-1	33	412	1	1	972611
4	1	0	0	1	51	433	2	1	974312
2	1	0	0	-1	31	326	1	1	975490
1	1	0	0	-1	31	595	1	1	977132
3	4	1	1	-1	32	491	2	1	979090
3	4	0	0	1	53	408	2	1	980995
2	4	1	1	1	52	485	1	1	982377
1	4	0	0	-1	33	597	1	1	984389
3	3	1	1	-1	32	529	2	1	985949
3	3	1	1	-1	34	332	2	1	987221
1	2	0	0	-1	33	495	2	0	988768
2	2	1	1	1	52	517	1	1	990408
1	3	1	1	1	54	371	1	1	991844
1	3	1	1	1	54	389	1	1	993498
3	1	0	0	1	53	484	2	1	995214
1	1	0	0	-1	31	433	1	1	996677
2	4	1	1	1	52	708	1	1	998219
2	4	0	0	-1	33	472	1	1	999876
3	3	1	1	-1	32	592	2	1	1001472
3	3	1	1	-1	34	478	2	1	1003218
4	2	0	0	1	53	657	2	1	1005057
4	2	1	1	-1	32	479	2	1	1006845
1	3	1	1	1	54	588	1	1	1008410
2	3	1	1	1	54	450	1	1	1009670
1	3	1	1	1	54	564	1	1	1011425
4	3	1	1	-1	34	505	2	1	1013254
4	2	0	0	1	53	416	2	1	1015129
1	2	1	1	1	52	532	1	1	1016945
4	4	1	1	-1	34	397	2	1	1018781
3	4	0	0	1	53	632	2	1	1020397
1	3	1	1	1	52	431	2	0	1021910
2	3	1	1	1	54	448	1	1	1023637
3	3	1	1	-1	34	482	2	1	1025428
3	3	1	1	-1	34	430	2	1	1036042
