# Supplementary material for: Frequency Band-Specific Electrical Brain Stimulation Modulates Cognitive Control Processes
Source: PLoS One. 2015 Sep 25;10(9):e0138984. doi: 10.1371/journal.pone.0138984 (PMC4583279; doi:10.1371/journal.pone.0138984)
Supplement: S2 File — This zip archive contains the necessary Matlab code, SPSS syntax, SPSS data and raw logfile data to perform the analyses described in the paper. EEG data and Matlab code to extract peak frequencies are available upon request (joramvandriel@gmail.com). (ZIP) [file pone.0138984.s002.zip › S2_File/rawdata/alpha/pp07_simonC1_POST-STIM.txt]

3	1	0	0	1	51	869	2	1	26971
4	1	0	0	1	51	415	2	1	28451
4	1	0	0	1	51	355	2	1	29698
3	1	0	0	1	51	327	2	1	30962
4	4	1	1	-1	32	358	1	0	32166
2	4	0	0	-1	33	429	1	1	33506
4	1	0	0	1	51	441	2	1	34762
2	1	0	0	-1	31	519	1	1	36724
4	2	0	0	1	51	279	2	1	37839
1	2	1	1	1	52	583	1	1	39511
2	2	0	0	-1	33	484	1	1	41172
3	2	1	1	-1	32	507	2	1	42975
3	1	0	0	1	53	308	2	1	44455
1	1	0	0	-1	31	783	1	1	46091
2	3	1	1	1	52	449	2	0	47357
1	3	1	1	1	54	600	1	1	49078
1	2	0	0	-1	33	369	1	1	50795
3	2	1	1	-1	32	609	2	1	52627
1	4	1	1	1	54	339	2	0	54240
2	4	0	0	-1	33	458	1	1	55958
2	1	0	0	-1	31	328	1	1	57154
3	1	0	0	1	51	471	2	1	59090
1	1	0	0	-1	31	460	1	1	60828
1	1	0	0	-1	31	502	1	1	62544
3	2	0	0	1	51	435	2	1	64393
1	2	1	1	1	52	602	1	1	66144
2	4	1	1	1	54	525	1	1	68141
3	4	0	0	1	53	577	1	0	69729
4	3	1	1	-1	32	0	0	0	73581
1	3	1	1	1	54	730	1	1	75371
1	1	0	0	-1	33	670	1	1	77121
4	1	0	0	1	51	522	2	1	79142
2	2	0	0	-1	31	495	1	1	81079
4	2	1	1	-1	32	446	2	1	82513
4	4	1	1	-1	34	375	2	1	83842
1	4	0	0	-1	33	640	1	1	85632
1	4	1	1	1	52	551	1	1	87414
2	4	0	0	-1	33	520	1	1	89259
2	2	0	0	-1	31	320	1	1	90615
4	2	1	1	-1	32	584	2	1	92203
2	2	0	0	-1	33	442	1	1	94060
1	2	1	1	1	52	368	2	0	95896
2	2	0	0	-1	33	466	1	1	97426
1	2	1	1	1	52	540	1	1	98990
1	4	1	1	1	54	565	1	1	100715
4	4	0	0	1	53	530	2	1	102616
2	1	0	0	-1	31	501	1	1	103973
2	1	0	0	-1	31	562	1	1	105732
1	1	0	0	-1	31	429	1	1	107453
1	1	0	0	-1	31	638	1	1	112177
2	2	0	0	-1	31	552	1	1	113556
2	2	1	1	1	52	518	1	1	115088
3	3	1	1	-1	34	544	2	1	116559
1	3	1	1	1	54	551	1	1	118440
1	4	1	1	1	54	402	1	1	120038
4	4	0	0	1	53	558	2	1	121641
3	3	1	1	-1	32	385	2	1	123066
3	3	1	1	-1	34	317	2	1	124692
4	4	1	1	-1	34	448	2	1	126328
4	4	0	0	1	53	329	2	1	127916
3	2	0	0	1	51	459	2	1	129791
3	2	1	1	-1	32	414	2	1	131661
1	4	1	1	1	54	649	1	1	133182
1	4	0	0	-1	33	322	1	1	134593
2	2	0	0	-1	31	281	1	1	136356
1	2	1	1	1	52	515	1	1	137723
2	1	0	0	-1	33	308	1	1	139270
2	1	0	0	-1	31	334	1	1	140606
3	1	0	0	1	51	639	2	1	142475
1	1	0	0	-1	31	589	1	1	144256
2	2	0	0	-1	31	255	1	1	145410
4	2	1	1	-1	32	667	2	1	146884
4	4	1	1	-1	34	411	2	1	148488
3	4	0	0	1	53	737	2	1	150413
4	1	0	0	1	51	332	2	1	152044
3	1	0	0	1	51	314	2	1	153804
2	4	1	1	1	52	345	2	0	155438
2	4	0	0	-1	33	282	1	1	157124
3	2	0	0	1	51	402	2	1	158348
4	2	1	1	-1	32	518	2	1	159778
4	3	1	1	-1	34	374	2	1	161378
1	3	1	1	1	54	467	1	1	162695
2	4	1	1	1	54	483	1	1	164317
1	4	0	0	-1	33	551	1	1	166291
4	3	1	1	-1	32	511	2	1	167859
1	3	1	1	1	54	579	1	1	169461
2	1	0	0	-1	33	546	1	1	171272
1	1	0	0	-1	31	367	1	1	173108
3	4	1	1	-1	32	510	2	1	174616
4	4	0	0	1	53	464	2	1	176559
3	2	0	0	1	51	539	2	1	178055
3	2	1	1	-1	32	354	2	1	179254
1	2	0	0	-1	33	467	1	1	180643
4	2	1	1	-1	32	504	2	1	182428
2	4	1	1	1	54	422	1	1	183755
2	4	0	0	-1	33	392	1	1	185356
4	4	1	1	-1	32	467	2	1	187076
2	4	0	0	-1	33	484	1	1	188375
3	1	0	0	1	51	537	2	1	190144
2	1	0	0	-1	31	315	1	1	193043
3	1	0	0	1	51	583	2	1	194560
3	1	0	0	1	51	315	2	1	195853
2	3	1	1	1	52	452	1	1	197638
3	3	1	1	-1	34	408	2	1	199203
1	3	1	1	1	54	703	1	1	201390
2	3	1	1	1	54	418	1	1	203160
4	4	1	1	-1	34	311	2	1	204387
3	4	0	0	1	53	306	2	1	205519
3	3	1	1	-1	32	335	2	1	207129
1	3	1	1	1	54	262	2	0	208874
1	2	0	0	-1	33	483	1	1	210786
2	2	1	1	1	52	544	1	1	212457
4	1	0	0	1	53	608	2	1	214527
3	1	0	0	1	51	284	2	1	215934
3	4	1	1	-1	32	470	2	1	217808
1	4	0	0	-1	33	442	1	1	219723
3	4	1	1	-1	32	536	2	1	221310
2	4	0	0	-1	33	468	1	1	222924
1	2	0	0	-1	31	504	2	0	224413
2	2	1	1	1	52	471	1	1	226290
2	3	1	1	1	54	396	1	1	227789
3	3	1	1	-1	34	431	2	1	229627
2	4	1	1	1	54	400	1	1	231151
2	4	0	0	-1	33	528	1	1	232614
3	2	0	0	1	51	417	2	1	233957
2	2	1	1	1	52	440	1	1	235720
2	4	1	1	1	54	435	1	1	237321
4	4	0	0	1	53	374	2	1	238551
2	2	0	0	-1	31	354	1	1	240162
3	2	1	1	-1	32	449	2	1	242050
1	1	0	0	-1	33	513	1	1	243406
3	1	0	0	1	51	503	2	1	244927
2	4	1	1	1	52	481	1	1	246580
4	4	0	0	1	53	385	2	1	247787
1	3	1	1	1	52	863	1	1	249761
4	3	1	1	-1	34	534	2	1	251728
1	1	0	0	-1	33	510	1	1	253183
4	1	0	0	1	51	455	2	1	255028
1	4	1	1	1	52	501	1	1	256436
4	4	0	0	1	53	459	2	1	257964
4	1	0	0	1	51	424	2	1	259670
3	1	0	0	1	51	494	2	1	261243
1	3	1	1	1	52	848	1	1	263021
4	3	1	1	-1	34	496	2	1	265010
1	1	0	0	-1	33	445	1	1	266776
4	1	0	0	1	51	449	2	1	268687
4	2	0	0	1	51	374	2	1	269917
1	2	1	1	1	52	601	1	1	271998
1	4	1	1	1	54	503	1	1	273366
4	4	0	0	1	53	508	2	1	288157
3	2	0	0	1	51	495	2	1	289529
4	2	1	1	-1	32	403	2	1	291368
4	1	0	0	1	53	327	2	1	293017
3	1	0	0	1	51	448	2	1	294290
3	3	1	1	-1	32	454	2	1	295866
1	3	1	1	1	54	649	1	1	297960
2	4	1	1	1	54	449	1	1	299574
4	4	0	0	1	53	415	2	1	300863
4	4	1	1	-1	32	392	2	1	302108
2	4	0	0	-1	33	459	1	1	303990
2	3	1	1	1	52	391	1	1	305578
1	3	1	1	1	54	469	1	1	307505
1	4	1	1	1	54	349	1	1	308778
4	4	0	0	1	53	511	2	1	310680
1	1	0	0	-1	31	316	1	1	312322
2	1	0	0	-1	31	534	1	1	313954
3	4	1	1	-1	32	369	1	0	315275
4	4	0	0	1	53	521	2	1	317022
2	3	1	1	1	52	475	1	1	318590
4	3	1	1	-1	34	374	2	1	320137
1	2	0	0	-1	33	762	1	1	321713
1	2	1	1	1	52	371	1	1	323316
3	1	0	0	1	53	462	2	1	324817
1	1	0	0	-1	31	549	1	1	326223
2	1	0	0	-1	31	430	1	1	327946
2	1	0	0	-1	31	360	1	1	329186
3	3	1	1	-1	32	376	1	0	330783
2	3	1	1	1	54	300	2	0	332388
1	2	0	0	-1	33	833	1	1	334128
3	2	1	1	-1	32	493	2	1	335759
4	3	1	1	-1	34	466	2	1	337387
3	3	1	1	-1	34	542	2	1	339340
4	4	1	1	-1	34	390	2	1	341062
2	4	0	0	-1	33	475	1	1	342765
1	3	1	1	1	52	544	1	1	344452
1	3	1	1	1	54	366	1	1	345802
2	1	0	0	-1	33	497	1	1	347415
2	1	0	0	-1	31	303	1	1	349013
1	3	1	1	1	52	528	1	1	350450
3	3	1	1	-1	34	585	2	1	352435
1	4	1	1	1	54	514	1	1	354058
4	4	0	0	1	53	501	2	1	355931
3	1	0	0	1	51	739	2	1	357491
2	1	0	0	-1	31	448	1	1	359235
4	1	0	0	1	51	459	2	1	360683
4	1	0	0	1	51	352	2	1	362365
1	3	1	1	1	52	656	1	1	364176
1	3	1	1	1	54	412	1	1	365592
3	4	1	1	-1	34	678	2	1	367370
3	4	0	0	1	53	474	2	1	371362
4	3	1	1	-1	32	649	2	1	373248
3	3	1	1	-1	34	461	2	1	374617
4	1	0	0	1	53	391	2	1	376320
3	1	0	0	1	51	304	2	1	378046
1	1	0	0	-1	31	441	1	1	379562
3	1	0	0	1	51	769	2	1	381505
2	2	0	0	-1	31	735	1	1	383617
2	2	1	1	1	52	475	1	1	385074
3	4	1	1	-1	34	448	2	1	386866
3	4	0	0	1	53	346	2	1	388453
4	3	1	1	-1	32	512	2	1	390107
4	3	1	1	-1	34	432	2	1	391392
3	3	1	1	-1	34	506	2	1	393043
4	3	1	1	-1	34	390	2	1	394884
3	3	1	1	-1	34	392	2	1	396701
4	3	1	1	-1	34	369	2	1	398389
4	2	0	0	1	53	249	2	1	399469
1	2	1	1	1	52	567	1	1	401155
2	1	0	0	-1	33	496	1	1	402508
3	1	0	0	1	51	574	1	0	404448
3	3	1	1	-1	32	488	2	1	405915
2	3	1	1	1	54	628	1	1	407841
2	4	1	1	1	54	378	1	1	409393
3	4	0	0	1	53	437	2	1	410728
1	4	1	1	1	52	0	0	0	414409
2	4	0	0	-1	33	400	1	1	416060
3	2	0	0	1	51	465	2	1	418009
4	2	1	1	-1	32	330	1	0	419831
2	1	0	0	-1	33	496	1	1	421468
2	1	0	0	-1	31	382	1	1	423355
3	1	0	0	1	51	339	2	1	424759
4	1	0	0	1	51	425	2	1	426387
2	4	1	1	1	52	433	1	1	427890
4	4	0	0	1	53	429	2	1	429652
4	3	1	1	-1	32	453	2	1	431448
2	3	1	1	1	54	450	1	1	432916
1	2	0	0	-1	33	638	1	1	434546
4	2	1	1	-1	32	394	2	1	436254
1	4	1	1	1	54	532	1	1	438272
3	4	0	0	1	53	564	2	1	440161
4	1	0	0	1	51	656	2	1	442202
2	1	0	0	-1	31	503	1	1	443561
1	2	0	0	-1	31	935	1	1	445685
3	2	1	1	-1	32	551	2	1	447658
4	1	0	0	1	53	359	2	1	449083
1	1	0	0	-1	31	529	1	1	451048
1	3	1	1	1	52	558	1	1	452667
4	3	1	1	-1	34	396	2	1	454199
2	2	0	0	-1	33	536	1	1	456128
1	2	1	1	1	52	717	1	1	459259
3	1	0	0	1	53	763	2	1	461461
4	1	0	0	1	51	274	2	1	463191
1	4	1	1	1	52	498	1	1	465099
2	4	0	0	-1	33	305	1	1	466354
4	1	0	0	1	51	535	2	1	468302
4	1	0	0	1	51	362	2	1	470047
1	2	0	0	-1	31	343	1	1	471521
4	2	1	1	-1	32	543	2	1	473230
2	2	0	0	-1	33	424	1	1	474631
4	2	1	1	-1	32	449	2	1	476271
2	3	1	1	1	54	419	1	1	477668
2	3	1	1	1	54	366	1	1	478895
4	4	1	1	-1	34	437	2	1	480535
1	4	0	0	-1	33	498	1	1	482396
2	4	1	1	1	52	652	1	1	483980
1	4	0	0	-1	33	485	1	1	485690
4	4	1	1	-1	32	482	2	1	487197
2	4	0	0	-1	33	473	1	1	488753
1	1	0	0	-1	31	490	1	1	490753
2	1	0	0	-1	31	379	1	1	492477
1	3	1	1	1	52	482	1	1	494254
3	3	1	1	-1	34	531	2	1	496294
1	3	1	1	1	54	866	1	1	498117
3	3	1	1	-1	34	856	2	1	500201
4	3	1	1	-1	34	445	2	1	501682
1	3	1	1	1	54	626	1	1	503781
1	2	0	0	-1	33	422	1	1	505395
3	2	1	1	-1	32	499	2	1	506940
3	3	1	1	-1	34	309	2	1	508701
2	3	1	1	1	54	505	1	1	510106
4	1	0	0	1	53	446	2	1	512054
2	1	0	0	-1	31	405	1	1	513678
1	4	1	1	1	52	888	1	1	515417
1	4	0	0	-1	33	397	1	1	517093
4	1	0	0	1	51	375	2	1	518810
1	1	0	0	-1	31	330	1	1	520305
3	1	0	0	1	51	361	2	1	521902
4	1	0	0	1	51	497	2	1	523724
3	4	1	1	-1	32	332	1	0	525343
1	4	0	0	-1	33	423	1	1	526658
1	2	0	0	-1	31	328	1	1	527808
2	2	1	1	1	52	429	1	1	529096
2	3	1	1	1	54	307	1	1	530643
4	3	1	1	-1	34	386	1	0	531918
3	3	1	1	-1	34	411	2	1	533634
2	3	1	1	1	54	413	1	1	535477
2	2	0	0	-1	33	437	1	1	536882
1	2	1	1	1	52	378	2	0	538242
4	2	0	0	1	53	368	2	1	539701
2	2	1	1	1	52	422	1	1	543315
4	1	0	0	1	53	437	2	1	544907
3	1	0	0	1	51	303	2	1	546610
4	3	1	1	-1	32	344	1	0	548225
2	3	1	1	1	54	454	1	1	549854
4	1	0	0	1	53	428	2	1	551550
3	1	0	0	1	51	388	2	1	552971
4	3	1	1	-1	32	579	2	1	554402
4	3	1	1	-1	34	330	2	1	555806
1	4	1	1	1	54	491	1	1	557692
4	4	0	0	1	53	328	2	1	559075
3	3	1	1	-1	32	652	2	1	561008
1	3	1	1	1	54	522	1	1	562437
1	3	1	1	1	54	357	1	1	563919
4	3	1	1	-1	34	438	2	1	565527
2	2	0	0	-1	33	540	1	1	567228
3	2	1	1	-1	32	546	2	1	568981
1	4	1	1	1	54	465	1	1	570273
3	4	0	0	1	53	452	2	1	571744
2	3	1	1	1	52	502	1	1	573314
2	3	1	1	1	54	358	1	1	574569
1	3	1	1	1	54	488	1	1	576233
3	3	1	1	-1	34	661	2	1	578207
3	1	0	0	1	53	394	2	1	579622
4	1	0	0	1	51	458	2	1	581239
2	1	0	0	-1	31	487	1	1	582979
3	1	0	0	1	51	451	2	1	584487
2	4	1	1	1	52	552	1	1	586174
1	4	0	0	-1	33	834	1	1	588301
1	2	0	0	-1	31	364	1	1	589817
4	2	1	1	-1	32	511	2	1	591223
4	4	1	1	-1	34	395	2	1	592436
1	4	0	0	-1	33	546	1	1	594171
3	4	1	1	-1	32	910	2	1	596077
3	4	0	0	1	53	360	2	1	597313
2	1	0	0	-1	31	483	1	1	599227
2	1	0	0	-1	31	397	1	1	600683
3	3	1	1	-1	32	497	2	1	602316
3	3	1	1	-1	34	342	2	1	603733
4	3	1	1	-1	34	602	2	1	605643
2	3	1	1	1	54	460	1	1	607421
1	2	0	0	-1	33	493	1	1	609017
4	2	1	1	-1	32	448	2	1	610835
1	1	0	0	-1	33	432	1	1	612470
1	1	0	0	-1	31	321	1	1	614081
4	4	1	1	-1	32	383	2	1	615646
1	4	0	0	-1	33	504	1	1	617470
1	1	0	0	-1	31	353	1	1	618828
3	1	0	0	1	51	533	2	1	620319
4	3	1	1	-1	32	609	2	1	621927
1	3	1	1	1	54	538	1	1	626337
2	2	0	0	-1	33	414	1	1	627703
2	2	1	1	1	52	402	1	1	629000
3	3	1	1	-1	34	576	2	1	630538
3	3	1	1	-1	34	296	2	1	631864
2	4	1	1	1	54	516	1	1	633746
3	4	0	0	1	53	374	2	1	634946
2	1	0	0	-1	31	509	1	1	636499
1	1	0	0	-1	31	573	2	0	638347
3	3	1	1	-1	32	614	2	1	640172
3	3	1	1	-1	34	354	2	1	641494
4	4	1	1	-1	34	537	2	1	643225
3	4	0	0	1	53	484	2	1	644902
3	3	1	1	-1	32	406	2	1	646189
1	3	1	1	1	54	676	1	1	647947
4	4	1	1	-1	34	516	2	1	649922
1	4	0	0	-1	33	552	1	1	651855
4	2	0	0	1	51	444	2	1	653347
4	2	1	1	-1	32	398	2	1	654864
1	4	1	1	1	54	586	1	1	656331
4	4	0	0	1	53	407	2	1	657854
4	2	0	0	1	51	334	2	1	659385
2	2	1	1	1	52	416	1	1	661023
4	4	1	1	-1	34	419	2	1	662544
1	4	0	0	-1	33	568	1	1	664066
1	2	0	0	-1	31	392	1	1	665783
3	2	1	1	-1	32	538	2	1	667813
3	2	0	0	1	53	274	2	1	669342
2	2	1	1	1	52	537	1	1	670714
1	1	0	0	-1	33	300	1	1	671888
1	1	0	0	-1	31	374	1	1	673395
3	2	0	0	1	51	584	2	1	675276
2	2	1	1	1	52	557	1	1	676945
2	2	0	0	-1	33	634	1	1	678717
4	2	1	1	-1	32	455	2	1	680151
2	2	0	0	-1	33	436	1	1	681543
2	2	1	1	1	52	477	1	1	683411
3	2	0	0	1	53	365	2	1	684879
3	2	1	1	-1	32	443	2	1	686333
2	2	0	0	-1	33	463	1	1	688036
3	2	1	1	-1	32	450	2	1	689492
3	1	0	0	1	53	298	2	1	691142
2	1	0	0	-1	31	488	1	1	692704
2	1	0	0	-1	31	389	1	1	694219
3	1	0	0	1	51	294	2	1	695363
2	1	0	0	-1	31	480	1	1	697225
1	1	0	0	-1	31	581	1	1	698977
3	3	1	1	-1	32	351	1	0	700723
3	3	1	1	-1	34	418	2	1	702176
2	3	1	1	1	54	553	1	1	704200
3	3	1	1	-1	34	414	2	1	709561
2	1	0	0	-1	33	497	1	1	711032
1	1	0	0	-1	31	363	1	1	712226
4	3	1	1	-1	32	533	2	1	713985
2	3	1	1	1	54	478	1	1	715939
1	2	0	0	-1	33	698	1	1	717958
2	2	1	1	1	52	595	1	1	719392
1	1	0	0	-1	33	368	1	1	720688
2	1	0	0	-1	31	490	1	1	722342
1	2	0	0	-1	31	354	1	1	723846
3	2	1	1	-1	32	653	2	1	725853
3	3	1	1	-1	34	505	2	1	727624
4	3	1	1	-1	34	420	2	1	729087
2	4	1	1	1	54	457	1	1	730562
1	4	0	0	-1	33	508	1	1	732427
4	1	0	0	1	51	344	2	1	734263
2	1	0	0	-1	31	427	1	1	735587
1	2	0	0	-1	31	671	1	1	737437
4	2	1	1	-1	32	356	1	0	739123
2	2	0	0	-1	33	460	1	1	740939
2	2	1	1	1	52	490	1	1	742386
3	2	0	0	1	53	463	2	1	744117
2	2	1	1	1	52	519	1	1	746036
2	3	1	1	1	54	397	1	1	747746
1	3	1	1	1	54	356	2	0	749561
1	1	0	0	-1	33	504	1	1	751161
2	1	0	0	-1	31	430	1	1	753082
2	2	0	0	-1	31	517	1	1	754733
1	2	1	1	1	52	583	1	1	756185
1	4	1	1	1	54	398	1	1	757642
4	4	0	0	1	53	491	2	1	759629
1	1	0	0	-1	31	566	1	1	761135
2	1	0	0	-1	31	515	1	1	762909
2	4	1	1	1	52	331	1	1	764568
4	4	0	0	1	53	553	2	1	766131
1	3	1	1	1	52	511	1	1	767743
2	3	1	1	1	54	581	1	1	769237
2	1	0	0	-1	33	617	1	1	770900
3	1	0	0	1	51	508	2	1	772487
3	4	1	1	-1	32	889	2	1	774833
2	4	0	0	-1	33	465	1	1	776126
3	3	1	1	-1	32	565	2	1	778048
2	3	1	1	1	54	520	1	1	779868
3	2	0	0	1	53	515	2	1	781450
1	2	1	1	1	52	511	1	1	783206
4	3	1	1	-1	34	454	2	1	784540
4	3	1	1	-1	34	474	2	1	786443
1	3	1	1	1	54	478	1	1	788237
4	3	1	1	-1	34	744	2	1	790289
3	4	1	1	-1	34	478	1	0	791980
1	4	0	0	-1	33	484	1	1	797008
4	3	1	1	-1	32	477	2	1	798882
1	3	1	1	1	54	436	1	1	800496
3	4	1	1	-1	34	528	2	1	802397
4	4	0	0	1	53	320	2	1	803693
2	4	1	1	1	52	466	1	1	805329
2	4	0	0	-1	33	374	1	1	806908
1	3	1	1	1	52	862	1	1	809107
4	3	1	1	-1	34	425	2	1	810890
3	2	0	0	1	53	298	2	1	812610
1	2	1	1	1	52	526	1	1	814623
3	4	1	1	-1	34	480	2	1	816540
3	4	0	0	1	53	360	2	1	817836
2	2	0	0	-1	31	515	1	1	819628
1	2	1	1	1	52	504	1	1	821061
1	3	1	1	1	54	488	1	1	822820
2	3	1	1	1	54	507	1	1	824275
1	1	0	0	-1	33	536	1	1	826205
3	1	0	0	1	51	656	2	1	828049
4	4	1	1	-1	32	632	2	1	829773
3	4	0	0	1	53	713	2	1	831508
2	1	0	0	-1	31	530	1	1	833128
4	1	0	0	1	51	329	2	1	834577
2	3	1	1	1	52	514	1	1	836505
2	3	1	1	1	54	431	1	1	838430
1	3	1	1	1	54	496	2	0	839939
4	3	1	1	-1	34	714	2	1	841816
3	1	0	0	1	53	630	2	1	843352
3	1	0	0	1	51	390	2	1	844574
2	2	0	0	-1	31	500	1	1	846090
4	2	1	1	-1	32	621	2	1	847887
3	3	1	1	-1	34	603	2	1	849432
2	3	1	1	1	54	531	1	1	851332
3	2	0	0	1	53	681	2	1	853341
1	2	1	1	1	52	634	1	1	854990
3	3	1	1	-1	34	526	2	1	856923
4	3	1	1	-1	34	423	2	1	858381
3	2	0	0	1	53	600	2	1	860071
2	2	1	1	1	52	466	1	1	861685
1	4	1	1	1	54	578	1	1	863265
4	4	0	0	1	53	491	2	1	864619
1	2	0	0	-1	31	482	1	1	866114
1	2	1	1	1	52	492	1	1	868081
3	2	0	0	1	53	559	2	1	869958
2	2	1	1	1	52	475	1	1	871306
2	1	0	0	-1	33	445	1	1	872974
3	1	0	0	1	51	472	2	1	874938
4	2	0	0	1	51	281	2	1	876465
1	2	1	1	1	52	433	1	1	878083
2	3	1	1	1	54	404	1	1	879932
4	3	1	1	-1	34	376	2	1	888089
