# Supplementary material for: Frequency Band-Specific Electrical Brain Stimulation Modulates Cognitive Control Processes
Source: PLoS One. 2015 Sep 25;10(9):e0138984. doi: 10.1371/journal.pone.0138984 (PMC4583279; doi:10.1371/journal.pone.0138984)
Supplement: S2 File — This zip archive contains the necessary Matlab code, SPSS syntax, SPSS data and raw logfile data to perform the analyses described in the paper. EEG data and Matlab code to extract peak frequencies are available upon request (joramvandriel@gmail.com). (ZIP) [file pone.0138984.s002.zip › S2_File/rawdata/alpha/pp08_simonA1_PRE-STIM_EEG.txt]

1	4	1	1	-1	32	431	1	1	12889
3	4	0	0	-1	33	387	1	0	14777
2	3	1	1	-1	32	408	2	0	16393
1	3	1	1	-1	34	508	1	1	18217
4	2	0	0	-1	33	357	2	1	19451
2	2	1	1	-1	32	689	1	1	21260
2	3	1	1	-1	34	314	1	1	23050
3	3	1	1	1	54	378	1	0	24481
3	2	0	0	-1	33	315	2	1	25709
2	2	1	1	-1	32	409	1	1	27322
4	4	1	1	1	54	508	2	1	29016
4	4	0	0	-1	33	672	2	1	30978
3	4	1	1	1	52	512	2	1	32927
2	4	0	0	1	53	465	1	1	34379
4	3	1	1	1	52	417	2	1	35955
1	3	1	1	-1	34	406	1	1	37325
1	3	1	1	-1	34	405	1	1	39187
4	3	1	1	1	54	402	2	1	40580
4	2	0	0	-1	33	368	2	1	42348
2	2	1	1	-1	32	459	1	1	43977
3	1	0	0	-1	33	499	2	1	45523
4	1	0	0	-1	31	435	2	1	46882
1	2	0	0	1	51	351	1	1	48271
3	2	1	1	1	52	483	2	1	49861
2	2	0	0	1	53	595	1	1	51599
4	2	1	1	1	52	509	2	1	52956
2	4	1	1	-1	34	449	1	1	54305
2	4	0	0	1	53	644	1	1	55826
3	4	1	1	1	52	458	2	1	57513
4	4	0	0	-1	33	587	2	1	59408
4	4	1	1	1	52	461	2	1	61240
2	4	0	0	1	53	417	1	1	63128
1	2	0	0	1	51	422	1	1	64506
1	2	1	1	-1	32	396	1	1	65967
3	3	1	1	1	54	375	2	1	67747
4	3	1	1	1	54	429	2	1	69227
2	1	0	0	1	53	479	1	1	71065
3	1	0	0	-1	31	597	2	1	73032
3	3	1	1	1	52	686	2	1	74585
4	3	1	1	1	54	366	2	1	75830
2	4	1	1	-1	34	461	1	1	77414
4	4	0	0	-1	33	518	2	1	79188
3	3	1	1	1	52	412	1	0	80836
3	3	1	1	1	54	498	2	1	82779
1	4	1	1	-1	34	360	1	1	84222
4	4	0	0	-1	33	532	2	1	86092
1	1	0	0	1	51	531	2	0	88121
3	1	0	0	-1	31	460	2	1	90059
1	4	1	1	-1	32	426	1	1	91984
2	4	0	0	1	53	572	1	1	99691
2	4	1	1	-1	32	503	1	1	101546
4	4	0	0	-1	33	343	2	1	102963
1	1	0	0	1	51	386	1	1	104756
3	1	0	0	-1	31	601	2	1	106162
4	2	0	0	-1	31	402	2	1	108059
1	2	1	1	-1	32	412	2	0	109412
2	3	1	1	-1	34	391	2	0	111022
2	3	1	1	-1	34	361	1	1	112401
3	4	1	1	1	54	491	2	1	114026
1	4	0	0	1	53	407	1	1	115448
1	3	1	1	-1	32	394	1	1	117229
2	3	1	1	-1	34	428	1	1	119114
3	3	1	1	1	54	549	2	1	120521
2	3	1	1	-1	34	637	1	1	122275
2	3	1	1	-1	34	426	1	1	123849
3	3	1	1	1	54	586	2	1	125776
4	3	1	1	1	54	546	2	1	127147
3	3	1	1	1	54	491	2	1	128703
3	3	1	1	1	54	351	2	1	130157
4	3	1	1	1	54	379	2	1	131449
2	2	0	0	1	53	412	1	1	133190
3	2	1	1	1	52	387	1	0	134540
3	1	0	0	-1	33	563	2	1	136512
2	1	0	0	1	51	477	1	1	137859
2	3	1	1	-1	32	472	1	1	139765
1	3	1	1	-1	34	508	1	1	141126
2	1	0	0	1	53	398	1	1	142551
3	1	0	0	-1	31	327	1	0	143917
1	1	0	0	1	51	377	1	1	145140
1	1	0	0	1	51	335	1	1	146700
3	1	0	0	-1	31	332	2	1	148327
1	1	0	0	1	51	387	1	1	150013
1	2	0	0	1	51	473	1	1	151791
4	2	1	1	1	52	489	2	1	153745
2	3	1	1	-1	34	478	1	1	155343
3	3	1	1	1	54	592	2	1	157273
3	1	0	0	-1	33	547	2	1	158983
4	1	0	0	-1	31	394	2	1	160432
3	2	0	0	-1	31	395	2	1	161710
3	2	1	1	1	52	493	2	1	163360
2	3	1	1	-1	34	333	2	0	164872
4	3	1	1	1	54	673	2	1	166414
4	1	0	0	-1	33	377	2	1	168168
2	1	0	0	1	51	370	1	1	169379
4	3	1	1	1	52	564	2	1	171360
4	3	1	1	1	54	448	2	1	173076
1	2	0	0	1	53	348	1	1	174807
4	2	1	1	1	52	677	2	1	176664
4	1	0	0	-1	33	416	2	1	178500
2	1	0	0	1	51	448	1	1	189247
3	1	0	0	-1	31	489	2	1	191172
1	1	0	0	1	51	369	1	1	192459
2	2	0	0	1	51	576	1	1	194023
2	2	1	1	-1	32	435	1	1	195862
3	4	1	1	1	54	514	2	1	197434
3	4	0	0	-1	33	515	2	1	198772
4	4	1	1	1	52	401	1	0	200327
1	4	0	0	1	53	278	1	1	201887
3	3	1	1	1	52	488	2	1	203230
4	3	1	1	1	54	491	2	1	205002
2	4	1	1	-1	34	397	1	1	206249
4	4	0	0	-1	33	496	2	1	207582
4	2	0	0	-1	31	425	2	1	209213
3	2	1	1	1	52	469	2	1	210490
2	3	1	1	-1	34	389	2	0	212349
2	3	1	1	-1	34	383	1	1	214042
3	1	0	0	-1	33	560	2	1	215552
3	1	0	0	-1	31	380	2	1	217216
2	3	1	1	-1	32	377	2	0	218703
2	3	1	1	-1	34	449	1	1	219999
4	2	0	0	-1	33	528	2	1	221498
1	2	1	1	-1	32	413	1	1	222768
3	3	1	1	1	54	754	2	1	224407
3	3	1	1	1	54	476	2	1	225797
2	3	1	1	-1	34	422	1	1	227367
2	3	1	1	-1	34	302	1	1	229142
1	2	0	0	1	53	436	1	1	231082
3	2	1	1	1	52	327	1	0	232347
3	4	1	1	1	54	522	2	1	234228
2	4	0	0	1	53	594	1	1	235868
4	1	0	0	-1	31	449	2	1	237145
1	1	0	0	1	51	437	1	1	238397
1	2	0	0	1	51	429	1	1	240304
4	2	1	1	1	52	969	2	1	242143
1	2	0	0	1	53	438	1	1	243547
4	2	1	1	1	52	539	2	1	245404
4	1	0	0	-1	33	530	2	1	247363
1	1	0	0	1	51	425	1	1	248875
4	2	0	0	-1	31	501	2	1	250679
2	2	1	1	-1	32	594	1	1	252590
3	4	1	1	1	54	656	1	0	254098
4	4	0	0	-1	33	312	2	1	255477
1	1	0	0	1	51	338	1	1	256948
1	1	0	0	1	51	315	1	1	258343
4	3	1	1	1	52	406	2	1	259739
1	3	1	1	-1	34	374	1	1	261101
3	4	1	1	1	54	577	1	0	262749
2	4	0	0	1	53	346	1	1	264537
4	3	1	1	1	52	367	1	0	266023
2	3	1	1	-1	34	522	2	0	282055
1	3	1	1	-1	34	473	1	1	283342
3	3	1	1	1	54	420	2	1	284728
3	2	0	0	-1	33	379	1	0	286410
2	2	1	1	-1	32	381	1	1	287761
3	4	1	1	1	54	562	2	1	289486
3	4	0	0	-1	33	509	2	1	290881
2	3	1	1	-1	32	602	1	1	292394
3	3	1	1	1	54	688	2	1	293932
1	3	1	1	-1	34	595	1	1	295876
2	3	1	1	-1	34	548	1	1	297695
1	2	0	0	1	53	507	1	1	299246
4	2	1	1	1	52	592	2	1	300702
1	2	0	0	1	53	443	1	1	302138
3	2	1	1	1	52	375	1	0	303725
2	2	0	0	1	53	337	1	1	304898
4	2	1	1	1	52	501	2	1	306806
2	3	1	1	-1	34	374	2	0	308001
4	3	1	1	1	54	569	2	1	309654
2	1	0	0	1	53	475	1	1	310992
3	1	0	0	-1	31	610	2	1	313079
1	1	0	0	1	51	424	1	1	314695
1	1	0	0	1	51	420	1	1	316135
3	1	0	0	-1	31	415	2	1	317622
3	1	0	0	-1	31	399	2	1	318914
4	2	0	0	-1	31	426	2	1	320815
2	2	1	1	-1	32	383	2	0	322064
3	4	1	1	1	54	623	2	1	323814
1	4	0	0	1	53	487	1	1	325169
4	4	1	1	1	52	543	2	1	327009
2	4	0	0	1	53	881	1	1	329355
2	1	0	0	1	51	396	1	1	331063
3	1	0	0	-1	31	402	2	1	332540
3	1	0	0	-1	31	364	2	1	334273
2	1	0	0	1	51	591	2	0	336048
3	1	0	0	-1	31	946	2	1	338204
2	1	0	0	1	51	454	1	1	339710
3	1	0	0	-1	31	587	2	1	341759
4	1	0	0	-1	31	659	2	1	343692
3	2	0	0	-1	31	378	2	1	345123
4	2	1	1	1	52	580	2	1	346521
1	1	0	0	1	53	452	1	1	348467
2	1	0	0	1	51	537	1	1	349947
3	2	0	0	-1	31	674	2	1	351651
2	2	1	1	-1	32	442	2	0	353413
1	3	1	1	-1	34	488	1	1	354883
2	3	1	1	-1	34	366	1	1	356551
4	3	1	1	1	54	559	2	1	357919
3	3	1	1	1	54	610	1	0	359570
1	3	1	1	-1	34	326	2	0	361376
3	3	1	1	1	54	338	1	0	367401
3	1	0	0	-1	33	527	2	1	368870
2	1	0	0	1	51	629	1	1	370967
1	1	0	0	1	51	632	1	1	372900
3	1	0	0	-1	31	497	2	1	374437
4	2	0	0	-1	31	438	2	1	375920
2	2	1	1	-1	32	348	2	0	377136
1	2	0	0	1	53	454	1	1	378797
4	2	1	1	1	52	447	2	1	380392
4	4	1	1	1	54	401	2	1	381944
2	4	0	0	1	53	397	1	1	383528
4	1	0	0	-1	31	388	2	1	385201
1	1	0	0	1	51	404	1	1	387008
1	1	0	0	1	51	363	1	1	388255
2	1	0	0	1	51	513	1	1	390089
2	4	1	1	-1	32	471	1	1	391803
4	4	0	0	-1	33	482	2	1	393235
2	4	1	1	-1	32	776	1	1	395397
2	4	0	0	1	53	388	1	1	396904
1	1	0	0	1	51	380	1	1	398304
3	1	0	0	-1	31	369	2	1	399783
4	3	1	1	1	52	489	2	1	401566
1	3	1	1	-1	34	463	1	1	403261
4	2	0	0	-1	33	635	2	1	405388
2	2	1	1	-1	32	507	1	1	406884
1	2	0	0	1	53	496	1	1	408538
2	2	1	1	-1	32	384	1	1	409933
4	4	1	1	1	54	593	2	1	411548
3	4	0	0	-1	33	340	1	0	413108
1	1	0	0	1	51	397	1	1	414697
2	1	0	0	1	51	606	1	1	416548
1	1	0	0	1	51	427	1	1	417911
2	1	0	0	1	51	393	1	1	419673
3	3	1	1	1	52	308	1	0	421103
2	3	1	1	-1	34	511	1	1	422880
3	1	0	0	-1	33	380	1	0	424079
1	1	0	0	1	51	563	1	1	425760
1	2	0	0	1	51	352	1	1	427124
4	2	1	1	1	52	463	2	1	428735
4	3	1	1	1	54	361	2	1	429974
2	3	1	1	-1	34	623	1	1	431473
3	1	0	0	-1	33	453	1	0	432804
1	1	0	0	1	51	490	1	1	434183
3	1	0	0	-1	31	415	2	1	435456
1	1	0	0	1	51	587	1	1	436876
1	1	0	0	1	51	447	1	1	438654
3	1	0	0	-1	31	380	2	1	440305
1	1	0	0	1	51	343	1	1	441510
3	1	0	0	-1	31	650	2	1	443503
4	3	1	1	1	52	545	2	1	445202
4	3	1	1	1	54	548	2	1	473179
2	1	0	0	1	53	596	1	1	475123
4	1	0	0	-1	31	377	2	1	476364
3	4	1	1	1	52	442	1	0	477924
1	4	0	0	1	53	358	1	1	479352
1	4	1	1	-1	32	534	1	1	480861
3	4	0	0	-1	33	407	2	1	482083
2	3	1	1	-1	32	387	2	0	483618
1	3	1	1	-1	34	605	1	1	485348
3	1	0	0	-1	33	558	2	1	486993
4	1	0	0	-1	31	518	2	1	488859
1	2	0	0	1	51	422	1	1	490216
4	2	1	1	1	52	680	2	1	492165
2	3	1	1	-1	34	781	1	1	494027
1	3	1	1	-1	34	739	1	1	496002
3	2	0	0	-1	33	507	2	1	497519
4	2	1	1	1	52	392	1	0	499239
1	1	0	0	1	53	413	1	1	501026
3	1	0	0	-1	31	580	2	1	502763
3	3	1	1	1	52	676	2	1	504381
2	3	1	1	-1	34	425	2	0	506246
4	2	0	0	-1	33	387	2	1	507607
3	2	1	1	1	52	814	2	1	509292
1	2	0	0	1	53	536	1	1	511139
1	2	1	1	-1	32	722	1	1	513035
4	2	0	0	-1	33	0	0	0	516542
4	2	1	1	1	52	518	2	1	518411
1	4	1	1	-1	34	462	1	1	519867
3	4	0	0	-1	33	582	2	1	521490
1	1	0	0	1	51	376	1	1	522779
3	1	0	0	-1	31	561	2	1	524279
3	4	1	1	1	52	664	2	1	526004
1	4	0	0	1	53	514	1	1	527898
4	2	0	0	-1	31	526	2	1	529766
3	2	1	1	1	52	508	1	0	531280
2	1	0	0	1	53	717	1	1	533293
4	1	0	0	-1	31	446	2	1	534947
4	3	1	1	1	52	430	2	1	536223
2	3	1	1	-1	34	452	2	0	538010
3	3	1	1	1	54	635	2	1	539534
3	3	1	1	1	54	415	2	1	540825
1	4	1	1	-1	34	446	1	1	542718
1	4	0	0	1	53	738	1	1	544519
2	4	1	1	-1	32	428	1	1	545915
4	4	0	0	-1	33	564	2	1	547364
2	2	0	0	1	51	562	1	1	549408
3	2	1	1	1	52	493	1	0	550907
3	1	0	0	-1	33	279	2	1	552231
2	1	0	0	1	51	583	1	1	553920
1	4	1	1	-1	32	749	1	1	555655
2	4	0	0	1	53	448	1	1	567751
3	1	0	0	-1	31	838	2	1	569612
2	1	0	0	1	51	465	1	1	571516
1	4	1	1	-1	32	469	1	1	573418
2	4	0	0	1	53	529	1	1	575281
3	4	1	1	1	52	439	1	0	577049
2	4	0	0	1	53	415	1	1	578884
1	3	1	1	-1	32	840	1	1	581084
3	3	1	1	1	54	338	1	0	582547
2	3	1	1	-1	34	437	1	1	583976
1	3	1	1	-1	34	542	1	1	585964
2	2	0	0	1	53	497	1	1	587311
1	2	1	1	-1	32	409	1	1	588925
2	4	1	1	-1	34	337	1	1	590080
2	4	0	0	1	53	378	1	1	591381
3	4	1	1	1	52	385	1	0	593122
2	4	0	0	1	53	385	1	1	594882
4	1	0	0	-1	31	707	2	1	596964
1	1	0	0	1	51	476	1	1	598520
4	2	0	0	-1	31	353	2	1	600140
1	2	1	1	-1	32	389	1	1	601444
4	1	0	0	-1	33	485	2	1	602738
2	1	0	0	1	51	649	1	1	604243
1	4	1	1	-1	32	481	1	1	605977
3	4	0	0	-1	33	471	2	1	607708
4	2	0	0	-1	31	520	2	1	609608
2	2	1	1	-1	32	541	1	1	611195
3	2	0	0	-1	33	460	1	0	612914
1	2	1	1	-1	32	661	1	1	614733
1	1	0	0	1	53	514	1	1	616416
4	1	0	0	-1	31	553	2	1	617951
1	3	1	1	-1	32	390	2	0	619842
2	3	1	1	-1	34	538	2	0	621875
4	1	0	0	-1	33	622	2	1	623945
3	1	0	0	-1	31	992	2	1	625825
2	3	1	1	-1	32	586	1	1	627277
4	3	1	1	1	54	846	2	1	629238
4	4	1	1	1	54	551	2	1	631194
3	4	0	0	-1	33	0	0	0	634795
2	2	0	0	1	51	564	1	1	636185
3	2	1	1	1	52	553	2	1	638074
1	2	0	0	1	53	528	1	1	639794
2	2	1	1	-1	32	617	1	1	641652
2	2	0	0	1	53	528	1	1	643212
3	2	1	1	1	52	636	2	1	645176
4	4	1	1	1	54	444	2	1	647012
1	4	0	0	1	53	606	1	1	648779
3	1	0	0	-1	31	713	2	1	650315
2	1	0	0	1	51	639	1	1	651938
2	4	1	1	-1	32	631	1	1	654072
3	4	0	0	-1	33	598	2	1	677245
4	3	1	1	1	52	529	2	1	678755
2	3	1	1	-1	34	562	1	1	680691
3	4	1	1	1	54	433	2	1	682363
4	4	0	0	-1	33	534	2	1	684318
2	4	1	1	-1	32	666	1	1	685849
1	4	0	0	1	53	682	2	0	687598
4	3	1	1	1	52	520	2	1	689416
2	3	1	1	-1	34	385	1	1	691258
3	3	1	1	1	54	442	1	0	693109
4	3	1	1	1	54	319	2	1	694487
3	4	1	1	1	54	460	2	1	696003
4	4	0	0	-1	33	465	2	1	697920
3	2	0	0	-1	31	480	2	1	699798
4	2	1	1	1	52	519	2	1	701375
3	1	0	0	-1	33	499	2	1	703221
4	1	0	0	-1	31	369	2	1	704808
4	4	1	1	1	52	594	2	1	706346
2	4	0	0	1	53	514	1	1	708109
1	3	1	1	-1	32	682	2	0	709690
4	3	1	1	1	54	530	2	1	711405
2	4	1	1	-1	34	0	0	0	715152
2	4	0	0	1	53	405	1	1	716536
3	3	1	1	1	52	545	2	1	718003
2	3	1	1	-1	34	697	1	1	719902
2	4	1	1	-1	34	431	1	1	721504
3	4	0	0	-1	33	617	2	1	723241
1	2	0	0	1	51	736	1	1	724879
2	2	1	1	-1	32	891	1	1	726969
3	2	0	0	-1	33	564	2	1	728631
1	2	1	1	-1	32	0	0	0	732289
4	3	1	1	1	54	490	2	1	734106
3	3	1	1	1	54	523	2	1	736123
2	1	0	0	1	53	662	2	0	737950
2	1	0	0	1	51	390	1	1	739763
3	4	1	1	1	52	683	2	1	741852
1	4	0	0	1	53	500	1	1	743183
4	1	0	0	-1	31	0	0	0	746699
1	1	0	0	1	51	551	1	1	748060
3	4	1	1	1	52	741	2	1	750103
1	4	0	0	1	53	548	1	1	751922
3	1	0	0	-1	31	0	0	0	755698
2	1	0	0	1	51	527	1	1	757343
1	4	1	1	-1	32	572	1	1	758749
2	4	0	0	1	53	460	1	1	760069
1	3	1	1	-1	32	452	1	1	761365
4	3	1	1	1	54	526	2	1	763159
2	1	0	0	1	53	607	1	1	764624
3	1	0	0	-1	31	611	2	1	766111
2	2	0	0	1	51	629	1	1	768101
4	2	1	1	1	52	0	0	0	815693
4	4	1	1	1	54	522	2	1	817687
1	4	0	0	1	53	362	2	0	819398
1	2	0	0	1	51	334	1	1	820828
3	2	1	1	1	52	698	2	1	822807
3	2	0	0	-1	33	482	1	0	824769
1	2	1	1	-1	32	496	1	1	826192
2	3	1	1	-1	34	448	2	0	827630
3	3	1	1	1	54	627	2	1	829387
3	3	1	1	1	54	392	2	1	831060
2	3	1	1	-1	34	389	1	1	832576
4	3	1	1	1	54	518	2	1	833984
3	3	1	1	1	54	685	2	1	836131
2	4	1	1	-1	34	638	1	1	837895
2	4	0	0	1	53	564	1	1	839366
1	1	0	0	1	51	367	1	1	840865
1	1	0	0	1	51	449	1	1	842185
3	4	1	1	1	52	420	2	1	843943
4	4	0	0	-1	33	542	2	1	845391
2	4	1	1	-1	32	666	1	1	847068
1	4	0	0	1	53	645	1	1	848907
2	4	1	1	-1	32	509	1	1	850389
1	4	0	0	1	53	446	1	1	852136
2	1	0	0	1	51	420	1	1	853702
2	1	0	0	1	51	395	1	1	855236
3	4	1	1	1	52	759	2	1	856819
2	4	0	0	1	53	584	1	1	858757
3	2	0	0	-1	31	509	2	1	860399
3	2	1	1	1	52	657	2	1	862205
2	4	1	1	-1	34	520	2	0	864190
1	4	0	0	1	53	378	1	1	865588
4	4	1	1	1	52	651	2	1	867296
2	4	0	0	1	53	667	1	1	869353
2	3	1	1	-1	32	510	1	1	871163
4	3	1	1	1	54	579	2	1	872900
1	2	0	0	1	53	868	1	1	874806
2	2	1	1	-1	32	548	1	1	876682
3	1	0	0	-1	33	735	2	1	878490
3	1	0	0	-1	31	401	2	1	880270
4	2	0	0	-1	31	432	2	1	881851
2	2	1	1	-1	32	361	1	1	883591
3	3	1	1	1	54	801	2	1	885534
3	3	1	1	1	54	371	2	1	886795
2	4	1	1	-1	34	705	1	1	888909
1	4	0	0	1	53	601	1	1	890694
2	4	1	1	-1	32	473	1	1	892459
3	4	0	0	-1	33	698	2	1	894599
4	3	1	1	1	52	725	2	1	896221
3	3	1	1	1	54	0	0	0	899857
2	1	0	0	1	53	472	1	1	901760
1	1	0	0	1	51	489	1	1	938455
4	1	0	0	-1	31	608	2	1	940529
3	1	0	0	-1	31	645	2	1	942159
2	3	1	1	-1	32	494	1	1	944056
2	3	1	1	-1	34	374	1	1	945275
3	4	1	1	1	54	621	1	0	947216
3	4	0	0	-1	33	444	2	1	948711
4	1	0	0	-1	31	383	2	1	950140
2	1	0	0	1	51	742	1	1	951702
4	4	1	1	1	52	0	0	0	955155
4	4	0	0	-1	33	508	2	1	956879
3	2	0	0	-1	31	406	1	0	958286
4	2	1	1	1	52	451	2	1	959934
2	2	0	0	1	53	425	1	1	961551
2	2	1	1	-1	32	428	1	1	963346
4	2	0	0	-1	33	414	2	1	964701
1	2	1	1	-1	32	499	1	1	966070
2	1	0	0	1	53	612	1	1	968166
4	1	0	0	-1	31	482	2	1	969510
3	2	0	0	-1	31	618	1	0	971261
3	2	1	1	1	52	443	2	1	973180
4	3	1	1	1	54	475	2	1	974510
1	3	1	1	-1	34	656	1	1	976621
4	2	0	0	-1	33	488	2	1	978009
3	2	1	1	1	52	629	2	1	980000
4	3	1	1	1	54	543	2	1	981415
1	3	1	1	-1	34	0	0	0	984972
3	2	0	0	-1	33	578	2	1	986439
4	2	1	1	1	52	608	2	1	987921
2	3	1	1	-1	34	563	1	1	989807
1	3	1	1	-1	34	477	1	1	991641
1	1	0	0	1	53	512	1	1	993532
4	1	0	0	-1	31	622	2	1	995562
3	2	0	0	-1	31	574	2	1	997633
4	2	1	1	1	52	579	2	1	999635
1	2	0	0	1	53	530	1	1	1001435
1	2	1	1	-1	32	422	1	1	1002765
4	3	1	1	1	54	605	2	1	1004466
3	3	1	1	1	54	447	1	0	1005888
3	2	0	0	-1	33	794	2	1	1007749
1	2	1	1	-1	32	379	1	1	1008947
4	2	0	0	-1	33	670	2	1	1010664
1	2	1	1	-1	32	579	1	1	1012560
3	4	1	1	1	54	666	2	1	1014500
2	4	0	0	1	53	617	1	1	1015975
3	3	1	1	1	52	622	2	1	1017624
1	3	1	1	-1	34	624	1	1	1019450
3	4	1	1	1	54	482	2	1	1020952
1	4	0	0	1	53	514	1	1	1022801
3	1	0	0	-1	31	482	2	1	1024415
3	1	0	0	-1	31	387	2	1	1037084
