# Supplementary material for: Frequency Band-Specific Electrical Brain Stimulation Modulates Cognitive Control Processes
Source: PLoS One. 2015 Sep 25;10(9):e0138984. doi: 10.1371/journal.pone.0138984 (PMC4583279; doi:10.1371/journal.pone.0138984)
Supplement: S2 File — This zip archive contains the necessary Matlab code, SPSS syntax, SPSS data and raw logfile data to perform the analyses described in the paper. EEG data and Matlab code to extract peak frequencies are available upon request (joramvandriel@gmail.com). (ZIP) [file pone.0138984.s002.zip › S2_File/rawdata/alpha/pp08_simonB1_STIM.txt]

4	4	1	1	1	52	520	2	1	6526
4	4	0	0	-1	33	317	2	1	8309
2	1	0	0	1	51	330	1	1	9600
3	1	0	0	-1	31	521	1	0	10978
3	2	0	0	-1	31	307	2	1	12378
2	2	1	1	-1	32	469	1	1	14019
2	1	0	0	1	53	469	2	0	15629
3	1	0	0	-1	31	490	2	1	17167
3	2	0	0	-1	31	354	2	1	18712
1	2	1	1	-1	32	407	1	1	20600
1	4	1	1	-1	34	369	1	1	22213
4	4	0	0	-1	33	489	2	1	24121
3	3	1	1	1	52	473	1	0	25713
1	3	1	1	-1	34	625	1	1	27299
1	2	0	0	1	53	655	1	1	29401
4	2	1	1	1	52	495	1	0	30968
1	4	1	1	-1	34	514	1	1	32873
3	4	0	0	-1	33	629	2	1	34991
1	3	1	1	-1	32	587	1	1	36761
4	3	1	1	1	54	512	2	1	38336
3	1	0	0	-1	33	437	1	0	39824
4	1	0	0	-1	31	433	2	1	41567
4	2	0	0	-1	31	402	2	1	42820
1	2	1	1	-1	32	471	1	1	44138
3	4	1	1	1	54	850	1	0	45893
4	4	0	0	-1	33	509	2	1	47618
2	3	1	1	-1	32	471	1	1	49441
1	3	1	1	-1	34	501	1	1	51007
3	4	1	1	1	54	762	2	1	52670
2	4	0	0	1	53	540	1	1	54565
1	1	0	0	1	51	402	1	1	55845
2	1	0	0	1	51	494	1	1	57282
3	1	0	0	-1	31	466	2	1	58962
3	1	0	0	-1	31	455	1	0	60816
4	4	1	1	1	52	490	2	1	62467
2	4	0	0	1	53	620	1	1	64565
3	4	1	1	1	52	814	1	0	66396
4	4	0	0	-1	33	620	2	1	68055
1	3	1	1	-1	32	496	1	1	69470
1	3	1	1	-1	34	503	1	1	71249
4	3	1	1	1	54	525	2	1	73247
2	3	1	1	-1	34	663	1	1	74852
1	4	1	1	-1	34	827	1	1	77039
2	4	0	0	1	53	482	1	1	78767
3	2	0	0	-1	31	648	2	1	80312
2	2	1	1	-1	32	597	1	1	82396
3	4	1	1	1	54	808	2	1	84327
4	4	0	0	-1	33	543	1	0	85763
3	4	1	1	1	52	450	2	1	87297
3	4	0	0	-1	33	578	2	1	93859
2	2	0	0	1	51	544	1	1	95241
1	2	1	1	-1	32	487	1	1	96800
2	4	1	1	-1	34	392	1	1	98507
2	4	0	0	1	53	399	1	1	99719
3	4	1	1	1	52	522	2	1	101597
4	4	0	0	-1	33	323	2	1	102999
1	1	0	0	1	51	443	2	0	104731
4	1	0	0	-1	31	517	2	1	106722
3	3	1	1	1	52	315	1	0	107910
1	3	1	1	-1	34	405	1	1	109402
4	4	1	1	1	54	393	2	1	111176
3	4	0	0	-1	33	395	1	0	112624
4	2	0	0	-1	31	485	2	1	114057
4	2	1	1	1	52	439	2	1	115530
2	1	0	0	1	53	420	1	1	117269
4	1	0	0	-1	31	461	2	1	118914
1	2	0	0	1	51	360	1	1	120762
1	2	1	1	-1	32	362	1	1	121987
3	4	1	1	1	54	549	2	1	123529
4	4	0	0	-1	33	374	2	1	125362
2	3	1	1	-1	32	553	1	1	127307
2	3	1	1	-1	34	316	1	1	129034
3	3	1	1	1	54	465	2	1	130391
4	3	1	1	1	54	447	2	1	131915
2	4	1	1	-1	34	388	1	1	133476
1	4	0	0	1	53	514	2	0	135447
4	2	0	0	-1	31	402	2	1	137138
2	2	1	1	-1	32	364	2	0	138422
1	3	1	1	-1	34	649	1	1	140225
4	3	1	1	1	54	429	2	1	141481
4	3	1	1	1	54	418	2	1	143300
2	3	1	1	-1	34	519	1	1	144909
1	1	0	0	1	53	456	1	1	146174
3	1	0	0	-1	31	470	2	1	147698
3	1	0	0	-1	31	345	2	1	149273
1	1	0	0	1	51	497	1	1	151093
1	1	0	0	1	51	548	1	1	152793
2	1	0	0	1	51	475	1	1	154089
1	3	1	1	-1	32	545	1	1	155741
1	3	1	1	-1	34	416	1	1	157500
3	4	1	1	1	54	626	2	1	158985
1	4	0	0	1	53	482	2	0	160739
1	1	0	0	1	51	589	1	1	162217
4	1	0	0	-1	31	467	2	1	164190
2	1	0	0	1	51	541	1	1	165979
4	1	0	0	-1	31	0	0	0	169344
2	4	1	1	-1	32	415	2	0	170784
2	4	0	0	1	53	316	1	1	172285
1	2	0	0	1	51	381	1	1	174120
3	2	1	1	1	52	560	2	1	183756
4	4	1	1	1	54	492	2	1	185486
2	4	0	0	1	53	448	1	1	186859
3	3	1	1	1	52	579	2	1	188547
4	3	1	1	1	54	522	2	1	190210
1	1	0	0	1	53	472	1	1	192030
3	1	0	0	-1	31	496	2	1	193838
3	3	1	1	1	52	597	1	0	195614
2	3	1	1	-1	34	536	1	1	197284
4	2	0	0	-1	33	497	2	1	198595
1	2	1	1	-1	32	727	1	1	200440
4	1	0	0	-1	33	474	2	1	202022
2	1	0	0	1	51	561	1	1	203398
4	2	0	0	-1	31	393	2	1	204899
3	2	1	1	1	52	653	2	1	206782
1	2	0	0	1	53	427	1	1	208492
2	2	1	1	-1	32	411	2	0	209915
1	4	1	1	-1	34	352	2	0	211426
2	4	0	0	1	53	574	1	1	213294
1	2	0	0	1	51	510	1	1	214833
3	2	1	1	1	52	479	2	1	216791
1	1	0	0	1	53	379	2	0	218061
1	1	0	0	1	51	372	1	1	219643
4	4	1	1	1	52	480	2	1	221032
4	4	0	0	-1	33	562	2	1	222974
1	1	0	0	1	51	375	1	1	224198
2	1	0	0	1	51	556	1	1	225950
4	4	1	1	1	52	577	2	1	227615
3	4	0	0	-1	33	618	2	1	229493
1	2	0	0	1	51	511	1	1	231223
3	2	1	1	1	52	634	2	1	232940
4	3	1	1	1	54	800	2	1	234796
3	3	1	1	1	54	515	2	1	236451
1	1	0	0	1	53	534	1	1	238116
1	1	0	0	1	51	414	1	1	239721
2	2	0	0	1	51	595	1	1	241281
3	2	1	1	1	52	513	2	1	242703
3	4	1	1	1	54	481	2	1	244051
2	4	0	0	1	53	672	2	0	245724
2	2	0	0	1	51	411	1	1	247255
4	2	1	1	1	52	495	2	1	248893
4	1	0	0	-1	33	495	2	1	250299
1	1	0	0	1	51	448	1	1	251581
4	2	0	0	-1	31	532	2	1	253131
1	2	1	1	-1	32	623	1	1	254700
3	4	1	1	1	54	564	2	1	256319
2	4	0	0	1	53	589	1	1	257785
3	4	1	1	1	52	574	2	1	259271
3	4	0	0	-1	33	644	2	1	261174
2	2	0	0	1	51	431	1	1	262999
3	2	1	1	1	52	444	1	0	281942
4	1	0	0	-1	33	452	2	1	283220
2	1	0	0	1	51	571	2	0	284846
4	1	0	0	-1	31	378	2	1	286221
1	1	0	0	1	51	417	1	1	288039
3	1	0	0	-1	31	597	2	1	289653
4	1	0	0	-1	31	565	2	1	291130
1	1	0	0	1	51	490	1	1	292943
1	1	0	0	1	51	354	1	1	294717
2	1	0	0	1	51	537	1	1	296403
1	1	0	0	1	51	410	1	1	297625
1	1	0	0	1	51	479	1	1	299019
2	1	0	0	1	51	566	1	1	300439
4	2	0	0	-1	31	508	2	1	301921
3	2	1	1	1	52	479	2	1	303270
2	2	0	0	1	53	451	1	1	304572
4	2	1	1	1	52	497	2	1	306415
2	1	0	0	1	53	641	1	1	308301
1	1	0	0	1	51	515	1	1	310135
3	3	1	1	1	52	617	2	1	311944
4	3	1	1	1	54	571	2	1	313961
2	2	0	0	1	53	483	1	1	315917
1	2	1	1	-1	32	678	1	1	318085
3	4	1	1	1	54	797	2	1	319799
2	4	0	0	1	53	506	1	1	321652
4	3	1	1	1	52	494	2	1	323066
2	3	1	1	-1	34	549	1	1	325067
2	2	0	0	1	53	589	1	1	326860
3	2	1	1	1	52	542	2	1	328217
3	4	1	1	1	54	395	2	1	329671
2	4	0	0	1	53	380	2	0	331267
4	4	1	1	1	52	513	2	1	332872
2	4	0	0	1	53	472	1	1	334410
4	2	0	0	-1	31	767	2	1	336032
3	2	1	1	1	52	823	2	1	337732
2	4	1	1	-1	34	753	1	1	339423
4	4	0	0	-1	33	920	2	1	341740
2	1	0	0	1	51	428	1	1	343097
4	1	0	0	-1	31	504	2	1	344883
4	1	0	0	-1	31	550	2	1	346270
1	1	0	0	1	51	476	1	1	347941
4	1	0	0	-1	31	504	2	1	349622
1	1	0	0	1	51	562	1	1	351108
2	3	1	1	-1	32	475	2	0	352737
2	3	1	1	-1	34	401	1	1	354603
4	4	1	1	1	54	647	2	1	356361
1	4	0	0	1	53	464	1	1	357788
2	2	0	0	1	51	553	2	0	359528
3	2	1	1	1	52	442	1	0	361230
2	3	1	1	-1	34	579	1	1	362869
4	3	1	1	1	54	563	2	1	375499
2	4	1	1	-1	34	540	1	1	377363
2	4	0	0	1	53	429	1	1	379082
1	1	0	0	1	51	436	1	1	380566
2	1	0	0	1	51	346	1	1	381943
3	4	1	1	1	52	544	2	1	383645
1	4	0	0	1	53	540	1	1	385618
4	1	0	0	-1	31	390	2	1	387234
3	1	0	0	-1	31	512	1	0	388863
3	3	1	1	1	52	419	2	1	390197
2	3	1	1	-1	34	401	2	0	391983
4	3	1	1	1	54	513	2	1	393924
4	3	1	1	1	54	397	2	1	395144
3	4	1	1	1	54	499	2	1	396674
2	4	0	0	1	53	405	2	0	397972
1	3	1	1	-1	32	673	1	1	399535
4	3	1	1	1	54	486	2	1	401428
1	2	0	0	1	53	498	1	1	403057
2	2	1	1	-1	32	497	1	1	404626
4	3	1	1	1	54	399	2	1	406103
4	3	1	1	1	54	749	2	1	407753
3	4	1	1	1	54	414	2	1	409048
1	4	0	0	1	53	408	2	0	410417
1	1	0	0	1	51	326	1	1	411580
2	1	0	0	1	51	624	1	1	413126
4	4	1	1	1	52	617	2	1	415064
3	4	0	0	-1	33	587	2	1	417024
3	4	1	1	1	52	629	2	1	418697
4	4	0	0	-1	33	403	2	1	420593
2	3	1	1	-1	32	365	2	0	422157
3	3	1	1	1	54	544	2	1	423979
3	2	0	0	-1	33	590	2	1	425973
2	2	1	1	-1	32	554	1	1	427847
2	2	0	0	1	53	438	1	1	429278
4	2	1	1	1	52	537	2	1	431108
4	1	0	0	-1	33	647	2	1	433258
1	1	0	0	1	51	473	1	1	435116
4	1	0	0	-1	31	448	2	1	436916
1	1	0	0	1	51	476	1	1	438557
4	1	0	0	-1	31	761	2	1	440463
3	1	0	0	-1	31	453	1	0	441737
4	2	0	0	-1	31	327	2	1	443281
3	2	1	1	1	52	523	2	1	445061
3	3	1	1	1	54	326	2	1	446639
1	3	1	1	-1	34	406	1	1	447880
4	3	1	1	1	54	649	2	1	449715
4	3	1	1	1	54	406	2	1	451462
1	4	1	1	-1	34	404	2	0	452705
3	4	0	0	-1	33	550	2	1	454693
1	2	0	0	1	51	533	1	1	456287
1	2	1	1	-1	32	414	1	1	461323
2	3	1	1	-1	34	451	1	1	462822
2	3	1	1	-1	34	360	1	1	464288
3	3	1	1	1	54	416	2	1	465616
4	3	1	1	1	54	444	2	1	467105
3	2	0	0	-1	33	427	2	1	468361
1	2	1	1	-1	32	407	2	0	470186
3	1	0	0	-1	33	462	1	0	472047
3	1	0	0	-1	31	418	1	0	473691
2	4	1	1	-1	32	407	2	0	475172
4	4	0	0	-1	33	514	2	1	477099
2	2	0	0	1	51	523	1	1	478902
4	2	1	1	1	52	603	2	1	480405
2	3	1	1	-1	34	569	1	1	482101
4	3	1	1	1	54	468	2	1	483727
3	3	1	1	1	54	608	2	1	485604
1	3	1	1	-1	34	463	1	1	487197
2	3	1	1	-1	34	691	1	1	488745
3	3	1	1	1	54	571	2	1	490285
2	2	0	0	1	53	575	1	1	491890
2	2	1	1	-1	32	488	1	1	493349
3	3	1	1	1	54	500	2	1	495280
1	3	1	1	-1	34	553	1	1	497180
1	1	0	0	1	53	533	1	1	499066
3	1	0	0	-1	31	508	2	1	500632
3	1	0	0	-1	31	541	2	1	502557
4	1	0	0	-1	31	476	2	1	504160
4	3	1	1	1	52	694	2	1	505981
3	3	1	1	1	54	626	2	1	507593
2	3	1	1	-1	34	568	1	1	509528
3	3	1	1	1	54	542	2	1	511536
1	2	0	0	1	53	472	1	1	513128
3	2	1	1	1	52	514	2	1	514995
4	2	0	0	-1	33	490	2	1	516339
1	2	1	1	-1	32	558	1	1	517765
4	2	0	0	-1	33	467	2	1	519229
2	2	1	1	-1	32	554	1	1	520762
2	1	0	0	1	53	536	1	1	522279
4	1	0	0	-1	31	492	2	1	524151
1	2	0	0	1	51	537	1	1	525959
3	2	1	1	1	52	749	2	1	528032
4	1	0	0	-1	33	668	2	1	530033
2	1	0	0	1	51	574	1	1	531764
3	2	0	0	-1	31	585	2	1	533245
4	2	1	1	1	52	736	1	0	535395
3	3	1	1	1	54	513	2	1	536788
4	3	1	1	1	54	383	2	1	538106
3	4	1	1	1	54	346	2	1	539472
1	4	0	0	1	53	284	2	0	541138
4	2	0	0	-1	31	462	2	1	542495
2	2	1	1	-1	32	506	1	1	548019
1	3	1	1	-1	34	523	1	1	549550
1	3	1	1	-1	34	393	1	1	551019
3	2	0	0	-1	33	444	2	1	552645
2	2	1	1	-1	32	558	1	1	554321
4	1	0	0	-1	33	484	2	1	556126
1	1	0	0	1	51	587	1	1	557849
3	2	0	0	-1	31	338	2	1	559267
3	2	1	1	1	52	315	1	0	560621
1	1	0	0	1	53	351	1	1	562218
2	1	0	0	1	51	529	2	0	563600
3	1	0	0	-1	31	326	2	1	565051
1	1	0	0	1	51	359	1	1	566832
1	3	1	1	-1	32	434	1	1	568101
4	3	1	1	1	54	473	2	1	569733
1	4	1	1	-1	34	457	1	1	571241
3	4	0	0	-1	33	500	2	1	572621
2	4	1	1	-1	32	727	1	1	574526
1	4	0	0	1	53	538	1	1	576446
2	3	1	1	-1	32	531	1	1	577820
4	3	1	1	1	54	434	2	1	579361
1	2	0	0	1	53	490	1	1	581289
1	2	1	1	-1	32	526	2	0	582738
4	1	0	0	-1	33	473	2	1	584622
3	1	0	0	-1	31	615	2	1	586320
1	3	1	1	-1	32	801	1	1	587984
2	3	1	1	-1	34	538	1	1	589329
3	1	0	0	-1	33	460	1	0	591022
4	1	0	0	-1	31	354	2	1	592674
1	2	0	0	1	51	732	1	1	594805
3	2	1	1	1	52	577	2	1	596766
2	4	1	1	-1	34	0	0	0	600422
4	4	0	0	-1	33	442	2	1	602237
2	3	1	1	-1	32	511	1	1	604183
1	3	1	1	-1	34	565	1	1	606052
4	3	1	1	1	54	554	2	1	607749
4	3	1	1	1	54	589	2	1	609488
2	4	1	1	-1	34	639	1	1	611478
1	4	0	0	1	53	736	2	0	613118
4	2	0	0	-1	31	336	2	1	614884
3	2	1	1	1	52	740	1	0	616701
4	2	0	0	-1	33	468	2	1	618412
1	2	1	1	-1	32	448	1	1	619702
2	2	0	0	1	53	949	2	0	621456
1	2	1	1	-1	32	464	1	1	623354
1	1	0	0	1	53	480	1	1	624728
2	1	0	0	1	51	866	1	1	626554
3	2	0	0	-1	31	920	2	1	628710
1	2	1	1	-1	32	816	1	1	630875
3	4	1	1	1	54	624	2	1	632711
4	4	0	0	-1	33	544	2	1	654503
3	1	0	0	-1	31	535	2	1	656502
2	1	0	0	1	51	445	1	1	657787
1	1	0	0	1	51	398	1	1	658998
3	1	0	0	-1	31	430	1	0	660479
1	4	1	1	-1	32	399	1	1	661707
2	4	0	0	1	53	373	2	0	663435
4	3	1	1	1	52	497	2	1	664855
1	3	1	1	-1	34	491	1	1	666827
1	3	1	1	-1	34	362	1	1	668593
2	3	1	1	-1	34	488	1	1	669993
1	4	1	1	-1	34	404	1	1	671857
1	4	0	0	1	53	371	1	1	673658
2	4	1	1	-1	32	383	1	1	674858
3	4	0	0	-1	33	582	2	1	676374
2	3	1	1	-1	32	544	1	1	678198
2	3	1	1	-1	34	550	1	1	679608
3	3	1	1	1	54	758	2	1	681241
4	3	1	1	1	54	496	2	1	682739
2	2	0	0	1	53	925	1	1	685067
1	2	1	1	-1	32	0	0	0	688944
1	3	1	1	-1	34	635	1	1	690577
3	3	1	1	1	54	528	2	1	692447
2	3	1	1	-1	34	668	1	1	694339
2	3	1	1	-1	34	657	1	1	696350
3	2	0	0	-1	33	505	2	1	698304
2	2	1	1	-1	32	996	1	1	700754
3	1	0	0	-1	33	506	1	0	702515
1	1	0	0	1	51	438	1	1	704332
4	1	0	0	-1	31	535	2	1	706133
3	1	0	0	-1	31	748	1	0	707778
3	3	1	1	1	52	788	2	1	709690
2	3	1	1	-1	34	563	1	1	711358
2	3	1	1	-1	34	942	1	1	713665
1	3	1	1	-1	34	483	1	1	715343
1	3	1	1	-1	34	847	1	1	717464
4	3	1	1	1	54	582	2	1	718852
1	1	0	0	1	53	673	1	1	721000
4	1	0	0	-1	31	0	0	0	724921
4	2	0	0	-1	31	661	2	1	726573
1	2	1	1	-1	32	441	1	1	728141
3	4	1	1	1	54	637	2	1	730149
3	4	0	0	-1	33	801	2	1	731820
2	4	1	1	-1	32	591	2	0	733242
1	4	0	0	1	53	636	1	1	734730
1	1	0	0	1	51	0	0	0	738531
4	1	0	0	-1	31	0	0	0	742154
3	3	1	1	1	52	0	0	0	745632
4	3	1	1	1	54	483	2	1	746946
3	1	0	0	-1	33	656	2	1	748970
3	1	0	0	-1	31	396	2	1	756853
2	2	0	0	1	51	451	2	0	758394
1	2	1	1	-1	32	464	1	1	760053
4	3	1	1	1	54	653	2	1	761538
1	3	1	1	-1	34	474	1	1	763303
1	2	0	0	1	53	315	1	1	764675
4	2	1	1	1	52	467	2	1	766508
3	3	1	1	1	54	570	2	1	767947
3	3	1	1	1	54	615	2	1	769396
2	2	0	0	1	53	562	1	1	771420
1	2	1	1	-1	32	957	1	1	773735
2	1	0	0	1	53	518	1	1	775094
4	1	0	0	-1	31	628	2	1	776859
1	4	1	1	-1	32	445	1	1	778650
2	4	0	0	1	53	553	1	1	780545
2	3	1	1	-1	32	530	1	1	781892
3	3	1	1	1	54	541	2	1	783682
2	1	0	0	1	53	641	1	1	785519
1	1	0	0	1	51	513	1	1	787213
4	3	1	1	1	52	917	2	1	789144
1	3	1	1	-1	34	416	2	0	790768
4	4	1	1	1	54	442	2	1	792487
3	4	0	0	-1	33	520	1	0	794484
4	4	1	1	1	52	311	1	0	795727
3	4	0	0	-1	33	413	2	1	797346
3	4	1	1	1	52	349	2	1	798915
4	4	0	0	-1	33	344	2	1	800375
3	1	0	0	-1	31	304	2	1	801924
3	1	0	0	-1	31	326	2	1	803368
4	4	1	1	1	52	342	2	1	804995
2	4	0	0	1	53	330	2	0	806434
4	4	1	1	1	52	504	2	1	807971
1	4	0	0	1	53	384	1	1	809776
2	3	1	1	-1	32	421	1	1	811066
2	3	1	1	-1	34	381	1	1	812709
3	4	1	1	1	54	338	2	1	813908
1	4	0	0	1	53	514	1	1	815598
1	2	0	0	1	51	330	1	1	817252
4	2	1	1	1	52	449	2	1	818647
1	2	0	0	1	53	483	1	1	820600
3	2	1	1	1	52	508	2	1	822237
4	4	1	1	1	54	504	1	0	823989
3	4	0	0	-1	33	624	2	1	826060
4	2	0	0	-1	31	399	2	1	827535
3	2	1	1	1	52	371	2	1	829282
4	4	1	1	1	54	400	2	1	830912
2	4	0	0	1	53	460	2	0	832783
4	2	0	0	-1	31	565	2	1	834830
2	2	1	1	-1	32	370	2	0	836274
2	1	0	0	1	53	334	1	1	837690
3	1	0	0	-1	31	549	2	1	844891
2	1	0	0	1	51	669	1	1	846811
2	1	0	0	1	51	284	1	1	847960
3	2	0	0	-1	31	576	2	1	849925
1	2	1	1	-1	32	589	1	1	851399
3	4	1	1	1	54	525	2	1	853009
2	4	0	0	1	53	407	1	1	854229
4	2	0	0	-1	31	553	2	1	856281
4	2	1	1	1	52	564	2	1	858151
3	3	1	1	1	54	605	1	0	859821
3	3	1	1	1	54	461	2	1	861602
2	1	0	0	1	53	239	2	0	862790
2	1	0	0	1	51	303	1	1	864399
4	3	1	1	1	52	588	2	1	866416
2	3	1	1	-1	34	551	1	1	867803
2	4	1	1	-1	34	758	1	1	869443
3	4	0	0	-1	33	0	0	0	873032
1	1	0	0	1	51	534	1	1	874889
3	1	0	0	-1	31	584	2	1	876317
2	4	1	1	-1	32	644	1	1	877877
2	4	0	0	1	53	586	1	1	879325
3	3	1	1	1	52	0	0	0	882733
1	3	1	1	-1	34	612	1	1	884707
3	1	0	0	-1	33	544	2	1	886666
3	1	0	0	-1	31	633	2	1	888111
2	3	1	1	-1	32	745	1	1	890112
3	3	1	1	1	54	759	2	1	892345
2	2	0	0	1	53	589	1	1	893784
2	2	1	1	-1	32	496	1	1	895255
3	1	0	0	-1	33	579	2	1	896883
3	1	0	0	-1	31	846	2	1	898877
2	3	1	1	-1	32	350	2	0	900248
4	3	1	1	1	54	647	2	1	902247
2	4	1	1	-1	34	787	1	1	903928
3	4	0	0	-1	33	477	2	1	905430
1	2	0	0	1	51	745	1	1	907673
2	2	1	1	-1	32	617	1	1	909243
4	3	1	1	1	54	500	2	1	910637
1	3	1	1	-1	34	653	1	1	912291
3	3	1	1	1	54	0	0	0	916260
4	3	1	1	1	54	518	2	1	917905
4	4	1	1	1	54	607	2	1	919650
3	4	0	0	-1	33	0	0	0	923564
2	3	1	1	-1	32	573	1	1	925139
2	3	1	1	-1	34	375	1	1	926616
4	2	0	0	-1	33	531	2	1	928308
1	2	1	1	-1	32	650	1	1	929789
4	1	0	0	-1	33	580	1	0	931198
3	1	0	0	-1	31	427	1	0	932961
4	2	0	0	-1	31	437	2	1	934628
3	2	1	1	1	52	491	2	1	945240
