# Supplementary material for: Frequency Band-Specific Electrical Brain Stimulation Modulates Cognitive Control Processes
Source: PLoS One. 2015 Sep 25;10(9):e0138984. doi: 10.1371/journal.pone.0138984 (PMC4583279; doi:10.1371/journal.pone.0138984)
Supplement: S2 File — This zip archive contains the necessary Matlab code, SPSS syntax, SPSS data and raw logfile data to perform the analyses described in the paper. EEG data and Matlab code to extract peak frequencies are available upon request (joramvandriel@gmail.com). (ZIP) [file pone.0138984.s002.zip › S2_File/rawdata/alpha/pp08_simonC1_POST-STIM.txt]

3	1	0	0	-1	31	475	2	1	21510
2	1	0	0	1	51	369	2	0	23152
3	3	1	1	1	52	385	2	1	24910
2	3	1	1	-1	34	401	1	1	26587
2	1	0	0	1	53	284	1	1	27824
1	1	0	0	1	51	386	1	1	29483
4	4	1	1	1	52	345	1	0	30924
2	4	0	0	1	53	347	1	1	32633
1	3	1	1	-1	32	382	2	0	34303
4	3	1	1	1	54	408	2	1	35539
2	4	1	1	-1	34	493	2	0	37105
3	4	0	0	-1	33	422	2	1	38614
3	2	0	0	-1	31	323	2	1	39789
4	2	1	1	1	52	509	2	1	41326
3	3	1	1	1	54	418	2	1	42691
4	3	1	1	1	54	364	2	1	43931
2	3	1	1	-1	34	366	1	1	45312
1	3	1	1	-1	34	530	1	1	47307
4	4	1	1	1	54	419	2	1	49086
1	4	0	0	1	53	459	2	0	50376
1	4	1	1	-1	32	450	1	1	52266
3	4	0	0	-1	33	649	2	1	54038
4	1	0	0	-1	31	531	2	1	55502
2	1	0	0	1	51	382	1	1	56893
2	2	0	0	1	51	332	1	1	58510
3	2	1	1	1	52	456	2	1	60353
1	1	0	0	1	53	434	1	1	62065
1	1	0	0	1	51	387	1	1	63419
4	3	1	1	1	52	513	2	1	65311
1	3	1	1	-1	34	679	1	1	67252
1	1	0	0	1	53	415	1	1	68594
2	1	0	0	1	51	476	1	1	70566
4	1	0	0	-1	31	407	2	1	72415
3	1	0	0	-1	31	539	2	1	74144
3	4	1	1	1	52	349	2	1	75824
1	4	0	0	1	53	460	2	0	77499
4	1	0	0	-1	31	428	2	1	79186
4	1	0	0	-1	31	343	2	1	80864
3	4	1	1	1	52	636	1	0	82342
1	4	0	0	1	53	488	1	1	83812
1	3	1	1	-1	32	596	1	1	85640
4	3	1	1	1	54	553	2	1	87450
4	2	0	0	-1	33	453	2	1	89292
1	2	1	1	-1	32	598	1	1	91313
3	4	1	1	1	54	651	2	1	92841
3	4	0	0	-1	33	424	2	1	94763
2	2	0	0	1	51	492	1	1	96633
4	2	1	1	1	52	569	2	1	98599
2	3	1	1	-1	34	674	1	1	100657
4	3	1	1	1	54	489	2	1	107066
4	2	0	0	-1	33	462	2	1	108971
2	2	1	1	-1	32	336	2	0	110789
2	3	1	1	-1	34	313	1	1	112370
3	3	1	1	1	54	409	1	0	113715
1	2	0	0	1	53	547	1	1	115751
2	2	1	1	-1	32	447	1	1	117433
3	3	1	1	1	54	504	1	0	119279
3	3	1	1	1	54	468	2	1	121154
2	4	1	1	-1	34	565	2	0	122539
2	4	0	0	1	53	738	1	1	124484
1	3	1	1	-1	32	408	1	1	126003
2	3	1	1	-1	34	555	1	1	127626
3	4	1	1	1	54	505	2	1	129465
1	4	0	0	1	53	784	1	1	131615
3	3	1	1	1	52	0	0	0	135328
3	3	1	1	1	54	482	2	1	137135
2	4	1	1	-1	34	424	1	1	138880
1	4	0	0	1	53	432	1	1	140754
1	4	1	1	-1	32	430	1	1	142558
3	4	0	0	-1	33	479	2	1	143847
4	3	1	1	1	52	697	2	1	145896
1	3	1	1	-1	34	559	1	1	147869
2	2	0	0	1	53	373	1	1	149540
4	2	1	1	1	52	472	2	1	150861
4	1	0	0	-1	33	477	2	1	152528
1	1	0	0	1	51	434	1	1	153930
1	2	0	0	1	51	343	1	1	155740
4	2	1	1	1	52	530	2	1	157651
1	3	1	1	-1	34	571	1	1	159159
4	3	1	1	1	54	500	2	1	160491
4	3	1	1	1	54	458	2	1	162424
1	3	1	1	-1	34	627	1	1	164515
1	2	0	0	1	53	266	1	1	165794
3	2	1	1	1	52	616	2	1	167482
3	2	0	0	-1	33	395	2	1	168772
4	2	1	1	1	52	317	2	1	170313
3	4	1	1	1	54	425	2	1	171958
1	4	0	0	1	53	656	1	1	173528
2	4	1	1	-1	32	427	1	1	175331
4	4	0	0	-1	33	478	2	1	176777
4	1	0	0	-1	31	418	2	1	178328
1	1	0	0	1	51	470	1	1	180227
3	1	0	0	-1	31	446	1	0	181852
3	1	0	0	-1	31	358	2	1	183472
1	1	0	0	1	51	343	1	1	184785
1	1	0	0	1	51	437	1	1	186108
3	1	0	0	-1	31	522	2	1	187702
4	1	0	0	-1	31	406	2	1	189374
4	3	1	1	1	52	321	2	1	191100
2	3	1	1	-1	34	268	2	0	199724
2	2	0	0	1	53	543	2	0	201456
3	2	1	1	1	52	599	2	1	203378
4	3	1	1	1	54	393	2	1	204940
4	3	1	1	1	54	325	2	1	206186
1	3	1	1	-1	34	513	1	1	207949
1	3	1	1	-1	34	260	1	1	209246
4	1	0	0	-1	33	474	2	1	211075
1	1	0	0	1	51	344	1	1	212889
4	1	0	0	-1	31	388	2	1	214171
1	1	0	0	1	51	393	1	1	215461
1	1	0	0	1	51	333	1	1	217193
4	1	0	0	-1	31	697	2	1	219188
4	1	0	0	-1	31	394	2	1	220950
3	1	0	0	-1	31	549	1	0	222691
3	4	1	1	1	52	310	1	0	223928
2	4	0	0	1	53	381	1	1	225391
4	2	0	0	-1	31	368	2	1	227024
1	2	1	1	-1	32	342	2	0	228592
4	2	0	0	-1	33	484	2	1	230460
1	2	1	1	-1	32	486	2	0	232006
1	2	0	0	1	53	289	1	1	233268
4	2	1	1	1	52	566	2	1	234989
3	1	0	0	-1	33	460	1	0	236295
4	1	0	0	-1	31	415	2	1	238057
2	4	1	1	-1	32	604	1	1	240163
3	4	0	0	-1	33	589	2	1	242023
3	3	1	1	1	52	773	2	1	243690
4	3	1	1	1	54	450	2	1	245212
3	2	0	0	-1	33	466	2	1	246769
2	2	1	1	-1	32	466	1	1	248327
2	1	0	0	1	53	382	1	1	250056
4	1	0	0	-1	31	431	2	1	251731
1	3	1	1	-1	32	491	1	1	253436
1	3	1	1	-1	34	362	1	1	254816
4	3	1	1	1	54	377	2	1	256355
2	3	1	1	-1	34	562	1	1	257916
4	1	0	0	-1	33	477	2	1	259491
2	1	0	0	1	51	320	1	1	261120
1	2	0	0	1	51	504	1	1	262727
4	2	1	1	1	52	421	2	1	264021
1	2	0	0	1	53	390	2	0	265863
3	2	1	1	1	52	332	1	0	267197
1	2	0	0	1	53	343	1	1	268721
2	2	1	1	-1	32	342	2	0	269893
4	1	0	0	-1	33	370	2	1	271547
3	1	0	0	-1	31	506	1	0	273380
2	2	0	0	1	51	320	1	1	275128
2	2	1	1	-1	32	531	1	1	276727
3	2	0	0	-1	33	396	1	0	278411
2	2	1	1	-1	32	436	1	1	287722
1	3	1	1	-1	34	495	1	1	289219
4	3	1	1	1	54	530	2	1	290573
2	3	1	1	-1	34	362	2	0	291919
2	3	1	1	-1	34	477	1	1	293209
3	1	0	0	-1	33	550	2	1	294801
1	1	0	0	1	51	445	1	1	296602
3	2	0	0	-1	31	522	2	1	298342
4	2	1	1	1	52	599	2	1	299964
2	3	1	1	-1	34	455	1	1	301459
1	3	1	1	-1	34	361	1	1	303132
1	1	0	0	1	53	308	1	1	304644
2	1	0	0	1	51	497	1	1	306546
1	2	0	0	1	51	347	1	1	307777
1	2	1	1	-1	32	438	1	1	309320
4	4	1	1	1	54	385	1	0	311203
1	4	0	0	1	53	626	1	1	313078
1	2	0	0	1	51	385	1	1	314561
4	2	1	1	1	52	487	2	1	316443
4	3	1	1	1	54	337	2	1	317668
3	3	1	1	1	54	590	2	1	319667
4	1	0	0	-1	33	467	2	1	321230
1	1	0	0	1	51	433	1	1	322733
3	3	1	1	1	52	605	2	1	324184
4	3	1	1	1	54	804	2	1	326307
2	4	1	1	-1	34	441	2	0	327853
1	4	0	0	1	53	403	1	1	329238
1	4	1	1	-1	32	398	1	1	330711
4	4	0	0	-1	33	461	2	1	332059
4	2	0	0	-1	31	354	2	1	333810
1	2	1	1	-1	32	500	1	1	335520
1	4	1	1	-1	34	366	1	1	337190
2	4	0	0	1	53	450	2	0	338590
3	4	1	1	1	52	659	2	1	340161
2	4	0	0	1	53	949	1	1	342166
4	1	0	0	-1	31	534	2	1	343938
3	1	0	0	-1	31	635	2	1	345889
2	4	1	1	-1	32	599	1	1	347977
2	4	0	0	1	53	386	1	1	349491
3	1	0	0	-1	31	562	2	1	351022
3	1	0	0	-1	31	535	2	1	352757
4	3	1	1	1	52	418	1	0	354251
1	3	1	1	-1	34	405	1	1	355570
2	1	0	0	1	53	482	1	1	357174
3	1	0	0	-1	31	517	2	1	358570
3	4	1	1	1	52	403	2	1	360381
2	4	0	0	1	53	472	2	0	362158
3	1	0	0	-1	31	311	2	1	363716
2	1	0	0	1	51	741	1	1	365515
4	1	0	0	-1	31	650	2	1	367223
3	1	0	0	-1	31	642	2	1	372762
2	2	0	0	1	51	539	1	1	374111
1	2	1	1	-1	32	413	1	1	375941
2	3	1	1	-1	34	374	1	1	377437
1	3	1	1	-1	34	384	1	1	378888
4	1	0	0	-1	33	518	2	1	380693
2	1	0	0	1	51	403	1	1	382282
2	3	1	1	-1	32	470	1	1	384073
3	3	1	1	1	54	477	2	1	385387
1	4	1	1	-1	34	464	1	1	386896
1	4	0	0	1	53	286	1	1	388184
4	3	1	1	1	52	419	2	1	390091
4	3	1	1	1	54	612	2	1	392004
2	1	0	0	1	53	602	1	1	393527
2	1	0	0	1	51	372	1	1	395392
3	4	1	1	1	52	300	1	0	397120
3	4	0	0	-1	33	440	1	0	398679
4	4	1	1	1	52	559	2	1	400655
4	4	0	0	-1	33	271	2	1	402124
1	3	1	1	-1	32	397	2	0	403432
2	3	1	1	-1	34	293	2	0	404570
4	1	0	0	-1	33	338	2	1	405797
1	1	0	0	1	51	464	1	1	407086
3	1	0	0	-1	31	537	2	1	408450
4	1	0	0	-1	31	368	2	1	410035
1	3	1	1	-1	32	680	1	1	411568
1	3	1	1	-1	34	329	1	1	413079
4	4	1	1	1	54	528	2	1	414851
1	4	0	0	1	53	514	1	1	416221
3	2	0	0	-1	31	494	2	1	418068
4	2	1	1	1	52	504	2	1	419564
2	3	1	1	-1	34	491	1	1	421086
4	3	1	1	1	54	495	2	1	422551
1	1	0	0	1	53	531	1	1	423950
2	1	0	0	1	51	457	2	0	425485
1	3	1	1	-1	32	664	1	1	427421
3	3	1	1	1	54	477	2	1	429116
1	1	0	0	1	53	479	1	1	431069
1	1	0	0	1	51	432	1	1	432513
4	2	0	0	-1	31	582	2	1	434546
3	2	1	1	1	52	608	2	1	436334
2	4	1	1	-1	34	557	1	1	437980
3	4	0	0	-1	33	663	1	0	439448
3	2	0	0	-1	31	449	2	1	441033
2	2	1	1	-1	32	483	1	1	442411
1	4	1	1	-1	34	769	1	1	444314
2	4	0	0	1	53	466	1	1	446121
2	4	1	1	-1	32	424	1	1	447965
3	4	0	0	-1	33	559	2	1	449723
4	1	0	0	-1	31	470	2	1	451222
4	1	0	0	-1	31	429	2	1	456006
2	1	0	0	1	51	520	1	1	457339
2	1	0	0	1	51	299	1	1	458942
4	4	1	1	1	52	414	2	1	460325
3	4	0	0	-1	33	541	1	0	461777
2	1	0	0	1	51	505	1	1	463203
1	1	0	0	1	51	340	1	1	464719
2	2	0	0	1	51	357	1	1	466480
3	2	1	1	1	52	404	2	1	467775
2	2	0	0	1	53	471	2	0	469406
1	2	1	1	-1	32	340	2	0	471093
4	4	1	1	1	54	513	2	1	472915
3	4	0	0	-1	33	668	2	1	474926
4	3	1	1	1	52	416	2	1	476256
2	3	1	1	-1	34	448	1	1	478119
4	3	1	1	1	54	604	2	1	479695
1	3	1	1	-1	34	432	1	1	481034
2	1	0	0	1	53	513	1	1	482978
3	1	0	0	-1	31	384	2	1	484449
1	4	1	1	-1	32	591	1	1	486131
4	4	0	0	-1	33	455	2	1	487744
2	3	1	1	-1	32	483	1	1	489712
3	3	1	1	1	54	512	2	1	491080
2	3	1	1	-1	34	420	2	0	492637
1	3	1	1	-1	34	577	1	1	494709
4	2	0	0	-1	33	441	2	1	496147
2	2	1	1	-1	32	505	1	1	497658
1	2	0	0	1	53	467	1	1	498985
3	2	1	1	1	52	534	2	1	500843
1	1	0	0	1	53	380	1	1	502227
2	1	0	0	1	51	399	1	1	503596
4	4	1	1	1	52	509	2	1	505005
3	4	0	0	-1	33	475	2	1	506552
2	2	0	0	1	51	497	1	1	507859
1	2	1	1	-1	32	438	2	0	509121
4	2	0	0	-1	33	310	2	1	510437
2	2	1	1	-1	32	474	1	1	511966
3	3	1	1	1	54	499	2	1	513720
3	3	1	1	1	54	530	2	1	515667
4	4	1	1	1	54	417	2	1	517332
4	4	0	0	-1	33	547	2	1	519169
1	1	0	0	1	51	399	1	1	520405
3	1	0	0	-1	31	629	2	1	522320
3	2	0	0	-1	31	344	2	1	524079
2	2	1	1	-1	32	302	2	0	525654
1	1	0	0	1	53	348	1	1	527378
2	1	0	0	1	51	598	1	1	528966
3	4	1	1	1	52	374	1	0	530527
2	4	0	0	1	53	420	1	1	531928
4	2	0	0	-1	31	461	2	1	533210
1	2	1	1	-1	32	594	1	1	540773
3	3	1	1	1	54	513	2	1	542510
4	3	1	1	1	54	406	2	1	544104
4	2	0	0	-1	33	449	2	1	545715
1	2	1	1	-1	32	397	1	1	547544
1	3	1	1	-1	34	381	1	1	549340
4	3	1	1	1	54	519	1	0	551225
1	3	1	1	-1	34	335	1	1	552948
1	3	1	1	-1	34	600	1	1	554910
2	2	0	0	1	53	496	2	0	556752
1	2	1	1	-1	32	432	1	1	558088
1	2	0	0	1	53	403	1	1	559472
3	2	1	1	1	52	536	2	1	561511
4	3	1	1	1	54	496	2	1	563252
1	3	1	1	-1	34	495	1	1	564586
4	4	1	1	1	54	487	2	1	566269
1	4	0	0	1	53	577	1	1	568155
3	4	1	1	1	52	379	1	0	569633
3	4	0	0	-1	33	451	2	1	570998
2	1	0	0	1	51	530	1	1	573010
1	1	0	0	1	51	516	1	1	574596
2	3	1	1	-1	32	447	2	0	576108
2	3	1	1	-1	34	637	1	1	577668
4	4	1	1	1	54	568	2	1	579164
2	4	0	0	1	53	859	1	1	581334
2	4	1	1	-1	32	407	1	1	582625
3	4	0	0	-1	33	561	2	1	584121
2	1	0	0	1	51	494	1	1	586120
4	1	0	0	-1	31	558	2	1	587704
4	3	1	1	1	52	445	2	1	589299
3	3	1	1	1	54	541	2	1	591197
1	1	0	0	1	53	407	1	1	592997
3	1	0	0	-1	31	406	2	1	594810
2	3	1	1	-1	32	718	2	0	596415
2	3	1	1	-1	34	379	1	1	598069
3	1	0	0	-1	33	511	2	1	599586
3	1	0	0	-1	31	333	2	1	601272
1	3	1	1	-1	32	451	1	1	602635
2	3	1	1	-1	34	517	1	1	603966
4	4	1	1	1	54	497	2	1	605806
4	4	0	0	-1	33	403	2	1	607683
1	2	0	0	1	51	464	1	1	609407
2	2	1	1	-1	32	599	1	1	611497
4	4	1	1	1	54	507	2	1	613410
4	4	0	0	-1	33	392	2	1	614973
2	2	0	0	1	51	383	1	1	616796
1	2	1	1	-1	32	480	1	1	618550
4	4	1	1	1	54	406	1	0	620142
4	4	0	0	-1	33	362	2	1	621870
1	2	0	0	1	51	359	1	1	623436
4	2	1	1	1	52	570	2	1	627378
1	3	1	1	-1	34	438	1	1	628856
2	3	1	1	-1	34	339	2	0	630668
1	4	1	1	-1	34	338	1	1	632292
1	4	0	0	1	53	410	1	1	633518
3	2	0	0	-1	31	498	2	1	635095
2	2	1	1	-1	32	538	1	1	636670
2	3	1	1	-1	34	355	1	1	638154
3	3	1	1	1	54	501	2	1	639798
1	3	1	1	-1	34	656	1	1	641561
4	3	1	1	1	54	503	2	1	643003
1	1	0	0	1	53	446	1	1	644575
1	1	0	0	1	51	340	1	1	646177
4	4	1	1	1	52	559	2	1	648111
1	4	0	0	1	53	545	1	1	649802
1	4	1	1	-1	32	433	1	1	651691
3	4	0	0	-1	33	532	2	1	653186
3	2	0	0	-1	31	502	2	1	655181
2	2	1	1	-1	32	450	2	0	656993
1	4	1	1	-1	34	487	1	1	658691
4	4	0	0	-1	33	346	1	0	660098
3	2	0	0	-1	31	669	2	1	661889
2	2	1	1	-1	32	415	2	0	663220
2	2	0	0	1	53	462	1	1	664620
3	2	1	1	1	52	462	2	1	666331
2	1	0	0	1	53	903	1	1	668597
1	1	0	0	1	51	420	1	1	670030
2	1	0	0	1	51	482	1	1	671463
4	1	0	0	-1	31	578	2	1	673485
2	1	0	0	1	51	540	1	1	674959
2	1	0	0	1	51	441	1	1	676779
3	2	0	0	-1	31	587	2	1	678184
2	2	1	1	-1	32	403	2	0	679566
2	1	0	0	1	53	579	1	1	681618
3	1	0	0	-1	31	595	2	1	683141
3	2	0	0	-1	31	516	2	1	684917
2	2	1	1	-1	32	591	1	1	686437
3	2	0	0	-1	33	714	2	1	688269
1	2	1	1	-1	32	541	1	1	689701
2	3	1	1	-1	34	602	1	1	691315
2	3	1	1	-1	34	422	1	1	692585
3	3	1	1	1	54	660	2	1	694246
3	3	1	1	1	54	388	2	1	695755
4	4	1	1	1	54	633	2	1	697340
4	4	0	0	-1	33	410	2	1	698637
3	4	1	1	1	52	484	1	0	700007
2	4	0	0	1	53	309	1	1	701473
2	1	0	0	1	51	323	1	1	703208
3	1	0	0	-1	31	513	2	1	705104
4	2	0	0	-1	31	432	2	1	706832
4	2	1	1	1	52	621	2	1	712574
1	1	0	0	1	53	518	1	1	713981
4	1	0	0	-1	31	429	2	1	715780
3	4	1	1	1	52	372	1	0	716993
3	4	0	0	-1	33	400	2	1	718532
1	3	1	1	-1	32	336	2	0	719974
3	3	1	1	1	54	412	1	0	721723
4	3	1	1	1	54	534	2	1	723139
2	3	1	1	-1	34	589	1	1	725170
3	2	0	0	-1	33	611	2	1	726997
4	2	1	1	1	52	516	2	1	728740
1	3	1	1	-1	34	524	1	1	730560
1	3	1	1	-1	34	394	1	1	732364
3	2	0	0	-1	33	501	2	1	734330
1	2	1	1	-1	32	680	1	1	736141
2	4	1	1	-1	34	459	2	0	737509
4	4	0	0	-1	33	535	2	1	739249
3	4	1	1	1	52	624	1	0	741195
2	4	0	0	1	53	657	1	1	742795
1	3	1	1	-1	32	584	1	1	744587
2	3	1	1	-1	34	537	1	1	746432
1	2	0	0	1	53	457	1	1	748320
4	2	1	1	1	52	564	2	1	749882
3	4	1	1	1	54	561	2	1	751489
2	4	0	0	1	53	409	2	0	752918
3	1	0	0	-1	31	575	2	1	754903
1	1	0	0	1	51	458	1	1	756594
3	3	1	1	1	52	458	2	1	758116
1	3	1	1	-1	34	563	1	1	760058
2	2	0	0	1	53	560	2	0	761499
2	2	1	1	-1	32	617	1	1	763144
1	1	0	0	1	53	490	1	1	764841
3	1	0	0	-1	31	551	2	1	766754
1	4	1	1	-1	32	657	1	1	768472
1	4	0	0	1	53	646	1	1	770142
4	1	0	0	-1	31	600	2	1	771617
4	1	0	0	-1	31	444	2	1	773561
3	1	0	0	-1	31	484	1	0	775118
3	1	0	0	-1	31	395	2	1	776338
1	3	1	1	-1	32	447	1	1	778200
3	3	1	1	1	54	461	1	0	779532
2	4	1	1	-1	34	565	2	0	781588
1	4	0	0	1	53	452	1	1	782870
1	2	0	0	1	51	357	1	1	784271
3	2	1	1	1	52	438	2	1	785762
1	2	0	0	1	53	567	1	1	787444
4	2	1	1	1	52	568	2	1	789237
1	1	0	0	1	53	682	1	1	791087
3	1	0	0	-1	31	658	2	1	792768
4	3	1	1	1	52	507	2	1	794092
1	3	1	1	-1	34	683	1	1	802146
4	4	1	1	1	54	535	2	1	804039
1	4	0	0	1	53	632	1	1	806049
3	4	1	1	1	52	592	2	1	807544
4	4	0	0	-1	33	436	2	1	808895
3	3	1	1	1	52	576	2	1	810447
1	3	1	1	-1	34	422	1	1	812179
4	3	1	1	1	54	477	2	1	813599
3	3	1	1	1	54	549	1	0	815217
1	2	0	0	1	53	290	1	1	816926
2	2	1	1	-1	32	424	2	0	818290
4	4	1	1	1	54	400	1	0	819786
1	4	0	0	1	53	378	1	1	821006
1	1	0	0	1	51	415	1	1	822557
4	1	0	0	-1	31	418	2	1	824258
1	2	0	0	1	51	626	1	1	825710
4	2	1	1	1	52	874	1	0	827943
4	4	1	1	1	54	554	2	1	829857
1	4	0	0	1	53	553	1	1	831446
3	3	1	1	1	52	536	2	1	833076
4	3	1	1	1	54	441	2	1	834785
2	4	1	1	-1	34	489	1	1	836432
4	4	0	0	-1	33	598	2	1	838336
4	1	0	0	-1	31	381	2	1	839652
1	1	0	0	1	51	461	1	1	841488
2	1	0	0	1	51	439	1	1	843306
1	1	0	0	1	51	376	1	1	845127
3	2	0	0	-1	31	335	2	1	846357
3	2	1	1	1	52	561	2	1	848127
1	2	0	0	1	53	500	1	1	849529
2	2	1	1	-1	32	543	2	0	851028
2	4	1	1	-1	34	515	1	1	852535
3	4	0	0	-1	33	542	2	1	854544
3	4	1	1	1	52	542	2	1	856494
2	4	0	0	1	53	446	2	0	857916
1	2	0	0	1	51	468	1	1	859576
4	2	1	1	1	52	508	2	1	861124
4	3	1	1	1	54	496	2	1	862645
1	3	1	1	-1	34	643	1	1	864316
3	1	0	0	-1	33	814	2	1	866051
1	1	0	0	1	51	449	1	1	867665
4	2	0	0	-1	31	520	2	1	869232
1	2	1	1	-1	32	986	1	1	871594
4	1	0	0	-1	33	772	2	1	873384
3	1	0	0	-1	31	561	1	0	874946
1	2	0	0	1	51	806	1	1	876731
2	2	1	1	-1	32	768	1	1	878441
1	3	1	1	-1	34	840	1	1	880194
2	3	1	1	-1	34	378	1	1	881492
4	4	1	1	1	54	364	2	1	883151
1	4	0	0	1	53	473	1	1	887126
