# Supplementary material for: Frequency Band-Specific Electrical Brain Stimulation Modulates Cognitive Control Processes
Source: PLoS One. 2015 Sep 25;10(9):e0138984. doi: 10.1371/journal.pone.0138984 (PMC4583279; doi:10.1371/journal.pone.0138984)
Supplement: S2 File — This zip archive contains the necessary Matlab code, SPSS syntax, SPSS data and raw logfile data to perform the analyses described in the paper. EEG data and Matlab code to extract peak frequencies are available upon request (joramvandriel@gmail.com). (ZIP) [file pone.0138984.s002.zip › S2_File/rawdata/alpha/pp09_simonA2_PRE-STIM_EEG.txt]

4	2	0	0	1	51	540	2	1	3240
2	2	1	1	1	52	502	1	1	5004
3	2	0	0	1	53	776	2	1	7145
1	2	1	1	1	52	436	1	1	8611
1	2	0	0	-1	33	350	1	1	9918
4	2	1	1	-1	32	578	2	1	11863
1	3	1	1	1	54	379	1	1	13431
3	3	1	1	-1	34	328	2	1	14609
2	3	1	1	1	54	340	1	1	15910
2	3	1	1	1	54	610	1	1	17566
3	4	1	1	-1	34	427	2	1	19316
1	4	0	0	-1	33	436	1	1	20757
4	2	0	0	1	51	311	2	1	22137
1	2	1	1	1	52	538	1	1	23641
2	1	0	0	-1	33	718	1	1	25688
2	1	0	0	-1	31	516	1	1	27126
3	4	1	1	-1	32	477	2	1	28958
1	4	0	0	-1	33	411	1	1	30570
2	1	0	0	-1	31	465	2	0	31950
1	1	0	0	-1	31	460	1	1	33470
3	2	0	0	1	51	452	2	1	35366
1	2	1	1	1	52	462	1	1	36656
2	4	1	1	1	54	496	1	1	38399
1	4	0	0	-1	33	368	1	1	39748
2	3	1	1	1	52	572	1	1	41741
4	3	1	1	-1	34	355	2	1	43580
2	4	1	1	1	54	481	1	1	45463
3	4	0	0	1	53	598	2	1	47377
2	3	1	1	1	52	466	1	1	49211
4	3	1	1	-1	34	549	2	1	50968
4	3	1	1	-1	34	373	2	1	52263
1	3	1	1	1	54	531	1	1	53882
3	4	1	1	-1	34	641	2	1	55351
2	4	0	0	-1	33	650	1	1	56863
1	2	0	0	-1	31	367	1	1	58731
4	2	1	1	-1	32	589	2	1	60468
3	3	1	1	-1	34	259	2	1	61982
1	3	1	1	1	54	634	1	1	63498
3	2	0	0	1	53	488	2	1	65442
2	2	1	1	1	52	415	1	1	66720
4	3	1	1	-1	34	583	2	1	68613
4	3	1	1	-1	34	448	2	1	70352
3	1	0	0	1	53	488	1	0	71905
1	1	0	0	-1	31	376	1	1	73563
4	2	0	0	1	51	513	2	1	75576
1	2	1	1	1	52	471	1	1	77480
1	4	1	1	1	54	406	1	1	78869
3	4	0	0	1	53	573	2	1	80369
2	2	0	0	-1	31	647	1	1	82040
3	2	1	1	-1	32	707	2	1	87392
1	2	0	0	-1	33	577	1	1	89266
2	2	1	1	1	52	358	1	1	90890
3	4	1	1	-1	34	343	2	1	92213
2	4	0	0	-1	33	484	1	1	94201
4	1	0	0	1	51	774	2	1	96354
1	1	0	0	-1	31	396	1	1	97629
3	4	1	1	-1	32	786	1	0	99673
1	4	0	0	-1	33	412	1	1	101077
3	1	0	0	1	51	750	2	1	103273
1	1	0	0	-1	31	437	1	1	104861
1	3	1	1	1	52	478	1	1	106393
2	3	1	1	1	54	587	1	1	108049
1	3	1	1	1	54	708	1	1	109908
3	3	1	1	-1	34	765	2	1	112162
3	3	1	1	-1	34	315	2	1	113369
1	3	1	1	1	54	530	1	1	115225
2	3	1	1	1	54	463	1	1	116558
2	3	1	1	1	54	600	1	1	118299
3	3	1	1	-1	34	449	2	1	120160
1	3	1	1	1	54	329	1	1	121638
2	2	0	0	-1	33	473	1	1	123574
1	2	1	1	1	52	536	1	1	125346
3	1	0	0	1	53	340	1	0	126924
1	1	0	0	-1	31	414	1	1	128332
3	3	1	1	-1	32	367	1	0	129581
2	3	1	1	1	54	660	1	1	131558
3	3	1	1	-1	34	469	2	1	133475
4	3	1	1	-1	34	415	2	1	135386
1	3	1	1	1	54	460	1	1	136823
4	3	1	1	-1	34	527	2	1	138168
1	1	0	0	-1	33	837	1	1	140457
3	1	0	0	1	51	398	2	1	141722
2	4	1	1	1	52	683	1	1	143914
1	4	0	0	-1	33	671	1	1	146059
1	4	1	1	1	52	449	1	1	148000
2	4	0	0	-1	33	678	1	1	150054
4	1	0	0	1	51	370	2	1	151539
3	1	0	0	1	51	363	2	1	152948
3	3	1	1	-1	32	429	2	1	154585
1	3	1	1	1	54	371	1	1	156153
1	1	0	0	-1	33	328	1	1	157395
4	1	0	0	1	51	476	2	1	158686
4	1	0	0	1	51	308	2	1	160203
2	1	0	0	-1	31	468	1	1	161786
4	2	0	0	1	51	388	2	1	163063
4	2	1	1	-1	32	549	2	1	164768
2	4	1	1	1	54	482	1	1	166479
2	4	0	0	-1	33	755	1	1	168741
1	1	0	0	-1	31	633	1	1	170607
4	1	0	0	1	51	289	2	1	176000
1	4	1	1	1	52	388	1	1	177576
1	4	0	0	-1	33	283	1	1	178824
4	4	1	1	-1	32	0	0	0	182375
1	4	0	0	-1	33	354	1	1	183738
1	1	0	0	-1	31	275	1	1	185235
4	1	0	0	1	51	313	2	1	186950
2	3	1	1	1	52	343	2	0	188115
3	3	1	1	-1	34	677	2	1	189916
2	3	1	1	1	54	510	1	1	191436
4	3	1	1	-1	34	577	2	1	193345
1	2	0	0	-1	33	343	1	1	194733
3	2	1	1	-1	32	547	2	1	196312
3	1	0	0	1	53	482	2	1	198272
2	1	0	0	-1	31	406	1	1	199978
1	1	0	0	-1	31	373	1	1	201297
2	1	0	0	-1	31	376	1	1	202980
1	3	1	1	1	52	441	1	1	204532
4	3	1	1	-1	34	405	2	1	205860
1	4	1	1	1	54	363	1	1	207306
2	4	0	0	-1	33	580	1	1	209332
3	3	1	1	-1	32	448	2	1	211157
4	3	1	1	-1	34	324	2	1	212472
1	2	0	0	-1	33	431	1	1	214372
3	2	1	1	-1	32	782	2	1	216039
4	1	0	0	1	53	449	2	1	217889
3	1	0	0	1	51	471	2	1	219218
2	4	1	1	1	52	558	1	1	221253
2	4	0	0	-1	33	452	2	0	223131
4	3	1	1	-1	32	507	2	1	224601
3	3	1	1	-1	34	728	2	1	226244
4	1	0	0	1	53	448	2	1	227567
2	1	0	0	-1	31	575	1	1	229374
4	2	0	0	1	51	379	2	1	230777
4	2	1	1	-1	32	745	2	1	232400
2	1	0	0	-1	33	612	1	1	233956
1	1	0	0	-1	31	361	1	1	235441
3	4	1	1	-1	32	506	2	1	236944
1	4	0	0	-1	33	530	1	1	238973
4	2	0	0	1	51	371	2	1	240244
1	2	1	1	1	52	481	1	1	242051
4	2	0	0	1	53	504	2	1	243816
1	2	1	1	1	52	371	1	1	245018
3	3	1	1	-1	34	494	2	1	246588
2	3	1	1	1	54	455	1	1	247930
1	1	0	0	-1	33	282	1	1	249028
4	1	0	0	1	51	432	2	1	250667
4	1	0	0	1	51	305	2	1	252134
3	1	0	0	1	51	334	2	1	253543
1	1	0	0	-1	31	362	1	1	255307
3	1	0	0	1	51	383	2	1	260265
4	2	0	0	1	51	387	2	1	261490
1	2	1	1	1	52	566	1	1	263527
3	4	1	1	-1	34	426	2	1	264794
2	4	0	0	-1	33	364	1	1	266079
4	3	1	1	-1	32	664	2	1	267651
2	3	1	1	1	54	314	1	1	269019
4	2	0	0	1	53	513	2	1	270824
1	2	1	1	1	52	350	1	1	272289
3	1	0	0	1	53	387	2	1	273770
4	1	0	0	1	51	632	2	1	275667
2	2	0	0	-1	31	281	1	1	277115
3	2	1	1	-1	32	425	2	1	278415
3	3	1	1	-1	34	521	2	1	279880
2	3	1	1	1	54	458	2	0	281506
4	3	1	1	-1	34	522	2	1	282978
1	3	1	1	1	54	298	1	1	284615
1	2	0	0	-1	33	421	1	1	286141
3	2	1	1	-1	32	551	2	1	288085
3	1	0	0	1	53	320	2	1	289529
2	1	0	0	-1	31	510	1	1	291517
4	1	0	0	1	51	601	2	1	293275
1	1	0	0	-1	31	475	1	1	294801
1	2	0	0	-1	31	410	1	1	296614
4	2	1	1	-1	32	511	2	1	298130
4	1	0	0	1	53	446	2	1	299513
1	1	0	0	-1	31	670	1	1	301300
4	2	0	0	1	51	382	2	1	302824
2	2	1	1	1	52	347	2	0	304504
3	4	1	1	-1	34	466	2	1	305815
1	4	0	0	-1	33	572	1	1	307855
4	1	0	0	1	51	474	2	1	309498
2	1	0	0	-1	31	438	1	1	310776
1	4	1	1	1	52	345	1	1	312510
3	4	0	0	1	53	339	2	1	314311
3	4	1	1	-1	32	336	2	1	315482
1	4	0	0	-1	33	460	1	1	317259
3	4	1	1	-1	32	407	2	1	319045
3	4	0	0	1	53	316	2	1	320737
4	4	1	1	-1	32	463	2	1	322349
3	4	0	0	1	53	475	2	1	323963
3	4	1	1	-1	32	376	2	1	325497
2	4	0	0	-1	33	394	1	1	326920
2	2	0	0	-1	31	403	1	1	328619
1	2	1	1	1	52	479	1	1	330390
3	4	1	1	-1	34	289	2	1	331661
2	4	0	0	-1	33	555	1	1	333453
3	4	1	1	-1	32	350	1	0	334853
3	4	0	0	1	53	377	2	1	336276
2	2	0	0	-1	31	560	1	1	337701
3	2	1	1	-1	32	375	1	0	342104
4	3	1	1	-1	34	578	2	1	344064
1	3	1	1	1	54	384	1	1	345877
4	3	1	1	-1	34	469	2	1	347686
4	3	1	1	-1	34	373	2	1	349131
2	1	0	0	-1	33	640	1	1	350600
2	1	0	0	-1	31	596	1	1	352129
1	4	1	1	1	52	470	1	1	353584
2	4	0	0	-1	33	633	1	1	355514
4	3	1	1	-1	32	406	2	1	356739
3	3	1	1	-1	34	322	2	1	358127
4	1	0	0	1	53	347	1	0	359518
2	1	0	0	-1	31	501	1	1	361458
2	1	0	0	-1	31	384	1	1	363279
4	1	0	0	1	51	430	2	1	364624
2	4	1	1	1	52	474	1	1	366200
3	4	0	0	1	53	622	2	1	368173
1	1	0	0	-1	31	367	1	1	369665
3	1	0	0	1	51	398	2	1	370944
2	4	1	1	1	52	537	1	1	372395
1	4	0	0	-1	33	440	1	1	374226
2	1	0	0	-1	31	563	1	1	375633
3	1	0	0	1	51	327	2	1	377378
2	3	1	1	1	52	396	1	1	378641
3	3	1	1	-1	34	498	2	1	380148
3	4	1	1	-1	34	447	2	1	382078
1	4	0	0	-1	33	411	1	1	383672
3	2	0	0	1	51	374	2	1	384977
3	2	1	1	-1	32	367	1	0	386276
4	1	0	0	1	53	454	2	1	387790
4	1	0	0	1	51	545	2	1	389672
1	2	0	0	-1	31	491	1	1	391680
4	2	1	1	-1	32	418	2	1	393447
1	3	1	1	1	54	404	2	0	395102
4	3	1	1	-1	34	557	2	1	396495
1	2	0	0	-1	33	498	1	1	397981
3	2	1	1	-1	32	519	2	1	399433
3	2	0	0	1	53	400	2	1	401239
2	2	1	1	1	52	419	1	1	403012
4	1	0	0	1	53	421	2	1	404664
3	1	0	0	1	51	636	2	1	406294
4	2	0	0	1	51	465	2	1	408216
3	2	1	1	-1	32	494	2	1	409670
2	3	1	1	1	54	607	1	1	411579
2	3	1	1	1	54	427	1	1	413297
3	4	1	1	-1	34	607	2	1	415246
2	4	0	0	-1	33	507	2	0	416813
2	4	1	1	1	52	588	1	1	418669
4	4	0	0	1	53	627	2	1	420394
1	1	0	0	-1	31	685	1	1	422559
4	1	0	0	1	51	424	2	1	428874
1	2	0	0	-1	31	451	1	1	430255
4	2	1	1	-1	32	498	2	1	431737
2	4	1	1	1	54	714	1	1	433295
1	4	0	0	-1	33	347	1	1	434502
4	2	0	0	1	51	299	2	1	435757
4	2	1	1	-1	32	644	2	1	437369
1	2	0	0	-1	33	451	1	1	438781
1	2	1	1	1	52	560	1	1	440781
4	3	1	1	-1	34	439	2	1	442296
4	3	1	1	-1	34	388	1	0	443594
3	3	1	1	-1	34	466	1	0	445037
1	3	1	1	1	54	646	1	1	446797
4	2	0	0	1	53	468	2	1	448462
3	2	1	1	-1	32	447	2	1	449990
4	3	1	1	-1	34	424	2	1	451535
2	3	1	1	1	54	516	1	1	453294
2	3	1	1	1	54	341	1	1	454911
3	3	1	1	-1	34	588	2	1	456838
2	1	0	0	-1	33	634	1	1	458560
1	1	0	0	-1	31	407	1	1	460222
1	1	0	0	-1	31	414	1	1	461697
4	1	0	0	1	51	328	2	1	463198
2	2	0	0	-1	31	430	1	1	464611
2	2	1	1	1	52	657	1	1	466250
3	4	1	1	-1	34	459	2	1	467533
2	4	0	0	-1	33	565	1	1	469419
4	3	1	1	-1	32	496	2	1	470930
4	3	1	1	-1	34	338	2	1	472417
2	2	0	0	-1	33	381	1	1	474155
3	2	1	1	-1	32	629	2	1	476003
4	1	0	0	1	53	419	2	1	477787
1	1	0	0	-1	31	440	2	0	479427
1	3	1	1	1	52	435	1	1	481112
2	3	1	1	1	54	455	2	0	482757
2	1	0	0	-1	33	507	1	1	484490
4	1	0	0	1	51	437	2	1	486222
1	2	0	0	-1	31	421	1	1	487589
3	2	1	1	-1	32	581	2	1	489384
1	3	1	1	1	54	502	1	1	491204
1	3	1	1	1	54	484	1	1	492657
4	4	1	1	-1	34	425	2	1	493947
2	4	0	0	-1	33	494	1	1	495569
1	1	0	0	-1	31	451	1	1	496838
4	1	0	0	1	51	355	2	1	498638
4	3	1	1	-1	32	546	2	1	500472
1	3	1	1	1	54	581	1	1	502224
3	2	0	0	1	53	580	2	1	504112
2	2	1	1	1	52	601	1	1	506136
2	4	1	1	1	54	540	1	1	507727
3	4	0	0	1	53	721	2	1	513534
1	4	1	1	1	52	556	1	1	515505
3	4	0	0	1	53	468	2	1	517125
4	3	1	1	-1	32	532	2	1	518494
3	3	1	1	-1	34	504	2	1	519855
1	4	1	1	1	54	580	1	1	521529
1	4	0	0	-1	33	678	1	1	523277
3	1	0	0	1	51	360	2	1	524483
3	1	0	0	1	51	598	2	1	525940
4	2	0	0	1	51	593	2	1	527723
3	2	1	1	-1	32	597	2	1	529622
4	3	1	1	-1	34	417	2	1	531156
2	3	1	1	1	54	712	1	1	533202
2	2	0	0	-1	33	521	1	1	534678
3	2	1	1	-1	32	890	2	1	536441
2	1	0	0	-1	33	489	1	1	537846
1	1	0	0	-1	31	487	2	0	539517
4	1	0	0	1	51	366	2	1	541158
1	1	0	0	-1	31	507	1	1	543179
3	3	1	1	-1	32	502	2	1	544970
3	3	1	1	-1	34	706	2	1	546634
4	1	0	0	1	53	356	2	1	548314
1	1	0	0	-1	31	369	1	1	550158
3	4	1	1	-1	32	482	2	1	551953
4	4	0	0	1	53	527	2	1	553843
1	4	1	1	1	52	451	1	1	555587
4	4	0	0	1	53	513	2	1	557475
1	2	0	0	-1	31	735	1	1	559103
1	2	1	1	1	52	487	1	1	560969
4	1	0	0	1	53	425	2	1	562790
1	1	0	0	-1	31	433	1	1	564725
2	2	0	0	-1	31	320	1	1	566293
2	2	1	1	1	52	705	1	1	568278
4	4	1	1	-1	34	310	2	1	569723
3	4	0	0	1	53	328	2	1	570906
3	1	0	0	1	51	379	2	1	572114
2	1	0	0	-1	31	567	1	1	574075
2	3	1	1	1	52	602	1	1	576166
1	3	1	1	1	54	433	1	1	578046
3	3	1	1	-1	34	349	2	1	579301
1	3	1	1	1	54	352	2	0	580520
3	1	0	0	1	53	357	2	1	582164
1	1	0	0	-1	31	354	1	1	583673
2	3	1	1	1	52	422	1	1	585302
2	3	1	1	1	54	359	1	1	586815
3	1	0	0	1	53	349	2	1	588129
2	1	0	0	-1	31	490	1	1	589712
3	3	1	1	-1	32	677	2	1	591554
4	3	1	1	-1	34	462	2	1	593522
2	4	1	1	1	54	314	1	1	594920
3	4	0	0	1	53	553	2	1	601102
3	1	0	0	1	51	824	2	1	603120
4	1	0	0	1	51	332	2	1	604312
1	2	0	0	-1	31	537	1	1	606154
4	2	1	1	-1	32	424	2	1	607861
2	3	1	1	1	54	363	2	0	609536
2	3	1	1	1	54	569	1	1	611039
3	4	1	1	-1	34	426	2	1	612940
4	4	0	0	1	53	415	2	1	614547
4	4	1	1	-1	32	491	2	1	616527
1	4	0	0	-1	33	371	1	1	618299
1	2	0	0	-1	31	330	1	1	620126
3	2	1	1	-1	32	413	2	1	621768
1	4	1	1	1	54	464	1	1	623701
2	4	0	0	-1	33	339	1	1	625506
3	3	1	1	-1	32	610	2	1	627513
2	3	1	1	1	54	510	1	1	629496
4	4	1	1	-1	34	451	2	1	630881
3	4	0	0	1	53	370	2	1	632100
4	4	1	1	-1	32	457	2	1	633888
3	4	0	0	1	53	505	2	1	635708
3	4	1	1	-1	32	548	2	1	637294
4	4	0	0	1	53	492	2	1	638942
4	2	0	0	1	51	418	2	1	640718
1	2	1	1	1	52	395	1	1	642461
3	3	1	1	-1	34	492	2	1	644228
2	3	1	1	1	54	401	1	1	645451
4	4	1	1	-1	34	431	2	1	646999
3	4	0	0	1	53	328	2	1	648364
1	2	0	0	-1	31	390	1	1	649796
1	2	1	1	1	52	406	1	1	651681
3	1	0	0	1	53	441	2	1	653593
1	1	0	0	-1	31	435	2	0	655063
2	1	0	0	-1	31	521	1	1	656568
4	1	0	0	1	51	411	2	1	657886
4	3	1	1	-1	32	729	2	1	659639
1	3	1	1	1	54	418	1	1	661499
3	4	1	1	-1	34	366	2	1	662956
3	4	0	0	1	53	367	2	1	664205
2	3	1	1	1	52	481	1	1	665551
1	3	1	1	1	54	659	1	1	667049
3	2	0	0	1	53	380	1	0	668458
1	2	1	1	1	52	492	1	1	670270
3	2	0	0	1	53	342	2	1	671913
2	2	1	1	1	52	580	1	1	673583
4	3	1	1	-1	34	524	2	1	675017
2	3	1	1	1	54	477	1	1	676373
4	3	1	1	-1	34	514	2	1	677792
4	3	1	1	-1	34	443	2	1	679506
3	2	0	0	1	53	528	2	1	680968
4	2	1	1	-1	32	680	2	1	686004
3	3	1	1	-1	34	530	2	1	687488
2	3	1	1	1	54	447	1	1	688873
3	2	0	0	1	53	640	2	1	690788
3	2	1	1	-1	32	425	2	1	692699
4	4	1	1	-1	34	386	1	0	694344
2	4	0	0	-1	33	518	1	1	696132
3	4	1	1	-1	32	766	2	1	698194
2	4	0	0	-1	33	457	1	1	699955
2	1	0	0	-1	31	518	1	1	701886
1	1	0	0	-1	31	666	1	1	703896
3	4	1	1	-1	32	373	2	1	705327
2	4	0	0	-1	33	535	1	1	707231
2	3	1	1	1	52	367	2	0	708604
4	3	1	1	-1	34	513	2	1	710136
2	2	0	0	-1	33	551	1	1	711717
4	2	1	1	-1	32	680	2	1	713366
3	3	1	1	-1	34	505	2	1	714832
2	3	1	1	1	54	359	1	1	716079
3	3	1	1	-1	34	567	2	1	717966
2	3	1	1	1	54	522	1	1	719976
1	2	0	0	-1	33	324	1	1	721563
2	2	1	1	1	52	742	1	1	723191
1	1	0	0	-1	33	518	1	1	724826
1	1	0	0	-1	31	366	1	1	726639
3	1	0	0	1	51	317	2	1	727913
2	1	0	0	-1	31	482	1	1	729446
3	3	1	1	-1	32	485	2	1	731279
1	3	1	1	1	54	422	1	1	733153
3	2	0	0	1	53	494	2	1	734899
2	2	1	1	1	52	489	1	1	736677
4	4	1	1	-1	34	433	2	1	738600
2	4	0	0	-1	33	522	1	1	740146
1	2	0	0	-1	31	340	1	1	741826
3	2	1	1	-1	32	338	2	1	743383
2	2	0	0	-1	33	460	1	1	744847
2	2	1	1	1	52	473	1	1	746238
3	3	1	1	-1	34	498	1	0	747771
3	3	1	1	-1	34	536	2	1	749279
2	2	0	0	-1	33	497	1	1	750829
3	2	1	1	-1	32	379	2	1	752508
3	2	0	0	1	53	423	2	1	753754
1	2	1	1	1	52	476	1	1	755197
1	4	1	1	1	54	483	1	1	756882
2	4	0	0	-1	33	638	1	1	759023
4	4	1	1	-1	32	453	2	1	760577
2	4	0	0	-1	33	691	1	1	762412
3	1	0	0	1	51	519	1	0	763925
2	1	0	0	-1	31	494	2	0	765728
1	1	0	0	-1	31	582	1	1	767363
3	1	0	0	1	51	420	2	1	772339
2	4	1	1	1	52	546	1	1	774314
2	4	0	0	-1	33	411	1	1	775924
1	1	0	0	-1	31	339	1	1	777186
1	1	0	0	-1	31	408	1	1	778715
2	1	0	0	-1	31	529	1	1	780356
1	1	0	0	-1	31	347	1	1	782010
4	2	0	0	1	51	360	2	1	783648
3	2	1	1	-1	32	320	2	1	785247
1	3	1	1	1	54	359	1	1	786495
1	3	1	1	1	54	387	1	1	788249
2	2	0	0	-1	33	408	2	0	789754
2	2	1	1	1	52	486	1	1	791121
3	2	0	0	1	53	426	2	1	793010
1	2	1	1	1	52	443	1	1	794575
1	2	0	0	-1	33	461	1	1	796154
3	2	1	1	-1	32	773	2	1	797868
2	4	1	1	1	54	472	1	1	799710
1	4	0	0	-1	33	332	1	1	801461
4	1	0	0	1	51	331	2	1	803235
2	1	0	0	-1	31	383	1	1	805064
1	4	1	1	1	52	419	1	1	806961
4	4	0	0	1	53	439	2	1	808263
2	4	1	1	1	52	424	1	1	810022
1	4	0	0	-1	33	316	1	1	811701
4	1	0	0	1	51	374	2	1	813370
2	1	0	0	-1	31	381	1	1	814641
2	3	1	1	1	52	351	1	1	815993
3	3	1	1	-1	34	411	2	1	817758
3	4	1	1	-1	34	567	2	1	819453
2	4	0	0	-1	33	421	2	0	820805
1	1	0	0	-1	31	498	1	1	822752
1	1	0	0	-1	31	332	1	1	824033
3	1	0	0	1	51	366	2	1	825215
4	1	0	0	1	51	710	2	1	827163
4	3	1	1	-1	32	424	2	1	828859
3	3	1	1	-1	34	490	2	1	830430
3	2	0	0	1	53	497	2	1	831956
2	2	1	1	1	52	464	1	1	833299
1	3	1	1	1	54	580	1	1	834874
2	3	1	1	1	54	454	1	1	836635
3	4	1	1	-1	34	311	2	1	838072
1	4	0	0	-1	33	475	1	1	839925
2	4	1	1	1	52	439	1	1	841259
1	4	0	0	-1	33	504	1	1	843203
1	1	0	0	-1	31	395	1	1	844448
4	1	0	0	1	51	508	2	1	846094
1	1	0	0	-1	31	468	1	1	847686
1	1	0	0	-1	31	421	1	1	849291
4	2	0	0	1	51	444	2	1	851236
3	2	1	1	-1	32	443	2	1	857586
