# Supplementary material for: Frequency Band-Specific Electrical Brain Stimulation Modulates Cognitive Control Processes
Source: PLoS One. 2015 Sep 25;10(9):e0138984. doi: 10.1371/journal.pone.0138984 (PMC4583279; doi:10.1371/journal.pone.0138984)
Supplement: S2 File — This zip archive contains the necessary Matlab code, SPSS syntax, SPSS data and raw logfile data to perform the analyses described in the paper. EEG data and Matlab code to extract peak frequencies are available upon request (joramvandriel@gmail.com). (ZIP) [file pone.0138984.s002.zip › S2_File/rawdata/alpha/pp09_simonB2_STIM.txt]

2	1	0	0	-1	31	624	1	1	10303
1	1	0	0	-1	31	348	2	0	11831
3	1	0	0	1	51	453	2	1	13732
4	1	0	0	1	51	385	2	1	14985
3	2	0	0	1	51	353	2	1	16384
4	2	1	1	-1	32	374	2	1	17789
4	4	1	1	-1	34	366	2	1	19549
1	4	0	0	-1	33	303	1	1	20850
3	4	1	1	-1	32	531	1	0	22278
1	4	0	0	-1	33	380	1	1	23567
1	3	1	1	1	52	370	1	1	25064
3	3	1	1	-1	34	409	1	0	26357
2	2	0	0	-1	33	434	1	1	27712
2	2	1	1	1	52	685	1	1	29285
3	3	1	1	-1	34	492	2	1	30699
2	3	1	1	1	54	550	1	1	32528
1	3	1	1	1	54	374	1	1	34168
4	3	1	1	-1	34	502	2	1	35877
3	3	1	1	-1	34	958	2	1	37903
1	3	1	1	1	54	319	1	1	39625
4	2	0	0	1	53	416	2	1	40872
1	2	1	1	1	52	429	1	1	42398
1	1	0	0	-1	33	333	1	1	44157
3	1	0	0	1	51	479	2	1	46061
3	2	0	0	1	51	410	2	1	47524
2	2	1	1	1	52	433	1	1	49271
2	2	0	0	-1	33	546	1	1	50775
3	2	1	1	-1	32	603	2	1	52830
1	1	0	0	-1	33	495	1	1	54753
4	1	0	0	1	51	634	2	1	56818
4	3	1	1	-1	32	452	2	1	58451
1	3	1	1	1	54	603	1	1	60108
1	1	0	0	-1	33	327	1	1	61875
4	1	0	0	1	51	795	2	1	64126
1	4	1	1	1	52	452	1	1	65662
3	4	0	0	1	53	744	2	1	67272
3	1	0	0	1	51	321	2	1	68507
2	1	0	0	-1	31	675	1	1	70669
2	1	0	0	-1	31	411	2	0	72248
4	1	0	0	1	51	580	2	1	73875
3	3	1	1	-1	32	543	2	1	75393
4	3	1	1	-1	34	831	2	1	77121
2	1	0	0	-1	33	586	1	1	79119
4	1	0	0	1	51	410	2	1	80865
3	3	1	1	-1	32	699	2	1	82774
2	3	1	1	1	54	457	1	1	84189
2	4	1	1	1	54	310	1	1	85522
3	4	0	0	1	53	392	2	1	87146
3	1	0	0	1	51	321	2	1	88436
1	1	0	0	-1	31	385	1	1	93620
3	3	1	1	-1	32	421	2	1	95101
4	3	1	1	-1	34	356	2	1	96551
1	2	0	0	-1	33	395	1	1	98301
3	2	1	1	-1	32	560	2	1	99728
2	2	0	0	-1	33	637	1	1	101722
1	2	1	1	1	52	318	1	1	103340
4	4	1	1	-1	34	440	2	1	105058
3	4	0	0	1	53	343	2	1	106313
3	3	1	1	-1	32	435	2	1	107789
2	3	1	1	1	54	471	1	1	109674
1	2	0	0	-1	33	282	1	1	110927
2	2	1	1	1	52	305	2	0	112180
4	3	1	1	-1	34	328	2	1	113655
3	3	1	1	-1	34	433	2	1	115487
4	2	0	0	1	53	577	2	1	117299
2	2	1	1	1	52	365	2	0	119150
3	3	1	1	-1	34	413	2	1	120439
1	3	1	1	1	54	561	1	1	122398
3	4	1	1	-1	34	542	2	1	123901
3	4	0	0	1	53	755	2	1	125848
1	2	0	0	-1	31	451	1	1	127446
2	2	1	1	1	52	589	1	1	129247
1	4	1	1	1	54	442	1	1	130948
3	4	0	0	1	53	716	2	1	132771
4	1	0	0	1	51	577	2	1	134351
2	1	0	0	-1	31	595	1	1	135763
1	1	0	0	-1	31	509	1	1	137594
2	1	0	0	-1	31	937	1	1	139693
1	3	1	1	1	52	493	1	1	141044
1	3	1	1	1	54	416	1	1	142872
2	3	1	1	1	54	612	1	1	144710
3	3	1	1	-1	34	591	2	1	146409
3	4	1	1	-1	34	377	2	1	147965
4	4	0	0	1	53	464	2	1	149931
1	3	1	1	1	52	794	1	1	151926
3	3	1	1	-1	34	569	2	1	153745
1	2	0	0	-1	33	636	1	1	155214
3	2	1	1	-1	32	421	1	0	156489
3	3	1	1	-1	34	474	2	1	158429
4	3	1	1	-1	34	469	1	0	159869
4	2	0	0	1	53	686	2	1	161812
2	2	1	1	1	52	770	1	1	163630
2	1	0	0	-1	33	391	1	1	165310
3	1	0	0	1	51	398	2	1	167197
2	4	1	1	1	52	604	1	1	168928
4	4	0	0	1	53	507	2	1	170908
4	2	0	0	1	51	353	2	1	172254
1	2	1	1	1	52	511	1	1	173826
4	1	0	0	1	53	424	2	1	175750
4	1	0	0	1	51	333	2	1	179517
3	1	0	0	1	51	366	2	1	181014
4	1	0	0	1	51	318	2	1	182442
2	1	0	0	-1	31	336	1	1	183986
2	1	0	0	-1	31	409	1	1	185758
3	2	0	0	1	51	510	2	1	187121
1	2	1	1	1	52	481	1	1	188707
4	1	0	0	1	53	308	2	1	190029
3	1	0	0	1	51	293	2	1	191534
4	1	0	0	1	51	603	2	1	193149
4	1	0	0	1	51	378	2	1	194652
1	4	1	1	1	52	427	1	1	196417
1	4	0	0	-1	33	298	1	1	198032
4	1	0	0	1	51	374	2	1	199393
1	1	0	0	-1	31	426	1	1	200702
2	2	0	0	-1	31	524	2	0	202371
1	2	1	1	1	52	487	1	1	203700
4	3	1	1	-1	34	507	2	1	205133
4	3	1	1	-1	34	440	2	1	206722
1	1	0	0	-1	33	414	1	1	208316
3	1	0	0	1	51	637	2	1	210332
3	1	0	0	1	51	365	2	1	211897
2	1	0	0	-1	31	372	1	1	213758
1	3	1	1	1	52	288	1	1	214878
2	3	1	1	1	54	519	2	0	216276
3	1	0	0	1	53	320	2	1	217861
4	1	0	0	1	51	368	2	1	219052
2	1	0	0	-1	31	548	1	1	220610
4	1	0	0	1	51	439	2	1	222227
4	3	1	1	-1	32	679	2	1	224110
3	3	1	1	-1	34	337	2	1	225675
3	3	1	1	-1	34	426	2	1	227113
2	3	1	1	1	54	429	2	0	228651
4	2	0	0	1	53	452	1	0	230206
2	2	1	1	1	52	624	1	1	232130
2	2	0	0	-1	33	664	1	1	233835
3	2	1	1	-1	32	471	2	1	235254
2	4	1	1	1	54	547	1	1	236727
2	4	0	0	-1	33	406	1	1	238377
4	1	0	0	1	51	310	2	1	239940
3	1	0	0	1	51	417	1	0	241814
2	1	0	0	-1	31	441	1	1	243286
1	1	0	0	-1	31	591	1	1	245231
4	3	1	1	-1	32	605	2	1	247282
3	3	1	1	-1	34	313	2	1	248858
1	2	0	0	-1	33	453	1	1	250331
1	2	1	1	1	52	350	1	1	251578
2	1	0	0	-1	33	571	1	1	253369
2	1	0	0	-1	31	550	2	0	254886
3	4	1	1	-1	32	493	2	1	256581
2	4	0	0	-1	33	783	1	1	262589
4	3	1	1	-1	32	559	1	0	264332
3	3	1	1	-1	34	579	2	1	265984
4	4	1	1	-1	34	362	2	1	267215
2	4	0	0	-1	33	756	1	1	269367
4	2	0	0	1	51	353	2	1	271196
4	2	1	1	-1	32	367	2	1	272852
2	3	1	1	1	54	507	1	1	274282
2	3	1	1	1	54	490	1	1	276033
4	2	0	0	1	53	444	2	1	277799
3	2	1	1	-1	32	492	2	1	279485
2	3	1	1	1	54	473	1	1	281113
3	3	1	1	-1	34	601	2	1	283053
4	1	0	0	1	53	414	2	1	284278
1	1	0	0	-1	31	491	1	1	285998
4	4	1	1	-1	32	432	2	1	287425
3	4	0	0	1	53	590	2	1	289374
2	1	0	0	-1	31	350	1	1	290962
1	1	0	0	-1	31	285	1	1	292534
3	2	0	0	1	51	331	2	1	294303
2	2	1	1	1	52	429	1	1	295868
1	3	1	1	1	54	473	1	1	297420
3	3	1	1	-1	34	300	2	1	299113
2	3	1	1	1	54	490	1	1	300815
2	3	1	1	1	54	498	1	1	302223
3	1	0	0	1	53	386	2	1	303794
1	1	0	0	-1	31	476	1	1	305292
3	1	0	0	1	51	423	2	1	306940
2	1	0	0	-1	31	463	2	0	308521
4	4	1	1	-1	32	500	2	1	310286
2	4	0	0	-1	33	402	1	1	311976
2	4	1	1	1	52	407	1	1	313630
4	4	0	0	1	53	443	2	1	315220
2	3	1	1	1	52	578	1	1	317203
1	3	1	1	1	54	343	1	1	318760
4	2	0	0	1	53	353	2	1	320161
2	2	1	1	1	52	413	1	1	321832
3	4	1	1	-1	34	720	2	1	323499
4	4	0	0	1	53	300	2	1	325279
3	3	1	1	-1	32	597	2	1	327154
4	3	1	1	-1	34	374	2	1	328342
1	4	1	1	1	54	460	1	1	330150
4	4	0	0	1	53	627	2	1	331588
1	3	1	1	1	52	547	1	1	333450
3	3	1	1	-1	34	468	2	1	334971
2	3	1	1	1	54	493	1	1	336728
2	3	1	1	1	54	440	1	1	338101
3	3	1	1	-1	34	550	2	1	339984
1	3	1	1	1	54	408	1	1	341810
2	4	1	1	1	54	656	1	1	343817
4	4	0	0	1	53	626	2	1	348192
4	4	1	1	-1	32	330	2	1	349361
1	4	0	0	-1	33	394	1	1	350703
3	4	1	1	-1	32	421	2	1	352351
3	4	0	0	1	53	514	2	1	354163
2	4	1	1	1	52	491	1	1	355905
4	4	0	0	1	53	528	2	1	357289
1	2	0	0	-1	31	474	2	0	359111
3	2	1	1	-1	32	627	1	0	361190
3	1	0	0	1	53	499	2	1	363022
2	1	0	0	-1	31	551	1	1	365042
1	3	1	1	1	52	464	1	1	366792
2	3	1	1	1	54	493	2	0	368553
2	2	0	0	-1	33	465	1	1	369961
1	2	1	1	1	52	499	1	1	371709
2	2	0	0	-1	33	372	1	1	373380
3	2	1	1	-1	32	616	2	1	375085
4	3	1	1	-1	34	538	2	1	376695
1	3	1	1	1	54	582	1	1	378463
4	2	0	0	1	53	436	2	1	379789
2	2	1	1	1	52	510	1	1	381400
1	4	1	1	1	54	342	1	1	382676
2	4	0	0	-1	33	439	1	1	384462
3	1	0	0	1	51	343	2	1	385993
4	1	0	0	1	51	339	2	1	387412
4	2	0	0	1	51	360	2	1	389078
3	2	1	1	-1	32	444	2	1	390577
1	3	1	1	1	54	395	1	1	391804
2	3	1	1	1	54	492	1	1	393145
3	3	1	1	-1	34	374	2	1	394955
2	3	1	1	1	54	416	1	1	396458
4	2	0	0	1	53	574	2	1	398322
2	2	1	1	1	52	321	2	0	399472
3	2	0	0	1	53	517	2	1	400982
1	2	1	1	1	52	364	1	1	402444
4	2	0	0	1	53	471	2	1	404163
3	2	1	1	-1	32	444	2	1	405773
4	1	0	0	1	53	387	2	1	407615
1	1	0	0	-1	31	344	1	1	409304
1	1	0	0	-1	31	339	1	1	410697
2	1	0	0	-1	31	485	1	1	412358
1	2	0	0	-1	31	421	1	1	413971
3	2	1	1	-1	32	546	2	1	415737
2	1	0	0	-1	33	482	1	1	417290
4	1	0	0	1	51	413	2	1	418555
1	2	0	0	-1	31	468	1	1	419952
3	2	1	1	-1	32	461	1	0	421897
1	1	0	0	-1	33	324	1	1	423706
4	1	0	0	1	51	353	2	1	425240
4	4	1	1	-1	32	351	2	1	426825
2	4	0	0	-1	33	393	1	1	431778
4	3	1	1	-1	32	427	2	1	433682
2	3	1	1	1	54	389	1	1	435197
2	1	0	0	-1	33	476	1	1	436948
3	1	0	0	1	51	567	1	0	438660
4	4	1	1	-1	32	516	2	1	440208
4	4	0	0	1	53	525	2	1	442162
1	4	1	1	1	52	560	1	1	444059
3	4	0	0	1	53	372	2	1	445679
1	3	1	1	1	52	539	1	1	447062
3	3	1	1	-1	34	385	2	1	448389
3	3	1	1	-1	34	424	2	1	450307
2	3	1	1	1	54	397	1	1	452036
1	4	1	1	1	54	327	1	1	453419
3	4	0	0	1	53	505	2	1	455061
3	3	1	1	-1	32	385	2	1	456481
4	3	1	1	-1	34	384	2	1	458242
2	4	1	1	1	54	464	1	1	460204
3	4	0	0	1	53	583	2	1	461605
4	3	1	1	-1	32	449	2	1	463279
4	3	1	1	-1	34	419	2	1	464985
1	4	1	1	1	54	407	1	1	466405
2	4	0	0	-1	33	336	1	1	467565
2	3	1	1	1	52	448	1	1	469100
1	3	1	1	1	54	514	2	0	470845
2	2	0	0	-1	33	732	1	1	472708
2	2	1	1	1	52	436	1	1	474371
3	3	1	1	-1	34	428	2	1	475978
3	3	1	1	-1	34	463	2	1	477880
2	3	1	1	1	54	401	1	1	479624
3	3	1	1	-1	34	501	2	1	481302
3	3	1	1	-1	34	433	2	1	482657
2	3	1	1	1	54	370	1	1	483857
2	3	1	1	1	54	392	1	1	485657
3	3	1	1	-1	34	396	2	1	487078
2	1	0	0	-1	33	530	1	1	488883
1	1	0	0	-1	31	459	1	1	490179
4	1	0	0	1	51	326	2	1	491969
1	1	0	0	-1	31	302	1	1	493773
3	4	1	1	-1	32	624	2	1	495440
3	4	0	0	1	53	344	2	1	497285
2	4	1	1	1	52	437	1	1	498673
2	4	0	0	-1	33	348	1	1	500340
4	2	0	0	1	51	527	2	1	501807
3	2	1	1	-1	32	549	1	0	503630
4	2	0	0	1	53	577	2	1	505494
2	2	1	1	1	52	433	1	1	507164
4	2	0	0	1	53	374	2	1	508893
4	2	1	1	-1	32	354	2	1	510565
3	4	1	1	-1	34	433	2	1	511956
2	4	0	0	-1	33	315	1	1	516941
4	1	0	0	1	51	333	2	1	518198
2	1	0	0	-1	31	407	1	1	520064
1	2	0	0	-1	31	519	1	1	521941
4	2	1	1	-1	32	523	2	1	523701
3	2	0	0	1	53	344	2	1	525133
1	2	1	1	1	52	416	1	1	526909
2	1	0	0	-1	33	300	1	1	528460
4	1	0	0	1	51	306	2	1	529895
4	4	1	1	-1	32	431	2	1	531309
1	4	0	0	-1	33	434	1	1	532589
1	2	0	0	-1	31	328	1	1	533943
4	2	1	1	-1	32	308	2	1	535185
2	2	0	0	-1	33	344	2	0	536937
4	2	1	1	-1	32	355	2	1	538607
1	4	1	1	1	54	406	2	0	540459
4	4	0	0	1	53	622	2	1	542283
4	4	1	1	-1	32	697	2	1	544216
3	4	0	0	1	53	546	2	1	545667
1	1	0	0	-1	31	518	1	1	547255
3	1	0	0	1	51	437	2	1	548795
3	2	0	0	1	51	849	2	1	550460
4	2	1	1	-1	32	446	2	1	552152
1	2	0	0	-1	33	359	1	1	553682
1	2	1	1	1	52	345	2	0	555308
4	1	0	0	1	53	370	2	1	556577
2	1	0	0	-1	31	332	1	1	557790
2	1	0	0	-1	31	332	1	1	559387
4	1	0	0	1	51	381	2	1	560762
2	4	1	1	1	52	409	2	0	562465
1	4	0	0	-1	33	596	1	1	564295
4	4	1	1	-1	32	535	2	1	565702
2	4	0	0	-1	33	484	1	1	567058
3	2	0	0	1	51	557	2	1	569013
4	2	1	1	-1	32	483	2	1	570673
3	4	1	1	-1	34	366	2	1	571991
2	4	0	0	-1	33	563	1	1	573603
3	3	1	1	-1	32	612	2	1	575630
1	3	1	1	1	54	423	1	1	577504
4	4	1	1	-1	34	604	2	1	579002
4	4	0	0	1	53	328	2	1	580415
1	1	0	0	-1	31	401	1	1	582226
2	1	0	0	-1	31	378	1	1	583631
2	4	1	1	1	52	495	1	1	585218
3	4	0	0	1	53	346	2	1	586983
1	4	1	1	1	52	436	1	1	588794
3	4	0	0	1	53	344	2	1	590144
3	4	1	1	-1	32	472	2	1	591752
2	4	0	0	-1	33	536	1	1	593123
4	1	0	0	1	51	453	2	1	594771
4	1	0	0	1	51	455	2	1	598913
1	4	1	1	1	52	427	1	1	600283
1	4	0	0	-1	33	351	1	1	601873
2	2	0	0	-1	31	653	1	1	603428
1	2	1	1	1	52	494	1	1	605298
4	1	0	0	1	53	328	2	1	606481
1	1	0	0	-1	31	447	1	1	608160
3	2	0	0	1	51	438	2	1	609742
3	2	1	1	-1	32	471	2	1	611713
4	3	1	1	-1	34	326	2	1	612949
4	3	1	1	-1	34	333	2	1	614403
3	3	1	1	-1	34	334	2	1	615982
2	3	1	1	1	54	339	1	1	617551
4	3	1	1	-1	34	569	2	1	619184
1	3	1	1	1	54	372	1	1	620590
1	4	1	1	1	54	463	1	1	622186
4	4	0	0	1	53	375	2	1	624042
4	3	1	1	-1	32	552	2	1	625543
3	3	1	1	-1	34	464	2	1	626906
3	4	1	1	-1	34	290	2	1	628486
4	4	0	0	1	53	488	2	1	630287
4	4	1	1	-1	32	331	2	1	631777
3	4	0	0	1	53	499	2	1	633591
2	1	0	0	-1	31	377	1	1	635435
3	1	0	0	1	51	283	2	1	637046
2	1	0	0	-1	31	412	1	1	638459
1	1	0	0	-1	31	363	1	1	640209
1	3	1	1	1	52	343	1	1	641494
3	3	1	1	-1	34	314	2	1	643300
2	4	1	1	1	54	351	1	1	644524
2	4	0	0	-1	33	392	1	1	646334
3	2	0	0	1	51	337	2	1	648109
4	2	1	1	-1	32	301	2	1	649680
4	3	1	1	-1	34	352	2	1	651236
1	3	1	1	1	54	561	1	1	653245
3	1	0	0	1	53	313	2	1	654926
2	1	0	0	-1	31	734	1	1	656873
1	2	0	0	-1	31	305	1	1	658348
4	2	1	1	-1	32	630	2	1	660139
4	1	0	0	1	53	305	2	1	661770
2	1	0	0	-1	31	360	1	1	663310
1	2	0	0	-1	31	355	1	1	664809
2	2	1	1	1	52	656	1	1	666586
2	1	0	0	-1	33	405	1	1	668118
3	1	0	0	1	51	395	1	0	669976
4	2	0	0	1	51	354	2	1	671475
4	2	1	1	-1	32	412	2	1	673221
1	4	1	1	1	54	379	2	0	674569
4	4	0	0	1	53	471	2	1	676456
2	3	1	1	1	52	408	1	1	678249
4	3	1	1	-1	34	394	2	1	684380
3	2	0	0	1	53	378	2	1	685818
1	2	1	1	1	52	519	1	1	687327
3	2	0	0	1	53	371	2	1	688546
4	2	1	1	-1	32	472	2	1	690102
4	2	0	0	1	53	0	0	0	693474
2	2	1	1	1	52	493	1	1	695061
1	1	0	0	-1	33	304	1	1	696293
2	1	0	0	-1	31	415	1	1	698044
1	2	0	0	-1	31	354	1	1	699546
4	2	1	1	-1	32	341	2	1	701080
4	3	1	1	-1	34	242	2	1	702182
1	3	1	1	1	54	354	2	0	703954
1	4	1	1	1	54	498	1	1	705704
4	4	0	0	1	53	446	2	1	707506
1	1	0	0	-1	31	323	1	1	708805
3	1	0	0	1	51	366	2	1	710666
3	3	1	1	-1	32	504	2	1	712459
2	3	1	1	1	54	425	1	1	713977
3	2	0	0	1	53	532	2	1	715960
2	2	1	1	1	52	588	1	1	717436
2	4	1	1	1	54	327	1	1	719080
3	4	0	0	1	53	392	2	1	720342
2	1	0	0	-1	31	448	1	1	722222
2	1	0	0	-1	31	438	1	1	724117
4	3	1	1	-1	32	535	2	1	726090
2	3	1	1	1	54	496	1	1	728079
1	3	1	1	1	54	686	1	1	730003
1	3	1	1	1	54	409	1	1	731764
4	4	1	1	-1	34	314	2	1	733458
3	4	0	0	1	53	307	2	1	734616
4	1	0	0	1	51	397	2	1	736102
1	1	0	0	-1	31	387	1	1	737416
4	4	1	1	-1	32	545	2	1	739130
1	4	0	0	-1	33	362	1	1	740463
4	1	0	0	1	51	364	2	1	742309
4	1	0	0	1	51	324	2	1	743938
2	1	0	0	-1	31	345	1	1	745708
4	1	0	0	1	51	365	2	1	747189
2	2	0	0	-1	31	331	1	1	748747
4	2	1	1	-1	32	414	2	1	750386
4	3	1	1	-1	34	538	2	1	751734
2	3	1	1	1	54	433	1	1	753361
1	1	0	0	-1	33	331	1	1	754955
4	1	0	0	1	51	293	2	1	756477
4	4	1	1	-1	32	353	2	1	757692
1	4	0	0	-1	33	366	2	0	758986
2	4	1	1	1	52	424	1	1	760461
1	4	0	0	-1	33	330	1	1	761756
1	3	1	1	1	52	482	1	1	763584
3	3	1	1	-1	34	483	2	1	768323
4	4	1	1	-1	34	426	2	1	770117
2	4	0	0	-1	33	410	1	1	771632
2	2	0	0	-1	31	354	1	1	772937
4	2	1	1	-1	32	440	2	1	774871
1	4	1	1	1	54	382	1	1	776568
3	4	0	0	1	53	417	2	1	778186
1	2	0	0	-1	31	371	1	1	779632
2	2	1	1	1	52	310	1	1	781051
1	3	1	1	1	54	373	1	1	782503
4	3	1	1	-1	34	304	2	1	784205
2	1	0	0	-1	33	589	1	1	785826
4	1	0	0	1	51	472	1	0	787665
2	2	0	0	-1	31	775	1	1	789322
3	2	1	1	-1	32	318	2	1	791009
2	1	0	0	-1	33	385	1	1	792811
3	1	0	0	1	51	349	2	1	794309
2	4	1	1	1	52	463	1	1	795807
4	4	0	0	1	53	594	2	1	797744
4	4	1	1	-1	32	358	2	1	799125
1	4	0	0	-1	33	399	1	1	800894
4	2	0	0	1	51	656	2	1	802880
3	2	1	1	-1	32	489	2	1	804678
3	3	1	1	-1	34	427	2	1	806267
2	3	1	1	1	54	325	1	1	807467
3	3	1	1	-1	34	500	2	1	809179
1	3	1	1	1	54	347	1	1	810597
2	2	0	0	-1	33	537	1	1	812399
3	2	1	1	-1	32	368	2	1	813899
4	4	1	1	-1	34	287	2	1	815380
4	4	0	0	1	53	346	2	1	816668
2	3	1	1	1	52	613	1	1	818722
3	3	1	1	-1	34	396	2	1	820387
2	2	0	0	-1	33	448	1	1	822183
1	2	1	1	1	52	424	1	1	823591
3	4	1	1	-1	34	499	2	1	825120
1	4	0	0	-1	33	513	1	1	826780
3	4	1	1	-1	32	530	2	1	828221
3	4	0	0	1	53	509	2	1	830006
4	1	0	0	1	51	399	2	1	831880
2	1	0	0	-1	31	300	1	1	833007
4	4	1	1	-1	32	349	1	0	834229
2	4	0	0	-1	33	536	1	1	836152
3	1	0	0	1	51	704	2	1	837836
4	1	0	0	1	51	379	2	1	839353
2	3	1	1	1	52	591	2	0	841373
4	3	1	1	-1	34	468	2	1	843157
4	2	0	0	1	53	482	2	1	844642
1	2	1	1	1	52	413	2	0	846005
2	2	0	0	-1	33	485	2	0	847641
3	2	1	1	-1	32	661	2	1	852693
