# Supplementary material for: Frequency Band-Specific Electrical Brain Stimulation Modulates Cognitive Control Processes
Source: PLoS One. 2015 Sep 25;10(9):e0138984. doi: 10.1371/journal.pone.0138984 (PMC4583279; doi:10.1371/journal.pone.0138984)
Supplement: S2 File — This zip archive contains the necessary Matlab code, SPSS syntax, SPSS data and raw logfile data to perform the analyses described in the paper. EEG data and Matlab code to extract peak frequencies are available upon request (joramvandriel@gmail.com). (ZIP) [file pone.0138984.s002.zip › S2_File/rawdata/alpha/pp09_simonC2_POST-STIM.txt]

1	1	0	0	-1	31	931	1	1	4926
4	1	0	0	1	51	439	2	1	6290
3	4	1	1	-1	32	316	2	1	7722
3	4	0	0	1	53	371	2	1	9529
4	1	0	0	1	51	445	2	1	11019
2	1	0	0	-1	31	570	1	1	12945
3	1	0	0	1	51	396	2	1	14770
1	1	0	0	-1	31	404	1	1	16041
2	1	0	0	-1	31	316	1	1	17684
1	1	0	0	-1	31	331	1	1	19262
2	3	1	1	1	52	443	1	1	20764
1	3	1	1	1	54	413	1	1	22565
1	1	0	0	-1	33	339	1	1	23882
2	1	0	0	-1	31	524	2	0	25807
4	3	1	1	-1	32	368	2	1	27443
3	3	1	1	-1	34	312	2	1	29093
3	1	0	0	1	53	295	2	1	30406
2	1	0	0	-1	31	453	1	1	31987
1	4	1	1	1	52	276	1	1	33763
4	4	0	0	1	53	390	1	0	35236
4	2	0	0	1	51	446	2	1	36527
3	2	1	1	-1	32	509	2	1	37931
1	3	1	1	1	54	472	1	1	39277
2	3	1	1	1	54	522	1	1	41091
1	1	0	0	-1	33	385	1	1	42963
2	1	0	0	-1	31	486	1	1	44697
3	1	0	0	1	51	384	1	0	46422
4	1	0	0	1	51	375	2	1	47840
2	3	1	1	1	52	618	1	1	49763
3	3	1	1	-1	34	407	2	1	51433
2	1	0	0	-1	33	533	1	1	52811
1	1	0	0	-1	31	308	1	1	54422
4	2	0	0	1	51	307	2	1	55691
4	2	1	1	-1	32	419	2	1	57416
3	1	0	0	1	53	583	2	1	59280
4	1	0	0	1	51	414	2	1	60776
4	1	0	0	1	51	386	2	1	62001
1	1	0	0	-1	31	296	1	1	63720
3	2	0	0	1	51	449	2	1	65053
2	2	1	1	1	52	372	2	0	66673
1	3	1	1	1	54	465	1	1	68575
1	3	1	1	1	54	312	1	1	69997
2	4	1	1	1	54	316	1	1	71240
2	4	0	0	-1	33	485	1	1	72689
3	2	0	0	1	51	532	1	0	74614
3	2	1	1	-1	32	377	2	1	76444
1	4	1	1	1	54	429	1	1	78020
3	4	0	0	1	53	452	2	1	79772
1	4	1	1	1	52	511	1	1	81573
2	4	0	0	-1	33	406	1	1	86121
3	4	1	1	-1	32	407	2	1	87949
2	4	0	0	-1	33	403	1	1	89766
3	3	1	1	-1	32	477	2	1	91298
2	3	1	1	1	54	454	1	1	92633
3	1	0	0	1	53	448	2	1	94383
1	1	0	0	-1	31	360	1	1	96033
4	4	1	1	-1	32	731	2	1	97729
4	4	0	0	1	53	443	2	1	99351
2	4	1	1	1	52	450	1	1	100953
4	4	0	0	1	53	921	2	1	102695
1	4	1	1	1	52	323	1	1	103962
4	4	0	0	1	53	523	2	1	105583
4	3	1	1	-1	32	361	2	1	107306
3	3	1	1	-1	34	475	2	1	108681
2	1	0	0	-1	33	472	1	1	110560
4	1	0	0	1	51	574	2	1	111975
2	1	0	0	-1	31	652	1	1	113640
2	1	0	0	-1	31	349	1	1	115028
3	3	1	1	-1	32	415	2	1	116828
4	3	1	1	-1	34	543	2	1	118754
4	3	1	1	-1	34	578	2	1	120536
1	3	1	1	1	54	394	1	1	122357
1	1	0	0	-1	33	335	1	1	124114
4	1	0	0	1	51	453	2	1	125403
1	2	0	0	-1	31	383	2	0	127037
2	2	1	1	1	52	424	1	1	128665
2	2	0	0	-1	33	358	1	1	130195
3	2	1	1	-1	32	418	2	1	131570
2	3	1	1	1	54	415	1	1	133430
1	3	1	1	1	54	366	1	1	135186
4	2	0	0	1	53	447	2	1	136453
1	2	1	1	1	52	549	1	1	137897
2	3	1	1	1	54	372	2	0	139422
2	3	1	1	1	54	344	2	0	141015
4	4	1	1	-1	34	445	2	1	142541
3	4	0	0	1	53	491	2	1	143855
4	4	1	1	-1	32	509	2	1	145682
2	4	0	0	-1	33	525	1	1	147646
4	1	0	0	1	51	374	2	1	149029
2	1	0	0	-1	31	378	1	1	150480
1	1	0	0	-1	31	278	1	1	152029
2	1	0	0	-1	31	584	1	1	153489
4	3	1	1	-1	32	447	2	1	154916
1	3	1	1	1	54	614	1	1	156929
2	3	1	1	1	54	358	1	1	158437
4	3	1	1	-1	34	364	2	1	160121
4	3	1	1	-1	34	327	2	1	161922
3	3	1	1	-1	34	307	2	1	163264
3	3	1	1	-1	34	453	2	1	164968
4	3	1	1	-1	34	397	1	0	169187
3	1	0	0	1	53	451	1	0	170899
3	1	0	0	1	51	374	2	1	172545
2	4	1	1	1	52	678	1	1	174690
1	4	0	0	-1	33	307	1	1	176054
3	4	1	1	-1	32	712	2	1	177584
2	4	0	0	-1	33	491	1	1	179488
1	2	0	0	-1	31	466	1	1	180798
3	2	1	1	-1	32	455	1	0	182579
4	1	0	0	1	53	582	2	1	184539
3	1	0	0	1	51	372	2	1	186343
4	3	1	1	-1	32	458	2	1	188181
3	3	1	1	-1	34	435	2	1	190069
4	2	0	0	1	53	408	2	1	191495
2	2	1	1	1	52	356	2	0	193205
1	3	1	1	1	54	338	1	1	194541
2	3	1	1	1	54	334	1	1	196257
4	4	1	1	-1	34	653	2	1	197753
1	4	0	0	-1	33	521	1	1	199226
4	4	1	1	-1	32	515	2	1	200887
4	4	0	0	1	53	361	2	1	202545
1	4	1	1	1	52	407	1	1	203963
3	4	0	0	1	53	555	1	0	205487
3	1	0	0	1	51	485	2	1	206803
1	1	0	0	-1	31	531	1	1	208726
3	3	1	1	-1	32	395	2	1	210371
3	3	1	1	-1	34	355	2	1	211948
2	4	1	1	1	54	480	1	1	213688
1	4	0	0	-1	33	299	1	1	215157
3	2	0	0	1	51	360	2	1	216360
1	2	1	1	1	52	548	1	1	218093
1	4	1	1	1	54	437	1	1	219937
4	4	0	0	1	53	424	2	1	221802
3	2	0	0	1	51	264	2	1	223567
2	2	1	1	1	52	486	1	1	225358
3	3	1	1	-1	34	398	1	0	226589
2	3	1	1	1	54	467	1	1	228469
3	3	1	1	-1	34	349	2	1	229697
2	3	1	1	1	54	303	2	0	231463
1	1	0	0	-1	33	465	1	1	233276
1	1	0	0	-1	31	390	1	1	234579
3	4	1	1	-1	32	533	2	1	236408
4	4	0	0	1	53	467	1	0	238092
1	1	0	0	-1	31	341	1	1	239291
2	1	0	0	-1	31	497	2	0	240715
4	4	1	1	-1	32	555	2	1	242611
4	4	0	0	1	53	766	2	1	244543
3	4	1	1	-1	32	506	2	1	245907
3	4	0	0	1	53	774	2	1	247691
1	2	0	0	-1	31	562	1	1	249215
4	2	1	1	-1	32	547	2	1	254452
1	2	0	0	-1	33	641	1	1	256122
3	2	1	1	-1	32	471	2	1	257605
2	4	1	1	1	54	570	1	1	259479
3	4	0	0	1	53	639	2	1	261216
2	2	0	0	-1	31	608	1	1	262701
3	2	1	1	-1	32	598	2	1	264768
2	3	1	1	1	54	643	1	1	266723
1	3	1	1	1	54	368	1	1	267910
4	4	1	1	-1	34	584	2	1	269932
1	4	0	0	-1	33	699	1	1	271727
4	3	1	1	-1	32	545	2	1	273624
1	3	1	1	1	54	385	1	1	275274
2	1	0	0	-1	33	595	1	1	276845
3	1	0	0	1	51	307	2	1	278271
4	2	0	0	1	51	473	2	1	280256
3	2	1	1	-1	32	638	2	1	281919
1	2	0	0	-1	33	447	1	1	283585
1	2	1	1	1	52	373	1	1	285334
2	4	1	1	1	54	462	1	1	287271
2	4	0	0	-1	33	274	2	0	288452
3	2	0	0	1	51	295	2	1	290013
2	2	1	1	1	52	516	1	1	291855
2	1	0	0	-1	33	646	1	1	293639
3	1	0	0	1	51	421	2	1	295368
4	2	0	0	1	51	808	2	1	297688
3	2	1	1	-1	32	335	1	0	299522
4	2	0	0	1	53	451	2	1	300889
2	2	1	1	1	52	366	1	1	302584
4	1	0	0	1	53	487	2	1	304398
2	1	0	0	-1	31	488	1	1	305918
2	1	0	0	-1	31	415	1	1	307405
3	1	0	0	1	51	352	2	1	308639
1	3	1	1	1	52	546	1	1	310612
4	3	1	1	-1	34	310	2	1	312311
4	3	1	1	-1	34	462	2	1	313607
1	3	1	1	1	54	438	1	1	315364
4	2	0	0	1	53	432	2	1	316952
1	2	1	1	1	52	399	1	1	318525
3	1	0	0	1	53	317	2	1	319661
1	1	0	0	-1	31	315	1	1	321477
2	4	1	1	1	52	345	2	0	322763
4	4	0	0	1	53	474	2	1	324168
2	2	0	0	-1	31	510	1	1	326042
4	2	1	1	-1	32	452	2	1	327839
2	4	1	1	1	54	613	1	1	329475
3	4	0	0	1	53	654	2	1	331351
2	4	1	1	1	52	482	1	1	333105
1	4	0	0	-1	33	325	1	1	334853
4	1	0	0	1	51	351	2	1	336389
4	1	0	0	1	51	397	2	1	341036
2	4	1	1	1	52	508	1	1	342576
1	4	0	0	-1	33	393	1	1	344281
3	2	0	0	1	51	404	2	1	346013
2	2	1	1	1	52	441	1	1	347539
4	2	0	0	1	53	424	2	1	349306
2	2	1	1	1	52	434	1	1	350977
2	4	1	1	1	54	417	1	1	352666
3	4	0	0	1	53	364	2	1	353975
1	1	0	0	-1	31	397	1	1	355516
1	1	0	0	-1	31	362	1	1	357126
2	4	1	1	1	52	341	2	0	358557
1	4	0	0	-1	33	432	1	1	360168
4	2	0	0	1	51	548	2	1	361736
3	2	1	1	-1	32	329	2	1	363094
1	1	0	0	-1	33	360	1	1	364321
1	1	0	0	-1	31	347	1	1	366102
4	3	1	1	-1	32	448	2	1	367702
3	3	1	1	-1	34	440	2	1	369285
2	3	1	1	1	54	719	1	1	371209
3	3	1	1	-1	34	477	2	1	372994
2	3	1	1	1	54	471	2	0	374677
1	3	1	1	1	54	837	2	0	376733
2	2	0	0	-1	33	665	1	1	378555
2	2	1	1	1	52	486	1	1	380113
4	2	0	0	1	53	466	2	1	381655
3	2	1	1	-1	32	312	2	1	383458
2	2	0	0	-1	33	469	1	1	385075
3	2	1	1	-1	32	516	2	1	386415
2	1	0	0	-1	33	554	1	1	387938
3	1	0	0	1	51	663	2	1	389881
2	1	0	0	-1	31	647	1	1	391374
4	1	0	0	1	51	523	2	1	393261
4	1	0	0	1	51	529	2	1	395159
3	1	0	0	1	51	635	2	1	396836
3	4	1	1	-1	32	435	2	1	398669
2	4	0	0	-1	33	491	1	1	400348
4	3	1	1	-1	32	358	1	0	401853
4	3	1	1	-1	34	791	2	1	403782
1	3	1	1	1	54	458	2	0	405448
3	3	1	1	-1	34	471	2	1	407278
4	2	0	0	1	53	731	1	0	409018
4	2	1	1	-1	32	403	2	1	410497
1	2	0	0	-1	33	474	1	1	412078
3	2	1	1	-1	32	526	2	1	413474
4	4	1	1	-1	34	425	2	1	414974
4	4	0	0	1	53	348	2	1	416558
2	2	0	0	-1	31	450	1	1	417882
3	2	1	1	-1	32	574	2	1	419272
2	1	0	0	-1	33	520	1	1	420798
4	1	0	0	1	51	505	2	1	426323
1	1	0	0	-1	31	574	1	1	427961
1	1	0	0	-1	31	392	1	1	429258
4	2	0	0	1	51	367	2	1	430980
3	2	1	1	-1	32	473	2	1	432719
4	2	0	0	1	53	344	2	1	434221
1	2	1	1	1	52	503	1	1	435969
3	2	0	0	1	53	462	2	1	437320
2	2	1	1	1	52	481	1	1	439067
3	3	1	1	-1	34	593	2	1	440881
4	3	1	1	-1	34	445	2	1	442632
3	1	0	0	1	53	438	2	1	444433
4	1	0	0	1	51	525	2	1	446286
1	2	0	0	-1	31	809	1	1	447915
4	2	1	1	-1	32	486	2	1	449601
2	1	0	0	-1	33	524	1	1	451341
2	1	0	0	-1	31	370	1	1	452926
3	1	0	0	1	51	481	2	1	454524
4	1	0	0	1	51	314	2	1	455825
2	1	0	0	-1	31	528	1	1	457707
1	1	0	0	-1	31	305	1	1	459087
3	4	1	1	-1	32	396	2	1	460825
1	4	0	0	-1	33	466	1	1	462190
4	4	1	1	-1	32	453	2	1	463571
2	4	0	0	-1	33	458	1	1	465078
2	2	0	0	-1	31	351	1	1	466306
3	2	1	1	-1	32	410	2	1	467804
3	3	1	1	-1	34	547	2	1	469773
2	3	1	1	1	54	415	1	1	471038
4	2	0	0	1	53	470	2	1	472417
2	2	1	1	1	52	572	1	1	473949
1	4	1	1	1	54	497	1	1	475895
3	4	0	0	1	53	388	1	0	477722
3	4	1	1	-1	32	471	2	1	479682
4	4	0	0	1	53	487	2	1	481558
4	2	0	0	1	51	376	2	1	483179
1	2	1	1	1	52	550	1	1	484839
3	3	1	1	-1	34	454	2	1	486762
3	3	1	1	-1	34	506	2	1	488185
1	1	0	0	-1	33	572	1	1	489675
2	1	0	0	-1	31	536	1	1	491033
2	1	0	0	-1	31	393	1	1	492350
4	1	0	0	1	51	327	2	1	493851
4	4	1	1	-1	32	470	2	1	495400
1	4	0	0	-1	33	528	1	1	497002
4	1	0	0	1	51	561	2	1	498461
2	1	0	0	-1	31	494	1	1	499864
4	1	0	0	1	51	704	2	1	501710
2	1	0	0	-1	31	523	2	0	503636
3	4	1	1	-1	32	375	2	1	505118
3	4	0	0	1	53	454	2	1	510642
1	2	0	0	-1	31	418	1	1	512303
1	2	1	1	1	52	478	1	1	513611
3	1	0	0	1	53	493	2	1	515550
3	1	0	0	1	51	482	2	1	517509
4	3	1	1	-1	32	333	2	1	519210
2	3	1	1	1	54	478	1	1	520877
1	3	1	1	1	54	368	1	1	522549
1	3	1	1	1	54	490	1	1	524325
2	4	1	1	1	54	310	2	0	525480
4	4	0	0	1	53	489	2	1	526857
2	1	0	0	-1	31	491	2	0	528729
4	1	0	0	1	51	519	2	1	530363
1	1	0	0	-1	31	593	1	1	532468
3	1	0	0	1	51	505	2	1	534232
1	2	0	0	-1	31	332	1	1	535927
1	2	1	1	1	52	407	1	1	537630
2	4	1	1	1	54	483	1	1	539197
3	4	0	0	1	53	529	2	1	540638
2	1	0	0	-1	31	557	1	1	542374
2	1	0	0	-1	31	657	1	1	544107
4	2	0	0	1	51	317	2	1	545824
2	2	1	1	1	52	558	1	1	547801
3	3	1	1	-1	34	363	2	1	549302
1	3	1	1	1	54	480	1	1	550971
4	1	0	0	1	53	540	2	1	552923
4	1	0	0	1	51	495	2	1	554453
2	3	1	1	1	52	554	1	1	556123
1	3	1	1	1	54	316	1	1	557518
2	2	0	0	-1	33	911	1	1	559595
1	2	1	1	1	52	459	1	1	561206
2	4	1	1	1	54	554	1	1	563214
1	4	0	0	-1	33	465	1	1	565065
4	2	0	0	1	51	408	2	1	566616
3	2	1	1	-1	32	654	2	1	568174
1	4	1	1	1	54	510	1	1	569959
1	4	0	0	-1	33	367	1	1	571643
3	4	1	1	-1	32	706	2	1	573275
2	4	0	0	-1	33	509	1	1	575058
4	3	1	1	-1	32	547	2	1	576421
2	3	1	1	1	54	455	2	0	578221
3	3	1	1	-1	34	441	2	1	579928
1	3	1	1	1	54	430	1	1	581599
3	4	1	1	-1	34	528	2	1	583227
1	4	0	0	-1	33	497	1	1	584778
3	3	1	1	-1	32	718	2	1	586469
2	3	1	1	1	54	447	1	1	587977
4	2	0	0	1	53	886	2	1	590106
1	2	1	1	1	52	656	1	1	591609
4	2	0	0	1	53	516	2	1	593486
3	2	1	1	-1	32	380	2	1	598580
3	2	0	0	1	53	515	2	1	600024
1	2	1	1	1	52	464	1	1	601773
4	1	0	0	1	53	599	2	1	603244
3	1	0	0	1	51	914	2	1	605112
1	3	1	1	1	52	381	1	1	606690
1	3	1	1	1	54	368	1	1	608075
2	3	1	1	1	54	400	1	1	609443
4	3	1	1	-1	34	516	2	1	611372
1	1	0	0	-1	33	575	1	1	613055
3	1	0	0	1	51	568	1	0	614621
1	4	1	1	1	52	440	2	0	616253
3	4	0	0	1	53	451	2	1	617768
3	2	0	0	1	51	638	2	1	619715
2	2	1	1	1	52	342	1	1	621297
4	4	1	1	-1	34	332	2	1	622859
3	4	0	0	1	53	477	2	1	624518
3	4	1	1	-1	32	419	2	1	625831
2	4	0	0	-1	33	463	2	0	627497
4	3	1	1	-1	32	385	2	1	629100
1	3	1	1	1	54	403	1	1	630349
2	2	0	0	-1	33	297	1	1	631541
4	2	1	1	-1	32	375	1	0	633347
3	2	0	0	1	53	315	2	1	634645
3	2	1	1	-1	32	322	2	1	635863
2	4	1	1	1	54	479	1	1	637730
1	4	0	0	-1	33	594	1	1	639641
1	3	1	1	1	52	474	1	1	641473
3	3	1	1	-1	34	368	2	1	642750
4	3	1	1	-1	34	328	2	1	644277
2	3	1	1	1	54	480	1	1	646170
4	2	0	0	1	53	784	1	0	648172
3	2	1	1	-1	32	744	2	1	650263
2	1	0	0	-1	33	578	1	1	652125
1	1	0	0	-1	31	329	1	1	653576
4	2	0	0	1	51	401	2	1	655440
2	2	1	1	1	52	489	1	1	656803
2	2	0	0	-1	33	338	1	1	658610
3	2	1	1	-1	32	484	2	1	660523
2	2	0	0	-1	33	455	1	1	661952
4	2	1	1	-1	32	475	2	1	663892
1	3	1	1	1	54	386	1	1	665305
2	3	1	1	1	54	562	2	0	666980
4	4	1	1	-1	34	282	2	1	668556
4	4	0	0	1	53	631	2	1	670408
3	1	0	0	1	51	695	2	1	672216
1	1	0	0	-1	31	376	1	1	673815
2	2	0	0	-1	31	322	1	1	675134
2	2	1	1	1	52	492	1	1	676754
1	3	1	1	1	54	506	1	1	678526
4	3	1	1	-1	34	326	2	1	683853
1	4	1	1	1	54	631	1	1	685911
3	4	0	0	1	53	457	2	1	687821
2	4	1	1	1	52	526	1	1	689550
3	4	0	0	1	53	559	1	0	691441
3	1	0	0	1	51	708	2	1	693428
2	1	0	0	-1	31	473	1	1	695121
4	2	0	0	1	51	693	2	1	697101
1	2	1	1	1	52	371	2	0	698530
2	3	1	1	1	54	723	1	1	700757
4	3	1	1	-1	34	498	2	1	702600
2	3	1	1	1	54	443	1	1	704246
4	3	1	1	-1	34	411	2	1	706057
1	3	1	1	1	54	580	1	1	707914
2	3	1	1	1	54	396	1	1	709324
1	2	0	0	-1	33	608	2	0	710955
3	2	1	1	-1	32	356	2	1	712745
2	4	1	1	1	54	372	1	1	714444
4	4	0	0	1	53	409	2	1	715896
4	4	1	1	-1	32	418	2	1	717443
3	4	0	0	1	53	371	2	1	719180
2	3	1	1	1	52	558	1	1	720571
2	3	1	1	1	54	346	2	0	722140
4	4	1	1	-1	34	624	2	1	723979
2	4	0	0	-1	33	437	1	1	725877
2	1	0	0	-1	31	342	1	1	727274
3	1	0	0	1	51	724	2	1	728953
2	4	1	1	1	52	617	1	1	731000
2	4	0	0	-1	33	565	1	1	732608
3	3	1	1	-1	32	759	2	1	734383
4	3	1	1	-1	34	398	2	1	736037
2	2	0	0	-1	33	697	1	1	738124
3	2	1	1	-1	32	529	2	1	739609
3	4	1	1	-1	34	495	2	1	741274
2	4	0	0	-1	33	515	1	1	742739
3	4	1	1	-1	32	464	2	1	744445
3	4	0	0	1	53	442	1	0	746301
2	4	1	1	1	52	610	1	1	747948
3	4	0	0	1	53	544	2	1	749705
4	3	1	1	-1	32	529	2	1	751439
4	3	1	1	-1	34	347	2	1	752775
1	2	0	0	-1	33	486	2	0	754707
3	2	1	1	-1	32	337	2	1	756536
3	3	1	1	-1	34	438	2	1	757869
4	3	1	1	-1	34	633	2	1	759947
3	3	1	1	-1	34	521	2	1	761428
3	3	1	1	-1	34	369	2	1	763084
4	1	0	0	1	53	509	2	1	764412
3	1	0	0	1	51	414	2	1	766259
4	4	1	1	-1	32	383	2	1	767841
4	4	0	0	1	53	316	2	1	772502
1	3	1	1	1	52	326	2	0	774171
2	3	1	1	1	54	697	1	1	775969
1	2	0	0	-1	33	366	1	1	777498
3	2	1	1	-1	32	379	2	1	778751
1	3	1	1	1	54	653	1	1	780551
2	3	1	1	1	54	371	1	1	781976
3	3	1	1	-1	34	340	2	1	783347
1	3	1	1	1	54	408	1	1	784859
2	2	0	0	-1	33	315	1	1	786548
2	2	1	1	1	52	457	1	1	788075
1	3	1	1	1	54	381	2	0	789448
1	3	1	1	1	54	554	1	1	791444
4	1	0	0	1	53	672	2	1	793585
4	1	0	0	1	51	339	2	1	795269
2	3	1	1	1	52	506	1	1	796622
1	3	1	1	1	54	371	1	1	797959
1	2	0	0	-1	33	440	1	1	799898
4	2	1	1	-1	32	371	2	1	801424
2	3	1	1	1	54	544	1	1	802911
4	3	1	1	-1	34	489	2	1	804446
1	4	1	1	1	54	467	1	1	806316
4	4	0	0	1	53	447	2	1	808230
4	3	1	1	-1	32	616	2	1	810123
1	3	1	1	1	54	391	1	1	811934
3	2	0	0	1	53	516	2	1	813618
1	2	1	1	1	52	502	1	1	815151
1	1	0	0	-1	33	327	1	1	816654
2	1	0	0	-1	31	419	1	1	818014
1	1	0	0	-1	31	405	1	1	819801
4	1	0	0	1	51	319	2	1	821021
2	1	0	0	-1	31	497	1	1	822738
1	1	0	0	-1	31	348	1	1	824045
2	1	0	0	-1	31	406	1	1	825805
1	1	0	0	-1	31	331	1	1	827497
3	4	1	1	-1	32	351	1	0	829046
4	4	0	0	1	53	307	2	1	830241
4	3	1	1	-1	32	335	2	1	831409
2	3	1	1	1	54	476	1	1	832743
3	2	0	0	1	53	802	2	1	834801
1	2	1	1	1	52	419	1	1	836179
3	1	0	0	1	53	631	2	1	837770
3	1	0	0	1	51	661	2	1	839415
4	1	0	0	1	51	536	2	1	841246
3	1	0	0	1	51	369	2	1	842756
3	4	1	1	-1	32	473	2	1	844645
1	4	0	0	-1	33	370	1	1	846472
2	3	1	1	1	52	837	1	1	848478
2	3	1	1	1	54	402	1	1	850027
1	2	0	0	-1	33	421	2	0	851429
2	2	1	1	1	52	531	1	1	856562
