# Supplementary material for: Frequency Band-Specific Electrical Brain Stimulation Modulates Cognitive Control Processes
Source: PLoS One. 2015 Sep 25;10(9):e0138984. doi: 10.1371/journal.pone.0138984 (PMC4583279; doi:10.1371/journal.pone.0138984)
Supplement: S2 File — This zip archive contains the necessary Matlab code, SPSS syntax, SPSS data and raw logfile data to perform the analyses described in the paper. EEG data and Matlab code to extract peak frequencies are available upon request (joramvandriel@gmail.com). (ZIP) [file pone.0138984.s002.zip › S2_File/rawdata/alpha/pp10_simonA2_PRE-STIM_EEG.txt]

3	3	1	1	1	52	386	2	1	2979
2	3	1	1	-1	34	362	1	1	4184
4	2	0	0	-1	33	498	2	1	6047
3	2	1	1	1	52	492	2	1	7799
1	4	1	1	-1	34	389	1	1	9114
3	4	0	0	-1	33	465	2	1	10934
1	2	0	0	1	51	312	1	1	12688
3	2	1	1	1	52	481	2	1	14256
1	4	1	1	-1	34	358	1	1	15628
1	4	0	0	1	53	386	1	1	17313
4	3	1	1	1	52	318	2	1	19068
2	3	1	1	-1	34	431	1	1	20977
3	2	0	0	-1	33	398	1	0	22572
1	2	1	1	-1	32	397	1	1	24261
1	3	1	1	-1	34	356	1	1	25721
3	3	1	1	1	54	387	2	1	27538
3	4	1	1	1	54	329	2	1	29240
4	4	0	0	-1	33	348	1	0	30451
2	3	1	1	-1	32	465	1	1	32281
3	3	1	1	1	54	430	2	1	33884
3	1	0	0	-1	33	330	2	1	35192
2	1	0	0	1	51	457	1	1	36948
1	2	0	0	1	51	410	1	1	38213
4	2	1	1	1	52	480	2	1	39967
3	1	0	0	-1	33	355	2	1	41609
3	1	0	0	-1	31	345	2	1	43018
2	1	0	0	1	51	370	1	1	44562
2	1	0	0	1	51	398	1	1	45835
1	4	1	1	-1	32	627	1	1	47452
2	4	0	0	1	53	323	1	1	48750
4	4	1	1	1	52	394	2	1	50626
3	4	0	0	-1	33	498	2	1	52280
2	1	0	0	1	51	426	1	1	53865
2	1	0	0	1	51	394	1	1	55447
3	1	0	0	-1	31	342	2	1	57289
3	1	0	0	-1	31	271	2	1	58576
4	3	1	1	1	52	555	2	1	60165
4	3	1	1	1	54	315	2	1	61314
1	2	0	0	1	53	393	1	1	63147
3	2	1	1	1	52	436	2	1	65074
2	2	0	0	1	53	451	1	1	66543
4	2	1	1	1	52	409	2	1	68333
3	3	1	1	1	54	337	2	1	69571
1	3	1	1	-1	34	414	1	1	71354
2	3	1	1	-1	34	371	1	1	72813
4	3	1	1	1	54	357	2	1	74494
1	4	1	1	-1	34	416	1	1	76353
2	4	0	0	1	53	402	2	0	78230
3	2	0	0	-1	31	353	2	1	79855
4	2	1	1	1	52	442	2	1	85500
3	2	0	0	-1	33	334	1	0	86902
1	2	1	1	-1	32	465	1	1	88179
1	4	1	1	-1	34	349	1	1	89502
2	4	0	0	1	53	454	1	1	91061
3	3	1	1	1	52	453	2	1	92924
2	3	1	1	-1	34	436	1	1	94478
4	2	0	0	-1	33	611	2	1	96210
2	2	1	1	-1	32	326	2	0	97677
2	4	1	1	-1	34	405	1	1	98980
4	4	0	0	-1	33	385	2	1	100507
1	1	0	0	1	51	416	1	1	102100
3	1	0	0	-1	31	467	2	1	103562
4	4	1	1	1	52	347	2	1	105010
4	4	0	0	-1	33	322	2	1	106619
1	3	1	1	-1	32	322	2	0	107884
1	3	1	1	-1	34	328	1	1	109450
3	3	1	1	1	54	401	2	1	111145
3	3	1	1	1	54	345	2	1	112905
1	4	1	1	-1	34	355	1	1	114414
1	4	0	0	1	53	305	1	1	115820
4	2	0	0	-1	31	450	2	1	117697
1	2	1	1	-1	32	425	1	1	118991
1	4	1	1	-1	34	442	1	1	120511
3	4	0	0	-1	33	604	2	1	121944
4	1	0	0	-1	31	352	2	1	123403
1	1	0	0	1	51	534	1	1	125128
3	2	0	0	-1	31	414	2	1	126393
3	2	1	1	1	52	464	2	1	127960
4	4	1	1	1	54	443	2	1	129375
4	4	0	0	-1	33	342	2	1	131084
2	3	1	1	-1	32	411	1	1	132718
1	3	1	1	-1	34	497	1	1	134435
1	3	1	1	-1	34	373	1	1	136084
2	3	1	1	-1	34	415	1	1	137325
1	1	0	0	1	53	471	1	1	138643
2	1	0	0	1	51	357	1	1	140432
3	3	1	1	1	52	472	2	1	142275
2	3	1	1	-1	34	400	1	1	143559
4	2	0	0	-1	33	514	2	1	145425
2	2	1	1	-1	32	402	1	1	147212
4	2	0	0	-1	33	394	1	0	148800
1	2	1	1	-1	32	361	1	1	150050
3	1	0	0	-1	33	441	2	1	151524
1	1	0	0	1	51	533	1	1	153181
3	2	0	0	-1	31	331	2	1	154337
4	2	1	1	1	52	449	2	1	155842
2	4	1	1	-1	34	407	1	1	157124
3	4	0	0	-1	33	443	2	1	158642
1	4	1	1	-1	32	403	1	1	160293
3	4	0	0	-1	33	368	1	0	166084
4	4	1	1	1	52	412	2	1	167893
1	4	0	0	1	53	407	1	1	169762
3	1	0	0	-1	31	444	2	1	171622
2	1	0	0	1	51	447	1	1	173292
1	2	0	0	1	51	463	1	1	174976
1	2	1	1	-1	32	404	1	1	176394
4	2	0	0	-1	33	375	2	1	178090
1	2	1	1	-1	32	425	1	1	179894
4	3	1	1	1	54	358	2	1	181726
4	3	1	1	1	54	355	2	1	182954
1	3	1	1	-1	34	382	1	1	184759
3	3	1	1	1	54	479	2	1	186719
4	4	1	1	1	54	430	2	1	187997
3	4	0	0	-1	33	422	2	1	189799
2	2	0	0	1	51	468	1	1	191569
3	2	1	1	1	52	422	2	1	192859
2	2	0	0	1	53	333	1	1	194254
4	2	1	1	1	52	399	2	1	196028
4	4	1	1	1	54	374	2	1	197915
3	4	0	0	-1	33	518	2	1	199379
4	4	1	1	1	52	408	2	1	200920
1	4	0	0	1	53	342	1	1	202075
4	2	0	0	-1	31	390	2	1	203838
3	2	1	1	1	52	418	2	1	205158
4	4	1	1	1	54	409	2	1	206522
4	4	0	0	-1	33	345	2	1	208361
1	1	0	0	1	51	350	1	1	209699
2	1	0	0	1	51	354	1	1	211142
3	1	0	0	-1	31	308	2	1	212347
2	1	0	0	1	51	485	1	1	214259
2	3	1	1	-1	32	394	1	1	216108
3	3	1	1	1	54	398	2	1	217793
1	2	0	0	1	53	445	1	1	219300
2	2	1	1	-1	32	516	1	1	221118
2	4	1	1	-1	34	387	1	1	222375
3	4	0	0	-1	33	449	2	1	224289
3	4	1	1	1	52	310	2	1	225836
2	4	0	0	1	53	388	1	1	227308
1	4	1	1	-1	32	439	1	1	229065
1	4	0	0	1	53	456	1	1	230523
4	4	1	1	1	52	542	2	1	231992
1	4	0	0	1	53	416	1	1	233789
1	4	1	1	-1	32	395	1	1	235540
2	4	0	0	1	53	475	1	1	237341
2	1	0	0	1	51	297	1	1	239026
3	1	0	0	-1	31	343	2	1	240799
1	2	0	0	1	51	442	1	1	242151
4	2	1	1	1	52	470	2	1	243708
3	3	1	1	1	54	310	2	1	244981
2	3	1	1	-1	34	388	1	1	252138
2	4	1	1	-1	34	376	1	1	253950
3	4	0	0	-1	33	404	2	1	255408
4	1	0	0	-1	31	444	2	1	256696
4	1	0	0	-1	31	358	2	1	258064
2	4	1	1	-1	32	469	1	1	259690
2	4	0	0	1	53	389	1	1	261357
4	4	1	1	1	52	502	2	1	262780
3	4	0	0	-1	33	339	2	1	264357
3	4	1	1	1	52	401	2	1	265682
1	4	0	0	1	53	366	1	1	267120
3	3	1	1	1	52	386	2	1	268898
3	3	1	1	1	54	481	2	1	270741
2	3	1	1	-1	34	495	1	1	272514
2	3	1	1	-1	34	413	1	1	273842
3	3	1	1	1	54	399	2	1	275703
2	3	1	1	-1	34	516	1	1	277509
1	3	1	1	-1	34	490	1	1	279256
3	3	1	1	1	54	407	2	1	280526
2	1	0	0	1	53	440	1	1	282020
4	1	0	0	-1	31	412	2	1	283913
1	1	0	0	1	51	413	1	1	285765
3	1	0	0	-1	31	409	2	1	287607
1	1	0	0	1	51	350	1	1	289107
3	1	0	0	-1	31	342	2	1	290608
1	2	0	0	1	51	326	1	1	292298
2	2	1	1	-1	32	410	1	1	293869
4	2	0	0	-1	33	507	2	1	295445
3	2	1	1	1	52	378	1	0	296694
3	4	1	1	1	54	427	1	0	298541
2	4	0	0	1	53	343	1	1	300146
4	3	1	1	1	52	429	2	1	301457
3	3	1	1	1	54	511	2	1	303142
3	1	0	0	-1	33	351	2	1	304689
1	1	0	0	1	51	432	1	1	306322
3	2	0	0	-1	31	359	2	1	308047
3	2	1	1	1	52	398	2	1	309867
4	4	1	1	1	54	367	2	1	311319
2	4	0	0	1	53	385	1	1	312853
2	2	0	0	1	51	336	1	1	314673
1	2	1	1	-1	32	517	1	1	316387
4	2	0	0	-1	33	462	2	1	317793
3	2	1	1	1	52	442	2	1	319732
4	1	0	0	-1	33	343	2	1	321134
2	1	0	0	1	51	388	1	1	322966
4	4	1	1	1	52	500	2	1	324295
4	4	0	0	-1	33	431	2	1	325631
2	3	1	1	-1	32	416	1	1	327543
4	3	1	1	1	54	486	2	1	329028
2	1	0	0	1	53	508	1	1	330595
1	1	0	0	1	51	380	1	1	335098
1	1	0	0	1	51	348	1	1	336803
4	1	0	0	-1	31	430	2	1	338674
3	2	0	0	-1	31	347	2	1	340026
3	2	1	1	1	52	365	2	1	341682
1	3	1	1	-1	34	314	1	1	343416
4	3	1	1	1	54	385	2	1	344770
3	4	1	1	1	54	540	2	1	346196
4	4	0	0	-1	33	366	2	1	348062
4	4	1	1	1	52	367	2	1	349445
2	4	0	0	1	53	493	1	1	350819
2	1	0	0	1	51	317	1	1	351982
3	1	0	0	-1	31	497	2	1	353524
4	3	1	1	1	52	354	2	1	355341
2	3	1	1	-1	34	386	1	1	357076
4	1	0	0	-1	33	454	2	1	358670
3	1	0	0	-1	31	631	2	1	360484
3	2	0	0	-1	31	306	2	1	362161
4	2	1	1	1	52	449	2	1	363974
4	4	1	1	1	54	564	2	1	365777
1	4	0	0	1	53	465	1	1	367063
1	2	0	0	1	51	324	1	1	368253
3	2	1	1	1	52	441	2	1	370006
4	3	1	1	1	54	384	2	1	371885
4	3	1	1	1	54	339	2	1	373702
1	1	0	0	1	53	433	1	1	375429
3	1	0	0	-1	31	357	2	1	377177
3	3	1	1	1	52	413	2	1	378877
2	3	1	1	-1	34	379	1	1	380133
4	4	1	1	1	54	412	2	1	381866
1	4	0	0	1	53	415	1	1	383167
4	4	1	1	1	52	383	2	1	384561
4	4	0	0	-1	33	390	2	1	386276
3	3	1	1	1	52	453	2	1	387764
4	3	1	1	1	54	362	2	1	389301
3	4	1	1	1	54	448	2	1	390732
4	4	0	0	-1	33	397	2	1	392561
1	1	0	0	1	51	382	1	1	394135
1	1	0	0	1	51	337	1	1	395475
3	4	1	1	1	52	504	2	1	397074
4	4	0	0	-1	33	502	2	1	398804
4	2	0	0	-1	31	378	2	1	400334
3	2	1	1	1	52	494	2	1	401718
4	2	0	0	-1	33	403	2	1	403169
1	2	1	1	-1	32	508	2	0	405073
1	3	1	1	-1	34	357	1	1	406559
4	3	1	1	1	54	386	2	1	407753
3	1	0	0	-1	33	489	2	1	409411
4	1	0	0	-1	31	359	2	1	410607
4	3	1	1	1	52	399	2	1	411922
2	3	1	1	-1	34	448	1	1	418989
1	3	1	1	-1	34	387	1	1	420676
4	3	1	1	1	54	420	2	1	422609
4	1	0	0	-1	33	373	2	1	424100
1	1	0	0	1	51	435	1	1	425814
2	4	1	1	-1	32	437	1	1	427185
3	4	0	0	-1	33	417	2	1	428483
2	3	1	1	-1	32	462	1	1	430155
3	3	1	1	1	54	439	2	1	431411
1	4	1	1	-1	34	364	1	1	433202
4	4	0	0	-1	33	405	2	1	434862
4	1	0	0	-1	31	356	2	1	436384
1	1	0	0	1	51	449	1	1	438288
3	1	0	0	-1	31	294	2	1	439950
2	1	0	0	1	51	444	1	1	441325
3	4	1	1	1	52	437	2	1	442608
2	4	0	0	1	53	582	1	1	444301
1	1	0	0	1	51	369	1	1	445734
1	1	0	0	1	51	336	1	1	447579
3	3	1	1	1	52	521	2	1	449521
2	3	1	1	-1	34	568	1	1	451513
4	1	0	0	-1	33	397	2	1	452777
3	1	0	0	-1	31	477	2	1	454672
3	3	1	1	1	52	349	2	1	456178
2	3	1	1	-1	34	496	1	1	458149
4	3	1	1	1	54	371	2	1	459427
3	3	1	1	1	54	418	2	1	460913
3	3	1	1	1	54	292	2	1	462200
1	3	1	1	-1	34	364	1	1	463662
3	1	0	0	-1	33	444	2	1	464953
4	1	0	0	-1	31	528	2	1	466613
1	4	1	1	-1	32	433	1	1	468458
3	4	0	0	-1	33	326	2	1	469707
1	2	0	0	1	51	409	1	1	471474
2	2	1	1	-1	32	329	2	0	472992
2	3	1	1	-1	34	349	1	1	474405
4	3	1	1	1	54	528	2	1	476341
2	3	1	1	-1	34	279	2	0	477596
3	3	1	1	1	54	446	2	1	479307
4	3	1	1	1	54	370	2	1	480503
2	3	1	1	-1	34	421	1	1	481792
1	2	0	0	1	53	372	1	1	483341
3	2	1	1	1	52	389	1	0	484950
2	1	0	0	1	53	345	2	0	486695
3	1	0	0	-1	31	375	2	1	488404
3	1	0	0	-1	31	286	2	1	489577
2	1	0	0	1	51	432	1	1	491251
4	3	1	1	1	52	412	2	1	492496
2	3	1	1	-1	34	439	2	0	493808
1	2	0	0	1	53	408	2	0	495318
3	2	1	1	1	52	683	2	1	502068
1	2	0	0	1	53	352	1	1	503818
3	2	1	1	1	52	409	2	1	505366
2	2	0	0	1	53	373	1	1	506578
3	2	1	1	1	52	431	2	1	508393
2	3	1	1	-1	34	405	1	1	510305
1	3	1	1	-1	34	387	1	1	512160
4	1	0	0	-1	33	381	2	1	513609
2	1	0	0	1	51	296	1	1	515042
2	1	0	0	1	51	447	2	0	516969
3	1	0	0	-1	31	449	2	1	518507
3	4	1	1	1	52	434	2	1	519902
2	4	0	0	1	53	404	1	1	521612
3	3	1	1	1	52	400	2	1	523467
4	3	1	1	1	54	549	2	1	525330
2	2	0	0	1	53	406	1	1	527067
1	2	1	1	-1	32	312	2	0	528406
4	1	0	0	-1	33	518	2	1	529772
2	1	0	0	1	51	337	1	1	531255
1	2	0	0	1	51	338	1	1	532509
1	2	1	1	-1	32	469	1	1	533997
3	3	1	1	1	54	513	2	1	535731
3	3	1	1	1	54	367	2	1	537415
2	3	1	1	-1	34	389	1	1	539116
3	3	1	1	1	54	397	2	1	540811
1	4	1	1	-1	34	445	2	0	542766
1	4	0	0	1	53	295	1	1	544300
4	2	0	0	-1	31	377	2	1	545653
4	2	1	1	1	52	435	2	1	547209
1	1	0	0	1	53	417	1	1	548474
3	1	0	0	-1	31	681	2	1	550075
3	3	1	1	1	52	366	2	1	551594
2	3	1	1	-1	34	438	1	1	552858
3	3	1	1	1	54	583	2	1	554930
4	3	1	1	1	54	417	2	1	556486
3	2	0	0	-1	33	394	2	1	557825
4	2	1	1	1	52	336	2	1	559495
1	2	0	0	1	53	353	1	1	560868
2	2	1	1	-1	32	402	1	1	562121
1	3	1	1	-1	34	350	1	1	563775
2	3	1	1	-1	34	378	1	1	565623
1	3	1	1	-1	34	312	1	1	567313
1	3	1	1	-1	34	365	1	1	568728
4	3	1	1	1	54	364	2	1	570125
2	3	1	1	-1	34	448	1	1	572025
3	4	1	1	1	54	428	2	1	573428
1	4	0	0	1	53	440	1	1	574872
1	1	0	0	1	51	315	1	1	576139
2	1	0	0	1	51	507	1	1	577526
1	1	0	0	1	51	389	1	1	578929
3	1	0	0	-1	31	434	2	1	584966
1	4	1	1	-1	32	368	1	1	586543
3	4	0	0	-1	33	298	2	1	588061
4	1	0	0	-1	31	354	2	1	589870
3	1	0	0	-1	31	292	2	1	591579
3	3	1	1	1	52	393	2	1	593426
4	3	1	1	1	54	574	2	1	595472
4	3	1	1	1	54	344	2	1	596866
2	3	1	1	-1	34	422	1	1	598659
2	3	1	1	-1	34	340	1	1	599863
4	3	1	1	1	54	423	2	1	601484
1	4	1	1	-1	34	577	1	1	603306
3	4	0	0	-1	33	556	2	1	604706
4	4	1	1	1	52	364	2	1	606312
1	4	0	0	1	53	461	1	1	608170
1	2	0	0	1	51	455	1	1	610128
4	2	1	1	1	52	382	2	1	611501
4	2	0	0	-1	33	382	2	1	612992
1	2	1	1	-1	32	361	1	1	614568
3	2	0	0	-1	33	432	2	1	616205
2	2	1	1	-1	32	464	1	1	617535
2	3	1	1	-1	34	380	1	1	619386
3	3	1	1	1	54	444	2	1	620950
1	3	1	1	-1	34	413	1	1	622614
3	3	1	1	1	54	390	2	1	623942
1	1	0	0	1	53	433	1	1	625536
4	1	0	0	-1	31	416	2	1	627018
3	4	1	1	1	52	342	2	1	628820
4	4	0	0	-1	33	417	1	0	630261
3	4	1	1	1	52	472	2	1	632097
3	4	0	0	-1	33	336	2	1	633816
4	3	1	1	1	52	451	2	1	635704
3	3	1	1	1	54	449	2	1	637581
2	2	0	0	1	53	446	1	1	639115
1	2	1	1	-1	32	511	1	1	640905
4	1	0	0	-1	33	374	2	1	642749
2	1	0	0	1	51	443	1	1	644419
3	4	1	1	1	52	379	2	1	646086
4	4	0	0	-1	33	375	2	1	647756
2	2	0	0	1	51	574	1	1	649475
2	2	1	1	-1	32	484	1	1	651177
3	4	1	1	1	54	430	2	1	653101
3	4	0	0	-1	33	318	2	1	654564
4	3	1	1	1	52	455	2	1	655852
2	3	1	1	-1	34	606	1	1	657399
2	3	1	1	-1	34	408	1	1	658989
4	3	1	1	1	54	409	2	1	660778
4	2	0	0	-1	33	359	2	1	662218
2	2	1	1	-1	32	444	1	1	663719
2	1	0	0	1	53	416	2	0	665558
3	1	0	0	-1	31	378	2	1	671807
2	1	0	0	1	51	443	1	1	673707
1	1	0	0	1	51	342	1	1	675039
2	1	0	0	1	51	315	1	1	676285
4	1	0	0	-1	31	336	2	1	677989
4	2	0	0	-1	31	317	2	1	679227
1	2	1	1	-1	32	582	1	1	681172
3	3	1	1	1	54	426	2	1	682605
1	3	1	1	-1	34	361	1	1	684115
4	2	0	0	-1	33	374	2	1	685878
1	2	1	1	-1	32	380	1	1	687770
3	4	1	1	1	54	349	2	1	689593
3	4	0	0	-1	33	426	2	1	691007
4	2	0	0	-1	31	359	2	1	692858
1	2	1	1	-1	32	393	1	1	694681
4	2	0	0	-1	33	320	2	1	696380
3	2	1	1	1	52	313	1	0	697786
4	1	0	0	-1	33	346	2	1	699011
3	1	0	0	-1	31	383	2	1	700618
2	2	0	0	1	51	455	1	1	702016
3	2	1	1	1	52	431	2	1	703892
2	2	0	0	1	53	358	1	1	705470
2	2	1	1	-1	32	410	1	1	707124
3	2	0	0	-1	33	383	2	1	708784
2	2	1	1	-1	32	328	2	0	709937
4	2	0	0	-1	33	438	2	1	711477
3	2	1	1	1	52	468	2	1	713294
4	1	0	0	-1	33	372	2	1	714662
1	1	0	0	1	51	583	1	1	716222
2	2	0	0	1	51	687	1	1	718290
1	2	1	1	-1	32	414	1	1	720155
3	4	1	1	1	54	354	2	1	721846
4	4	0	0	-1	33	388	2	1	723525
1	1	0	0	1	51	293	1	1	724711
3	1	0	0	-1	31	392	2	1	726581
3	3	1	1	1	52	321	2	1	727893
2	3	1	1	-1	34	572	1	1	729566
4	3	1	1	1	54	342	2	1	730959
2	3	1	1	-1	34	429	1	1	732477
1	3	1	1	-1	34	325	2	0	734147
3	3	1	1	1	54	323	2	1	735675
2	4	1	1	-1	34	421	1	1	737318
4	4	0	0	-1	33	391	2	1	739047
2	4	1	1	-1	32	400	1	1	740856
1	4	0	0	1	53	440	1	1	742571
4	1	0	0	-1	31	292	2	1	743843
2	1	0	0	1	51	424	1	1	745441
4	2	0	0	-1	31	273	2	1	747047
2	2	1	1	-1	32	577	1	1	748738
1	1	0	0	1	53	445	2	0	750298
4	1	0	0	-1	31	430	2	1	755984
1	4	1	1	-1	32	369	1	1	757870
4	4	0	0	-1	33	333	2	1	759118
4	4	1	1	1	52	472	2	1	760570
3	4	0	0	-1	33	356	1	0	762215
4	2	0	0	-1	31	301	2	1	763647
1	2	1	1	-1	32	376	1	1	765363
3	4	1	1	1	54	448	2	1	767294
2	4	0	0	1	53	365	1	1	768852
3	4	1	1	1	52	402	2	1	770381
3	4	0	0	-1	33	414	2	1	771644
1	2	0	0	1	51	406	1	1	773450
1	2	1	1	-1	32	561	1	1	775022
2	3	1	1	-1	34	429	1	1	776954
1	3	1	1	-1	34	324	1	1	778712
4	3	1	1	1	54	340	2	1	779896
3	3	1	1	1	54	355	2	1	781433
3	1	0	0	-1	33	319	2	1	782927
2	1	0	0	1	51	378	1	1	784730
2	1	0	0	1	51	303	1	1	786461
4	1	0	0	-1	31	319	2	1	787888
3	1	0	0	-1	31	336	2	1	789193
4	1	0	0	-1	31	334	2	1	790897
4	2	0	0	-1	31	348	2	1	792100
3	2	1	1	1	52	432	2	1	793378
2	1	0	0	1	53	411	1	1	795126
4	1	0	0	-1	31	501	2	1	796823
1	2	0	0	1	51	383	1	1	798226
1	2	1	1	-1	32	371	1	1	799918
4	1	0	0	-1	33	287	2	1	801270
4	1	0	0	-1	31	387	2	1	802582
2	1	0	0	1	51	354	1	1	804300
3	1	0	0	-1	31	421	2	1	806135
1	2	0	0	1	51	331	1	1	807962
2	2	1	1	-1	32	469	1	1	809610
3	1	0	0	-1	33	457	2	1	811477
1	1	0	0	1	51	347	1	1	813327
3	4	1	1	1	52	452	2	1	814897
4	4	0	0	-1	33	378	2	1	816558
3	1	0	0	-1	31	450	2	1	817866
4	1	0	0	-1	31	382	2	1	819524
1	4	1	1	-1	32	401	1	1	821201
4	4	0	0	-1	33	321	2	1	822927
4	1	0	0	-1	31	359	2	1	824115
2	1	0	0	1	51	389	1	1	825496
3	1	0	0	-1	31	311	2	1	827284
4	1	0	0	-1	31	334	2	1	829095
3	1	0	0	-1	31	317	2	1	830737
1	1	0	0	1	51	406	1	1	832617
3	2	0	0	-1	31	278	2	1	833878
3	2	1	1	1	52	361	2	1	840432
