# Supplementary material for: Frequency Band-Specific Electrical Brain Stimulation Modulates Cognitive Control Processes
Source: PLoS One. 2015 Sep 25;10(9):e0138984. doi: 10.1371/journal.pone.0138984 (PMC4583279; doi:10.1371/journal.pone.0138984)
Supplement: S2 File — This zip archive contains the necessary Matlab code, SPSS syntax, SPSS data and raw logfile data to perform the analyses described in the paper. EEG data and Matlab code to extract peak frequencies are available upon request (joramvandriel@gmail.com). (ZIP) [file pone.0138984.s002.zip › S2_File/rawdata/alpha/pp10_simonB2_STIM.txt]

4	1	0	0	-1	31	391	2	1	2790
1	1	0	0	1	51	378	1	1	4496
1	3	1	1	-1	32	394	1	1	5719
2	3	1	1	-1	34	446	2	0	7344
4	4	1	1	1	54	298	2	1	8714
2	4	0	0	1	53	459	1	1	10450
4	3	1	1	1	52	374	2	1	12137
1	3	1	1	-1	34	326	1	1	13425
4	2	0	0	-1	33	494	2	1	15005
4	2	1	1	1	52	380	2	1	16222
2	1	0	0	1	53	390	1	1	17475
4	1	0	0	-1	31	304	2	1	18615
3	2	0	0	-1	31	415	1	0	20231
2	2	1	1	-1	32	520	1	1	21842
4	3	1	1	1	54	294	2	1	23160
4	3	1	1	1	54	305	2	1	24844
3	3	1	1	1	54	363	1	0	26231
2	3	1	1	-1	34	472	1	1	28177
2	1	0	0	1	53	492	1	1	29751
1	1	0	0	1	51	635	1	1	31602
2	3	1	1	-1	32	559	1	1	33484
3	3	1	1	1	54	397	2	1	35308
3	3	1	1	1	54	344	2	1	36474
4	3	1	1	1	54	452	2	1	38275
4	3	1	1	1	54	380	2	1	39752
3	3	1	1	1	54	454	2	1	41290
4	4	1	1	1	54	390	2	1	43136
4	4	0	0	-1	33	488	2	1	45116
1	3	1	1	-1	32	429	1	1	46559
4	3	1	1	1	54	398	2	1	48023
4	1	0	0	-1	33	325	2	1	49492
1	1	0	0	1	51	424	1	1	50849
1	2	0	0	1	51	362	1	1	52404
2	2	1	1	-1	32	440	1	1	53834
2	4	1	1	-1	34	354	1	1	55230
4	4	0	0	-1	33	596	2	1	56957
4	2	0	0	-1	31	331	2	1	58247
2	2	1	1	-1	32	617	1	1	60259
3	3	1	1	1	54	504	2	1	62223
3	3	1	1	1	54	434	2	1	63828
2	3	1	1	-1	34	520	2	0	65322
3	3	1	1	1	54	331	2	1	66719
1	1	0	0	1	53	515	1	1	68706
2	1	0	0	1	51	363	1	1	70416
3	3	1	1	1	52	432	2	1	71916
3	3	1	1	1	54	435	2	1	73612
2	3	1	1	-1	34	546	1	1	75089
1	3	1	1	-1	34	417	1	1	76661
4	3	1	1	1	54	427	2	1	78082
4	3	1	1	1	54	350	2	1	83280
1	2	0	0	1	53	333	1	1	84707
3	2	1	1	1	52	366	2	1	86358
4	1	0	0	-1	33	331	2	1	87762
1	1	0	0	1	51	358	1	1	89364
1	3	1	1	-1	32	418	1	1	91235
2	3	1	1	-1	34	371	1	1	92411
2	3	1	1	-1	34	360	1	1	93957
3	3	1	1	1	54	534	2	1	95787
1	3	1	1	-1	34	788	1	1	97462
4	3	1	1	1	54	438	2	1	98892
3	1	0	0	-1	33	401	2	1	100658
3	1	0	0	-1	31	342	2	1	101883
2	3	1	1	-1	32	409	1	1	103187
1	3	1	1	-1	34	386	1	1	105016
3	1	0	0	-1	33	331	2	1	106390
3	1	0	0	-1	31	324	2	1	108146
2	3	1	1	-1	32	370	1	1	109384
4	3	1	1	1	54	414	2	1	111258
4	4	1	1	1	54	335	2	1	112840
1	4	0	0	1	53	368	1	1	114052
1	2	0	0	1	51	343	1	1	115579
4	2	1	1	1	52	415	2	1	116948
1	4	1	1	-1	34	367	1	1	118497
2	4	0	0	1	53	507	1	1	120257
1	4	1	1	-1	32	462	1	1	121806
3	4	0	0	-1	33	458	2	1	123731
1	2	0	0	1	51	504	1	1	125093
2	2	1	1	-1	32	433	1	1	126951
3	2	0	0	-1	33	508	2	1	128447
4	2	1	1	1	52	419	2	1	130073
3	2	0	0	-1	33	428	2	1	131980
3	2	1	1	1	52	305	2	1	133132
2	2	0	0	1	53	361	1	1	134984
3	2	1	1	1	52	373	2	1	136466
2	4	1	1	-1	34	475	1	1	138247
4	4	0	0	-1	33	309	2	1	139655
4	3	1	1	1	52	344	2	1	140862
3	3	1	1	1	54	458	2	1	142797
2	1	0	0	1	53	417	1	1	144108
2	1	0	0	1	51	362	1	1	145536
4	4	1	1	1	52	465	2	1	147020
3	4	0	0	-1	33	438	2	1	148796
3	1	0	0	-1	31	277	2	1	150448
2	1	0	0	1	51	351	1	1	151610
4	3	1	1	1	52	414	2	1	153027
3	3	1	1	1	54	458	2	1	154781
4	2	0	0	-1	33	299	2	1	155992
2	2	1	1	-1	32	491	1	1	157458
1	4	1	1	-1	34	382	1	1	159125
2	4	0	0	1	53	382	1	1	164160
4	4	1	1	1	52	358	2	1	165649
3	4	0	0	-1	33	412	2	1	166988
3	2	0	0	-1	31	306	2	1	168272
2	2	1	1	-1	32	388	1	1	169953
1	4	1	1	-1	34	295	1	1	171102
2	4	0	0	1	53	470	1	1	172427
2	1	0	0	1	51	324	1	1	173704
1	1	0	0	1	51	522	1	1	175718
2	2	0	0	1	51	375	1	1	177558
4	2	1	1	1	52	450	2	1	179119
2	1	0	0	1	53	506	1	1	180781
4	1	0	0	-1	31	465	2	1	182537
1	1	0	0	1	51	382	1	1	184125
3	1	0	0	-1	31	371	2	1	185628
2	4	1	1	-1	32	418	1	1	187274
2	4	0	0	1	53	393	1	1	188851
4	2	0	0	-1	31	439	2	1	190296
3	2	1	1	1	52	484	2	1	191798
2	2	0	0	1	53	435	1	1	193638
2	2	1	1	-1	32	302	2	0	194769
1	4	1	1	-1	34	414	1	1	196498
3	4	0	0	-1	33	456	2	1	198397
4	2	0	0	-1	31	356	2	1	199952
1	2	1	1	-1	32	369	1	1	201815
3	3	1	1	1	54	536	2	1	203666
3	3	1	1	1	54	301	2	1	204886
1	2	0	0	1	53	503	1	1	206896
2	2	1	1	-1	32	487	1	1	208232
1	4	1	1	-1	34	389	1	1	210068
2	4	0	0	1	53	389	1	1	211423
1	4	1	1	-1	32	342	1	1	212950
2	4	0	0	1	53	357	1	1	214227
4	2	0	0	-1	31	372	2	1	215887
1	2	1	1	-1	32	398	1	1	217153
1	3	1	1	-1	34	350	1	1	218680
2	3	1	1	-1	34	650	1	1	220294
4	2	0	0	-1	33	315	2	1	222047
2	2	1	1	-1	32	410	1	1	223554
1	2	0	0	1	53	567	1	1	225213
1	2	1	1	-1	32	384	1	1	227105
3	4	1	1	1	54	358	1	0	228929
4	4	0	0	-1	33	482	2	1	230637
2	1	0	0	1	51	382	1	1	232151
1	1	0	0	1	51	363	1	1	233732
4	2	0	0	-1	31	329	2	1	235174
4	2	1	1	1	52	369	2	1	236847
1	2	0	0	1	53	505	1	1	238312
2	2	1	1	-1	32	463	1	1	240051
1	4	1	1	-1	34	448	1	1	241710
4	4	0	0	-1	33	513	2	1	246847
3	2	0	0	-1	31	474	2	1	248395
2	2	1	1	-1	32	511	1	1	249815
1	2	0	0	1	53	401	1	1	251221
3	2	1	1	1	52	464	2	1	252643
2	2	0	0	1	53	425	1	1	254523
2	2	1	1	-1	32	441	1	1	256108
1	1	0	0	1	53	345	1	1	257375
3	1	0	0	-1	31	430	2	1	259128
2	4	1	1	-1	32	491	1	1	260436
1	4	0	0	1	53	440	1	1	262147
3	3	1	1	1	52	300	1	0	263303
1	3	1	1	-1	34	534	1	1	265169
3	4	1	1	1	54	430	2	1	266791
3	4	0	0	-1	33	333	2	1	268551
1	1	0	0	1	51	337	1	1	269695
4	1	0	0	-1	31	396	2	1	271079
1	4	1	1	-1	32	425	1	1	272736
2	4	0	0	1	53	530	1	1	274480
3	3	1	1	1	52	352	2	1	275820
1	3	1	1	-1	34	392	1	1	277653
3	1	0	0	-1	33	508	2	1	279150
2	1	0	0	1	51	515	1	1	281080
2	3	1	1	-1	32	554	1	1	283066
3	3	1	1	1	54	316	2	1	284217
2	2	0	0	1	53	411	1	1	285610
4	2	1	1	1	52	414	2	1	287074
2	3	1	1	-1	34	408	1	1	288399
3	3	1	1	1	54	424	2	1	289917
3	3	1	1	1	54	293	2	1	291705
2	3	1	1	-1	34	413	1	1	293294
2	1	0	0	1	53	385	1	1	294526
3	1	0	0	-1	31	363	2	1	295787
3	1	0	0	-1	31	309	2	1	297337
2	1	0	0	1	51	352	1	1	298650
3	1	0	0	-1	31	340	2	1	300031
4	1	0	0	-1	31	482	2	1	301745
1	2	0	0	1	51	361	1	1	303020
4	2	1	1	1	52	359	2	1	304889
3	4	1	1	1	54	266	1	0	306049
3	4	0	0	-1	33	427	2	1	307317
1	3	1	1	-1	32	336	2	0	309137
1	3	1	1	-1	34	385	2	0	310490
3	4	1	1	1	54	410	2	1	312267
2	4	0	0	1	53	554	1	1	313917
4	1	0	0	-1	31	407	2	1	315185
4	1	0	0	-1	31	302	2	1	316712
3	4	1	1	1	52	291	1	0	317918
3	4	0	0	-1	33	345	2	1	319764
2	2	0	0	1	51	517	1	1	321210
2	2	1	1	-1	32	442	1	1	326431
3	2	0	0	-1	33	359	2	1	327991
1	2	1	1	-1	32	414	1	1	329763
3	3	1	1	1	54	310	2	1	331065
2	3	1	1	-1	34	602	1	1	332970
2	4	1	1	-1	34	379	1	1	334282
4	4	0	0	-1	33	452	2	1	335650
2	1	0	0	1	51	392	1	1	337059
1	1	0	0	1	51	404	2	0	338551
2	3	1	1	-1	32	784	1	1	340388
4	3	1	1	1	54	512	2	1	342070
2	1	0	0	1	53	534	1	1	343485
4	1	0	0	-1	31	409	2	1	345184
2	1	0	0	1	51	425	1	1	346735
2	1	0	0	1	51	389	2	0	348049
1	2	0	0	1	51	482	1	1	349692
4	2	1	1	1	52	499	2	1	351420
2	4	1	1	-1	34	364	1	1	353072
1	4	0	0	1	53	424	1	1	354642
3	1	0	0	-1	31	396	2	1	355978
4	1	0	0	-1	31	339	2	1	357156
4	3	1	1	1	52	447	2	1	358705
1	3	1	1	-1	34	398	1	1	360155
3	4	1	1	1	54	399	2	1	361518
2	4	0	0	1	53	406	1	1	363311
4	1	0	0	-1	31	304	2	1	365054
1	1	0	0	1	51	511	1	1	366954
1	2	0	0	1	51	358	1	1	368463
3	2	1	1	1	52	389	2	1	370319
4	2	0	0	-1	33	356	2	1	371840
2	2	1	1	-1	32	471	1	1	373357
3	4	1	1	1	54	508	2	1	374971
2	4	0	0	1	53	371	2	0	376385
4	3	1	1	1	52	493	2	1	377704
2	3	1	1	-1	34	335	1	1	378959
2	3	1	1	-1	34	321	1	1	380739
3	3	1	1	1	54	364	2	1	382327
3	3	1	1	1	54	469	2	1	383958
1	3	1	1	-1	34	329	1	1	385402
2	1	0	0	1	53	325	2	0	386714
1	1	0	0	1	51	420	1	1	387997
3	3	1	1	1	52	440	2	1	389556
1	3	1	1	-1	34	349	1	1	390882
2	4	1	1	-1	34	333	1	1	392635
3	4	0	0	-1	33	262	2	1	393902
2	3	1	1	-1	32	429	1	1	395812
4	3	1	1	1	54	301	2	1	397596
3	2	0	0	-1	33	429	2	1	398840
3	2	1	1	1	52	408	2	1	400275
2	3	1	1	-1	34	375	1	1	401801
4	3	1	1	1	54	359	2	1	405652
3	3	1	1	1	54	368	2	1	407088
3	3	1	1	1	54	287	2	1	408627
1	2	0	0	1	53	387	1	1	409904
3	2	1	1	1	52	415	2	1	411703
3	4	1	1	1	54	345	2	1	412873
4	4	0	0	-1	33	395	1	0	414531
2	2	0	0	1	51	454	1	1	416223
2	2	1	1	-1	32	429	1	1	417880
3	1	0	0	-1	33	424	2	1	419263
2	1	0	0	1	51	411	1	1	420774
1	3	1	1	-1	32	541	1	1	422555
2	3	1	1	-1	34	576	1	1	424607
1	2	0	0	1	53	385	1	1	425833
3	2	1	1	1	52	458	2	1	427200
3	3	1	1	1	54	329	2	1	428427
2	3	1	1	-1	34	500	1	1	429734
1	2	0	0	1	53	389	1	1	431563
2	2	1	1	-1	32	378	1	1	432916
4	1	0	0	-1	33	568	2	1	434651
4	1	0	0	-1	31	299	2	1	435854
1	4	1	1	-1	32	377	1	1	437152
1	4	0	0	1	53	346	1	1	438746
4	2	0	0	-1	31	326	2	1	440202
2	2	1	1	-1	32	412	1	1	441436
1	4	1	1	-1	34	407	1	1	442823
3	4	0	0	-1	33	392	2	1	444133
2	1	0	0	1	51	385	2	0	445828
3	1	0	0	-1	31	621	2	1	447803
4	3	1	1	1	52	441	2	1	449272
4	3	1	1	1	54	313	2	1	450651
2	4	1	1	-1	34	338	1	1	452032
2	4	0	0	1	53	368	1	1	453859
3	1	0	0	-1	31	296	2	1	455244
1	1	0	0	1	51	380	2	0	456971
1	2	0	0	1	51	330	1	1	458318
4	2	1	1	1	52	376	2	1	459727
4	2	0	0	-1	33	344	2	1	461325
1	2	1	1	-1	32	388	1	1	463179
3	4	1	1	1	54	280	2	1	464846
2	4	0	0	1	53	495	1	1	466400
1	2	0	0	1	51	435	1	1	468107
3	2	1	1	1	52	319	2	1	469614
2	4	1	1	-1	34	365	1	1	471368
2	4	0	0	1	53	351	1	1	473180
1	4	1	1	-1	32	537	1	1	474617
2	4	0	0	1	53	399	1	1	476006
2	2	0	0	1	51	361	1	1	477801
3	2	1	1	1	52	432	2	1	479730
4	4	1	1	1	54	404	2	1	480994
2	4	0	0	1	53	575	1	1	484598
4	2	0	0	-1	31	348	2	1	485845
2	2	1	1	-1	32	400	1	1	487138
4	4	1	1	1	54	322	2	1	488660
1	4	0	0	1	53	417	1	1	490017
1	4	1	1	-1	32	357	1	1	491861
3	4	0	0	-1	33	308	2	1	493081
3	2	0	0	-1	31	295	2	1	494214
2	2	1	1	-1	32	395	1	1	496003
3	1	0	0	-1	33	356	2	1	497691
4	1	0	0	-1	31	431	2	1	499353
3	4	1	1	1	52	370	2	1	500807
1	4	0	0	1	53	516	1	1	502676
2	1	0	0	1	51	472	1	1	504045
2	1	0	0	1	51	306	1	1	505418
4	3	1	1	1	52	356	2	1	506797
1	3	1	1	-1	34	366	1	1	508504
1	2	0	0	1	53	363	1	1	510118
3	2	1	1	1	52	532	2	1	511638
1	4	1	1	-1	34	481	1	1	513006
1	4	0	0	1	53	358	1	1	514649
4	1	0	0	-1	31	306	2	1	516345
3	1	0	0	-1	31	325	2	1	517956
3	1	0	0	-1	31	294	2	1	519368
4	1	0	0	-1	31	332	2	1	521190
3	4	1	1	1	52	466	2	1	522713
3	4	0	0	-1	33	347	2	1	524095
4	1	0	0	-1	31	322	2	1	525602
3	1	0	0	-1	31	292	2	1	526709
1	2	0	0	1	51	368	1	1	528506
4	2	1	1	1	52	431	2	1	529911
2	1	0	0	1	53	613	1	1	531556
2	1	0	0	1	51	319	1	1	532975
3	4	1	1	1	52	361	2	1	534383
3	4	0	0	-1	33	341	2	1	535949
2	2	0	0	1	51	378	1	1	537554
3	2	1	1	1	52	457	2	1	538952
2	3	1	1	-1	34	422	1	1	540483
1	3	1	1	-1	34	411	1	1	542023
4	3	1	1	1	54	453	2	1	543629
2	3	1	1	-1	34	360	1	1	545046
2	3	1	1	-1	34	377	1	1	546661
4	3	1	1	1	54	312	2	1	547986
1	1	0	0	1	53	480	1	1	549783
2	1	0	0	1	51	350	2	0	551503
4	4	1	1	1	52	515	2	1	553091
1	4	0	0	1	53	427	2	0	554673
4	2	0	0	-1	31	567	2	1	556490
1	2	1	1	-1	32	362	1	1	558321
4	1	0	0	-1	33	312	2	1	559889
4	1	0	0	-1	31	330	2	1	564513
1	1	0	0	1	51	328	1	1	565731
4	1	0	0	-1	31	335	2	1	566958
3	1	0	0	-1	31	409	2	1	568434
4	1	0	0	-1	31	287	2	1	570064
2	1	0	0	1	51	367	1	1	571844
4	1	0	0	-1	31	269	2	1	573081
1	1	0	0	1	51	352	1	1	574620
4	1	0	0	-1	31	298	2	1	576236
1	2	0	0	1	51	302	1	1	577702
1	2	1	1	-1	32	465	2	0	579129
2	2	0	0	1	53	542	1	1	580499
2	2	1	1	-1	32	418	1	1	581802
1	1	0	0	1	53	420	1	1	583435
2	1	0	0	1	51	318	1	1	584884
3	2	0	0	-1	31	346	2	1	586153
1	2	1	1	-1	32	443	1	1	587829
2	4	1	1	-1	34	573	1	1	589418
2	4	0	0	1	53	366	1	1	591194
4	4	1	1	1	52	364	1	0	592434
2	4	0	0	1	53	481	1	1	594276
4	4	1	1	1	52	389	2	1	595657
4	4	0	0	-1	33	312	2	1	597070
1	2	0	0	1	51	535	1	1	598566
3	2	1	1	1	52	445	2	1	599942
4	3	1	1	1	54	434	2	1	601665
2	3	1	1	-1	34	396	1	1	603165
3	2	0	0	-1	33	422	2	1	604981
1	2	1	1	-1	32	347	2	0	606274
2	4	1	1	-1	34	419	1	1	607578
4	4	0	0	-1	33	554	2	1	609295
1	3	1	1	-1	32	393	1	1	610931
1	3	1	1	-1	34	379	1	1	612424
4	1	0	0	-1	33	355	2	1	613776
1	1	0	0	1	51	556	1	1	615685
1	1	0	0	1	51	353	1	1	616945
4	1	0	0	-1	31	344	2	1	618312
2	3	1	1	-1	32	601	1	1	620355
1	3	1	1	-1	34	358	1	1	621846
4	1	0	0	-1	33	390	2	1	623211
4	1	0	0	-1	31	316	2	1	624358
3	2	0	0	-1	31	404	1	0	625867
2	2	1	1	-1	32	390	2	0	627544
1	2	0	0	1	53	338	1	1	629200
4	2	1	1	1	52	415	2	1	630662
4	4	1	1	1	54	337	2	1	632072
2	4	0	0	1	53	396	1	1	633841
2	4	1	1	-1	32	516	1	1	635349
3	4	0	0	-1	33	485	2	1	636876
4	4	1	1	1	52	421	2	1	638758
2	4	0	0	1	53	400	1	1	642654
2	4	1	1	-1	32	401	1	1	643943
3	4	0	0	-1	33	344	2	1	645371
1	3	1	1	-1	32	287	2	0	646926
3	3	1	1	1	54	550	2	1	648367
4	3	1	1	1	54	422	2	1	649923
2	3	1	1	-1	34	446	1	1	651581
4	4	1	1	1	54	323	2	1	652784
3	4	0	0	-1	33	382	2	1	654244
1	3	1	1	-1	32	534	1	1	656245
2	3	1	1	-1	34	382	1	1	657814
1	3	1	1	-1	34	380	1	1	659644
3	3	1	1	1	54	249	2	1	660931
1	1	0	0	1	53	521	1	1	662340
4	1	0	0	-1	31	349	2	1	663560
3	3	1	1	1	52	492	2	1	664898
4	3	1	1	1	54	537	2	1	666735
1	4	1	1	-1	34	346	1	1	667908
1	4	0	0	1	53	377	1	1	669712
4	3	1	1	1	52	384	2	1	671221
4	3	1	1	1	54	312	2	1	672930
1	4	1	1	-1	34	290	1	1	674486
2	4	0	0	1	53	511	1	1	676338
2	3	1	1	-1	32	358	1	1	677920
3	3	1	1	1	54	365	2	1	679485
1	1	0	0	1	53	402	1	1	681056
4	1	0	0	-1	31	484	2	1	682667
1	1	0	0	1	51	473	1	1	684017
3	1	0	0	-1	31	392	2	1	685304
1	4	1	1	-1	32	419	1	1	687008
3	4	0	0	-1	33	310	2	1	688281
4	1	0	0	-1	31	358	2	1	689686
2	1	0	0	1	51	299	1	1	691330
3	4	1	1	1	52	338	1	0	692896
1	4	0	0	1	53	318	2	0	694109
2	1	0	0	1	51	600	1	1	696161
4	1	0	0	-1	31	298	2	1	697695
3	3	1	1	1	52	381	2	1	699569
2	3	1	1	-1	34	570	1	1	701351
2	1	0	0	1	53	368	1	1	702556
1	1	0	0	1	51	453	1	1	704302
3	4	1	1	1	52	399	2	1	705848
4	4	0	0	-1	33	371	2	1	707528
3	3	1	1	1	52	397	1	0	708887
3	3	1	1	1	54	456	2	1	710730
4	2	0	0	-1	33	542	2	1	712519
4	2	1	1	1	52	311	2	1	714252
3	1	0	0	-1	33	455	2	1	715964
4	1	0	0	-1	31	391	2	1	717444
4	4	1	1	1	52	437	2	1	719288
3	4	0	0	-1	33	381	2	1	723983
4	1	0	0	-1	31	357	2	1	725159
3	1	0	0	-1	31	399	2	1	726588
4	2	0	0	-1	31	505	2	1	728553
1	2	1	1	-1	32	441	1	1	730340
3	2	0	0	-1	33	326	2	1	731691
4	2	1	1	1	52	353	2	1	733376
2	3	1	1	-1	34	432	1	1	734703
4	3	1	1	1	54	412	2	1	736416
1	3	1	1	-1	34	418	1	1	738264
3	3	1	1	1	54	346	2	1	739557
4	1	0	0	-1	33	358	2	1	740963
3	1	0	0	-1	31	336	2	1	742355
1	1	0	0	1	51	357	1	1	743692
1	1	0	0	1	51	358	1	1	745136
4	4	1	1	1	52	518	2	1	746926
4	4	0	0	-1	33	337	2	1	748494
3	3	1	1	1	52	331	2	1	750208
4	3	1	1	1	54	321	2	1	751859
3	1	0	0	-1	33	381	2	1	753702
2	1	0	0	1	51	486	1	1	755677
4	1	0	0	-1	31	311	2	1	757443
2	1	0	0	1	51	353	1	1	759000
3	1	0	0	-1	31	512	2	1	760638
4	1	0	0	-1	31	376	2	1	762499
2	4	1	1	-1	32	524	1	1	764093
2	4	0	0	1	53	355	1	1	765401
4	3	1	1	1	52	449	2	1	767189
3	3	1	1	1	54	428	2	1	768584
1	2	0	0	1	53	518	1	1	769925
1	2	1	1	-1	32	370	1	1	771677
2	4	1	1	-1	34	569	1	1	773246
3	4	0	0	-1	33	348	2	1	774406
2	2	0	0	1	51	369	1	1	776191
3	2	1	1	1	52	395	1	0	778099
2	1	0	0	1	53	395	1	1	779492
3	1	0	0	-1	31	379	2	1	781182
4	3	1	1	1	52	347	2	1	782676
3	3	1	1	1	54	447	2	1	784211
2	2	0	0	1	53	414	1	1	785478
1	2	1	1	-1	32	418	1	1	786734
4	1	0	0	-1	33	440	2	1	788243
1	1	0	0	1	51	335	1	1	789719
3	4	1	1	1	52	492	2	1	791466
1	4	0	0	1	53	383	1	1	793124
3	2	0	0	-1	31	294	2	1	794730
4	2	1	1	1	52	437	2	1	796207
1	2	0	0	1	53	458	1	1	797767
2	2	1	1	-1	32	508	1	1	799699
3	3	1	1	1	54	445	2	1	800990
3	3	1	1	1	54	380	2	1	804644
