# Supplementary material for: Frequency Band-Specific Electrical Brain Stimulation Modulates Cognitive Control Processes
Source: PLoS One. 2015 Sep 25;10(9):e0138984. doi: 10.1371/journal.pone.0138984 (PMC4583279; doi:10.1371/journal.pone.0138984)
Supplement: S2 File — This zip archive contains the necessary Matlab code, SPSS syntax, SPSS data and raw logfile data to perform the analyses described in the paper. EEG data and Matlab code to extract peak frequencies are available upon request (joramvandriel@gmail.com). (ZIP) [file pone.0138984.s002.zip › S2_File/rawdata/alpha/pp10_simonC2_POST-STIM.txt]

2	2	0	0	1	51	375	1	1	2011
1	2	1	1	-1	32	395	1	1	3530
1	3	1	1	-1	34	370	1	1	5037
4	3	1	1	1	54	277	2	1	6584
3	1	0	0	-1	33	247	2	1	7757
1	1	0	0	1	51	450	1	1	9032
2	4	1	1	-1	32	419	1	1	10550
2	4	0	0	1	53	300	1	1	11979
1	1	0	0	1	51	350	1	1	13263
2	1	0	0	1	51	287	1	1	14933
2	2	0	0	1	51	333	1	1	16484
4	2	1	1	1	52	334	2	1	17681
4	2	0	0	-1	33	350	2	1	18951
1	2	1	1	-1	32	556	1	1	20773
4	1	0	0	-1	33	0	0	0	24410
1	1	0	0	1	51	325	1	1	25599
3	2	0	0	-1	31	283	2	1	27194
3	2	1	1	1	52	305	2	1	28870
2	4	1	1	-1	34	277	2	0	30300
4	4	0	0	-1	33	361	2	1	31713
4	1	0	0	-1	31	319	2	1	33317
3	1	0	0	-1	31	383	1	0	34781
4	3	1	1	1	52	367	2	1	35972
1	3	1	1	-1	34	326	1	1	37318
4	4	1	1	1	54	286	2	1	38524
1	4	0	0	1	53	330	2	0	40157
2	2	0	0	1	51	338	1	1	41791
4	2	1	1	1	52	467	2	1	43492
3	1	0	0	-1	33	542	2	1	45205
2	1	0	0	1	51	390	2	0	46990
2	3	1	1	-1	32	479	1	1	48814
3	3	1	1	1	54	356	2	1	50648
3	3	1	1	1	54	361	2	1	52477
2	3	1	1	-1	34	391	2	0	53800
4	4	1	1	1	54	334	2	1	55445
3	4	0	0	-1	33	395	2	1	57082
1	4	1	1	-1	32	534	1	1	58788
3	4	0	0	-1	33	281	2	1	60277
3	1	0	0	-1	31	325	2	1	62006
1	1	0	0	1	51	424	1	1	63673
2	3	1	1	-1	32	429	1	1	65462
4	3	1	1	1	54	371	2	1	66709
1	4	1	1	-1	34	363	1	1	68490
4	4	0	0	-1	33	369	2	1	70181
3	2	0	0	-1	31	296	2	1	71426
3	2	1	1	1	52	377	2	1	72982
2	2	0	0	1	53	440	1	1	74500
2	2	1	1	-1	32	548	1	1	75956
3	1	0	0	-1	33	335	2	1	77096
3	1	0	0	-1	31	344	2	1	81375
2	1	0	0	1	51	347	1	1	82589
4	1	0	0	-1	31	263	2	1	83721
4	1	0	0	-1	31	296	2	1	85310
1	1	0	0	1	51	247	1	1	86485
4	4	1	1	1	52	356	2	1	88188
3	4	0	0	-1	33	345	1	0	89377
3	1	0	0	-1	31	361	2	1	90874
2	1	0	0	1	51	451	1	1	92268
3	2	0	0	-1	31	322	2	1	93547
1	2	1	1	-1	32	410	1	1	95386
3	4	1	1	1	54	294	2	1	96515
4	4	0	0	-1	33	300	2	1	97711
1	2	0	0	1	51	402	1	1	98982
2	2	1	1	-1	32	330	1	1	100226
4	1	0	0	-1	33	354	2	1	101792
4	1	0	0	-1	31	300	2	1	103389
1	4	1	1	-1	32	377	1	1	105027
2	4	0	0	1	53	396	1	1	106770
3	2	0	0	-1	31	414	2	1	108073
1	2	1	1	-1	32	479	1	1	110026
2	2	0	0	1	53	294	2	0	111407
2	2	1	1	-1	32	506	1	1	112890
3	2	0	0	-1	33	368	2	1	114600
2	2	1	1	-1	32	381	1	1	116437
3	1	0	0	-1	33	381	2	1	117699
3	1	0	0	-1	31	326	2	1	118974
2	3	1	1	-1	32	451	1	1	120457
2	3	1	1	-1	34	290	1	1	122021
1	2	0	0	1	53	491	1	1	123648
3	2	1	1	1	52	332	2	1	125185
4	3	1	1	1	54	387	2	1	127070
3	3	1	1	1	54	310	2	1	128517
3	1	0	0	-1	33	282	2	1	129818
1	1	0	0	1	51	374	2	0	131658
4	1	0	0	-1	31	305	2	1	132848
3	1	0	0	-1	31	361	2	1	134359
1	3	1	1	-1	32	497	1	1	135757
4	3	1	1	1	54	339	2	1	137289
2	3	1	1	-1	34	526	1	1	139286
4	3	1	1	1	54	284	2	1	140525
2	1	0	0	1	53	548	1	1	141935
3	1	0	0	-1	31	305	2	1	143199
4	1	0	0	-1	31	322	2	1	144649
4	1	0	0	-1	31	286	2	1	146371
3	2	0	0	-1	31	448	2	1	147828
2	2	1	1	-1	32	436	1	1	149323
4	2	0	0	-1	33	495	2	1	150822
2	2	1	1	-1	32	410	1	1	152334
4	2	0	0	-1	33	399	2	1	154191
3	2	1	1	1	52	382	2	1	158393
1	1	0	0	1	53	505	1	1	159797
4	1	0	0	-1	31	293	2	1	161586
2	2	0	0	1	51	299	1	1	163204
1	2	1	1	-1	32	235	2	0	164273
2	4	1	1	-1	34	411	2	0	165738
1	4	0	0	1	53	432	1	1	167147
4	2	0	0	-1	31	268	2	1	168480
1	2	1	1	-1	32	426	1	1	169778
2	3	1	1	-1	34	460	1	1	171727
1	3	1	1	-1	34	251	2	0	173282
1	3	1	1	-1	34	379	1	1	174485
4	3	1	1	1	54	461	2	1	176036
1	3	1	1	-1	34	353	1	1	177666
3	3	1	1	1	54	496	2	1	179232
3	4	1	1	1	54	314	2	1	180571
2	4	0	0	1	53	392	1	1	181989
2	2	0	0	1	51	578	1	1	183549
3	2	1	1	1	52	424	2	1	184966
1	3	1	1	-1	34	402	1	1	186738
1	3	1	1	-1	34	364	1	1	188206
4	2	0	0	-1	33	338	2	1	189553
2	2	1	1	-1	32	415	1	1	191188
2	4	1	1	-1	34	326	1	1	192962
3	4	0	0	-1	33	299	2	1	194122
3	4	1	1	1	52	461	2	1	196080
4	4	0	0	-1	33	407	2	1	197982
3	2	0	0	-1	31	353	2	1	199380
3	2	1	1	1	52	449	2	1	200833
2	4	1	1	-1	34	394	1	1	202273
2	4	0	0	1	53	382	1	1	203595
3	3	1	1	1	52	370	2	1	205148
2	3	1	1	-1	34	417	1	1	207058
3	3	1	1	1	54	311	2	1	208708
3	3	1	1	1	54	306	2	1	209949
2	2	0	0	1	53	367	1	1	211275
1	2	1	1	-1	32	294	2	0	212786
2	4	1	1	-1	34	452	1	1	214661
4	4	0	0	-1	33	290	2	1	215843
3	2	0	0	-1	31	307	2	1	217110
1	2	1	1	-1	32	401	1	1	218513
4	3	1	1	1	54	361	1	0	220054
4	3	1	1	1	54	383	2	1	221823
1	3	1	1	-1	34	375	1	1	223665
3	3	1	1	1	54	328	2	1	225369
2	2	0	0	1	53	506	1	1	227331
4	2	1	1	1	52	364	2	1	228742
4	1	0	0	-1	33	515	2	1	230411
3	1	0	0	-1	31	411	2	1	232327
4	2	0	0	-1	31	408	2	1	233767
2	2	1	1	-1	32	401	1	1	238978
4	2	0	0	-1	33	305	2	1	240730
4	2	1	1	1	52	318	2	1	242062
1	3	1	1	-1	34	306	2	0	243867
2	3	1	1	-1	34	495	1	1	245450
4	3	1	1	1	54	339	2	1	246613
2	3	1	1	-1	34	343	1	1	248148
1	2	0	0	1	53	306	1	1	249609
1	2	1	1	-1	32	370	1	1	251141
2	2	0	0	1	53	317	2	0	252476
3	2	1	1	1	52	348	2	1	253971
2	1	0	0	1	53	273	2	0	255762
3	1	0	0	-1	31	260	2	1	256904
1	2	0	0	1	51	346	2	0	258262
4	2	1	1	1	52	414	2	1	259971
1	4	1	1	-1	34	287	1	1	261574
1	4	0	0	1	53	328	1	1	263021
4	3	1	1	1	52	325	2	1	264782
3	3	1	1	1	54	449	2	1	266182
4	4	1	1	1	54	331	2	1	268028
4	4	0	0	-1	33	303	2	1	269831
3	4	1	1	1	52	542	2	1	271632
4	4	0	0	-1	33	354	2	1	272882
2	4	1	1	-1	32	406	1	1	274673
1	4	0	0	1	53	266	2	0	276143
4	1	0	0	-1	31	448	2	1	277449
1	1	0	0	1	51	348	1	1	278654
4	4	1	1	1	52	377	2	1	280536
3	4	0	0	-1	33	326	2	1	281862
4	4	1	1	1	52	333	2	1	283059
3	4	0	0	-1	33	305	2	1	284749
3	4	1	1	1	52	330	2	1	286301
2	4	0	0	1	53	558	1	1	287879
4	1	0	0	-1	31	321	2	1	289478
4	1	0	0	-1	31	277	2	1	290567
1	1	0	0	1	51	457	1	1	292512
3	1	0	0	-1	31	397	2	1	294146
2	3	1	1	-1	32	285	2	0	295576
3	3	1	1	1	54	374	2	1	297241
2	4	1	1	-1	34	420	1	1	298543
2	4	0	0	1	53	328	1	1	299771
3	4	1	1	1	52	375	2	1	301288
3	4	0	0	-1	33	325	2	1	303018
2	4	1	1	-1	32	520	1	1	305021
2	4	0	0	1	53	562	1	1	306399
1	1	0	0	1	51	353	1	1	308168
4	1	0	0	-1	31	329	2	1	309386
2	4	1	1	-1	32	591	1	1	310853
3	4	0	0	-1	33	359	2	1	312141
3	1	0	0	-1	31	340	2	1	313971
2	1	0	0	1	51	368	1	1	317545
2	1	0	0	1	51	343	1	1	319036
1	1	0	0	1	51	334	1	1	320183
3	1	0	0	-1	31	344	2	1	321537
1	1	0	0	1	51	538	1	1	322892
1	1	0	0	1	51	327	1	1	324251
4	1	0	0	-1	31	275	2	1	325610
4	4	1	1	1	52	305	2	1	326893
1	4	0	0	1	53	424	1	1	328631
3	2	0	0	-1	31	375	2	1	330477
4	2	1	1	1	52	419	2	1	331861
3	3	1	1	1	54	399	2	1	333496
3	3	1	1	1	54	295	2	1	334619
1	2	0	0	1	53	445	1	1	336409
1	2	1	1	-1	32	388	1	1	337828
4	4	1	1	1	54	377	2	1	339029
1	4	0	0	1	53	405	1	1	340499
1	2	0	0	1	51	294	1	1	341663
3	2	1	1	1	52	334	2	1	343382
2	1	0	0	1	53	394	1	1	344620
1	1	0	0	1	51	332	2	0	346116
1	4	1	1	-1	32	343	1	1	347835
4	4	0	0	-1	33	326	2	1	349295
1	4	1	1	-1	32	529	1	1	351193
2	4	0	0	1	53	363	1	1	352894
1	4	1	1	-1	32	349	1	1	354281
1	4	0	0	1	53	362	1	1	356045
3	4	1	1	1	52	495	2	1	357514
3	4	0	0	-1	33	315	2	1	358740
2	1	0	0	1	51	399	1	1	360378
4	1	0	0	-1	31	384	2	1	362051
3	4	1	1	1	52	450	2	1	363760
2	4	0	0	1	53	463	1	1	365288
1	2	0	0	1	51	487	1	1	367043
3	2	1	1	1	52	298	2	1	368446
3	3	1	1	1	54	295	2	1	369686
4	3	1	1	1	54	360	2	1	371094
1	3	1	1	-1	34	365	1	1	372927
4	3	1	1	1	54	523	2	1	374904
3	4	1	1	1	54	328	2	1	376083
4	4	0	0	-1	33	353	2	1	377332
2	1	0	0	1	51	493	1	1	378959
2	1	0	0	1	51	374	1	1	380835
3	2	0	0	-1	31	239	2	1	382504
1	2	1	1	-1	32	402	1	1	384059
4	3	1	1	1	54	310	2	1	385882
2	3	1	1	-1	34	572	1	1	387686
3	2	0	0	-1	33	384	2	1	389077
3	2	1	1	1	52	364	2	1	390625
2	3	1	1	-1	34	361	1	1	392442
4	3	1	1	1	54	312	2	1	398913
4	4	1	1	1	54	350	2	1	400458
1	4	0	0	1	53	344	1	1	401803
1	3	1	1	-1	32	369	1	1	403081
4	3	1	1	1	54	324	2	1	404542
4	4	1	1	1	54	322	2	1	405831
2	4	0	0	1	53	307	2	0	407241
3	1	0	0	-1	31	392	2	1	408543
2	1	0	0	1	51	496	1	1	410058
4	4	1	1	1	52	367	2	1	411855
3	4	0	0	-1	33	310	2	1	413218
2	4	1	1	-1	32	380	1	1	414911
3	4	0	0	-1	33	295	2	1	416432
1	3	1	1	-1	32	411	1	1	417693
1	3	1	1	-1	34	355	1	1	419312
4	3	1	1	1	54	291	2	1	420552
2	3	1	1	-1	34	388	1	1	422296
1	3	1	1	-1	34	430	1	1	424212
3	3	1	1	1	54	296	2	1	425920
4	3	1	1	1	54	334	2	1	427265
4	3	1	1	1	54	329	2	1	428698
3	1	0	0	-1	33	343	1	0	430254
4	1	0	0	-1	31	328	2	1	431963
3	3	1	1	1	52	335	2	1	433642
2	3	1	1	-1	34	480	1	1	435278
2	1	0	0	1	53	499	1	1	437058
3	1	0	0	-1	31	281	2	1	438538
1	2	0	0	1	51	520	1	1	440368
3	2	1	1	1	52	344	2	1	441705
1	1	0	0	1	53	376	1	1	442975
4	1	0	0	-1	31	359	2	1	444552
3	4	1	1	1	52	421	2	1	446429
3	4	0	0	-1	33	478	2	1	448031
2	3	1	1	-1	32	416	1	1	449415
3	3	1	1	1	54	407	2	1	451195
3	3	1	1	1	54	365	2	1	452415
4	3	1	1	1	54	409	2	1	453782
4	1	0	0	-1	33	433	2	1	455343
3	1	0	0	-1	31	296	2	1	456733
4	2	0	0	-1	31	285	2	1	458286
1	2	1	1	-1	32	290	2	0	459656
2	4	1	1	-1	34	565	1	1	461584
2	4	0	0	1	53	393	1	1	463420
3	4	1	1	1	52	417	2	1	464961
3	4	0	0	-1	33	273	2	1	466307
4	1	0	0	-1	31	424	2	1	467567
4	1	0	0	-1	31	443	2	1	469513
3	4	1	1	1	52	316	2	1	471171
4	4	0	0	-1	33	263	2	1	472295
3	3	1	1	1	52	313	2	1	473846
2	3	1	1	-1	34	442	1	1	479762
4	1	0	0	-1	33	350	2	1	481512
1	1	0	0	1	51	298	1	1	483091
1	2	0	0	1	51	361	1	1	484558
4	2	1	1	1	52	417	2	1	486185
2	2	0	0	1	53	404	1	1	488057
2	2	1	1	-1	32	352	1	1	489253
1	2	0	0	1	53	416	1	1	491117
3	2	1	1	1	52	361	2	1	492372
3	1	0	0	-1	33	387	2	1	494072
2	1	0	0	1	51	418	1	1	495840
4	1	0	0	-1	31	258	2	1	497157
4	1	0	0	-1	31	330	2	1	498458
1	1	0	0	1	51	463	1	1	499854
4	1	0	0	-1	31	294	2	1	501430
2	3	1	1	-1	32	407	1	1	502846
4	3	1	1	1	54	342	2	1	504178
1	2	0	0	1	53	392	1	1	505789
4	2	1	1	1	52	333	2	1	507261
3	4	1	1	1	54	344	2	1	508706
4	4	0	0	-1	33	382	2	1	510121
2	4	1	1	-1	32	407	1	1	511504
3	4	0	0	-1	33	281	2	1	512903
3	2	0	0	-1	31	292	2	1	514431
2	2	1	1	-1	32	386	1	1	516266
3	1	0	0	-1	33	285	2	1	517931
1	1	0	0	1	51	542	1	1	519680
1	3	1	1	-1	32	339	1	1	521116
4	3	1	1	1	54	333	2	1	522926
2	3	1	1	-1	34	472	1	1	524443
4	3	1	1	1	54	285	2	1	525707
2	2	0	0	1	53	473	1	1	527370
2	2	1	1	-1	32	432	1	1	528718
4	3	1	1	1	54	351	2	1	530325
4	3	1	1	1	54	373	2	1	531730
2	1	0	0	1	53	357	1	1	533301
1	1	0	0	1	51	628	1	1	535356
2	2	0	0	1	51	321	2	0	537070
1	2	1	1	-1	32	306	1	1	538608
4	4	1	1	1	54	325	2	1	540082
1	4	0	0	1	53	529	1	1	542115
1	1	0	0	1	51	306	1	1	543459
2	1	0	0	1	51	407	1	1	545141
2	2	0	0	1	51	337	1	1	546341
1	2	1	1	-1	32	400	1	1	547857
4	3	1	1	1	54	487	2	1	549851
2	3	1	1	-1	34	557	1	1	551741
3	2	0	0	-1	33	407	2	1	553520
1	2	1	1	-1	32	357	1	1	555026
1	4	1	1	-1	34	328	1	1	556367
4	4	0	0	-1	33	348	1	0	559987
2	1	0	0	1	51	401	1	1	561568
2	1	0	0	1	51	359	1	1	563364
4	4	1	1	1	52	362	2	1	564995
2	4	0	0	1	53	535	1	1	566733
2	1	0	0	1	51	355	1	1	568017
1	1	0	0	1	51	434	2	0	569683
1	4	1	1	-1	32	408	1	1	571010
4	4	0	0	-1	33	368	2	1	572524
2	3	1	1	-1	32	506	1	1	573944
3	3	1	1	1	54	358	2	1	575806
4	2	0	0	-1	33	269	2	1	577140
3	2	1	1	1	52	471	2	1	579065
2	1	0	0	1	53	523	1	1	580461
3	1	0	0	-1	31	377	2	1	582068
3	1	0	0	-1	31	300	2	1	583734
2	1	0	0	1	51	286	1	1	585369
2	3	1	1	-1	32	518	1	1	586719
4	3	1	1	1	54	428	2	1	588268
1	3	1	1	-1	34	578	1	1	590027
3	3	1	1	1	54	312	2	1	591244
3	3	1	1	1	54	299	2	1	592370
1	3	1	1	-1	34	315	2	0	593883
1	4	1	1	-1	34	344	1	1	595070
4	4	0	0	-1	33	367	2	1	596262
3	2	0	0	-1	31	590	2	1	597972
2	2	1	1	-1	32	290	2	0	599478
4	1	0	0	-1	33	325	2	1	601117
4	1	0	0	-1	31	371	2	1	602856
1	4	1	1	-1	32	396	1	1	604171
3	4	0	0	-1	33	522	2	1	605662
3	2	0	0	-1	31	452	2	1	607375
4	2	1	1	1	52	340	1	0	608956
3	2	0	0	-1	33	291	2	1	610131
2	2	1	1	-1	32	449	1	1	611473
4	2	0	0	-1	33	505	2	1	613378
1	2	1	1	-1	32	382	1	1	614749
4	2	0	0	-1	33	352	2	1	615916
1	2	1	1	-1	32	397	1	1	617541
2	3	1	1	-1	34	435	1	1	619211
3	3	1	1	1	54	383	2	1	621055
4	4	1	1	1	54	431	2	1	622366
2	4	0	0	1	53	469	1	1	624339
1	3	1	1	-1	32	595	1	1	626415
2	3	1	1	-1	34	412	1	1	627639
3	2	0	0	-1	33	397	2	1	629089
2	2	1	1	-1	32	401	1	1	630821
2	1	0	0	1	53	381	1	1	632132
3	1	0	0	-1	31	347	2	1	633884
1	1	0	0	1	51	402	1	1	635280
2	1	0	0	1	51	358	1	1	639344
2	3	1	1	-1	32	311	1	1	640474
3	3	1	1	1	54	370	2	1	642233
3	1	0	0	-1	33	285	2	1	643530
2	1	0	0	1	51	342	1	1	645363
2	1	0	0	1	51	358	1	1	646784
4	1	0	0	-1	31	346	2	1	648469
2	1	0	0	1	51	338	1	1	650282
3	1	0	0	-1	31	315	2	1	651730
1	1	0	0	1	51	327	1	1	653001
1	1	0	0	1	51	441	1	1	654370
3	1	0	0	-1	31	302	2	1	655590
4	1	0	0	-1	31	400	2	1	657168
4	1	0	0	-1	31	313	2	1	658970
1	1	0	0	1	51	413	1	1	660550
3	4	1	1	1	52	593	2	1	662159
4	4	0	0	-1	33	348	2	1	663537
4	1	0	0	-1	31	299	2	1	665165
1	1	0	0	1	51	250	1	1	666696
1	3	1	1	-1	32	589	1	1	668745
4	3	1	1	1	54	426	2	1	670236
2	1	0	0	1	53	434	1	1	671727
2	1	0	0	1	51	337	1	1	673148
1	4	1	1	-1	32	501	1	1	674864
4	4	0	0	-1	33	424	2	1	676312
1	3	1	1	-1	32	634	1	1	678303
2	3	1	1	-1	34	380	1	1	679591
2	4	1	1	-1	34	341	1	1	681081
3	4	0	0	-1	33	422	2	1	682793
4	3	1	1	1	52	383	2	1	684225
3	3	1	1	1	54	372	2	1	685971
2	4	1	1	-1	34	258	2	0	687325
1	4	0	0	1	53	324	1	1	688555
2	2	0	0	1	51	355	1	1	690424
2	2	1	1	-1	32	298	2	0	691938
4	2	0	0	-1	33	329	2	1	693422
2	2	1	1	-1	32	424	1	1	695339
4	4	1	1	1	54	430	2	1	697090
4	4	0	0	-1	33	323	2	1	698689
2	2	0	0	1	51	393	1	1	700291
3	2	1	1	1	52	469	2	1	701789
3	3	1	1	1	54	454	2	1	703449
2	3	1	1	-1	34	333	1	1	704824
4	2	0	0	-1	33	390	2	1	706111
3	2	1	1	1	52	346	1	0	707924
4	1	0	0	-1	33	324	2	1	709401
1	1	0	0	1	51	324	1	1	710872
3	1	0	0	-1	31	531	2	1	712448
1	1	0	0	1	51	466	1	1	714000
3	2	0	0	-1	31	296	2	1	715265
4	2	1	1	1	52	439	2	1	719080
1	3	1	1	-1	34	340	1	1	720761
4	3	1	1	1	54	298	2	1	721894
2	2	0	0	1	53	446	1	1	723482
2	2	1	1	-1	32	413	1	1	725155
3	4	1	1	1	54	318	2	1	726936
1	4	0	0	1	53	355	1	1	728342
2	4	1	1	-1	32	440	1	1	729612
1	4	0	0	1	53	509	1	1	731286
4	4	1	1	1	52	487	2	1	733247
4	4	0	0	-1	33	315	2	1	734752
1	3	1	1	-1	32	544	1	1	736167
1	3	1	1	-1	34	373	1	1	737791
3	3	1	1	1	54	314	2	1	739034
4	3	1	1	1	54	396	2	1	740862
4	3	1	1	1	54	299	2	1	742264
3	3	1	1	1	54	318	2	1	743521
4	2	0	0	-1	33	353	2	1	744734
3	2	1	1	1	52	346	2	1	746052
3	3	1	1	1	54	347	2	1	747404
1	3	1	1	-1	34	537	1	1	749299
3	4	1	1	1	54	331	2	1	750647
1	4	0	0	1	53	433	1	1	751969
2	2	0	0	1	51	400	2	0	753744
2	2	1	1	-1	32	417	1	1	755540
4	2	0	0	-1	33	336	2	1	757051
3	2	1	1	1	52	344	2	1	758804
2	3	1	1	-1	34	420	1	1	760537
2	3	1	1	-1	34	362	1	1	761771
3	2	0	0	-1	33	441	2	1	763370
3	2	1	1	1	52	364	2	1	764813
4	3	1	1	1	54	442	2	1	766152
3	3	1	1	1	54	345	2	1	767730
1	1	0	0	1	53	397	1	1	769227
4	1	0	0	-1	31	426	2	1	770969
2	3	1	1	-1	32	549	1	1	772975
4	3	1	1	1	54	387	2	1	774622
2	1	0	0	1	53	334	1	1	776009
4	1	0	0	-1	31	302	2	1	777479
4	4	1	1	1	52	297	2	1	778981
1	4	0	0	1	53	313	1	1	780618
2	3	1	1	-1	32	270	2	0	781815
2	3	1	1	-1	34	328	1	1	783394
1	3	1	1	-1	34	356	1	1	784703
3	3	1	1	1	54	438	2	1	786530
4	3	1	1	1	54	319	2	1	787824
1	3	1	1	-1	34	376	1	1	789038
3	4	1	1	1	54	418	2	1	790875
1	4	0	0	1	53	385	1	1	792156
1	3	1	1	-1	32	387	1	1	793543
3	3	1	1	1	54	339	1	0	797151
