# Supplementary material for: Frequency Band-Specific Electrical Brain Stimulation Modulates Cognitive Control Processes
Source: PLoS One. 2015 Sep 25;10(9):e0138984. doi: 10.1371/journal.pone.0138984 (PMC4583279; doi:10.1371/journal.pone.0138984)
Supplement: S2 File — This zip archive contains the necessary Matlab code, SPSS syntax, SPSS data and raw logfile data to perform the analyses described in the paper. EEG data and Matlab code to extract peak frequencies are available upon request (joramvandriel@gmail.com). (ZIP) [file pone.0138984.s002.zip › S2_File/rawdata/alpha/pp11_simonA1_PRE-STIM_EEG.txt]

4	3	1	1	-1	32	523	2	1	14081
2	3	1	1	1	54	378	1	1	15959
3	3	1	1	-1	34	438	2	1	17673
2	3	1	1	1	54	407	1	1	19408
3	1	0	0	1	53	619	2	1	21270
3	1	0	0	1	51	474	2	1	22654
2	3	1	1	1	52	399	1	1	24333
4	3	1	1	-1	34	437	2	1	25929
2	4	1	1	1	54	353	1	1	27188
4	4	0	0	1	53	457	2	1	28672
4	1	0	0	1	51	406	2	1	30214
2	1	0	0	-1	31	360	1	1	31745
2	2	0	0	-1	31	356	1	1	33441
3	2	1	1	-1	32	464	2	1	34745
2	1	0	0	-1	33	416	1	1	36686
3	1	0	0	1	51	378	2	1	38371
2	2	0	0	-1	31	309	1	1	40213
1	2	1	1	1	52	572	1	1	42227
1	4	1	1	1	54	340	1	1	43987
2	4	0	0	-1	33	426	1	1	45546
2	2	0	0	-1	31	347	1	1	47107
1	2	1	1	1	52	314	2	0	48699
3	2	0	0	1	53	476	2	1	50652
1	2	1	1	1	52	713	1	1	52405
3	1	0	0	1	53	589	2	1	54401
2	1	0	0	-1	31	339	1	1	55956
1	2	0	0	-1	31	337	1	1	57654
1	2	1	1	1	52	434	1	1	59418
4	4	1	1	-1	34	560	2	1	61007
4	4	0	0	1	53	525	2	1	62655
1	2	0	0	-1	31	729	1	1	64442
4	2	1	1	-1	32	461	2	1	65988
2	1	0	0	-1	33	495	1	1	67798
1	1	0	0	-1	31	398	1	1	69693
4	1	0	0	1	51	373	2	1	71569
1	1	0	0	-1	31	266	1	1	72951
4	2	0	0	1	51	292	2	1	74294
1	2	1	1	1	52	468	1	1	75653
3	2	0	0	1	53	567	2	1	77046
3	2	1	1	-1	32	583	2	1	78460
2	2	0	0	-1	33	442	1	1	80088
3	2	1	1	-1	32	502	2	1	81794
4	4	1	1	-1	34	623	2	1	83390
3	4	0	0	1	53	637	2	1	85080
1	3	1	1	1	52	412	1	1	86549
4	3	1	1	-1	34	548	2	1	88431
4	4	1	1	-1	34	448	2	1	89857
1	4	0	0	-1	33	504	1	1	91537
2	1	0	0	-1	31	537	2	0	93170
4	1	0	0	1	51	400	2	1	99891
2	2	0	0	-1	31	458	1	1	101241
1	2	1	1	1	52	382	1	1	102491
4	3	1	1	-1	34	308	1	0	104108
2	3	1	1	1	54	525	1	1	105591
2	2	0	0	-1	33	501	1	1	107235
3	2	1	1	-1	32	582	2	1	109006
1	4	1	1	1	54	388	1	1	110327
3	4	0	0	1	53	427	2	1	111669
3	4	1	1	-1	32	481	2	1	113319
2	4	0	0	-1	33	462	1	1	114704
2	3	1	1	1	52	471	1	1	116022
3	3	1	1	-1	34	378	2	1	117893
2	3	1	1	1	54	517	1	1	119554
1	3	1	1	1	54	367	1	1	121445
4	4	1	1	-1	34	446	1	0	122851
3	4	0	0	1	53	567	2	1	124573
1	2	0	0	-1	31	509	1	1	126551
1	2	1	1	1	52	583	1	1	128138
4	1	0	0	1	53	460	2	1	129502
1	1	0	0	-1	31	560	1	1	131468
3	2	0	0	1	51	449	2	1	132832
4	2	1	1	-1	32	500	2	1	134434
3	1	0	0	1	53	468	2	1	136397
2	1	0	0	-1	31	375	1	1	137746
2	4	1	1	1	52	467	1	1	139635
3	4	0	0	1	53	419	2	1	141510
1	1	0	0	-1	31	659	1	1	143158
4	1	0	0	1	51	266	2	1	144291
4	3	1	1	-1	32	572	2	1	146270
3	3	1	1	-1	34	404	2	1	147645
1	2	0	0	-1	33	437	1	1	149407
2	2	1	1	1	52	416	1	1	151061
4	4	1	1	-1	34	476	2	1	153039
3	4	0	0	1	53	629	2	1	154643
3	1	0	0	1	51	491	2	1	156321
2	1	0	0	-1	31	493	1	1	157665
1	4	1	1	1	52	436	1	1	159552
4	4	0	0	1	53	374	2	1	160850
3	2	0	0	1	51	290	2	1	162660
2	2	1	1	1	52	425	1	1	164180
3	4	1	1	-1	34	595	2	1	165900
2	4	0	0	-1	33	508	1	1	167840
2	1	0	0	-1	31	405	1	1	169263
3	1	0	0	1	51	498	2	1	171191
2	4	1	1	1	52	607	1	1	172621
1	4	0	0	-1	33	476	1	1	174321
4	4	1	1	-1	32	655	2	1	176019
2	4	0	0	-1	33	485	1	1	177644
1	2	0	0	-1	31	611	1	1	179620
3	2	1	1	-1	32	371	2	1	185306
1	2	0	0	-1	33	474	1	1	187014
1	2	1	1	1	52	533	1	1	188904
2	4	1	1	1	54	267	1	1	190087
2	4	0	0	-1	33	278	1	1	191616
3	3	1	1	-1	32	496	2	1	193299
1	3	1	1	1	54	405	1	1	194606
4	4	1	1	-1	34	581	2	1	196054
3	4	0	0	1	53	383	2	1	197582
1	3	1	1	1	52	559	1	1	199455
2	3	1	1	1	54	678	1	1	201035
2	3	1	1	1	54	328	1	1	202332
1	3	1	1	1	54	283	1	1	203925
1	3	1	1	1	54	356	1	1	205777
4	3	1	1	-1	34	499	1	0	207165
3	2	0	0	1	53	460	2	1	209002
1	2	1	1	1	52	449	1	1	210904
3	2	0	0	1	53	504	2	1	212545
1	2	1	1	1	52	536	1	1	214215
3	2	0	0	1	53	637	2	1	216148
1	2	1	1	1	52	351	1	1	217952
3	4	1	1	-1	34	575	2	1	219529
3	4	0	0	1	53	433	2	1	221134
2	4	1	1	1	52	465	1	1	222993
4	4	0	0	1	53	558	2	1	225068
2	1	0	0	-1	31	387	1	1	226719
2	1	0	0	-1	31	350	1	1	228211
1	4	1	1	1	52	439	1	1	229714
3	4	0	0	1	53	511	2	1	231209
2	4	1	1	1	52	517	1	1	232649
4	4	0	0	1	53	608	2	1	234619
2	1	0	0	-1	31	267	1	1	235908
2	1	0	0	-1	31	274	1	1	237600
3	4	1	1	-1	32	449	2	1	239569
1	4	0	0	-1	33	415	1	1	240962
1	4	1	1	1	52	440	1	1	242663
4	4	0	0	1	53	921	2	1	244467
3	3	1	1	-1	32	485	2	1	246183
1	3	1	1	1	54	450	1	1	247536
1	4	1	1	1	54	292	1	1	248794
4	4	0	0	1	53	534	2	1	250381
1	4	1	1	1	52	442	1	1	251761
3	4	0	0	1	53	312	2	1	253369
2	1	0	0	-1	31	406	1	1	254877
2	1	0	0	-1	31	405	1	1	256547
1	3	1	1	1	52	582	1	1	258172
4	3	1	1	-1	34	563	2	1	259567
3	2	0	0	1	53	360	2	1	260787
3	2	1	1	-1	32	387	2	1	262556
2	4	1	1	1	54	544	1	1	264022
4	4	0	0	1	53	459	2	1	269594
3	1	0	0	1	51	342	2	1	270980
2	1	0	0	-1	31	271	1	1	272282
2	2	0	0	-1	31	372	1	1	273684
4	2	1	1	-1	32	394	2	1	274991
4	3	1	1	-1	34	427	2	1	276436
3	3	1	1	-1	34	366	2	1	277691
2	3	1	1	1	54	419	1	1	279193
4	3	1	1	-1	34	497	2	1	281181
2	3	1	1	1	54	413	1	1	282581
3	3	1	1	-1	34	394	2	1	284238
1	2	0	0	-1	33	424	1	1	286184
3	2	1	1	-1	32	315	1	0	287751
1	4	1	1	1	54	416	2	0	289597
1	4	0	0	-1	33	457	1	1	291559
4	2	0	0	1	51	606	2	1	293676
4	2	1	1	-1	32	473	2	1	295267
2	2	0	0	-1	33	462	1	1	297240
3	2	1	1	-1	32	525	2	1	298596
4	2	0	0	1	53	430	2	1	300195
2	2	1	1	1	52	443	1	1	301684
3	4	1	1	-1	34	534	2	1	303571
3	4	0	0	1	53	482	2	1	305212
1	4	1	1	1	52	442	1	1	306579
1	4	0	0	-1	33	547	2	0	308351
2	3	1	1	1	52	476	1	1	310141
1	3	1	1	1	54	355	1	1	311996
3	1	0	0	1	53	617	2	1	313993
1	1	0	0	-1	31	612	1	1	315837
3	4	1	1	-1	32	433	2	1	317568
3	4	0	0	1	53	616	2	1	319588
2	2	0	0	-1	31	349	1	1	321212
2	2	1	1	1	52	424	1	1	322684
4	1	0	0	1	53	443	2	1	324555
2	1	0	0	-1	31	373	1	1	326011
1	2	0	0	-1	31	419	1	1	327380
2	2	1	1	1	52	394	1	1	328979
1	3	1	1	1	54	434	1	1	330933
4	3	1	1	-1	34	473	2	1	332406
1	3	1	1	1	54	387	1	1	334268
3	3	1	1	-1	34	558	2	1	336296
3	2	0	0	1	53	476	2	1	337902
2	2	1	1	1	52	480	1	1	339505
4	1	0	0	1	53	450	1	0	341432
1	1	0	0	-1	31	619	1	1	343416
1	3	1	1	1	52	361	1	1	345172
4	3	1	1	-1	34	542	2	1	346797
1	1	0	0	-1	33	424	1	1	348650
2	1	0	0	-1	31	537	1	1	350310
3	1	0	0	1	51	417	2	1	351853
1	1	0	0	-1	31	469	1	1	357501
4	4	1	1	-1	32	474	1	0	358947
2	4	0	0	-1	33	537	1	1	360429
1	1	0	0	-1	31	582	1	1	361876
2	1	0	0	-1	31	594	1	1	363466
1	4	1	1	1	52	495	1	1	364968
2	4	0	0	-1	33	353	1	1	366269
3	4	1	1	-1	32	494	2	1	367647
2	4	0	0	-1	33	533	1	1	369262
2	2	0	0	-1	31	390	1	1	370566
3	2	1	1	-1	32	548	2	1	372023
1	2	0	0	-1	33	366	1	1	373615
3	2	1	1	-1	32	822	2	1	375958
4	2	0	0	1	53	599	2	1	377850
1	2	1	1	1	52	469	1	1	379522
3	4	1	1	-1	34	559	2	1	381130
4	4	0	0	1	53	0	0	0	385091
1	3	1	1	1	52	454	1	1	386804
1	3	1	1	1	54	337	1	1	388003
4	4	1	1	-1	34	365	2	1	389299
2	4	0	0	-1	33	454	2	0	391024
2	1	0	0	-1	31	347	1	1	392687
3	1	0	0	1	51	500	2	1	394641
4	1	0	0	1	51	480	2	1	396069
2	1	0	0	-1	31	373	1	1	397869
4	3	1	1	-1	32	510	2	1	399471
2	3	1	1	1	54	349	1	1	401249
3	3	1	1	-1	34	378	2	1	403135
2	3	1	1	1	54	435	1	1	404554
4	3	1	1	-1	34	384	2	1	406149
3	3	1	1	-1	34	491	2	1	407553
1	4	1	1	1	54	574	1	1	409198
4	4	0	0	1	53	620	2	1	410676
4	1	0	0	1	51	424	2	1	412581
1	1	0	0	-1	31	679	1	1	414550
3	3	1	1	-1	32	535	2	1	416287
4	3	1	1	-1	34	445	2	1	418033
1	1	0	0	-1	33	388	1	1	419337
3	1	0	0	1	51	382	2	1	421218
4	3	1	1	-1	32	480	2	1	423191
1	3	1	1	1	54	387	1	1	424648
4	3	1	1	-1	34	570	2	1	426165
2	3	1	1	1	54	513	1	1	427818
2	1	0	0	-1	33	364	1	1	429514
1	1	0	0	-1	31	369	1	1	431041
3	4	1	1	-1	32	319	1	0	432758
2	4	0	0	-1	33	623	1	1	434393
3	1	0	0	1	51	307	2	1	436025
3	1	0	0	1	51	329	2	1	437585
1	1	0	0	-1	31	399	1	1	438978
4	1	0	0	1	51	644	2	1	445927
1	3	1	1	1	52	356	2	0	447126
3	3	1	1	-1	34	261	1	0	448446
1	3	1	1	1	54	911	2	0	450488
2	3	1	1	1	54	524	1	1	452281
3	2	0	0	1	53	389	2	1	453824
1	2	1	1	1	52	493	1	1	455397
1	3	1	1	1	54	290	1	1	457040
2	3	1	1	1	54	470	1	1	458700
1	3	1	1	1	54	429	1	1	460440
4	3	1	1	-1	34	635	2	1	462232
4	1	0	0	1	53	368	1	0	463444
1	1	0	0	-1	31	452	1	1	465015
4	4	1	1	-1	32	632	2	1	466618
1	4	0	0	-1	33	478	1	1	468414
3	1	0	0	1	51	359	2	1	469611
3	1	0	0	1	51	414	2	1	471536
1	3	1	1	1	52	437	1	1	472841
3	3	1	1	-1	34	396	2	1	474465
2	2	0	0	-1	33	355	1	1	476144
3	2	1	1	-1	32	477	2	1	477756
4	2	0	0	1	53	522	2	1	479135
4	2	1	1	-1	32	390	2	1	480761
3	2	0	0	1	53	386	2	1	482300
4	2	1	1	-1	32	477	2	1	483874
4	3	1	1	-1	34	352	2	1	485132
1	3	1	1	1	54	426	1	1	486974
4	3	1	1	-1	34	571	2	1	488968
3	3	1	1	-1	34	406	2	1	490771
4	3	1	1	-1	34	365	2	1	492278
2	3	1	1	1	54	493	1	1	493895
4	2	0	0	1	53	734	2	1	495628
3	2	1	1	-1	32	436	2	1	497420
4	3	1	1	-1	34	578	2	1	498821
3	3	1	1	-1	34	495	2	1	500464
3	3	1	1	-1	34	419	2	1	502115
2	3	1	1	1	54	346	1	1	503919
4	3	1	1	-1	34	424	2	1	505831
4	3	1	1	-1	34	364	2	1	507040
1	2	0	0	-1	33	537	1	1	508575
4	2	1	1	-1	32	540	2	1	510327
4	2	0	0	1	53	443	2	1	511733
1	2	1	1	1	52	643	1	1	513601
2	4	1	1	1	54	358	1	1	515102
4	4	0	0	1	53	365	2	1	516969
2	2	0	0	-1	31	518	1	1	518963
1	2	1	1	1	52	607	1	1	520596
2	3	1	1	1	54	383	1	1	522087
3	3	1	1	-1	34	397	2	1	523835
3	2	0	0	1	53	481	2	1	525322
2	2	1	1	1	52	456	1	1	532345
4	1	0	0	1	53	383	2	1	533887
3	1	0	0	1	51	388	2	1	535622
4	2	0	0	1	51	489	2	1	537512
3	2	1	1	-1	32	321	2	1	539224
3	1	0	0	1	53	318	2	1	541009
2	1	0	0	-1	31	296	1	1	542370
2	2	0	0	-1	31	371	1	1	543758
1	2	1	1	1	52	333	2	0	545286
1	4	1	1	1	54	432	1	1	547127
2	4	0	0	-1	33	409	1	1	548544
3	1	0	0	1	51	407	2	1	550296
4	1	0	0	1	51	857	2	1	552564
2	2	0	0	-1	31	391	1	1	553804
3	2	1	1	-1	32	502	2	1	555240
4	1	0	0	1	53	656	2	1	556867
2	1	0	0	-1	31	368	1	1	558158
4	1	0	0	1	51	428	2	1	559658
2	1	0	0	-1	31	387	1	1	561381
3	2	0	0	1	51	379	2	1	563178
2	2	1	1	1	52	516	1	1	564895
3	2	0	0	1	53	577	2	1	566586
2	2	1	1	1	52	423	1	1	567888
3	3	1	1	-1	34	390	2	1	569725
3	3	1	1	-1	34	608	2	1	571788
2	4	1	1	1	54	416	1	1	573645
2	4	0	0	-1	33	492	1	1	575012
1	1	0	0	-1	31	475	1	1	576467
1	1	0	0	-1	31	329	1	1	577882
4	2	0	0	1	51	326	2	1	579651
1	2	1	1	1	52	528	1	1	581504
4	4	1	1	-1	34	376	2	1	583056
4	4	0	0	1	53	394	2	1	584403
2	4	1	1	1	52	392	1	1	585654
4	4	0	0	1	53	336	2	1	587337
3	3	1	1	-1	32	533	2	1	589223
3	3	1	1	-1	34	451	2	1	590661
4	4	1	1	-1	34	376	2	1	592317
3	4	0	0	1	53	348	2	1	593774
1	1	0	0	-1	31	371	2	0	595344
4	1	0	0	1	51	414	2	1	596703
4	2	0	0	1	51	702	2	1	598256
1	2	1	1	1	52	348	1	1	599981
4	1	0	0	1	53	382	2	1	601469
2	1	0	0	-1	31	677	1	1	603549
1	3	1	1	1	52	519	1	1	605431
2	3	1	1	1	54	477	1	1	606804
1	1	0	0	-1	33	440	1	1	608246
1	1	0	0	-1	31	296	1	1	609970
2	3	1	1	1	52	393	1	1	611473
4	3	1	1	-1	34	479	2	1	618239
1	4	1	1	1	54	616	1	1	620186
2	4	0	0	-1	33	373	1	1	621887
1	1	0	0	-1	31	316	1	1	623573
1	1	0	0	-1	31	309	1	1	625233
2	1	0	0	-1	31	282	1	1	626384
2	1	0	0	-1	31	337	1	1	627581
4	4	1	1	-1	32	424	2	1	629527
3	4	0	0	1	53	257	1	0	630949
1	2	0	0	-1	31	536	1	1	632538
3	2	1	1	-1	32	583	2	1	634026
1	3	1	1	1	54	409	1	1	635715
3	3	1	1	-1	34	407	2	1	637518
2	4	1	1	1	54	447	1	1	639039
1	4	0	0	-1	33	512	1	1	640618
3	2	0	0	1	51	324	2	1	641899
2	2	1	1	1	52	594	1	1	643408
2	1	0	0	-1	33	394	1	1	645186
3	1	0	0	1	51	415	2	1	646725
3	3	1	1	-1	32	496	2	1	648282
4	3	1	1	-1	34	439	2	1	650017
1	1	0	0	-1	33	414	1	1	651935
4	1	0	0	1	51	458	2	1	653242
2	4	1	1	1	52	483	1	1	654948
3	4	0	0	1	53	234	2	1	656666
2	1	0	0	-1	31	336	1	1	657935
2	1	0	0	-1	31	411	1	1	659784
1	3	1	1	1	52	519	1	1	661621
2	3	1	1	1	54	390	1	1	663491
1	1	0	0	-1	33	359	1	1	665174
3	1	0	0	1	51	294	2	1	666340
1	1	0	0	-1	31	450	1	1	668286
3	1	0	0	1	51	309	2	1	669998
4	3	1	1	-1	32	405	2	1	671607
1	3	1	1	1	54	461	1	1	673068
4	3	1	1	-1	34	712	2	1	674933
2	3	1	1	1	54	339	1	1	676204
3	1	0	0	1	53	412	2	1	677824
2	1	0	0	-1	31	419	1	1	679326
2	4	1	1	1	52	415	1	1	681198
3	4	0	0	1	53	394	2	1	682995
2	2	0	0	-1	31	346	1	1	684727
4	2	1	1	-1	32	425	2	1	686451
4	3	1	1	-1	34	404	2	1	688357
1	3	1	1	1	54	445	1	1	689830
1	3	1	1	1	54	399	1	1	691412
4	3	1	1	-1	34	476	2	1	693351
3	4	1	1	-1	34	349	2	1	694839
3	4	0	0	1	53	356	2	1	696526
4	4	1	1	-1	32	459	2	1	698383
2	4	0	0	-1	33	538	1	1	704304
2	1	0	0	-1	31	376	1	1	706009
4	1	0	0	1	51	373	2	1	707782
1	1	0	0	-1	31	538	2	0	709296
3	1	0	0	1	51	468	2	1	710784
3	3	1	1	-1	32	365	2	1	712334
2	3	1	1	1	54	395	1	1	714034
1	4	1	1	1	54	450	1	1	715666
4	4	0	0	1	53	416	2	1	717421
3	2	0	0	1	51	382	2	1	718951
1	2	1	1	1	52	412	1	1	720422
4	2	0	0	1	53	541	2	1	721965
3	2	1	1	-1	32	678	2	1	723761
2	4	1	1	1	54	367	1	1	725465
2	4	0	0	-1	33	287	1	1	726956
3	1	0	0	1	51	358	2	1	728464
4	1	0	0	1	51	474	2	1	730155
1	2	0	0	-1	31	336	1	1	731570
3	2	1	1	-1	32	396	2	1	733200
2	4	1	1	1	54	461	1	1	734533
1	4	0	0	-1	33	465	1	1	735994
4	3	1	1	-1	32	553	2	1	737588
4	3	1	1	-1	34	414	2	1	739173
1	1	0	0	-1	33	515	1	1	740571
2	1	0	0	-1	31	452	1	1	742144
4	4	1	1	-1	32	430	2	1	743683
4	4	0	0	1	53	435	2	1	745270
2	1	0	0	-1	31	364	1	1	747020
1	1	0	0	-1	31	481	1	1	748869
3	2	0	0	1	51	373	2	1	750468
3	2	1	1	-1	32	642	2	1	752440
4	1	0	0	1	53	438	2	1	754250
1	1	0	0	-1	31	519	1	1	755762
2	1	0	0	-1	31	495	1	1	757479
4	1	0	0	1	51	530	2	1	759509
3	2	0	0	1	51	381	2	1	761408
2	2	1	1	1	52	514	1	1	763167
1	1	0	0	-1	33	344	1	1	764561
1	1	0	0	-1	31	383	1	1	766138
4	2	0	0	1	51	349	2	1	767853
4	2	1	1	-1	32	304	1	0	769581
3	1	0	0	1	53	360	2	1	770782
2	1	0	0	-1	31	545	1	1	772579
3	4	1	1	-1	32	702	2	1	774501
4	4	0	0	1	53	431	2	1	776271
4	3	1	1	-1	32	378	2	1	778093
1	3	1	1	1	54	427	1	1	779848
2	2	0	0	-1	33	631	1	1	781872
3	2	1	1	-1	32	455	2	1	783501
3	2	0	0	1	53	328	2	1	785288
1	2	1	1	1	52	403	1	1	792089
3	3	1	1	-1	34	476	2	1	793525
3	3	1	1	-1	34	305	2	1	795122
4	2	0	0	1	53	424	2	1	796833
2	2	1	1	1	52	395	1	1	798270
1	3	1	1	1	54	448	1	1	800233
2	3	1	1	1	54	330	1	1	801884
1	3	1	1	1	54	331	1	1	803087
4	3	1	1	-1	34	650	2	1	805120
4	4	1	1	-1	34	391	2	1	806406
1	4	0	0	-1	33	286	2	0	808207
3	4	1	1	-1	32	474	2	1	810125
2	4	0	0	-1	33	798	1	1	812195
3	4	1	1	-1	32	397	2	1	813834
3	4	0	0	1	53	343	2	1	815071
2	1	0	0	-1	31	452	1	1	816377
2	1	0	0	-1	31	354	1	1	817673
3	3	1	1	-1	32	304	1	0	819289
3	3	1	1	-1	34	465	2	1	820875
4	2	0	0	1	53	428	2	1	822553
4	2	1	1	-1	32	289	2	1	824007
1	3	1	1	1	54	453	1	1	825930
1	3	1	1	1	54	347	1	1	827118
4	1	0	0	1	53	458	2	1	828413
3	1	0	0	1	51	359	2	1	830232
4	4	1	1	-1	32	376	2	1	831905
2	4	0	0	-1	33	254	2	0	833464
4	3	1	1	-1	32	479	2	1	835335
3	3	1	1	-1	34	561	2	1	836822
2	3	1	1	1	54	365	1	1	838643
4	3	1	1	-1	34	411	2	1	839934
3	2	0	0	1	53	416	2	1	841751
3	2	1	1	-1	32	417	2	1	843346
2	2	0	0	-1	33	495	1	1	845257
3	2	1	1	-1	32	337	2	1	846659
1	3	1	1	1	54	425	1	1	848481
4	3	1	1	-1	34	389	2	1	850384
2	3	1	1	1	54	279	2	0	851760
4	3	1	1	-1	34	394	2	1	853376
4	4	1	1	-1	34	430	2	1	854761
1	4	0	0	-1	33	514	1	1	856282
4	4	1	1	-1	32	591	2	1	858058
4	4	0	0	1	53	471	2	1	859375
1	4	1	1	1	52	773	1	1	861635
1	4	0	0	-1	33	430	1	1	863494
3	1	0	0	1	51	449	2	1	864856
3	1	0	0	1	51	527	2	1	866299
2	1	0	0	-1	31	404	1	1	867882
2	1	0	0	-1	31	342	1	1	869249
3	1	0	0	1	51	330	2	1	870904
4	1	0	0	1	51	481	2	1	877287
