# Supplementary material for: Frequency Band-Specific Electrical Brain Stimulation Modulates Cognitive Control Processes
Source: PLoS One. 2015 Sep 25;10(9):e0138984. doi: 10.1371/journal.pone.0138984 (PMC4583279; doi:10.1371/journal.pone.0138984)
Supplement: S2 File — This zip archive contains the necessary Matlab code, SPSS syntax, SPSS data and raw logfile data to perform the analyses described in the paper. EEG data and Matlab code to extract peak frequencies are available upon request (joramvandriel@gmail.com). (ZIP) [file pone.0138984.s002.zip › S2_File/rawdata/alpha/pp11_simonB1_STIM.txt]

1	1	0	0	-1	31	381	2	0	9079
4	1	0	0	1	51	284	2	1	10167
2	4	1	1	1	52	441	1	1	11802
1	4	0	0	-1	33	451	1	1	13288
4	1	0	0	1	51	679	2	1	15247
1	1	0	0	-1	31	420	1	1	16595
3	1	0	0	1	51	512	2	1	18611
3	1	0	0	1	51	325	2	1	19837
4	4	1	1	-1	32	401	1	0	21246
1	4	0	0	-1	33	403	1	1	22814
3	1	0	0	1	51	553	2	1	24610
4	1	0	0	1	51	423	2	1	26258
3	2	0	0	1	51	275	2	1	27665
4	2	1	1	-1	32	462	2	1	29217
4	4	1	1	-1	34	350	2	1	30681
1	4	0	0	-1	33	430	1	1	32591
2	2	0	0	-1	31	325	1	1	34351
3	2	1	1	-1	32	462	1	0	35997
1	2	0	0	-1	33	464	1	1	37345
2	2	1	1	1	52	382	1	1	38794
3	3	1	1	-1	34	375	2	1	40269
4	3	1	1	-1	34	363	2	1	41726
3	1	0	0	1	53	424	2	1	43301
1	1	0	0	-1	31	531	1	1	44949
3	3	1	1	-1	32	540	2	1	46597
3	3	1	1	-1	34	464	2	1	47911
1	3	1	1	1	54	365	1	1	49081
3	3	1	1	-1	34	419	2	1	50908
3	1	0	0	1	53	438	2	1	52765
4	1	0	0	1	51	528	2	1	54179
1	2	0	0	-1	31	316	1	1	55991
1	2	1	1	1	52	478	1	1	57324
4	4	1	1	-1	34	418	2	1	58904
1	4	0	0	-1	33	314	1	1	60173
3	1	0	0	1	51	330	2	1	61476
4	1	0	0	1	51	387	1	0	62908
2	2	0	0	-1	31	469	1	1	64574
3	2	1	1	-1	32	482	1	0	66557
1	3	1	1	1	54	540	1	1	68476
3	3	1	1	-1	34	321	2	1	69974
2	2	0	0	-1	33	295	2	0	71226
1	2	1	1	1	52	586	1	1	73090
2	4	1	1	1	54	397	1	1	74303
4	4	0	0	1	53	695	2	1	76034
2	2	0	0	-1	31	397	1	1	77682
4	2	1	1	-1	32	421	2	1	79535
1	2	0	0	-1	33	427	1	1	81051
3	2	1	1	-1	32	460	2	1	82434
1	2	0	0	-1	33	462	1	1	83935
4	2	1	1	-1	32	338	1	0	89344
3	2	0	0	1	53	396	2	1	90912
2	2	1	1	1	52	363	1	1	92291
1	3	1	1	1	54	435	1	1	93621
2	3	1	1	1	54	285	1	1	94897
4	2	0	0	1	53	366	2	1	96601
2	2	1	1	1	52	347	1	1	97916
2	3	1	1	1	54	298	1	1	99262
3	3	1	1	-1	34	344	2	1	100638
2	4	1	1	1	54	403	1	1	101977
1	4	0	0	-1	33	428	1	1	103352
2	4	1	1	1	52	362	1	1	105112
4	4	0	0	1	53	321	2	1	106553
2	1	0	0	-1	31	286	1	1	108270
2	1	0	0	-1	31	326	1	1	109639
4	2	0	0	1	51	339	2	1	111185
2	2	1	1	1	52	319	1	1	112705
3	3	1	1	-1	34	457	2	1	114178
3	3	1	1	-1	34	334	2	1	115495
1	2	0	0	-1	33	325	1	1	117180
2	2	1	1	1	52	268	2	0	118455
2	1	0	0	-1	33	387	1	1	120058
1	1	0	0	-1	31	272	1	1	121799
3	2	0	0	1	51	333	2	1	123265
2	2	1	1	1	52	427	1	1	124751
1	2	0	0	-1	33	468	1	1	126308
4	2	1	1	-1	32	463	2	1	127597
3	4	1	1	-1	34	362	2	1	129353
1	4	0	0	-1	33	313	1	1	130518
2	4	1	1	1	52	354	1	1	132301
1	4	0	0	-1	33	317	1	1	133926
2	2	0	0	-1	31	260	1	1	135414
4	2	1	1	-1	32	214	1	0	136811
1	3	1	1	1	54	362	1	1	138064
1	3	1	1	1	54	324	1	1	139650
3	2	0	0	1	53	390	2	1	141352
1	2	1	1	1	52	486	1	1	143055
1	3	1	1	1	54	374	1	1	144571
4	3	1	1	-1	34	629	2	1	146074
1	3	1	1	1	54	323	1	1	147577
3	3	1	1	-1	34	348	2	1	149233
1	4	1	1	1	54	345	1	1	150611
2	4	0	0	-1	33	370	1	1	152351
1	2	0	0	-1	31	275	1	1	153583
4	2	1	1	-1	32	332	1	0	154894
3	2	0	0	1	53	584	2	1	156849
1	2	1	1	1	52	481	1	1	158432
4	4	1	1	-1	34	389	2	1	159725
4	4	0	0	1	53	446	2	1	161209
2	4	1	1	1	52	336	1	1	162635
1	4	0	0	-1	33	450	1	1	170369
2	4	1	1	1	52	305	1	1	171485
4	4	0	0	1	53	374	2	1	173014
3	4	1	1	-1	32	459	2	1	174588
4	4	0	0	1	53	484	2	1	176494
3	1	0	0	1	51	327	2	1	177935
2	1	0	0	-1	31	324	1	1	179251
4	1	0	0	1	51	365	2	1	180907
4	1	0	0	1	51	322	2	1	182222
1	1	0	0	-1	31	419	1	1	184078
4	1	0	0	1	51	278	2	1	185259
4	4	1	1	-1	32	382	2	1	186597
2	4	0	0	-1	33	407	1	1	187817
1	1	0	0	-1	31	322	1	1	189270
2	1	0	0	-1	31	349	1	1	190964
2	2	0	0	-1	31	249	1	1	192620
3	2	1	1	-1	32	289	1	0	194158
2	3	1	1	1	54	399	1	1	195535
2	3	1	1	1	54	349	1	1	197116
3	2	0	0	1	53	364	2	1	198483
3	2	1	1	-1	32	347	2	1	200046
2	3	1	1	1	54	339	1	1	201710
2	3	1	1	1	54	454	1	1	203192
3	1	0	0	1	53	347	2	1	204350
1	1	0	0	-1	31	356	1	1	205704
2	3	1	1	1	52	421	1	1	207574
1	3	1	1	1	54	319	1	1	209323
2	2	0	0	-1	33	461	1	1	211267
3	2	1	1	-1	32	304	1	0	212396
4	1	0	0	1	53	407	2	1	214279
4	1	0	0	1	51	279	2	1	215441
1	2	0	0	-1	31	345	2	0	216620
2	2	1	1	1	52	388	1	1	218292
4	1	0	0	1	53	399	2	1	219680
4	1	0	0	1	51	298	2	1	221152
3	3	1	1	-1	32	267	1	0	222320
3	3	1	1	-1	34	594	2	1	223838
2	1	0	0	-1	33	409	1	1	225068
4	1	0	0	1	51	352	2	1	226284
2	3	1	1	1	52	354	1	1	227728
3	3	1	1	-1	34	363	2	1	229142
1	3	1	1	1	54	378	1	1	230954
2	3	1	1	1	54	400	1	1	232477
2	1	0	0	-1	33	298	1	1	233926
3	1	0	0	1	51	457	2	1	235427
3	3	1	1	-1	32	417	2	1	237332
2	3	1	1	1	54	315	1	1	238915
3	2	0	0	1	53	343	2	1	240103
3	2	1	1	-1	32	408	2	1	241896
4	4	1	1	-1	34	339	2	1	243394
4	4	0	0	1	53	458	2	1	250411
3	3	1	1	-1	32	361	2	1	252059
4	3	1	1	-1	34	294	2	1	253180
4	1	0	0	1	53	469	2	1	254833
1	1	0	0	-1	31	271	1	1	255921
1	4	1	1	1	52	306	1	1	257620
2	4	0	0	-1	33	430	1	1	259478
3	1	0	0	1	51	308	2	1	260640
2	1	0	0	-1	31	364	1	1	262178
1	4	1	1	1	52	307	2	0	263569
4	4	0	0	1	53	343	2	1	264853
3	2	0	0	1	51	301	2	1	266393
3	2	1	1	-1	32	417	2	1	267857
1	1	0	0	-1	33	340	1	1	269613
2	1	0	0	-1	31	397	1	1	271295
1	2	0	0	-1	31	263	1	1	272836
4	2	1	1	-1	32	467	2	1	274701
2	2	0	0	-1	33	356	1	1	276145
3	2	1	1	-1	32	358	2	1	277870
1	4	1	1	1	54	334	1	1	279189
4	4	0	0	1	53	374	2	1	280841
1	3	1	1	1	52	284	2	0	282331
4	3	1	1	-1	34	507	2	1	284233
3	1	0	0	1	53	334	2	1	285930
1	1	0	0	-1	31	288	1	1	287068
1	1	0	0	-1	31	298	1	1	288735
2	1	0	0	-1	31	265	1	1	290155
1	3	1	1	1	52	357	1	1	291421
1	3	1	1	1	54	277	1	1	292595
4	3	1	1	-1	34	493	2	1	294285
1	3	1	1	1	54	296	2	0	295483
1	1	0	0	-1	33	346	1	1	297019
2	1	0	0	-1	31	384	1	1	298859
4	4	1	1	-1	32	484	2	1	300571
4	4	0	0	1	53	239	1	0	301623
2	3	1	1	1	52	496	1	1	303590
2	3	1	1	1	54	338	1	1	305237
4	4	1	1	-1	34	491	2	1	307112
4	4	0	0	1	53	291	2	1	308530
1	4	1	1	1	52	325	1	1	310101
1	4	0	0	-1	33	304	1	1	311725
4	4	1	1	-1	32	508	2	1	313425
3	4	0	0	1	53	520	2	1	314840
2	4	1	1	1	52	346	1	1	316292
3	4	0	0	1	53	687	2	1	318472
1	3	1	1	1	52	362	2	0	320150
3	3	1	1	-1	34	448	2	1	321700
3	2	0	0	1	53	294	2	1	323261
1	2	1	1	1	52	305	1	1	324897
4	4	1	1	-1	34	609	2	1	326609
2	4	0	0	-1	33	348	1	1	332006
3	3	1	1	-1	32	420	2	1	333699
3	3	1	1	-1	34	269	2	1	334984
4	4	1	1	-1	34	376	1	0	336429
3	4	0	0	1	53	255	2	1	337525
4	3	1	1	-1	32	331	2	1	338753
4	3	1	1	-1	34	294	2	1	339854
2	1	0	0	-1	33	376	1	1	341152
4	1	0	0	1	51	295	2	1	342351
1	1	0	0	-1	31	297	1	1	344015
4	1	0	0	1	51	303	2	1	345471
4	2	0	0	1	51	301	2	1	346730
1	2	1	1	1	52	359	1	1	348254
3	1	0	0	1	53	314	2	1	349747
3	1	0	0	1	51	286	2	1	351274
1	1	0	0	-1	31	306	1	1	352641
3	1	0	0	1	51	323	2	1	354345
4	4	1	1	-1	32	281	2	1	355442
3	4	0	0	1	53	256	2	1	356716
2	2	0	0	-1	31	318	1	1	358280
3	2	1	1	-1	32	274	2	1	359379
3	3	1	1	-1	34	252	2	1	360504
2	3	1	1	1	54	302	1	1	362071
4	3	1	1	-1	34	344	1	0	363438
1	3	1	1	1	54	291	2	0	364773
1	1	0	0	-1	33	312	1	1	366479
3	1	0	0	1	51	411	2	1	368075
3	2	0	0	1	51	294	2	1	369795
2	2	1	1	1	52	387	1	1	371628
1	1	0	0	-1	33	292	2	0	373267
1	1	0	0	-1	31	293	1	1	374623
2	2	0	0	-1	31	259	1	1	375835
1	2	1	1	1	52	300	2	0	377345
1	2	0	0	-1	33	246	1	1	378546
3	2	1	1	-1	32	500	2	1	380271
1	1	0	0	-1	33	443	1	1	381728
4	1	0	0	1	51	488	2	1	383292
3	4	1	1	-1	32	499	1	0	384644
3	4	0	0	1	53	363	2	1	385957
2	2	0	0	-1	31	381	1	1	387293
1	2	1	1	1	52	372	1	1	389067
4	3	1	1	-1	34	390	2	1	390352
4	3	1	1	-1	34	320	2	1	391805
3	4	1	1	-1	34	281	1	0	393383
2	4	0	0	-1	33	420	1	1	395036
4	4	1	1	-1	32	435	2	1	396691
1	4	0	0	-1	33	459	1	1	398032
3	4	1	1	-1	32	389	2	1	399296
4	4	0	0	1	53	312	2	1	400610
1	1	0	0	-1	31	342	1	1	402263
3	1	0	0	1	51	298	2	1	407591
1	4	1	1	1	52	306	2	0	409253
1	4	0	0	-1	33	265	1	1	410742
4	1	0	0	1	51	337	2	1	412455
2	1	0	0	-1	31	382	1	1	414321
3	3	1	1	-1	32	379	2	1	415704
1	3	1	1	1	54	318	1	1	417451
3	4	1	1	-1	34	371	2	1	418752
3	4	0	0	1	53	415	2	1	420091
4	3	1	1	-1	32	325	1	0	421711
4	3	1	1	-1	34	342	2	1	423282
3	3	1	1	-1	34	360	2	1	424661
4	3	1	1	-1	34	327	2	1	426197
3	4	1	1	-1	34	410	2	1	427942
1	4	0	0	-1	33	336	1	1	429535
4	2	0	0	1	51	279	2	1	430700
4	2	1	1	-1	32	399	1	0	431941
1	3	1	1	1	54	524	1	1	433724
1	3	1	1	1	54	337	1	1	435310
4	3	1	1	-1	34	316	2	1	437048
4	3	1	1	-1	34	343	2	1	438905
1	2	0	0	-1	33	337	1	1	440568
1	2	1	1	1	52	353	1	1	441979
3	3	1	1	-1	34	429	2	1	443304
3	3	1	1	-1	34	338	2	1	445110
1	2	0	0	-1	33	317	1	1	446737
4	2	1	1	-1	32	337	1	0	448142
2	2	0	0	-1	33	473	1	1	449464
4	2	1	1	-1	32	273	1	0	451031
1	2	0	0	-1	33	289	2	0	452539
1	2	1	1	1	52	364	1	1	454016
4	4	1	1	-1	34	375	2	1	455626
4	4	0	0	1	53	520	2	1	457151
1	2	0	0	-1	31	382	1	1	458767
3	2	1	1	-1	32	438	2	1	460086
4	2	0	0	1	53	374	2	1	461862
1	2	1	1	1	52	410	1	1	463429
2	1	0	0	-1	33	524	1	1	465378
4	1	0	0	1	51	365	2	1	466777
3	1	0	0	1	51	414	2	1	468083
1	1	0	0	-1	31	369	1	1	469362
2	1	0	0	-1	31	329	1	1	470921
4	1	0	0	1	51	320	2	1	472577
1	4	1	1	1	52	368	1	1	474160
2	4	0	0	-1	33	420	1	1	476060
4	4	1	1	-1	32	436	2	1	477809
3	4	0	0	1	53	371	2	1	479397
2	3	1	1	1	52	351	1	1	480719
1	3	1	1	1	54	430	1	1	481972
4	3	1	1	-1	34	484	2	1	483502
2	3	1	1	1	54	396	1	1	489436
1	1	0	0	-1	33	435	1	1	490894
3	1	0	0	1	51	346	2	1	492167
2	1	0	0	-1	31	349	1	1	493490
4	1	0	0	1	51	319	2	1	495243
2	3	1	1	1	52	348	1	1	496604
1	3	1	1	1	54	321	1	1	498167
2	3	1	1	1	54	267	1	1	499730
1	3	1	1	1	54	367	1	1	500924
2	2	0	0	-1	33	426	1	1	502854
2	2	1	1	1	52	348	1	1	504089
4	4	1	1	-1	34	328	2	1	505708
1	4	0	0	-1	33	629	1	1	507259
4	4	1	1	-1	32	513	2	1	508680
4	4	0	0	1	53	242	1	0	510284
1	1	0	0	-1	31	485	1	1	511667
1	1	0	0	-1	31	369	1	1	513441
4	1	0	0	1	51	301	2	1	514888
3	1	0	0	1	51	274	2	1	516095
1	2	0	0	-1	31	269	1	1	517321
1	2	1	1	1	52	477	1	1	519022
2	2	0	0	-1	33	413	1	1	520636
4	2	1	1	-1	32	349	1	0	522404
3	3	1	1	-1	34	322	2	1	523870
1	3	1	1	1	54	392	1	1	525597
4	4	1	1	-1	34	426	2	1	527093
2	4	0	0	-1	33	346	1	1	528818
1	2	0	0	-1	31	410	1	1	530625
4	2	1	1	-1	32	359	2	1	532283
2	3	1	1	1	54	328	1	1	533876
3	3	1	1	-1	34	269	2	1	535396
2	4	1	1	1	54	397	2	0	537141
1	4	0	0	-1	33	504	1	1	538690
4	4	1	1	-1	32	353	1	0	540045
4	4	0	0	1	53	304	2	1	541418
1	4	1	1	1	52	586	1	1	543443
2	4	0	0	-1	33	443	1	1	544909
2	2	0	0	-1	31	271	1	1	546400
3	2	1	1	-1	32	409	2	1	548136
2	1	0	0	-1	33	383	1	1	549666
1	1	0	0	-1	31	530	1	1	551216
1	1	0	0	-1	31	339	1	1	552446
2	1	0	0	-1	31	322	1	1	553830
3	4	1	1	-1	32	483	2	1	555217
4	4	0	0	1	53	455	2	1	556947
4	2	0	0	1	51	230	2	1	558210
3	2	1	1	-1	32	515	2	1	560219
3	2	0	0	1	53	260	2	1	561859
1	2	1	1	1	52	262	2	0	563313
4	4	1	1	-1	34	380	1	0	564938
2	4	0	0	-1	33	473	1	1	570617
1	2	0	0	-1	31	431	1	1	571966
1	2	1	1	1	52	307	1	1	573128
3	4	1	1	-1	34	400	2	1	574555
3	4	0	0	1	53	452	2	1	576277
2	1	0	0	-1	31	316	1	1	577979
3	1	0	0	1	51	371	2	1	579414
1	4	1	1	1	52	405	1	1	581032
3	4	0	0	1	53	276	2	1	582761
3	3	1	1	-1	32	322	1	0	583938
2	3	1	1	1	54	568	1	1	585539
1	4	1	1	1	54	399	1	1	586890
4	4	0	0	1	53	632	2	1	588389
2	2	0	0	-1	31	549	1	1	589827
4	2	1	1	-1	32	460	2	1	591585
3	1	0	0	1	53	377	2	1	592933
4	1	0	0	1	51	488	2	1	594510
4	3	1	1	-1	32	395	2	1	595983
1	3	1	1	1	54	345	1	1	597563
3	4	1	1	-1	34	354	2	1	598796
2	4	0	0	-1	33	355	1	1	600451
1	2	0	0	-1	31	453	1	1	602201
4	2	1	1	-1	32	412	2	1	604088
3	3	1	1	-1	34	357	2	1	605864
4	3	1	1	-1	34	430	2	1	607648
4	2	0	0	1	53	396	2	1	608964
2	2	1	1	1	52	342	1	1	610291
1	4	1	1	1	54	410	1	1	611873
3	4	0	0	1	53	462	2	1	613621
1	1	0	0	-1	31	416	2	0	615186
4	1	0	0	1	51	376	2	1	616740
3	4	1	1	-1	32	430	2	1	618137
1	4	0	0	-1	33	412	1	1	619587
4	2	0	0	1	51	398	1	0	621372
2	2	1	1	1	52	451	1	1	623032
3	1	0	0	1	53	409	2	1	624467
3	1	0	0	1	51	270	2	1	625864
4	3	1	1	-1	32	244	1	0	627367
2	3	1	1	1	54	598	1	1	629186
4	1	0	0	1	53	445	2	1	630966
3	1	0	0	1	51	297	2	1	632098
4	2	0	0	1	51	333	2	1	633655
3	2	1	1	-1	32	340	2	1	635503
3	1	0	0	1	53	281	2	1	636745
4	1	0	0	1	51	519	2	1	638476
4	3	1	1	-1	32	277	2	1	639740
1	3	1	1	1	54	441	1	1	641537
4	1	0	0	1	53	344	2	1	643310
3	1	0	0	1	51	354	2	1	644512
4	3	1	1	-1	32	424	2	1	645995
1	3	1	1	1	54	423	1	1	650049
1	1	0	0	-1	33	421	2	0	651682
2	1	0	0	-1	31	387	1	1	653199
4	1	0	0	1	51	358	2	1	654874
4	1	0	0	1	51	381	2	1	656271
1	1	0	0	-1	31	349	2	0	657819
4	1	0	0	1	51	257	2	1	659396
1	1	0	0	-1	31	265	1	1	660961
2	1	0	0	-1	31	321	1	1	662697
1	3	1	1	1	52	460	1	1	664048
3	3	1	1	-1	34	366	2	1	665357
1	3	1	1	1	54	538	1	1	666964
4	3	1	1	-1	34	552	2	1	668833
4	1	0	0	1	53	384	2	1	670652
2	1	0	0	-1	31	404	1	1	672469
4	2	0	0	1	51	292	2	1	673936
4	2	1	1	-1	32	373	2	1	675771
3	1	0	0	1	53	329	2	1	677090
3	1	0	0	1	51	362	2	1	678759
2	4	1	1	1	52	348	1	1	680428
1	4	0	0	-1	33	513	1	1	682233
2	4	1	1	1	52	344	1	1	683691
4	4	0	0	1	53	392	2	1	685474
4	2	0	0	1	51	428	2	1	687361
2	2	1	1	1	52	372	1	1	688800
3	1	0	0	1	53	371	2	1	690559
1	1	0	0	-1	31	412	1	1	692379
2	1	0	0	-1	31	306	1	1	693792
4	1	0	0	1	51	355	2	1	695394
2	3	1	1	1	52	428	1	1	697066
2	3	1	1	1	54	290	1	1	698410
4	2	0	0	1	53	354	2	1	699713
4	2	1	1	-1	32	413	2	1	701463
1	1	0	0	-1	33	379	1	1	703163
3	1	0	0	1	51	297	2	1	704882
2	4	1	1	1	52	403	1	1	706481
2	4	0	0	-1	33	287	1	1	707984
1	3	1	1	1	52	328	1	1	709486
2	3	1	1	1	54	295	1	1	711147
4	1	0	0	1	53	375	2	1	712524
2	1	0	0	-1	31	262	1	1	713862
1	2	0	0	-1	31	403	2	0	715232
2	2	1	1	1	52	411	1	1	717097
4	3	1	1	-1	34	432	2	1	718780
2	3	1	1	1	54	435	1	1	720204
4	4	1	1	-1	34	396	2	1	721595
4	4	0	0	1	53	413	2	1	723370
2	3	1	1	1	52	409	1	1	724999
2	3	1	1	1	54	291	1	1	726685
3	2	0	0	1	53	472	2	1	728389
3	2	1	1	-1	32	476	2	1	733508
1	2	0	0	-1	33	393	2	0	735195
4	2	1	1	-1	32	453	2	1	736614
4	3	1	1	-1	34	345	2	1	738350
3	3	1	1	-1	34	319	2	1	739761
3	3	1	1	-1	34	273	2	1	741527
1	3	1	1	1	54	383	1	1	742733
1	4	1	1	1	54	267	1	1	744438
3	4	0	0	1	53	371	2	1	745848
1	1	0	0	-1	31	335	1	1	747304
4	1	0	0	1	51	319	2	1	748541
3	3	1	1	-1	32	226	1	0	750220
4	3	1	1	-1	34	344	2	1	752061
1	1	0	0	-1	33	239	2	0	753599
2	1	0	0	-1	31	491	1	1	755195
2	3	1	1	1	52	311	1	1	756936
1	3	1	1	1	54	359	1	1	758582
4	3	1	1	-1	34	358	1	0	760037
1	3	1	1	1	54	376	2	0	761238
4	4	1	1	-1	34	654	2	1	763220
4	4	0	0	1	53	375	2	1	764655
1	1	0	0	-1	31	363	1	1	766449
4	1	0	0	1	51	277	2	1	768086
1	4	1	1	1	52	349	1	1	769577
4	4	0	0	1	53	362	2	1	771292
1	3	1	1	1	52	373	1	1	772693
4	3	1	1	-1	34	387	2	1	774070
2	4	1	1	1	54	356	1	1	775719
3	4	0	0	1	53	397	2	1	776926
2	4	1	1	1	52	378	1	1	778468
4	4	0	0	1	53	298	2	1	780087
4	4	1	1	-1	32	422	1	0	781557
3	4	0	0	1	53	306	2	1	783371
3	2	0	0	1	51	301	2	1	784915
1	2	1	1	1	52	417	1	1	786669
3	2	0	0	1	53	487	2	1	788494
1	2	1	1	1	52	399	1	1	789832
2	3	1	1	1	54	426	1	1	791614
3	3	1	1	-1	34	342	2	1	792928
1	4	1	1	1	54	373	1	1	794250
4	4	0	0	1	53	398	1	0	795972
1	3	1	1	1	52	517	1	1	797402
2	3	1	1	1	54	491	1	1	799245
1	3	1	1	1	54	374	1	1	800555
1	3	1	1	1	54	378	1	1	801756
3	3	1	1	-1	34	390	2	1	803217
1	3	1	1	1	54	307	2	0	804965
4	2	0	0	1	53	555	2	1	806532
3	2	1	1	-1	32	440	2	1	807854
3	3	1	1	-1	34	898	2	1	810064
1	3	1	1	1	54	295	1	1	815698
