# Supplementary material for: Frequency Band-Specific Electrical Brain Stimulation Modulates Cognitive Control Processes
Source: PLoS One. 2015 Sep 25;10(9):e0138984. doi: 10.1371/journal.pone.0138984 (PMC4583279; doi:10.1371/journal.pone.0138984)
Supplement: S2 File — This zip archive contains the necessary Matlab code, SPSS syntax, SPSS data and raw logfile data to perform the analyses described in the paper. EEG data and Matlab code to extract peak frequencies are available upon request (joramvandriel@gmail.com). (ZIP) [file pone.0138984.s002.zip › S2_File/rawdata/alpha/pp11_simonC1_POST-STIM.txt]

2	4	1	1	1	52	415	1	1	4362
3	4	0	0	1	53	316	2	1	5961
1	2	0	0	-1	31	313	1	1	7089
3	2	1	1	-1	32	405	2	1	8975
4	2	0	0	1	53	303	1	0	10244
4	2	1	1	-1	32	427	2	1	11671
1	1	0	0	-1	33	301	1	1	13087
4	1	0	0	1	51	229	2	1	14681
2	2	0	0	-1	31	332	1	1	15930
1	2	1	1	1	52	453	1	1	17681
4	3	1	1	-1	34	436	2	1	19453
4	3	1	1	-1	34	441	2	1	21343
1	2	0	0	-1	33	366	1	1	22986
1	2	1	1	1	52	242	2	0	24312
2	4	1	1	1	54	418	1	1	26040
4	4	0	0	1	53	341	2	1	27413
2	2	0	0	-1	31	316	1	1	28894
2	2	1	1	1	52	364	1	1	30345
3	4	1	1	-1	34	477	2	1	31661
3	4	0	0	1	53	335	2	1	33125
2	1	0	0	-1	31	305	1	1	34779
1	1	0	0	-1	31	410	1	1	36467
3	1	0	0	1	51	409	2	1	37900
4	1	0	0	1	51	402	2	1	39394
1	2	0	0	-1	31	359	1	1	40904
4	2	1	1	-1	32	347	2	1	42626
3	3	1	1	-1	34	441	2	1	44500
2	3	1	1	1	54	620	2	0	46239
2	1	0	0	-1	33	289	1	1	47879
1	1	0	0	-1	31	414	1	1	49541
1	4	1	1	1	52	238	1	1	51231
2	4	0	0	-1	33	255	1	1	52410
3	4	1	1	-1	32	433	2	1	54002
3	4	0	0	1	53	373	2	1	55876
2	2	0	0	-1	31	311	1	1	57400
2	2	1	1	1	52	468	1	1	59031
1	2	0	0	-1	33	299	1	1	60371
3	2	1	1	-1	32	271	1	0	61542
3	3	1	1	-1	34	335	2	1	62794
2	3	1	1	1	54	506	1	1	64620
1	2	0	0	-1	33	605	1	1	66446
3	2	1	1	-1	32	397	2	1	67929
1	1	0	0	-1	33	448	1	1	69299
3	1	0	0	1	51	273	2	1	70683
2	2	0	0	-1	31	355	1	1	72124
4	2	1	1	-1	32	348	1	0	73363
2	2	0	0	-1	33	357	1	1	74771
3	2	1	1	-1	32	333	2	1	76034
3	1	0	0	1	53	364	2	1	77652
2	1	0	0	-1	31	308	1	1	82200
2	1	0	0	-1	31	451	1	1	84059
3	1	0	0	1	51	305	2	1	85489
1	4	1	1	1	52	326	2	0	86842
3	4	0	0	1	53	325	2	1	88308
2	1	0	0	-1	31	322	1	1	89780
2	1	0	0	-1	31	358	1	1	91427
3	3	1	1	-1	32	442	2	1	93164
2	3	1	1	1	54	450	1	1	94579
2	2	0	0	-1	33	230	2	0	95796
1	2	1	1	1	52	551	1	1	97315
2	1	0	0	-1	33	300	1	1	98779
1	1	0	0	-1	31	307	1	1	100266
1	2	0	0	-1	31	264	1	1	101785
2	2	1	1	1	52	702	1	1	103664
1	4	1	1	1	54	224	1	1	105226
4	4	0	0	1	53	401	2	1	106619
1	4	1	1	1	52	395	1	1	108449
1	4	0	0	-1	33	235	2	0	109645
2	2	0	0	-1	31	754	1	1	111645
4	2	1	1	-1	32	428	2	1	113571
4	4	1	1	-1	34	282	1	0	115319
1	4	0	0	-1	33	282	2	0	116532
3	3	1	1	-1	32	525	2	1	117971
2	3	1	1	1	54	483	1	1	119683
1	1	0	0	-1	33	410	1	1	121365
1	1	0	0	-1	31	304	1	1	123068
3	1	0	0	1	51	386	2	1	124943
4	1	0	0	1	51	359	1	0	126313
4	1	0	0	1	51	280	2	1	127968
2	1	0	0	-1	31	388	1	1	129691
3	4	1	1	-1	32	380	2	1	131362
1	4	0	0	-1	33	569	1	1	132837
2	4	1	1	1	52	440	1	1	134595
3	4	0	0	1	53	360	2	1	136466
3	4	1	1	-1	32	305	2	1	138077
4	4	0	0	1	53	290	1	0	139511
4	2	0	0	1	51	249	2	1	140965
1	2	1	1	1	52	381	1	1	142288
4	1	0	0	1	53	376	2	1	143737
2	1	0	0	-1	31	342	1	1	145045
1	4	1	1	1	52	246	2	0	146292
4	4	0	0	1	53	718	2	1	148175
1	4	1	1	1	52	475	1	1	149977
2	4	0	0	-1	33	367	1	1	151297
3	3	1	1	-1	32	386	2	1	152730
2	3	1	1	1	54	406	1	1	154410
4	1	0	0	1	53	405	2	1	155949
2	1	0	0	-1	31	404	1	1	157825
1	1	0	0	-1	31	307	2	0	159281
3	1	0	0	1	51	382	2	1	163787
3	2	0	0	1	51	489	2	1	165755
1	2	1	1	1	52	363	1	1	167125
2	1	0	0	-1	33	432	1	1	168836
2	1	0	0	-1	31	296	1	1	170458
3	1	0	0	1	51	402	2	1	171738
3	1	0	0	1	51	363	2	1	173101
2	4	1	1	1	52	383	1	1	174623
3	4	0	0	1	53	376	2	1	176327
2	4	1	1	1	52	306	1	1	177609
3	4	0	0	1	53	446	2	1	179332
2	2	0	0	-1	31	371	1	1	181002
2	2	1	1	1	52	445	1	1	182422
3	2	0	0	1	53	425	2	1	184228
1	2	1	1	1	52	291	1	1	185442
3	3	1	1	-1	34	405	2	1	186838
2	3	1	1	1	54	378	1	1	188174
2	3	1	1	1	54	252	1	1	189726
3	3	1	1	-1	34	334	2	1	191339
2	3	1	1	1	54	362	2	0	192902
2	3	1	1	1	54	343	1	1	194152
3	4	1	1	-1	34	461	2	1	195691
3	4	0	0	1	53	460	2	1	197205
2	4	1	1	1	52	508	1	1	199049
3	4	0	0	1	53	363	2	1	200483
4	1	0	0	1	51	500	1	0	202092
2	1	0	0	-1	31	290	1	1	203556
2	3	1	1	1	52	338	1	1	204881
3	3	1	1	-1	34	388	2	1	206551
2	2	0	0	-1	33	288	1	1	208172
2	2	1	1	1	52	268	1	1	209574
1	3	1	1	1	54	312	2	0	211149
4	3	1	1	-1	34	392	2	1	212524
4	4	1	1	-1	34	566	2	1	214366
3	4	0	0	1	53	510	2	1	216284
4	4	1	1	-1	32	306	2	1	218046
4	4	0	0	1	53	344	2	1	219412
1	3	1	1	1	52	331	2	0	220841
3	3	1	1	-1	34	524	2	1	222574
3	1	0	0	1	53	491	2	1	224329
1	1	0	0	-1	31	363	1	1	225708
2	2	0	0	-1	31	350	1	1	227557
4	2	1	1	-1	32	457	2	1	229248
4	2	0	0	1	53	462	2	1	230615
1	2	1	1	1	52	330	1	1	232074
4	3	1	1	-1	34	369	2	1	233675
2	3	1	1	1	54	343	1	1	235291
1	1	0	0	-1	33	395	1	1	237020
3	1	0	0	1	51	325	2	1	238277
4	4	1	1	-1	32	366	1	0	240123
4	4	0	0	1	53	386	2	1	246200
3	2	0	0	1	51	440	2	1	247756
3	2	1	1	-1	32	346	2	1	249542
1	4	1	1	1	54	363	1	1	251136
3	4	0	0	1	53	272	2	1	252708
3	1	0	0	1	51	284	2	1	254012
4	1	0	0	1	51	310	1	0	255760
2	3	1	1	1	52	387	2	0	257426
1	3	1	1	1	54	367	1	1	259041
1	4	1	1	1	54	252	1	1	260639
3	4	0	0	1	53	366	2	1	262472
4	4	1	1	-1	32	297	1	0	263580
2	4	0	0	-1	33	501	1	1	265195
2	3	1	1	1	52	416	1	1	266966
4	3	1	1	-1	34	215	2	1	268231
3	2	0	0	1	53	249	2	1	269967
2	2	1	1	1	52	327	1	1	271531
2	3	1	1	1	54	312	1	1	273277
3	3	1	1	-1	34	335	2	1	274712
3	2	0	0	1	53	275	2	1	276037
2	2	1	1	1	52	394	1	1	277462
2	4	1	1	1	54	299	2	0	278732
1	4	0	0	-1	33	510	1	1	280369
4	2	0	0	1	51	348	2	1	281709
1	2	1	1	1	52	433	1	1	283567
2	2	0	0	-1	33	352	1	1	284996
3	2	1	1	-1	32	399	2	1	286847
4	2	0	0	1	53	343	2	1	288274
3	2	1	1	-1	32	308	2	1	289916
1	2	0	0	-1	33	317	1	1	291245
3	2	1	1	-1	32	470	2	1	292526
4	4	1	1	-1	34	389	2	1	294181
1	4	0	0	-1	33	297	1	1	295499
1	1	0	0	-1	31	339	1	1	296920
2	1	0	0	-1	31	358	1	1	298144
2	3	1	1	1	52	433	1	1	299457
3	3	1	1	-1	34	548	2	1	300937
1	1	0	0	-1	33	433	1	1	302872
3	1	0	0	1	51	294	2	1	304626
4	3	1	1	-1	32	357	2	1	306420
3	3	1	1	-1	34	334	2	1	307825
3	2	0	0	1	53	249	2	1	308936
2	2	1	1	1	52	290	2	0	310118
2	2	0	0	-1	33	276	1	1	311363
3	2	1	1	-1	32	392	2	1	313043
2	3	1	1	1	54	453	1	1	314730
2	3	1	1	1	54	383	1	1	316169
3	1	0	0	1	53	288	1	0	317581
2	1	0	0	-1	31	411	1	1	318885
1	4	1	1	1	52	319	2	0	320512
3	4	0	0	1	53	413	2	1	325393
4	3	1	1	-1	32	352	1	0	326873
4	3	1	1	-1	34	386	2	1	328336
3	3	1	1	-1	34	272	2	1	329879
3	3	1	1	-1	34	265	2	1	331257
4	3	1	1	-1	34	413	2	1	332952
3	3	1	1	-1	34	336	2	1	334157
1	4	1	1	1	54	415	1	1	335743
3	4	0	0	1	53	293	2	1	337089
3	2	0	0	1	51	268	2	1	338306
4	2	1	1	-1	32	299	1	0	339463
2	4	1	1	1	54	456	1	1	341028
4	4	0	0	1	53	356	2	1	342655
4	1	0	0	1	51	306	2	1	343960
2	1	0	0	-1	31	352	1	1	345255
4	1	0	0	1	51	321	2	1	347054
3	1	0	0	1	51	277	2	1	348606
2	3	1	1	1	52	264	2	0	350307
3	3	1	1	-1	34	380	1	0	351942
1	1	0	0	-1	33	527	1	1	353881
4	1	0	0	1	51	308	2	1	355535
3	2	0	0	1	51	267	2	1	356628
2	2	1	1	1	52	309	1	1	357861
3	3	1	1	-1	34	273	2	1	359174
1	3	1	1	1	54	317	1	1	360662
2	2	0	0	-1	33	446	1	1	362401
2	2	1	1	1	52	288	1	1	363617
3	3	1	1	-1	34	455	2	1	365382
4	3	1	1	-1	34	609	2	1	367468
1	1	0	0	-1	33	390	1	1	369150
3	1	0	0	1	51	341	2	1	370383
3	2	0	0	1	51	352	2	1	371825
4	2	1	1	-1	32	414	2	1	373635
3	2	0	0	1	53	304	2	1	375129
2	2	1	1	1	52	365	1	1	376667
4	1	0	0	1	53	439	2	1	378519
4	1	0	0	1	51	303	1	0	379652
2	1	0	0	-1	31	540	1	1	381390
4	1	0	0	1	51	254	2	1	382926
1	3	1	1	1	52	362	1	1	384559
2	3	1	1	1	54	438	1	1	385948
1	4	1	1	1	54	380	1	1	387656
2	4	0	0	-1	33	344	1	1	389496
1	1	0	0	-1	31	311	2	0	391267
2	1	0	0	-1	31	277	1	1	392439
4	3	1	1	-1	32	322	1	0	393743
2	3	1	1	1	54	761	1	1	395608
2	3	1	1	1	54	359	1	1	397476
4	3	1	1	-1	34	397	2	1	399154
2	2	0	0	-1	33	428	1	1	400895
3	2	1	1	-1	32	484	2	1	407251
2	4	1	1	1	54	477	1	1	409226
3	4	0	0	1	53	343	2	1	410914
3	3	1	1	-1	32	369	2	1	412249
4	3	1	1	-1	34	309	2	1	413466
4	4	1	1	-1	34	447	2	1	415340
1	4	0	0	-1	33	320	1	1	416529
1	2	0	0	-1	31	293	1	1	418004
4	2	1	1	-1	32	355	1	0	419730
1	2	0	0	-1	33	401	1	1	421489
4	2	1	1	-1	32	399	2	1	422808
1	1	0	0	-1	33	478	1	1	424748
3	1	0	0	1	51	359	2	1	426206
2	1	0	0	-1	31	346	1	1	427757
4	1	0	0	1	51	308	2	1	429548
3	1	0	0	1	51	353	2	1	431307
4	1	0	0	1	51	365	2	1	432945
1	4	1	1	1	52	311	2	0	434693
4	4	0	0	1	53	331	2	1	436176
3	4	1	1	-1	32	345	1	0	437630
3	4	0	0	1	53	308	2	1	439306
2	3	1	1	1	52	361	1	1	440712
4	3	1	1	-1	34	333	2	1	442421
2	4	1	1	1	54	476	1	1	443883
2	4	0	0	-1	33	367	1	1	445308
3	1	0	0	1	51	364	2	1	446496
4	1	0	0	1	51	627	2	1	448283
3	1	0	0	1	51	274	2	1	450020
2	1	0	0	-1	31	294	1	1	451610
3	4	1	1	-1	32	345	2	1	452805
1	4	0	0	-1	33	426	1	1	454470
1	3	1	1	1	52	283	2	0	455671
3	3	1	1	-1	34	504	2	1	457541
3	4	1	1	-1	34	409	2	1	459398
2	4	0	0	-1	33	383	1	1	461128
4	1	0	0	1	51	531	2	1	462997
3	1	0	0	1	51	385	2	1	464875
1	1	0	0	-1	31	516	1	1	466856
2	1	0	0	-1	31	325	1	1	468604
1	4	1	1	1	52	365	1	1	469925
1	4	0	0	-1	33	359	1	1	471343
4	2	0	0	1	51	388	2	1	472943
4	2	1	1	-1	32	343	2	1	474635
2	2	0	0	-1	33	406	1	1	476273
1	2	1	1	1	52	261	2	0	477827
1	1	0	0	-1	33	355	1	1	479569
3	1	0	0	1	51	441	2	1	480936
3	4	1	1	-1	32	410	2	1	482392
4	4	0	0	1	53	306	1	0	483994
4	1	0	0	1	51	369	2	1	485487
1	1	0	0	-1	31	475	1	1	490296
1	1	0	0	-1	31	421	1	1	491976
2	1	0	0	-1	31	303	1	1	493360
2	4	1	1	1	52	362	1	1	494543
3	4	0	0	1	53	403	2	1	495757
4	1	0	0	1	51	443	2	1	497048
1	1	0	0	-1	31	426	1	1	498495
2	1	0	0	-1	31	447	1	1	499809
4	1	0	0	1	51	342	2	1	500977
3	2	0	0	1	51	300	2	1	502574
1	2	1	1	1	52	404	1	1	503801
4	3	1	1	-1	34	331	2	1	505250
2	3	1	1	1	54	506	1	1	506864
4	4	1	1	-1	34	396	2	1	508327
2	4	0	0	-1	33	427	2	0	509788
2	3	1	1	1	52	288	1	1	511243
1	3	1	1	1	54	461	1	1	513071
3	2	0	0	1	53	355	2	1	514241
1	2	1	1	1	52	533	1	1	515655
4	4	1	1	-1	34	431	1	0	517127
1	4	0	0	-1	33	439	1	1	518455
3	1	0	0	1	51	540	2	1	520126
4	1	0	0	1	51	528	2	1	521669
4	3	1	1	-1	32	336	2	1	523327
1	3	1	1	1	54	491	2	0	525079
4	4	1	1	-1	34	515	2	1	527053
4	4	0	0	1	53	271	2	1	528178
1	3	1	1	1	52	477	1	1	529984
3	3	1	1	-1	34	377	2	1	531202
3	4	1	1	-1	34	325	2	1	532395
2	4	0	0	-1	33	376	1	1	533761
4	2	0	0	1	51	310	2	1	535451
3	2	1	1	-1	32	351	2	1	536984
4	2	0	0	1	53	318	2	1	538613
4	2	1	1	-1	32	314	1	0	540315
1	2	0	0	-1	33	503	1	1	542316
1	2	1	1	1	52	389	1	1	543762
4	3	1	1	-1	34	348	1	0	545161
2	3	1	1	1	54	385	1	1	546510
1	4	1	1	1	54	373	1	1	548203
4	4	0	0	1	53	385	2	1	550057
2	3	1	1	1	52	395	1	1	551853
1	3	1	1	1	54	263	2	0	553608
3	1	0	0	1	53	306	2	1	554823
1	1	0	0	-1	31	355	1	1	556420
1	3	1	1	1	52	353	1	1	557756
2	3	1	1	1	54	411	1	1	559583
1	1	0	0	-1	33	343	1	1	560939
3	1	0	0	1	51	386	2	1	562618
4	4	1	1	-1	32	485	1	0	564066
3	4	0	0	1	53	322	2	1	567872
1	1	0	0	-1	31	340	1	1	569266
1	1	0	0	-1	31	296	1	1	570756
4	2	0	0	1	51	460	2	1	572428
2	2	1	1	1	52	270	2	0	573776
1	3	1	1	1	54	420	1	1	575421
2	3	1	1	1	54	279	1	1	577203
1	3	1	1	1	54	347	1	1	578542
3	3	1	1	-1	34	458	2	1	580342
4	1	0	0	1	53	379	1	0	581887
3	1	0	0	1	51	284	2	1	583017
3	3	1	1	-1	32	569	2	1	584965
2	3	1	1	1	54	413	1	1	586797
2	4	1	1	1	54	421	1	1	588691
4	4	0	0	1	53	375	1	0	590205
3	3	1	1	-1	32	351	2	1	591745
4	3	1	1	-1	34	334	2	1	593460
3	2	0	0	1	53	536	2	1	595044
3	2	1	1	-1	32	251	2	1	596331
2	3	1	1	1	54	348	1	1	597651
1	3	1	1	1	54	342	1	1	599119
4	3	1	1	-1	34	386	2	1	600632
2	3	1	1	1	54	353	1	1	602224
1	4	1	1	1	54	424	1	1	603899
3	4	0	0	1	53	346	2	1	605183
1	3	1	1	1	52	391	1	1	606738
4	3	1	1	-1	34	395	2	1	607958
4	3	1	1	-1	34	306	2	1	609369
1	3	1	1	1	54	282	1	1	610958
4	1	0	0	1	53	525	2	1	612560
1	1	0	0	-1	31	293	1	1	614203
4	3	1	1	-1	32	338	2	1	615901
2	3	1	1	1	54	299	1	1	617479
2	4	1	1	1	54	300	2	0	618657
3	4	0	0	1	53	490	2	1	620526
1	4	1	1	1	52	372	1	1	621929
3	4	0	0	1	53	369	2	1	623449
1	2	0	0	-1	31	445	1	1	624978
1	2	1	1	1	52	406	1	1	626820
3	3	1	1	-1	34	407	2	1	628197
3	3	1	1	-1	34	343	2	1	629832
2	3	1	1	1	54	314	1	1	631619
2	3	1	1	1	54	331	1	1	633005
3	2	0	0	1	53	430	2	1	634436
2	2	1	1	1	52	484	1	1	636318
4	4	1	1	-1	34	357	2	1	637788
3	4	0	0	1	53	308	2	1	639372
3	1	0	0	1	51	260	2	1	641032
2	1	0	0	-1	31	272	1	1	642306
4	4	1	1	-1	32	464	2	1	643595
3	4	0	0	1	53	328	2	1	647479
3	2	0	0	1	51	297	2	1	648750
2	2	1	1	1	52	316	1	1	649931
2	3	1	1	1	54	308	1	1	651268
3	3	1	1	-1	34	513	2	1	652733
2	2	0	0	-1	33	388	1	1	654287
3	2	1	1	-1	32	479	2	1	655804
1	2	0	0	-1	33	424	1	1	657039
2	2	1	1	1	52	461	1	1	658924
4	3	1	1	-1	34	382	2	1	660209
4	3	1	1	-1	34	392	2	1	661892
2	2	0	0	-1	33	399	1	1	663346
3	2	1	1	-1	32	412	2	1	665062
4	4	1	1	-1	34	326	1	0	666799
1	4	0	0	-1	33	409	1	1	668705
3	4	1	1	-1	32	324	1	0	670237
4	4	0	0	1	53	581	2	1	671953
1	2	0	0	-1	31	436	1	1	673394
2	2	1	1	1	52	427	1	1	675232
3	4	1	1	-1	34	367	2	1	676583
4	4	0	0	1	53	290	2	1	678006
2	1	0	0	-1	31	326	1	1	679521
4	1	0	0	1	51	454	2	1	680994
4	2	0	0	1	51	484	2	1	682309
3	2	1	1	-1	32	388	2	1	683682
3	1	0	0	1	53	460	2	1	685591
4	1	0	0	1	51	327	2	1	687240
2	3	1	1	1	52	364	1	1	688519
2	3	1	1	1	54	327	1	1	689863
3	3	1	1	-1	34	362	2	1	691139
4	3	1	1	-1	34	351	2	1	692860
3	3	1	1	-1	34	328	2	1	694296
4	3	1	1	-1	34	372	2	1	695845
1	4	1	1	1	54	325	1	1	697546
1	4	0	0	-1	33	395	1	1	698891
4	3	1	1	-1	32	471	2	1	700351
2	3	1	1	1	54	388	1	1	701878
1	1	0	0	-1	33	559	1	1	703517
3	1	0	0	1	51	489	2	1	705166
3	1	0	0	1	51	346	2	1	706938
4	1	0	0	1	51	463	2	1	708787
3	4	1	1	-1	32	277	2	1	710413
2	4	0	0	-1	33	392	1	1	711770
3	1	0	0	1	51	255	2	1	713277
2	1	0	0	-1	31	358	1	1	714859
3	3	1	1	-1	32	413	2	1	716098
1	3	1	1	1	54	500	1	1	717444
1	1	0	0	-1	33	397	1	1	719144
2	1	0	0	-1	31	280	1	1	720515
4	3	1	1	-1	32	427	2	1	722060
3	3	1	1	-1	34	389	2	1	727181
2	1	0	0	-1	33	294	1	1	728914
3	1	0	0	1	51	329	2	1	730587
4	2	0	0	1	51	317	2	1	732388
4	2	1	1	-1	32	379	2	1	733713
3	2	0	0	1	53	326	2	1	735081
4	2	1	1	-1	32	313	2	1	736677
1	2	0	0	-1	33	387	1	1	738082
3	2	1	1	-1	32	342	2	1	739669
4	3	1	1	-1	34	432	2	1	741484
4	3	1	1	-1	34	441	2	1	742897
2	3	1	1	1	54	334	1	1	744639
1	3	1	1	1	54	265	1	1	745942
3	1	0	0	1	53	371	2	1	747311
4	1	0	0	1	51	473	2	1	749267
1	4	1	1	1	52	250	2	0	750875
1	4	0	0	-1	33	291	1	1	752144
2	4	1	1	1	52	364	2	0	753884
3	4	0	0	1	53	355	2	1	755539
2	2	0	0	-1	31	424	1	1	757086
4	2	1	1	-1	32	425	2	1	758352
2	1	0	0	-1	33	390	1	1	760239
3	1	0	0	1	51	248	2	1	761471
2	2	0	0	-1	31	337	1	1	763197
3	2	1	1	-1	32	498	2	1	764528
3	4	1	1	-1	34	369	2	1	765755
4	4	0	0	1	53	378	2	1	767091
2	3	1	1	1	52	380	1	1	768398
3	3	1	1	-1	34	270	2	1	769929
2	2	0	0	-1	33	385	1	1	771325
1	2	1	1	1	52	509	2	0	773083
3	2	0	0	1	53	440	2	1	774958
4	2	1	1	-1	32	348	1	0	776266
2	3	1	1	1	54	407	1	1	777656
4	3	1	1	-1	34	617	2	1	779590
1	4	1	1	1	54	458	1	1	781306
3	4	0	0	1	53	299	2	1	782642
2	2	0	0	-1	31	512	1	1	784134
1	2	1	1	1	52	546	1	1	786075
2	1	0	0	-1	33	319	1	1	787275
1	1	0	0	-1	31	312	1	1	788553
2	3	1	1	1	52	377	1	1	790233
1	3	1	1	1	54	277	1	1	791672
3	1	0	0	1	53	283	2	1	793063
3	1	0	0	1	51	331	2	1	794853
2	4	1	1	1	52	373	1	1	796443
1	4	0	0	-1	33	467	1	1	797835
3	3	1	1	-1	32	459	2	1	799473
3	3	1	1	-1	34	298	2	1	801195
2	1	0	0	-1	33	293	1	1	802451
4	1	0	0	1	51	308	2	1	808516
