# Supplementary material for: Frequency Band-Specific Electrical Brain Stimulation Modulates Cognitive Control Processes
Source: PLoS One. 2015 Sep 25;10(9):e0138984. doi: 10.1371/journal.pone.0138984 (PMC4583279; doi:10.1371/journal.pone.0138984)
Supplement: S2 File — This zip archive contains the necessary Matlab code, SPSS syntax, SPSS data and raw logfile data to perform the analyses described in the paper. EEG data and Matlab code to extract peak frequencies are available upon request (joramvandriel@gmail.com). (ZIP) [file pone.0138984.s002.zip › S2_File/rawdata/alpha/pp12_simonA1_PRE-STIM_EEG.txt]

4	1	0	0	-1	31	578	2	1	7145
4	1	0	0	-1	31	360	2	1	8561
1	4	1	1	-1	32	470	1	1	10115
1	4	0	0	1	53	372	1	1	11381
3	2	0	0	-1	31	957	2	1	13827
4	2	1	1	1	52	493	2	1	15477
1	4	1	1	-1	34	483	1	1	17053
1	4	0	0	1	53	431	1	1	18720
3	4	1	1	1	52	528	2	1	20596
2	4	0	0	1	53	0	0	0	24395
4	3	1	1	1	52	554	2	1	26290
4	3	1	1	1	54	367	2	1	27937
3	3	1	1	1	54	483	1	0	29394
3	3	1	1	1	54	462	2	1	31173
4	2	0	0	-1	33	491	2	1	33002
4	2	1	1	1	52	474	2	1	34412
1	3	1	1	-1	34	457	1	1	36308
4	3	1	1	1	54	417	2	1	37717
1	3	1	1	-1	34	444	1	1	39599
2	3	1	1	-1	34	465	1	1	41221
1	2	0	0	1	53	518	1	1	42979
2	2	1	1	-1	32	385	1	1	44708
4	1	0	0	-1	33	329	1	0	46050
2	1	0	0	1	51	561	1	1	47695
2	1	0	0	1	51	336	1	1	49141
4	1	0	0	-1	31	381	2	1	50450
1	4	1	1	-1	32	420	1	1	52024
2	4	0	0	1	53	357	1	1	53821
3	3	1	1	1	52	503	2	1	55173
1	3	1	1	-1	34	535	1	1	56551
1	2	0	0	1	53	520	1	1	57939
3	2	1	1	1	52	506	1	0	59470
2	2	0	0	1	53	623	2	0	61229
1	2	1	1	-1	32	610	1	1	63132
2	1	0	0	1	53	895	1	1	65092
1	1	0	0	1	51	459	1	1	66922
3	1	0	0	-1	31	532	2	1	68786
2	1	0	0	1	51	412	1	1	70049
2	1	0	0	1	51	373	1	1	71838
1	1	0	0	1	51	361	1	1	73392
4	3	1	1	1	52	272	1	0	74840
1	3	1	1	-1	34	478	1	1	76187
3	4	1	1	1	54	415	1	0	77825
4	4	0	0	-1	33	0	0	0	81569
3	4	1	1	1	52	608	1	0	83212
3	4	0	0	-1	33	603	2	1	85271
2	2	0	0	1	51	396	1	1	86622
4	2	1	1	1	52	498	2	1	87926
3	3	1	1	1	54	560	1	0	89497
3	3	1	1	1	54	443	1	0	97827
4	2	0	0	-1	33	560	2	1	99516
1	2	1	1	-1	32	475	1	1	100910
1	1	0	0	1	53	519	1	1	102513
4	1	0	0	-1	31	334	2	1	104181
4	2	0	0	-1	31	366	2	1	105465
2	2	1	1	-1	32	644	2	0	107400
3	4	1	1	1	54	614	2	1	109119
4	4	0	0	-1	33	464	2	1	110830
3	2	0	0	-1	31	589	2	1	112900
4	2	1	1	1	52	314	2	1	114301
2	1	0	0	1	53	576	2	0	115924
3	1	0	0	-1	31	589	2	1	117584
1	3	1	1	-1	32	608	1	1	119291
3	3	1	1	1	54	487	2	1	120842
1	2	0	0	1	53	528	2	0	122217
1	2	1	1	-1	32	561	1	1	123657
2	1	0	0	1	53	713	1	1	125691
4	1	0	0	-1	31	562	2	1	127270
2	3	1	1	-1	32	362	2	0	128647
2	3	1	1	-1	34	434	1	1	130290
4	4	1	1	1	54	453	2	1	131779
1	4	0	0	1	53	504	1	1	133754
4	1	0	0	-1	31	440	2	1	135510
2	1	0	0	1	51	483	1	1	137419
1	2	0	0	1	51	389	1	1	138919
4	2	1	1	1	52	482	2	1	140583
2	3	1	1	-1	34	505	1	1	142060
3	3	1	1	1	54	630	2	1	144080
2	2	0	0	1	53	472	1	1	145729
3	2	1	1	1	52	701	2	1	147343
3	3	1	1	1	54	871	2	1	149115
1	3	1	1	-1	34	451	1	1	150603
1	3	1	1	-1	34	569	1	1	152420
2	3	1	1	-1	34	375	1	1	154072
4	1	0	0	-1	33	520	2	1	155967
1	1	0	0	1	51	460	1	1	157413
4	2	0	0	-1	31	514	2	1	158736
4	2	1	1	1	52	467	2	1	160459
3	3	1	1	1	54	580	2	1	162532
2	3	1	1	-1	34	489	1	1	164117
1	1	0	0	1	53	466	1	1	165810
1	1	0	0	1	51	362	1	1	167451
4	1	0	0	-1	31	393	2	1	169336
1	1	0	0	1	51	399	1	1	171207
4	2	0	0	-1	31	372	2	1	172769
1	2	1	1	-1	32	366	2	0	174437
1	3	1	1	-1	34	432	1	1	176101
3	3	1	1	1	54	455	2	1	178018
3	1	0	0	-1	33	545	2	1	179930
2	1	0	0	1	51	444	1	1	191871
3	2	0	0	-1	31	593	2	1	193739
2	2	1	1	-1	32	489	1	1	195034
4	3	1	1	1	54	676	2	1	197181
1	3	1	1	-1	34	418	1	1	198796
1	4	1	1	-1	34	352	1	1	200649
4	4	0	0	-1	33	477	2	1	202380
4	4	1	1	1	52	449	2	1	203705
2	4	0	0	1	53	747	1	1	205355
4	4	1	1	1	52	493	2	1	206726
3	4	0	0	-1	33	474	1	0	208493
1	4	1	1	-1	32	407	1	1	210103
1	4	0	0	1	53	346	1	1	211262
2	4	1	1	-1	32	511	2	0	212726
4	4	0	0	-1	33	563	2	1	214358
4	1	0	0	-1	31	382	2	1	215998
1	1	0	0	1	51	323	1	1	217775
3	1	0	0	-1	31	412	2	1	219478
3	1	0	0	-1	31	467	2	1	221094
2	1	0	0	1	51	529	2	0	222775
4	1	0	0	-1	31	432	2	1	224433
4	4	1	1	1	52	323	2	1	225839
2	4	0	0	1	53	391	1	1	227112
3	1	0	0	-1	31	431	2	1	228445
2	1	0	0	1	51	408	1	1	229662
2	1	0	0	1	51	351	1	1	230871
4	1	0	0	-1	31	321	2	1	232641
4	2	0	0	-1	31	351	1	0	234095
1	2	1	1	-1	32	371	1	1	235897
4	1	0	0	-1	33	298	1	0	237146
1	1	0	0	1	51	418	1	1	238627
2	2	0	0	1	51	514	2	0	240544
2	2	1	1	-1	32	371	2	0	241741
1	3	1	1	-1	34	0	0	0	245580
1	3	1	1	-1	34	683	1	1	247478
4	3	1	1	1	54	375	2	1	249048
3	3	1	1	1	54	677	1	0	250535
3	1	0	0	-1	33	588	2	1	252459
2	1	0	0	1	51	535	1	1	254257
3	1	0	0	-1	31	485	2	1	255703
3	1	0	0	-1	31	735	1	0	257747
1	1	0	0	1	51	776	1	1	259385
4	1	0	0	-1	31	391	2	1	260945
1	4	1	1	-1	32	536	1	1	262317
2	4	0	0	1	53	851	2	0	264280
4	3	1	1	1	52	514	2	1	265647
1	3	1	1	-1	34	0	0	0	269103
1	4	1	1	-1	34	454	1	1	270777
4	4	0	0	-1	33	465	2	1	272353
1	4	1	1	-1	32	323	1	1	273742
4	4	0	0	-1	33	465	2	1	289004
4	2	0	0	-1	31	667	2	1	290900
3	2	1	1	1	52	0	0	0	294870
1	4	1	1	-1	34	548	1	1	296407
2	4	0	0	1	53	458	1	1	298175
4	2	0	0	-1	31	534	2	1	300059
2	2	1	1	-1	32	558	1	1	301980
3	2	0	0	-1	33	504	2	1	303980
2	2	1	1	-1	32	482	1	1	305755
2	4	1	1	-1	34	491	1	1	307443
1	4	0	0	1	53	461	1	1	309154
2	3	1	1	-1	32	444	1	1	310749
3	3	1	1	1	54	474	2	1	312642
1	3	1	1	-1	34	409	1	1	314080
2	3	1	1	-1	34	632	1	1	315901
2	4	1	1	-1	34	567	1	1	317754
3	4	0	0	-1	33	507	2	1	319461
4	4	1	1	1	52	535	2	1	320852
3	4	0	0	-1	33	572	2	1	322323
4	1	0	0	-1	31	434	2	1	324219
2	1	0	0	1	51	383	1	1	325672
4	3	1	1	1	52	356	1	0	327004
1	3	1	1	-1	34	517	1	1	329018
1	1	0	0	1	53	408	1	1	330847
2	1	0	0	1	51	439	1	1	332770
1	1	0	0	1	51	394	1	1	334131
4	1	0	0	-1	31	427	2	1	335377
4	1	0	0	-1	31	408	2	1	336866
1	1	0	0	1	51	319	1	1	338563
4	3	1	1	1	52	335	1	0	340093
3	3	1	1	1	54	531	2	1	341596
3	2	0	0	-1	33	417	2	1	342835
1	2	1	1	-1	32	497	1	1	344766
3	1	0	0	-1	33	642	2	1	346470
1	1	0	0	1	51	358	1	1	348088
1	4	1	1	-1	32	394	1	1	349488
4	4	0	0	-1	33	392	2	1	351202
3	2	0	0	-1	31	654	2	1	352855
1	2	1	1	-1	32	503	1	1	354296
4	1	0	0	-1	33	486	2	1	356052
2	1	0	0	1	51	0	0	0	359947
1	1	0	0	1	51	435	1	1	361215
3	1	0	0	-1	31	442	2	1	363042
1	4	1	1	-1	32	424	1	1	364643
4	4	0	0	-1	33	468	2	1	366062
1	2	0	0	1	51	394	1	1	367492
1	2	1	1	-1	32	628	1	1	369497
3	3	1	1	1	54	531	2	1	371389
3	3	1	1	1	54	551	1	0	372857
2	2	0	0	1	53	742	1	1	374688
3	2	1	1	1	52	868	2	1	386426
3	4	1	1	1	54	771	2	1	388679
2	4	0	0	1	53	445	1	1	390192
1	4	1	1	-1	32	482	1	1	391532
2	4	0	0	1	53	787	1	1	393345
2	2	0	0	1	51	0	0	0	397257
3	2	1	1	1	52	736	2	1	398915
1	1	0	0	1	53	457	1	1	400735
3	1	0	0	-1	31	903	1	0	403100
3	4	1	1	1	52	437	1	0	404432
2	4	0	0	1	53	517	1	1	406016
3	2	0	0	-1	31	304	2	1	407564
1	2	1	1	-1	32	440	1	1	409113
3	1	0	0	-1	33	448	2	1	410879
4	1	0	0	-1	31	401	2	1	412601
4	4	1	1	1	52	590	2	1	414688
2	4	0	0	1	53	524	1	1	416251
1	3	1	1	-1	32	609	1	1	417905
4	3	1	1	1	54	518	2	1	419674
4	4	1	1	1	54	482	2	1	421561
1	4	0	0	1	53	386	1	1	423242
4	2	0	0	-1	31	396	2	1	424614
1	2	1	1	-1	32	410	2	0	426480
2	4	1	1	-1	34	424	1	1	427880
4	4	0	0	-1	33	521	2	1	429272
4	2	0	0	-1	31	395	2	1	430727
1	2	1	1	-1	32	402	1	1	432582
3	1	0	0	-1	33	435	2	1	434055
2	1	0	0	1	51	494	1	1	435584
1	1	0	0	1	51	548	1	1	437618
2	1	0	0	1	51	475	1	1	439504
3	1	0	0	-1	31	318	2	1	440719
1	1	0	0	1	51	480	1	1	442262
3	1	0	0	-1	31	473	2	1	444162
1	1	0	0	1	51	362	1	1	445457
1	3	1	1	-1	32	418	2	0	447140
2	3	1	1	-1	34	718	1	1	449031
3	3	1	1	1	54	582	2	1	451084
3	3	1	1	1	54	620	2	1	452612
2	2	0	0	1	53	353	2	0	454306
1	2	1	1	-1	32	470	1	1	455669
2	2	0	0	1	53	515	1	1	457200
4	2	1	1	1	52	503	2	1	458816
4	1	0	0	-1	33	614	2	1	460717
2	1	0	0	1	51	365	1	1	462099
1	3	1	1	-1	32	314	1	1	463579
3	3	1	1	1	54	486	2	1	465436
3	2	0	0	-1	33	372	2	1	466804
1	2	1	1	-1	32	545	1	1	468334
3	3	1	1	1	54	468	2	1	469649
1	3	1	1	-1	34	371	1	1	479872
1	1	0	0	1	53	458	1	1	481200
4	1	0	0	-1	31	537	2	1	483126
3	4	1	1	1	52	540	2	1	484875
2	4	0	0	1	53	392	1	1	486369
4	2	0	0	-1	31	414	2	1	487840
4	2	1	1	1	52	401	2	1	489233
1	2	0	0	1	53	379	1	1	490949
1	2	1	1	-1	32	247	2	0	492589
3	2	0	0	-1	33	352	2	1	494192
4	2	1	1	1	52	343	1	0	495692
2	1	0	0	1	53	394	1	1	497010
2	1	0	0	1	51	387	1	1	498649
1	2	0	0	1	51	408	1	1	499980
2	2	1	1	-1	32	430	1	1	501549
1	3	1	1	-1	34	266	1	1	502889
4	3	1	1	1	54	491	2	1	504485
1	4	1	1	-1	34	413	1	1	505765
2	4	0	0	1	53	557	1	1	507536
2	4	1	1	-1	32	334	1	1	509124
3	4	0	0	-1	33	363	2	1	510903
1	2	0	0	1	51	380	1	1	512434
4	2	1	1	1	52	418	2	1	513936
2	4	1	1	-1	34	416	2	0	515242
3	4	0	0	-1	33	396	2	1	517039
3	3	1	1	1	52	285	2	1	518666
2	3	1	1	-1	34	382	1	1	520533
1	4	1	1	-1	34	264	1	1	522093
1	4	0	0	1	53	316	1	1	523603
2	2	0	0	1	51	424	1	1	525176
4	2	1	1	1	52	519	2	1	527152
3	3	1	1	1	54	283	1	0	528582
2	3	1	1	-1	34	456	1	1	530538
3	3	1	1	1	54	421	2	1	531894
1	3	1	1	-1	34	462	1	1	533718
2	2	0	0	1	53	602	1	1	535170
3	2	1	1	1	52	374	1	0	536480
1	1	0	0	1	53	508	1	1	538073
2	1	0	0	1	51	483	1	1	539595
1	2	0	0	1	51	368	1	1	541109
1	2	1	1	-1	32	418	1	1	542893
2	4	1	1	-1	34	358	2	0	544201
4	4	0	0	-1	33	404	2	1	545496
4	3	1	1	1	52	680	2	1	547487
1	3	1	1	-1	34	508	1	1	548900
4	1	0	0	-1	33	501	2	1	550596
3	1	0	0	-1	31	434	1	0	552399
2	4	1	1	-1	32	535	1	1	553991
2	4	0	0	1	53	294	1	1	555645
3	4	1	1	1	52	441	2	1	557204
1	4	0	0	1	53	372	1	1	568270
2	3	1	1	-1	32	845	2	0	570142
1	3	1	1	-1	34	547	1	1	571541
3	3	1	1	1	54	459	2	1	572827
3	3	1	1	1	54	574	2	1	574240
2	3	1	1	-1	34	385	1	1	575873
4	3	1	1	1	54	540	2	1	577696
4	3	1	1	1	54	471	2	1	579622
1	3	1	1	-1	34	638	1	1	581173
3	1	0	0	-1	33	523	2	1	583040
1	1	0	0	1	51	483	1	1	585001
1	1	0	0	1	51	363	1	1	586726
3	1	0	0	-1	31	354	2	1	588534
4	2	0	0	-1	31	339	2	1	590160
1	2	1	1	-1	32	388	2	0	591952
3	4	1	1	1	54	576	2	1	593369
1	4	0	0	1	53	436	1	1	595303
4	2	0	0	-1	31	468	2	1	596987
3	2	1	1	1	52	806	2	1	598781
4	4	1	1	1	54	611	2	1	600681
1	4	0	0	1	53	402	1	1	602023
3	4	1	1	1	52	496	2	1	604000
1	4	0	0	1	53	551	1	1	605857
1	2	0	0	1	51	527	1	1	607880
3	2	1	1	1	52	466	2	1	609362
4	2	0	0	-1	33	463	2	1	611148
4	2	1	1	1	52	490	2	1	612734
1	3	1	1	-1	34	503	1	1	614178
2	3	1	1	-1	34	372	2	0	615436
1	3	1	1	-1	34	460	1	1	616754
1	3	1	1	-1	34	341	1	1	618414
2	2	0	0	1	53	371	1	1	619632
3	2	1	1	1	52	505	2	1	621290
2	4	1	1	-1	34	457	1	1	622725
2	4	0	0	1	53	386	1	1	624175
3	3	1	1	1	52	362	1	0	625730
1	3	1	1	-1	34	323	1	1	627380
3	1	0	0	-1	33	494	2	1	629092
4	1	0	0	-1	31	503	2	1	630984
1	4	1	1	-1	32	383	1	1	632410
4	4	0	0	-1	33	519	2	1	634162
1	3	1	1	-1	32	518	1	1	635688
1	3	1	1	-1	34	349	1	1	637240
2	3	1	1	-1	34	346	1	1	638572
4	3	1	1	1	54	431	2	1	640126
1	1	0	0	1	53	483	1	1	641942
2	1	0	0	1	51	313	1	1	643239
4	4	1	1	1	52	393	1	0	644613
2	4	0	0	1	53	358	1	1	646224
1	1	0	0	1	51	377	1	1	647919
2	1	0	0	1	51	298	1	1	654658
3	4	1	1	1	52	379	1	0	656206
2	4	0	0	1	53	416	1	1	657483
4	3	1	1	1	52	342	1	0	659278
2	3	1	1	-1	34	567	1	1	660949
4	3	1	1	1	54	525	2	1	662924
2	3	1	1	-1	34	447	2	0	664415
2	1	0	0	1	53	468	1	1	666287
1	1	0	0	1	51	386	1	1	668147
2	1	0	0	1	51	456	1	1	669433
4	1	0	0	-1	31	425	2	1	671097
2	3	1	1	-1	32	711	1	1	672850
2	3	1	1	-1	34	527	1	1	674811
4	3	1	1	1	54	416	2	1	676382
3	3	1	1	1	54	551	2	1	678287
2	3	1	1	-1	34	383	1	1	679805
3	3	1	1	1	54	491	1	0	681783
2	3	1	1	-1	34	391	2	0	683187
1	3	1	1	-1	34	542	1	1	684620
1	2	0	0	1	53	281	1	1	686176
2	2	1	1	-1	32	548	1	1	687907
1	4	1	1	-1	34	341	1	1	689525
1	4	0	0	1	53	265	1	1	691179
4	3	1	1	1	52	493	2	1	692535
2	3	1	1	-1	34	492	1	1	694058
2	3	1	1	-1	34	401	1	1	695960
3	3	1	1	1	54	286	1	0	697252
4	2	0	0	-1	33	511	2	1	699247
2	2	1	1	-1	32	333	1	1	700938
4	4	1	1	1	54	533	2	1	702586
3	4	0	0	-1	33	389	2	1	704279
4	2	0	0	-1	31	307	2	1	705583
3	2	1	1	1	52	362	2	1	707235
3	3	1	1	1	54	323	2	1	708516
4	3	1	1	1	54	317	1	0	709911
1	1	0	0	1	53	478	1	1	711489
3	1	0	0	-1	31	390	2	1	712918
1	1	0	0	1	51	479	1	1	714392
1	1	0	0	1	51	343	1	1	716044
3	4	1	1	1	52	316	1	0	717261
3	4	0	0	-1	33	421	2	1	718565
2	3	1	1	-1	32	400	2	0	720345
2	3	1	1	-1	34	632	1	1	722176
3	4	1	1	1	54	661	2	1	723719
1	4	0	0	1	53	484	1	1	725274
2	3	1	1	-1	32	398	1	1	726911
1	3	1	1	-1	34	414	1	1	728233
1	2	0	0	1	53	401	1	1	730107
4	2	1	1	1	52	462	2	1	731761
1	4	1	1	-1	34	581	1	1	733272
1	4	0	0	1	53	343	1	1	747582
3	2	0	0	-1	31	725	2	1	749603
2	2	1	1	-1	32	475	1	1	751558
3	3	1	1	1	54	432	1	0	753383
2	3	1	1	-1	34	449	1	1	755174
3	2	0	0	-1	33	322	2	1	756331
4	2	1	1	1	52	556	2	1	758180
1	3	1	1	-1	34	427	1	1	759538
3	3	1	1	1	54	526	2	1	761103
1	2	0	0	1	53	272	1	1	762861
1	2	1	1	-1	32	584	1	1	764391
3	4	1	1	1	54	656	2	1	766350
2	4	0	0	1	53	531	1	1	767710
2	2	0	0	1	51	0	0	0	771181
3	2	1	1	1	52	0	0	0	774514
1	1	0	0	1	53	394	1	1	776386
4	1	0	0	-1	31	314	2	1	778182
4	4	1	1	1	52	365	2	1	779763
3	4	0	0	-1	33	411	1	0	781029
3	1	0	0	-1	31	435	2	1	782872
1	1	0	0	1	51	270	1	1	783991
4	4	1	1	1	52	423	2	1	785266
2	4	0	0	1	53	330	2	0	786794
3	1	0	0	-1	31	540	2	1	788512
1	1	0	0	1	51	371	1	1	789959
4	3	1	1	1	52	348	2	1	791540
4	3	1	1	1	54	449	2	1	793411
3	3	1	1	1	54	418	2	1	794679
1	3	1	1	-1	34	421	1	1	796414
3	4	1	1	1	54	343	2	1	797635
4	4	0	0	-1	33	379	2	1	799096
4	4	1	1	1	52	278	2	1	800726
2	4	0	0	1	53	362	1	1	802100
4	1	0	0	-1	31	349	2	1	803456
1	1	0	0	1	51	385	1	1	805279
1	1	0	0	1	51	323	1	1	807103
2	1	0	0	1	51	228	1	1	808605
1	4	1	1	-1	32	487	1	1	810208
4	4	0	0	-1	33	415	2	1	811932
3	4	1	1	1	52	253	1	0	813278
1	4	0	0	1	53	431	1	1	814902
1	3	1	1	-1	32	466	1	1	816591
4	3	1	1	1	54	305	2	1	817992
3	3	1	1	1	54	406	2	1	819637
3	3	1	1	1	54	302	2	1	820833
4	4	1	1	1	54	390	2	1	822364
4	4	0	0	-1	33	329	2	1	823988
3	2	0	0	-1	31	304	2	1	825656
3	2	1	1	1	52	458	2	1	827426
4	1	0	0	-1	33	507	2	1	828840
2	1	0	0	1	51	380	1	1	846574
3	4	1	1	1	52	0	0	0	850119
3	4	0	0	-1	33	368	2	1	851412
2	1	0	0	1	51	517	1	1	853417
4	1	0	0	-1	31	320	2	1	854759
3	1	0	0	-1	31	367	2	1	856060
2	1	0	0	1	51	394	1	1	857289
4	1	0	0	-1	31	261	2	1	858441
2	1	0	0	1	51	260	1	1	859897
2	4	1	1	-1	32	235	2	0	861419
3	4	0	0	-1	33	331	2	1	862761
3	2	0	0	-1	31	314	2	1	864096
2	2	1	1	-1	32	292	2	0	865822
1	2	0	0	1	53	431	1	1	867668
4	2	1	1	1	52	490	2	1	869127
3	4	1	1	1	54	381	2	1	870816
4	4	0	0	-1	33	336	2	1	872075
2	2	0	0	1	51	315	1	1	873575
1	2	1	1	-1	32	301	1	1	875019
3	4	1	1	1	54	270	1	0	876725
2	4	0	0	1	53	362	1	1	878049
1	3	1	1	-1	32	441	2	0	879541
4	3	1	1	1	54	821	2	1	881450
1	2	0	0	1	53	411	2	0	883231
2	2	1	1	-1	32	355	2	0	884841
1	3	1	1	-1	34	489	1	1	886769
2	3	1	1	-1	34	268	1	1	887895
3	2	0	0	-1	33	410	2	1	889242
3	2	1	1	1	52	521	2	1	891112
2	2	0	0	1	53	449	1	1	892800
4	2	1	1	1	52	266	1	0	894154
3	1	0	0	-1	33	388	1	0	895714
3	1	0	0	-1	31	311	2	1	897303
2	3	1	1	-1	32	248	2	0	898391
2	3	1	1	-1	34	462	1	1	899766
3	3	1	1	1	54	462	2	1	901148
4	3	1	1	1	54	468	1	0	902821
2	1	0	0	1	53	376	1	1	904461
4	1	0	0	-1	31	351	2	1	905922
3	1	0	0	-1	31	293	2	1	907519
4	1	0	0	-1	31	277	2	1	909248
4	2	0	0	-1	31	240	2	1	910321
1	2	1	1	-1	32	436	1	1	912187
2	2	0	0	1	53	477	1	1	913690
3	2	1	1	1	52	336	1	0	914921
4	2	0	0	-1	33	353	2	1	916248
4	2	1	1	1	52	374	2	1	917741
2	4	1	1	-1	34	430	1	1	919218
3	4	0	0	-1	33	416	1	0	921111
1	2	0	0	1	51	481	1	1	922837
2	2	1	1	-1	32	507	2	0	938766
