# Supplementary material for: Frequency Band-Specific Electrical Brain Stimulation Modulates Cognitive Control Processes
Source: PLoS One. 2015 Sep 25;10(9):e0138984. doi: 10.1371/journal.pone.0138984 (PMC4583279; doi:10.1371/journal.pone.0138984)
Supplement: S2 File — This zip archive contains the necessary Matlab code, SPSS syntax, SPSS data and raw logfile data to perform the analyses described in the paper. EEG data and Matlab code to extract peak frequencies are available upon request (joramvandriel@gmail.com). (ZIP) [file pone.0138984.s002.zip › S2_File/rawdata/alpha/pp12_simonB1_STIM.txt]

2	3	1	1	-1	32	573	1	1	7457
1	3	1	1	-1	34	366	1	1	8832
4	4	1	1	1	54	410	2	1	10405
4	4	0	0	-1	33	529	2	1	11867
3	3	1	1	1	52	505	2	1	13277
1	3	1	1	-1	34	434	1	1	14878
1	2	0	0	1	53	452	2	0	16248
4	2	1	1	1	52	410	2	1	17869
3	1	0	0	-1	33	363	2	1	19333
3	1	0	0	-1	31	321	2	1	20522
2	3	1	1	-1	32	496	2	0	22444
3	3	1	1	1	54	272	1	0	23853
1	2	0	0	1	53	483	1	1	25691
2	2	1	1	-1	32	272	1	1	27276
4	1	0	0	-1	33	640	1	0	29124
1	1	0	0	1	51	563	1	1	30787
4	2	0	0	-1	31	386	2	1	32411
2	2	1	1	-1	32	362	2	0	34151
3	1	0	0	-1	33	583	1	0	35678
3	1	0	0	-1	31	463	2	1	37267
2	3	1	1	-1	32	379	1	1	38649
4	3	1	1	1	54	381	2	1	40149
2	4	1	1	-1	34	562	1	1	41876
3	4	0	0	-1	33	660	2	1	43788
4	1	0	0	-1	31	319	2	1	45079
1	1	0	0	1	51	334	1	1	46821
4	1	0	0	-1	31	371	2	1	48566
1	1	0	0	1	51	248	1	1	50100
3	4	1	1	1	52	442	2	1	51738
3	4	0	0	-1	33	286	2	1	53139
4	2	0	0	-1	31	303	2	1	54608
3	2	1	1	1	52	313	1	0	55834
1	1	0	0	1	53	489	1	1	57232
4	1	0	0	-1	31	410	2	1	58709
4	1	0	0	-1	31	406	2	1	60067
1	1	0	0	1	51	302	1	1	61676
4	4	1	1	1	52	325	2	1	63404
4	4	0	0	-1	33	363	2	1	64649
2	3	1	1	-1	32	460	1	1	66090
4	3	1	1	1	54	490	2	1	67825
2	2	0	0	1	53	378	2	0	69647
3	2	1	1	1	52	297	1	0	71024
1	3	1	1	-1	34	540	1	1	72603
3	3	1	1	1	54	525	2	1	74315
2	1	0	0	1	53	472	1	1	76240
3	1	0	0	-1	31	470	2	1	78033
3	2	0	0	-1	31	283	2	1	79380
2	2	1	1	-1	32	416	1	1	80892
3	2	0	0	-1	33	517	2	1	82896
4	2	1	1	1	52	375	2	1	89862
4	4	1	1	1	54	472	2	1	91356
1	4	0	0	1	53	445	1	1	93167
4	4	1	1	1	52	467	2	1	94800
1	4	0	0	1	53	455	1	1	96329
1	2	0	0	1	51	396	1	1	98088
3	2	1	1	1	52	568	1	0	100143
3	2	0	0	-1	33	522	2	1	101741
2	2	1	1	-1	32	972	1	1	103868
1	1	0	0	1	53	508	1	1	105359
4	1	0	0	-1	31	427	2	1	106830
4	3	1	1	1	52	372	2	1	108556
1	3	1	1	-1	34	318	1	1	110231
1	3	1	1	-1	34	398	1	1	111456
4	3	1	1	1	54	439	2	1	112824
3	2	0	0	-1	33	588	2	1	114317
1	2	1	1	-1	32	519	1	1	115725
1	2	0	0	1	53	396	1	1	116959
4	2	1	1	1	52	385	2	1	118153
2	4	1	1	-1	34	480	1	1	119447
3	4	0	0	-1	33	510	2	1	121158
3	4	1	1	1	52	452	2	1	122764
1	4	0	0	1	53	382	2	0	124522
4	4	1	1	1	52	567	2	1	126115
4	4	0	0	-1	33	424	2	1	127648
2	4	1	1	-1	32	510	1	1	129297
3	4	0	0	-1	33	399	2	1	131065
2	4	1	1	-1	32	566	1	1	132654
4	4	0	0	-1	33	592	2	1	134598
3	4	1	1	1	52	523	2	1	136068
2	4	0	0	1	53	400	1	1	137660
4	4	1	1	1	52	377	2	1	139117
4	4	0	0	-1	33	486	2	1	140836
1	4	1	1	-1	32	547	1	1	142718
4	4	0	0	-1	33	504	2	1	144500
3	2	0	0	-1	31	684	1	0	146234
2	2	1	1	-1	32	470	1	1	147649
2	3	1	1	-1	34	365	1	1	149066
1	3	1	1	-1	34	303	1	1	150545
1	3	1	1	-1	34	270	1	1	152211
4	3	1	1	1	54	502	2	1	154067
2	3	1	1	-1	34	386	1	1	155687
2	3	1	1	-1	34	435	1	1	157099
3	1	0	0	-1	33	500	2	1	158420
3	1	0	0	-1	31	397	2	1	160289
2	3	1	1	-1	32	396	1	1	161988
2	3	1	1	-1	34	352	1	1	163318
1	2	0	0	1	53	633	1	1	164905
3	2	1	1	1	52	376	2	1	166123
4	4	1	1	1	54	390	2	1	167533
4	4	0	0	-1	33	451	1	0	174532
2	4	1	1	-1	32	600	1	1	175989
3	4	0	0	-1	33	451	2	1	177738
3	3	1	1	1	52	497	1	0	179577
4	3	1	1	1	54	541	2	1	181278
3	3	1	1	1	54	436	2	1	183164
3	3	1	1	1	54	262	2	1	184683
1	2	0	0	1	53	426	1	1	186197
2	2	1	1	-1	32	509	2	0	188185
4	3	1	1	1	54	401	2	1	189861
4	3	1	1	1	54	322	2	1	191350
1	3	1	1	-1	34	351	1	1	192787
2	3	1	1	-1	34	314	1	1	194028
1	2	0	0	1	53	424	1	1	195413
1	2	1	1	-1	32	335	1	1	196907
4	4	1	1	1	54	323	2	1	198255
1	4	0	0	1	53	388	1	1	199578
4	4	1	1	1	52	418	2	1	201026
4	4	0	0	-1	33	364	2	1	202431
2	2	0	0	1	51	330	1	1	203635
2	2	1	1	-1	32	445	1	1	205254
1	1	0	0	1	53	389	1	1	206767
4	1	0	0	-1	31	432	2	1	208498
2	1	0	0	1	51	265	1	1	209679
2	1	0	0	1	51	288	1	1	211191
1	1	0	0	1	51	270	1	1	212731
4	1	0	0	-1	31	275	2	1	214253
3	2	0	0	-1	31	372	2	1	215767
3	2	1	1	1	52	326	2	1	217089
2	4	1	1	-1	34	351	2	0	218476
4	4	0	0	-1	33	497	2	1	219832
3	2	0	0	-1	31	288	2	1	221438
2	2	1	1	-1	32	296	2	0	222768
1	3	1	1	-1	34	361	1	1	224305
2	3	1	1	-1	34	317	1	1	225489
1	1	0	0	1	53	518	1	1	226988
4	1	0	0	-1	31	394	2	1	228648
1	4	1	1	-1	32	442	1	1	230476
3	4	0	0	-1	33	314	1	0	231688
2	2	0	0	1	51	567	1	1	233739
2	2	1	1	-1	32	415	1	1	235026
4	1	0	0	-1	33	448	2	1	236932
1	1	0	0	1	51	311	1	1	238231
4	1	0	0	-1	31	281	2	1	239799
2	1	0	0	1	51	457	1	1	241111
1	1	0	0	1	51	341	1	1	242520
1	1	0	0	1	51	322	1	1	243680
4	1	0	0	-1	31	336	2	1	245384
4	1	0	0	-1	31	399	2	1	247228
1	4	1	1	-1	32	434	2	0	249156
2	4	0	0	1	53	397	1	1	256387
1	4	1	1	-1	32	406	1	1	258295
2	4	0	0	1	53	517	1	1	259702
1	2	0	0	1	51	385	1	1	261475
3	2	1	1	1	52	327	1	0	262784
4	4	1	1	1	54	409	2	1	264505
2	4	0	0	1	53	319	1	1	265657
1	2	0	0	1	51	556	1	1	267385
4	2	1	1	1	52	556	2	1	268970
2	2	0	0	1	53	400	1	1	270552
2	2	1	1	-1	32	432	1	1	272420
4	2	0	0	-1	33	266	1	0	273865
4	2	1	1	1	52	358	2	1	275201
1	3	1	1	-1	34	484	1	1	276918
1	3	1	1	-1	34	292	1	1	278468
4	1	0	0	-1	33	416	2	1	280255
4	1	0	0	-1	31	291	2	1	281522
3	1	0	0	-1	31	416	1	0	283142
2	1	0	0	1	51	422	1	1	285043
3	4	1	1	1	52	291	1	0	286317
4	4	0	0	-1	33	429	2	1	287707
2	2	0	0	1	51	327	1	1	289287
4	2	1	1	1	52	334	2	1	290431
2	2	0	0	1	53	381	1	1	291630
1	2	1	1	-1	32	494	1	1	293216
2	3	1	1	-1	34	391	1	1	294655
4	3	1	1	1	54	354	2	1	296445
4	4	1	1	1	54	263	1	0	298171
3	4	0	0	-1	33	399	2	1	300022
1	4	1	1	-1	32	420	1	1	301750
1	4	0	0	1	53	272	1	1	303128
4	1	0	0	-1	31	357	2	1	304913
3	1	0	0	-1	31	452	1	0	306285
1	2	0	0	1	51	412	1	1	308197
1	2	1	1	-1	32	416	1	1	309831
2	1	0	0	1	53	374	2	0	311419
2	1	0	0	1	51	486	1	1	312812
4	4	1	1	1	52	350	2	1	314008
3	4	0	0	-1	33	308	2	1	315468
3	1	0	0	-1	31	255	2	1	316848
2	1	0	0	1	51	355	1	1	318342
2	4	1	1	-1	32	306	2	0	319523
3	4	0	0	-1	33	441	1	0	320812
1	4	1	1	-1	32	462	1	1	322084
4	4	0	0	-1	33	368	2	1	323421
3	1	0	0	-1	31	268	2	1	324884
2	1	0	0	1	51	336	1	1	326372
3	2	0	0	-1	31	275	1	0	327851
4	2	1	1	1	52	467	2	1	329764
1	1	0	0	1	53	345	1	1	331322
1	1	0	0	1	51	295	1	1	345610
4	4	1	1	1	52	552	2	1	347577
3	4	0	0	-1	33	413	2	1	348818
4	4	1	1	1	52	392	2	1	350036
1	4	0	0	1	53	411	1	1	351444
3	1	0	0	-1	31	457	2	1	353002
4	1	0	0	-1	31	307	2	1	354495
2	1	0	0	1	51	361	1	1	355954
2	1	0	0	1	51	310	1	1	357311
3	4	1	1	1	52	419	1	0	358800
3	4	0	0	-1	33	435	2	1	360104
4	3	1	1	1	52	635	2	1	361920
4	3	1	1	1	54	414	2	1	363731
2	2	0	0	1	53	372	1	1	364932
2	2	1	1	-1	32	450	1	1	366730
3	3	1	1	1	54	320	2	1	368434
4	3	1	1	1	54	369	2	1	370167
1	2	0	0	1	53	330	1	1	371689
3	2	1	1	1	52	331	1	0	373082
1	4	1	1	-1	34	462	1	1	374540
1	4	0	0	1	53	289	1	1	376162
4	3	1	1	1	52	441	2	1	378077
2	3	1	1	-1	34	458	2	0	379617
3	2	0	0	-1	33	427	2	1	381232
1	2	1	1	-1	32	459	1	1	382738
2	1	0	0	1	53	401	1	1	384126
3	1	0	0	-1	31	442	2	1	385502
3	4	1	1	1	52	317	1	0	386933
2	4	0	0	1	53	488	1	1	388652
4	1	0	0	-1	31	230	2	1	390377
3	1	0	0	-1	31	401	1	0	391936
3	3	1	1	1	52	281	1	0	393481
4	3	1	1	1	54	563	2	1	395273
2	2	0	0	1	53	383	1	1	396620
3	2	1	1	1	52	360	1	0	398079
4	3	1	1	1	54	543	2	1	400075
1	3	1	1	-1	34	417	1	1	401738
2	2	0	0	1	53	429	1	1	403281
4	2	1	1	1	52	377	1	0	405159
3	2	0	0	-1	33	383	2	1	406460
3	2	1	1	1	52	336	2	1	407793
1	3	1	1	-1	34	407	1	1	409140
4	3	1	1	1	54	424	2	1	411059
1	2	0	0	1	53	570	1	1	412615
3	2	1	1	1	52	463	2	1	414320
3	4	1	1	1	54	336	2	1	416154
2	4	0	0	1	53	498	1	1	417564
3	4	1	1	1	52	454	2	1	418929
3	4	0	0	-1	33	468	2	1	420492
1	3	1	1	-1	32	419	1	1	422154
3	3	1	1	1	54	432	2	1	434960
4	4	1	1	1	54	628	2	1	436689
1	4	0	0	1	53	455	1	1	438455
2	2	0	0	1	51	545	2	0	440235
1	2	1	1	-1	32	408	1	1	441474
1	1	0	0	1	53	381	1	1	443284
4	1	0	0	-1	31	469	2	1	444845
2	4	1	1	-1	32	578	1	1	446575
1	4	0	0	1	53	415	2	0	448081
1	3	1	1	-1	32	487	2	0	450031
4	3	1	1	1	54	474	2	1	451344
2	3	1	1	-1	34	467	1	1	452792
1	3	1	1	-1	34	334	1	1	454566
4	3	1	1	1	54	436	2	1	455890
1	3	1	1	-1	34	416	1	1	457374
3	2	0	0	-1	33	472	1	0	458779
1	2	1	1	-1	32	450	1	1	460317
1	4	1	1	-1	34	478	2	0	462225
4	4	0	0	-1	33	502	2	1	463961
3	4	1	1	1	52	570	2	1	465983
4	4	0	0	-1	33	362	2	1	467832
3	1	0	0	-1	31	412	2	1	469498
4	1	0	0	-1	31	367	2	1	470938
3	2	0	0	-1	31	321	2	1	472541
1	2	1	1	-1	32	368	1	1	473863
3	3	1	1	1	54	561	2	1	475807
1	3	1	1	-1	34	392	1	1	477075
2	3	1	1	-1	34	441	2	0	478733
2	3	1	1	-1	34	407	1	1	480147
3	1	0	0	-1	33	473	2	1	481702
3	1	0	0	-1	31	366	2	1	483239
2	4	1	1	-1	32	492	1	1	485179
2	4	0	0	1	53	362	1	1	486420
3	1	0	0	-1	31	383	2	1	487799
4	1	0	0	-1	31	377	1	0	489156
4	2	0	0	-1	31	478	2	1	490933
2	2	1	1	-1	32	473	1	1	492398
3	3	1	1	1	54	415	2	1	493837
3	3	1	1	1	54	461	2	1	495343
2	2	0	0	1	53	606	1	1	497372
2	2	1	1	-1	32	503	1	1	498864
1	2	0	0	1	53	401	1	1	500602
4	2	1	1	1	52	394	2	1	502122
3	2	0	0	-1	33	762	2	1	504305
4	2	1	1	1	52	423	2	1	506060
4	4	1	1	1	54	308	2	1	507797
3	4	0	0	-1	33	353	1	0	509443
2	1	0	0	1	51	448	1	1	510845
4	1	0	0	-1	31	454	2	1	512607
1	1	0	0	1	51	394	1	1	514262
4	1	0	0	-1	31	308	2	1	525633
1	2	0	0	1	51	502	1	1	527295
2	2	1	1	-1	32	329	2	0	528462
1	4	1	1	-1	34	461	1	1	529831
4	4	0	0	-1	33	479	2	1	531483
3	3	1	1	1	52	717	2	1	533467
1	3	1	1	-1	34	409	1	1	534731
4	4	1	1	1	54	634	2	1	536606
1	4	0	0	1	53	481	1	1	538078
2	1	0	0	1	51	591	2	0	539726
3	1	0	0	-1	31	423	2	1	541025
4	3	1	1	1	52	391	2	1	542613
2	3	1	1	-1	34	367	1	1	544189
2	3	1	1	-1	34	382	1	1	545931
4	3	1	1	1	54	511	2	1	547507
2	4	1	1	-1	34	419	2	0	549168
2	4	0	0	1	53	520	1	1	550834
4	4	1	1	1	52	459	2	1	552215
4	4	0	0	-1	33	656	2	1	554187
1	4	1	1	-1	32	722	1	1	555999
2	4	0	0	1	53	449	1	1	557602
2	1	0	0	1	51	366	1	1	558922
1	1	0	0	1	51	699	1	1	561007
1	1	0	0	1	51	321	1	1	562323
2	1	0	0	1	51	433	2	0	563980
3	1	0	0	-1	31	507	2	1	565552
4	1	0	0	-1	31	289	2	1	566700
3	4	1	1	1	52	431	1	0	568252
1	4	0	0	1	53	471	1	1	569663
3	1	0	0	-1	31	437	2	1	571184
2	1	0	0	1	51	530	1	1	572927
3	3	1	1	1	52	641	2	1	574469
2	3	1	1	-1	34	521	1	1	576314
1	3	1	1	-1	34	371	1	1	577499
4	3	1	1	1	54	568	2	1	579320
1	3	1	1	-1	34	389	1	1	581176
3	3	1	1	1	54	559	2	1	582751
1	3	1	1	-1	34	540	1	1	584437
2	3	1	1	-1	34	494	1	1	585764
1	1	0	0	1	53	351	1	1	587040
2	1	0	0	1	51	321	1	1	588518
1	3	1	1	-1	32	389	1	1	589954
3	3	1	1	1	54	384	2	1	591800
3	1	0	0	-1	33	340	2	1	593574
2	1	0	0	1	51	365	1	1	594802
1	3	1	1	-1	32	491	1	1	596756
4	3	1	1	1	54	380	2	1	598130
3	4	1	1	1	54	365	2	1	599778
2	4	0	0	1	53	445	1	1	601647
1	3	1	1	-1	32	364	1	1	603205
4	3	1	1	1	54	372	1	0	611476
3	1	0	0	-1	33	606	2	1	612913
1	1	0	0	1	51	417	1	1	614585
1	3	1	1	-1	32	382	1	1	615898
4	3	1	1	1	54	468	2	1	617371
3	4	1	1	1	54	518	1	0	619285
2	4	0	0	1	53	404	2	0	621117
4	1	0	0	-1	31	410	2	1	622506
2	1	0	0	1	51	404	1	1	624194
1	2	0	0	1	51	389	1	1	625732
1	2	1	1	-1	32	476	1	1	627642
4	3	1	1	1	54	454	2	1	629290
1	3	1	1	-1	34	506	1	1	630602
4	4	1	1	1	54	612	2	1	632390
3	4	0	0	-1	33	756	1	0	634360
3	2	0	0	-1	31	397	1	0	636096
1	2	1	1	-1	32	488	1	1	637837
1	1	0	0	1	53	419	1	1	639496
4	1	0	0	-1	31	405	2	1	641375
3	1	0	0	-1	31	474	2	1	642941
3	1	0	0	-1	31	359	2	1	644170
2	3	1	1	-1	32	556	1	1	645710
2	3	1	1	-1	34	526	1	1	647416
3	2	0	0	-1	33	486	2	1	648849
1	2	1	1	-1	32	361	1	1	650258
3	3	1	1	1	54	523	2	1	651847
4	3	1	1	1	54	320	2	1	653363
2	4	1	1	-1	34	506	1	1	654795
4	4	0	0	-1	33	465	2	1	656640
1	1	0	0	1	51	500	1	1	658279
1	1	0	0	1	51	311	1	1	659722
4	1	0	0	-1	31	299	2	1	661414
1	1	0	0	1	51	249	1	1	662474
4	4	1	1	1	52	531	2	1	664081
2	4	0	0	1	53	317	1	1	665270
3	1	0	0	-1	31	381	2	1	667074
4	1	0	0	-1	31	322	2	1	668474
1	4	1	1	-1	32	496	1	1	669908
4	4	0	0	-1	33	332	2	1	671394
4	2	0	0	-1	31	346	2	1	672751
3	2	1	1	1	52	353	1	0	674202
4	1	0	0	-1	33	287	2	1	675558
2	1	0	0	1	51	309	1	1	676952
1	4	1	1	-1	32	264	1	1	678128
2	4	0	0	1	53	324	1	1	679498
1	1	0	0	1	51	288	1	1	680776
2	1	0	0	1	51	361	1	1	682640
3	1	0	0	-1	31	229	2	1	684173
1	1	0	0	1	51	400	1	1	686066
2	2	0	0	1	51	365	1	1	687618
3	2	1	1	1	52	470	2	1	693609
1	3	1	1	-1	34	884	1	1	695616
2	3	1	1	-1	34	367	2	0	696892
4	2	0	0	-1	33	509	2	1	698792
3	2	1	1	1	52	317	2	1	700360
4	3	1	1	1	54	299	2	1	701633
3	3	1	1	1	54	283	2	1	703406
1	3	1	1	-1	34	251	1	1	704550
3	3	1	1	1	54	465	2	1	706465
2	3	1	1	-1	34	373	2	0	707656
2	3	1	1	-1	34	533	1	1	709098
1	2	0	0	1	53	329	1	1	710856
2	2	1	1	-1	32	410	1	1	712147
3	2	0	0	-1	33	455	2	1	713638
1	2	1	1	-1	32	441	1	1	715292
4	3	1	1	1	54	402	2	1	717151
1	3	1	1	-1	34	264	1	1	718768
1	2	0	0	1	53	275	1	1	719927
4	2	1	1	1	52	477	2	1	721480
1	1	0	0	1	53	320	1	1	722901
3	1	0	0	-1	31	343	2	1	724397
3	2	0	0	-1	31	415	2	1	726075
2	2	1	1	-1	32	327	2	0	727675
2	2	0	0	1	53	311	1	1	729163
1	2	1	1	-1	32	364	1	1	730958
2	3	1	1	-1	34	334	1	1	732190
1	3	1	1	-1	34	447	1	1	733699
3	2	0	0	-1	33	343	1	0	734907
1	2	1	1	-1	32	392	1	1	736569
1	3	1	1	-1	34	320	1	1	738300
4	3	1	1	1	54	403	2	1	740097
3	4	1	1	1	54	324	1	0	741495
1	4	0	0	1	53	297	1	1	742943
3	2	0	0	-1	31	280	2	1	744713
1	2	1	1	-1	32	625	1	1	746516
1	3	1	1	-1	34	413	1	1	748095
4	3	1	1	1	54	549	2	1	749651
3	1	0	0	-1	33	374	2	1	750986
4	1	0	0	-1	31	371	2	1	752355
1	4	1	1	-1	32	415	1	1	754047
1	4	0	0	1	53	235	2	0	755576
2	4	1	1	-1	32	489	1	1	757419
2	4	0	0	1	53	285	1	1	758978
4	4	1	1	1	52	352	1	0	760276
1	4	0	0	1	53	562	1	1	761730
3	2	0	0	-1	31	411	1	0	763572
3	2	1	1	1	52	349	1	0	764817
2	1	0	0	1	53	393	1	1	766498
3	1	0	0	-1	31	284	2	1	768142
3	1	0	0	-1	31	330	2	1	769791
4	1	0	0	-1	31	384	1	0	785187
3	2	0	0	-1	31	587	2	1	787217
2	2	1	1	-1	32	468	1	1	788702
4	1	0	0	-1	33	576	2	1	790164
4	1	0	0	-1	31	387	2	1	791941
3	3	1	1	1	52	322	1	0	793223
1	3	1	1	-1	34	458	1	1	794570
2	3	1	1	-1	34	339	1	1	795877
3	3	1	1	1	54	531	2	1	797760
1	3	1	1	-1	34	404	1	1	799103
1	3	1	1	-1	34	319	1	1	800370
4	3	1	1	1	54	321	2	1	801535
2	3	1	1	-1	34	378	1	1	802880
4	3	1	1	1	54	376	1	0	804440
3	3	1	1	1	54	388	1	0	805777
3	2	0	0	-1	33	402	2	1	807061
4	2	1	1	1	52	374	2	1	808594
3	2	0	0	-1	33	264	2	1	809841
2	2	1	1	-1	32	434	1	1	811488
1	3	1	1	-1	34	224	1	1	812632
4	3	1	1	1	54	501	2	1	813991
2	3	1	1	-1	34	531	1	1	815333
1	3	1	1	-1	34	427	1	1	816594
3	2	0	0	-1	33	474	2	1	818492
2	2	1	1	-1	32	529	1	1	820374
4	4	1	1	1	54	401	2	1	821886
4	4	0	0	-1	33	435	2	1	823396
3	2	0	0	-1	31	433	1	0	824797
2	2	1	1	-1	32	408	1	1	826096
4	3	1	1	1	54	447	2	1	828035
3	3	1	1	1	54	382	2	1	829445
2	4	1	1	-1	34	325	1	1	830948
4	4	0	0	-1	33	539	2	1	832693
4	3	1	1	1	52	366	2	1	833901
2	3	1	1	-1	34	579	1	1	835411
4	4	1	1	1	54	409	2	1	837128
2	4	0	0	1	53	332	1	1	838490
4	1	0	0	-1	31	367	2	1	839670
4	1	0	0	-1	31	363	2	1	841522
2	1	0	0	1	51	344	1	1	843362
4	1	0	0	-1	31	285	2	1	844573
3	2	0	0	-1	31	526	1	0	846052
3	2	1	1	1	52	452	2	1	847926
4	2	0	0	-1	33	367	1	0	849402
4	2	1	1	1	52	357	2	1	851106
1	1	0	0	1	53	454	1	1	852378
4	1	0	0	-1	31	364	2	1	853674
2	1	0	0	1	51	291	1	1	854818
2	1	0	0	1	51	373	1	1	856430
1	1	0	0	1	51	519	1	1	857806
4	1	0	0	-1	31	332	2	1	867569
