# Supplementary material for: Frequency Band-Specific Electrical Brain Stimulation Modulates Cognitive Control Processes
Source: PLoS One. 2015 Sep 25;10(9):e0138984. doi: 10.1371/journal.pone.0138984 (PMC4583279; doi:10.1371/journal.pone.0138984)
Supplement: S2 File — This zip archive contains the necessary Matlab code, SPSS syntax, SPSS data and raw logfile data to perform the analyses described in the paper. EEG data and Matlab code to extract peak frequencies are available upon request (joramvandriel@gmail.com). (ZIP) [file pone.0138984.s002.zip › S2_File/rawdata/alpha/pp12_simonC1_POST-STIM.txt]

4	2	0	0	-1	31	638	2	1	16357
3	2	1	1	1	52	435	1	0	17837
2	3	1	1	-1	34	708	1	1	19912
3	3	1	1	1	54	495	2	1	21873
1	2	0	0	1	53	500	1	1	23602
2	2	1	1	-1	32	627	2	0	25318
1	3	1	1	-1	34	872	1	1	27045
2	3	1	1	-1	34	397	1	1	28936
1	1	0	0	1	53	410	1	1	30683
4	1	0	0	-1	31	371	2	1	32549
3	4	1	1	1	52	394	1	0	33936
3	4	0	0	-1	33	375	2	1	35572
2	4	1	1	-1	32	593	1	1	37214
2	4	0	0	1	53	522	1	1	38562
3	3	1	1	1	52	684	2	1	40462
1	3	1	1	-1	34	351	1	1	42006
1	4	1	1	-1	34	304	1	1	43502
3	4	0	0	-1	33	421	2	1	44961
1	4	1	1	-1	32	413	2	0	46446
1	4	0	0	1	53	396	1	1	47723
3	1	0	0	-1	31	387	2	1	49451
3	1	0	0	-1	31	356	2	1	50868
4	3	1	1	1	52	367	1	0	52339
3	3	1	1	1	54	464	2	1	54298
4	3	1	1	1	54	291	2	1	55880
2	3	1	1	-1	34	346	1	1	57409
3	2	0	0	-1	33	398	2	1	58801
1	2	1	1	-1	32	453	1	1	60498
2	1	0	0	1	53	530	2	0	62443
3	1	0	0	-1	31	492	2	1	63934
4	4	1	1	1	52	337	1	0	65291
2	4	0	0	1	53	345	1	1	66929
2	2	0	0	1	51	435	1	1	68512
1	2	1	1	-1	32	435	1	1	70142
1	4	1	1	-1	34	310	1	1	71770
4	4	0	0	-1	33	345	1	0	73615
3	1	0	0	-1	31	301	1	0	75194
3	1	0	0	-1	31	331	2	1	76582
4	2	0	0	-1	31	405	2	1	78185
3	2	1	1	1	52	315	1	0	79553
2	2	0	0	1	53	519	1	1	81516
1	2	1	1	-1	32	311	2	0	83207
4	2	0	0	-1	33	521	2	1	84996
3	2	1	1	1	52	386	1	0	86692
4	3	1	1	1	54	424	2	1	88619
4	3	1	1	1	54	299	2	1	90101
1	1	0	0	1	53	411	1	1	91350
4	1	0	0	-1	31	436	2	1	93216
4	1	0	0	-1	31	319	2	1	94823
1	1	0	0	1	51	343	1	1	104446
4	4	1	1	1	52	393	2	1	105681
3	4	0	0	-1	33	408	1	0	107584
1	3	1	1	-1	32	293	1	1	108798
1	3	1	1	-1	34	315	1	1	110294
4	4	1	1	1	54	527	2	1	112000
3	4	0	0	-1	33	435	2	1	113415
4	2	0	0	-1	31	322	2	1	114955
2	2	1	1	-1	32	555	1	1	116490
1	3	1	1	-1	34	300	1	1	118237
3	3	1	1	1	54	573	2	1	119787
4	3	1	1	1	54	357	2	1	121129
1	3	1	1	-1	34	652	2	0	122964
4	3	1	1	1	54	395	2	1	124831
2	3	1	1	-1	34	495	1	1	126733
1	2	0	0	1	53	454	1	1	128269
1	2	1	1	-1	32	473	1	1	129946
4	1	0	0	-1	33	418	2	1	131537
2	1	0	0	1	51	541	1	1	133262
4	2	0	0	-1	31	360	2	1	134677
3	2	1	1	1	52	329	1	0	136338
2	2	0	0	1	53	309	1	1	137587
2	2	1	1	-1	32	387	1	1	139251
3	3	1	1	1	54	319	1	0	140451
3	3	1	1	1	54	434	2	1	142220
4	4	1	1	1	54	314	2	1	143753
4	4	0	0	-1	33	278	2	1	145328
2	1	0	0	1	51	313	1	1	146600
4	1	0	0	-1	31	434	2	1	147870
1	2	0	0	1	51	412	1	1	149492
2	2	1	1	-1	32	318	2	0	150677
2	3	1	1	-1	34	404	1	1	152289
3	3	1	1	1	54	293	2	1	153988
4	1	0	0	-1	33	404	2	1	155396
4	1	0	0	-1	31	293	2	1	157140
1	4	1	1	-1	32	318	1	1	158346
1	4	0	0	1	53	376	1	1	159661
4	2	0	0	-1	31	424	2	1	161469
3	2	1	1	1	52	333	1	0	163015
4	2	0	0	-1	33	280	2	1	164495
3	2	1	1	1	52	517	2	1	166328
3	1	0	0	-1	33	285	2	1	167786
4	1	0	0	-1	31	370	2	1	169414
3	4	1	1	1	52	409	1	0	171022
1	4	0	0	1	53	348	1	1	172713
2	2	0	0	1	51	462	1	1	174207
4	2	1	1	1	52	448	2	1	175751
3	4	1	1	1	54	320	2	1	177304
1	4	0	0	1	53	501	1	1	179204
4	2	0	0	-1	31	452	2	1	180884
2	2	1	1	-1	32	437	1	1	189996
3	2	0	0	-1	33	549	2	1	191428
1	2	1	1	-1	32	505	1	1	192955
1	4	1	1	-1	34	402	1	1	194575
4	4	0	0	-1	33	405	2	1	195821
1	1	0	0	1	51	383	1	1	197103
4	1	0	0	-1	31	320	2	1	198615
4	3	1	1	1	52	352	2	1	200264
3	3	1	1	1	54	299	2	1	201560
2	4	1	1	-1	34	429	1	1	202835
3	4	0	0	-1	33	393	1	0	204177
1	3	1	1	-1	32	370	1	1	205576
2	3	1	1	-1	34	382	2	0	207367
4	4	1	1	1	54	436	2	1	209155
2	4	0	0	1	53	630	1	1	211103
1	3	1	1	-1	32	366	2	0	212624
4	3	1	1	1	54	454	2	1	214117
3	4	1	1	1	54	278	2	1	215766
1	4	0	0	1	53	294	1	1	217163
4	1	0	0	-1	31	426	2	1	218873
4	1	0	0	-1	31	356	2	1	220537
1	3	1	1	-1	32	452	1	1	222376
3	3	1	1	1	54	539	2	1	223731
4	3	1	1	1	54	371	2	1	225244
4	3	1	1	1	54	304	2	1	226808
1	2	0	0	1	53	446	2	0	228422
2	2	1	1	-1	32	550	1	1	230407
4	4	1	1	1	54	296	2	1	231954
3	4	0	0	-1	33	258	2	1	233637
1	1	0	0	1	51	283	1	1	235196
4	1	0	0	-1	31	342	2	1	236470
3	4	1	1	1	52	398	1	0	238205
3	4	0	0	-1	33	493	2	1	239826
2	2	0	0	1	51	380	1	1	241652
4	2	1	1	1	52	408	2	1	243287
4	4	1	1	1	54	345	2	1	244596
1	4	0	0	1	53	445	1	1	246429
3	3	1	1	1	52	341	2	1	248054
2	3	1	1	-1	34	510	2	0	250002
3	1	0	0	-1	33	411	1	0	251238
4	1	0	0	-1	31	650	2	1	252768
4	3	1	1	1	52	376	2	1	254079
3	3	1	1	1	54	456	2	1	255358
1	2	0	0	1	53	422	1	1	256719
1	2	1	1	-1	32	419	1	1	258444
2	1	0	0	1	53	305	2	0	259989
4	1	0	0	-1	31	373	2	1	261204
3	2	0	0	-1	31	433	1	0	262638
2	2	1	1	-1	32	489	1	1	264588
4	1	0	0	-1	33	323	1	0	266121
4	1	0	0	-1	31	252	2	1	273448
1	3	1	1	-1	32	784	1	1	275506
3	3	1	1	1	54	466	1	0	277420
1	2	0	0	1	53	332	1	1	278759
3	2	1	1	1	52	398	2	1	280186
3	4	1	1	1	54	386	2	1	281702
2	4	0	0	1	53	352	1	1	283174
2	3	1	1	-1	32	431	1	1	284990
3	3	1	1	1	54	397	2	1	286476
2	3	1	1	-1	34	491	1	1	287943
2	3	1	1	-1	34	395	1	1	289785
3	1	0	0	-1	33	389	2	1	291068
1	1	0	0	1	51	422	1	1	292924
4	3	1	1	1	52	259	2	1	294320
2	3	1	1	-1	34	375	1	1	295714
1	2	0	0	1	53	528	2	0	297737
4	2	1	1	1	52	494	1	0	299653
1	4	1	1	-1	34	454	1	1	301089
2	4	0	0	1	53	690	1	1	302822
3	1	0	0	-1	31	436	1	0	304319
3	1	0	0	-1	31	417	2	1	306014
1	2	0	0	1	51	394	1	1	307812
4	2	1	1	1	52	539	2	1	309617
2	2	0	0	1	53	555	1	1	311424
1	2	1	1	-1	32	456	1	1	313337
3	4	1	1	1	54	477	2	1	315259
4	4	0	0	-1	33	315	2	1	316496
3	1	0	0	-1	31	424	2	1	317854
1	1	0	0	1	51	320	1	1	319545
4	1	0	0	-1	31	315	2	1	321081
3	1	0	0	-1	31	452	1	0	322794
1	2	0	0	1	51	452	1	1	324477
4	2	1	1	1	52	530	2	1	326000
4	2	0	0	-1	33	327	2	1	327340
2	2	1	1	-1	32	562	1	1	329235
1	4	1	1	-1	34	413	1	1	330959
2	4	0	0	1	53	552	2	0	332446
3	4	1	1	1	52	567	2	1	334043
4	4	0	0	-1	33	580	2	1	335778
1	1	0	0	1	51	405	1	1	337347
4	1	0	0	-1	31	304	2	1	338707
3	1	0	0	-1	31	368	2	1	340248
2	1	0	0	1	51	321	1	1	342032
3	1	0	0	-1	31	291	2	1	343330
2	1	0	0	1	51	384	1	1	345220
4	2	0	0	-1	31	278	2	1	346467
2	2	1	1	-1	32	374	2	0	347913
2	4	1	1	-1	34	441	1	1	349658
3	4	0	0	-1	33	308	1	0	350983
1	3	1	1	-1	32	510	1	1	352894
1	3	1	1	-1	34	466	1	1	358602
3	4	1	1	1	54	436	1	0	360086
2	4	0	0	1	53	445	1	1	361993
1	4	1	1	-1	32	469	1	1	363549
2	4	0	0	1	53	530	1	1	365539
3	1	0	0	-1	31	352	2	1	367385
1	1	0	0	1	51	453	1	1	369173
1	3	1	1	-1	32	464	1	1	370925
4	3	1	1	1	54	423	1	0	372547
2	3	1	1	-1	34	491	1	1	374475
2	3	1	1	-1	34	493	1	1	376460
1	4	1	1	-1	34	321	1	1	377617
3	4	0	0	-1	33	504	2	1	379123
1	2	0	0	1	51	449	1	1	381011
4	2	1	1	1	52	358	1	0	382266
4	4	1	1	1	54	469	2	1	384011
2	4	0	0	1	53	327	1	1	385320
4	4	1	1	1	52	475	2	1	386990
3	4	0	0	-1	33	283	1	0	388246
1	1	0	0	1	51	373	2	0	389855
4	1	0	0	-1	31	434	2	1	391617
3	2	0	0	-1	31	407	1	0	393480
4	2	1	1	1	52	432	2	1	395224
2	4	1	1	-1	34	483	1	1	396642
2	4	0	0	1	53	344	1	1	398483
3	4	1	1	1	52	323	1	0	399870
1	4	0	0	1	53	355	1	1	401577
2	3	1	1	-1	32	410	1	1	403082
3	3	1	1	1	54	485	2	1	405068
2	1	0	0	1	53	324	1	1	406668
2	1	0	0	1	51	393	1	1	408512
4	2	0	0	-1	31	327	2	1	409857
4	2	1	1	1	52	424	2	1	411637
1	4	1	1	-1	34	486	1	1	413247
3	4	0	0	-1	33	450	2	1	414672
2	4	1	1	-1	32	411	2	0	415921
3	4	0	0	-1	33	628	2	1	417727
1	1	0	0	1	51	408	1	1	419520
2	1	0	0	1	51	618	1	1	421113
1	3	1	1	-1	32	421	2	0	422551
4	3	1	1	1	54	622	2	1	424031
4	2	0	0	-1	33	432	2	1	425413
1	2	1	1	-1	32	429	1	1	426999
1	4	1	1	-1	34	407	1	1	428800
2	4	0	0	1	53	466	1	1	430695
3	3	1	1	1	52	363	2	1	432208
1	3	1	1	-1	34	500	1	1	433599
3	4	1	1	1	54	942	1	0	435454
3	4	0	0	-1	33	462	2	1	437085
2	1	0	0	1	51	366	1	1	438735
1	1	0	0	1	51	608	1	1	445061
2	1	0	0	1	51	676	2	0	446768
2	1	0	0	1	51	489	1	1	448456
1	2	0	0	1	51	326	1	1	450252
2	2	1	1	-1	32	402	1	1	451905
4	1	0	0	-1	33	367	2	1	453675
2	1	0	0	1	51	359	1	1	455416
4	3	1	1	1	52	425	2	1	457183
1	3	1	1	-1	34	470	1	1	459058
4	3	1	1	1	54	479	2	1	460415
3	3	1	1	1	54	353	2	1	462168
3	4	1	1	1	54	294	2	1	463489
1	4	0	0	1	53	422	1	1	465305
4	2	0	0	-1	31	459	2	1	467058
3	2	1	1	1	52	479	2	1	468791
1	1	0	0	1	53	458	1	1	470278
2	1	0	0	1	51	381	1	1	472149
3	2	0	0	-1	31	468	2	1	473672
3	2	1	1	1	52	411	2	1	475369
2	1	0	0	1	53	464	1	1	476742
4	1	0	0	-1	31	410	2	1	478415
2	4	1	1	-1	32	466	1	1	480162
1	4	0	0	1	53	313	1	1	481520
1	2	0	0	1	51	398	1	1	483168
2	2	1	1	-1	32	354	2	0	484493
2	2	0	0	1	53	513	2	0	486108
3	2	1	1	1	52	551	2	1	488087
1	3	1	1	-1	34	423	1	1	489322
2	3	1	1	-1	34	507	1	1	490660
3	1	0	0	-1	33	664	2	1	492543
2	1	0	0	1	51	450	1	1	493828
1	4	1	1	-1	32	501	1	1	495578
3	4	0	0	-1	33	433	2	1	496850
1	1	0	0	1	51	444	1	1	498312
1	1	0	0	1	51	425	2	0	499717
3	2	0	0	-1	31	540	2	1	501074
2	2	1	1	-1	32	485	1	1	502885
4	3	1	1	1	54	488	2	1	504540
3	3	1	1	1	54	437	2	1	505836
4	1	0	0	-1	33	490	2	1	507415
4	1	0	0	-1	31	368	2	1	508726
3	3	1	1	1	52	396	1	0	510437
3	3	1	1	1	54	475	2	1	512377
1	2	0	0	1	53	447	1	1	514174
1	2	1	1	-1	32	449	1	1	515777
4	1	0	0	-1	33	521	2	1	517413
4	1	0	0	-1	31	357	2	1	518619
1	4	1	1	-1	32	459	1	1	520425
2	4	0	0	1	53	295	1	1	521562
4	3	1	1	1	52	603	2	1	523257
1	3	1	1	-1	34	368	1	1	529275
4	1	0	0	-1	33	410	2	1	530566
1	1	0	0	1	51	388	1	1	532304
4	2	0	0	-1	31	356	2	1	533786
2	2	1	1	-1	32	356	1	1	535271
3	4	1	1	1	54	572	2	1	537351
4	4	0	0	-1	33	361	2	1	538664
2	2	0	0	1	51	453	1	1	540470
2	2	1	1	-1	32	439	1	1	541813
4	3	1	1	1	54	436	2	1	543536
2	3	1	1	-1	34	388	2	0	545002
2	1	0	0	1	53	475	1	1	546800
4	1	0	0	-1	31	339	2	1	547961
1	1	0	0	1	51	414	1	1	549645
3	1	0	0	-1	31	507	2	1	551140
3	2	0	0	-1	31	354	2	1	552562
1	2	1	1	-1	32	374	1	1	553800
3	3	1	1	1	54	596	2	1	555378
2	3	1	1	-1	34	372	2	0	556677
2	3	1	1	-1	34	423	1	1	558214
1	3	1	1	-1	34	488	1	1	559736
1	3	1	1	-1	34	324	1	1	560943
4	3	1	1	1	54	485	2	1	562907
4	3	1	1	1	54	308	2	1	564296
1	3	1	1	-1	34	376	1	1	565739
4	1	0	0	-1	33	449	1	0	567301
1	1	0	0	1	51	501	1	1	568917
3	2	0	0	-1	31	595	2	1	570730
2	2	1	1	-1	32	487	1	1	572710
2	1	0	0	1	53	420	2	0	574204
3	1	0	0	-1	31	612	2	1	575646
2	2	0	0	1	51	498	1	1	577297
1	2	1	1	-1	32	308	2	0	578962
3	3	1	1	1	54	457	2	1	580674
2	3	1	1	-1	34	765	1	1	582289
2	3	1	1	-1	34	372	1	1	583897
3	3	1	1	1	54	576	2	1	585789
3	2	0	0	-1	33	421	1	0	587125
2	2	1	1	-1	32	731	1	1	588813
1	4	1	1	-1	34	373	1	1	589996
2	4	0	0	1	53	384	1	1	591844
1	2	0	0	1	51	570	1	1	593835
2	2	1	1	-1	32	429	1	1	595741
4	1	0	0	-1	33	503	2	1	597161
3	1	0	0	-1	31	670	2	1	599129
3	1	0	0	-1	31	335	2	1	600529
2	1	0	0	1	51	358	1	1	602322
2	2	0	0	1	51	395	1	1	604176
3	2	1	1	1	52	455	2	1	606080
1	4	1	1	-1	34	424	1	1	607594
4	4	0	0	-1	33	651	2	1	617070
4	1	0	0	-1	31	515	2	1	618954
1	1	0	0	1	51	351	1	1	620752
4	1	0	0	-1	31	373	2	1	622262
3	1	0	0	-1	31	553	2	1	623753
2	3	1	1	-1	32	629	1	1	625285
1	3	1	1	-1	34	542	1	1	626637
2	3	1	1	-1	34	449	1	1	628543
1	3	1	1	-1	34	374	1	1	630330
2	4	1	1	-1	34	441	1	1	631787
3	4	0	0	-1	33	477	2	1	633312
1	3	1	1	-1	32	470	1	1	635155
3	3	1	1	1	54	554	2	1	637115
3	3	1	1	1	54	399	2	1	638473
4	3	1	1	1	54	407	1	0	640151
1	1	0	0	1	53	352	1	1	641799
1	1	0	0	1	51	342	1	1	643550
3	2	0	0	-1	31	318	2	1	644703
1	2	1	1	-1	32	504	1	1	646271
1	2	0	0	1	53	415	1	1	647500
3	2	1	1	1	52	485	2	1	648981
1	4	1	1	-1	34	479	1	1	650939
4	4	0	0	-1	33	351	2	1	652131
2	3	1	1	-1	32	589	1	1	654201
2	3	1	1	-1	34	317	1	1	655918
4	4	1	1	1	54	385	2	1	657157
1	4	0	0	1	53	331	1	1	658792
4	2	0	0	-1	31	344	2	1	660174
1	2	1	1	-1	32	290	1	1	661868
2	3	1	1	-1	34	390	1	1	663586
1	3	1	1	-1	34	320	1	1	665033
1	3	1	1	-1	34	333	1	1	666295
2	3	1	1	-1	34	312	1	1	667575
1	1	0	0	1	53	392	1	1	668838
1	1	0	0	1	51	352	1	1	670633
4	1	0	0	-1	31	294	2	1	671828
4	1	0	0	-1	31	322	2	1	672973
1	1	0	0	1	51	392	1	1	674383
3	1	0	0	-1	31	290	2	1	675597
4	4	1	1	1	52	436	2	1	676867
3	4	0	0	-1	33	354	2	1	678271
1	2	0	0	1	51	297	1	1	679552
4	2	1	1	1	52	463	2	1	681522
3	2	0	0	-1	33	411	1	0	682758
2	2	1	1	-1	32	398	1	1	684404
4	3	1	1	1	54	456	2	1	686208
4	3	1	1	1	54	393	2	1	687798
2	3	1	1	-1	34	553	1	1	689277
1	3	1	1	-1	34	427	1	1	690795
3	2	0	0	-1	33	422	2	1	692247
2	2	1	1	-1	32	432	1	1	701059
3	3	1	1	1	54	420	1	0	702643
2	3	1	1	-1	34	499	1	1	703963
1	3	1	1	-1	34	480	1	1	705518
4	3	1	1	1	54	387	2	1	707394
4	4	1	1	1	54	346	2	1	708734
1	4	0	0	1	53	732	1	1	710465
1	2	0	0	1	51	418	1	1	711781
4	2	1	1	1	52	519	2	1	713498
4	2	0	0	-1	33	356	2	1	715246
1	2	1	1	-1	32	440	1	1	716829
4	2	0	0	-1	33	473	2	1	718260
3	2	1	1	1	52	463	1	0	719664
3	1	0	0	-1	33	452	2	1	721205
4	1	0	0	-1	31	378	2	1	722555
4	3	1	1	1	52	350	2	1	724271
2	3	1	1	-1	34	405	1	1	725556
3	1	0	0	-1	33	472	2	1	727232
2	1	0	0	1	51	360	1	1	728692
2	3	1	1	-1	32	474	1	1	730128
1	3	1	1	-1	34	440	1	1	732063
1	3	1	1	-1	34	304	1	1	733273
4	3	1	1	1	54	500	2	1	735118
3	4	1	1	1	54	383	1	0	736748
1	4	0	0	1	53	562	2	0	738314
3	3	1	1	1	52	502	1	0	739909
4	3	1	1	1	54	467	2	1	741228
1	2	0	0	1	53	431	1	1	742681
2	2	1	1	-1	32	492	2	0	744582
3	1	0	0	-1	33	548	2	1	745971
2	1	0	0	1	51	423	1	1	747883
3	2	0	0	-1	31	973	2	1	750301
4	2	1	1	1	52	605	1	0	752183
4	2	0	0	-1	33	369	2	1	753675
3	2	1	1	1	52	451	2	1	755279
2	4	1	1	-1	34	493	1	1	757054
4	4	0	0	-1	33	351	1	0	758390
1	4	1	1	-1	32	520	1	1	760040
4	4	0	0	-1	33	524	2	1	761467
2	3	1	1	-1	32	550	2	0	763188
3	3	1	1	1	54	474	1	0	765034
2	2	0	0	1	53	652	1	1	766667
4	2	1	1	1	52	504	2	1	767986
4	1	0	0	-1	33	410	2	1	769418
1	1	0	0	1	51	633	1	1	771339
1	4	1	1	-1	32	493	1	1	773304
4	4	0	0	-1	33	383	2	1	774671
4	1	0	0	-1	31	359	2	1	776113
1	1	0	0	1	51	400	1	1	777585
3	2	0	0	-1	31	438	2	1	779432
1	2	1	1	-1	32	250	2	0	790353
2	1	0	0	1	53	598	1	1	792027
3	1	0	0	-1	31	519	2	1	793562
4	3	1	1	1	52	648	2	1	795551
3	3	1	1	1	54	649	2	1	797686
2	4	1	1	-1	34	789	1	1	799282
1	4	0	0	1	53	403	1	1	800979
2	2	0	0	1	51	555	1	1	802800
2	2	1	1	-1	32	356	1	1	803984
1	4	1	1	-1	34	415	1	1	805650
4	4	0	0	-1	33	516	2	1	807125
1	4	1	1	-1	32	547	1	1	809002
3	4	0	0	-1	33	671	2	1	810536
3	4	1	1	1	52	406	2	1	812142
4	4	0	0	-1	33	543	2	1	813837
4	3	1	1	1	52	402	2	1	815434
1	3	1	1	-1	34	460	1	1	817020
1	1	0	0	1	53	396	1	1	818424
2	1	0	0	1	51	343	1	1	819759
4	4	1	1	1	52	347	1	0	821179
4	4	0	0	-1	33	442	2	1	822913
2	1	0	0	1	51	498	2	0	824243
4	1	0	0	-1	31	720	2	1	826395
3	4	1	1	1	52	383	1	0	827906
3	4	0	0	-1	33	524	2	1	829676
2	4	1	1	-1	32	546	1	1	831610
2	4	0	0	1	53	351	1	1	832798
1	4	1	1	-1	32	501	1	1	834181
3	4	0	0	-1	33	343	1	0	835754
3	1	0	0	-1	31	457	2	1	837423
2	1	0	0	1	51	389	1	1	838880
4	2	0	0	-1	31	474	2	1	840297
1	2	1	1	-1	32	411	1	1	842020
1	1	0	0	1	53	402	1	1	843841
4	1	0	0	-1	31	321	2	1	845246
2	4	1	1	-1	32	708	1	1	846981
3	4	0	0	-1	33	521	2	1	848820
2	1	0	0	1	51	371	1	1	850107
4	1	0	0	-1	31	328	2	1	851624
2	4	1	1	-1	32	419	1	1	853212
4	4	0	0	-1	33	298	2	1	854635
1	1	0	0	1	51	347	1	1	856121
1	1	0	0	1	51	380	2	0	857544
2	1	0	0	1	51	575	2	0	859551
1	1	0	0	1	51	385	1	1	860782
1	3	1	1	-1	32	364	1	1	862077
3	3	1	1	1	54	500	2	1	864043
2	3	1	1	-1	34	565	2	0	865709
3	3	1	1	1	54	392	2	1	867120
1	3	1	1	-1	34	357	1	1	868673
2	3	1	1	-1	34	397	1	1	877309
