# Supplementary material for: Frequency Band-Specific Electrical Brain Stimulation Modulates Cognitive Control Processes
Source: PLoS One. 2015 Sep 25;10(9):e0138984. doi: 10.1371/journal.pone.0138984 (PMC4583279; doi:10.1371/journal.pone.0138984)
Supplement: S2 File — This zip archive contains the necessary Matlab code, SPSS syntax, SPSS data and raw logfile data to perform the analyses described in the paper. EEG data and Matlab code to extract peak frequencies are available upon request (joramvandriel@gmail.com). (ZIP) [file pone.0138984.s002.zip › S2_File/rawdata/alpha/pp14_simonA2_PRE-STIM_EEG.txt]

1	3	1	1	-1	32	561	1	1	3779
4	3	1	1	1	54	525	2	1	5669
4	4	1	1	1	54	374	2	1	7029
2	4	0	0	1	53	479	1	1	8981
3	2	0	0	-1	31	343	2	1	10444
1	2	1	1	-1	32	308	2	0	11979
2	2	0	0	1	53	573	1	1	13400
4	2	1	1	1	52	512	2	1	15031
3	3	1	1	1	54	474	2	1	16910
1	3	1	1	-1	34	459	1	1	18448
2	1	0	0	1	53	445	1	1	19962
3	1	0	0	-1	31	384	2	1	21492
4	2	0	0	-1	31	524	2	1	23245
2	2	1	1	-1	32	437	1	1	24616
3	4	1	1	1	54	388	2	1	25969
4	4	0	0	-1	33	392	1	0	27274
1	2	0	0	1	51	497	1	1	29054
3	2	1	1	1	52	368	2	1	30256
4	2	0	0	-1	33	459	2	1	32170
4	2	1	1	1	52	335	2	1	33369
1	2	0	0	1	53	480	1	1	34996
2	2	1	1	-1	32	311	1	1	36537
3	4	1	1	1	54	345	2	1	38131
4	4	0	0	-1	33	262	2	1	39783
3	1	0	0	-1	31	451	2	1	41529
3	1	0	0	-1	31	297	2	1	43183
4	1	0	0	-1	31	509	2	1	45185
2	1	0	0	1	51	302	1	1	46944
2	2	0	0	1	51	341	1	1	48366
3	2	1	1	1	52	474	2	1	49977
2	2	0	0	1	53	370	2	0	51604
1	2	1	1	-1	32	310	2	0	53056
1	3	1	1	-1	34	339	2	0	54559
2	3	1	1	-1	34	549	1	1	56163
4	4	1	1	1	54	576	2	1	58061
3	4	0	0	-1	33	452	2	1	59844
4	1	0	0	-1	31	324	2	1	61617
1	1	0	0	1	51	320	1	1	62982
2	1	0	0	1	51	432	1	1	64323
2	1	0	0	1	51	359	1	1	65992
4	3	1	1	1	52	375	1	0	67195
2	3	1	1	-1	34	809	1	1	69430
3	2	0	0	-1	33	416	2	1	71219
1	2	1	1	-1	32	570	1	1	73082
4	2	0	0	-1	33	435	2	1	74558
2	2	1	1	-1	32	411	1	1	76110
3	2	0	0	-1	33	358	2	1	77679
1	2	1	1	-1	32	431	1	1	79622
2	3	1	1	-1	34	405	1	1	81143
4	3	1	1	1	54	476	2	1	85563
3	4	1	1	1	54	554	2	1	87426
3	4	0	0	-1	33	368	2	1	89196
2	1	0	0	1	51	394	1	1	90452
4	1	0	0	-1	31	521	2	1	92145
1	4	1	1	-1	32	453	1	1	93686
1	4	0	0	1	53	375	1	1	95340
2	1	0	0	1	51	355	2	0	96535
1	1	0	0	1	51	570	1	1	98525
3	4	1	1	1	52	340	2	1	100160
2	4	0	0	1	53	500	1	1	101890
4	4	1	1	1	52	450	2	1	103340
3	4	0	0	-1	33	449	2	1	104654
4	4	1	1	1	52	427	1	0	106401
4	4	0	0	-1	33	377	2	1	108175
2	1	0	0	1	51	440	1	1	109972
1	1	0	0	1	51	608	1	1	111562
1	3	1	1	-1	32	444	1	1	113103
4	3	1	1	1	54	525	2	1	114700
3	3	1	1	1	54	482	2	1	116159
1	3	1	1	-1	34	386	2	0	117854
2	2	0	0	1	53	417	1	1	119366
3	2	1	1	1	52	357	2	1	121142
1	1	0	0	1	53	418	1	1	122641
2	1	0	0	1	51	360	1	1	124381
1	3	1	1	-1	32	587	1	1	126193
2	3	1	1	-1	34	419	1	1	127572
4	3	1	1	1	54	424	2	1	129124
1	3	1	1	-1	34	326	2	0	130637
4	3	1	1	1	54	445	2	1	132013
2	3	1	1	-1	34	502	1	1	133546
2	1	0	0	1	53	381	1	1	135351
1	1	0	0	1	51	442	1	1	137044
2	1	0	0	1	51	359	1	1	138345
2	1	0	0	1	51	305	1	1	140023
3	4	1	1	1	52	408	2	1	141808
4	4	0	0	-1	33	532	2	1	143452
1	2	0	0	1	51	420	1	1	144992
3	2	1	1	1	52	406	2	1	146372
3	3	1	1	1	54	459	2	1	147976
2	3	1	1	-1	34	419	1	1	149256
1	4	1	1	-1	34	489	1	1	150851
2	4	0	0	1	53	354	1	1	152414
3	1	0	0	-1	31	358	2	1	154281
4	1	0	0	-1	31	421	2	1	156171
2	4	1	1	-1	32	450	1	1	158078
1	4	0	0	1	53	385	2	0	159946
2	3	1	1	-1	32	637	1	1	161674
2	3	1	1	-1	34	408	1	1	163170
1	2	0	0	1	53	426	1	1	164780
4	2	1	1	1	52	483	2	1	169890
4	3	1	1	1	54	625	1	0	171937
3	3	1	1	1	54	465	2	1	173611
3	4	1	1	1	54	408	2	1	175068
4	4	0	0	-1	33	475	2	1	176961
2	4	1	1	-1	32	480	1	1	178579
1	4	0	0	1	53	365	1	1	180236
3	3	1	1	1	52	445	2	1	182134
3	3	1	1	1	54	391	2	1	183730
2	2	0	0	1	53	446	2	0	185193
1	2	1	1	-1	32	374	1	1	186877
4	2	0	0	-1	33	507	2	1	188661
1	2	1	1	-1	32	478	1	1	190506
1	4	1	1	-1	34	526	1	1	192385
4	4	0	0	-1	33	491	2	1	193930
3	4	1	1	1	52	378	2	1	195181
1	4	0	0	1	53	484	1	1	196732
4	1	0	0	-1	31	424	2	1	198557
1	1	0	0	1	51	377	1	1	200201
3	4	1	1	1	52	330	2	1	201494
4	4	0	0	-1	33	422	2	1	203273
1	4	1	1	-1	32	411	1	1	204771
2	4	0	0	1	53	567	2	0	206531
4	3	1	1	1	52	572	2	1	207950
3	3	1	1	1	54	715	2	1	209912
4	1	0	0	-1	33	539	2	1	211574
3	1	0	0	-1	31	408	1	0	212947
2	4	1	1	-1	32	489	1	1	214364
2	4	0	0	1	53	417	2	0	215744
3	4	1	1	1	52	398	2	1	217444
3	4	0	0	-1	33	324	2	1	219191
2	2	0	0	1	51	416	1	1	220832
4	2	1	1	1	52	397	2	1	222466
1	3	1	1	-1	34	545	1	1	224352
3	3	1	1	1	54	390	2	1	225759
1	1	0	0	1	53	599	1	1	227700
3	1	0	0	-1	31	354	2	1	229345
2	1	0	0	1	51	472	1	1	231238
2	1	0	0	1	51	390	1	1	232929
3	1	0	0	-1	31	312	2	1	234628
1	1	0	0	1	51	408	2	0	235937
3	3	1	1	1	52	564	2	1	237494
3	3	1	1	1	54	424	2	1	239256
4	1	0	0	-1	33	344	1	0	240447
3	1	0	0	-1	31	537	2	1	242321
2	1	0	0	1	51	591	1	1	244322
2	1	0	0	1	51	551	1	1	246315
3	4	1	1	1	52	427	2	1	247789
3	4	0	0	-1	33	424	2	1	249432
2	3	1	1	-1	32	460	1	1	251058
2	3	1	1	-1	34	389	1	1	256539
1	3	1	1	-1	34	427	1	1	258415
4	3	1	1	1	54	390	2	1	259659
3	2	0	0	-1	33	378	2	1	261544
3	2	1	1	1	52	370	2	1	262873
2	4	1	1	-1	34	496	1	1	264463
4	4	0	0	-1	33	434	1	0	265829
2	4	1	1	-1	32	378	2	0	267554
1	4	0	0	1	53	484	1	1	269217
2	3	1	1	-1	32	415	1	1	270937
4	3	1	1	1	54	349	2	1	272197
3	4	1	1	1	54	459	2	1	274033
4	4	0	0	-1	33	478	2	1	275404
2	1	0	0	1	51	388	1	1	276901
1	1	0	0	1	51	413	1	1	278587
4	1	0	0	-1	31	379	2	1	280008
2	1	0	0	1	51	461	1	1	281665
2	3	1	1	-1	32	580	1	1	283104
3	3	1	1	1	54	407	2	1	284392
4	1	0	0	-1	33	475	1	0	285740
3	1	0	0	-1	31	377	2	1	287556
1	2	0	0	1	51	479	1	1	288992
4	2	1	1	1	52	552	2	1	290526
1	2	0	0	1	53	372	2	0	292285
1	2	1	1	-1	32	395	1	1	294023
4	1	0	0	-1	33	463	2	1	295419
3	1	0	0	-1	31	459	2	1	297308
1	1	0	0	1	51	574	1	1	299079
2	1	0	0	1	51	465	2	0	300792
3	3	1	1	1	52	490	2	1	302286
2	3	1	1	-1	34	640	1	1	304018
1	4	1	1	-1	34	419	1	1	305791
2	4	0	0	1	53	363	1	1	307394
4	2	0	0	-1	31	305	2	1	308803
4	2	1	1	1	52	371	2	1	310648
2	1	0	0	1	53	503	1	1	312106
3	1	0	0	-1	31	412	2	1	313459
4	4	1	1	1	52	618	2	1	315413
3	4	0	0	-1	33	344	2	1	317040
3	3	1	1	1	52	405	2	1	318778
4	3	1	1	1	54	396	2	1	320067
2	2	0	0	1	53	396	1	1	321893
1	2	1	1	-1	32	458	1	1	323189
2	1	0	0	1	53	433	1	1	325136
2	1	0	0	1	51	431	1	1	326920
3	2	0	0	-1	31	278	2	1	328184
4	2	1	1	1	52	409	2	1	329924
1	1	0	0	1	53	408	1	1	331770
1	1	0	0	1	51	487	1	1	333405
4	4	1	1	1	52	511	2	1	335213
4	4	0	0	-1	33	533	1	0	341349
3	4	1	1	1	52	464	2	1	342767
4	4	0	0	-1	33	440	2	1	344407
3	2	0	0	-1	31	387	2	1	346204
2	2	1	1	-1	32	415	1	1	347550
4	1	0	0	-1	33	507	2	1	349022
1	1	0	0	1	51	420	2	0	350344
2	1	0	0	1	51	541	1	1	351957
1	1	0	0	1	51	390	1	1	353697
1	2	0	0	1	51	335	1	1	355077
2	2	1	1	-1	32	475	1	1	356820
1	3	1	1	-1	34	405	1	1	358253
1	3	1	1	-1	34	363	1	1	359660
3	3	1	1	1	54	522	2	1	360995
4	3	1	1	1	54	441	2	1	362870
2	3	1	1	-1	34	497	1	1	364538
4	3	1	1	1	54	519	2	1	366185
2	3	1	1	-1	34	518	1	1	367774
3	3	1	1	1	54	462	2	1	369303
4	3	1	1	1	54	521	2	1	370864
2	3	1	1	-1	34	311	1	1	372477
4	2	0	0	-1	33	513	1	0	373977
2	2	1	1	-1	32	413	1	1	375716
1	2	0	0	1	53	488	1	1	377484
1	2	1	1	-1	32	434	1	1	378937
3	2	0	0	-1	33	365	2	1	380400
4	2	1	1	1	52	481	2	1	381843
1	4	1	1	-1	34	410	1	1	383315
2	4	0	0	1	53	364	1	1	384687
1	3	1	1	-1	32	346	1	1	386488
1	3	1	1	-1	34	404	1	1	388220
2	1	0	0	1	53	498	1	1	389621
4	1	0	0	-1	31	493	2	1	391026
4	3	1	1	1	52	392	2	1	392830
1	3	1	1	-1	34	418	1	1	394143
2	2	0	0	1	53	496	1	1	395472
2	2	1	1	-1	32	382	1	1	397010
4	1	0	0	-1	33	403	2	1	398269
4	1	0	0	-1	31	337	2	1	399712
1	3	1	1	-1	32	538	1	1	401366
2	3	1	1	-1	34	421	1	1	403288
3	3	1	1	1	54	469	2	1	404630
4	3	1	1	1	54	576	2	1	406254
1	1	0	0	1	53	408	2	0	407561
3	1	0	0	-1	31	455	2	1	409029
3	2	0	0	-1	31	457	2	1	410603
2	2	1	1	-1	32	343	1	1	411964
1	2	0	0	1	53	333	1	1	413213
3	2	1	1	1	52	350	2	1	414611
1	1	0	0	1	53	311	1	1	415952
3	1	0	0	-1	31	268	2	1	421343
2	3	1	1	-1	32	549	1	1	422834
3	3	1	1	1	54	423	2	1	424404
3	4	1	1	1	54	349	2	1	425763
1	4	0	0	1	53	406	2	0	427193
1	1	0	0	1	51	339	1	1	428416
3	1	0	0	-1	31	332	2	1	429779
3	4	1	1	1	52	394	2	1	431624
4	4	0	0	-1	33	443	1	0	433279
2	2	0	0	1	51	357	1	1	434534
3	2	1	1	1	52	451	2	1	436309
1	2	0	0	1	53	523	1	1	438150
3	2	1	1	1	52	405	2	1	439581
4	2	0	0	-1	33	519	2	1	441570
3	2	1	1	1	52	434	2	1	443047
4	1	0	0	-1	33	401	2	1	444371
2	1	0	0	1	51	472	1	1	446340
1	2	0	0	1	51	325	1	1	447776
4	2	1	1	1	52	443	2	1	449565
1	4	1	1	-1	34	709	1	1	451528
1	4	0	0	1	53	450	2	0	453339
4	2	0	0	-1	31	572	2	1	455006
3	2	1	1	1	52	609	2	1	456933
3	4	1	1	1	54	338	2	1	458373
1	4	0	0	1	53	375	1	1	459743
4	1	0	0	-1	31	511	2	1	461079
2	1	0	0	1	51	362	1	1	462917
2	2	0	0	1	51	351	1	1	464583
3	2	1	1	1	52	320	2	1	466185
1	2	0	0	1	53	423	1	1	467692
3	2	1	1	1	52	441	2	1	468992
2	1	0	0	1	53	403	2	0	470850
4	1	0	0	-1	31	332	1	0	472216
4	1	0	0	-1	31	483	2	1	474092
1	1	0	0	1	51	433	1	1	475951
3	3	1	1	1	52	383	2	1	477648
3	3	1	1	1	54	357	2	1	478990
1	3	1	1	-1	34	564	1	1	480605
2	3	1	1	-1	34	507	1	1	482511
1	1	0	0	1	53	416	1	1	484382
1	1	0	0	1	51	316	1	1	485645
4	4	1	1	1	52	483	2	1	486980
4	4	0	0	-1	33	329	2	1	488245
3	1	0	0	-1	31	303	2	1	489663
1	1	0	0	1	51	391	1	1	491333
1	3	1	1	-1	32	349	1	1	492521
4	3	1	1	1	54	495	2	1	493891
1	1	0	0	1	53	366	2	0	495425
2	1	0	0	1	51	510	1	1	496998
1	1	0	0	1	51	447	1	1	498478
3	1	0	0	-1	31	364	2	1	502793
1	4	1	1	-1	32	581	1	1	504681
1	4	0	0	1	53	318	1	1	506461
4	4	1	1	1	52	386	2	1	508286
3	4	0	0	-1	33	364	2	1	509931
2	1	0	0	1	51	371	1	1	511423
3	1	0	0	-1	31	405	2	1	513237
1	1	0	0	1	51	426	1	1	515053
3	1	0	0	-1	31	400	2	1	516497
4	2	0	0	-1	31	520	2	1	517995
4	2	1	1	1	52	468	2	1	519880
1	4	1	1	-1	34	311	2	0	521446
3	4	0	0	-1	33	471	2	1	522852
2	2	0	0	1	51	351	1	1	524331
2	2	1	1	-1	32	370	1	1	525981
3	3	1	1	1	54	399	2	1	527276
3	3	1	1	1	54	406	2	1	528920
4	1	0	0	-1	33	586	2	1	530449
1	1	0	0	1	51	537	1	1	532452
2	3	1	1	-1	32	532	1	1	534004
2	3	1	1	-1	34	341	1	1	535426
3	2	0	0	-1	33	412	2	1	537007
3	2	1	1	1	52	320	2	1	538806
4	3	1	1	1	54	510	2	1	540123
4	3	1	1	1	54	407	2	1	541360
1	2	0	0	1	53	452	1	1	542999
1	2	1	1	-1	32	334	1	1	544252
4	1	0	0	-1	33	511	2	1	546128
3	1	0	0	-1	31	391	2	1	547346
2	1	0	0	1	51	492	1	1	549100
4	1	0	0	-1	31	525	2	1	551060
4	3	1	1	1	52	470	2	1	552500
1	3	1	1	-1	34	531	1	1	554202
4	1	0	0	-1	33	451	2	1	556141
3	1	0	0	-1	31	429	1	0	557930
1	4	1	1	-1	32	351	2	0	559680
1	4	0	0	1	53	298	1	1	560911
4	3	1	1	1	52	421	2	1	562304
2	3	1	1	-1	34	441	1	1	564123
4	3	1	1	1	54	340	2	1	565787
1	3	1	1	-1	34	490	1	1	567416
4	4	1	1	1	54	288	2	1	569212
2	4	0	0	1	53	417	1	1	570493
1	1	0	0	1	51	372	1	1	571983
2	1	0	0	1	51	312	1	1	573686
3	1	0	0	-1	31	407	2	1	575387
1	1	0	0	1	51	365	1	1	576722
2	2	0	0	1	51	393	1	1	578419
1	2	1	1	-1	32	446	1	1	580168
4	2	0	0	-1	33	515	2	1	581692
4	2	1	1	1	52	388	2	1	586250
1	4	1	1	-1	34	456	1	1	587690
3	4	0	0	-1	33	393	2	1	589188
4	3	1	1	1	52	547	2	1	590703
3	3	1	1	1	54	357	2	1	592395
3	4	1	1	1	54	405	2	1	594273
4	4	0	0	-1	33	569	2	1	595819
3	4	1	1	1	52	530	2	1	597217
2	4	0	0	1	53	401	2	0	598799
2	2	0	0	1	51	344	1	1	600293
1	2	1	1	-1	32	333	2	0	601840
3	2	0	0	-1	33	528	2	1	603845
2	2	1	1	-1	32	438	2	0	605315
1	4	1	1	-1	34	495	1	1	606705
1	4	0	0	1	53	375	1	1	608350
2	4	1	1	-1	32	450	1	1	609721
3	4	0	0	-1	33	459	2	1	611318
2	1	0	0	1	51	336	1	1	612486
2	1	0	0	1	51	340	1	1	613872
1	4	1	1	-1	32	290	1	1	615447
2	4	0	0	1	53	484	1	1	616769
1	3	1	1	-1	32	407	1	1	618164
1	3	1	1	-1	34	339	1	1	619727
4	3	1	1	1	54	376	1	0	621026
3	3	1	1	1	54	572	2	1	622880
3	1	0	0	-1	33	377	2	1	624121
2	1	0	0	1	51	580	1	1	625811
3	2	0	0	-1	31	503	2	1	627784
4	2	1	1	1	52	444	2	1	629116
4	4	1	1	1	54	356	2	1	630643
3	4	0	0	-1	33	318	2	1	631865
1	1	0	0	1	51	431	1	1	633437
3	1	0	0	-1	31	354	2	1	634964
3	2	0	0	-1	31	401	2	1	636366
4	2	1	1	1	52	359	2	1	638141
2	4	1	1	-1	34	272	1	1	639314
2	4	0	0	1	53	319	1	1	640715
1	2	0	0	1	51	318	1	1	642448
1	2	1	1	-1	32	361	1	1	644251
4	3	1	1	1	54	504	2	1	646048
4	3	1	1	1	54	377	2	1	647716
2	2	0	0	1	53	344	2	0	649567
2	2	1	1	-1	32	269	1	1	651309
1	1	0	0	1	53	449	1	1	653094
1	1	0	0	1	51	332	1	1	654597
3	4	1	1	1	52	382	2	1	655906
3	4	0	0	-1	33	307	2	1	657574
2	3	1	1	-1	32	563	1	1	659313
1	3	1	1	-1	34	382	1	1	661204
2	2	0	0	1	53	479	1	1	662780
3	2	1	1	1	52	398	2	1	667183
1	1	0	0	1	53	481	1	1	668873
2	1	0	0	1	51	431	1	1	670307
1	4	1	1	-1	32	527	1	1	672128
4	4	0	0	-1	33	484	2	1	674115
1	3	1	1	-1	32	406	1	1	675684
3	3	1	1	1	54	505	2	1	677033
3	3	1	1	1	54	414	2	1	678476
4	3	1	1	1	54	399	1	0	680193
4	3	1	1	1	54	470	2	1	681814
2	3	1	1	-1	34	496	1	1	683351
2	3	1	1	-1	34	403	1	1	684799
3	3	1	1	1	54	514	2	1	686292
3	2	0	0	-1	33	339	2	1	687731
2	2	1	1	-1	32	549	1	1	689538
2	3	1	1	-1	34	420	1	1	690782
4	3	1	1	1	54	472	1	0	692349
1	2	0	0	1	53	341	1	1	694049
2	2	1	1	-1	32	475	1	1	695936
1	4	1	1	-1	34	324	1	1	697077
4	4	0	0	-1	33	418	2	1	698363
2	4	1	1	-1	32	491	1	1	699733
2	4	0	0	1	53	377	1	1	701113
1	4	1	1	-1	32	391	1	1	702679
1	4	0	0	1	53	475	1	1	703996
4	1	0	0	-1	31	487	2	1	705924
1	1	0	0	1	51	323	1	1	707278
4	3	1	1	1	52	455	2	1	708993
1	3	1	1	-1	34	451	1	1	710587
3	4	1	1	1	54	456	2	1	712241
3	4	0	0	-1	33	364	2	1	713932
2	4	1	1	-1	32	432	1	1	715602
1	4	0	0	1	53	566	2	0	717030
1	4	1	1	-1	32	369	1	1	718367
4	4	0	0	-1	33	542	2	1	720021
3	4	1	1	1	52	381	2	1	721332
4	4	0	0	-1	33	463	2	1	722702
3	1	0	0	-1	31	376	2	1	724509
4	1	0	0	-1	31	482	2	1	726004
3	1	0	0	-1	31	312	2	1	727541
3	1	0	0	-1	31	302	2	1	729321
2	4	1	1	-1	32	332	2	0	730598
1	4	0	0	1	53	338	1	1	731763
4	3	1	1	1	52	527	2	1	733161
1	3	1	1	-1	34	353	2	0	734969
2	2	0	0	1	53	376	1	1	736797
4	2	1	1	1	52	495	2	1	738443
3	3	1	1	1	54	471	2	1	740300
1	3	1	1	-1	34	420	1	1	741639
3	4	1	1	1	54	408	2	1	743291
2	4	0	0	1	53	353	1	1	749359
1	4	1	1	-1	32	491	1	1	750998
3	4	0	0	-1	33	364	2	1	752405
3	2	0	0	-1	31	527	2	1	753921
2	2	1	1	-1	32	438	1	1	755410
3	3	1	1	1	54	392	2	1	756773
2	3	1	1	-1	34	427	1	1	758351
4	2	0	0	-1	33	618	2	1	760127
1	2	1	1	-1	32	472	1	1	761729
2	1	0	0	1	53	402	1	1	763061
2	1	0	0	1	51	400	1	1	764387
3	2	0	0	-1	31	563	2	1	766115
4	2	1	1	1	52	519	2	1	767569
4	2	0	0	-1	33	324	2	1	769401
1	2	1	1	-1	32	354	2	0	770911
4	3	1	1	1	54	515	2	1	772497
4	3	1	1	1	54	552	2	1	774533
2	1	0	0	1	53	514	1	1	776529
2	1	0	0	1	51	339	1	1	777781
1	3	1	1	-1	32	410	2	0	779133
1	3	1	1	-1	34	328	1	1	780598
4	2	0	0	-1	33	525	2	1	782433
4	2	1	1	1	52	452	2	1	783853
1	4	1	1	-1	34	514	2	0	785547
2	4	0	0	1	53	339	1	1	787313
4	3	1	1	1	52	512	2	1	788994
3	3	1	1	1	54	355	2	1	790206
2	4	1	1	-1	34	450	1	1	791985
1	4	0	0	1	53	371	1	1	793442
4	2	0	0	-1	31	545	2	1	795138
2	2	1	1	-1	32	626	1	1	796856
2	3	1	1	-1	34	340	1	1	798335
1	3	1	1	-1	34	373	1	1	800088
3	4	1	1	1	54	384	2	1	801288
2	4	0	0	1	53	542	1	1	803174
4	1	0	0	-1	31	523	2	1	804867
1	1	0	0	1	51	430	1	1	806570
4	2	0	0	-1	31	527	2	1	808378
2	2	1	1	-1	32	358	2	0	809988
4	3	1	1	1	54	526	2	1	811780
2	3	1	1	-1	34	362	1	1	813022
4	3	1	1	1	54	519	2	1	814970
2	3	1	1	-1	34	544	1	1	816545
3	2	0	0	-1	33	482	2	1	818324
4	2	1	1	1	52	598	2	1	820021
1	2	0	0	1	53	422	2	0	821794
1	2	1	1	-1	32	373	1	1	823174
4	3	1	1	1	54	393	2	1	824962
3	3	1	1	1	54	524	2	1	826555
2	1	0	0	1	53	395	2	0	828023
4	1	0	0	-1	31	452	2	1	834499
