# Supplementary material for: Frequency Band-Specific Electrical Brain Stimulation Modulates Cognitive Control Processes
Source: PLoS One. 2015 Sep 25;10(9):e0138984. doi: 10.1371/journal.pone.0138984 (PMC4583279; doi:10.1371/journal.pone.0138984)
Supplement: S2 File — This zip archive contains the necessary Matlab code, SPSS syntax, SPSS data and raw logfile data to perform the analyses described in the paper. EEG data and Matlab code to extract peak frequencies are available upon request (joramvandriel@gmail.com). (ZIP) [file pone.0138984.s002.zip › S2_File/rawdata/alpha/pp14_simonB2_STIM.txt]

2	1	0	0	1	51	368	1	1	4011
1	1	0	0	1	51	393	1	1	5554
2	2	0	0	1	51	369	1	1	7001
4	2	1	1	1	52	394	2	1	8692
4	1	0	0	-1	33	380	2	1	10059
2	1	0	0	1	51	371	1	1	11569
4	2	0	0	-1	31	440	2	1	13468
4	2	1	1	1	52	417	2	1	14744
1	4	1	1	-1	34	498	1	1	16683
3	4	0	0	-1	33	545	2	1	18062
4	2	0	0	-1	31	431	1	0	19895
3	2	1	1	1	52	411	2	1	21138
4	1	0	0	-1	33	521	2	1	23103
4	1	0	0	-1	31	326	2	1	24571
2	2	0	0	1	51	348	1	1	26168
1	2	1	1	-1	32	368	1	1	27933
2	3	1	1	-1	34	277	2	0	29417
2	3	1	1	-1	34	392	2	0	31128
4	2	0	0	-1	33	416	2	1	32677
1	2	1	1	-1	32	307	2	0	33935
3	3	1	1	1	54	486	2	1	35572
4	3	1	1	1	54	534	2	1	37291
2	4	1	1	-1	34	422	1	1	38998
2	4	0	0	1	53	384	1	1	40832
3	3	1	1	1	52	352	2	1	42475
2	3	1	1	-1	34	447	1	1	43757
1	4	1	1	-1	34	405	1	1	45240
1	4	0	0	1	53	364	1	1	47074
3	3	1	1	1	52	390	2	1	48907
3	3	1	1	1	54	315	2	1	50670
4	3	1	1	1	54	421	2	1	52346
1	3	1	1	-1	34	432	1	1	53905
1	3	1	1	-1	34	355	1	1	55775
2	3	1	1	-1	34	389	1	1	57587
4	3	1	1	1	54	366	2	1	58780
2	3	1	1	-1	34	429	2	0	60131
2	3	1	1	-1	34	303	1	1	61635
3	3	1	1	1	54	435	2	1	63285
4	4	1	1	1	54	448	2	1	65186
2	4	0	0	1	53	514	1	1	66870
1	1	0	0	1	51	401	1	1	68593
1	1	0	0	1	51	364	1	1	70024
4	2	0	0	-1	31	351	2	1	71468
1	2	1	1	-1	32	514	1	1	73118
4	4	1	1	1	54	504	2	1	74748
3	4	0	0	-1	33	477	2	1	76734
2	4	1	1	-1	32	507	1	1	78682
3	4	0	0	-1	33	524	2	1	80101
4	2	0	0	-1	31	434	2	1	81543
1	2	1	1	-1	32	575	2	0	90217
3	2	0	0	-1	33	478	2	1	91945
1	2	1	1	-1	32	461	1	1	93576
1	4	1	1	-1	34	343	1	1	94890
4	4	0	0	-1	33	536	2	1	96554
2	4	1	1	-1	32	422	1	1	97894
4	4	0	0	-1	33	507	2	1	99781
3	2	0	0	-1	31	377	2	1	101370
4	2	1	1	1	52	421	2	1	103285
2	4	1	1	-1	34	364	1	1	104509
1	4	0	0	1	53	345	1	1	105767
1	4	1	1	-1	32	358	1	1	107189
2	4	0	0	1	53	433	1	1	108809
1	4	1	1	-1	32	453	1	1	110116
3	4	0	0	-1	33	458	2	1	111685
4	3	1	1	1	52	513	2	1	113476
4	3	1	1	1	54	374	2	1	114840
2	1	0	0	1	53	550	1	1	116774
1	1	0	0	1	51	370	1	1	118186
4	1	0	0	-1	31	605	2	1	119865
3	1	0	0	-1	31	412	2	1	121504
2	2	0	0	1	51	405	2	0	122956
1	2	1	1	-1	32	487	1	1	124655
1	2	0	0	1	53	369	1	1	126284
3	2	1	1	1	52	454	2	1	127922
4	2	0	0	-1	33	654	2	1	130051
3	2	1	1	1	52	376	2	1	131796
2	4	1	1	-1	34	563	1	1	133358
4	4	0	0	-1	33	554	2	1	135051
2	4	1	1	-1	32	476	2	0	136745
2	4	0	0	1	53	342	1	1	138497
3	4	1	1	1	52	417	2	1	139861
1	4	0	0	1	53	519	1	1	141825
1	4	1	1	-1	32	321	1	1	142999
3	4	0	0	-1	33	419	2	1	144673
3	3	1	1	1	52	381	2	1	146054
1	3	1	1	-1	34	479	2	0	147554
4	2	0	0	-1	33	420	2	1	149400
2	2	1	1	-1	32	498	1	1	151159
3	1	0	0	-1	33	434	2	1	152447
2	1	0	0	1	51	533	1	1	153877
4	3	1	1	1	52	512	2	1	155427
4	3	1	1	1	54	341	2	1	157031
1	4	1	1	-1	34	379	1	1	158395
4	4	0	0	-1	33	441	2	1	160286
3	2	0	0	-1	31	442	2	1	161643
4	2	1	1	1	52	600	2	1	163557
1	1	0	0	1	53	350	1	1	164731
4	1	0	0	-1	31	439	2	1	166556
3	1	0	0	-1	31	409	2	1	168404
1	1	0	0	1	51	384	1	1	172678
4	4	1	1	1	52	473	2	1	174321
2	4	0	0	1	53	436	1	1	175759
1	1	0	0	1	51	467	1	1	177696
1	1	0	0	1	51	280	1	1	179393
4	1	0	0	-1	31	387	2	1	181027
1	1	0	0	1	51	513	1	1	182891
4	1	0	0	-1	31	323	2	1	184478
3	1	0	0	-1	31	325	2	1	186252
2	2	0	0	1	51	444	1	1	187767
3	2	1	1	1	52	477	2	1	189249
4	4	1	1	1	54	504	2	1	190804
2	4	0	0	1	53	503	1	1	192530
3	2	0	0	-1	31	394	2	1	193873
1	2	1	1	-1	32	410	1	1	195701
4	4	1	1	1	54	500	2	1	197420
1	4	0	0	1	53	442	1	1	198684
4	3	1	1	1	52	507	2	1	200136
3	3	1	1	1	54	446	2	1	201895
2	3	1	1	-1	34	373	1	1	203435
3	3	1	1	1	54	379	2	1	205012
1	2	0	0	1	53	461	1	1	206762
1	2	1	1	-1	32	397	1	1	208194
4	4	1	1	1	54	434	2	1	209528
4	4	0	0	-1	33	400	2	1	211220
3	4	1	1	1	52	351	2	1	212442
4	4	0	0	-1	33	426	2	1	214144
2	2	0	0	1	51	398	2	0	215888
1	2	1	1	-1	32	605	1	1	217708
4	3	1	1	1	54	472	2	1	219316
2	3	1	1	-1	34	449	1	1	221102
2	1	0	0	1	53	388	1	1	222531
4	1	0	0	-1	31	417	2	1	223803
4	1	0	0	-1	31	414	2	1	225185
1	1	0	0	1	51	441	1	1	226707
2	4	1	1	-1	32	477	1	1	228347
1	4	0	0	1	53	451	1	1	229908
2	3	1	1	-1	32	418	1	1	231137
3	3	1	1	1	54	423	2	1	232811
2	2	0	0	1	53	439	1	1	234107
3	2	1	1	1	52	472	2	1	236049
1	4	1	1	-1	34	430	1	1	237658
2	4	0	0	1	53	328	1	1	238865
3	2	0	0	-1	31	426	2	1	240453
1	2	1	1	-1	32	502	1	1	241822
1	1	0	0	1	53	397	1	1	243449
2	1	0	0	1	51	341	1	1	244924
2	2	0	0	1	51	311	1	1	246121
4	2	1	1	1	52	465	2	1	247956
2	4	1	1	-1	34	514	1	1	249362
4	4	0	0	-1	33	525	2	1	253190
2	2	0	0	1	51	493	1	1	254523
1	2	1	1	-1	32	375	2	0	256225
1	3	1	1	-1	34	428	1	1	257494
2	3	1	1	-1	34	432	1	1	258823
2	3	1	1	-1	34	314	1	1	260629
3	3	1	1	1	54	326	2	1	262285
3	1	0	0	-1	33	334	2	1	263759
2	1	0	0	1	51	461	1	1	265057
2	1	0	0	1	51	352	1	1	266286
1	1	0	0	1	51	345	1	1	267894
3	3	1	1	1	52	400	2	1	269664
2	3	1	1	-1	34	475	1	1	271397
4	2	0	0	-1	33	514	2	1	273213
3	2	1	1	1	52	535	2	1	274591
4	3	1	1	1	54	533	1	0	275972
1	3	1	1	-1	34	423	1	1	277566
2	1	0	0	1	53	392	1	1	279107
3	1	0	0	-1	31	404	2	1	280380
2	1	0	0	1	51	425	1	1	282109
3	1	0	0	-1	31	313	2	1	283816
1	1	0	0	1	51	507	1	1	285157
1	1	0	0	1	51	344	1	1	286820
3	1	0	0	-1	31	495	2	1	288331
3	1	0	0	-1	31	414	2	1	289867
1	4	1	1	-1	32	412	1	1	291419
4	4	0	0	-1	33	596	2	1	292826
2	3	1	1	-1	32	479	1	1	294335
1	3	1	1	-1	34	418	1	1	295791
3	3	1	1	1	54	473	2	1	297222
2	3	1	1	-1	34	448	1	1	298880
1	3	1	1	-1	34	494	1	1	300203
1	3	1	1	-1	34	420	1	1	301590
2	2	0	0	1	53	415	1	1	303486
2	2	1	1	-1	32	380	1	1	304690
4	4	1	1	1	54	445	1	0	306221
3	4	0	0	-1	33	453	2	1	307644
3	3	1	1	1	52	366	2	1	309173
4	3	1	1	1	54	527	2	1	310846
1	1	0	0	1	53	383	2	0	312514
3	1	0	0	-1	31	509	2	1	314435
1	2	0	0	1	51	445	1	1	315951
4	2	1	1	1	52	478	2	1	317844
4	4	1	1	1	54	458	2	1	319613
2	4	0	0	1	53	315	1	1	320919
4	4	1	1	1	52	511	2	1	322520
3	4	0	0	-1	33	410	2	1	323957
3	2	0	0	-1	31	348	2	1	325460
4	2	1	1	1	52	539	2	1	327411
3	3	1	1	1	54	338	2	1	328911
1	3	1	1	-1	34	433	2	0	334788
4	3	1	1	1	54	484	2	1	336573
4	3	1	1	1	54	491	2	1	338528
1	1	0	0	1	53	424	1	1	340171
4	1	0	0	-1	31	392	2	1	341524
4	4	1	1	1	52	357	2	1	343000
2	4	0	0	1	53	319	2	0	344575
1	3	1	1	-1	32	427	1	1	345915
4	3	1	1	1	54	493	2	1	347365
3	4	1	1	1	54	324	2	1	349150
2	4	0	0	1	53	342	1	1	350968
4	2	0	0	-1	31	511	2	1	352866
3	2	1	1	1	52	457	2	1	354696
4	2	0	0	-1	33	453	2	1	356248
4	2	1	1	1	52	337	2	1	357994
1	4	1	1	-1	34	515	1	1	360011
3	4	0	0	-1	33	482	2	1	361956
3	3	1	1	1	52	420	2	1	363428
1	3	1	1	-1	34	470	1	1	364762
3	3	1	1	1	54	506	2	1	366255
4	3	1	1	1	54	418	2	1	367856
3	1	0	0	-1	33	371	2	1	369272
3	1	0	0	-1	31	320	2	1	370973
2	1	0	0	1	51	412	1	1	372305
1	1	0	0	1	51	375	1	1	373773
3	3	1	1	1	52	393	2	1	375003
1	3	1	1	-1	34	449	1	1	376692
1	1	0	0	1	53	530	1	1	378229
3	1	0	0	-1	31	345	2	1	379650
2	3	1	1	-1	32	477	1	1	381286
4	3	1	1	1	54	396	2	1	382970
2	1	0	0	1	53	495	1	1	384281
4	1	0	0	-1	31	543	2	1	386137
1	4	1	1	-1	32	403	2	0	387795
4	4	0	0	-1	33	407	2	1	389237
4	3	1	1	1	52	522	2	1	391240
1	3	1	1	-1	34	419	1	1	392891
3	1	0	0	-1	33	428	2	1	394278
4	1	0	0	-1	31	402	2	1	395745
4	4	1	1	1	52	322	2	1	397002
1	4	0	0	1	53	364	2	0	398696
1	1	0	0	1	51	339	1	1	400033
3	1	0	0	-1	31	507	2	1	402035
4	4	1	1	1	52	481	2	1	403600
2	4	0	0	1	53	451	1	1	404982
3	2	0	0	-1	31	424	2	1	406220
2	2	1	1	-1	32	513	1	1	408230
1	1	0	0	1	53	432	1	1	410090
4	1	0	0	-1	31	538	2	1	411617
3	2	0	0	-1	31	385	2	1	412974
4	2	1	1	1	52	451	2	1	419753
1	3	1	1	-1	34	422	1	1	421044
3	3	1	1	1	54	550	2	1	422984
4	3	1	1	1	54	460	2	1	424362
2	3	1	1	-1	34	439	1	1	426041
1	1	0	0	1	53	426	1	1	427361
4	1	0	0	-1	31	470	2	1	429272
1	3	1	1	-1	32	554	1	1	430653
4	3	1	1	1	54	411	2	1	432555
2	3	1	1	-1	34	414	1	1	434101
2	3	1	1	-1	34	356	1	1	435734
3	3	1	1	1	54	340	2	1	436909
1	3	1	1	-1	34	499	1	1	438640
1	4	1	1	-1	34	363	1	1	440119
4	4	0	0	-1	33	443	2	1	441681
2	3	1	1	-1	32	440	1	1	443157
2	3	1	1	-1	34	334	1	1	444476
3	1	0	0	-1	33	378	2	1	445770
4	1	0	0	-1	31	573	2	1	447585
4	1	0	0	-1	31	482	2	1	449051
1	1	0	0	1	51	377	1	1	450885
3	3	1	1	1	52	449	2	1	452224
4	3	1	1	1	54	431	2	1	454147
2	2	0	0	1	53	505	1	1	455934
4	2	1	1	1	52	422	2	1	457729
1	1	0	0	1	53	486	1	1	459445
1	1	0	0	1	51	459	1	1	460787
4	2	0	0	-1	31	438	2	1	462188
2	2	1	1	-1	32	489	1	1	463983
3	4	1	1	1	54	434	2	1	465347
2	4	0	0	1	53	482	1	1	466651
1	3	1	1	-1	32	416	1	1	468191
1	3	1	1	-1	34	456	1	1	469545
2	3	1	1	-1	34	556	1	1	471150
4	3	1	1	1	54	490	2	1	472901
4	3	1	1	1	54	397	2	1	474185
2	3	1	1	-1	34	498	1	1	475599
4	1	0	0	-1	33	455	2	1	477379
3	1	0	0	-1	31	348	2	1	479173
4	2	0	0	-1	31	547	2	1	480684
2	2	1	1	-1	32	465	1	1	481994
4	2	0	0	-1	33	469	2	1	483731
3	2	1	1	1	52	487	2	1	485338
3	2	0	0	-1	33	367	2	1	486693
2	2	1	1	-1	32	508	1	1	488407
1	1	0	0	1	53	603	1	1	490135
1	1	0	0	1	51	351	1	1	491962
3	1	0	0	-1	31	410	2	1	493578
3	1	0	0	-1	31	343	2	1	494977
2	4	1	1	-1	32	453	1	1	496830
4	4	0	0	-1	33	418	2	1	503463
1	1	0	0	1	51	456	1	1	504890
4	1	0	0	-1	31	499	2	1	506790
4	1	0	0	-1	31	328	2	1	508216
2	1	0	0	1	51	396	2	0	510123
2	3	1	1	-1	32	480	1	1	511897
1	3	1	1	-1	34	468	1	1	513412
2	4	1	1	-1	34	397	2	0	514826
4	4	0	0	-1	33	555	2	1	516544
3	3	1	1	1	52	547	2	1	518243
4	3	1	1	1	54	554	2	1	519801
4	2	0	0	-1	33	310	2	1	521440
1	2	1	1	-1	32	504	1	1	523363
3	3	1	1	1	54	344	2	1	524793
1	3	1	1	-1	34	501	2	0	526285
3	3	1	1	1	54	366	2	1	527841
3	3	1	1	1	54	366	2	1	529337
2	3	1	1	-1	34	441	1	1	531208
1	3	1	1	-1	34	421	1	1	532561
3	4	1	1	1	54	460	1	0	534309
1	4	0	0	1	53	533	1	1	536354
4	2	0	0	-1	31	511	2	1	537992
3	2	1	1	1	52	450	2	1	539396
1	4	1	1	-1	34	552	1	1	541162
1	4	0	0	1	53	375	1	1	542568
4	2	0	0	-1	31	470	1	0	544249
3	2	1	1	1	52	627	1	0	546072
1	3	1	1	-1	34	427	1	1	547471
1	3	1	1	-1	34	465	1	1	549350
3	4	1	1	1	54	341	2	1	551188
1	4	0	0	1	53	531	1	1	553095
4	2	0	0	-1	31	532	2	1	554507
2	2	1	1	-1	32	537	1	1	556030
4	2	0	0	-1	33	553	2	1	558043
3	2	1	1	1	52	425	2	1	559420
2	3	1	1	-1	34	469	1	1	561187
4	3	1	1	1	54	481	2	1	562548
4	2	0	0	-1	33	448	2	1	564128
3	2	1	1	1	52	537	2	1	565697
1	4	1	1	-1	34	514	1	1	567100
2	4	0	0	1	53	459	2	0	568429
3	2	0	0	-1	31	863	2	1	570650
2	2	1	1	-1	32	483	1	1	572057
1	1	0	0	1	53	505	1	1	573515
4	1	0	0	-1	31	497	2	1	574970
2	3	1	1	-1	32	457	1	1	576357
4	3	1	1	1	54	461	2	1	578262
4	2	0	0	-1	33	484	2	1	579934
1	2	1	1	-1	32	437	1	1	581810
3	1	0	0	-1	33	355	2	1	583111
2	1	0	0	1	51	377	1	1	587339
4	2	0	0	-1	31	497	1	0	588786
3	2	1	1	1	52	526	2	1	590445
1	3	1	1	-1	34	511	1	1	592269
1	3	1	1	-1	34	363	1	1	593522
2	3	1	1	-1	34	463	1	1	595391
4	3	1	1	1	54	514	2	1	597393
1	1	0	0	1	53	489	1	1	598747
3	1	0	0	-1	31	389	2	1	600000
2	4	1	1	-1	32	340	2	0	601303
1	4	0	0	1	53	427	1	1	602811
4	2	0	0	-1	31	483	2	1	604649
3	2	1	1	1	52	460	2	1	606602
1	1	0	0	1	53	483	1	1	608116
1	1	0	0	1	51	388	1	1	609719
3	1	0	0	-1	31	431	1	0	611121
3	1	0	0	-1	31	370	2	1	612631
4	2	0	0	-1	31	425	1	0	614431
2	2	1	1	-1	32	395	1	1	615964
4	4	1	1	1	54	413	2	1	617440
1	4	0	0	1	53	573	1	1	619455
3	2	0	0	-1	31	392	2	1	621092
3	2	1	1	1	52	337	2	1	622279
4	1	0	0	-1	33	414	2	1	623678
2	1	0	0	1	51	274	1	1	625067
3	1	0	0	-1	31	369	2	1	626653
1	1	0	0	1	51	393	1	1	628491
3	2	0	0	-1	31	387	2	1	629739
4	2	1	1	1	52	470	1	0	631639
2	2	0	0	1	53	423	1	1	633177
4	2	1	1	1	52	385	1	0	634422
1	1	0	0	1	53	498	1	1	635910
1	1	0	0	1	51	463	1	1	637449
2	1	0	0	1	51	364	1	1	638683
3	1	0	0	-1	31	371	2	1	640046
2	3	1	1	-1	32	498	1	1	641794
4	3	1	1	1	54	424	2	1	643331
1	1	0	0	1	53	362	1	1	644982
4	1	0	0	-1	31	523	2	1	646888
3	1	0	0	-1	31	443	2	1	648337
2	1	0	0	1	51	479	2	0	650154
4	2	0	0	-1	31	572	2	1	651617
1	2	1	1	-1	32	492	1	1	652941
1	3	1	1	-1	34	514	1	1	654305
4	3	1	1	1	54	428	2	1	656029
2	4	1	1	-1	34	684	1	1	657883
3	4	0	0	-1	33	370	2	1	659107
2	4	1	1	-1	32	480	1	1	661086
1	4	0	0	1	53	430	1	1	662955
3	3	1	1	1	52	422	2	1	664366
2	3	1	1	-1	34	442	1	1	668218
1	1	0	0	1	53	412	1	1	669490
3	1	0	0	-1	31	336	2	1	671118
4	2	0	0	-1	31	542	2	1	673096
2	2	1	1	-1	32	406	1	1	674808
4	4	1	1	1	54	483	2	1	676552
3	4	0	0	-1	33	594	1	0	678370
3	2	0	0	-1	31	428	2	1	679799
2	2	1	1	-1	32	371	1	1	681290
3	4	1	1	1	54	365	2	1	683154
3	4	0	0	-1	33	294	2	1	684941
2	2	0	0	1	51	279	1	1	686664
2	2	1	1	-1	32	568	1	1	688638
3	1	0	0	-1	33	283	2	1	689864
2	1	0	0	1	51	571	1	1	691819
1	3	1	1	-1	32	559	1	1	693269
3	3	1	1	1	54	389	2	1	694475
4	1	0	0	-1	33	404	2	1	695821
2	1	0	0	1	51	387	2	0	697079
2	2	0	0	1	51	309	1	1	698742
3	2	1	1	1	52	412	2	1	700010
1	2	0	0	1	53	418	1	1	701939
1	2	1	1	-1	32	435	1	1	703724
4	1	0	0	-1	33	532	2	1	705301
2	1	0	0	1	51	649	1	1	707323
2	2	0	0	1	51	335	1	1	708908
1	2	1	1	-1	32	414	2	0	710649
4	4	1	1	1	54	463	2	1	712603
2	4	0	0	1	53	556	1	1	714594
1	4	1	1	-1	32	442	1	1	716480
4	4	0	0	-1	33	419	1	0	718396
4	4	1	1	1	52	549	2	1	720414
1	4	0	0	1	53	517	1	1	722082
1	4	1	1	-1	32	362	1	1	723809
3	4	0	0	-1	33	489	2	1	725275
3	4	1	1	1	52	348	2	1	727064
2	4	0	0	1	53	465	1	1	728841
2	4	1	1	-1	32	543	2	0	730198
4	4	0	0	-1	33	693	1	0	731991
2	4	1	1	-1	32	570	1	1	733603
4	4	0	0	-1	33	564	2	1	735290
2	2	0	0	1	51	808	1	1	737507
2	2	1	1	-1	32	451	1	1	738933
4	4	1	1	1	54	517	2	1	740779
1	4	0	0	1	53	575	1	1	742792
1	3	1	1	-1	32	535	1	1	744555
3	3	1	1	1	54	467	2	1	746024
1	4	1	1	-1	34	565	2	0	747795
1	4	0	0	1	53	514	1	1	749126
2	2	0	0	1	51	528	1	1	750529
2	2	1	1	-1	32	453	1	1	754718
1	2	0	0	1	53	552	1	1	756192
2	2	1	1	-1	32	443	2	0	757788
1	1	0	0	1	53	333	1	1	758983
2	1	0	0	1	51	356	1	1	760241
1	4	1	1	-1	32	434	1	1	761718
3	4	0	0	-1	33	460	2	1	763317
2	2	0	0	1	51	325	1	1	764474
4	2	1	1	1	52	482	2	1	765941
3	3	1	1	1	54	332	2	1	767664
3	3	1	1	1	54	370	2	1	769159
1	2	0	0	1	53	499	1	1	770609
3	2	1	1	1	52	420	2	1	772288
2	1	0	0	1	53	439	1	1	773753
1	1	0	0	1	51	523	1	1	775388
1	4	1	1	-1	32	487	1	1	776716
2	4	0	0	1	53	432	1	1	778471
3	1	0	0	-1	31	506	2	1	780177
1	1	0	0	1	51	445	1	1	781618
3	3	1	1	1	52	447	2	1	783057
4	3	1	1	1	54	529	2	1	784763
1	4	1	1	-1	34	430	1	1	786321
1	4	0	0	1	53	407	1	1	787885
4	1	0	0	-1	31	574	2	1	789279
2	1	0	0	1	51	496	1	1	791067
3	3	1	1	1	52	526	2	1	792626
2	3	1	1	-1	34	500	1	1	794427
3	4	1	1	1	54	425	2	1	795823
3	4	0	0	-1	33	402	2	1	797165
1	2	0	0	1	51	447	1	1	799053
3	2	1	1	1	52	433	2	1	800682
2	3	1	1	-1	34	515	1	1	802052
2	3	1	1	-1	34	447	1	1	803407
1	3	1	1	-1	34	498	1	1	805275
2	3	1	1	-1	34	468	1	1	807230
2	1	0	0	1	53	478	1	1	808994
1	1	0	0	1	51	579	1	1	810515
1	2	0	0	1	51	441	1	1	812088
4	2	1	1	1	52	463	2	1	813576
4	3	1	1	1	54	358	2	1	815080
2	3	1	1	-1	34	597	1	1	816697
2	4	1	1	-1	34	544	1	1	818491
3	4	0	0	-1	33	436	2	1	819896
1	3	1	1	-1	32	490	1	1	821502
2	3	1	1	-1	34	543	1	1	822849
4	1	0	0	-1	33	471	2	1	824616
1	1	0	0	1	51	462	1	1	826148
2	1	0	0	1	51	426	1	1	827669
2	1	0	0	1	51	333	1	1	828848
4	1	0	0	-1	31	521	2	1	830391
2	1	0	0	1	51	431	1	1	835683
