# Supplementary material for: Frequency Band-Specific Electrical Brain Stimulation Modulates Cognitive Control Processes
Source: PLoS One. 2015 Sep 25;10(9):e0138984. doi: 10.1371/journal.pone.0138984 (PMC4583279; doi:10.1371/journal.pone.0138984)
Supplement: S2 File — This zip archive contains the necessary Matlab code, SPSS syntax, SPSS data and raw logfile data to perform the analyses described in the paper. EEG data and Matlab code to extract peak frequencies are available upon request (joramvandriel@gmail.com). (ZIP) [file pone.0138984.s002.zip › S2_File/rawdata/alpha/pp14_simonC2_POST-STIM.txt]

2	3	1	1	-1	32	518	1	1	5758
4	3	1	1	1	54	540	2	1	7341
2	1	0	0	1	53	267	1	1	8776
4	1	0	0	-1	31	385	1	0	10505
1	3	1	1	-1	32	427	1	1	12128
4	3	1	1	1	54	584	2	1	13727
3	2	0	0	-1	33	319	2	1	14893
3	2	1	1	1	52	444	2	1	16576
2	4	1	1	-1	34	400	1	1	18079
1	4	0	0	1	53	415	2	0	19994
1	1	0	0	1	51	351	1	1	21574
4	1	0	0	-1	31	529	2	1	23362
4	4	1	1	1	52	377	2	1	24890
2	4	0	0	1	53	337	2	0	26324
3	4	1	1	1	52	427	2	1	27717
3	4	0	0	-1	33	319	2	1	29267
2	2	0	0	1	51	432	1	1	30959
2	2	1	1	-1	32	349	1	1	32776
3	4	1	1	1	54	337	2	1	34028
1	4	0	0	1	53	513	1	1	35839
4	4	1	1	1	52	407	2	1	37648
4	4	0	0	-1	33	424	2	1	39521
1	2	0	0	1	51	270	1	1	40681
2	2	1	1	-1	32	379	2	0	42172
4	4	1	1	1	54	323	2	1	43943
2	4	0	0	1	53	306	1	1	45152
1	4	1	1	-1	32	411	1	1	47065
1	4	0	0	1	53	454	1	1	48433
4	2	0	0	-1	31	540	2	1	50132
3	2	1	1	1	52	526	2	1	51479
2	3	1	1	-1	34	437	1	1	52786
3	3	1	1	1	54	438	2	1	54191
4	1	0	0	-1	33	641	2	1	55827
4	1	0	0	-1	31	447	2	1	57401
2	2	0	0	1	51	438	2	0	59178
4	2	1	1	1	52	459	2	1	60719
4	4	1	1	1	54	488	2	1	62129
3	4	0	0	-1	33	521	2	1	63987
2	4	1	1	-1	32	446	1	1	65669
4	4	0	0	-1	33	508	2	1	67582
4	1	0	0	-1	31	330	2	1	68860
3	1	0	0	-1	31	506	2	1	70263
3	4	1	1	1	52	587	2	1	72083
4	4	0	0	-1	33	380	2	1	73750
3	4	1	1	1	52	357	2	1	75347
4	4	0	0	-1	33	463	2	1	77050
3	1	0	0	-1	31	317	2	1	78796
1	1	0	0	1	51	481	1	1	80523
3	3	1	1	1	52	369	2	1	82044
3	3	1	1	1	54	335	2	1	86607
2	2	0	0	1	53	524	1	1	88023
3	2	1	1	1	52	507	2	1	89404
1	4	1	1	-1	34	504	1	1	91252
2	4	0	0	1	53	289	1	1	92618
1	2	0	0	1	51	479	1	1	94225
3	2	1	1	1	52	384	2	1	95735
3	3	1	1	1	54	410	2	1	97463
1	3	1	1	-1	34	340	2	0	98741
1	3	1	1	-1	34	394	1	1	100555
4	3	1	1	1	54	392	2	1	102377
4	2	0	0	-1	33	515	2	1	104194
2	2	1	1	-1	32	449	1	1	105889
2	4	1	1	-1	34	353	1	1	107380
1	4	0	0	1	53	402	1	1	109149
1	4	1	1	-1	32	267	1	1	110868
3	4	0	0	-1	33	409	2	1	112671
1	2	0	0	1	51	381	2	0	114108
3	2	1	1	1	52	433	2	1	115407
1	1	0	0	1	53	350	1	1	117019
1	1	0	0	1	51	321	1	1	118179
2	2	0	0	1	51	383	1	1	119888
2	2	1	1	-1	32	348	1	1	121166
1	4	1	1	-1	34	442	1	1	122460
1	4	0	0	1	53	359	1	1	123808
4	2	0	0	-1	31	441	1	0	125445
1	2	1	1	-1	32	469	2	0	127017
2	2	0	0	1	53	368	1	1	128398
3	2	1	1	1	52	486	2	1	130028
4	3	1	1	1	54	471	2	1	131877
1	3	1	1	-1	34	503	1	1	133214
2	3	1	1	-1	34	459	2	0	134918
1	3	1	1	-1	34	378	1	1	136717
2	1	0	0	1	53	415	1	1	138408
4	1	0	0	-1	31	455	2	1	139807
3	3	1	1	1	52	431	2	1	141064
1	3	1	1	-1	34	479	1	1	142402
4	2	0	0	-1	33	478	2	1	143842
4	2	1	1	1	52	561	2	1	145388
3	3	1	1	1	54	475	2	1	147083
1	3	1	1	-1	34	506	1	1	148517
1	1	0	0	1	53	463	1	1	149961
4	1	0	0	-1	31	506	2	1	151551
3	4	1	1	1	52	483	2	1	152945
3	4	0	0	-1	33	349	2	1	154535
4	3	1	1	1	52	527	2	1	156173
1	3	1	1	-1	34	576	1	1	158211
2	2	0	0	1	53	445	1	1	159555
2	2	1	1	-1	32	393	1	1	161097
1	4	1	1	-1	34	424	1	1	162758
1	4	0	0	1	53	438	1	1	170996
4	3	1	1	1	52	442	2	1	172553
3	3	1	1	1	54	310	2	1	173809
1	2	0	0	1	53	564	1	1	175355
4	2	1	1	1	52	417	2	1	176594
1	1	0	0	1	53	564	1	1	178320
3	1	0	0	-1	31	385	2	1	180148
4	3	1	1	1	52	364	2	1	181854
1	3	1	1	-1	34	343	2	0	183614
2	4	1	1	-1	34	363	1	1	184785
3	4	0	0	-1	33	496	2	1	186182
1	2	0	0	1	51	380	2	0	187761
2	2	1	1	-1	32	554	1	1	189356
2	2	0	0	1	53	338	1	1	190911
4	2	1	1	1	52	482	2	1	192281
3	3	1	1	1	54	312	2	1	194035
4	3	1	1	1	54	393	1	0	195339
3	1	0	0	-1	33	539	2	1	197042
1	1	0	0	1	51	406	2	0	198770
1	3	1	1	-1	32	414	1	1	200337
2	3	1	1	-1	34	379	1	1	202190
2	2	0	0	1	53	347	1	1	203438
3	2	1	1	1	52	447	2	1	205308
4	3	1	1	1	54	456	2	1	206970
2	3	1	1	-1	34	474	1	1	208902
1	3	1	1	-1	34	426	1	1	210603
1	3	1	1	-1	34	358	1	1	211768
3	3	1	1	1	54	531	2	1	213484
2	3	1	1	-1	34	426	1	1	215316
1	3	1	1	-1	34	475	1	1	217033
2	3	1	1	-1	34	355	1	1	218798
4	2	0	0	-1	33	477	2	1	220560
3	2	1	1	1	52	423	2	1	221949
2	2	0	0	1	53	425	1	1	223684
2	2	1	1	-1	32	362	1	1	224992
4	3	1	1	1	54	610	2	1	226673
4	3	1	1	1	54	483	2	1	228311
1	4	1	1	-1	34	454	1	1	230155
4	4	0	0	-1	33	565	2	1	232195
1	3	1	1	-1	32	550	1	1	233840
2	3	1	1	-1	34	469	1	1	235201
1	4	1	1	-1	34	486	1	1	236526
2	4	0	0	1	53	467	1	1	237915
1	2	0	0	1	51	569	1	1	239595
2	2	1	1	-1	32	398	1	1	240998
2	1	0	0	1	53	360	1	1	242790
4	1	0	0	-1	31	473	2	1	244409
4	1	0	0	-1	31	492	2	1	245728
1	1	0	0	1	51	432	1	1	247507
2	4	1	1	-1	32	395	1	1	249094
3	4	0	0	-1	33	629	1	0	254914
2	2	0	0	1	51	401	1	1	256204
3	2	1	1	1	52	374	2	1	257739
1	4	1	1	-1	34	584	1	1	259378
2	4	0	0	1	53	386	1	1	260642
3	4	1	1	1	52	492	2	1	262459
3	4	0	0	-1	33	339	2	1	263613
1	4	1	1	-1	32	467	1	1	265022
2	4	0	0	1	53	399	1	1	266262
3	1	0	0	-1	31	481	2	1	267893
4	1	0	0	-1	31	317	2	1	269556
3	3	1	1	1	52	419	2	1	270927
2	3	1	1	-1	34	501	1	1	272579
4	2	0	0	-1	33	411	2	1	274113
3	2	1	1	1	52	450	2	1	275808
2	1	0	0	1	53	547	1	1	277767
1	1	0	0	1	51	363	1	1	279060
3	1	0	0	-1	31	415	2	1	280371
2	1	0	0	1	51	395	1	1	281977
4	2	0	0	-1	31	396	2	1	283502
1	2	1	1	-1	32	465	1	1	285041
3	1	0	0	-1	33	452	2	1	286895
2	1	0	0	1	51	376	1	1	288251
4	4	1	1	1	52	430	2	1	289733
1	4	0	0	1	53	498	1	1	291110
4	1	0	0	-1	31	544	2	1	292664
1	1	0	0	1	51	505	1	1	294068
2	3	1	1	-1	32	685	1	1	295674
3	3	1	1	1	54	408	2	1	297068
3	1	0	0	-1	33	395	2	1	298473
2	1	0	0	1	51	406	1	1	299836
4	1	0	0	-1	31	440	1	0	301722
4	1	0	0	-1	31	453	2	1	303028
2	3	1	1	-1	32	530	1	1	304513
4	3	1	1	1	54	551	2	1	306126
2	4	1	1	-1	34	467	1	1	308087
1	4	0	0	1	53	562	1	1	309869
4	1	0	0	-1	31	445	2	1	311790
1	1	0	0	1	51	387	2	0	313003
2	1	0	0	1	51	470	1	1	314972
3	1	0	0	-1	31	395	2	1	316675
4	1	0	0	-1	31	451	1	0	318255
2	1	0	0	1	51	300	1	1	319601
2	4	1	1	-1	32	298	1	1	321417
3	4	0	0	-1	33	406	2	1	323051
3	2	0	0	-1	31	345	2	1	324459
2	2	1	1	-1	32	516	2	0	326017
1	1	0	0	1	53	443	1	1	327762
1	1	0	0	1	51	431	1	1	329360
2	1	0	0	1	51	371	1	1	330804
1	1	0	0	1	51	383	1	1	334473
1	3	1	1	-1	32	586	1	1	336475
4	3	1	1	1	54	379	1	0	337775
2	4	1	1	-1	34	587	1	1	339596
2	4	0	0	1	53	622	1	1	341606
4	3	1	1	1	52	487	2	1	342964
2	3	1	1	-1	34	511	1	1	344537
4	1	0	0	-1	33	514	2	1	346136
4	1	0	0	-1	31	400	2	1	347446
3	1	0	0	-1	31	487	2	1	348964
3	1	0	0	-1	31	334	2	1	350422
2	1	0	0	1	51	375	1	1	351640
4	1	0	0	-1	31	411	2	1	353190
4	1	0	0	-1	31	365	2	1	355030
1	1	0	0	1	51	403	1	1	356294
4	3	1	1	1	52	465	2	1	357875
3	3	1	1	1	54	545	2	1	359739
2	3	1	1	-1	34	492	1	1	361097
4	3	1	1	1	54	615	2	1	363053
2	1	0	0	1	53	583	1	1	365054
3	1	0	0	-1	31	396	2	1	366789
3	2	0	0	-1	31	403	2	1	368160
2	2	1	1	-1	32	443	1	1	369702
1	1	0	0	1	53	509	1	1	371442
4	1	0	0	-1	31	428	2	1	373228
2	4	1	1	-1	32	502	1	1	374748
3	4	0	0	-1	33	514	2	1	376573
2	4	1	1	-1	32	451	1	1	377939
3	4	0	0	-1	33	559	2	1	379499
2	3	1	1	-1	32	468	1	1	381322
2	3	1	1	-1	34	413	1	1	382947
4	2	0	0	-1	33	512	2	1	384424
4	2	1	1	1	52	368	2	1	386260
1	2	0	0	1	53	439	1	1	387849
4	2	1	1	1	52	489	2	1	389162
1	4	1	1	-1	34	431	2	0	391047
2	4	0	0	1	53	449	1	1	392611
2	2	0	0	1	51	401	1	1	394417
3	2	1	1	1	52	389	2	1	395872
1	3	1	1	-1	34	835	1	1	397591
4	3	1	1	1	54	620	2	1	399577
2	4	1	1	-1	34	457	1	1	401193
4	4	0	0	-1	33	482	2	1	403156
1	3	1	1	-1	32	452	1	1	405031
4	3	1	1	1	54	470	2	1	406574
3	3	1	1	1	54	539	2	1	408097
4	3	1	1	1	54	455	2	1	409660
1	4	1	1	-1	34	440	1	1	411107
2	4	0	0	1	53	447	1	1	412392
4	3	1	1	1	52	516	2	1	414019
4	3	1	1	1	54	413	2	1	417854
1	1	0	0	1	53	417	1	1	419287
2	1	0	0	1	51	397	1	1	420749
3	4	1	1	1	52	365	1	0	422486
4	4	0	0	-1	33	367	2	1	423882
1	2	0	0	1	51	388	1	1	425444
1	2	1	1	-1	32	467	1	1	426947
4	2	0	0	-1	33	480	1	0	428524
2	2	1	1	-1	32	449	2	0	430293
2	2	0	0	1	53	354	1	1	431772
3	2	1	1	1	52	485	2	1	433119
3	3	1	1	1	54	416	2	1	434816
1	3	1	1	-1	34	502	1	1	436292
2	4	1	1	-1	34	429	1	1	438124
4	4	0	0	-1	33	576	2	1	440132
4	1	0	0	-1	31	386	2	1	441912
2	1	0	0	1	51	404	1	1	443141
3	3	1	1	1	52	548	2	1	444878
4	3	1	1	1	54	609	2	1	446550
1	2	0	0	1	53	407	2	0	448299
3	2	1	1	1	52	460	2	1	449867
4	2	0	0	-1	33	564	2	1	451393
3	2	1	1	1	52	419	2	1	453260
2	2	0	0	1	53	383	1	1	454578
1	2	1	1	-1	32	485	1	1	456158
2	4	1	1	-1	34	443	1	1	458068
1	4	0	0	1	53	395	1	1	459837
3	1	0	0	-1	31	382	2	1	461228
4	1	0	0	-1	31	616	2	1	463196
1	4	1	1	-1	32	370	2	0	464980
4	4	0	0	-1	33	596	2	1	466845
4	3	1	1	1	52	548	2	1	468658
1	3	1	1	-1	34	535	1	1	470419
4	1	0	0	-1	33	528	2	1	472310
3	1	0	0	-1	31	441	2	1	473652
2	4	1	1	-1	32	524	1	1	475661
4	4	0	0	-1	33	512	2	1	477150
3	2	0	0	-1	31	442	2	1	479055
2	2	1	1	-1	32	484	1	1	480377
1	4	1	1	-1	34	496	1	1	481817
1	4	0	0	1	53	392	1	1	483455
4	3	1	1	1	52	457	2	1	485221
1	3	1	1	-1	34	532	1	1	486570
3	3	1	1	1	54	679	2	1	488158
1	3	1	1	-1	34	646	1	1	489955
4	2	0	0	-1	33	450	2	1	491506
2	2	1	1	-1	32	464	1	1	492841
1	1	0	0	1	53	486	1	1	494612
3	1	0	0	-1	31	418	2	1	496364
4	4	1	1	1	52	478	2	1	497845
4	4	0	0	-1	33	429	2	1	501474
2	4	1	1	-1	32	413	1	1	503061
3	4	0	0	-1	33	365	2	1	504638
3	1	0	0	-1	31	307	2	1	506057
2	1	0	0	1	51	387	1	1	507531
1	1	0	0	1	51	484	2	0	508996
4	1	0	0	-1	31	364	2	1	510402
4	2	0	0	-1	31	395	2	1	511900
2	2	1	1	-1	32	401	1	1	513118
3	1	0	0	-1	33	533	2	1	514999
3	1	0	0	-1	31	307	2	1	516703
1	1	0	0	1	51	384	1	1	518288
4	1	0	0	-1	31	405	2	1	520164
4	3	1	1	1	52	421	2	1	521956
1	3	1	1	-1	34	476	2	0	523688
4	1	0	0	-1	33	500	2	1	525286
2	1	0	0	1	51	322	1	1	526437
2	1	0	0	1	51	394	1	1	528115
4	1	0	0	-1	31	403	2	1	529870
2	2	0	0	1	51	527	1	1	531504
1	2	1	1	-1	32	290	1	1	532826
2	3	1	1	-1	34	527	1	1	534770
4	3	1	1	1	54	475	2	1	536176
3	2	0	0	-1	33	446	2	1	538109
1	2	1	1	-1	32	449	1	1	539627
2	3	1	1	-1	34	500	1	1	541478
1	3	1	1	-1	34	435	1	1	543170
4	3	1	1	1	54	599	2	1	545146
4	3	1	1	1	54	472	2	1	546938
2	1	0	0	1	53	465	1	1	548903
1	1	0	0	1	51	468	2	0	550783
4	4	1	1	1	52	944	2	1	552981
1	4	0	0	1	53	641	1	1	554844
3	2	0	0	-1	31	448	2	1	556569
3	2	1	1	1	52	406	2	1	558002
2	3	1	1	-1	34	467	1	1	559437
2	3	1	1	-1	34	395	1	1	560721
3	2	0	0	-1	33	705	2	1	562610
1	2	1	1	-1	32	467	1	1	564183
2	2	0	0	1	53	398	1	1	566069
1	2	1	1	-1	32	454	1	1	567369
4	3	1	1	1	54	557	2	1	569115
4	3	1	1	1	54	426	2	1	570507
2	1	0	0	1	53	519	1	1	572392
3	1	0	0	-1	31	531	2	1	574220
3	4	1	1	1	52	386	2	1	575996
2	4	0	0	1	53	462	1	1	577390
4	3	1	1	1	52	668	2	1	578942
1	3	1	1	-1	34	548	1	1	580524
2	1	0	0	1	53	397	1	1	581948
2	1	0	0	1	51	401	1	1	585506
3	4	1	1	1	52	562	2	1	587460
2	4	0	0	1	53	390	1	1	589080
4	1	0	0	-1	31	530	2	1	590887
1	1	0	0	1	51	577	1	1	592569
3	3	1	1	1	52	470	2	1	593927
1	3	1	1	-1	34	579	1	1	595888
4	3	1	1	1	54	465	2	1	597557
3	3	1	1	1	54	401	2	1	599058
3	1	0	0	-1	33	342	2	1	600713
4	1	0	0	-1	31	403	1	0	602630
1	3	1	1	-1	32	456	1	1	604489
4	3	1	1	1	54	453	2	1	606073
1	1	0	0	1	53	415	2	0	607535
1	1	0	0	1	51	432	1	1	609011
3	1	0	0	-1	31	418	2	1	610241
3	1	0	0	-1	31	367	2	1	611466
2	3	1	1	-1	32	492	1	1	613123
1	3	1	1	-1	34	405	1	1	614553
3	4	1	1	1	54	377	2	1	616394
4	4	0	0	-1	33	326	2	1	617645
3	4	1	1	1	52	413	2	1	619100
1	4	0	0	1	53	447	1	1	620859
1	1	0	0	1	51	366	1	1	622316
2	1	0	0	1	51	394	1	1	623634
4	3	1	1	1	52	564	2	1	625226
1	3	1	1	-1	34	476	2	0	626533
1	1	0	0	1	53	556	1	1	627909
4	1	0	0	-1	31	594	2	1	629700
2	4	1	1	-1	32	467	1	1	631380
2	4	0	0	1	53	379	1	1	632571
4	4	1	1	1	52	454	2	1	633846
3	4	0	0	-1	33	294	2	1	635309
4	2	0	0	-1	31	578	1	0	637051
1	2	1	1	-1	32	555	1	1	638585
2	1	0	0	1	53	451	1	1	640191
3	1	0	0	-1	31	516	2	1	641600
1	3	1	1	-1	32	436	2	0	642945
2	3	1	1	-1	34	512	1	1	644328
1	2	0	0	1	53	328	1	1	645804
3	2	1	1	1	52	480	2	1	647192
1	4	1	1	-1	34	523	2	0	648860
1	4	0	0	1	53	389	1	1	650392
3	2	0	0	-1	31	489	2	1	651888
4	2	1	1	1	52	449	1	0	653574
3	2	0	0	-1	33	360	2	1	655296
4	2	1	1	1	52	448	2	1	656707
1	1	0	0	1	53	544	1	1	658659
1	1	0	0	1	51	419	1	1	660462
4	3	1	1	1	52	512	2	1	661924
4	3	1	1	1	54	470	2	1	666975
3	1	0	0	-1	33	449	2	1	668476
2	1	0	0	1	51	446	1	1	670184
4	2	0	0	-1	31	624	2	1	671694
3	2	1	1	1	52	449	2	1	673061
4	2	0	0	-1	33	491	2	1	674967
3	2	1	1	1	52	423	2	1	676813
2	4	1	1	-1	34	474	1	1	678673
1	4	0	0	1	53	413	1	1	680398
1	4	1	1	-1	32	468	1	1	681999
4	4	0	0	-1	33	524	2	1	683754
1	2	0	0	1	51	360	2	0	685479
3	2	1	1	1	52	440	2	1	686942
1	2	0	0	1	53	413	1	1	688633
1	2	1	1	-1	32	360	1	1	690120
4	2	0	0	-1	33	472	2	1	691821
4	2	1	1	1	52	371	2	1	693514
1	2	0	0	1	53	372	2	0	694963
3	2	1	1	1	52	553	2	1	696701
3	3	1	1	1	54	561	1	0	698559
1	3	1	1	-1	34	567	1	1	700473
1	4	1	1	-1	34	528	1	1	702453
3	4	0	0	-1	33	606	2	1	704435
2	4	1	1	-1	32	527	1	1	706247
3	4	0	0	-1	33	649	2	1	707804
4	1	0	0	-1	31	509	2	1	709500
4	1	0	0	-1	31	354	2	1	710942
3	2	0	0	-1	31	459	2	1	712725
1	2	1	1	-1	32	567	1	1	714274
2	3	1	1	-1	34	616	1	1	716351
4	3	1	1	1	54	544	2	1	718353
1	4	1	1	-1	34	561	1	1	720270
2	4	0	0	1	53	665	1	1	722315
1	1	0	0	1	51	583	1	1	724328
3	1	0	0	-1	31	455	2	1	725903
1	3	1	1	-1	32	587	1	1	727590
2	3	1	1	-1	34	444	1	1	728964
3	2	0	0	-1	33	629	2	1	730801
2	2	1	1	-1	32	415	1	1	732084
1	2	0	0	1	53	515	1	1	733708
2	2	1	1	-1	32	387	1	1	735055
4	2	0	0	-1	33	558	2	1	736763
3	2	1	1	1	52	533	2	1	738258
1	1	0	0	1	53	550	1	1	739751
4	1	0	0	-1	31	616	1	0	741681
2	1	0	0	1	51	279	1	1	743355
4	1	0	0	-1	31	396	2	1	744581
4	4	1	1	1	52	538	2	1	746596
2	4	0	0	1	53	567	1	1	748332
2	3	1	1	-1	32	557	1	1	749982
3	3	1	1	1	54	558	2	1	754599
1	2	0	0	1	53	395	1	1	756230
3	2	1	1	1	52	459	2	1	757981
1	4	1	1	-1	34	526	1	1	759797
2	4	0	0	1	53	496	1	1	761554
1	4	1	1	-1	32	452	1	1	763334
2	4	0	0	1	53	449	1	1	764635
2	4	1	1	-1	32	371	1	1	766259
3	4	0	0	-1	33	308	2	1	767980
4	3	1	1	1	52	467	2	1	769878
1	3	1	1	-1	34	401	2	0	771763
1	2	0	0	1	53	263	1	1	772945
2	2	1	1	-1	32	337	1	1	774487
4	4	1	1	1	54	405	1	0	775771
1	4	0	0	1	53	425	1	1	777565
3	2	0	0	-1	31	397	2	1	779256
3	2	1	1	1	52	317	2	1	780516
1	2	0	0	1	53	567	1	1	781945
2	2	1	1	-1	32	387	1	1	783383
4	3	1	1	1	54	563	2	1	785090
4	3	1	1	1	54	322	2	1	786710
1	3	1	1	-1	34	364	1	1	788296
4	3	1	1	1	54	415	1	0	789765
2	1	0	0	1	53	427	1	1	791086
4	1	0	0	-1	31	718	2	1	792654
2	4	1	1	-1	32	564	1	1	794053
3	4	0	0	-1	33	535	1	0	795408
3	1	0	0	-1	31	317	2	1	796560
2	1	0	0	1	51	408	1	1	797891
1	4	1	1	-1	32	532	1	1	799269
1	4	0	0	1	53	406	1	1	800643
2	3	1	1	-1	32	345	1	1	802275
4	3	1	1	1	54	465	2	1	803944
4	3	1	1	1	54	381	2	1	805720
3	3	1	1	1	54	429	2	1	807491
3	2	0	0	-1	33	312	2	1	808904
4	2	1	1	1	52	366	1	0	810702
2	3	1	1	-1	34	582	1	1	812203
1	3	1	1	-1	34	391	1	1	813901
2	4	1	1	-1	34	504	1	1	815752
1	4	0	0	1	53	511	1	1	817782
2	2	0	0	1	51	323	1	1	819485
3	2	1	1	1	52	323	2	1	821172
2	1	0	0	1	53	372	2	0	822488
2	1	0	0	1	51	508	2	0	824010
3	1	0	0	-1	31	540	2	1	825420
1	1	0	0	1	51	493	1	1	827043
3	3	1	1	1	52	417	2	1	828861
1	3	1	1	-1	34	446	1	1	830631
4	1	0	0	-1	33	513	2	1	832509
3	1	0	0	-1	31	378	2	1	838745
