# Supplementary material for: Frequency Band-Specific Electrical Brain Stimulation Modulates Cognitive Control Processes
Source: PLoS One. 2015 Sep 25;10(9):e0138984. doi: 10.1371/journal.pone.0138984 (PMC4583279; doi:10.1371/journal.pone.0138984)
Supplement: S2 File — This zip archive contains the necessary Matlab code, SPSS syntax, SPSS data and raw logfile data to perform the analyses described in the paper. EEG data and Matlab code to extract peak frequencies are available upon request (joramvandriel@gmail.com). (ZIP) [file pone.0138984.s002.zip › S2_File/rawdata/alpha/pp15_simonA2_PRE-STIM_EEG.txt]

2	2	0	0	-1	31	457	1	1	2477
1	2	1	1	1	52	464	1	1	3944
4	1	0	0	1	53	504	2	1	5715
4	1	0	0	1	51	395	2	1	7282
1	4	1	1	1	52	396	1	1	8788
2	4	0	0	-1	33	486	2	0	10251
1	3	1	1	1	52	507	1	1	12055
1	3	1	1	1	54	395	1	1	13570
4	2	0	0	1	53	663	2	1	15615
1	2	1	1	1	52	411	1	1	17047
1	4	1	1	1	54	508	1	1	19008
4	4	0	0	1	53	498	2	1	20937
4	1	0	0	1	51	508	2	1	22922
1	1	0	0	-1	31	363	1	1	24261
1	1	0	0	-1	31	522	1	1	26293
3	1	0	0	1	51	615	2	1	27752
3	4	1	1	-1	32	497	2	1	29511
1	4	0	0	-1	33	466	1	1	30873
2	1	0	0	-1	31	563	1	1	32858
1	1	0	0	-1	31	410	1	1	34281
2	3	1	1	1	52	557	1	1	36072
1	3	1	1	1	54	438	1	1	37625
4	4	1	1	-1	34	552	2	1	39494
4	4	0	0	1	53	575	2	1	41474
3	2	0	0	1	51	555	2	1	43341
4	2	1	1	-1	32	643	2	1	45327
2	2	0	0	-1	33	482	1	1	46766
2	2	1	1	1	52	449	1	1	48110
3	4	1	1	-1	34	469	2	1	49920
3	4	0	0	1	53	699	2	1	51624
2	1	0	0	-1	31	421	1	1	53107
1	1	0	0	-1	31	479	1	1	54599
1	1	0	0	-1	31	463	1	1	55979
4	1	0	0	1	51	396	2	1	57389
2	4	1	1	1	52	636	1	1	59210
4	4	0	0	1	53	526	2	1	60934
2	3	1	1	1	52	702	1	1	62499
1	3	1	1	1	54	559	1	1	64063
1	4	1	1	1	54	460	1	1	65562
4	4	0	0	1	53	499	2	1	67375
2	2	0	0	-1	31	514	1	1	68965
3	2	1	1	-1	32	641	2	1	70903
3	4	1	1	-1	34	494	2	1	72637
4	4	0	0	1	53	531	2	1	74322
4	4	1	1	-1	32	512	2	1	76182
3	4	0	0	1	53	443	2	1	77744
2	2	0	0	-1	31	556	1	1	79361
4	2	1	1	-1	32	603	2	1	81117
1	2	0	0	-1	33	429	1	1	82773
2	2	1	1	1	52	593	1	1	88089
1	3	1	1	1	54	506	1	1	89438
4	3	1	1	-1	34	533	2	1	91337
4	4	1	1	-1	34	395	2	1	92693
1	4	0	0	-1	33	457	1	1	94184
1	4	1	1	1	52	455	1	1	95521
4	4	0	0	1	53	478	2	1	97114
4	2	0	0	1	51	418	2	1	98747
1	2	1	1	1	52	656	1	1	100663
1	1	0	0	-1	33	405	1	1	102185
2	1	0	0	-1	31	605	1	1	104253
2	3	1	1	1	52	345	1	1	105899
4	3	1	1	-1	34	328	1	0	107387
3	4	1	1	-1	34	443	2	1	108683
3	4	0	0	1	53	384	2	1	110347
4	4	1	1	-1	32	556	2	1	112305
4	4	0	0	1	53	657	2	1	114050
1	3	1	1	1	52	410	1	1	115738
2	3	1	1	1	54	653	1	1	117373
1	3	1	1	1	54	409	1	1	118784
3	3	1	1	-1	34	404	2	1	120197
1	1	0	0	-1	33	464	1	1	121692
2	1	0	0	-1	31	493	2	0	123195
2	3	1	1	1	52	690	1	1	125066
3	3	1	1	-1	34	418	2	1	126585
2	1	0	0	-1	33	448	2	0	128380
1	1	0	0	-1	31	372	1	1	129911
2	2	0	0	-1	31	498	1	1	131468
1	2	1	1	1	52	513	1	1	133245
2	3	1	1	1	54	443	1	1	134861
2	3	1	1	1	54	450	1	1	136180
3	4	1	1	-1	34	452	2	1	137755
3	4	0	0	1	53	393	2	1	139181
1	3	1	1	1	52	476	1	1	140536
4	3	1	1	-1	34	491	2	1	141862
2	2	0	0	-1	33	622	1	1	143368
2	2	1	1	1	52	553	1	1	144887
3	4	1	1	-1	34	484	2	1	146343
4	4	0	0	1	53	562	2	1	147789
4	3	1	1	-1	32	505	2	1	149390
1	3	1	1	1	54	467	1	1	150771
2	2	0	0	-1	33	583	1	1	152770
4	2	1	1	-1	32	535	2	1	154671
4	4	1	1	-1	34	605	2	1	156375
1	4	0	0	-1	33	471	1	1	157757
3	3	1	1	-1	32	495	2	1	159648
2	3	1	1	1	54	508	1	1	161249
3	4	1	1	-1	34	481	2	1	162938
2	4	0	0	-1	33	484	1	1	164517
1	3	1	1	1	52	566	1	1	166274
4	3	1	1	-1	34	500	2	1	171578
4	2	0	0	1	53	501	2	1	172935
1	2	1	1	1	52	522	1	1	174323
1	1	0	0	-1	33	434	1	1	175595
2	1	0	0	-1	31	517	1	1	177225
1	3	1	1	1	52	547	1	1	179006
3	3	1	1	-1	34	363	2	1	180719
2	4	1	1	1	54	580	1	1	182376
3	4	0	0	1	53	732	2	1	184199
1	4	1	1	1	52	482	1	1	186031
1	4	0	0	-1	33	402	1	1	187500
2	3	1	1	1	52	526	1	1	189009
3	3	1	1	-1	34	368	2	1	190757
3	1	0	0	1	53	444	2	1	192237
4	1	0	0	1	51	333	2	1	193789
4	4	1	1	-1	32	592	2	1	195765
1	4	0	0	-1	33	344	1	1	197380
1	1	0	0	-1	31	411	1	1	199024
4	1	0	0	1	51	438	2	1	200354
1	1	0	0	-1	31	402	1	1	202021
2	1	0	0	-1	31	412	1	1	203291
4	3	1	1	-1	32	590	2	1	205106
2	3	1	1	1	54	532	1	1	206888
2	1	0	0	-1	33	578	1	1	208631
4	1	0	0	1	51	502	2	1	210449
4	1	0	0	1	51	478	2	1	211884
1	1	0	0	-1	31	384	1	1	213523
3	1	0	0	1	51	326	2	1	214985
3	1	0	0	1	51	410	2	1	216678
2	2	0	0	-1	31	356	1	1	218227
1	2	1	1	1	52	511	1	1	219769
1	1	0	0	-1	33	462	1	1	221546
2	1	0	0	-1	31	551	1	1	223218
1	1	0	0	-1	31	383	1	1	225059
3	1	0	0	1	51	415	2	1	226671
4	4	1	1	-1	32	606	2	1	228702
2	4	0	0	-1	33	526	1	1	230160
1	3	1	1	1	52	543	1	1	232087
2	3	1	1	1	54	477	1	1	234011
1	3	1	1	1	54	438	1	1	235823
4	3	1	1	-1	34	444	2	1	237546
4	4	1	1	-1	34	440	2	1	238832
3	4	0	0	1	53	492	2	1	240607
3	1	0	0	1	51	459	2	1	242193
1	1	0	0	-1	31	396	1	1	243582
1	2	0	0	-1	31	518	1	1	244998
4	2	1	1	-1	32	624	2	1	247046
3	1	0	0	1	53	380	2	1	248427
2	1	0	0	-1	31	587	1	1	250102
3	4	1	1	-1	32	521	2	1	251778
4	4	0	0	1	53	413	2	1	257309
1	2	0	0	-1	31	489	1	1	258698
1	2	1	1	1	52	409	1	1	260097
3	1	0	0	1	53	437	2	1	261802
2	1	0	0	-1	31	416	1	1	263308
3	2	0	0	1	51	445	2	1	265071
1	2	1	1	1	52	524	1	1	266985
1	2	0	0	-1	33	391	1	1	268630
2	2	1	1	1	52	509	1	1	270087
1	4	1	1	1	54	453	1	1	271963
1	4	0	0	-1	33	388	1	1	273205
4	2	0	0	1	51	578	2	1	275067
4	2	1	1	-1	32	498	2	1	276738
3	3	1	1	-1	34	465	2	1	278637
3	3	1	1	-1	34	441	2	1	280099
2	3	1	1	1	54	533	1	1	282140
1	3	1	1	1	54	411	1	1	283517
3	1	0	0	1	53	539	2	1	284986
1	1	0	0	-1	31	471	1	1	286805
4	4	1	1	-1	32	430	1	0	288607
3	4	0	0	1	53	509	2	1	290093
1	4	1	1	1	52	404	1	1	291907
4	4	0	0	1	53	491	2	1	293442
4	3	1	1	-1	32	450	2	1	295277
2	3	1	1	1	54	470	1	1	296734
2	3	1	1	1	54	419	1	1	298611
3	3	1	1	-1	34	425	2	1	300080
4	2	0	0	1	53	564	2	1	301741
3	2	1	1	-1	32	533	2	1	303640
4	4	1	1	-1	34	434	2	1	305356
4	4	0	0	1	53	520	2	1	307214
1	2	0	0	-1	31	348	1	1	308505
2	2	1	1	1	52	622	1	1	310126
4	3	1	1	-1	34	717	2	1	312292
1	3	1	1	1	54	409	1	1	313767
3	1	0	0	1	53	562	2	1	315810
3	1	0	0	1	51	434	2	1	317653
4	4	1	1	-1	32	900	2	1	319607
2	4	0	0	-1	33	634	1	1	321528
1	2	0	0	-1	31	431	1	1	323263
3	2	1	1	-1	32	590	2	1	325146
2	1	0	0	-1	33	490	1	1	326554
3	1	0	0	1	51	661	2	1	328539
4	2	0	0	1	51	638	2	1	330453
4	2	1	1	-1	32	364	1	0	332150
2	2	0	0	-1	33	526	1	1	333692
2	2	1	1	1	52	529	1	1	335386
3	3	1	1	-1	34	498	2	1	337313
3	3	1	1	-1	34	558	2	1	339011
1	3	1	1	1	54	702	1	1	340825
3	3	1	1	-1	34	490	1	0	345970
2	2	0	0	-1	33	0	0	0	349425
1	2	1	1	1	52	442	1	1	351093
1	1	0	0	-1	33	347	1	1	352501
3	1	0	0	1	51	563	2	1	354290
3	2	0	0	1	51	444	1	0	356041
1	2	1	1	1	52	380	1	1	357351
4	4	1	1	-1	34	491	2	1	358810
2	4	0	0	-1	33	462	2	0	360113
4	1	0	0	1	51	676	2	1	361717
4	1	0	0	1	51	531	2	1	363704
2	4	1	1	1	52	473	1	1	365250
1	4	0	0	-1	33	523	1	1	367116
1	2	0	0	-1	31	399	1	1	368533
4	2	1	1	-1	32	485	2	1	369887
2	1	0	0	-1	33	707	1	1	371553
4	1	0	0	1	51	509	2	1	373184
1	1	0	0	-1	31	384	1	1	374675
4	1	0	0	1	51	501	2	1	376584
4	3	1	1	-1	32	373	2	1	378432
1	3	1	1	1	54	494	1	1	380059
4	4	1	1	-1	34	408	2	1	381604
1	4	0	0	-1	33	542	1	1	383134
4	4	1	1	-1	32	546	2	1	384707
2	4	0	0	-1	33	550	1	1	386102
2	2	0	0	-1	31	642	1	1	387872
3	2	1	1	-1	32	535	2	1	389587
3	2	0	0	1	53	554	2	1	391462
4	2	1	1	-1	32	411	1	0	393325
2	4	1	1	1	54	390	1	1	395128
1	4	0	0	-1	33	349	1	1	396619
1	4	1	1	1	52	403	1	1	397915
3	4	0	0	1	53	451	2	1	399768
3	4	1	1	-1	32	551	2	1	401384
2	4	0	0	-1	33	566	1	1	402848
2	1	0	0	-1	31	555	1	1	404899
3	1	0	0	1	51	333	2	1	406608
4	2	0	0	1	51	531	2	1	408516
3	2	1	1	-1	32	407	2	1	410418
2	1	0	0	-1	33	611	1	1	412543
2	1	0	0	-1	31	448	1	1	414404
3	3	1	1	-1	32	552	2	1	416055
3	3	1	1	-1	34	641	2	1	418146
4	1	0	0	1	53	444	2	1	419984
4	1	0	0	1	51	442	2	1	421577
3	4	1	1	-1	32	452	2	1	423445
4	4	0	0	1	53	323	2	1	425168
4	4	1	1	-1	32	307	2	1	426397
3	4	0	0	1	53	488	2	1	427942
2	2	0	0	-1	31	587	1	1	430003
1	2	1	1	1	52	446	1	1	437649
4	3	1	1	-1	34	514	2	1	438983
2	3	1	1	1	54	572	1	1	440592
3	1	0	0	1	53	474	2	1	442452
2	1	0	0	-1	31	300	1	1	443867
4	3	1	1	-1	32	554	2	1	445551
4	3	1	1	-1	34	487	2	1	447007
1	2	0	0	-1	33	518	1	1	448397
3	2	1	1	-1	32	508	2	1	450332
1	2	0	0	-1	33	445	1	1	452028
3	2	1	1	-1	32	750	2	1	453987
1	2	0	0	-1	33	516	1	1	455479
2	2	1	1	1	52	626	1	1	457597
2	4	1	1	1	54	553	1	1	458973
3	4	0	0	1	53	483	2	1	460711
1	1	0	0	-1	31	536	1	1	462143
4	1	0	0	1	51	586	2	1	463820
2	4	1	1	1	52	776	1	1	466098
4	4	0	0	1	53	606	2	1	467592
2	3	1	1	1	52	798	1	1	469817
2	3	1	1	1	54	672	1	1	471548
4	2	0	0	1	53	521	2	1	472874
2	2	1	1	1	52	587	1	1	474385
1	2	0	0	-1	33	583	1	1	476309
4	2	1	1	-1	32	851	2	1	478457
4	2	0	0	1	53	478	2	1	480054
1	2	1	1	1	52	567	1	1	481887
4	2	0	0	1	53	482	1	0	483722
1	2	1	1	1	52	453	1	1	485464
4	1	0	0	1	53	324	2	1	486816
3	1	0	0	1	51	453	2	1	488104
1	4	1	1	1	52	523	1	1	489842
3	4	0	0	1	53	491	2	1	491256
3	3	1	1	-1	32	480	2	1	493187
2	3	1	1	1	54	505	1	1	494707
1	3	1	1	1	54	558	1	1	496544
1	3	1	1	1	54	405	1	1	498276
3	1	0	0	1	53	477	2	1	499572
3	1	0	0	1	51	453	2	1	501477
2	1	0	0	-1	31	451	1	1	503381
2	1	0	0	-1	31	542	1	1	505152
1	2	0	0	-1	31	402	1	1	507007
1	2	1	1	1	52	301	1	1	508659
4	2	0	0	1	53	489	2	1	510182
4	2	1	1	-1	32	442	2	1	511515
1	3	1	1	1	54	654	1	1	513375
3	3	1	1	-1	34	444	2	1	514699
2	1	0	0	-1	33	456	1	1	516151
2	1	0	0	-1	31	492	1	1	517612
4	4	1	1	-1	32	565	2	1	519108
3	4	0	0	1	53	454	2	1	523293
4	2	0	0	1	51	451	2	1	524617
4	2	1	1	-1	32	416	2	1	526447
2	3	1	1	1	54	526	1	1	527953
3	3	1	1	-1	34	548	2	1	529727
1	4	1	1	1	54	416	1	1	531287
3	4	0	0	1	53	430	2	1	533053
3	2	0	0	1	51	345	2	1	534682
4	2	1	1	-1	32	289	2	1	536285
4	3	1	1	-1	34	333	2	1	537488
2	3	1	1	1	54	574	1	1	539460
3	3	1	1	-1	34	519	2	1	541183
2	3	1	1	1	54	453	1	1	542813
1	1	0	0	-1	33	471	1	1	544454
1	1	0	0	-1	31	425	1	1	545814
4	4	1	1	-1	32	511	2	1	547430
4	4	0	0	1	53	507	2	1	549139
1	2	0	0	-1	31	415	1	1	550982
1	2	1	1	1	52	451	1	1	552513
2	3	1	1	1	54	608	1	1	554141
3	3	1	1	-1	34	518	2	1	555490
4	3	1	1	-1	34	572	2	1	557164
1	3	1	1	1	54	490	1	1	559128
3	1	0	0	1	53	590	2	1	561046
1	1	0	0	-1	31	353	1	1	562244
4	1	0	0	1	51	601	2	1	563751
2	1	0	0	-1	31	440	1	1	565387
2	4	1	1	1	52	517	1	1	566872
3	4	0	0	1	53	490	2	1	568874
3	1	0	0	1	51	476	2	1	570542
2	1	0	0	-1	31	415	1	1	572216
2	2	0	0	-1	31	387	1	1	573703
4	2	1	1	-1	32	575	2	1	575340
3	4	1	1	-1	34	440	2	1	576905
2	4	0	0	-1	33	550	1	1	578859
4	4	1	1	-1	32	360	1	0	580142
2	4	0	0	-1	33	433	1	1	581814
3	1	0	0	1	51	457	2	1	583209
4	1	0	0	1	51	542	2	1	584887
2	2	0	0	-1	31	295	1	1	586590
2	2	1	1	1	52	681	1	1	588215
1	4	1	1	1	54	491	1	1	590103
3	4	0	0	1	53	552	2	1	592066
1	3	1	1	1	52	491	1	1	593563
4	3	1	1	-1	34	352	1	0	595100
4	3	1	1	-1	34	495	2	1	596727
1	3	1	1	1	54	496	1	1	598675
3	4	1	1	-1	34	545	2	1	600176
3	4	0	0	1	53	434	2	1	601811
2	1	0	0	-1	31	382	1	1	603105
1	1	0	0	-1	31	517	1	1	609224
1	1	0	0	-1	31	423	1	1	610995
4	1	0	0	1	51	460	2	1	612281
2	1	0	0	-1	31	417	1	1	613949
1	1	0	0	-1	31	392	1	1	615231
2	1	0	0	-1	31	430	1	1	616748
4	1	0	0	1	51	455	2	1	618464
3	1	0	0	1	51	556	2	1	619986
3	1	0	0	1	51	350	2	1	621185
2	4	1	1	1	52	465	1	1	623104
2	4	0	0	-1	33	311	1	1	624316
4	2	0	0	1	51	602	2	1	625910
2	2	1	1	1	52	561	1	1	627876
3	2	0	0	1	53	282	2	1	629169
3	2	1	1	-1	32	303	1	0	630444
2	1	0	0	-1	33	414	1	1	632074
1	1	0	0	-1	31	496	1	1	633626
4	3	1	1	-1	32	576	2	1	635344
3	3	1	1	-1	34	503	2	1	636873
3	3	1	1	-1	34	483	2	1	638873
1	3	1	1	1	54	488	1	1	640395
1	3	1	1	1	54	476	1	1	642167
2	3	1	1	1	54	507	2	0	643527
4	3	1	1	-1	34	529	2	1	645256
2	3	1	1	1	54	595	1	1	646906
4	1	0	0	1	53	411	2	1	648617
3	1	0	0	1	51	467	2	1	650316
2	2	0	0	-1	31	641	1	1	652203
3	2	1	1	-1	32	479	2	1	653955
4	4	1	1	-1	34	703	2	1	656030
4	4	0	0	1	53	565	2	1	657733
1	1	0	0	-1	31	446	1	1	659214
2	1	0	0	-1	31	498	1	1	660924
4	4	1	1	-1	32	559	2	1	662379
3	4	0	0	1	53	485	2	1	664073
2	3	1	1	1	52	635	1	1	665720
2	3	1	1	1	54	735	1	1	667276
3	3	1	1	-1	34	443	2	1	668842
1	3	1	1	1	54	456	1	1	670200
2	4	1	1	1	54	427	2	0	671510
2	4	0	0	-1	33	484	1	1	673120
4	4	1	1	-1	32	637	2	1	674839
2	4	0	0	-1	33	481	1	1	676150
4	3	1	1	-1	32	562	2	1	677563
1	3	1	1	1	54	471	1	1	679188
3	1	0	0	1	53	578	2	1	680593
2	1	0	0	-1	31	446	1	1	682481
3	2	0	0	1	51	513	2	1	684453
2	2	1	1	1	52	588	1	1	686092
3	2	0	0	1	53	469	2	1	687621
2	2	1	1	1	52	552	1	1	701171
3	3	1	1	-1	34	356	2	1	702992
2	3	1	1	1	54	419	1	1	704517
1	4	1	1	1	54	522	1	1	705943
3	4	0	0	1	53	492	2	1	707640
2	1	0	0	-1	31	576	1	1	709657
1	1	0	0	-1	31	351	1	1	711360
2	3	1	1	1	52	588	1	1	713190
1	3	1	1	1	54	945	1	1	715420
3	4	1	1	-1	34	518	2	1	717340
3	4	0	0	1	53	450	2	1	719086
2	2	0	0	-1	31	684	1	1	720708
4	2	1	1	-1	32	651	2	1	722539
2	2	0	0	-1	33	370	1	1	723797
1	2	1	1	1	52	541	1	1	725171
3	2	0	0	1	53	407	2	1	726579
2	2	1	1	1	52	508	1	1	728210
2	2	0	0	-1	33	453	1	1	730063
3	2	1	1	-1	32	418	2	1	731713
2	4	1	1	1	54	529	1	1	733564
4	4	0	0	1	53	317	1	0	734705
3	1	0	0	1	51	723	2	1	736717
2	1	0	0	-1	31	402	1	1	738250
3	1	0	0	1	51	516	2	1	740209
3	1	0	0	1	51	554	2	1	741688
2	2	0	0	-1	31	402	1	1	743465
1	2	1	1	1	52	370	2	0	745213
3	4	1	1	-1	34	517	2	1	747077
4	4	0	0	1	53	548	2	1	748516
1	2	0	0	-1	31	487	1	1	750090
4	2	1	1	-1	32	470	2	1	751661
4	3	1	1	-1	34	511	2	1	753646
2	3	1	1	1	54	564	1	1	755366
2	4	1	1	1	54	528	1	1	757229
3	4	0	0	1	53	602	2	1	758743
3	3	1	1	-1	32	646	1	0	760705
2	3	1	1	1	54	448	2	0	762359
1	3	1	1	1	54	653	1	1	764235
1	3	1	1	1	54	530	1	1	765849
2	3	1	1	1	54	433	2	0	767785
2	3	1	1	1	54	611	1	1	769609
3	1	0	0	1	53	606	2	1	771251
4	1	0	0	1	51	629	2	1	773116
2	3	1	1	1	52	489	2	0	775011
2	3	1	1	1	54	337	1	1	776399
4	2	0	0	1	53	334	1	0	778203
3	2	1	1	-1	32	751	2	1	780358
3	1	0	0	1	53	381	1	0	781584
4	1	0	0	1	51	604	2	1	783096
3	2	0	0	1	51	429	2	1	784434
2	2	1	1	1	52	543	1	1	795763
3	3	1	1	-1	34	522	2	1	797476
1	3	1	1	1	54	573	1	1	799375
1	2	0	0	-1	33	492	1	1	800703
2	2	1	1	1	52	613	1	1	802622
2	4	1	1	1	54	540	1	1	804132
4	4	0	0	1	53	340	1	0	805613
3	3	1	1	-1	32	420	2	1	807062
3	3	1	1	-1	34	484	2	1	808589
1	3	1	1	1	54	496	1	1	810191
4	3	1	1	-1	34	555	2	1	811685
2	4	1	1	1	54	564	1	1	813563
3	4	0	0	1	53	473	2	1	815243
1	3	1	1	1	52	505	1	1	816759
4	3	1	1	-1	34	466	2	1	818703
4	1	0	0	1	53	414	1	0	820401
1	1	0	0	-1	31	551	1	1	821910
2	1	0	0	-1	31	513	1	1	823423
2	1	0	0	-1	31	508	1	1	825230
4	1	0	0	1	51	402	2	1	826650
2	1	0	0	-1	31	419	2	0	828046
4	2	0	0	1	51	678	2	1	830214
2	2	1	1	1	52	620	1	1	831920
3	2	0	0	1	53	638	2	1	833585
3	2	1	1	-1	32	476	2	1	835069
2	1	0	0	-1	33	502	1	1	836421
3	1	0	0	1	51	387	2	1	837951
3	3	1	1	-1	32	552	2	1	839795
4	3	1	1	-1	34	672	2	1	841673
4	3	1	1	-1	34	462	2	1	843316
1	3	1	1	1	54	412	1	1	845044
3	4	1	1	-1	34	578	2	1	846591
4	4	0	0	1	53	529	2	1	848013
1	2	0	0	-1	31	390	1	1	849291
4	2	1	1	-1	32	539	2	1	851012
3	3	1	1	-1	34	443	2	1	852764
2	3	1	1	1	54	734	1	1	854661
1	3	1	1	1	54	475	1	1	856322
4	3	1	1	-1	34	599	2	1	858372
3	2	0	0	1	53	904	2	1	860680
4	2	1	1	-1	32	477	2	1	862332
4	1	0	0	1	53	377	2	1	864068
3	1	0	0	1	51	388	2	1	865713
2	2	0	0	-1	31	334	1	1	867102
3	2	1	1	-1	32	529	2	1	868546
3	1	0	0	1	53	409	2	1	869776
2	1	0	0	-1	31	451	1	1	871243
3	3	1	1	-1	32	510	2	1	872595
1	3	1	1	1	54	532	1	1	874350
2	4	1	1	1	54	643	1	1	875991
1	4	0	0	-1	33	443	1	1	879584
