# Supplementary material for: Frequency Band-Specific Electrical Brain Stimulation Modulates Cognitive Control Processes
Source: PLoS One. 2015 Sep 25;10(9):e0138984. doi: 10.1371/journal.pone.0138984 (PMC4583279; doi:10.1371/journal.pone.0138984)
Supplement: S2 File — This zip archive contains the necessary Matlab code, SPSS syntax, SPSS data and raw logfile data to perform the analyses described in the paper. EEG data and Matlab code to extract peak frequencies are available upon request (joramvandriel@gmail.com). (ZIP) [file pone.0138984.s002.zip › S2_File/rawdata/alpha/pp15_simonB2_STIM.txt]

3	2	0	0	1	51	534	2	1	3069
4	2	1	1	-1	32	559	2	1	5055
2	2	0	0	-1	33	537	1	1	6766
3	2	1	1	-1	32	431	2	1	8381
4	2	0	0	1	53	438	2	1	9951
4	2	1	1	-1	32	451	2	1	11793
3	1	0	0	1	53	324	2	1	13213
4	1	0	0	1	51	433	2	1	14762
1	1	0	0	-1	31	403	1	1	16416
1	1	0	0	-1	31	311	1	1	18065
3	3	1	1	-1	32	602	2	1	19947
3	3	1	1	-1	34	292	1	0	21363
4	2	0	0	1	53	511	2	1	23145
2	2	1	1	1	52	647	1	1	25208
1	3	1	1	1	54	542	1	1	27191
3	3	1	1	-1	34	456	2	1	28489
2	1	0	0	-1	33	520	1	1	30362
4	1	0	0	1	51	464	2	1	32162
2	3	1	1	1	52	388	1	1	33372
1	3	1	1	1	54	547	1	1	34853
1	4	1	1	1	54	404	1	1	36193
4	4	0	0	1	53	600	2	1	37840
3	2	0	0	1	51	533	2	1	39848
3	2	1	1	-1	32	393	2	1	41604
2	4	1	1	1	54	393	2	0	43295
4	4	0	0	1	53	416	1	0	44568
4	4	1	1	-1	32	526	2	1	46340
1	4	0	0	-1	33	335	1	1	47775
1	2	0	0	-1	31	284	1	1	48985
3	2	1	1	-1	32	544	2	1	50435
2	3	1	1	1	54	462	1	1	52173
4	3	1	1	-1	34	603	2	1	54277
4	3	1	1	-1	34	522	2	1	55820
1	3	1	1	1	54	539	1	1	57861
4	4	1	1	-1	34	459	2	1	59422
2	4	0	0	-1	33	460	1	1	60806
3	3	1	1	-1	32	435	2	1	62300
2	3	1	1	1	54	500	2	0	63755
4	4	1	1	-1	34	511	2	1	65454
1	4	0	0	-1	33	320	1	1	67076
2	4	1	1	1	52	645	1	1	69213
1	4	0	0	-1	33	349	1	1	70395
2	2	0	0	-1	31	482	1	1	72245
1	2	1	1	1	52	356	1	1	74062
3	1	0	0	1	53	543	2	1	75814
3	1	0	0	1	51	374	2	1	77351
2	1	0	0	-1	31	406	2	0	79007
1	1	0	0	-1	31	353	1	1	80669
3	3	1	1	-1	32	518	2	1	82046
2	3	1	1	1	54	566	1	1	85876
2	1	0	0	-1	33	658	1	1	87979
3	1	0	0	1	51	416	2	1	89340
2	3	1	1	1	52	493	1	1	91243
4	3	1	1	-1	34	375	1	0	92712
2	2	0	0	-1	33	388	1	1	94516
3	2	1	1	-1	32	442	2	1	96042
1	2	0	0	-1	33	412	1	1	97633
2	2	1	1	1	52	415	1	1	99063
2	1	0	0	-1	33	320	1	1	100532
3	1	0	0	1	51	438	2	1	101883
4	2	0	0	1	51	549	2	1	103694
3	2	1	1	-1	32	588	2	1	105363
4	4	1	1	-1	34	441	2	1	107192
3	4	0	0	1	53	361	1	0	109046
1	2	0	0	-1	31	374	1	1	110867
3	2	1	1	-1	32	313	2	1	112683
4	2	0	0	1	53	404	2	1	114439
1	2	1	1	1	52	537	1	1	116265
4	4	1	1	-1	34	463	1	0	118037
3	4	0	0	1	53	564	2	1	119797
1	4	1	1	1	52	632	1	1	121412
2	4	0	0	-1	33	525	1	1	122886
4	2	0	0	1	51	733	2	1	124758
4	2	1	1	-1	32	520	2	1	126373
2	3	1	1	1	54	753	1	1	128089
2	3	1	1	1	54	495	1	1	130023
4	2	0	0	1	53	600	2	1	131847
2	2	1	1	1	52	542	2	0	133346
1	2	0	0	-1	33	505	1	1	135243
3	2	1	1	-1	32	530	2	1	136946
3	3	1	1	-1	34	533	2	1	138445
2	3	1	1	1	54	626	1	1	140262
2	4	1	1	1	54	426	1	1	141984
1	4	0	0	-1	33	459	1	1	143877
4	4	1	1	-1	32	500	2	1	145837
4	4	0	0	1	53	461	2	1	147779
2	2	0	0	-1	31	483	1	1	149237
4	2	1	1	-1	32	591	2	1	151312
2	1	0	0	-1	33	438	1	1	153001
2	1	0	0	-1	31	460	1	1	154298
4	3	1	1	-1	32	691	2	1	155987
4	3	1	1	-1	34	507	2	1	157973
1	4	1	1	1	54	408	1	1	159328
1	4	0	0	-1	33	455	1	1	160585
3	4	1	1	-1	32	446	2	1	161850
1	4	0	0	-1	33	518	1	1	163731
1	3	1	1	1	52	383	1	1	165327
4	3	1	1	-1	34	615	2	1	167181
1	4	1	1	1	54	339	1	1	168538
2	4	0	0	-1	33	474	1	1	172901
2	2	0	0	-1	31	658	1	1	174465
3	2	1	1	-1	32	489	2	1	176194
3	3	1	1	-1	34	549	2	1	177962
1	3	1	1	1	54	466	1	1	179758
1	2	0	0	-1	33	380	1	1	181198
2	2	1	1	1	52	597	1	1	183157
3	1	0	0	1	53	543	2	1	184621
4	1	0	0	1	51	536	2	1	186400
1	4	1	1	1	52	351	1	1	187914
1	4	0	0	-1	33	451	1	1	189323
4	1	0	0	1	51	572	2	1	190756
4	1	0	0	1	51	493	2	1	192717
1	2	0	0	-1	31	370	1	1	194269
2	2	1	1	1	52	681	1	1	196331
3	4	1	1	-1	34	301	1	0	198066
3	4	0	0	1	53	506	2	1	199473
2	2	0	0	-1	31	449	1	1	201379
1	2	1	1	1	52	400	1	1	203211
2	4	1	1	1	54	512	1	1	205030
2	4	0	0	-1	33	390	1	1	206636
1	2	0	0	-1	31	332	1	1	207999
2	2	1	1	1	52	469	1	1	209849
1	3	1	1	1	54	340	1	1	211349
4	3	1	1	-1	34	367	1	0	213143
3	3	1	1	-1	34	514	2	1	215047
2	3	1	1	1	54	556	1	1	216568
2	1	0	0	-1	33	423	1	1	217835
4	1	0	0	1	51	573	2	1	219741
2	1	0	0	-1	31	339	1	1	221021
3	1	0	0	1	51	443	2	1	222774
1	3	1	1	1	52	542	1	1	224377
2	3	1	1	1	54	548	1	1	225849
4	4	1	1	-1	34	493	2	1	227204
1	4	0	0	-1	33	496	1	1	228933
1	1	0	0	-1	31	360	1	1	230569
4	1	0	0	1	51	498	2	1	231990
2	1	0	0	-1	31	470	1	1	233769
4	1	0	0	1	51	553	2	1	235200
3	3	1	1	-1	32	585	2	1	236951
4	3	1	1	-1	34	524	2	1	238955
1	4	1	1	1	54	522	1	1	240805
4	4	0	0	1	53	514	2	1	242358
2	3	1	1	1	52	539	1	1	243743
2	3	1	1	1	54	546	1	1	245755
4	2	0	0	1	53	527	2	1	247292
3	2	1	1	-1	32	532	2	1	248639
3	1	0	0	1	53	552	2	1	250605
2	1	0	0	-1	31	479	1	1	251895
3	4	1	1	-1	32	656	2	1	253594
2	4	0	0	-1	33	526	1	1	257014
2	4	1	1	1	52	630	1	1	258742
3	4	0	0	1	53	514	2	1	260255
4	3	1	1	-1	32	476	2	1	262057
2	3	1	1	1	54	619	1	1	264119
2	3	1	1	1	54	478	1	1	265901
1	3	1	1	1	54	386	1	1	267174
2	4	1	1	1	54	522	1	1	269206
4	4	0	0	1	53	599	2	1	271034
4	1	0	0	1	51	472	2	1	272731
2	1	0	0	-1	31	378	1	1	274332
1	1	0	0	-1	31	425	1	1	275920
3	1	0	0	1	51	472	2	1	277798
2	4	1	1	1	52	650	1	1	279614
2	4	0	0	-1	33	430	1	1	281206
3	4	1	1	-1	32	536	2	1	282908
4	4	0	0	1	53	512	1	0	284265
1	4	1	1	1	52	778	1	1	286551
1	4	0	0	-1	33	471	1	1	288480
2	2	0	0	-1	31	414	1	1	289809
2	2	1	1	1	52	454	1	1	291588
1	4	1	1	1	54	356	1	1	292956
2	4	0	0	-1	33	453	1	1	294422
1	1	0	0	-1	31	330	1	1	296207
2	1	0	0	-1	31	465	1	1	297906
2	4	1	1	1	52	433	1	1	299793
1	4	0	0	-1	33	345	1	1	301402
3	2	0	0	1	51	434	2	1	302799
1	2	1	1	1	52	472	1	1	304244
1	2	0	0	-1	33	421	1	1	305718
2	2	1	1	1	52	459	1	1	307237
4	1	0	0	1	53	655	2	1	309341
4	1	0	0	1	51	526	2	1	311221
1	1	0	0	-1	31	383	1	1	312492
2	1	0	0	-1	31	435	1	1	314376
3	3	1	1	-1	32	468	2	1	316001
2	3	1	1	1	54	546	1	1	317951
2	4	1	1	1	54	490	1	1	319814
3	4	0	0	1	53	542	2	1	321667
2	2	0	0	-1	31	527	1	1	323388
3	2	1	1	-1	32	507	2	1	325241
2	3	1	1	1	54	488	1	1	327067
4	3	1	1	-1	34	344	1	0	328313
3	4	1	1	-1	34	464	2	1	330235
3	4	0	0	1	53	529	2	1	331721
2	1	0	0	-1	31	475	1	1	333517
1	1	0	0	-1	31	408	1	1	334763
4	1	0	0	1	51	394	2	1	336154
3	1	0	0	1	51	480	2	1	337658
2	2	0	0	-1	31	496	1	1	339522
3	2	1	1	-1	32	494	2	1	343594
3	1	0	0	1	53	459	2	1	345170
2	1	0	0	-1	31	320	1	1	346358
3	2	0	0	1	51	464	2	1	348284
2	2	1	1	1	52	549	1	1	349870
2	3	1	1	1	54	451	1	1	351439
4	3	1	1	-1	34	532	2	1	353007
3	2	0	0	1	53	483	2	1	354436
3	2	1	1	-1	32	568	2	1	356348
2	3	1	1	1	54	479	2	0	357967
3	3	1	1	-1	34	412	2	1	359688
2	3	1	1	1	54	528	1	1	361693
2	3	1	1	1	54	573	1	1	363505
3	4	1	1	-1	34	482	2	1	364825
1	4	0	0	-1	33	555	1	1	366816
2	4	1	1	1	52	489	1	1	368442
1	4	0	0	-1	33	470	1	1	370034
4	2	0	0	1	51	502	2	1	371751
2	2	1	1	1	52	316	2	0	373554
2	1	0	0	-1	33	450	1	1	375505
4	1	0	0	1	51	664	2	1	377375
3	2	0	0	1	51	484	2	1	379141
4	2	1	1	-1	32	451	2	1	380423
3	1	0	0	1	53	434	2	1	382201
1	1	0	0	-1	31	518	1	1	383678
4	4	1	1	-1	32	607	2	1	385740
1	4	0	0	-1	33	383	1	1	387365
2	1	0	0	-1	31	509	1	1	389207
2	1	0	0	-1	31	392	1	1	390733
3	3	1	1	-1	32	510	2	1	392696
4	3	1	1	-1	34	581	2	1	394149
3	3	1	1	-1	34	518	2	1	395772
3	3	1	1	-1	34	465	2	1	397670
2	1	0	0	-1	33	593	1	1	399185
4	1	0	0	1	51	582	2	1	401038
3	2	0	0	1	51	471	2	1	402842
1	2	1	1	1	52	593	1	1	404764
4	3	1	1	-1	34	545	2	1	406166
1	3	1	1	1	54	454	1	1	408012
2	4	1	1	1	54	594	1	1	410020
4	4	0	0	1	53	487	1	0	411391
4	2	0	0	1	51	557	2	1	413071
2	2	1	1	1	52	607	1	1	414738
1	2	0	0	-1	33	401	1	1	416627
4	2	1	1	-1	32	579	2	1	418195
2	4	1	1	1	54	547	1	1	420209
2	4	0	0	-1	33	565	1	1	421642
4	3	1	1	-1	32	476	1	0	423539
3	3	1	1	-1	34	319	1	0	424954
3	2	0	0	1	53	424	2	1	426773
2	2	1	1	1	52	607	1	1	431450
2	1	0	0	-1	33	454	1	1	432871
3	1	0	0	1	51	498	2	1	434588
3	4	1	1	-1	32	389	2	1	435926
1	4	0	0	-1	33	449	1	1	437342
3	2	0	0	1	51	692	2	1	439361
4	2	1	1	-1	32	658	2	1	441443
2	3	1	1	1	54	601	1	1	443058
3	3	1	1	-1	34	494	2	1	444593
2	2	0	0	-1	33	392	1	1	446322
4	2	1	1	-1	32	337	1	0	447674
2	2	0	0	-1	33	449	1	1	449155
3	2	1	1	-1	32	341	2	1	450882
3	4	1	1	-1	34	323	2	1	452248
4	4	0	0	1	53	473	2	1	453525
2	4	1	1	1	52	544	1	1	454914
1	4	0	0	-1	33	690	1	1	456712
4	3	1	1	-1	32	512	2	1	458221
3	3	1	1	-1	34	481	2	1	460031
1	3	1	1	1	54	468	1	1	461514
4	3	1	1	-1	34	503	2	1	462996
2	4	1	1	1	54	479	1	1	464501
3	4	0	0	1	53	551	2	1	466527
2	3	1	1	1	52	595	1	1	468039
3	3	1	1	-1	34	377	2	1	469804
1	4	1	1	1	54	533	1	1	471645
1	4	0	0	-1	33	419	1	1	473548
2	1	0	0	-1	31	463	1	1	474895
2	1	0	0	-1	31	433	1	1	476370
3	1	0	0	1	51	444	2	1	477718
1	1	0	0	-1	31	504	1	1	479365
3	3	1	1	-1	32	432	2	1	480915
2	3	1	1	1	54	657	1	1	482774
3	1	0	0	1	53	389	2	1	484352
4	1	0	0	1	51	511	2	1	485694
3	4	1	1	-1	32	552	2	1	487603
3	4	0	0	1	53	564	2	1	489621
2	3	1	1	1	52	595	1	1	491482
2	3	1	1	1	54	422	1	1	493339
1	1	0	0	-1	33	352	1	1	494835
3	1	0	0	1	51	486	2	1	496253
1	4	1	1	1	52	583	1	1	497861
1	4	0	0	-1	33	372	1	1	499598
2	2	0	0	-1	31	448	1	1	501061
2	2	1	1	1	52	444	1	1	502880
1	1	0	0	-1	33	365	1	1	504066
4	1	0	0	1	51	581	2	1	505906
1	1	0	0	-1	31	311	1	1	507145
1	1	0	0	-1	31	387	1	1	508887
4	3	1	1	-1	32	344	1	0	510357
4	3	1	1	-1	34	531	2	1	514042
3	1	0	0	1	53	430	2	1	515581
2	1	0	0	-1	31	565	1	1	517040
1	2	0	0	-1	31	469	1	1	518404
2	2	1	1	1	52	477	1	1	519885
1	3	1	1	1	54	355	1	1	521568
3	3	1	1	-1	34	269	1	0	522995
1	4	1	1	1	54	356	1	1	524698
3	4	0	0	1	53	427	2	1	526251
2	4	1	1	1	52	730	1	1	528304
2	4	0	0	-1	33	452	1	1	529765
3	1	0	0	1	51	401	2	1	531125
2	1	0	0	-1	31	432	1	1	532777
4	2	0	0	1	51	587	2	1	534724
2	2	1	1	1	52	613	1	1	536758
3	1	0	0	1	53	456	2	1	538370
4	1	0	0	1	51	706	2	1	540539
3	2	0	0	1	51	480	2	1	542486
4	2	1	1	-1	32	495	2	1	543941
3	2	0	0	1	53	412	2	1	545732
1	2	1	1	1	52	463	1	1	547067
3	1	0	0	1	53	569	2	1	548795
2	1	0	0	-1	31	382	1	1	550598
1	1	0	0	-1	31	446	1	1	552262
4	1	0	0	1	51	572	2	1	554004
3	3	1	1	-1	32	482	2	1	555796
2	3	1	1	1	54	574	1	1	557488
2	3	1	1	1	54	686	1	1	559615
4	3	1	1	-1	34	523	2	1	561178
2	1	0	0	-1	33	588	1	1	562642
2	1	0	0	-1	31	480	1	1	564091
4	4	1	1	-1	32	646	2	1	565750
1	4	0	0	-1	33	368	1	1	567576
3	2	0	0	1	51	453	2	1	569293
2	2	1	1	1	52	669	1	1	571037
2	2	0	0	-1	33	537	1	1	572668
1	2	1	1	1	52	502	1	1	574229
2	2	0	0	-1	33	388	1	1	575881
1	2	1	1	1	52	373	1	1	577187
3	3	1	1	-1	34	549	2	1	578924
1	3	1	1	1	54	364	1	1	580130
4	3	1	1	-1	34	596	2	1	581988
2	3	1	1	1	54	504	1	1	583590
4	2	0	0	1	53	454	2	1	585228
3	2	1	1	-1	32	466	2	1	586934
3	3	1	1	-1	34	388	2	1	588580
1	3	1	1	1	54	449	1	1	590039
3	3	1	1	-1	34	538	2	1	591825
4	3	1	1	-1	34	417	2	1	593337
2	4	1	1	1	54	614	1	1	595322
2	4	0	0	-1	33	460	1	1	599707
3	1	0	0	1	51	343	2	1	601046
1	1	0	0	-1	31	502	1	1	602599
3	2	0	0	1	51	376	2	1	604473
3	2	1	1	-1	32	633	2	1	606270
4	3	1	1	-1	34	309	1	0	607494
2	3	1	1	1	54	454	2	0	609412
2	2	0	0	-1	33	440	1	1	611282
3	2	1	1	-1	32	477	2	1	612747
2	1	0	0	-1	33	459	1	1	614560
2	1	0	0	-1	31	444	1	1	615941
1	4	1	1	1	52	496	1	1	617555
3	4	0	0	1	53	492	2	1	619540
4	4	1	1	-1	32	392	1	0	620982
4	4	0	0	1	53	542	2	1	623021
1	2	0	0	-1	31	399	1	1	624581
1	2	1	1	1	52	520	1	1	625914
4	2	0	0	1	53	530	2	1	627451
3	2	1	1	-1	32	514	2	1	629273
1	4	1	1	1	54	466	1	1	630661
2	4	0	0	-1	33	403	1	1	632048
2	1	0	0	-1	31	409	1	1	633633
4	1	0	0	1	51	483	2	1	634976
4	2	0	0	1	51	569	2	1	636543
1	2	1	1	1	52	371	1	1	637754
4	1	0	0	1	53	496	2	1	639689
4	1	0	0	1	51	466	2	1	641615
3	1	0	0	1	51	295	2	1	643064
4	1	0	0	1	51	404	2	1	644816
3	3	1	1	-1	32	572	2	1	646754
3	3	1	1	-1	34	338	2	1	648490
1	1	0	0	-1	33	522	1	1	650348
3	1	0	0	1	51	404	2	1	651978
3	3	1	1	-1	32	434	2	1	653754
2	3	1	1	1	54	509	1	1	655339
2	3	1	1	1	54	471	1	1	657230
3	3	1	1	-1	34	485	2	1	658525
4	1	0	0	1	53	665	2	1	660189
1	1	0	0	-1	31	448	1	1	661918
1	4	1	1	1	52	474	1	1	663309
3	4	0	0	1	53	496	2	1	664979
2	3	1	1	1	52	518	1	1	667001
4	3	1	1	-1	34	620	2	1	668960
2	4	1	1	1	54	557	1	1	670332
4	4	0	0	1	53	558	2	1	671959
2	1	0	0	-1	31	424	1	1	673249
3	1	0	0	1	51	327	2	1	674702
2	3	1	1	1	52	394	2	0	676474
2	3	1	1	1	54	576	1	1	678550
3	3	1	1	-1	34	406	2	1	680084
4	3	1	1	-1	34	720	2	1	683950
1	4	1	1	1	54	592	1	1	685970
3	4	0	0	1	53	516	2	1	687926
4	4	1	1	-1	32	469	2	1	689517
3	4	0	0	1	53	458	2	1	691486
1	2	0	0	-1	31	399	1	1	693362
1	2	1	1	1	52	378	1	1	695197
4	1	0	0	1	53	503	2	1	697019
3	1	0	0	1	51	475	2	1	698999
3	3	1	1	-1	32	519	2	1	700581
4	3	1	1	-1	34	621	2	1	702178
2	1	0	0	-1	33	479	1	1	703500
4	1	0	0	1	51	536	2	1	705551
2	3	1	1	1	52	543	1	1	707076
4	3	1	1	-1	34	507	1	0	708992
1	4	1	1	1	54	639	1	1	710439
1	4	0	0	-1	33	662	1	1	712097
3	3	1	1	-1	32	432	2	1	713989
1	3	1	1	1	54	453	1	1	715683
2	3	1	1	1	54	597	1	1	717666
4	3	1	1	-1	34	581	2	1	719460
2	1	0	0	-1	33	547	1	1	721382
4	1	0	0	1	51	557	2	1	722977
2	1	0	0	-1	31	471	1	1	724394
3	1	0	0	1	51	458	2	1	726022
3	1	0	0	1	51	388	2	1	727443
2	1	0	0	-1	31	502	1	1	728753
1	3	1	1	1	52	475	1	1	730554
2	3	1	1	1	54	548	1	1	732172
4	1	0	0	1	53	309	1	0	733984
1	1	0	0	-1	31	382	1	1	735649
3	3	1	1	-1	32	507	2	1	737061
2	3	1	1	1	54	440	1	1	738567
2	1	0	0	-1	33	387	1	1	740266
4	1	0	0	1	51	358	1	0	741484
3	1	0	0	1	51	515	2	1	743417
1	1	0	0	-1	31	356	1	1	744865
4	1	0	0	1	51	585	2	1	746857
4	1	0	0	1	51	405	2	1	748230
2	3	1	1	1	52	529	1	1	750055
1	3	1	1	1	54	816	1	1	752177
4	3	1	1	-1	34	604	2	1	754073
1	3	1	1	1	54	366	1	1	755779
1	2	0	0	-1	33	451	1	1	757451
4	2	1	1	-1	32	635	2	1	758952
3	4	1	1	-1	34	514	2	1	760327
2	4	0	0	-1	33	526	1	1	761979
3	2	0	0	1	51	455	2	1	763941
1	2	1	1	1	52	340	1	1	765504
1	1	0	0	-1	33	318	1	1	767000
4	1	0	0	1	51	637	2	1	770865
4	4	1	1	-1	32	570	2	1	772334
1	4	0	0	-1	33	371	1	1	773607
1	2	0	0	-1	31	429	1	1	775300
2	2	1	1	1	52	445	2	0	776678
4	4	1	1	-1	34	539	2	1	778668
4	4	0	0	1	53	479	2	1	780642
1	4	1	1	1	52	518	1	1	782614
1	4	0	0	-1	33	315	1	1	784023
4	4	1	1	-1	32	302	1	0	785596
3	4	0	0	1	53	595	2	1	787505
2	4	1	1	1	52	445	1	1	789050
4	4	0	0	1	53	327	1	0	790886
4	2	0	0	1	51	530	2	1	792887
3	2	1	1	-1	32	525	2	1	794511
2	2	0	0	-1	33	458	1	1	795842
3	2	1	1	-1	32	584	2	1	797470
2	2	0	0	-1	33	601	1	1	799388
1	2	1	1	1	52	363	1	1	800753
4	2	0	0	1	53	511	2	1	802256
1	2	1	1	1	52	389	1	1	803686
2	3	1	1	1	54	505	1	1	805408
2	3	1	1	1	54	441	1	1	806978
3	1	0	0	1	53	473	1	0	808634
3	1	0	0	1	51	526	2	1	810082
1	4	1	1	1	52	515	1	1	811555
1	4	0	0	-1	33	461	1	1	813292
3	3	1	1	-1	32	584	2	1	814705
2	3	1	1	1	54	527	1	1	816170
3	3	1	1	-1	34	678	2	1	818230
4	3	1	1	-1	34	503	1	0	820065
1	1	0	0	-1	33	475	1	1	821621
3	1	0	0	1	51	454	2	1	823027
1	4	1	1	1	52	803	1	1	824790
3	4	0	0	1	53	591	2	1	826234
1	4	1	1	1	52	442	1	1	827578
4	4	0	0	1	53	497	2	1	829364
3	2	0	0	1	51	546	2	1	831327
1	2	1	1	1	52	386	1	1	833089
2	3	1	1	1	54	485	1	1	835023
1	3	1	1	1	54	436	1	1	836539
4	2	0	0	1	53	601	2	1	838169
2	2	1	1	1	52	497	1	1	839509
4	1	0	0	1	53	0	0	0	843193
2	1	0	0	-1	31	425	1	1	845010
2	1	0	0	-1	31	471	1	1	846516
4	1	0	0	1	51	468	2	1	847887
4	3	1	1	-1	32	445	2	1	849671
1	3	1	1	1	54	427	1	1	851430
2	2	0	0	-1	33	447	1	1	853379
3	2	1	1	-1	32	506	2	1	858315
