# Supplementary material for: Frequency Band-Specific Electrical Brain Stimulation Modulates Cognitive Control Processes
Source: PLoS One. 2015 Sep 25;10(9):e0138984. doi: 10.1371/journal.pone.0138984 (PMC4583279; doi:10.1371/journal.pone.0138984)
Supplement: S2 File — This zip archive contains the necessary Matlab code, SPSS syntax, SPSS data and raw logfile data to perform the analyses described in the paper. EEG data and Matlab code to extract peak frequencies are available upon request (joramvandriel@gmail.com). (ZIP) [file pone.0138984.s002.zip › S2_File/rawdata/alpha/pp15_simonC2_POST-STIM.txt]

1	4	1	1	1	52	632	1	1	2397
2	4	0	0	-1	33	754	1	1	4576
4	3	1	1	-1	32	634	2	1	6197
1	3	1	1	1	54	628	1	1	8116
1	4	1	1	1	54	376	1	1	9614
4	4	0	0	1	53	667	2	1	11720
2	4	1	1	1	52	689	1	1	13309
3	4	0	0	1	53	503	2	1	14644
3	4	1	1	-1	32	471	2	1	16357
2	4	0	0	-1	33	475	1	1	17965
3	3	1	1	-1	32	524	2	1	19489
3	3	1	1	-1	34	586	2	1	20990
2	4	1	1	1	54	0	0	0	24346
4	4	0	0	1	53	541	2	1	26088
3	3	1	1	-1	32	548	2	1	28125
4	3	1	1	-1	34	431	2	1	29577
4	3	1	1	-1	34	349	2	1	31082
1	3	1	1	1	54	444	1	1	32746
3	2	0	0	1	53	508	2	1	34473
4	2	1	1	-1	32	657	2	1	36475
2	1	0	0	-1	33	388	1	1	37883
3	1	0	0	1	51	546	2	1	39370
1	1	0	0	-1	31	320	1	1	40720
3	1	0	0	1	51	545	2	1	42187
2	2	0	0	-1	31	435	1	1	43944
3	2	1	1	-1	32	395	2	1	45237
3	1	0	0	1	53	366	2	1	46614
1	1	0	0	-1	31	401	1	1	47950
2	4	1	1	1	52	623	1	1	49967
1	4	0	0	-1	33	490	1	1	51363
4	3	1	1	-1	32	501	1	0	52952
2	3	1	1	1	54	484	1	1	54333
3	4	1	1	-1	34	562	2	1	55864
2	4	0	0	-1	33	677	1	1	57347
3	1	0	0	1	51	541	2	1	58787
3	1	0	0	1	51	622	2	1	60757
2	4	1	1	1	52	583	1	1	62708
4	4	0	0	1	53	713	2	1	64713
1	3	1	1	1	52	571	1	1	66566
3	3	1	1	-1	34	506	1	0	68466
2	4	1	1	1	54	432	1	1	69919
1	4	0	0	-1	33	547	1	1	71292
1	1	0	0	-1	31	475	1	1	72600
4	1	0	0	1	51	571	2	1	74535
3	2	0	0	1	51	465	2	1	75878
3	2	1	1	-1	32	494	2	1	77240
2	1	0	0	-1	33	612	1	1	79359
4	1	0	0	1	51	658	2	1	81353
1	3	1	1	1	52	481	1	1	82782
3	3	1	1	-1	34	618	2	1	86287
1	4	1	1	1	54	581	1	1	87856
3	4	0	0	1	53	588	2	1	89880
3	3	1	1	-1	32	477	2	1	91741
2	3	1	1	1	54	698	1	1	93672
1	3	1	1	1	54	468	1	1	95285
1	3	1	1	1	54	460	1	1	96665
2	3	1	1	1	54	455	1	1	98610
1	3	1	1	1	54	419	1	1	100250
3	3	1	1	-1	34	482	2	1	101664
1	3	1	1	1	54	502	1	1	103149
4	1	0	0	1	53	546	2	1	105136
3	1	0	0	1	51	391	2	1	106917
4	2	0	0	1	51	431	2	1	108807
1	2	1	1	1	52	436	1	1	110584
1	4	1	1	1	54	399	1	1	112227
4	4	0	0	1	53	582	2	1	113953
3	3	1	1	-1	32	608	2	1	115388
4	3	1	1	-1	34	524	2	1	117036
1	2	0	0	-1	33	460	1	1	118900
3	2	1	1	-1	32	467	2	1	120340
3	1	0	0	1	53	367	2	1	121659
2	1	0	0	-1	31	464	1	1	123098
1	4	1	1	1	52	434	2	0	124769
3	4	0	0	1	53	456	1	0	126505
2	3	1	1	1	52	557	1	1	128536
1	3	1	1	1	54	438	1	1	130032
4	3	1	1	-1	34	522	2	1	131430
3	3	1	1	-1	34	487	2	1	132907
1	3	1	1	1	54	739	1	1	134809
2	3	1	1	1	54	457	1	1	136245
3	2	0	0	1	53	501	1	0	138114
4	2	1	1	-1	32	328	1	0	139391
4	1	0	0	1	53	555	2	1	141258
1	1	0	0	-1	31	339	1	1	142815
2	4	1	1	1	52	331	2	0	144314
1	4	0	0	-1	33	261	1	1	146036
4	1	0	0	1	51	458	2	1	147457
3	1	0	0	1	51	405	2	1	148886
3	3	1	1	-1	32	462	2	1	150204
2	3	1	1	1	54	580	1	1	151732
4	1	0	0	1	53	596	2	1	153618
1	1	0	0	-1	31	546	1	1	155260
3	1	0	0	1	51	466	2	1	157061
1	1	0	0	-1	31	330	1	1	158874
1	1	0	0	-1	31	521	1	1	160848
4	1	0	0	1	51	397	1	0	162574
2	4	1	1	1	52	527	1	1	164376
1	4	0	0	-1	33	540	1	1	166260
3	3	1	1	-1	32	519	2	1	167639
4	3	1	1	-1	34	437	1	0	171316
3	3	1	1	-1	34	505	2	1	173330
4	3	1	1	-1	34	560	2	1	175356
4	2	0	0	1	53	515	2	1	177130
3	2	1	1	-1	32	453	2	1	179042
4	4	1	1	-1	34	392	2	1	180458
1	4	0	0	-1	33	455	1	1	182410
1	2	0	0	-1	31	390	1	1	184156
3	2	1	1	-1	32	485	2	1	186058
4	2	0	0	1	53	573	2	1	187930
2	2	1	1	1	52	620	1	1	189380
4	1	0	0	1	53	624	2	1	191118
3	1	0	0	1	51	535	2	1	193161
4	4	1	1	-1	32	538	2	1	194913
2	4	0	0	-1	33	400	1	1	196201
1	4	1	1	1	52	461	1	1	197797
3	4	0	0	1	53	535	2	1	199819
1	4	1	1	1	52	457	1	1	201171
3	4	0	0	1	53	492	2	1	202695
1	3	1	1	1	52	373	1	1	204282
3	3	1	1	-1	34	482	2	1	206163
2	1	0	0	-1	33	532	1	1	207590
4	1	0	0	1	51	525	2	1	209290
1	3	1	1	1	52	615	1	1	211406
2	3	1	1	1	54	447	2	0	213204
3	4	1	1	-1	34	502	2	1	215079
2	4	0	0	-1	33	554	1	1	216650
1	4	1	1	1	52	363	2	0	218171
4	4	0	0	1	53	627	2	1	219757
4	2	0	0	1	51	484	2	1	221447
1	2	1	1	1	52	393	1	1	222731
4	1	0	0	1	53	602	2	1	224585
3	1	0	0	1	51	401	2	1	225958
3	1	0	0	1	51	400	2	1	227351
4	1	0	0	1	51	460	2	1	228730
2	3	1	1	1	52	564	1	1	230734
4	3	1	1	-1	34	703	2	1	232452
1	2	0	0	-1	33	376	1	1	234030
1	2	1	1	1	52	354	1	1	235325
4	4	1	1	-1	34	603	2	1	237204
1	4	0	0	-1	33	405	1	1	239100
4	1	0	0	1	51	591	2	1	240910
2	1	0	0	-1	31	497	1	1	242706
4	4	1	1	-1	32	440	1	0	244284
2	4	0	0	-1	33	572	1	1	245783
4	2	0	0	1	51	307	2	1	247008
2	2	1	1	1	52	739	1	1	248762
1	3	1	1	1	54	623	1	1	250772
2	3	1	1	1	54	473	1	1	252347
2	2	0	0	-1	33	598	1	1	254251
3	2	1	1	-1	32	555	2	1	257916
1	3	1	1	1	54	488	1	1	259408
2	3	1	1	1	54	473	2	0	260739
1	1	0	0	-1	33	433	1	1	262076
1	1	0	0	-1	31	346	1	1	263460
3	1	0	0	1	51	433	2	1	264907
3	1	0	0	1	51	380	2	1	266573
2	3	1	1	1	52	649	1	1	268190
4	3	1	1	-1	34	566	2	1	269609
1	4	1	1	1	54	566	1	1	271489
1	4	0	0	-1	33	386	1	1	273265
4	2	0	0	1	51	476	2	1	274989
4	2	1	1	-1	32	419	1	0	276654
2	1	0	0	-1	33	349	1	1	278050
3	1	0	0	1	51	285	2	1	279539
3	3	1	1	-1	32	336	1	0	280763
2	3	1	1	1	54	672	1	1	282921
2	4	1	1	1	54	452	1	1	284358
4	4	0	0	1	53	557	2	1	286288
3	2	0	0	1	51	505	2	1	287916
1	2	1	1	1	52	540	1	1	289963
4	4	1	1	-1	34	669	2	1	291476
4	4	0	0	1	53	492	2	1	293086
1	4	1	1	1	52	415	1	1	294597
2	4	0	0	-1	33	496	1	1	295919
4	2	0	0	1	51	544	2	1	297730
3	2	1	1	-1	32	412	1	0	299612
2	1	0	0	-1	33	467	1	1	301349
1	1	0	0	-1	31	667	1	1	303421
1	4	1	1	1	52	466	1	1	305345
4	4	0	0	1	53	491	2	1	307210
4	3	1	1	-1	32	508	2	1	308710
1	3	1	1	1	54	476	1	1	310448
2	1	0	0	-1	33	483	1	1	312212
4	1	0	0	1	51	665	2	1	313688
3	4	1	1	-1	32	497	2	1	315046
2	4	0	0	-1	33	634	1	1	316803
4	3	1	1	-1	32	522	2	1	318621
2	3	1	1	1	54	651	1	1	320743
1	1	0	0	-1	33	451	1	1	322052
3	1	0	0	1	51	492	2	1	323989
4	1	0	0	1	51	524	2	1	325863
4	1	0	0	1	51	557	2	1	327788
3	3	1	1	-1	32	544	2	1	329471
3	3	1	1	-1	34	442	2	1	331356
2	4	1	1	1	54	592	1	1	333449
1	4	0	0	-1	33	436	1	1	334812
4	1	0	0	1	51	576	2	1	336580
3	1	0	0	1	51	444	2	1	338512
1	4	1	1	1	52	628	1	1	340263
3	4	0	0	1	53	477	2	1	344772
3	2	0	0	1	51	453	2	1	346255
2	2	1	1	1	52	466	1	1	348086
1	4	1	1	1	54	344	1	1	349448
4	4	0	0	1	53	570	2	1	351519
1	2	0	0	-1	31	347	1	1	353043
1	2	1	1	1	52	272	2	0	354787
4	1	0	0	1	53	532	2	1	356330
1	1	0	0	-1	31	344	1	1	358002
1	4	1	1	1	52	339	1	1	359351
3	4	0	0	1	53	489	2	1	361213
4	3	1	1	-1	32	510	2	1	362815
3	3	1	1	-1	34	447	2	1	364594
1	1	0	0	-1	33	547	1	1	366353
1	1	0	0	-1	31	305	1	1	367970
2	2	0	0	-1	31	578	1	1	369665
1	2	1	1	1	52	378	1	1	370934
3	3	1	1	-1	34	501	2	1	372266
4	3	1	1	-1	34	545	2	1	374244
4	1	0	0	1	53	541	2	1	375778
1	1	0	0	-1	31	512	1	1	377513
2	3	1	1	1	52	282	2	0	379085
1	3	1	1	1	54	328	1	1	380484
4	2	0	0	1	53	536	2	1	382060
1	2	1	1	1	52	377	1	1	383914
4	4	1	1	-1	34	559	2	1	385365
1	4	0	0	-1	33	384	1	1	386669
2	1	0	0	-1	31	560	1	1	388052
3	1	0	0	1	51	459	2	1	389966
2	2	0	0	-1	31	383	1	1	391207
1	2	1	1	1	52	428	1	1	392585
2	3	1	1	1	54	492	1	1	394527
1	3	1	1	1	54	353	1	1	395733
4	2	0	0	1	53	354	1	0	396915
1	2	1	1	1	52	525	1	1	398647
3	3	1	1	-1	34	430	2	1	400045
4	3	1	1	-1	34	454	2	1	402006
4	2	0	0	1	53	510	2	1	403575
1	2	1	1	1	52	340	2	0	404864
4	3	1	1	-1	34	460	1	0	406707
4	3	1	1	-1	34	534	2	1	408375
1	3	1	1	1	54	466	1	1	410220
4	3	1	1	-1	34	629	2	1	412111
2	4	1	1	1	54	562	1	1	413616
1	4	0	0	-1	33	413	1	1	415325
3	2	0	0	1	51	521	2	1	416809
2	2	1	1	1	52	509	1	1	418735
2	2	0	0	-1	33	425	1	1	420218
3	2	1	1	-1	32	680	2	1	421900
2	1	0	0	-1	33	492	1	1	423369
3	1	0	0	1	51	513	2	1	427743
1	2	0	0	-1	31	447	1	1	429264
4	2	1	1	-1	32	374	1	0	430787
3	1	0	0	1	53	302	1	0	432190
2	1	0	0	-1	31	467	1	1	433469
3	1	0	0	1	51	345	2	1	434773
1	1	0	0	-1	31	526	1	1	436521
1	1	0	0	-1	31	355	1	1	438332
4	1	0	0	1	51	505	2	1	440296
2	2	0	0	-1	31	511	1	1	441901
4	2	1	1	-1	32	517	2	1	443923
2	2	0	0	-1	33	405	1	1	445233
4	2	1	1	-1	32	665	2	1	446851
1	2	0	0	-1	33	338	1	1	448457
2	2	1	1	1	52	355	2	0	450167
2	4	1	1	1	54	448	1	1	451767
1	4	0	0	-1	33	348	1	1	453230
3	2	0	0	1	51	398	2	1	454677
1	2	1	1	1	52	531	1	1	456048
4	2	0	0	1	53	575	2	1	457744
2	2	1	1	1	52	643	1	1	459822
2	1	0	0	-1	33	599	1	1	461891
3	1	0	0	1	51	488	2	1	463413
2	3	1	1	1	52	575	1	1	465038
4	3	1	1	-1	34	708	2	1	466691
2	1	0	0	-1	33	680	1	1	468341
2	1	0	0	-1	31	385	1	1	469758
1	1	0	0	-1	31	377	1	1	471316
3	1	0	0	1	51	466	2	1	473101
4	2	0	0	1	51	554	2	1	474643
4	2	1	1	-1	32	455	2	1	476163
1	1	0	0	-1	33	549	1	1	477684
1	1	0	0	-1	31	468	1	1	479054
4	2	0	0	1	51	609	2	1	480554
2	2	1	1	1	52	498	1	1	482254
4	4	1	1	-1	34	313	1	0	483430
1	4	0	0	-1	33	434	1	1	485296
3	2	0	0	1	51	325	2	1	486972
3	2	1	1	-1	32	482	2	1	488634
4	4	1	1	-1	34	613	2	1	490618
1	4	0	0	-1	33	319	1	1	492170
4	4	1	1	-1	32	554	2	1	494021
4	4	0	0	1	53	473	2	1	495632
1	4	1	1	1	52	0	0	0	499355
1	4	0	0	-1	33	377	1	1	501088
2	3	1	1	1	52	500	1	1	503051
1	3	1	1	1	54	392	1	1	504811
2	4	1	1	1	54	455	1	1	506355
1	4	0	0	-1	33	479	1	1	507853
2	4	1	1	1	52	493	1	1	509585
4	4	0	0	1	53	561	2	1	521642
3	2	0	0	1	51	468	2	1	523250
2	2	1	1	1	52	845	1	1	525206
4	1	0	0	1	53	529	2	1	526969
2	1	0	0	-1	31	531	1	1	528630
1	4	1	1	1	52	435	2	0	530206
1	4	0	0	-1	33	364	1	1	531925
4	1	0	0	1	51	550	2	1	533571
4	1	0	0	1	51	416	2	1	535156
2	4	1	1	1	52	627	1	1	536608
2	4	0	0	-1	33	441	1	1	537892
4	1	0	0	1	51	614	2	1	540001
2	1	0	0	-1	31	336	1	1	541446
3	4	1	1	-1	32	493	2	1	542895
1	4	0	0	-1	33	401	1	1	544517
3	3	1	1	-1	32	370	2	1	546164
3	3	1	1	-1	34	447	2	1	547458
2	4	1	1	1	54	598	1	1	548898
2	4	0	0	-1	33	557	1	1	550548
3	3	1	1	-1	32	533	2	1	552092
1	3	1	1	1	54	566	1	1	554102
1	2	0	0	-1	33	309	1	1	555638
4	2	1	1	-1	32	520	2	1	557031
4	3	1	1	-1	34	657	2	1	558652
3	3	1	1	-1	34	570	2	1	560101
4	3	1	1	-1	34	685	2	1	561826
4	3	1	1	-1	34	494	2	1	563651
1	2	0	0	-1	33	340	1	1	565438
4	2	1	1	-1	32	514	2	1	566952
3	1	0	0	1	53	512	2	1	568345
4	1	0	0	1	51	580	2	1	569882
1	3	1	1	1	52	480	1	1	571828
2	3	1	1	1	54	491	1	1	573288
1	1	0	0	-1	33	813	1	1	575378
3	1	0	0	1	51	561	2	1	577382
3	1	0	0	1	51	434	2	1	579115
1	1	0	0	-1	31	406	1	1	580807
4	3	1	1	-1	32	504	2	1	582667
3	3	1	1	-1	34	547	2	1	584360
3	4	1	1	-1	34	382	2	1	586170
4	4	0	0	1	53	607	2	1	587849
3	1	0	0	1	51	430	2	1	589126
3	1	0	0	1	51	415	2	1	590618
2	1	0	0	-1	31	413	1	1	592019
1	1	0	0	-1	31	445	1	1	593658
3	3	1	1	-1	32	343	1	0	594846
2	3	1	1	1	54	655	1	1	596435
1	3	1	1	1	54	439	2	0	598099
3	3	1	1	-1	34	549	2	1	599888
4	2	0	0	1	53	663	2	1	601574
2	2	1	1	1	52	564	1	1	606275
4	1	0	0	1	53	557	2	1	608030
2	1	0	0	-1	31	394	1	1	609606
1	1	0	0	-1	31	341	1	1	611176
1	1	0	0	-1	31	349	1	1	612425
4	3	1	1	-1	32	906	2	1	614169
4	3	1	1	-1	34	486	2	1	615776
1	4	1	1	1	54	408	1	1	617629
1	4	0	0	-1	33	286	1	1	619210
4	4	1	1	-1	32	606	2	1	621268
1	4	0	0	-1	33	380	1	1	622661
4	4	1	1	-1	32	589	2	1	624114
3	4	0	0	1	53	631	2	1	625735
3	4	1	1	-1	32	450	2	1	627370
4	4	0	0	1	53	462	2	1	628851
4	4	1	1	-1	32	466	2	1	630806
1	4	0	0	-1	33	401	1	1	632614
3	2	0	0	1	51	340	1	0	634221
3	2	1	1	-1	32	456	2	1	635706
2	3	1	1	1	54	580	1	1	637313
3	3	1	1	-1	34	729	2	1	639318
3	3	1	1	-1	34	508	2	1	640940
2	3	1	1	1	54	577	1	1	642909
4	2	0	0	1	53	523	2	1	644698
2	2	1	1	1	52	539	1	1	646279
2	4	1	1	1	54	535	1	1	647964
4	4	0	0	1	53	604	2	1	649431
2	2	0	0	-1	31	517	1	1	651408
3	2	1	1	-1	32	585	2	1	652907
4	3	1	1	-1	34	608	2	1	654476
1	3	1	1	1	54	540	1	1	656384
3	1	0	0	1	53	590	2	1	657935
3	1	0	0	1	51	390	2	1	659625
2	2	0	0	-1	31	405	1	1	661353
4	2	1	1	-1	32	384	2	1	663191
2	4	1	1	1	54	460	1	1	664719
4	4	0	0	1	53	0	0	0	668059
2	1	0	0	-1	31	496	1	1	669785
3	1	0	0	1	51	539	2	1	671364
1	2	0	0	-1	31	404	1	1	673120
4	2	1	1	-1	32	515	2	1	674857
4	1	0	0	1	53	516	2	1	676379
2	1	0	0	-1	31	570	1	1	678226
3	1	0	0	1	51	441	2	1	679857
1	1	0	0	-1	31	297	1	1	681394
3	1	0	0	1	51	455	2	1	682916
3	1	0	0	1	51	444	2	1	684718
2	3	1	1	1	52	406	1	1	685952
3	3	1	1	-1	34	516	2	1	687951
1	1	0	0	-1	33	445	1	1	689665
2	1	0	0	-1	31	501	1	1	693249
4	2	0	0	1	51	749	2	1	694938
3	2	1	1	-1	32	547	2	1	696827
3	3	1	1	-1	34	293	2	1	698614
2	3	1	1	1	54	462	1	1	700455
1	2	0	0	-1	33	366	1	1	701683
1	2	1	1	1	52	430	1	1	703089
3	2	0	0	1	53	402	2	1	704683
4	2	1	1	-1	32	608	2	1	706753
2	2	0	0	-1	33	345	1	1	708472
1	2	1	1	1	52	530	1	1	710136
1	3	1	1	1	54	399	1	1	711965
4	3	1	1	-1	34	302	1	0	713663
3	4	1	1	-1	34	513	2	1	715141
1	4	0	0	-1	33	516	1	1	717032
1	1	0	0	-1	31	475	1	1	718774
3	1	0	0	1	51	349	2	1	719969
4	2	0	0	1	51	409	2	1	721185
1	2	1	1	1	52	534	1	1	723205
1	4	1	1	1	54	452	1	1	724521
2	4	0	0	-1	33	569	1	1	726591
3	2	0	0	1	51	411	2	1	728428
4	2	1	1	-1	32	341	2	1	729741
3	2	0	0	1	53	394	2	1	730958
4	2	1	1	-1	32	407	2	1	732817
4	2	0	0	1	53	441	2	1	734392
1	2	1	1	1	52	449	2	0	736251
3	2	0	0	1	53	467	2	1	737896
4	2	1	1	-1	32	615	2	1	739383
4	4	1	1	-1	34	466	2	1	740798
1	4	0	0	-1	33	446	1	1	742531
2	2	0	0	-1	31	489	1	1	744281
2	2	1	1	1	52	497	1	1	746082
4	3	1	1	-1	34	611	2	1	747573
1	3	1	1	1	54	480	1	1	749303
1	4	1	1	1	54	567	1	1	751001
4	4	0	0	1	53	624	2	1	752700
1	3	1	1	1	52	533	1	1	754137
3	3	1	1	-1	34	608	2	1	756155
2	4	1	1	1	54	539	1	1	757776
4	4	0	0	1	53	660	2	1	759248
1	2	0	0	-1	31	391	1	1	760904
2	2	1	1	1	52	481	1	1	762758
1	2	0	0	-1	33	495	1	1	764306
1	2	1	1	1	52	323	1	1	766059
4	3	1	1	-1	34	563	2	1	768021
3	3	1	1	-1	34	509	2	1	769544
1	1	0	0	-1	33	420	1	1	771138
3	1	0	0	1	51	516	2	1	772648
3	1	0	0	1	51	345	2	1	774481
2	1	0	0	-1	31	443	1	1	778612
1	3	1	1	1	52	0	0	0	782159
1	3	1	1	1	54	446	1	1	784071
3	2	0	0	1	53	516	2	1	785767
4	2	1	1	-1	32	337	1	0	787429
3	2	0	0	1	53	498	2	1	788771
1	2	1	1	1	52	525	1	1	790735
1	2	0	0	-1	33	300	1	1	791952
4	2	1	1	-1	32	487	2	1	793357
3	2	0	0	1	53	369	2	1	795179
2	2	1	1	1	52	535	1	1	797099
4	3	1	1	-1	34	582	2	1	798776
2	3	1	1	1	54	562	1	1	800841
3	3	1	1	-1	34	481	2	1	802733
4	3	1	1	-1	34	514	2	1	804108
3	3	1	1	-1	34	555	2	1	806067
2	3	1	1	1	54	465	1	1	807907
2	1	0	0	-1	33	366	1	1	809430
3	1	0	0	1	51	545	2	1	810805
4	1	0	0	1	51	740	2	1	812641
2	1	0	0	-1	31	427	2	0	814241
3	4	1	1	-1	32	448	2	1	816179
2	4	0	0	-1	33	574	1	1	818161
3	2	0	0	1	51	476	2	1	819902
1	2	1	1	1	52	515	1	1	821896
4	2	0	0	1	53	439	2	1	823216
1	2	1	1	1	52	413	1	1	824503
3	2	0	0	1	53	480	2	1	826127
3	2	1	1	-1	32	448	2	1	827799
1	1	0	0	-1	33	511	1	1	829367
1	1	0	0	-1	31	423	1	1	831105
4	4	1	1	-1	32	627	2	1	833227
3	4	0	0	1	53	557	2	1	834798
3	3	1	1	-1	32	417	2	1	836147
1	3	1	1	1	54	650	1	1	837839
4	3	1	1	-1	34	736	2	1	839612
2	3	1	1	1	54	514	1	1	841146
3	1	0	0	1	53	482	1	0	843113
1	1	0	0	-1	31	372	1	1	844968
4	2	0	0	1	51	436	2	1	846612
2	2	1	1	1	52	570	1	1	848489
4	3	1	1	-1	34	378	2	1	850150
2	3	1	1	1	54	683	1	1	851985
3	3	1	1	-1	34	499	2	1	853368
1	3	1	1	1	54	378	1	1	854570
4	1	0	0	1	53	419	2	1	856487
2	1	0	0	-1	31	414	1	1	858037
2	4	1	1	1	52	544	1	1	859554
1	4	0	0	-1	33	402	1	1	860936
4	4	1	1	-1	32	595	2	1	862437
4	4	0	0	1	53	592	2	1	866995
