# Supplementary material for: Frequency Band-Specific Electrical Brain Stimulation Modulates Cognitive Control Processes
Source: PLoS One. 2015 Sep 25;10(9):e0138984. doi: 10.1371/journal.pone.0138984 (PMC4583279; doi:10.1371/journal.pone.0138984)
Supplement: S2 File — This zip archive contains the necessary Matlab code, SPSS syntax, SPSS data and raw logfile data to perform the analyses described in the paper. EEG data and Matlab code to extract peak frequencies are available upon request (joramvandriel@gmail.com). (ZIP) [file pone.0138984.s002.zip › S2_File/rawdata/alpha/pp16_simonA1_PRE-STIM_EEG.txt]

1	1	0	0	1	51	331	1	1	8528
3	1	0	0	-1	31	428	1	0	10100
4	4	1	1	1	52	514	1	0	11921
2	4	0	0	1	53	499	2	0	13876
2	1	0	0	1	51	741	1	1	15921
4	1	0	0	-1	31	433	2	1	17664
1	4	1	1	-1	32	462	1	1	19346
1	4	0	0	1	53	459	1	1	20670
4	1	0	0	-1	31	561	2	1	22537
2	1	0	0	1	51	431	1	1	24184
3	1	0	0	-1	31	524	2	1	26134
2	1	0	0	1	51	707	1	1	27741
1	2	0	0	1	51	581	1	1	29602
2	2	1	1	-1	32	566	1	1	31506
2	3	1	1	-1	34	420	1	1	32782
3	3	1	1	1	54	395	2	1	34194
2	4	1	1	-1	34	400	1	1	35518
2	4	0	0	1	53	610	1	1	37533
3	2	0	0	-1	31	398	2	1	39065
4	2	1	1	1	52	342	2	1	40336
2	4	1	1	-1	34	359	1	1	41750
4	4	0	0	-1	33	470	1	0	43374
1	2	0	0	1	51	361	1	1	45009
3	2	1	1	1	52	413	1	0	46266
1	4	1	1	-1	34	540	1	1	48231
4	4	0	0	-1	33	393	2	1	49930
1	4	1	1	-1	32	442	1	1	51478
2	4	0	0	1	53	496	1	1	53051
4	3	1	1	1	52	523	2	1	54678
2	3	1	1	-1	34	422	1	1	56437
2	3	1	1	-1	34	419	1	1	57878
3	3	1	1	1	54	426	2	1	59482
2	3	1	1	-1	34	417	1	1	61190
1	3	1	1	-1	34	491	2	0	62528
1	4	1	1	-1	34	442	2	0	64434
4	4	0	0	-1	33	0	0	0	68001
2	3	1	1	-1	32	469	1	1	69555
1	3	1	1	-1	34	342	1	1	71010
1	2	0	0	1	53	400	1	1	72876
4	2	1	1	1	52	640	2	1	74633
4	2	0	0	-1	33	475	2	1	76244
3	2	1	1	1	52	548	2	1	77843
3	2	0	0	-1	33	374	2	1	79376
4	2	1	1	1	52	453	2	1	81326
3	4	1	1	1	54	553	2	1	82726
4	4	0	0	-1	33	509	2	1	84378
2	1	0	0	1	51	409	1	1	85649
3	1	0	0	-1	31	498	2	1	87390
3	2	0	0	-1	31	430	2	1	88771
1	2	1	1	-1	32	495	1	1	95932
4	3	1	1	1	54	408	2	1	97463
1	3	1	1	-1	34	432	1	1	98944
1	4	1	1	-1	34	475	1	1	100350
2	4	0	0	1	53	445	2	0	102173
3	1	0	0	-1	31	524	2	1	104117
4	1	0	0	-1	31	345	2	1	105860
3	1	0	0	-1	31	355	2	1	107196
1	1	0	0	1	51	648	1	1	109121
3	4	1	1	1	52	537	2	1	110952
2	4	0	0	1	53	490	2	0	112300
4	2	0	0	-1	31	674	2	1	113830
2	2	1	1	-1	32	441	2	0	115478
2	2	0	0	1	53	532	1	1	117315
1	2	1	1	-1	32	419	1	1	118981
1	2	0	0	1	53	427	1	1	120580
2	2	1	1	-1	32	411	1	1	122353
2	3	1	1	-1	34	410	1	1	124017
1	3	1	1	-1	34	496	1	1	125921
4	2	0	0	-1	33	558	2	1	127297
4	2	1	1	1	52	488	2	1	128892
1	1	0	0	1	53	506	1	1	130739
3	1	0	0	-1	31	586	2	1	132607
2	1	0	0	1	51	613	1	1	134211
3	1	0	0	-1	31	548	2	1	136205
2	3	1	1	-1	32	486	1	1	138165
1	3	1	1	-1	34	484	2	0	140030
3	3	1	1	1	54	961	2	1	141819
4	3	1	1	1	54	570	1	0	143472
3	1	0	0	-1	33	660	2	1	145486
4	1	0	0	-1	31	573	2	1	147492
3	2	0	0	-1	31	565	2	1	149431
4	2	1	1	1	52	630	2	1	151136
1	3	1	1	-1	34	579	1	1	152715
2	3	1	1	-1	34	656	2	0	154525
2	3	1	1	-1	34	797	1	1	156658
3	3	1	1	1	54	554	2	1	158383
4	1	0	0	-1	33	666	2	1	159902
4	1	0	0	-1	31	429	2	1	161737
1	3	1	1	-1	32	488	1	1	163371
4	3	1	1	1	54	515	2	1	164761
1	2	0	0	1	53	479	1	1	166705
2	2	1	1	-1	32	540	2	0	168511
3	3	1	1	1	54	611	2	1	170302
1	3	1	1	-1	34	483	1	1	171801
1	2	0	0	1	53	407	1	1	173582
3	2	1	1	1	52	604	2	1	175203
2	2	0	0	1	53	591	1	1	177226
3	2	1	1	1	52	480	2	1	178935
3	4	1	1	1	54	376	2	1	180436
4	4	0	0	-1	33	670	2	1	189600
2	4	1	1	-1	32	478	1	1	191417
4	4	0	0	-1	33	419	2	1	193075
3	2	0	0	-1	31	744	2	1	194882
4	2	1	1	1	52	452	2	1	196283
2	2	0	0	1	53	463	1	1	197981
1	2	1	1	-1	32	365	1	1	199373
4	4	1	1	1	54	739	2	1	201046
1	4	0	0	1	53	836	1	1	203096
1	3	1	1	-1	32	517	1	1	204818
2	3	1	1	-1	34	429	1	1	206441
3	1	0	0	-1	33	417	2	1	208221
3	1	0	0	-1	31	418	2	1	209657
4	1	0	0	-1	31	379	2	1	211182
4	1	0	0	-1	31	389	2	1	213058
2	1	0	0	1	51	342	1	1	214744
4	1	0	0	-1	31	453	2	1	216321
4	3	1	1	1	52	386	2	1	217851
1	3	1	1	-1	34	382	1	1	219543
4	4	1	1	1	54	351	2	1	220919
4	4	0	0	-1	33	445	2	1	222557
1	3	1	1	-1	32	583	1	1	224345
1	3	1	1	-1	34	377	1	1	225795
3	3	1	1	1	54	391	2	1	227448
3	3	1	1	1	54	380	2	1	228996
1	4	1	1	-1	34	380	1	1	230244
3	4	0	0	-1	33	527	2	1	232217
3	4	1	1	1	52	492	2	1	233592
2	4	0	0	1	53	440	2	0	235391
2	3	1	1	-1	32	568	1	1	237402
3	3	1	1	1	54	466	2	1	239174
1	2	0	0	1	53	411	2	0	240627
2	2	1	1	-1	32	752	1	1	242634
1	2	0	0	1	53	398	1	1	244529
1	2	1	1	-1	32	374	1	1	246017
3	3	1	1	1	54	545	2	1	247501
2	3	1	1	-1	34	432	1	1	249245
1	1	0	0	1	53	841	2	0	251027
1	1	0	0	1	51	351	1	1	252849
4	4	1	1	1	52	575	2	1	254809
3	4	0	0	-1	33	749	2	1	257006
1	4	1	1	-1	32	452	1	1	258375
4	4	0	0	-1	33	738	2	1	260542
4	1	0	0	-1	31	672	2	1	262425
3	1	0	0	-1	31	529	2	1	264121
1	4	1	1	-1	32	425	1	1	265419
4	4	0	0	-1	33	587	2	1	267423
1	1	0	0	1	51	780	1	1	269352
1	1	0	0	1	51	302	1	1	270501
4	1	0	0	-1	31	452	2	1	271767
2	1	0	0	1	51	655	1	1	278515
2	3	1	1	-1	32	405	1	1	280234
4	3	1	1	1	54	371	2	1	281854
3	1	0	0	-1	33	473	1	0	283396
3	1	0	0	-1	31	504	2	1	284857
4	3	1	1	1	52	307	2	1	286489
2	3	1	1	-1	34	524	1	1	288503
2	3	1	1	-1	34	506	1	1	290471
1	3	1	1	-1	34	324	1	1	291942
2	2	0	0	1	53	468	1	1	293842
2	2	1	1	-1	32	492	1	1	295655
3	3	1	1	1	54	507	2	1	297156
3	3	1	1	1	54	346	2	1	298876
2	1	0	0	1	53	536	1	1	300556
4	1	0	0	-1	31	612	2	1	302223
3	2	0	0	-1	31	638	1	0	304357
2	2	1	1	-1	32	512	1	1	306293
4	2	0	0	-1	33	411	1	0	307722
2	2	1	1	-1	32	462	1	1	309321
2	4	1	1	-1	34	404	1	1	310636
1	4	0	0	1	53	423	1	1	312147
1	2	0	0	1	51	425	1	1	313457
2	2	1	1	-1	32	388	2	0	315014
3	3	1	1	1	54	643	2	1	316553
3	3	1	1	1	54	390	2	1	317926
4	4	1	1	1	54	285	2	1	319033
4	4	0	0	-1	33	306	2	1	320163
2	2	0	0	1	51	487	1	1	321879
3	2	1	1	1	52	778	2	1	324111
3	3	1	1	1	54	379	2	1	325326
1	3	1	1	-1	34	385	1	1	327116
2	2	0	0	1	53	408	1	1	328628
1	2	1	1	-1	32	628	1	1	330522
1	2	0	0	1	53	375	1	1	332049
3	2	1	1	1	52	569	2	1	333860
1	1	0	0	1	53	599	1	1	335602
2	1	0	0	1	51	492	2	0	337295
2	1	0	0	1	51	573	1	1	338780
3	1	0	0	-1	31	393	2	1	340233
4	3	1	1	1	52	263	2	1	341527
3	3	1	1	1	54	362	2	1	343066
4	3	1	1	1	54	381	2	1	344470
2	3	1	1	-1	34	364	1	1	346059
1	1	0	0	1	53	225	1	1	347133
2	1	0	0	1	51	281	1	1	348335
1	2	0	0	1	51	328	1	1	350092
4	2	1	1	1	52	412	2	1	351369
3	1	0	0	-1	33	387	2	1	353021
3	1	0	0	-1	31	312	2	1	354427
2	2	0	0	1	51	481	1	1	355817
2	2	1	1	-1	32	311	2	0	362475
3	4	1	1	1	54	667	2	1	364322
1	4	0	0	1	53	413	1	1	365681
3	2	0	0	-1	31	655	2	1	367363
4	2	1	1	1	52	607	2	1	369216
1	4	1	1	-1	34	531	1	1	371211
1	4	0	0	1	53	435	1	1	372925
3	3	1	1	1	52	439	2	1	374614
2	3	1	1	-1	34	483	1	1	376555
1	4	1	1	-1	34	394	1	1	378010
2	4	0	0	1	53	745	1	1	379612
2	1	0	0	1	51	431	1	1	381417
3	1	0	0	-1	31	384	2	1	383180
4	2	0	0	-1	31	343	2	1	384851
1	2	1	1	-1	32	428	1	1	386283
3	4	1	1	1	54	0	0	0	389719
2	4	0	0	1	53	743	1	1	391611
1	2	0	0	1	51	454	1	1	393556
3	2	1	1	1	52	512	2	1	395397
3	1	0	0	-1	33	467	2	1	396937
4	1	0	0	-1	31	400	1	0	398585
4	3	1	1	1	52	470	2	1	400361
1	3	1	1	-1	34	450	1	1	401922
2	1	0	0	1	53	460	2	0	403643
1	1	0	0	1	51	617	1	1	405597
2	4	1	1	-1	32	477	1	1	406960
4	4	0	0	-1	33	477	2	1	408703
1	4	1	1	-1	32	629	1	1	410466
4	4	0	0	-1	33	515	2	1	412233
3	1	0	0	-1	31	275	2	1	413719
4	1	0	0	-1	31	369	2	1	414948
1	3	1	1	-1	32	303	2	0	416687
1	3	1	1	-1	34	505	1	1	418562
2	3	1	1	-1	34	504	1	1	419987
3	3	1	1	1	54	417	2	1	421518
2	3	1	1	-1	34	574	1	1	423249
4	3	1	1	1	54	458	2	1	425100
4	1	0	0	-1	33	346	2	1	426269
1	1	0	0	1	51	432	1	1	427709
3	4	1	1	1	52	421	2	1	429137
3	4	0	0	-1	33	492	2	1	430885
4	1	0	0	-1	31	405	2	1	432567
2	1	0	0	1	51	443	1	1	433922
2	3	1	1	-1	32	334	1	1	435425
4	3	1	1	1	54	490	2	1	437068
1	1	0	0	1	53	475	1	1	438976
2	1	0	0	1	51	583	2	0	440926
3	4	1	1	1	52	714	2	1	442770
1	4	0	0	1	53	450	1	1	444666
3	4	1	1	1	52	729	2	1	446766
1	4	0	0	1	53	625	1	1	455374
3	2	0	0	-1	31	480	1	0	456840
3	2	1	1	1	52	522	2	1	458285
1	3	1	1	-1	34	497	1	1	460014
4	3	1	1	1	54	544	2	1	462072
4	3	1	1	1	54	380	2	1	463535
1	3	1	1	-1	34	442	1	1	465082
4	1	0	0	-1	33	494	2	1	466870
1	1	0	0	1	51	738	1	1	468860
3	2	0	0	-1	31	434	2	1	470245
3	2	1	1	1	52	328	2	1	471966
1	3	1	1	-1	34	353	1	1	473646
2	3	1	1	-1	34	625	2	0	475485
2	2	0	0	1	53	418	2	0	476965
1	2	1	1	-1	32	613	1	1	478638
2	2	0	0	1	53	595	1	1	480597
1	2	1	1	-1	32	361	1	1	482460
2	3	1	1	-1	34	447	1	1	484394
4	3	1	1	1	54	271	2	1	485781
4	4	1	1	1	54	306	2	1	487081
1	4	0	0	1	53	456	1	1	488961
2	1	0	0	1	51	0	0	0	492347
1	1	0	0	1	51	354	1	1	494206
1	3	1	1	-1	32	359	2	0	496062
4	3	1	1	1	54	440	2	1	497399
4	4	1	1	1	54	308	2	1	498538
2	4	0	0	1	53	311	2	0	500074
2	4	1	1	-1	32	442	1	1	501507
3	4	0	0	-1	33	563	2	1	503467
4	1	0	0	-1	31	331	2	1	504958
2	1	0	0	1	51	327	1	1	506741
2	3	1	1	-1	32	534	1	1	508175
3	3	1	1	1	54	402	2	1	509630
4	3	1	1	1	54	353	2	1	511046
1	3	1	1	-1	34	375	1	1	512860
4	2	0	0	-1	33	422	1	0	514353
3	2	1	1	1	52	580	1	0	516388
4	3	1	1	1	54	730	2	1	518158
3	3	1	1	1	54	340	2	1	519406
3	1	0	0	-1	33	389	2	1	521194
4	1	0	0	-1	31	343	2	1	522919
2	3	1	1	-1	32	442	1	1	524300
1	3	1	1	-1	34	710	2	0	525907
1	1	0	0	1	53	723	1	1	527816
4	1	0	0	-1	31	422	2	1	529324
2	2	0	0	1	51	422	1	1	531246
4	2	1	1	1	52	526	2	1	532830
1	3	1	1	-1	34	404	1	1	534364
2	3	1	1	-1	34	592	2	0	536210
4	1	0	0	-1	33	500	2	1	537640
1	1	0	0	1	51	394	1	1	542173
2	1	0	0	1	51	549	1	1	543618
4	1	0	0	-1	31	442	1	0	545107
4	1	0	0	-1	31	348	2	1	546323
3	1	0	0	-1	31	286	2	1	548026
1	4	1	1	-1	32	462	1	1	549330
2	4	0	0	1	53	447	2	0	551255
2	4	1	1	-1	32	714	1	1	553414
3	4	0	0	-1	33	527	2	1	555074
4	3	1	1	1	52	648	2	1	556764
4	3	1	1	1	54	364	2	1	558226
3	2	0	0	-1	33	433	2	1	559656
4	2	1	1	1	52	401	2	1	561123
2	2	0	0	1	53	469	1	1	563005
4	2	1	1	1	52	416	1	0	564346
4	2	0	0	-1	33	688	1	0	566546
1	2	1	1	-1	32	478	1	1	567997
3	4	1	1	1	54	766	2	1	569607
1	4	0	0	1	53	555	1	1	571200
2	4	1	1	-1	32	511	1	1	572745
2	4	0	0	1	53	417	1	1	574056
4	4	1	1	1	52	452	2	1	576010
1	4	0	0	1	53	401	1	1	577559
2	3	1	1	-1	32	495	2	0	579384
4	3	1	1	1	54	410	2	1	581048
1	1	0	0	1	53	491	1	1	582392
1	1	0	0	1	51	383	1	1	583688
3	4	1	1	1	52	539	2	1	585641
3	4	0	0	-1	33	512	2	1	587359
2	2	0	0	1	51	586	1	1	588976
1	2	1	1	-1	32	644	1	1	590893
2	4	1	1	-1	34	658	1	1	592914
2	4	0	0	1	53	481	1	1	594257
4	2	0	0	-1	31	451	2	1	595797
2	2	1	1	-1	32	533	1	1	597471
2	4	1	1	-1	34	385	1	1	599087
1	4	0	0	1	53	292	2	0	600680
1	1	0	0	1	51	288	1	1	602371
3	1	0	0	-1	31	463	2	1	603691
3	3	1	1	1	52	350	2	1	605375
4	3	1	1	1	54	298	2	1	606849
1	3	1	1	-1	34	300	1	1	608162
1	3	1	1	-1	34	356	1	1	609851
2	3	1	1	-1	34	614	1	1	611558
3	3	1	1	1	54	455	2	1	613366
2	2	0	0	1	53	376	2	0	614980
3	2	1	1	1	52	446	2	1	616652
2	2	0	0	1	53	498	1	1	618577
3	2	1	1	1	52	506	2	1	620047
3	4	1	1	1	54	541	2	1	621719
1	4	0	0	1	53	612	1	1	631336
2	3	1	1	-1	32	394	1	1	632904
2	3	1	1	-1	34	267	1	1	634612
3	4	1	1	1	54	380	2	1	636473
2	4	0	0	1	53	519	1	1	638140
4	1	0	0	-1	31	390	1	0	640030
4	1	0	0	-1	31	344	2	1	641288
1	3	1	1	-1	32	405	1	1	643202
4	3	1	1	1	54	674	2	1	645254
1	2	0	0	1	53	614	1	1	646680
3	2	1	1	1	52	482	2	1	647990
1	3	1	1	-1	34	387	1	1	649724
1	3	1	1	-1	34	371	2	0	651116
4	1	0	0	-1	33	353	1	0	652496
4	1	0	0	-1	31	321	2	1	653979
3	2	0	0	-1	31	342	2	1	655329
2	2	1	1	-1	32	499	1	1	656900
4	2	0	0	-1	33	464	2	1	658193
2	2	1	1	-1	32	461	1	1	659857
1	4	1	1	-1	34	397	1	1	661440
2	4	0	0	1	53	526	2	0	663237
3	4	1	1	1	52	0	0	0	666851
3	4	0	0	-1	33	425	2	1	668563
2	4	1	1	-1	32	577	1	1	670337
1	4	0	0	1	53	595	1	1	672233
4	1	0	0	-1	31	607	2	1	673694
3	1	0	0	-1	31	518	1	0	675571
3	3	1	1	1	52	372	2	1	676999
4	3	1	1	1	54	223	2	1	678552
2	1	0	0	1	53	337	2	0	679986
2	1	0	0	1	51	381	1	1	681328
1	2	0	0	1	51	366	1	1	682614
3	2	1	1	1	52	483	2	1	684382
4	1	0	0	-1	33	498	1	0	686186
4	1	0	0	-1	31	365	2	1	687566
3	4	1	1	1	52	403	2	1	689336
2	4	0	0	1	53	457	1	1	690754
3	3	1	1	1	52	555	2	1	692453
2	3	1	1	-1	34	662	1	1	694326
1	2	0	0	1	53	292	1	1	695958
1	2	1	1	-1	32	376	1	1	697824
4	2	0	0	-1	33	422	2	1	699315
1	2	1	1	-1	32	498	1	1	700758
2	1	0	0	1	53	946	2	0	702886
1	1	0	0	1	51	706	1	1	705089
1	1	0	0	1	51	310	1	1	706407
2	1	0	0	1	51	489	1	1	707711
1	1	0	0	1	51	309	1	1	709501
1	1	0	0	1	51	393	1	1	710873
2	3	1	1	-1	32	381	2	0	712401
2	3	1	1	-1	34	479	1	1	718854
1	4	1	1	-1	34	422	1	1	720283
3	4	0	0	-1	33	432	2	1	721536
1	2	0	0	1	51	380	1	1	723033
1	2	1	1	-1	32	430	1	1	724566
3	2	0	0	-1	33	510	1	0	726326
1	2	1	1	-1	32	340	1	1	727708
4	2	0	0	-1	33	479	2	1	729138
4	2	1	1	1	52	385	2	1	730923
2	4	1	1	-1	34	909	1	1	733262
2	4	0	0	1	53	514	2	0	734803
3	4	1	1	1	52	563	2	1	736798
1	4	0	0	1	53	419	1	1	738548
3	1	0	0	-1	31	486	1	0	740527
4	1	0	0	-1	31	342	2	1	742346
3	1	0	0	-1	31	256	2	1	743606
2	1	0	0	1	51	409	1	1	744926
1	4	1	1	-1	32	352	1	1	746622
4	4	0	0	-1	33	620	2	1	748267
3	2	0	0	-1	31	356	2	1	749547
2	2	1	1	-1	32	491	1	1	751387
2	4	1	1	-1	34	497	1	1	753396
1	4	0	0	1	53	324	1	1	755216
2	2	0	0	1	51	381	1	1	756433
3	2	1	1	1	52	554	2	1	757860
2	2	0	0	1	53	328	2	0	759559
1	2	1	1	-1	32	452	1	1	761064
3	2	0	0	-1	33	418	2	1	762447
4	2	1	1	1	52	545	2	1	764360
2	4	1	1	-1	34	496	1	1	765687
3	4	0	0	-1	33	575	2	1	767523
3	2	0	0	-1	31	547	2	1	769005
2	2	1	1	-1	32	425	1	1	770702
4	4	1	1	1	54	480	2	1	772221
1	4	0	0	1	53	336	1	1	773645
4	3	1	1	1	52	525	2	1	775207
4	3	1	1	1	54	384	2	1	776423
1	4	1	1	-1	34	333	1	1	777723
1	4	0	0	1	53	389	1	1	779035
2	1	0	0	1	51	362	1	1	780902
3	1	0	0	-1	31	385	2	1	782098
2	1	0	0	1	51	387	1	1	783423
3	1	0	0	-1	31	444	2	1	785335
3	1	0	0	-1	31	438	2	1	786859
2	1	0	0	1	51	345	1	1	788166
3	1	0	0	-1	31	418	2	1	790012
4	1	0	0	-1	31	360	2	1	791752
1	2	0	0	1	51	377	1	1	793474
3	2	1	1	1	52	413	1	0	794847
4	4	1	1	1	54	412	1	0	796147
1	4	0	0	1	53	625	1	1	800843
3	1	0	0	-1	31	658	2	1	802991
1	1	0	0	1	51	408	1	1	804559
1	1	0	0	1	51	420	1	1	806405
3	1	0	0	-1	31	372	2	1	808282
2	1	0	0	1	51	531	1	1	810179
1	1	0	0	1	51	348	1	1	811843
2	3	1	1	-1	32	613	2	0	813824
1	3	1	1	-1	34	430	1	1	815518
4	2	0	0	-1	33	322	1	0	816737
3	2	1	1	1	52	574	2	1	818783
1	2	0	0	1	53	498	1	1	820432
3	2	1	1	1	52	717	2	1	822308
4	3	1	1	1	54	493	2	1	824081
2	3	1	1	-1	34	374	1	1	825554
2	2	0	0	1	53	762	1	1	827666
4	2	1	1	1	52	556	1	0	829388
4	4	1	1	1	54	309	2	1	831083
2	4	0	0	1	53	337	2	0	832350
4	3	1	1	1	52	612	2	1	834464
4	3	1	1	1	54	622	2	1	836390
1	4	1	1	-1	34	382	1	1	838230
4	4	0	0	-1	33	569	2	1	839657
4	4	1	1	1	52	406	2	1	841138
1	4	0	0	1	53	503	1	1	842652
4	4	1	1	1	52	507	2	1	844230
2	4	0	0	1	53	707	1	1	846177
4	2	0	0	-1	31	535	1	0	848134
1	2	1	1	-1	32	598	1	1	849829
4	1	0	0	-1	33	469	2	1	851136
3	1	0	0	-1	31	528	2	1	853112
2	3	1	1	-1	32	480	1	1	854767
1	3	1	1	-1	34	379	1	1	856553
2	4	1	1	-1	34	564	2	0	858172
4	4	0	0	-1	33	557	2	1	860175
4	1	0	0	-1	31	384	2	1	861901
1	1	0	0	1	51	418	1	1	863465
2	4	1	1	-1	32	680	2	0	865383
2	4	0	0	1	53	444	1	1	866649
3	3	1	1	1	52	272	1	0	868378
4	3	1	1	1	54	538	2	1	869859
1	3	1	1	-1	34	403	1	1	871305
4	3	1	1	1	54	425	2	1	872907
4	3	1	1	1	54	351	2	1	874239
3	3	1	1	1	54	395	2	1	875520
3	3	1	1	1	54	403	2	1	876782
4	3	1	1	1	54	320	2	1	877943
3	1	0	0	-1	33	444	2	1	879375
3	1	0	0	-1	31	324	2	1	881189
2	1	0	0	1	51	350	1	1	882435
4	1	0	0	-1	31	455	2	1	888405
