# Supplementary material for: Frequency Band-Specific Electrical Brain Stimulation Modulates Cognitive Control Processes
Source: PLoS One. 2015 Sep 25;10(9):e0138984. doi: 10.1371/journal.pone.0138984 (PMC4583279; doi:10.1371/journal.pone.0138984)
Supplement: S2 File — This zip archive contains the necessary Matlab code, SPSS syntax, SPSS data and raw logfile data to perform the analyses described in the paper. EEG data and Matlab code to extract peak frequencies are available upon request (joramvandriel@gmail.com). (ZIP) [file pone.0138984.s002.zip › S2_File/rawdata/alpha/pp16_simonB1_STIM.txt]

3	4	1	1	1	52	374	1	0	5076
4	4	0	0	-1	33	455	2	1	6614
4	4	1	1	1	52	424	2	1	8276
1	4	0	0	1	53	405	1	1	9848
1	4	1	1	-1	32	311	2	0	11543
2	4	0	0	1	53	421	2	0	13212
1	2	0	0	1	51	617	1	1	14984
1	2	1	1	-1	32	332	1	1	16767
3	2	0	0	-1	33	586	2	1	18252
2	2	1	1	-1	32	671	1	1	20379
3	2	0	0	-1	33	442	2	1	22073
1	2	1	1	-1	32	465	1	1	23493
1	4	1	1	-1	34	315	1	1	24927
4	4	0	0	-1	33	592	2	1	26482
1	4	1	1	-1	32	442	1	1	27904
2	4	0	0	1	53	471	2	0	29858
3	1	0	0	-1	31	636	2	1	31437
1	1	0	0	1	51	420	1	1	33126
4	3	1	1	1	52	427	2	1	34787
2	3	1	1	-1	34	432	1	1	36261
2	1	0	0	1	53	701	1	1	37893
3	1	0	0	-1	31	341	2	1	39083
1	1	0	0	1	51	412	1	1	40572
2	1	0	0	1	51	406	1	1	41939
3	4	1	1	1	52	532	2	1	43564
2	4	0	0	1	53	462	1	1	45528
1	4	1	1	-1	32	348	1	1	46787
4	4	0	0	-1	33	326	1	0	48131
1	2	0	0	1	51	331	2	0	49912
1	2	1	1	-1	32	412	2	0	51699
2	1	0	0	1	53	465	1	1	53415
4	1	0	0	-1	31	673	2	1	55274
4	4	1	1	1	52	381	2	1	56804
1	4	0	0	1	53	308	1	1	58037
3	4	1	1	1	52	470	2	1	59755
4	4	0	0	-1	33	627	2	1	61649
3	2	0	0	-1	31	620	1	0	63679
2	2	1	1	-1	32	538	1	1	65727
2	2	0	0	1	53	592	1	1	67452
1	2	1	1	-1	32	646	1	1	68949
4	1	0	0	-1	33	448	2	1	70811
1	1	0	0	1	51	414	1	1	72514
4	2	0	0	-1	31	542	2	1	74507
1	2	1	1	-1	32	449	1	1	76451
4	4	1	1	1	54	541	2	1	78322
3	4	0	0	-1	33	455	2	1	79810
2	4	1	1	-1	32	663	1	1	81600
4	4	0	0	-1	33	789	2	1	83482
2	4	1	1	-1	32	440	1	1	85157
3	4	0	0	-1	33	495	2	1	92324
4	4	1	1	1	52	452	1	0	93665
1	4	0	0	1	53	442	1	1	95130
1	1	0	0	1	51	350	1	1	96553
3	1	0	0	-1	31	513	2	1	98067
1	2	0	0	1	51	519	1	1	99454
3	2	1	1	1	52	572	2	1	101376
2	4	1	1	-1	34	525	1	1	102853
2	4	0	0	1	53	494	2	0	104261
4	1	0	0	-1	31	507	2	1	105743
2	1	0	0	1	51	584	1	1	107296
1	4	1	1	-1	32	428	1	1	108809
1	4	0	0	1	53	470	1	1	110345
3	3	1	1	1	52	495	2	1	112346
1	3	1	1	-1	34	399	1	1	113588
1	2	0	0	1	53	369	1	1	114904
2	2	1	1	-1	32	376	1	1	116158
2	4	1	1	-1	34	287	1	1	117619
3	4	0	0	-1	33	583	2	1	119475
3	2	0	0	-1	31	423	2	1	121185
2	2	1	1	-1	32	447	1	1	122656
4	4	1	1	1	54	338	2	1	124121
3	4	0	0	-1	33	406	2	1	125718
1	4	1	1	-1	32	345	1	1	127098
2	4	0	0	1	53	434	1	1	128757
1	2	0	0	1	51	292	1	1	129858
3	2	1	1	1	52	435	2	1	131162
4	4	1	1	1	54	333	2	1	132488
1	4	0	0	1	53	331	1	1	133694
1	4	1	1	-1	32	322	1	1	135466
4	4	0	0	-1	33	422	2	1	137168
4	3	1	1	1	52	396	2	1	138505
2	3	1	1	-1	34	458	2	0	140051
1	1	0	0	1	53	244	1	1	141623
1	1	0	0	1	51	266	1	1	143089
4	3	1	1	1	52	372	2	1	144896
1	3	1	1	-1	34	346	1	1	146518
2	1	0	0	1	53	558	2	0	148467
4	1	0	0	-1	31	685	2	1	150271
1	3	1	1	-1	32	297	2	0	151973
3	3	1	1	1	54	505	2	1	153951
4	3	1	1	1	54	868	2	1	155695
1	3	1	1	-1	34	564	1	1	157371
3	3	1	1	1	54	405	2	1	158969
2	3	1	1	-1	34	771	2	0	161160
2	4	1	1	-1	34	461	1	1	162843
3	4	0	0	-1	33	477	2	1	164321
3	2	0	0	-1	31	574	1	0	166281
2	2	1	1	-1	32	418	1	1	167683
3	2	0	0	-1	33	630	2	1	169385
4	2	1	1	1	52	313	2	1	174547
1	4	1	1	-1	34	410	1	1	176161
2	4	0	0	1	53	677	2	0	177787
4	4	1	1	1	52	497	2	1	179428
3	4	0	0	-1	33	346	2	1	181140
2	3	1	1	-1	32	420	1	1	182646
2	3	1	1	-1	34	795	1	1	184311
1	4	1	1	-1	34	483	1	1	186292
1	4	0	0	1	53	360	1	1	187634
4	2	0	0	-1	31	526	2	1	189489
3	2	1	1	1	52	293	2	1	190730
1	1	0	0	1	53	416	1	1	192213
1	1	0	0	1	51	319	1	1	193707
4	1	0	0	-1	31	488	2	1	195350
1	1	0	0	1	51	341	1	1	196542
1	4	1	1	-1	32	394	1	1	197778
3	4	0	0	-1	33	620	2	1	199264
4	1	0	0	-1	31	304	2	1	200663
2	1	0	0	1	51	349	1	1	201899
2	3	1	1	-1	32	348	2	0	203261
1	3	1	1	-1	34	285	2	0	204592
3	1	0	0	-1	33	427	1	0	205956
3	1	0	0	-1	31	453	2	1	207871
4	1	0	0	-1	31	346	2	1	209697
3	1	0	0	-1	31	315	2	1	211127
3	3	1	1	1	52	367	2	1	212789
1	3	1	1	-1	34	311	1	1	214121
2	1	0	0	1	53	518	1	1	215878
1	1	0	0	1	51	350	1	1	217657
1	4	1	1	-1	32	386	1	1	219337
4	4	0	0	-1	33	458	2	1	220738
2	3	1	1	-1	32	467	1	1	222713
1	3	1	1	-1	34	369	1	1	224239
4	4	1	1	1	54	447	2	1	225625
3	4	0	0	-1	33	289	1	0	227154
2	3	1	1	-1	32	485	1	1	228771
2	3	1	1	-1	34	406	1	1	230539
3	3	1	1	1	54	375	2	1	231763
4	3	1	1	1	54	320	2	1	233062
4	3	1	1	1	54	287	2	1	234813
3	3	1	1	1	54	355	2	1	236574
3	1	0	0	-1	33	746	2	1	238301
2	1	0	0	1	51	445	1	1	239798
3	1	0	0	-1	31	452	2	1	241280
2	1	0	0	1	51	470	1	1	242676
2	4	1	1	-1	32	307	2	0	244379
1	4	0	0	1	53	807	1	1	246241
2	2	0	0	1	51	345	1	1	247721
3	2	1	1	1	52	433	2	1	249184
3	4	1	1	1	54	719	1	0	251275
4	4	0	0	-1	33	383	2	1	256570
3	2	0	0	-1	31	537	2	1	258251
1	2	1	1	-1	32	325	1	1	259462
4	2	0	0	-1	33	405	1	0	261164
3	2	1	1	1	52	432	2	1	263010
1	2	0	0	1	53	317	2	0	264452
3	2	1	1	1	52	721	1	0	266199
1	4	1	1	-1	34	440	1	1	267830
2	4	0	0	1	53	489	1	1	269420
4	3	1	1	1	52	557	2	1	271118
2	3	1	1	-1	34	921	1	1	273415
4	1	0	0	-1	33	485	2	1	275365
3	1	0	0	-1	31	251	2	1	277124
1	3	1	1	-1	32	552	1	1	278736
1	3	1	1	-1	34	316	1	1	280277
4	1	0	0	-1	33	281	1	0	281510
4	1	0	0	-1	31	397	2	1	283270
1	4	1	1	-1	32	395	1	1	284634
3	4	0	0	-1	33	444	2	1	286354
1	1	0	0	1	51	312	1	1	288030
2	1	0	0	1	51	249	1	1	289444
4	2	0	0	-1	31	425	1	0	291127
3	2	1	1	1	52	323	2	1	292393
2	3	1	1	-1	34	359	1	1	293699
3	3	1	1	1	54	497	2	1	295640
4	2	0	0	-1	33	561	2	1	297047
4	2	1	1	1	52	459	2	1	298805
1	1	0	0	1	53	341	1	1	300203
1	1	0	0	1	51	424	2	0	301624
3	4	1	1	1	52	519	2	1	303636
1	4	0	0	1	53	319	1	1	304922
4	1	0	0	-1	31	469	2	1	306411
1	1	0	0	1	51	555	1	1	308004
4	2	0	0	-1	31	310	2	1	309335
4	2	1	1	1	52	457	2	1	310715
3	1	0	0	-1	33	362	1	0	312374
4	1	0	0	-1	31	439	2	1	314234
3	2	0	0	-1	31	464	2	1	315705
2	2	1	1	-1	32	483	1	1	317635
2	1	0	0	1	53	541	2	0	319684
1	1	0	0	1	51	512	1	1	321677
4	1	0	0	-1	31	531	2	1	323268
3	1	0	0	-1	31	401	2	1	324601
1	4	1	1	-1	32	302	2	0	325757
3	4	0	0	-1	33	372	1	0	327433
3	3	1	1	1	52	459	2	1	328752
4	3	1	1	1	54	698	2	1	330587
2	2	0	0	1	53	765	1	1	332840
1	2	1	1	-1	32	281	1	1	334362
1	1	0	0	1	53	326	1	1	335508
3	1	0	0	-1	31	519	2	1	340458
3	4	1	1	1	52	573	2	1	342252
2	4	0	0	1	53	443	1	1	343832
3	3	1	1	1	52	354	1	0	345267
3	3	1	1	1	54	426	2	1	347143
2	2	0	0	1	53	421	1	1	348545
2	2	1	1	-1	32	313	1	1	349698
1	3	1	1	-1	34	373	1	1	351386
1	3	1	1	-1	34	340	1	1	352593
2	2	0	0	1	53	437	1	1	353993
1	2	1	1	-1	32	332	1	1	355236
3	4	1	1	1	54	523	2	1	356728
2	4	0	0	1	53	536	1	1	358672
3	3	1	1	1	52	713	2	1	360236
2	3	1	1	-1	34	368	1	1	361909
2	1	0	0	1	53	489	2	0	363286
3	1	0	0	-1	31	605	2	1	365008
2	3	1	1	-1	32	709	1	1	366906
3	3	1	1	1	54	416	2	1	368427
2	1	0	0	1	53	667	1	1	370166
2	1	0	0	1	51	734	2	0	372279
1	1	0	0	1	51	238	1	1	373519
2	1	0	0	1	51	276	1	1	375007
2	3	1	1	-1	32	368	1	1	376213
1	3	1	1	-1	34	351	1	1	378038
2	1	0	0	1	53	361	1	1	379516
3	1	0	0	-1	31	502	2	1	381427
2	1	0	0	1	51	465	1	1	383317
3	1	0	0	-1	31	647	2	1	384820
4	2	0	0	-1	31	265	2	1	386020
3	2	1	1	1	52	416	2	1	387887
2	4	1	1	-1	34	304	1	1	389323
1	4	0	0	1	53	259	1	1	390832
3	3	1	1	1	52	427	2	1	392228
3	3	1	1	1	54	397	2	1	393752
2	3	1	1	-1	34	376	1	1	395315
3	3	1	1	1	54	534	2	1	397169
3	3	1	1	1	54	476	2	1	398660
2	3	1	1	-1	34	438	1	1	400612
1	3	1	1	-1	34	331	1	1	401906
2	3	1	1	-1	34	477	1	1	403603
2	1	0	0	1	53	369	2	0	405195
3	1	0	0	-1	31	465	2	1	406774
3	1	0	0	-1	31	316	2	1	408058
1	1	0	0	1	51	573	1	1	410054
3	1	0	0	-1	31	372	1	0	411802
2	1	0	0	1	51	431	1	1	413661
4	3	1	1	1	52	494	2	1	415252
4	3	1	1	1	54	297	2	1	416910
1	4	1	1	-1	34	398	1	1	418541
3	4	0	0	-1	33	627	2	1	424175
2	4	1	1	-1	32	393	1	1	425798
2	4	0	0	1	53	450	1	1	427095
1	3	1	1	-1	32	353	1	1	428704
3	3	1	1	1	54	430	2	1	430635
4	3	1	1	1	54	325	2	1	432183
4	3	1	1	1	54	284	2	1	433417
2	2	0	0	1	53	253	2	0	435177
1	2	1	1	-1	32	340	1	1	436607
1	2	0	0	1	53	300	1	1	438127
3	2	1	1	1	52	390	2	1	439474
3	2	0	0	-1	33	387	1	0	441225
1	2	1	1	-1	32	503	1	1	443218
1	2	0	0	1	53	453	1	1	444583
3	2	1	1	1	52	454	2	1	445877
4	2	0	0	-1	33	339	2	1	447558
4	2	1	1	1	52	375	2	1	449244
1	3	1	1	-1	34	415	1	1	450631
3	3	1	1	1	54	725	2	1	452615
4	2	0	0	-1	33	484	2	1	454154
2	2	1	1	-1	32	426	1	1	456043
1	4	1	1	-1	34	309	1	1	457780
2	4	0	0	1	53	295	2	0	458913
1	2	0	0	1	51	375	1	1	460652
4	2	1	1	1	52	286	1	0	461906
1	2	0	0	1	53	575	1	1	463307
3	2	1	1	1	52	485	2	1	464644
4	4	1	1	1	54	366	2	1	466225
3	4	0	0	-1	33	519	2	1	467924
2	4	1	1	-1	32	531	1	1	469760
4	4	0	0	-1	33	406	2	1	471258
3	4	1	1	1	52	0	0	0	474825
1	4	0	0	1	53	632	1	1	476494
3	1	0	0	-1	31	532	2	1	478486
1	1	0	0	1	51	388	1	1	479911
2	1	0	0	1	51	294	1	1	481502
3	1	0	0	-1	31	340	2	1	482910
4	3	1	1	1	52	297	2	1	484498
4	3	1	1	1	54	457	2	1	486188
1	4	1	1	-1	34	471	1	1	487523
4	4	0	0	-1	33	497	2	1	489016
3	3	1	1	1	52	465	2	1	490721
3	3	1	1	1	54	286	2	1	492197
1	1	0	0	1	53	474	1	1	494028
4	1	0	0	-1	31	486	2	1	495738
4	2	0	0	-1	31	420	2	1	497382
3	2	1	1	1	52	411	1	0	499071
3	1	0	0	-1	33	382	2	1	500964
2	1	0	0	1	51	365	1	1	502308
3	3	1	1	1	52	337	1	0	504018
1	3	1	1	-1	34	539	1	1	507237
3	4	1	1	1	54	499	2	1	508759
1	4	0	0	1	53	454	1	1	510571
4	2	0	0	-1	31	753	2	1	512441
4	2	1	1	1	52	293	2	1	513842
1	3	1	1	-1	34	327	1	1	515214
2	3	1	1	-1	34	407	1	1	516815
1	2	0	0	1	53	0	0	0	520417
1	2	1	1	-1	32	316	1	1	522175
4	3	1	1	1	54	301	1	0	523411
2	3	1	1	-1	34	505	2	0	525033
1	3	1	1	-1	34	472	1	1	526783
2	3	1	1	-1	34	303	1	1	528126
2	1	0	0	1	53	404	1	1	529797
3	1	0	0	-1	31	410	2	1	531379
1	3	1	1	-1	32	567	1	1	532899
2	3	1	1	-1	34	406	2	0	534575
3	3	1	1	1	54	448	2	1	535864
3	3	1	1	1	54	377	2	1	537163
4	1	0	0	-1	33	581	2	1	539224
2	1	0	0	1	51	559	1	1	540889
3	4	1	1	1	52	591	2	1	542438
4	4	0	0	-1	33	453	2	1	543732
2	3	1	1	-1	32	452	1	1	545263
4	3	1	1	1	54	511	2	1	547123
1	4	1	1	-1	34	409	1	1	548795
4	4	0	0	-1	33	536	2	1	550497
4	3	1	1	1	52	447	2	1	552292
1	3	1	1	-1	34	395	1	1	554131
3	2	0	0	-1	33	762	2	1	555756
3	2	1	1	1	52	330	2	1	557024
4	3	1	1	1	54	443	2	1	558447
1	3	1	1	-1	34	302	1	1	560048
1	3	1	1	-1	34	478	1	1	561620
2	3	1	1	-1	34	509	2	0	563370
4	2	0	0	-1	33	367	2	1	564780
4	2	1	1	1	52	294	2	1	566075
1	3	1	1	-1	34	432	1	1	567808
3	3	1	1	1	54	415	2	1	569429
2	3	1	1	-1	34	406	1	1	570882
4	3	1	1	1	54	422	2	1	572358
2	1	0	0	1	53	0	0	0	575892
4	1	0	0	-1	31	567	2	1	577787
3	3	1	1	1	52	342	2	1	579445
1	3	1	1	-1	34	350	1	1	580675
2	2	0	0	1	53	484	1	1	582558
2	2	1	1	-1	32	404	1	1	584210
1	3	1	1	-1	34	333	1	1	585404
1	3	1	1	-1	34	308	1	1	586666
3	4	1	1	1	54	244	2	1	588238
1	4	0	0	1	53	432	1	1	591501
1	1	0	0	1	51	325	1	1	593264
4	1	0	0	-1	31	534	2	1	595298
3	1	0	0	-1	31	239	2	1	596703
3	1	0	0	-1	31	278	2	1	597824
2	1	0	0	1	51	269	1	1	599157
3	1	0	0	-1	31	375	2	1	601005
1	3	1	1	-1	32	400	1	1	602477
1	3	1	1	-1	34	358	1	1	603953
4	2	0	0	-1	33	365	2	1	605500
3	2	1	1	1	52	338	2	1	606844
4	4	1	1	1	54	531	2	1	608729
4	4	0	0	-1	33	335	2	1	610534
3	2	0	0	-1	31	301	2	1	611726
4	2	1	1	1	52	403	2	1	613063
4	2	0	0	-1	33	308	2	1	614273
3	2	1	1	1	52	293	1	0	615712
4	2	0	0	-1	33	369	2	1	617480
4	2	1	1	1	52	298	2	1	619066
3	4	1	1	1	54	377	2	1	620317
4	4	0	0	-1	33	360	2	1	621739
1	4	1	1	-1	32	407	1	1	623326
2	4	0	0	1	53	368	1	1	625077
4	1	0	0	-1	31	386	1	0	626776
3	1	0	0	-1	31	322	2	1	628584
3	2	0	0	-1	31	342	2	1	630327
1	2	1	1	-1	32	327	1	1	631787
2	2	0	0	1	53	416	1	1	633233
2	2	1	1	-1	32	391	1	1	634708
3	2	0	0	-1	33	502	2	1	636038
1	2	1	1	-1	32	466	1	1	637506
4	1	0	0	-1	33	488	2	1	639009
2	1	0	0	1	51	636	2	0	640808
4	4	1	1	1	52	370	2	1	641998
2	4	0	0	1	53	357	1	1	643618
3	3	1	1	1	52	445	2	1	645155
1	3	1	1	-1	34	428	1	1	646449
4	3	1	1	1	54	472	2	1	648030
4	3	1	1	1	54	314	2	1	649372
2	4	1	1	-1	34	408	2	0	651239
3	4	0	0	-1	33	389	2	1	652641
2	1	0	0	1	51	518	1	1	654385
1	1	0	0	1	51	611	1	1	656486
1	3	1	1	-1	32	392	1	1	657953
4	3	1	1	1	54	391	2	1	659160
2	3	1	1	-1	34	425	1	1	660871
3	3	1	1	1	54	296	2	1	662384
2	2	0	0	1	53	439	2	0	664315
1	2	1	1	-1	32	318	1	1	666131
2	2	0	0	1	53	258	1	1	667508
3	2	1	1	1	52	317	2	1	672909
3	4	1	1	1	54	393	2	1	674388
2	4	0	0	1	53	494	1	1	676022
4	2	0	0	-1	31	546	2	1	677559
2	2	1	1	-1	32	472	1	1	679368
2	2	0	0	1	53	574	1	1	681439
3	2	1	1	1	52	369	2	1	682642
2	4	1	1	-1	34	484	1	1	684043
1	4	0	0	1	53	453	1	1	685983
2	1	0	0	1	51	407	1	1	687459
1	1	0	0	1	51	313	1	1	688728
2	1	0	0	1	51	321	1	1	690216
1	1	0	0	1	51	266	1	1	691755
2	1	0	0	1	51	376	1	1	693212
3	1	0	0	-1	31	427	2	1	694643
3	2	0	0	-1	31	278	2	1	695997
2	2	1	1	-1	32	435	1	1	697491
3	1	0	0	-1	33	430	2	1	698921
4	1	0	0	-1	31	464	1	0	700314
1	1	0	0	1	51	410	1	1	701902
3	1	0	0	-1	31	428	2	1	703748
2	1	0	0	1	51	382	1	1	705441
3	1	0	0	-1	31	437	1	0	706722
3	2	0	0	-1	31	432	2	1	708444
1	2	1	1	-1	32	417	1	1	709702
2	2	0	0	1	53	583	2	0	711671
4	2	1	1	1	52	536	2	1	713630
2	2	0	0	1	53	498	1	1	715526
1	2	1	1	-1	32	505	2	0	717357
2	2	0	0	1	53	451	1	1	718666
1	2	1	1	-1	32	315	1	1	719831
2	3	1	1	-1	34	487	1	1	721548
4	3	1	1	1	54	407	2	1	723309
2	1	0	0	1	53	406	1	1	724821
3	1	0	0	-1	31	247	2	1	726515
2	3	1	1	-1	32	539	1	1	728245
4	3	1	1	1	54	273	2	1	729613
3	1	0	0	-1	33	406	1	0	731223
3	1	0	0	-1	31	292	2	1	732923
4	3	1	1	1	52	273	2	1	734496
2	3	1	1	-1	34	411	1	1	735860
3	3	1	1	1	54	470	2	1	737806
4	3	1	1	1	54	399	2	1	739098
1	4	1	1	-1	34	432	1	1	741015
1	4	0	0	1	53	577	1	1	742769
4	2	0	0	-1	31	363	2	1	743967
1	2	1	1	-1	32	539	1	1	745917
1	3	1	1	-1	34	452	1	1	747228
4	3	1	1	1	54	555	2	1	749152
3	2	0	0	-1	33	331	2	1	750404
2	2	1	1	-1	32	491	1	1	754410
2	3	1	1	-1	34	364	1	1	755704
1	3	1	1	-1	34	277	1	1	757425
4	3	1	1	1	54	425	1	0	759038
4	3	1	1	1	54	347	1	0	760245
2	4	1	1	-1	34	466	1	1	761547
3	4	0	0	-1	33	534	2	1	763147
3	4	1	1	1	52	360	2	1	764387
1	4	0	0	1	53	508	1	1	765836
3	1	0	0	-1	31	0	0	0	769307
3	1	0	0	-1	31	341	2	1	770628
2	2	0	0	1	51	408	1	1	772439
2	2	1	1	-1	32	973	1	1	774688
3	2	0	0	-1	33	467	2	1	775973
1	2	1	1	-1	32	394	1	1	777619
2	2	0	0	1	53	567	2	0	779029
3	2	1	1	1	52	497	2	1	780378
1	1	0	0	1	53	418	1	1	782230
4	1	0	0	-1	31	705	2	1	784112
1	1	0	0	1	51	294	1	1	785361
4	1	0	0	-1	31	379	2	1	786722
1	4	1	1	-1	32	297	2	0	788085
3	4	0	0	-1	33	476	2	1	789662
2	1	0	0	1	51	721	1	1	791437
4	1	0	0	-1	31	506	2	1	792945
2	1	0	0	1	51	482	1	1	794666
4	1	0	0	-1	31	478	1	0	796012
3	4	1	1	1	52	561	2	1	797445
3	4	0	0	-1	33	339	2	1	798693
1	2	0	0	1	51	409	1	1	800205
4	2	1	1	1	52	486	2	1	801772
3	1	0	0	-1	33	387	1	0	803062
4	1	0	0	-1	31	395	2	1	804865
3	3	1	1	1	52	371	2	1	806555
4	3	1	1	1	54	313	2	1	808097
4	4	1	1	1	54	304	2	1	809535
3	4	0	0	-1	33	338	2	1	811334
3	3	1	1	1	52	326	2	1	812662
1	3	1	1	-1	34	433	1	1	814369
2	2	0	0	1	53	286	1	1	815542
1	2	1	1	-1	32	334	2	0	817119
3	3	1	1	1	54	384	2	1	818458
2	3	1	1	-1	34	372	2	0	819985
3	4	1	1	1	54	724	2	1	822159
3	4	0	0	-1	33	756	2	1	824095
1	1	0	0	1	51	423	1	1	825680
2	1	0	0	1	51	273	1	1	826908
3	3	1	1	1	52	555	2	1	828572
2	3	1	1	-1	34	506	1	1	830280
3	4	1	1	1	54	420	2	1	831685
4	4	0	0	-1	33	532	1	0	835588
