# Supplementary material for: Frequency Band-Specific Electrical Brain Stimulation Modulates Cognitive Control Processes
Source: PLoS One. 2015 Sep 25;10(9):e0138984. doi: 10.1371/journal.pone.0138984 (PMC4583279; doi:10.1371/journal.pone.0138984)
Supplement: S2 File — This zip archive contains the necessary Matlab code, SPSS syntax, SPSS data and raw logfile data to perform the analyses described in the paper. EEG data and Matlab code to extract peak frequencies are available upon request (joramvandriel@gmail.com). (ZIP) [file pone.0138984.s002.zip › S2_File/rawdata/alpha/pp16_simonC1_POST-STIM.txt]

1	3	1	1	-1	32	349	1	1	3181
4	3	1	1	1	54	332	2	1	4460
4	2	0	0	-1	33	420	2	1	5693
2	2	1	1	-1	32	358	1	1	7112
1	2	0	0	1	53	296	1	1	8891
4	2	1	1	1	52	318	1	0	10048
4	3	1	1	1	54	460	2	1	11666
1	3	1	1	-1	34	359	1	1	12915
1	3	1	1	-1	34	401	1	1	14514
3	3	1	1	1	54	371	2	1	15923
3	2	0	0	-1	33	392	2	1	17434
4	2	1	1	1	52	273	2	1	18707
4	3	1	1	1	54	271	2	1	20029
1	3	1	1	-1	34	320	1	1	21634
1	4	1	1	-1	34	319	1	1	22911
4	4	0	0	-1	33	328	2	1	24240
3	2	0	0	-1	31	263	2	1	25590
4	2	1	1	1	52	372	2	1	27410
1	2	0	0	1	53	281	1	1	29152
1	2	1	1	-1	32	367	1	1	30426
3	4	1	1	1	54	357	2	1	31802
2	4	0	0	1	53	353	2	0	33590
4	3	1	1	1	52	414	2	1	35472
3	3	1	1	1	54	247	2	1	37017
1	1	0	0	1	53	394	1	1	38254
1	1	0	0	1	51	289	1	1	39539
4	2	0	0	-1	31	284	2	1	41236
2	2	1	1	-1	32	363	1	1	42533
3	2	0	0	-1	33	467	2	1	43898
2	2	1	1	-1	32	489	1	1	45574
1	3	1	1	-1	34	307	1	1	46724
2	3	1	1	-1	34	394	1	1	48411
3	3	1	1	1	54	353	2	1	50088
3	3	1	1	1	54	360	2	1	51765
4	1	0	0	-1	33	368	1	0	53219
1	1	0	0	1	51	452	1	1	54865
3	2	0	0	-1	31	458	2	1	56564
3	2	1	1	1	52	370	2	1	58217
1	2	0	0	1	53	426	1	1	59959
2	2	1	1	-1	32	296	2	0	61750
3	1	0	0	-1	33	464	2	1	63089
3	1	0	0	-1	31	336	2	1	64342
2	4	1	1	-1	32	275	2	0	65895
2	4	0	0	1	53	671	1	1	67495
1	2	0	0	1	51	387	1	1	69315
4	2	1	1	1	52	524	2	1	70986
3	3	1	1	1	54	376	2	1	72374
3	3	1	1	1	54	257	2	1	73970
1	2	0	0	1	53	380	1	1	75358
1	2	1	1	-1	32	501	1	1	80533
4	2	0	0	-1	33	519	2	1	82047
1	2	1	1	-1	32	393	1	1	83881
4	1	0	0	-1	33	562	2	1	85813
3	1	0	0	-1	31	520	2	1	87232
4	3	1	1	1	52	330	1	0	88394
4	3	1	1	1	54	347	2	1	90241
1	3	1	1	-1	34	393	1	1	91626
3	3	1	1	1	54	482	2	1	93317
3	4	1	1	1	54	476	2	1	95025
2	4	0	0	1	53	376	1	1	96448
1	3	1	1	-1	32	359	1	1	97988
3	3	1	1	1	54	345	2	1	99652
2	4	1	1	-1	34	381	1	1	101382
1	4	0	0	1	53	571	1	1	103115
4	2	0	0	-1	31	239	2	1	104759
4	2	1	1	1	52	214	2	1	105954
3	3	1	1	1	54	296	2	1	107203
3	3	1	1	1	54	237	2	1	108909
2	4	1	1	-1	34	259	1	1	110354
4	4	0	0	-1	33	579	2	1	111814
2	3	1	1	-1	32	488	1	1	113504
3	3	1	1	1	54	429	2	1	115055
4	3	1	1	1	54	264	2	1	116536
2	3	1	1	-1	34	260	1	1	117873
4	2	0	0	-1	33	427	2	1	119184
1	2	1	1	-1	32	518	1	1	121006
3	1	0	0	-1	33	429	2	1	122518
1	1	0	0	1	51	286	2	0	124234
2	1	0	0	1	51	348	1	1	125451
2	1	0	0	1	51	232	1	1	127113
3	1	0	0	-1	31	383	2	1	129002
1	1	0	0	1	51	331	1	1	130466
4	4	1	1	1	52	408	1	0	132263
2	4	0	0	1	53	486	1	1	133859
2	1	0	0	1	51	510	1	1	135393
1	1	0	0	1	51	543	1	1	136909
3	2	0	0	-1	31	401	2	1	138565
4	2	1	1	1	52	270	2	1	140196
4	1	0	0	-1	33	265	2	1	141282
1	1	0	0	1	51	221	2	0	142412
1	3	1	1	-1	32	401	1	1	143856
2	3	1	1	-1	34	501	2	0	145290
2	3	1	1	-1	34	453	1	1	146895
4	3	1	1	1	54	424	2	1	148372
2	1	0	0	1	53	647	1	1	150181
2	1	0	0	1	51	274	1	1	151672
3	4	1	1	1	52	432	2	1	153178
2	4	0	0	1	53	489	1	1	154569
1	2	0	0	1	51	386	1	1	155815
2	2	1	1	-1	32	381	1	1	160925
2	4	1	1	-1	34	278	1	1	162418
1	4	0	0	1	53	255	1	1	163514
4	2	0	0	-1	31	508	2	1	165399
4	2	1	1	1	52	254	2	1	166743
1	1	0	0	1	53	328	2	0	168095
4	1	0	0	-1	31	515	2	1	169502
2	1	0	0	1	51	696	1	1	171125
3	1	0	0	-1	31	484	2	1	172477
3	1	0	0	-1	31	368	2	1	174171
4	1	0	0	-1	31	286	2	1	175803
1	1	0	0	1	51	328	1	1	177238
2	1	0	0	1	51	313	1	1	178401
2	4	1	1	-1	32	289	1	1	179577
1	4	0	0	1	53	359	1	1	181379
4	2	0	0	-1	31	418	2	1	183175
3	2	1	1	1	52	251	2	1	184861
3	1	0	0	-1	33	306	2	1	186609
2	1	0	0	1	51	462	1	1	188413
2	1	0	0	1	51	332	1	1	189658
3	1	0	0	-1	31	251	2	1	191226
4	3	1	1	1	52	237	2	1	192586
2	3	1	1	-1	34	452	1	1	194246
3	1	0	0	-1	33	289	1	0	195664
3	1	0	0	-1	31	565	2	1	197083
2	3	1	1	-1	32	374	2	0	198311
2	3	1	1	-1	34	423	1	1	199906
4	2	0	0	-1	33	374	1	0	201122
4	2	1	1	1	52	539	2	1	203156
1	3	1	1	-1	34	430	1	1	204593
2	3	1	1	-1	34	511	1	1	206197
3	2	0	0	-1	33	520	2	1	207785
1	2	1	1	-1	32	446	1	1	209628
4	4	1	1	1	54	562	2	1	211014
1	4	0	0	1	53	445	1	1	212650
4	3	1	1	1	52	383	2	1	214302
4	3	1	1	1	54	314	2	1	215468
3	1	0	0	-1	33	369	1	0	217017
1	1	0	0	1	51	370	1	1	218870
2	2	0	0	1	51	282	1	1	220499
1	2	1	1	-1	32	374	1	1	222344
1	3	1	1	-1	34	318	1	1	223864
4	3	1	1	1	54	474	2	1	225525
4	3	1	1	1	54	336	2	1	227267
1	3	1	1	-1	34	317	1	1	228648
2	4	1	1	-1	34	363	1	1	230071
2	4	0	0	1	53	508	1	1	231542
1	4	1	1	-1	32	284	1	1	233038
2	4	0	0	1	53	421	1	1	234349
3	1	0	0	-1	31	445	2	1	235756
2	1	0	0	1	51	353	1	1	239377
4	2	0	0	-1	31	512	2	1	240948
2	2	1	1	-1	32	291	2	0	242566
1	3	1	1	-1	34	268	1	1	243702
4	3	1	1	1	54	399	2	1	245424
4	2	0	0	-1	33	439	1	0	246775
1	2	1	1	-1	32	324	1	1	248120
4	4	1	1	1	54	378	1	0	249841
3	4	0	0	-1	33	421	2	1	251617
1	2	0	0	1	51	426	1	1	253219
4	2	1	1	1	52	536	2	1	255136
4	4	1	1	1	54	330	2	1	256277
1	4	0	0	1	53	505	1	1	258063
4	4	1	1	1	52	443	2	1	259464
2	4	0	0	1	53	320	2	0	260925
3	1	0	0	-1	31	509	2	1	262840
2	1	0	0	1	51	811	1	1	264694
1	1	0	0	1	51	315	1	1	266525
2	1	0	0	1	51	529	1	1	267913
2	3	1	1	-1	32	374	1	1	269401
3	3	1	1	1	54	407	2	1	271154
4	3	1	1	1	54	316	2	1	272338
3	3	1	1	1	54	459	2	1	273844
2	1	0	0	1	53	533	1	1	275628
4	1	0	0	-1	31	485	2	1	277167
1	4	1	1	-1	32	302	2	0	278768
1	4	0	0	1	53	343	1	1	279954
4	2	0	0	-1	31	510	2	1	281815
3	2	1	1	1	52	503	2	1	283170
3	1	0	0	-1	33	273	2	1	284536
2	1	0	0	1	51	343	1	1	285925
1	3	1	1	-1	32	380	2	0	287231
3	3	1	1	1	54	511	2	1	288918
4	1	0	0	-1	33	594	2	1	290973
3	1	0	0	-1	31	365	2	1	292785
2	1	0	0	1	51	379	1	1	294025
2	1	0	0	1	51	306	1	1	295563
4	1	0	0	-1	31	322	2	1	296780
4	1	0	0	-1	31	318	2	1	298222
3	2	0	0	-1	31	326	2	1	299392
1	2	1	1	-1	32	488	1	1	301302
2	1	0	0	1	53	509	2	0	303302
2	1	0	0	1	51	295	1	1	304463
3	2	0	0	-1	31	397	2	1	305821
4	2	1	1	1	52	409	2	1	307173
4	2	0	0	-1	33	334	2	1	308867
1	2	1	1	-1	32	415	1	1	310152
2	3	1	1	-1	34	316	1	1	311506
2	3	1	1	-1	34	255	1	1	312754
4	3	1	1	1	54	370	2	1	314201
2	3	1	1	-1	34	378	1	1	318739
2	2	0	0	1	53	459	1	1	320659
3	2	1	1	1	52	384	2	1	322012
4	4	1	1	1	54	306	2	1	323209
2	4	0	0	1	53	268	2	0	324825
1	1	0	0	1	51	300	1	1	326310
3	1	0	0	-1	31	548	2	1	328088
3	3	1	1	1	52	440	2	1	329375
4	3	1	1	1	54	346	2	1	330598
1	1	0	0	1	53	289	2	0	332049
4	1	0	0	-1	31	564	2	1	333498
2	2	0	0	1	51	403	1	1	335232
2	2	1	1	-1	32	367	1	1	336851
3	3	1	1	1	54	424	2	1	338214
2	3	1	1	-1	34	429	1	1	339532
2	2	0	0	1	53	280	1	1	340652
3	2	1	1	1	52	423	2	1	342255
2	4	1	1	-1	34	549	1	1	344236
4	4	0	0	-1	33	451	1	0	345610
1	2	0	0	1	51	494	1	1	347520
4	2	1	1	1	52	441	1	0	348794
3	4	1	1	1	54	572	2	1	350658
1	4	0	0	1	53	394	1	1	352420
4	3	1	1	1	52	524	2	1	353942
2	3	1	1	-1	34	432	1	1	355587
4	4	1	1	1	54	366	2	1	357131
3	4	0	0	-1	33	657	1	0	358975
3	1	0	0	-1	31	384	1	0	360524
4	1	0	0	-1	31	430	2	1	361939
2	1	0	0	1	51	501	1	1	363627
2	1	0	0	1	51	489	1	1	365604
1	3	1	1	-1	32	294	1	1	366973
4	3	1	1	1	54	252	2	1	368498
3	4	1	1	1	54	297	2	1	369989
2	4	0	0	1	53	312	2	0	371515
2	1	0	0	1	51	579	1	1	373248
4	1	0	0	-1	31	477	2	1	374742
2	3	1	1	-1	32	498	1	1	376458
1	3	1	1	-1	34	724	1	1	378619
4	4	1	1	1	54	389	2	1	380262
2	4	0	0	1	53	655	1	1	382174
1	2	0	0	1	51	285	1	1	383543
2	2	1	1	-1	32	356	2	0	384759
4	2	0	0	-1	33	584	2	1	386189
2	2	1	1	-1	32	438	1	1	388068
3	3	1	1	1	54	402	2	1	389573
4	3	1	1	1	54	336	2	1	391093
2	4	1	1	-1	34	334	1	1	392247
2	4	0	0	1	53	324	1	1	393766
3	1	0	0	-1	31	342	2	1	395425
2	1	0	0	1	51	406	1	1	400279
1	4	1	1	-1	32	300	1	1	401889
3	4	0	0	-1	33	387	2	1	403124
1	4	1	1	-1	32	449	1	1	404647
2	4	0	0	1	53	456	2	0	406493
4	4	1	1	1	52	452	2	1	408462
2	4	0	0	1	53	365	1	1	410017
1	3	1	1	-1	32	379	1	1	411217
2	3	1	1	-1	34	283	1	1	412991
3	2	0	0	-1	33	549	2	1	414921
2	2	1	1	-1	32	460	1	1	416322
1	3	1	1	-1	34	326	1	1	417689
4	3	1	1	1	54	453	2	1	419459
2	3	1	1	-1	34	355	1	1	421306
3	3	1	1	1	54	409	2	1	422845
3	3	1	1	1	54	394	2	1	424114
4	3	1	1	1	54	639	2	1	425715
1	1	0	0	1	53	337	2	0	426979
3	1	0	0	-1	31	522	2	1	428568
2	4	1	1	-1	32	372	1	1	430392
2	4	0	0	1	53	429	1	1	431974
3	4	1	1	1	52	419	2	1	433535
2	4	0	0	1	53	308	1	1	434775
1	4	1	1	-1	32	463	2	0	436178
2	4	0	0	1	53	605	2	0	437726
4	4	1	1	1	52	681	2	1	439508
3	4	0	0	-1	33	308	2	1	441064
2	3	1	1	-1	32	489	1	1	442893
4	3	1	1	1	54	385	2	1	444534
1	4	1	1	-1	34	293	1	1	445974
4	4	0	0	-1	33	397	1	0	447556
4	1	0	0	-1	31	377	2	1	448813
1	1	0	0	1	51	648	1	1	450376
3	4	1	1	1	52	528	2	1	452176
1	4	0	0	1	53	506	1	1	453809
1	4	1	1	-1	32	535	1	1	455511
4	4	0	0	-1	33	588	2	1	457471
1	1	0	0	1	51	454	1	1	459097
2	1	0	0	1	51	818	1	1	461049
2	2	0	0	1	51	352	1	1	462240
1	2	1	1	-1	32	388	2	0	463540
2	4	1	1	-1	34	411	1	1	464922
2	4	0	0	1	53	438	1	1	466251
4	2	0	0	-1	31	487	2	1	467687
4	2	1	1	1	52	356	2	1	468890
2	3	1	1	-1	34	446	1	1	470643
3	3	1	1	1	54	494	2	1	472242
4	1	0	0	-1	33	451	2	1	473711
3	1	0	0	-1	31	518	2	1	475693
4	1	0	0	-1	31	404	2	1	477548
3	1	0	0	-1	31	329	2	1	482164
1	1	0	0	1	51	402	1	1	483839
3	1	0	0	-1	31	403	2	1	485420
3	2	0	0	-1	31	341	2	1	486852
1	2	1	1	-1	32	411	1	1	488198
2	2	0	0	1	53	394	1	1	489672
3	2	1	1	1	52	561	2	1	491125
2	4	1	1	-1	34	398	1	1	492371
3	4	0	0	-1	33	411	1	0	494175
1	4	1	1	-1	32	332	1	1	495818
1	4	0	0	1	53	372	1	1	497553
4	4	1	1	1	52	454	2	1	498845
4	4	0	0	-1	33	359	2	1	500199
1	4	1	1	-1	32	414	1	1	501697
4	4	0	0	-1	33	434	1	0	502948
3	1	0	0	-1	31	528	1	0	504420
3	1	0	0	-1	31	484	2	1	506101
4	4	1	1	1	52	504	2	1	508096
1	4	0	0	1	53	413	1	1	509350
4	3	1	1	1	52	626	2	1	511455
1	3	1	1	-1	34	398	1	1	513133
3	2	0	0	-1	33	423	2	1	514456
2	2	1	1	-1	32	424	1	1	515826
4	2	0	0	-1	33	460	2	1	517722
2	2	1	1	-1	32	500	1	1	519199
3	3	1	1	1	54	433	2	1	521131
1	3	1	1	-1	34	389	1	1	522494
2	2	0	0	1	53	503	2	0	524499
2	2	1	1	-1	32	456	1	1	526014
1	2	0	0	1	53	308	1	1	527633
1	2	1	1	-1	32	415	1	1	529329
3	2	0	0	-1	33	336	1	0	530917
4	2	1	1	1	52	380	2	1	532770
1	3	1	1	-1	34	330	1	1	534086
1	3	1	1	-1	34	373	1	1	535939
3	4	1	1	1	54	283	2	1	537555
2	4	0	0	1	53	484	1	1	538935
2	3	1	1	-1	32	280	1	1	540542
4	3	1	1	1	54	334	2	1	542165
2	3	1	1	-1	34	608	1	1	543787
4	3	1	1	1	54	560	2	1	545781
1	2	0	0	1	53	404	1	1	547249
4	2	1	1	1	52	330	1	0	549042
2	3	1	1	-1	34	508	1	1	550599
3	3	1	1	1	54	443	1	0	551884
3	4	1	1	1	54	349	2	1	553302
2	4	0	0	1	53	276	2	0	555025
2	2	0	0	1	51	630	1	1	557112
4	2	1	1	1	52	553	2	1	558563
2	1	0	0	1	53	443	1	1	560370
4	1	0	0	-1	31	434	2	1	563801
1	4	1	1	-1	32	413	1	1	565595
2	4	0	0	1	53	420	1	1	567522
1	2	0	0	1	51	336	1	1	569017
3	2	1	1	1	52	507	2	1	570506
3	3	1	1	1	54	303	2	1	571762
2	3	1	1	-1	34	336	1	1	573022
2	4	1	1	-1	34	489	1	1	574581
3	4	0	0	-1	33	466	2	1	576355
1	4	1	1	-1	32	446	1	1	578100
4	4	0	0	-1	33	462	2	1	579647
2	3	1	1	-1	32	426	2	0	581038
1	3	1	1	-1	34	305	1	1	582631
4	2	0	0	-1	33	402	1	0	583966
2	2	1	1	-1	32	444	2	0	585912
3	3	1	1	1	54	589	2	1	587608
2	3	1	1	-1	34	504	1	1	589503
4	1	0	0	-1	33	360	1	0	590831
3	1	0	0	-1	31	822	2	1	592916
4	1	0	0	-1	31	476	2	1	594710
3	1	0	0	-1	31	404	2	1	596241
4	2	0	0	-1	31	272	2	1	597506
2	2	1	1	-1	32	366	1	1	598935
3	4	1	1	1	54	355	2	1	600355
4	4	0	0	-1	33	345	1	0	602067
4	3	1	1	1	52	544	2	1	604060
1	3	1	1	-1	34	471	1	1	605626
3	3	1	1	1	54	584	2	1	607261
2	3	1	1	-1	34	551	1	1	609131
2	3	1	1	-1	34	452	1	1	610600
3	3	1	1	1	54	455	2	1	612232
4	2	0	0	-1	33	293	2	1	613344
4	2	1	1	1	52	351	2	1	614764
1	4	1	1	-1	34	326	1	1	616149
4	4	0	0	-1	33	660	2	1	618207
2	3	1	1	-1	32	400	1	1	619771
1	3	1	1	-1	34	403	1	1	621590
2	2	0	0	1	53	376	2	0	623056
4	2	1	1	1	52	574	2	1	624678
2	2	0	0	1	53	362	2	0	626427
2	2	1	1	-1	32	443	2	0	628272
4	4	1	1	1	54	498	2	1	630213
1	4	0	0	1	53	374	1	1	631936
3	1	0	0	-1	31	536	2	1	633506
1	1	0	0	1	51	275	1	1	635028
3	1	0	0	-1	31	296	2	1	636188
4	1	0	0	-1	31	508	1	0	638176
1	1	0	0	1	51	445	1	1	639793
1	1	0	0	1	51	421	1	1	641460
3	2	0	0	-1	31	461	2	1	643355
3	2	1	1	1	52	395	2	1	647932
2	1	0	0	1	53	363	2	0	649772
1	1	0	0	1	51	467	2	0	651682
2	4	1	1	-1	32	310	1	1	653418
4	4	0	0	-1	33	458	2	1	655257
2	2	0	0	1	51	408	1	1	657171
1	2	1	1	-1	32	411	1	1	658563
2	2	0	0	1	53	410	2	0	660227
1	2	1	1	-1	32	476	1	1	661534
1	2	0	0	1	53	308	1	1	663334
3	2	1	1	1	52	370	2	1	664803
3	4	1	1	1	54	384	2	1	666243
4	4	0	0	-1	33	465	2	1	667707
2	4	1	1	-1	32	518	1	1	669332
4	4	0	0	-1	33	310	1	0	670683
4	2	0	0	-1	31	421	2	1	672306
1	2	1	1	-1	32	505	1	1	674221
1	4	1	1	-1	34	596	1	1	675896
4	4	0	0	-1	33	591	2	1	678005
2	2	0	0	1	51	801	1	1	679773
3	2	1	1	1	52	547	2	1	681382
2	3	1	1	-1	34	556	1	1	682891
2	3	1	1	-1	34	309	1	1	684680
1	1	0	0	1	53	269	1	1	686165
3	1	0	0	-1	31	342	2	1	687982
1	2	0	0	1	51	376	1	1	689611
4	2	1	1	1	52	374	2	1	691262
1	4	1	1	-1	34	417	1	1	693159
1	4	0	0	1	53	366	1	1	694583
3	1	0	0	-1	31	428	2	1	696339
3	1	0	0	-1	31	343	2	1	697625
1	3	1	1	-1	32	516	1	1	699059
3	3	1	1	1	54	397	2	1	700513
1	1	0	0	1	53	550	1	1	702005
2	1	0	0	1	51	280	1	1	703236
4	1	0	0	-1	31	379	2	1	705078
2	1	0	0	1	51	326	1	1	706562
4	1	0	0	-1	31	445	2	1	708155
2	1	0	0	1	51	572	1	1	709934
3	3	1	1	1	52	465	1	0	711685
3	3	1	1	1	54	483	2	1	713408
1	3	1	1	-1	34	399	1	1	714679
2	3	1	1	-1	34	418	2	0	716187
2	2	0	0	1	53	349	1	1	717811
1	2	1	1	-1	32	412	1	1	719549
2	3	1	1	-1	34	336	1	1	721099
4	3	1	1	1	54	517	2	1	722461
1	4	1	1	-1	34	589	1	1	724478
1	4	0	0	1	53	368	1	1	725669
3	2	0	0	-1	31	457	2	1	727515
3	2	1	1	1	52	336	2	1	732037
4	4	1	1	1	54	425	2	1	733571
2	4	0	0	1	53	581	1	1	735546
2	3	1	1	-1	32	388	1	1	736984
3	3	1	1	1	54	460	2	1	738385
4	4	1	1	1	54	788	2	1	740156
2	4	0	0	1	53	418	1	1	741550
2	3	1	1	-1	32	346	1	1	743001
3	3	1	1	1	54	394	2	1	744307
3	1	0	0	-1	33	430	2	1	745929
2	1	0	0	1	51	334	1	1	747126
3	1	0	0	-1	31	409	2	1	748759
1	1	0	0	1	51	224	1	1	749849
1	1	0	0	1	51	324	1	1	751289
2	1	0	0	1	51	276	1	1	752649
4	4	1	1	1	52	277	1	0	754381
3	4	0	0	-1	33	342	2	1	755893
3	1	0	0	-1	31	274	2	1	757257
1	1	0	0	1	51	340	1	1	758747
3	4	1	1	1	52	489	2	1	760550
1	4	0	0	1	53	379	2	0	762419
3	4	1	1	1	52	418	2	1	763662
1	4	0	0	1	53	523	1	1	765021
4	3	1	1	1	52	399	2	1	766459
3	3	1	1	1	54	694	2	1	768018
2	4	1	1	-1	34	433	1	1	769371
4	4	0	0	-1	33	388	2	1	771020
1	2	0	0	1	51	439	1	1	772922
2	2	1	1	-1	32	428	2	0	774712
3	4	1	1	1	54	607	2	1	776209
3	4	0	0	-1	33	500	2	1	777756
1	1	0	0	1	51	338	1	1	779328
2	1	0	0	1	51	311	1	1	780661
1	1	0	0	1	51	341	1	1	782304
4	1	0	0	-1	31	359	2	1	784004
3	1	0	0	-1	31	382	2	1	785296
2	1	0	0	1	51	254	1	1	786484
3	3	1	1	1	52	393	1	0	787964
3	3	1	1	1	54	690	2	1	789907
2	2	0	0	1	53	478	1	1	791432
3	2	1	1	1	52	459	2	1	793265
2	3	1	1	-1	34	443	1	1	794591
3	3	1	1	1	54	431	2	1	796423
3	1	0	0	-1	33	276	1	0	797755
2	1	0	0	1	51	350	1	1	798974
3	1	0	0	-1	31	364	2	1	800490
4	1	0	0	-1	31	398	1	0	801978
3	4	1	1	1	52	493	2	1	803783
3	4	0	0	-1	33	511	2	1	805634
2	1	0	0	1	51	367	1	1	807374
1	1	0	0	1	51	407	1	1	812093
