# Supplementary material for: Frequency Band-Specific Electrical Brain Stimulation Modulates Cognitive Control Processes
Source: PLoS One. 2015 Sep 25;10(9):e0138984. doi: 10.1371/journal.pone.0138984 (PMC4583279; doi:10.1371/journal.pone.0138984)
Supplement: S2 File — This zip archive contains the necessary Matlab code, SPSS syntax, SPSS data and raw logfile data to perform the analyses described in the paper. EEG data and Matlab code to extract peak frequencies are available upon request (joramvandriel@gmail.com). (ZIP) [file pone.0138984.s002.zip › S2_File/rawdata/alpha/pp17_simonA2_PRE-STIM_EEG.txt]

4	2	0	0	1	51	477	2	1	8486
4	2	1	1	-1	32	401	2	1	10062
1	1	0	0	-1	33	363	1	1	11576
3	1	0	0	1	51	353	2	1	12927
1	4	1	1	1	52	402	1	1	14530
1	4	0	0	-1	33	534	1	1	16347
4	1	0	0	1	51	299	2	1	17720
3	1	0	0	1	51	366	2	1	19123
3	1	0	0	1	51	274	2	1	20570
1	1	0	0	-1	31	632	1	1	22622
1	1	0	0	-1	31	322	1	1	23821
4	1	0	0	1	51	358	2	1	25155
1	4	1	1	1	52	389	1	1	27051
4	4	0	0	1	53	386	1	0	28276
4	4	1	1	-1	32	510	1	0	29611
2	4	0	0	-1	33	512	1	1	31530
4	2	0	0	1	51	475	2	1	33055
2	2	1	1	1	52	452	1	1	34725
4	1	0	0	1	53	536	2	1	36215
1	1	0	0	-1	31	361	2	0	37861
1	1	0	0	-1	31	372	1	1	39539
4	1	0	0	1	51	419	2	1	40859
2	4	1	1	1	52	397	1	1	42694
2	4	0	0	-1	33	514	1	1	44710
1	3	1	1	1	52	337	1	1	45953
3	3	1	1	-1	34	424	2	1	47771
3	3	1	1	-1	34	524	2	1	49361
2	3	1	1	1	54	464	1	1	50945
4	1	0	0	1	53	530	2	1	52533
4	1	0	0	1	51	324	2	1	54218
1	1	0	0	-1	31	379	1	1	56027
3	1	0	0	1	51	379	2	1	57386
2	4	1	1	1	52	313	2	0	58796
2	4	0	0	-1	33	379	1	1	60496
1	3	1	1	1	52	439	1	1	62332
3	3	1	1	-1	34	369	2	1	63792
4	3	1	1	-1	34	589	2	1	65634
3	3	1	1	-1	34	415	2	1	67197
1	3	1	1	1	54	291	1	1	68611
2	3	1	1	1	54	473	1	1	70146
4	2	0	0	1	53	496	2	1	71816
3	2	1	1	-1	32	463	2	1	73271
2	2	0	0	-1	33	483	1	1	74936
1	2	1	1	1	52	568	1	1	76367
4	3	1	1	-1	34	599	2	1	78451
4	3	1	1	-1	34	412	2	1	79804
1	1	0	0	-1	33	425	1	1	81175
1	1	0	0	-1	31	342	1	1	82766
4	4	1	1	-1	32	410	2	1	84468
3	4	0	0	1	53	473	2	1	91390
4	2	0	0	1	51	453	2	1	92845
2	2	1	1	1	52	403	1	1	94463
4	2	0	0	1	53	500	2	1	95959
3	2	1	1	-1	32	494	2	1	97440
2	3	1	1	1	54	395	1	1	99087
3	3	1	1	-1	34	350	2	1	100526
4	3	1	1	-1	34	372	2	1	102338
2	3	1	1	1	54	410	1	1	104004
4	4	1	1	-1	34	457	2	1	105393
2	4	0	0	-1	33	307	2	0	106694
2	1	0	0	-1	31	378	1	1	108272
1	1	0	0	-1	31	322	1	1	109596
3	4	1	1	-1	32	463	2	1	111555
3	4	0	0	1	53	534	2	1	113431
2	1	0	0	-1	31	416	1	1	114660
4	1	0	0	1	51	468	2	1	116634
1	4	1	1	1	52	440	1	1	118366
2	4	0	0	-1	33	346	1	1	120042
4	4	1	1	-1	32	407	2	1	121742
4	4	0	0	1	53	439	1	0	123132
2	3	1	1	1	52	417	1	1	124363
4	3	1	1	-1	34	391	2	1	125854
1	1	0	0	-1	33	412	1	1	127680
1	1	0	0	-1	31	320	1	1	129100
4	4	1	1	-1	32	422	2	1	130831
2	4	0	0	-1	33	373	2	0	132472
4	2	0	0	1	51	395	2	1	134332
1	2	1	1	1	52	399	1	1	135615
1	2	0	0	-1	33	369	1	1	136978
4	2	1	1	-1	32	361	2	1	138303
4	1	0	0	1	53	356	2	1	139757
1	1	0	0	-1	31	444	1	1	141011
2	3	1	1	1	52	560	2	0	142658
1	3	1	1	1	54	524	1	1	144249
2	3	1	1	1	54	354	1	1	145931
1	3	1	1	1	54	297	1	1	147592
3	4	1	1	-1	34	404	2	1	149260
1	4	0	0	-1	33	341	1	1	150488
2	1	0	0	-1	31	407	1	1	152000
3	1	0	0	1	51	330	2	1	153701
2	2	0	0	-1	31	344	1	1	155414
4	2	1	1	-1	32	348	2	1	157214
2	3	1	1	1	54	440	1	1	158904
2	3	1	1	1	54	297	1	1	160644
1	2	0	0	-1	33	424	1	1	162472
4	2	1	1	-1	32	350	2	1	164279
2	1	0	0	-1	33	352	1	1	166117
2	1	0	0	-1	31	264	1	1	167276
3	2	0	0	1	51	421	2	1	169017
4	2	1	1	-1	32	389	1	0	187456
4	4	1	1	-1	34	383	2	1	189234
1	4	0	0	-1	33	356	1	1	190416
2	3	1	1	1	52	419	2	0	192088
2	3	1	1	1	54	449	1	1	193411
3	3	1	1	-1	34	425	2	1	195029
1	3	1	1	1	54	339	1	1	196387
3	1	0	0	1	53	396	2	1	198226
3	1	0	0	1	51	386	1	0	199617
2	4	1	1	1	52	541	1	1	201513
2	4	0	0	-1	33	308	1	1	202677
4	2	0	0	1	51	509	2	1	204117
2	2	1	1	1	52	443	1	1	205848
1	4	1	1	1	54	382	1	1	207059
2	4	0	0	-1	33	359	1	1	208260
2	3	1	1	1	52	338	1	1	209488
3	3	1	1	-1	34	402	2	1	211372
3	3	1	1	-1	34	476	2	1	213176
2	3	1	1	1	54	309	1	1	214423
2	1	0	0	-1	33	303	1	1	215664
4	1	0	0	1	51	436	2	1	217495
2	4	1	1	1	52	446	2	0	218844
2	4	0	0	-1	33	527	1	1	220523
4	3	1	1	-1	32	511	2	1	222178
2	3	1	1	1	54	437	1	1	224013
1	2	0	0	-1	33	299	1	1	225754
3	2	1	1	-1	32	466	2	1	227629
2	3	1	1	1	54	418	1	1	229423
2	3	1	1	1	54	317	1	1	230877
3	3	1	1	-1	34	415	2	1	232524
4	3	1	1	-1	34	404	2	1	234305
4	4	1	1	-1	34	395	2	1	235888
1	4	0	0	-1	33	446	1	1	237185
3	2	0	0	1	51	423	2	1	238957
4	2	1	1	-1	32	521	2	1	240971
4	2	0	0	1	53	400	2	1	242357
1	2	1	1	1	52	397	1	1	243586
3	1	0	0	1	53	396	2	1	245480
2	1	0	0	-1	31	437	1	1	246874
1	3	1	1	1	52	377	1	1	248498
1	3	1	1	1	54	347	1	1	250004
3	1	0	0	1	53	364	2	1	251477
2	1	0	0	-1	31	299	1	1	252773
1	4	1	1	1	52	430	1	1	254507
3	4	0	0	1	53	386	2	1	256249
4	2	0	0	1	51	463	1	0	258066
3	2	1	1	-1	32	640	2	1	259551
3	4	1	1	-1	34	350	2	1	260933
2	4	0	0	-1	33	476	1	1	262477
3	1	0	0	1	51	400	2	1	264261
4	1	0	0	1	51	344	2	1	282240
3	2	0	0	1	51	489	2	1	283584
2	2	1	1	1	52	427	1	1	285325
3	2	0	0	1	53	330	2	1	286957
3	2	1	1	-1	32	388	2	1	288789
1	1	0	0	-1	33	393	1	1	290075
2	1	0	0	-1	31	328	1	1	291728
2	4	1	1	1	52	379	1	1	293531
4	4	0	0	1	53	370	2	1	294972
2	3	1	1	1	52	508	1	1	296372
3	3	1	1	-1	34	343	2	1	297673
2	1	0	0	-1	33	353	2	0	299419
3	1	0	0	1	51	396	2	1	301018
2	2	0	0	-1	31	609	1	1	302914
1	2	1	1	1	52	338	1	1	304251
2	1	0	0	-1	33	368	1	1	306019
2	1	0	0	-1	31	279	1	1	307289
3	1	0	0	1	51	377	2	1	309004
3	1	0	0	1	51	319	2	1	310266
1	4	1	1	1	52	427	1	1	312113
3	4	0	0	1	53	412	2	1	313823
1	4	1	1	1	52	362	1	1	315513
3	4	0	0	1	53	363	2	1	317112
2	2	0	0	-1	31	317	1	1	318376
4	2	1	1	-1	32	472	2	1	320308
1	3	1	1	1	54	362	1	1	321722
1	3	1	1	1	54	357	1	1	323157
3	4	1	1	-1	34	313	2	1	324596
1	4	0	0	-1	33	407	2	0	326397
3	1	0	0	1	51	424	2	1	327671
4	1	0	0	1	51	341	2	1	329090
2	3	1	1	1	52	346	2	0	330736
4	3	1	1	-1	34	570	2	1	332227
2	4	1	1	1	54	460	1	1	333911
3	4	0	0	1	53	335	2	1	335496
3	2	0	0	1	51	360	2	1	337005
2	2	1	1	1	52	474	1	1	338668
2	4	1	1	1	54	348	1	1	340081
1	4	0	0	-1	33	370	2	0	341319
2	2	0	0	-1	31	406	1	1	343064
1	2	1	1	1	52	382	1	1	344547
1	2	0	0	-1	33	303	1	1	346345
3	2	1	1	-1	32	380	2	1	347705
1	4	1	1	1	54	379	1	1	349584
4	4	0	0	1	53	445	2	1	350997
3	4	1	1	-1	32	500	2	1	352624
1	4	0	0	-1	33	409	2	0	354177
3	4	1	1	-1	32	419	1	0	355642
2	4	0	0	-1	33	360	1	1	356855
2	1	0	0	-1	31	315	1	1	358462
3	1	0	0	1	51	355	2	1	382485
1	4	1	1	1	52	606	1	1	383900
3	4	0	0	1	53	388	2	1	385598
2	3	1	1	1	52	349	1	1	387261
1	3	1	1	1	54	372	1	1	388828
2	1	0	0	-1	33	325	2	0	390406
3	1	0	0	1	51	382	2	1	391894
4	2	0	0	1	51	542	2	1	393578
2	2	1	1	1	52	317	1	1	395263
2	3	1	1	1	54	344	1	1	396562
3	3	1	1	-1	34	423	2	1	398136
4	1	0	0	1	53	342	2	1	399319
4	1	0	0	1	51	315	2	1	400684
3	2	0	0	1	51	306	2	1	402132
1	2	1	1	1	52	412	1	1	403940
4	3	1	1	-1	34	367	2	1	405438
3	3	1	1	-1	34	408	2	1	406763
2	1	0	0	-1	33	324	2	0	408224
3	1	0	0	1	51	454	2	1	409685
1	3	1	1	1	52	353	1	1	411320
2	3	1	1	1	54	319	1	1	412870
4	3	1	1	-1	34	353	2	1	414309
2	3	1	1	1	54	384	1	1	415818
2	1	0	0	-1	33	293	1	1	417579
3	1	0	0	1	51	396	2	1	418974
3	2	0	0	1	51	325	2	1	420342
2	2	1	1	1	52	314	2	0	422021
1	4	1	1	1	54	328	1	1	423282
1	4	0	0	-1	33	359	1	1	424750
3	3	1	1	-1	32	357	2	1	426491
1	3	1	1	1	54	448	1	1	428062
1	4	1	1	1	54	318	1	1	429434
3	4	0	0	1	53	545	2	1	431465
1	4	1	1	1	52	543	1	1	433235
2	4	0	0	-1	33	470	1	1	434534
4	2	0	0	1	51	510	2	1	435950
2	2	1	1	1	52	442	1	1	437487
2	3	1	1	1	54	302	1	1	438779
4	3	1	1	-1	34	413	2	1	440135
1	1	0	0	-1	33	371	1	1	441828
4	1	0	0	1	51	373	2	1	443045
4	1	0	0	1	51	394	2	1	444259
3	1	0	0	1	51	478	2	1	446023
1	3	1	1	1	52	308	2	0	447692
1	3	1	1	1	54	338	1	1	448908
4	2	0	0	1	53	440	2	1	450245
3	2	1	1	-1	32	407	2	1	452078
3	3	1	1	-1	34	312	2	1	453762
4	3	1	1	-1	34	407	1	0	455277
2	3	1	1	1	54	459	1	1	456994
3	3	1	1	-1	34	338	1	0	475672
4	3	1	1	-1	34	326	1	0	477048
4	3	1	1	-1	34	520	2	1	478556
2	3	1	1	1	54	404	1	1	480242
2	3	1	1	1	54	373	1	1	481818
1	4	1	1	1	54	325	1	1	483573
3	4	0	0	1	53	308	1	0	484716
4	3	1	1	-1	32	414	2	1	486527
4	3	1	1	-1	34	361	2	1	488278
2	3	1	1	1	54	378	1	1	489905
1	3	1	1	1	54	334	1	1	491481
1	3	1	1	1	54	312	1	1	492967
3	3	1	1	-1	34	422	2	1	494441
3	3	1	1	-1	34	318	2	1	495945
4	3	1	1	-1	34	316	2	1	497503
1	3	1	1	1	54	311	2	0	499286
2	3	1	1	1	54	425	1	1	500792
3	4	1	1	-1	34	430	2	1	502584
4	4	0	0	1	53	418	2	1	504125
4	2	0	0	1	51	300	2	1	505422
3	2	1	1	-1	32	341	2	1	507232
1	1	0	0	-1	33	411	1	1	508970
3	1	0	0	1	51	299	2	1	510626
3	2	0	0	1	51	357	2	1	512055
2	2	1	1	1	52	501	1	1	513457
2	4	1	1	1	54	328	1	1	514840
3	4	0	0	1	53	328	1	0	516586
1	2	0	0	-1	31	564	1	1	518605
1	2	1	1	1	52	415	1	1	519829
3	1	0	0	1	53	540	2	1	521467
4	1	0	0	1	51	351	1	0	523318
2	1	0	0	-1	31	293	1	1	524904
3	1	0	0	1	51	417	2	1	526555
4	1	0	0	1	51	443	1	0	528382
1	1	0	0	-1	31	635	1	1	530167
2	4	1	1	1	52	375	1	1	531734
4	4	0	0	1	53	363	2	1	533516
3	4	1	1	-1	32	451	2	1	535126
3	4	0	0	1	53	307	2	1	536837
4	3	1	1	-1	32	433	2	1	538778
1	3	1	1	1	54	494	1	1	540765
3	1	0	0	1	53	416	2	1	542211
2	1	0	0	-1	31	413	1	1	544056
2	3	1	1	1	52	424	1	1	545546
3	3	1	1	-1	34	441	2	1	546834
3	4	1	1	-1	34	346	2	1	548284
4	4	0	0	1	53	294	1	0	549775
4	2	0	0	1	51	466	2	1	551268
3	2	1	1	-1	32	534	2	1	553207
3	3	1	1	-1	34	325	2	1	554707
2	3	1	1	1	54	400	2	0	562230
1	2	0	0	-1	33	278	1	1	563651
4	2	1	1	-1	32	356	1	0	565153
2	4	1	1	1	54	470	1	1	566985
3	4	0	0	1	53	391	2	1	568756
3	4	1	1	-1	32	477	2	1	570088
4	4	0	0	1	53	559	2	1	571517
4	3	1	1	-1	32	349	2	1	573100
3	3	1	1	-1	34	514	1	0	574845
3	4	1	1	-1	34	436	2	1	576636
4	4	0	0	1	53	362	2	1	578476
4	1	0	0	1	51	478	1	0	580185
3	1	0	0	1	51	335	2	1	581567
1	3	1	1	1	52	293	2	0	582880
1	3	1	1	1	54	355	1	1	584671
3	1	0	0	1	53	371	2	1	586321
4	1	0	0	1	51	322	2	1	587568
1	4	1	1	1	52	688	1	1	589712
3	4	0	0	1	53	416	2	1	591153
3	1	0	0	1	51	330	2	1	592697
1	1	0	0	-1	31	290	1	1	594161
1	4	1	1	1	52	299	2	0	595323
4	4	0	0	1	53	521	2	1	597266
3	1	0	0	1	51	494	2	1	599073
4	1	0	0	1	51	548	2	1	600951
1	1	0	0	-1	31	380	1	1	602139
2	1	0	0	-1	31	573	1	1	604092
3	2	0	0	1	51	347	2	1	605534
2	2	1	1	1	52	362	2	0	606861
1	1	0	0	-1	33	498	1	1	608270
1	1	0	0	-1	31	295	1	1	609886
4	2	0	0	1	51	431	2	1	611545
4	2	1	1	-1	32	645	2	1	613170
1	1	0	0	-1	33	527	1	1	614644
4	1	0	0	1	51	541	2	1	616573
3	3	1	1	-1	32	469	2	1	618543
4	3	1	1	-1	34	327	2	1	619734
3	3	1	1	-1	34	403	2	1	621629
2	3	1	1	1	54	475	1	1	623374
4	1	0	0	1	53	422	2	1	625267
4	1	0	0	1	51	271	2	1	626397
3	4	1	1	-1	32	389	2	1	627771
2	4	0	0	-1	33	319	2	0	629531
2	4	1	1	1	52	352	2	0	631196
3	4	0	0	1	53	397	2	1	632563
4	1	0	0	1	51	347	2	1	633792
3	1	0	0	1	51	317	2	1	635530
1	1	0	0	-1	31	325	1	1	636755
4	1	0	0	1	51	372	2	1	638176
1	3	1	1	1	52	357	1	1	639899
1	3	1	1	1	54	325	1	1	653449
4	3	1	1	-1	34	437	2	1	654777
2	3	1	1	1	54	312	1	1	656027
1	2	0	0	-1	33	335	1	1	657810
3	2	1	1	-1	32	367	2	1	659556
4	3	1	1	-1	34	366	2	1	661318
3	3	1	1	-1	34	355	2	1	662788
2	2	0	0	-1	33	487	1	1	664432
3	2	1	1	-1	32	373	2	1	665985
1	4	1	1	1	54	307	1	1	667195
2	4	0	0	-1	33	313	1	1	668319
3	1	0	0	1	51	363	2	1	669586
4	1	0	0	1	51	441	1	0	671044
1	4	1	1	1	52	497	1	1	672822
1	4	0	0	-1	33	333	1	1	674237
2	2	0	0	-1	31	322	1	1	675616
2	2	1	1	1	52	325	1	1	677450
3	2	0	0	1	53	452	2	1	679071
4	2	1	1	-1	32	314	2	1	680866
4	1	0	0	1	53	291	2	1	682290
1	1	0	0	-1	31	331	1	1	683688
4	2	0	0	1	51	453	2	1	685256
2	2	1	1	1	52	344	2	0	686876
3	4	1	1	-1	34	485	2	1	688673
2	4	0	0	-1	33	499	1	1	690211
3	2	0	0	1	51	337	2	1	691519
3	2	1	1	-1	32	364	2	1	692909
4	3	1	1	-1	34	340	2	1	694355
4	3	1	1	-1	34	280	2	1	695852
1	4	1	1	1	54	383	1	1	697285
2	4	0	0	-1	33	294	1	1	698499
1	3	1	1	1	52	302	1	1	700189
4	3	1	1	-1	34	349	2	1	701847
2	2	0	0	-1	33	579	1	1	703396
2	2	1	1	1	52	401	1	1	704891
4	4	1	1	-1	34	403	2	1	706291
4	4	0	0	1	53	401	2	1	707729
2	2	0	0	-1	31	378	1	1	708992
2	2	1	1	1	52	279	1	1	710488
4	2	0	0	1	53	564	2	1	712336
2	2	1	1	1	52	405	1	1	714110
3	2	0	0	1	53	609	2	1	715751
1	2	1	1	1	52	525	1	1	717757
4	4	1	1	-1	34	527	2	1	719328
1	4	0	0	-1	33	383	2	0	721115
4	1	0	0	1	51	463	2	1	722979
1	1	0	0	-1	31	305	1	1	724389
4	4	1	1	-1	32	410	2	1	726021
2	4	0	0	-1	33	461	1	1	727720
3	3	1	1	-1	32	436	2	1	729627
3	3	1	1	-1	34	426	2	1	737696
2	2	0	0	-1	33	286	1	1	739242
3	2	1	1	-1	32	618	2	1	740746
4	1	0	0	1	53	418	2	1	742267
1	1	0	0	-1	31	383	1	1	744086
3	4	1	1	-1	32	473	2	1	745873
4	4	0	0	1	53	363	2	1	747740
4	3	1	1	-1	32	277	2	1	749356
1	3	1	1	1	54	443	1	1	750710
4	3	1	1	-1	34	405	2	1	752280
1	3	1	1	1	54	478	1	1	753797
4	1	0	0	1	53	505	2	1	755734
2	1	0	0	-1	31	327	1	1	757282
3	2	0	0	1	51	316	2	1	759079
1	2	1	1	1	52	355	1	1	760645
4	2	0	0	1	53	378	2	1	762052
2	2	1	1	1	52	425	1	1	763450
3	2	0	0	1	53	394	2	1	765197
2	2	1	1	1	52	304	1	1	766696
1	3	1	1	1	54	302	2	0	768069
2	3	1	1	1	54	360	1	1	769739
1	4	1	1	1	54	320	1	1	771168
3	4	0	0	1	53	487	2	1	773003
2	1	0	0	-1	31	290	1	1	774408
3	1	0	0	1	51	352	2	1	775973
2	3	1	1	1	52	379	1	1	777388
2	3	1	1	1	54	323	1	1	778761
1	2	0	0	-1	33	332	1	1	780212
3	2	1	1	-1	32	288	1	0	781766
1	2	0	0	-1	33	322	1	1	783392
2	2	1	1	1	52	306	2	0	785184
1	2	0	0	-1	33	306	1	1	786364
1	2	1	1	1	52	361	1	1	788064
4	2	0	0	1	53	347	1	0	789648
3	2	1	1	-1	32	410	2	1	791049
1	2	0	0	-1	33	496	1	1	792484
1	2	1	1	1	52	324	1	1	794223
4	4	1	1	-1	34	424	2	1	795503
3	4	0	0	1	53	340	2	1	796893
4	3	1	1	-1	32	273	2	1	798488
2	3	1	1	1	54	551	1	1	799960
1	4	1	1	1	54	509	1	1	801972
2	4	0	0	-1	33	330	2	0	803615
4	2	0	0	1	51	613	2	1	805660
4	2	1	1	-1	32	678	2	1	807238
1	1	0	0	-1	33	445	1	1	808872
2	1	0	0	-1	31	347	1	1	810230
4	4	1	1	-1	32	586	2	1	812120
2	4	0	0	-1	33	405	2	0	813650
3	3	1	1	-1	32	602	2	1	815524
4	3	1	1	-1	34	543	2	1	839290
4	1	0	0	1	53	345	2	1	840766
3	1	0	0	1	51	316	2	1	842150
3	2	0	0	1	51	306	2	1	843364
2	2	1	1	1	52	298	2	0	844955
2	4	1	1	1	54	294	2	0	846165
3	4	0	0	1	53	480	2	1	847529
2	1	0	0	-1	31	454	1	1	849453
1	1	0	0	-1	31	388	1	1	851256
4	1	0	0	1	51	315	2	1	852449
3	1	0	0	1	51	424	2	1	853705
1	2	0	0	-1	31	450	1	1	855420
1	2	1	1	1	52	297	1	1	856991
4	4	1	1	-1	34	337	2	1	858327
2	4	0	0	-1	33	310	1	1	859505
1	1	0	0	-1	31	475	2	0	861092
2	1	0	0	-1	31	345	1	1	862357
3	2	0	0	1	51	359	2	1	863642
4	2	1	1	-1	32	468	2	1	865535
3	1	0	0	1	53	388	2	1	866967
3	1	0	0	1	51	308	2	1	868508
4	1	0	0	1	51	460	2	1	869817
1	1	0	0	-1	31	276	2	0	871582
4	2	0	0	1	51	393	2	1	873469
1	2	1	1	1	52	291	2	0	874671
3	2	0	0	1	53	472	2	1	876435
3	2	1	1	-1	32	431	2	1	878178
2	4	1	1	1	54	280	2	0	879785
1	4	0	0	-1	33	614	1	1	881494
4	3	1	1	-1	32	357	1	0	882977
3	3	1	1	-1	34	585	1	0	885045
2	2	0	0	-1	33	521	1	1	886805
4	2	1	1	-1	32	654	2	1	888874
3	4	1	1	-1	34	391	2	1	890659
1	4	0	0	-1	33	575	1	1	892054
3	4	1	1	-1	32	455	2	1	893594
3	4	0	0	1	53	0	0	0	897228
1	2	0	0	-1	31	667	1	1	899192
3	2	1	1	-1	32	549	2	1	900773
3	3	1	1	-1	34	378	2	1	902131
2	3	1	1	1	54	442	1	1	903693
3	2	0	0	1	53	598	2	1	905427
1	2	1	1	1	52	437	1	1	907325
1	1	0	0	-1	33	436	2	0	909101
3	1	0	0	1	51	580	2	1	910905
3	3	1	1	-1	32	763	2	1	912808
1	3	1	1	1	54	396	1	1	914026
2	1	0	0	-1	33	503	2	0	915406
4	1	0	0	1	51	430	2	1	917221
4	3	1	1	-1	32	336	2	1	918483
1	3	1	1	1	54	451	1	1	967113
