# Supplementary material for: Frequency Band-Specific Electrical Brain Stimulation Modulates Cognitive Control Processes
Source: PLoS One. 2015 Sep 25;10(9):e0138984. doi: 10.1371/journal.pone.0138984 (PMC4583279; doi:10.1371/journal.pone.0138984)
Supplement: S2 File — This zip archive contains the necessary Matlab code, SPSS syntax, SPSS data and raw logfile data to perform the analyses described in the paper. EEG data and Matlab code to extract peak frequencies are available upon request (joramvandriel@gmail.com). (ZIP) [file pone.0138984.s002.zip › S2_File/rawdata/alpha/pp17_simonB2_STIM.txt]

4	2	0	0	1	51	562	2	1	51604
1	2	1	1	1	52	391	1	1	53187
2	1	0	0	-1	33	335	2	0	54999
2	1	0	0	-1	31	513	1	1	56998
1	4	1	1	1	52	374	1	1	58425
3	4	0	0	1	53	389	2	1	59988
1	3	1	1	1	52	469	1	1	61791
4	3	1	1	-1	34	363	2	1	63243
3	4	1	1	-1	34	357	2	1	64433
1	4	0	0	-1	33	392	1	1	66139
4	3	1	1	-1	32	357	2	1	67982
1	3	1	1	1	54	405	1	1	69786
4	4	1	1	-1	34	663	2	1	71675
4	4	0	0	1	53	626	2	1	73434
1	3	1	1	1	52	369	1	1	74951
4	3	1	1	-1	34	364	2	1	76795
2	4	1	1	1	54	407	1	1	78184
2	4	0	0	-1	33	438	1	1	79756
4	3	1	1	-1	32	575	2	1	81489
4	3	1	1	-1	34	445	2	1	83217
2	1	0	0	-1	33	404	1	1	84967
1	1	0	0	-1	31	306	1	1	86154
2	3	1	1	1	52	368	1	1	87591
1	3	1	1	1	54	447	1	1	89092
1	1	0	0	-1	33	326	1	1	90462
4	1	0	0	1	51	421	2	1	91830
2	1	0	0	-1	31	537	1	1	93257
2	1	0	0	-1	31	313	1	1	94398
3	4	1	1	-1	32	328	1	0	96199
4	4	0	0	1	53	726	2	1	97833
3	2	0	0	1	51	298	2	1	99009
1	2	1	1	1	52	470	1	1	100448
2	4	1	1	1	54	367	1	1	101639
1	4	0	0	-1	33	423	1	1	103303
1	3	1	1	1	52	287	1	1	104772
4	3	1	1	-1	34	590	2	1	106342
2	4	1	1	1	54	470	1	1	108185
2	4	0	0	-1	33	443	1	1	109601
3	3	1	1	-1	32	359	1	0	111042
2	3	1	1	1	54	319	1	1	112658
1	4	1	1	1	54	392	1	1	114365
1	4	0	0	-1	33	259	1	1	115662
4	3	1	1	-1	32	465	2	1	117271
3	3	1	1	-1	34	411	2	1	119175
1	1	0	0	-1	33	375	2	0	120541
2	1	0	0	-1	31	434	1	1	122094
1	3	1	1	1	52	359	1	1	123841
1	3	1	1	1	54	374	1	1	125466
4	2	0	0	1	53	317	1	0	127253
2	2	1	1	1	52	376	1	1	132152
4	4	1	1	-1	34	432	2	1	133692
3	4	0	0	1	53	466	2	1	135648
4	4	1	1	-1	32	297	2	1	136993
3	4	0	0	1	53	313	2	1	138444
2	3	1	1	1	52	572	1	1	140045
3	3	1	1	-1	34	373	2	1	141608
1	2	0	0	-1	33	295	1	1	142866
1	2	1	1	1	52	312	1	1	144106
2	3	1	1	1	54	358	1	1	145305
4	3	1	1	-1	34	398	2	1	147071
4	1	0	0	1	53	322	2	1	148461
1	1	0	0	-1	31	308	1	1	150033
1	4	1	1	1	52	286	1	1	151316
3	4	0	0	1	53	422	2	1	153145
4	1	0	0	1	51	493	2	1	154896
1	1	0	0	-1	31	557	1	1	156540
3	1	0	0	1	51	362	2	1	158034
4	1	0	0	1	51	360	2	1	159436
1	4	1	1	1	52	424	1	1	160877
3	4	0	0	1	53	414	1	0	162596
2	3	1	1	1	52	474	1	1	164539
2	3	1	1	1	54	410	1	1	166178
4	2	0	0	1	53	437	2	1	167558
2	2	1	1	1	52	559	1	1	169446
2	4	1	1	1	54	365	1	1	170688
3	4	0	0	1	53	479	2	1	171986
2	1	0	0	-1	31	437	1	1	173667
3	1	0	0	1	51	395	2	1	175298
3	2	0	0	1	51	333	2	1	176713
2	2	1	1	1	52	455	1	1	178403
1	1	0	0	-1	33	284	1	1	179871
2	1	0	0	-1	31	311	1	1	181165
3	2	0	0	1	51	678	2	1	182786
1	2	1	1	1	52	402	1	1	184071
3	4	1	1	-1	34	359	2	1	185796
3	4	0	0	1	53	495	2	1	187492
2	4	1	1	1	52	395	1	1	189176
3	4	0	0	1	53	613	2	1	191265
4	3	1	1	-1	32	621	2	1	193184
4	3	1	1	-1	34	311	2	1	194800
2	1	0	0	-1	33	315	2	0	196330
4	1	0	0	1	51	381	2	1	197730
4	4	1	1	-1	32	397	2	1	199528
2	4	0	0	-1	33	350	2	0	201137
2	3	1	1	1	52	435	1	1	202393
3	3	1	1	-1	34	538	2	1	204435
3	2	0	0	1	53	733	2	1	206662
2	2	1	1	1	52	579	1	1	208668
1	4	1	1	1	54	390	1	1	210397
4	4	0	0	1	53	635	2	1	228931
4	3	1	1	-1	32	374	2	1	230809
1	3	1	1	1	54	446	1	1	232765
4	1	0	0	1	53	525	2	1	234704
2	1	0	0	-1	31	363	1	1	236458
4	4	1	1	-1	32	346	2	1	237911
1	4	0	0	-1	33	300	1	1	239433
1	1	0	0	-1	31	266	1	1	240812
2	1	0	0	-1	31	568	1	1	242627
3	1	0	0	1	51	308	2	1	243876
1	1	0	0	-1	31	381	1	1	245380
3	2	0	0	1	51	328	2	1	246713
3	2	1	1	-1	32	473	2	1	248208
2	3	1	1	1	54	420	1	1	249807
2	3	1	1	1	54	377	1	1	251498
4	1	0	0	1	53	388	2	1	253244
2	1	0	0	-1	31	290	1	1	254953
2	3	1	1	1	52	311	1	1	256181
1	3	1	1	1	54	352	1	1	257343
2	2	0	0	-1	33	339	1	1	259153
4	2	1	1	-1	32	450	2	1	261046
1	4	1	1	1	54	408	1	1	262428
2	4	0	0	-1	33	454	1	1	264327
1	3	1	1	1	52	364	1	1	265805
3	3	1	1	-1	34	436	2	1	267447
1	4	1	1	1	54	331	1	1	268812
4	4	0	0	1	53	535	2	1	270400
2	2	0	0	-1	31	376	2	0	271790
4	2	1	1	-1	32	437	2	1	273087
1	4	1	1	1	54	334	1	1	274359
4	4	0	0	1	53	455	2	1	275691
1	1	0	0	-1	31	362	1	1	277495
4	1	0	0	1	51	378	2	1	278925
4	4	1	1	-1	32	447	2	1	280611
1	4	0	0	-1	33	424	1	1	282514
3	2	0	0	1	51	509	2	1	283980
2	2	1	1	1	52	381	1	1	285465
2	3	1	1	1	54	553	1	1	286898
3	3	1	1	-1	34	389	2	1	288164
2	2	0	0	-1	33	425	1	1	289990
4	2	1	1	-1	32	361	2	1	291546
3	3	1	1	-1	34	319	2	1	293145
1	3	1	1	1	54	398	1	1	294744
2	3	1	1	1	54	315	1	1	296461
3	3	1	1	-1	34	623	2	1	298545
3	4	1	1	-1	34	327	2	1	300073
2	4	0	0	-1	33	287	2	0	301695
2	2	0	0	-1	31	478	1	1	303335
3	2	1	1	-1	32	481	2	1	304784
3	2	0	0	1	53	468	2	1	306621
2	2	1	1	1	52	507	1	1	336260
2	2	0	0	-1	33	311	1	1	337430
3	2	1	1	-1	32	403	2	1	338832
4	1	0	0	1	53	328	1	0	340239
4	1	0	0	1	51	355	1	0	341707
2	2	0	0	-1	31	422	1	1	342949
2	2	1	1	1	52	330	1	1	344756
1	3	1	1	1	54	323	1	1	346123
3	3	1	1	-1	34	376	2	1	347958
2	3	1	1	1	54	445	1	1	349367
3	3	1	1	-1	34	386	2	1	351100
3	2	0	0	1	53	384	2	1	352399
4	2	1	1	-1	32	360	1	0	353745
3	3	1	1	-1	34	404	2	1	355128
2	3	1	1	1	54	388	1	1	356727
4	3	1	1	-1	34	448	2	1	358263
4	3	1	1	-1	34	441	2	1	360056
2	1	0	0	-1	33	496	1	1	361999
3	1	0	0	1	51	323	2	1	363770
3	1	0	0	1	51	474	2	1	365603
4	1	0	0	1	51	490	2	1	367299
4	3	1	1	-1	32	304	2	1	368999
1	3	1	1	1	54	466	1	1	370794
3	3	1	1	-1	34	388	2	1	372659
4	3	1	1	-1	34	656	2	1	374470
3	3	1	1	-1	34	346	2	1	376273
2	3	1	1	1	54	346	1	1	377483
4	3	1	1	-1	34	431	2	1	379310
1	3	1	1	1	54	330	1	1	380981
4	2	0	0	1	53	459	2	1	382372
4	2	1	1	-1	32	575	2	1	383911
3	2	0	0	1	53	458	2	1	385711
3	2	1	1	-1	32	0	0	0	389534
2	4	1	1	1	54	481	1	1	390835
1	4	0	0	-1	33	445	1	1	392318
2	3	1	1	1	52	418	1	1	393677
3	3	1	1	-1	34	394	2	1	395395
2	2	0	0	-1	33	527	1	1	397095
2	2	1	1	1	52	404	1	1	398722
3	3	1	1	-1	34	405	2	1	400408
1	3	1	1	1	54	371	1	1	401709
3	4	1	1	-1	34	376	2	1	403207
2	4	0	0	-1	33	334	1	1	404836
3	3	1	1	-1	32	389	2	1	406472
2	3	1	1	1	54	459	1	1	408347
3	3	1	1	-1	34	586	2	1	409926
4	3	1	1	-1	34	410	2	1	411748
1	3	1	1	1	54	294	1	1	413024
3	3	1	1	-1	34	483	2	1	414800
1	2	0	0	-1	33	388	2	0	416526
4	2	1	1	-1	32	528	2	1	425827
3	2	0	0	1	53	376	2	1	427571
2	2	1	1	1	52	283	2	0	428844
2	1	0	0	-1	33	413	1	1	430753
1	1	0	0	-1	31	282	1	1	432124
2	3	1	1	1	52	342	1	1	433371
4	3	1	1	-1	34	657	2	1	435270
1	1	0	0	-1	33	301	1	1	436725
4	1	0	0	1	51	391	2	1	438531
2	2	0	0	-1	31	270	1	1	439976
2	2	1	1	1	52	345	1	1	441797
1	2	0	0	-1	33	269	1	1	443063
1	2	1	1	1	52	342	1	1	444606
4	4	1	1	-1	34	289	2	1	445949
4	4	0	0	1	53	309	2	1	447661
1	3	1	1	1	52	311	1	1	449007
2	3	1	1	1	54	309	1	1	450402
4	2	0	0	1	53	402	2	1	452136
2	2	1	1	1	52	379	2	0	453641
3	2	0	0	1	53	407	2	1	455030
3	2	1	1	-1	32	427	2	1	456714
4	3	1	1	-1	34	343	2	1	458406
2	3	1	1	1	54	424	1	1	460046
4	1	0	0	1	53	343	1	0	461577
2	1	0	0	-1	31	339	1	1	463022
1	4	1	1	1	52	347	1	1	464175
1	4	0	0	-1	33	308	1	1	465691
4	1	0	0	1	51	456	2	1	466971
1	1	0	0	-1	31	472	1	1	468867
3	4	1	1	-1	32	401	2	1	470583
3	4	0	0	1	53	530	2	1	472175
2	3	1	1	1	52	613	1	1	473887
4	3	1	1	-1	34	321	1	0	475548
4	3	1	1	-1	34	451	2	1	477361
2	3	1	1	1	54	390	1	1	479052
1	3	1	1	1	54	354	1	1	480552
1	3	1	1	1	54	301	1	1	481767
4	2	0	0	1	53	468	2	1	483505
1	2	1	1	1	52	345	1	1	484960
1	4	1	1	1	54	291	1	1	486533
2	4	0	0	-1	33	308	1	1	487743
4	4	1	1	-1	32	432	2	1	489274
3	4	0	0	1	53	434	2	1	490935
4	2	0	0	1	51	307	2	1	492189
4	2	1	1	-1	32	318	2	1	493501
3	4	1	1	-1	34	309	2	1	494776
2	4	0	0	-1	33	307	2	0	496288
3	4	1	1	-1	32	392	2	1	497572
2	4	0	0	-1	33	326	2	0	498810
1	1	0	0	-1	31	330	1	1	500613
1	1	0	0	-1	31	296	1	1	538403
3	2	0	0	1	51	433	2	1	539897
4	2	1	1	-1	32	302	2	1	541082
1	3	1	1	1	54	295	1	1	542463
4	3	1	1	-1	34	369	2	1	544024
3	3	1	1	-1	34	331	2	1	545647
2	3	1	1	1	54	309	2	0	547157
3	2	0	0	1	53	370	2	1	548467
4	2	1	1	-1	32	332	2	1	549915
3	2	0	0	1	53	344	2	1	551259
3	2	1	1	-1	32	295	2	1	552948
2	2	0	0	-1	33	354	2	0	554720
4	2	1	1	-1	32	324	2	1	556405
4	1	0	0	1	53	319	2	1	557649
1	1	0	0	-1	31	368	1	1	559000
1	4	1	1	1	52	330	1	1	560512
3	4	0	0	1	53	321	2	1	562176
1	2	0	0	-1	31	430	1	1	563476
3	2	1	1	-1	32	434	2	1	565388
4	2	0	0	1	53	454	1	0	567144
2	2	1	1	1	52	440	1	1	568407
2	1	0	0	-1	33	330	1	1	569794
3	1	0	0	1	51	409	2	1	571256
4	1	0	0	1	51	737	2	1	573208
1	1	0	0	-1	31	403	1	1	574769
1	4	1	1	1	52	415	1	1	576349
3	4	0	0	1	53	356	2	1	577878
3	2	0	0	1	51	347	2	1	579206
4	2	1	1	-1	32	447	1	0	581012
2	2	0	0	-1	33	345	1	1	582701
1	2	1	1	1	52	272	2	0	583848
1	3	1	1	1	54	442	1	1	585155
4	3	1	1	-1	34	426	2	1	586663
2	2	0	0	-1	33	377	2	0	588040
2	2	1	1	1	52	349	1	1	589587
1	2	0	0	-1	33	263	1	1	590780
2	2	1	1	1	52	343	1	1	592625
4	3	1	1	-1	34	295	2	1	594174
3	3	1	1	-1	34	328	2	1	595704
1	1	0	0	-1	33	448	1	1	597636
1	1	0	0	-1	31	308	1	1	599073
4	3	1	1	-1	32	643	2	1	600864
4	3	1	1	-1	34	327	2	1	602545
1	1	0	0	-1	33	394	1	1	603962
4	1	0	0	1	51	364	2	1	605528
1	4	1	1	1	52	495	1	1	607356
3	4	0	0	1	53	336	1	0	609150
2	4	1	1	1	52	347	2	0	610917
3	4	0	0	1	53	421	2	1	612415
3	1	0	0	1	51	323	2	1	613818
2	1	0	0	-1	31	291	1	1	622344
2	1	0	0	-1	31	479	1	1	623659
3	1	0	0	1	51	350	2	1	625120
1	1	0	0	-1	31	288	1	1	626479
2	1	0	0	-1	31	310	1	1	627743
4	1	0	0	1	51	585	2	1	629627
2	1	0	0	-1	31	300	1	1	630760
3	4	1	1	-1	32	486	2	1	632720
2	4	0	0	-1	33	332	1	1	634488
3	3	1	1	-1	32	520	2	1	636512
2	3	1	1	1	54	435	1	1	638262
2	3	1	1	1	54	340	1	1	640050
3	3	1	1	-1	34	398	2	1	641942
4	2	0	0	1	53	542	2	1	643513
3	2	1	1	-1	32	358	2	1	644765
1	1	0	0	-1	33	423	1	1	646289
4	1	0	0	1	51	295	2	1	647966
4	1	0	0	1	51	320	2	1	649158
2	1	0	0	-1	31	692	1	1	650860
4	4	1	1	-1	32	363	1	0	652164
1	4	0	0	-1	33	490	1	1	654013
2	3	1	1	1	52	593	1	1	656112
2	3	1	1	1	54	363	1	1	657474
4	4	1	1	-1	34	396	2	1	659060
2	4	0	0	-1	33	477	1	1	660666
1	4	1	1	1	52	273	1	1	662226
3	4	0	0	1	53	356	1	0	663978
4	1	0	0	1	51	471	2	1	665887
4	1	0	0	1	51	312	2	1	667622
2	2	0	0	-1	31	303	2	0	669300
1	2	1	1	1	52	290	1	1	670705
4	4	1	1	-1	34	456	2	1	672068
3	4	0	0	1	53	581	2	1	673616
4	4	1	1	-1	32	319	2	1	674990
3	4	0	0	1	53	360	2	1	676683
2	1	0	0	-1	31	421	1	1	678432
1	1	0	0	-1	31	491	1	1	680167
1	2	0	0	-1	31	241	1	1	681274
4	2	1	1	-1	32	630	2	1	683089
3	2	0	0	1	53	286	2	1	684524
4	2	1	1	-1	32	344	2	1	686348
2	4	1	1	1	54	399	1	1	687609
1	4	0	0	-1	33	345	1	1	688994
4	3	1	1	-1	32	329	2	1	690146
3	3	1	1	-1	34	372	2	1	691973
3	1	0	0	1	53	332	1	0	693661
1	1	0	0	-1	31	348	1	1	695183
3	1	0	0	1	51	261	2	1	696927
4	1	0	0	1	51	350	2	1	698664
3	4	1	1	-1	32	488	2	1	700099
2	4	0	0	-1	33	584	1	1	713190
2	2	0	0	-1	31	453	1	1	714564
4	2	1	1	-1	32	434	2	1	716048
4	1	0	0	1	53	382	2	1	717883
3	1	0	0	1	51	288	2	1	719028
4	2	0	0	1	51	342	2	1	720207
3	2	1	1	-1	32	433	2	1	722020
2	4	1	1	1	54	302	2	0	723753
4	4	0	0	1	53	500	2	1	725100
4	2	0	0	1	51	564	2	1	726965
3	2	1	1	-1	32	420	2	1	728658
4	4	1	1	-1	34	301	2	1	730035
1	4	0	0	-1	33	311	1	1	731616
2	4	1	1	1	52	318	1	1	732971
3	4	0	0	1	53	421	2	1	734752
1	3	1	1	1	52	355	2	0	736280
3	3	1	1	-1	34	312	1	0	737719
4	1	0	0	1	53	582	2	1	739582
1	1	0	0	-1	31	318	1	1	741304
3	4	1	1	-1	32	408	2	1	742734
2	4	0	0	-1	33	421	1	1	744647
2	1	0	0	-1	31	391	1	1	746538
4	1	0	0	1	51	946	2	1	748432
2	1	0	0	-1	31	301	1	1	749860
3	1	0	0	1	51	379	2	1	751092
1	4	1	1	1	52	491	1	1	752605
4	4	0	0	1	53	335	2	1	754203
2	3	1	1	1	52	364	1	1	755845
1	3	1	1	1	54	302	1	1	756952
3	3	1	1	-1	34	341	1	0	758491
1	3	1	1	1	54	309	1	1	760164
1	1	0	0	-1	33	291	1	1	761588
3	1	0	0	1	51	273	1	0	762924
3	2	0	0	1	51	326	1	0	764580
2	2	1	1	1	52	329	2	0	765869
4	1	0	0	1	53	467	2	1	767739
2	1	0	0	-1	31	456	1	1	769498
1	1	0	0	-1	31	304	1	1	771217
2	1	0	0	-1	31	311	1	1	772697
4	1	0	0	1	51	550	2	1	774570
2	1	0	0	-1	31	423	1	1	776175
1	2	0	0	-1	31	348	1	1	777566
1	2	1	1	1	52	282	1	1	778725
2	2	0	0	-1	33	298	1	1	780145
1	2	1	1	1	52	308	1	1	781821
2	4	1	1	1	54	322	1	1	783595
4	4	0	0	1	53	367	2	1	785412
3	4	1	1	-1	32	384	2	1	786811
2	4	0	0	-1	33	359	2	0	788037
4	2	0	0	1	51	386	2	1	789813
2	2	1	1	1	52	467	1	1	807260
2	1	0	0	-1	33	539	1	1	808727
3	1	0	0	1	51	431	2	1	810401
2	3	1	1	1	52	460	1	1	812314
4	3	1	1	-1	34	343	2	1	813651
3	1	0	0	1	53	316	2	1	815145
2	1	0	0	-1	31	241	2	0	816301
2	3	1	1	1	52	312	1	1	817685
1	3	1	1	1	54	320	1	1	818991
1	2	0	0	-1	33	284	1	1	820698
4	2	1	1	-1	32	392	2	1	822488
1	2	0	0	-1	33	298	1	1	823683
3	2	1	1	-1	32	311	1	0	825382
1	2	0	0	-1	33	280	1	1	826688
1	2	1	1	1	52	285	2	0	828090
2	1	0	0	-1	33	457	1	1	829782
3	1	0	0	1	51	590	2	1	831624
2	4	1	1	1	52	440	1	1	833244
2	4	0	0	-1	33	274	1	1	834635
4	2	0	0	1	51	360	2	1	835861
3	2	1	1	-1	32	397	2	1	837131
1	4	1	1	1	54	378	2	0	838463
2	4	0	0	-1	33	603	1	1	840525
3	4	1	1	-1	32	475	2	1	842153
1	4	0	0	-1	33	0	0	0	845502
2	1	0	0	-1	31	506	1	1	846987
4	1	0	0	1	51	401	2	1	848399
1	1	0	0	-1	31	286	1	1	849876
1	1	0	0	-1	31	312	1	1	851076
4	3	1	1	-1	32	406	2	1	852430
1	3	1	1	1	54	302	1	1	854137
1	4	1	1	1	54	313	1	1	855731
4	4	0	0	1	53	396	2	1	856990
4	4	1	1	-1	32	401	2	1	858405
1	4	0	0	-1	33	285	1	1	859750
1	4	1	1	1	52	432	1	1	861645
4	4	0	0	1	53	458	2	1	863304
1	1	0	0	-1	31	244	1	1	864662
3	1	0	0	1	51	405	2	1	866508
4	1	0	0	1	51	292	2	1	867835
3	1	0	0	1	51	533	2	1	869868
1	4	1	1	1	52	354	1	1	871365
2	4	0	0	-1	33	261	1	1	872914
3	1	0	0	1	51	293	2	1	874578
3	1	0	0	1	51	622	2	1	876027
1	3	1	1	1	52	305	2	0	877169
1	3	1	1	1	54	332	1	1	878476
4	1	0	0	1	53	358	2	1	880213
2	1	0	0	-1	31	302	1	1	881849
3	1	0	0	1	51	498	2	1	883240
2	1	0	0	-1	31	442	1	1	888940
4	2	0	0	1	51	267	2	1	890312
2	2	1	1	1	52	381	1	1	891646
2	3	1	1	1	54	426	1	1	893158
1	3	1	1	1	54	572	1	1	894756
1	2	0	0	-1	33	378	1	1	896503
2	2	1	1	1	52	413	1	1	898022
2	1	0	0	-1	33	316	1	1	899468
1	1	0	0	-1	31	300	1	1	901197
2	4	1	1	1	52	388	1	1	902944
1	4	0	0	-1	33	250	1	1	904447
3	2	0	0	1	51	272	1	0	905980
3	2	1	1	-1	32	342	2	1	907415
2	3	1	1	1	54	465	1	1	909145
2	3	1	1	1	54	376	1	1	910777
1	2	0	0	-1	33	330	1	1	912475
1	2	1	1	1	52	288	1	1	914127
3	3	1	1	-1	34	277	1	0	915701
2	3	1	1	1	54	451	1	1	917273
4	1	0	0	1	53	433	2	1	918545
4	1	0	0	1	51	341	2	1	920360
2	3	1	1	1	52	389	1	1	922003
2	3	1	1	1	54	368	1	1	923539
4	1	0	0	1	53	327	1	0	924682
4	1	0	0	1	51	515	2	1	926510
1	3	1	1	1	52	526	1	1	927940
4	3	1	1	-1	34	449	2	1	929461
3	1	0	0	1	53	253	2	1	930748
2	1	0	0	-1	31	491	1	1	932466
1	1	0	0	-1	31	314	1	1	933689
2	1	0	0	-1	31	556	1	1	935551
2	2	0	0	-1	31	337	1	1	936750
1	2	1	1	1	52	458	2	0	938479
1	4	1	1	1	54	358	1	1	939927
3	4	0	0	1	53	468	2	1	941351
1	2	0	0	-1	31	341	1	1	942654
2	2	1	1	1	52	457	1	1	944552
4	3	1	1	-1	34	515	2	1	946344
2	3	1	1	1	54	463	1	1	947781
2	2	0	0	-1	33	288	1	1	949379
1	2	1	1	1	52	457	1	1	950942
3	4	1	1	-1	34	353	1	0	952795
3	4	0	0	1	53	249	2	1	954311
1	2	0	0	-1	31	587	1	1	955794
3	2	1	1	-1	32	346	1	0	957406
1	2	0	0	-1	33	514	1	1	958743
3	2	1	1	-1	32	380	1	0	960590
1	4	1	1	1	54	0	0	0	964346
2	4	0	0	-1	33	538	1	1	966130
2	3	1	1	1	52	310	1	1	967391
1	3	1	1	1	54	544	1	1	978317
