# Supplementary material for: Frequency Band-Specific Electrical Brain Stimulation Modulates Cognitive Control Processes
Source: PLoS One. 2015 Sep 25;10(9):e0138984. doi: 10.1371/journal.pone.0138984 (PMC4583279; doi:10.1371/journal.pone.0138984)
Supplement: S2 File — This zip archive contains the necessary Matlab code, SPSS syntax, SPSS data and raw logfile data to perform the analyses described in the paper. EEG data and Matlab code to extract peak frequencies are available upon request (joramvandriel@gmail.com). (ZIP) [file pone.0138984.s002.zip › S2_File/rawdata/alpha/pp17_simonC2_POST-STIM.txt]

2	1	0	0	-1	31	434	1	1	29242
2	1	0	0	-1	31	285	1	1	30511
3	2	0	0	1	51	344	2	1	32040
3	2	1	1	-1	32	293	2	1	33147
2	3	1	1	1	54	430	1	1	34800
3	3	1	1	-1	34	413	2	1	36559
2	2	0	0	-1	33	304	1	1	38239
2	2	1	1	1	52	284	1	1	39809
1	1	0	0	-1	33	244	1	1	41217
4	1	0	0	1	51	357	2	1	42832
4	3	1	1	-1	32	271	2	1	44161
1	3	1	1	1	54	378	1	1	45626
2	3	1	1	1	54	283	1	1	46914
1	3	1	1	1	54	304	1	1	48331
1	1	0	0	-1	33	400	1	1	49909
4	1	0	0	1	51	267	1	0	51579
4	4	1	1	-1	32	467	2	1	53458
1	4	0	0	-1	33	421	1	1	55365
3	2	0	0	1	51	479	2	1	56681
1	2	1	1	1	52	398	1	1	58086
3	2	0	0	1	53	337	2	1	59878
4	2	1	1	-1	32	506	2	1	61600
3	1	0	0	1	53	308	2	1	63157
2	1	0	0	-1	31	284	2	0	64411
2	4	1	1	1	52	347	1	1	65727
1	4	0	0	-1	33	293	1	1	67149
1	1	0	0	-1	31	283	1	1	68518
4	1	0	0	1	51	377	2	1	70105
3	4	1	1	-1	32	427	1	0	71760
3	4	0	0	1	53	647	1	0	73499
2	1	0	0	-1	31	404	1	1	74963
1	1	0	0	-1	31	365	1	1	76316
1	3	1	1	1	52	252	1	1	77540
4	3	1	1	-1	34	419	2	1	78919
4	1	0	0	1	53	295	2	1	80057
3	1	0	0	1	51	285	2	1	81309
4	1	0	0	1	51	307	2	1	82959
3	1	0	0	1	51	358	2	1	84272
4	1	0	0	1	51	309	2	1	85621
2	1	0	0	-1	31	238	1	1	87196
4	4	1	1	-1	32	326	1	0	88356
1	4	0	0	-1	33	489	1	1	90350
4	4	1	1	-1	32	376	2	1	91854
4	4	0	0	1	53	264	2	1	93343
3	3	1	1	-1	32	288	2	1	94615
4	3	1	1	-1	34	285	2	1	95966
2	4	1	1	1	54	265	1	1	97187
1	4	0	0	-1	33	261	1	1	98602
3	2	0	0	1	51	306	1	0	100230
1	2	1	1	1	52	400	1	1	109619
1	3	1	1	1	54	355	1	1	111352
4	3	1	1	-1	34	300	2	1	112704
4	1	0	0	1	53	404	2	1	114150
2	1	0	0	-1	31	434	1	1	115767
4	4	1	1	-1	32	444	2	1	117096
2	4	0	0	-1	33	553	1	1	119074
1	3	1	1	1	52	294	1	1	120391
4	3	1	1	-1	34	307	1	0	122040
1	4	1	1	1	54	475	1	1	123435
1	4	0	0	-1	33	390	2	0	125296
2	3	1	1	1	52	324	1	1	126567
4	3	1	1	-1	34	575	2	1	128195
4	4	1	1	-1	34	301	2	1	129509
3	4	0	0	1	53	350	2	1	130787
1	3	1	1	1	52	258	2	0	132116
3	3	1	1	-1	34	323	2	1	133895
1	3	1	1	1	54	550	1	1	135375
2	3	1	1	1	54	345	1	1	136548
1	3	1	1	1	54	310	1	1	138268
3	3	1	1	-1	34	311	2	1	139779
3	3	1	1	-1	34	298	2	1	141384
2	3	1	1	1	54	260	2	0	143148
4	2	0	0	1	53	600	2	1	144866
1	2	1	1	1	52	424	1	1	146426
3	3	1	1	-1	34	503	2	1	147971
4	3	1	1	-1	34	543	2	1	149337
1	1	0	0	-1	33	209	2	0	150968
2	1	0	0	-1	31	343	1	1	152351
4	3	1	1	-1	32	359	1	0	154075
1	3	1	1	1	54	302	2	0	155289
3	4	1	1	-1	34	574	2	1	157089
3	4	0	0	1	53	346	2	1	158734
1	2	0	0	-1	31	269	2	0	160219
1	2	1	1	1	52	347	1	1	161462
3	3	1	1	-1	34	536	1	0	163129
3	3	1	1	-1	34	432	2	1	164847
4	4	1	1	-1	34	356	2	1	166101
2	4	0	0	-1	33	496	1	1	167512
3	1	0	0	1	51	290	2	1	168821
1	1	0	0	-1	31	473	1	1	170584
1	2	0	0	-1	31	271	1	1	172311
2	2	1	1	1	52	394	1	1	173700
4	2	0	0	1	53	444	2	1	175314
4	2	1	1	-1	32	455	2	1	177082
2	2	0	0	-1	33	419	1	1	178996
1	2	1	1	1	52	381	1	1	180485
2	2	0	0	-1	33	302	1	1	181629
4	2	1	1	-1	32	476	2	1	183594
2	4	1	1	1	54	346	1	1	185014
1	4	0	0	-1	33	318	1	1	205075
4	4	1	1	-1	32	409	2	1	206485
4	4	0	0	1	53	326	2	1	208255
1	2	0	0	-1	31	282	1	1	209588
2	2	1	1	1	52	305	1	1	210861
4	3	1	1	-1	34	353	2	1	212388
4	3	1	1	-1	34	355	2	1	213862
1	4	1	1	1	54	236	2	0	215498
1	4	0	0	-1	33	248	1	1	216672
2	2	0	0	-1	31	290	1	1	217829
1	2	1	1	1	52	289	1	1	219244
3	4	1	1	-1	34	307	2	1	220444
1	4	0	0	-1	33	269	1	1	221856
4	2	0	0	1	51	351	2	1	223617
4	2	1	1	-1	32	297	1	0	225219
2	3	1	1	1	54	304	1	1	226910
3	3	1	1	-1	34	279	2	1	228296
4	2	0	0	1	53	274	2	1	229556
1	2	1	1	1	52	374	1	1	231112
4	2	0	0	1	53	283	2	1	232846
1	2	1	1	1	52	359	1	1	234409
3	1	0	0	1	53	639	2	1	236473
3	1	0	0	1	51	239	2	1	238208
2	1	0	0	-1	31	0	0	0	241622
1	1	0	0	-1	31	546	1	1	243345
1	1	0	0	-1	31	251	1	1	244505
4	1	0	0	1	51	398	1	0	246261
2	4	1	1	1	52	367	2	0	247647
2	4	0	0	-1	33	634	1	1	249308
3	4	1	1	-1	32	409	2	1	250851
4	4	0	0	1	53	301	2	1	252296
4	1	0	0	1	51	303	2	1	253439
2	1	0	0	-1	31	382	1	1	254885
4	3	1	1	-1	32	381	2	1	256610
3	3	1	1	-1	34	370	2	1	257940
3	4	1	1	-1	34	309	2	1	259465
4	4	0	0	1	53	316	2	1	261114
2	3	1	1	1	52	276	2	0	262509
4	3	1	1	-1	34	349	2	1	264132
1	1	0	0	-1	33	284	1	1	265234
2	1	0	0	-1	31	355	1	1	267035
4	1	0	0	1	51	299	2	1	268323
1	1	0	0	-1	31	284	1	1	269455
2	1	0	0	-1	31	298	1	1	270815
3	1	0	0	1	51	280	2	1	272285
4	3	1	1	-1	32	331	1	0	273423
4	3	1	1	-1	34	701	2	1	275422
2	4	1	1	1	54	412	1	1	276668
2	4	0	0	-1	33	359	1	1	277934
4	4	1	1	-1	32	360	2	1	279720
3	4	0	0	1	53	405	2	1	288941
2	4	1	1	1	52	349	2	0	290270
1	4	0	0	-1	33	493	1	1	291678
3	3	1	1	-1	32	397	2	1	293448
1	3	1	1	1	54	358	1	1	295207
2	3	1	1	1	54	324	1	1	296726
3	3	1	1	-1	34	382	2	1	298172
2	2	0	0	-1	33	467	1	1	299473
4	2	1	1	-1	32	449	2	1	300740
1	4	1	1	1	54	244	2	0	301987
3	4	0	0	1	53	417	2	1	303661
4	1	0	0	1	51	526	2	1	305479
4	1	0	0	1	51	337	2	1	306783
2	2	0	0	-1	31	485	1	1	308343
1	2	1	1	1	52	327	1	1	309826
3	3	1	1	-1	34	304	2	1	311471
1	3	1	1	1	54	438	1	1	312832
3	1	0	0	1	53	314	2	1	314339
2	1	0	0	-1	31	305	2	0	315857
3	1	0	0	1	51	317	2	1	317042
4	1	0	0	1	51	278	2	1	318222
1	2	0	0	-1	31	426	1	1	319829
4	2	1	1	-1	32	335	1	0	321017
1	1	0	0	-1	33	540	1	1	322686
1	1	0	0	-1	31	302	1	1	323811
4	2	0	0	1	51	532	2	1	325467
3	2	1	1	-1	32	265	2	1	327112
3	2	0	0	1	53	262	2	1	328394
2	2	1	1	1	52	447	1	1	330083
3	2	0	0	1	53	330	2	1	331597
2	2	1	1	1	52	403	1	1	332926
4	3	1	1	-1	34	339	2	1	334229
3	3	1	1	-1	34	937	2	1	336656
1	3	1	1	1	54	310	2	0	338339
4	3	1	1	-1	34	511	2	1	340329
1	3	1	1	1	54	493	1	1	342131
4	3	1	1	-1	34	511	2	1	343837
2	1	0	0	-1	33	395	1	1	345305
3	1	0	0	1	51	254	2	1	346876
4	2	0	0	1	51	308	2	1	348506
3	2	1	1	-1	32	309	1	0	350241
2	2	0	0	-1	33	331	2	0	351855
3	2	1	1	-1	32	373	2	1	353686
1	4	1	1	1	54	661	1	1	355420
2	4	0	0	-1	33	381	2	0	357216
4	2	0	0	1	51	329	2	1	358590
4	2	1	1	-1	32	350	2	1	359894
3	4	1	1	-1	34	320	2	1	361049
1	4	0	0	-1	33	412	1	1	362720
1	1	0	0	-1	31	406	1	1	363947
4	1	0	0	1	51	466	2	1	368763
3	2	0	0	1	51	353	2	1	370013
2	2	1	1	1	52	662	1	1	372040
2	3	1	1	1	54	327	1	1	373474
4	3	1	1	-1	34	308	1	0	374817
4	2	0	0	1	53	537	2	1	376738
2	2	1	1	1	52	289	2	0	378413
2	4	1	1	1	54	482	1	1	379909
4	4	0	0	1	53	819	2	1	381647
2	2	0	0	-1	31	428	2	0	383369
4	2	1	1	-1	32	437	2	1	385023
2	4	1	1	1	54	326	2	0	386431
1	4	0	0	-1	33	307	1	1	388155
3	1	0	0	1	51	427	2	1	389506
1	1	0	0	-1	31	337	1	1	390967
4	3	1	1	-1	32	409	2	1	392670
3	3	1	1	-1	34	383	2	1	393940
1	1	0	0	-1	33	306	2	0	395480
1	1	0	0	-1	31	358	1	1	396940
3	2	0	0	1	51	408	2	1	398513
1	2	1	1	1	52	482	1	1	400493
4	4	1	1	-1	34	502	2	1	402413
2	4	0	0	-1	33	428	1	1	404299
1	1	0	0	-1	31	245	1	1	405598
1	1	0	0	-1	31	281	1	1	407067
2	3	1	1	1	52	331	1	1	408335
4	3	1	1	-1	34	346	2	1	410173
4	2	0	0	1	53	315	1	0	411494
1	2	1	1	1	52	353	1	1	413280
3	4	1	1	-1	34	420	2	1	414526
3	4	0	0	1	53	303	2	1	415706
1	4	1	1	1	52	392	1	1	417384
1	4	0	0	-1	33	282	1	1	418763
4	3	1	1	-1	32	398	2	1	420484
2	3	1	1	1	54	294	1	1	422013
3	2	0	0	1	53	401	2	1	423429
4	2	1	1	-1	32	283	2	1	424768
4	3	1	1	-1	34	287	2	1	426319
2	3	1	1	1	54	420	1	1	427871
1	3	1	1	1	54	319	1	1	429434
4	3	1	1	-1	34	357	2	1	430635
2	1	0	0	-1	33	325	2	0	431840
3	1	0	0	1	51	512	2	1	433494
2	1	0	0	-1	31	233	2	0	435008
3	1	0	0	1	51	294	2	1	436352
4	2	0	0	1	51	239	2	1	437740
4	2	1	1	-1	32	343	2	1	439513
2	3	1	1	1	54	314	2	0	440927
3	3	1	1	-1	34	490	2	1	442773
4	4	1	1	-1	34	602	2	1	444640
3	4	0	0	1	53	306	2	1	472090
1	4	1	1	1	52	318	1	1	473807
3	4	0	0	1	53	309	2	1	475499
4	1	0	0	1	51	331	2	1	476887
3	1	0	0	1	51	254	2	1	478250
2	1	0	0	-1	31	278	1	1	479998
3	1	0	0	1	51	295	2	1	481526
2	1	0	0	-1	31	293	1	1	482671
1	1	0	0	-1	31	292	1	1	483934
4	1	0	0	1	51	293	2	1	485218
2	1	0	0	-1	31	300	1	1	486880
2	1	0	0	-1	31	345	1	1	488296
4	1	0	0	1	51	306	2	1	489516
2	1	0	0	-1	31	248	1	1	490733
1	1	0	0	-1	31	265	1	1	491864
3	2	0	0	1	51	303	2	1	493099
3	2	1	1	-1	32	273	1	0	494421
2	4	1	1	1	54	280	1	1	495992
2	4	0	0	-1	33	272	1	1	497424
1	4	1	1	1	52	316	1	1	499060
3	4	0	0	1	53	346	1	0	500457
3	3	1	1	-1	32	470	2	1	501907
2	3	1	1	1	54	222	2	0	503540
2	4	1	1	1	54	382	2	0	505077
3	4	0	0	1	53	653	2	1	506822
2	3	1	1	1	52	295	2	0	508478
1	3	1	1	1	54	336	1	1	509840
2	4	1	1	1	54	336	1	1	511473
3	4	0	0	1	53	350	2	1	513263
2	1	0	0	-1	31	269	1	1	514453
3	1	0	0	1	51	356	2	1	515700
4	2	0	0	1	51	453	2	1	517315
2	2	1	1	1	52	512	1	1	518988
1	4	1	1	1	54	332	1	1	520455
2	4	0	0	-1	33	407	1	1	521989
1	2	0	0	-1	31	263	1	1	523228
4	2	1	1	-1	32	462	2	1	525038
3	1	0	0	1	53	459	2	1	526519
1	1	0	0	-1	31	421	1	1	528290
1	4	1	1	1	52	486	1	1	529976
2	4	0	0	-1	33	321	1	1	531792
2	4	1	1	1	52	333	1	1	533111
1	4	0	0	-1	33	296	1	1	534233
3	2	0	0	1	51	341	2	1	535769
2	2	1	1	1	52	350	1	1	536996
3	2	0	0	1	53	411	2	1	538224
3	2	1	1	-1	32	423	2	1	540109
1	4	1	1	1	54	288	1	1	541495
1	4	0	0	-1	33	289	1	1	542753
2	1	0	0	-1	31	282	1	1	543962
3	1	0	0	1	51	294	1	0	573367
3	2	0	0	1	51	364	2	1	574756
2	2	1	1	1	52	298	2	0	575998
3	2	0	0	1	53	349	2	1	577394
1	2	1	1	1	52	410	1	1	579001
3	1	0	0	1	53	306	2	1	580643
3	1	0	0	1	51	311	2	1	582350
1	4	1	1	1	52	286	2	0	583732
1	4	0	0	-1	33	237	1	1	585114
4	3	1	1	-1	32	336	2	1	586568
3	3	1	1	-1	34	335	2	1	588372
4	1	0	0	1	53	363	2	1	589707
4	1	0	0	1	51	286	2	1	590897
1	4	1	1	1	52	286	2	0	592064
1	4	0	0	-1	33	311	1	1	593443
3	3	1	1	-1	32	432	2	1	594932
1	3	1	1	1	54	544	1	1	596730
3	2	0	0	1	53	356	2	1	598419
2	2	1	1	1	52	276	2	0	599570
4	2	0	0	1	53	457	2	1	600935
1	2	1	1	1	52	419	1	1	602388
4	2	0	0	1	53	336	2	1	603579
4	2	1	1	-1	32	389	2	1	604989
2	3	1	1	1	54	205	2	0	606569
2	3	1	1	1	54	304	2	0	608113
1	1	0	0	-1	33	416	2	0	609980
2	1	0	0	-1	31	524	1	1	611849
4	3	1	1	-1	32	452	2	1	613603
2	3	1	1	1	54	395	1	1	615269
4	4	1	1	-1	34	326	2	1	616478
1	4	0	0	-1	33	328	1	1	617628
2	2	0	0	-1	31	348	1	1	619409
1	2	1	1	1	52	484	1	1	620921
2	1	0	0	-1	33	273	1	1	622053
1	1	0	0	-1	31	305	1	1	623791
2	3	1	1	1	52	376	1	1	625441
1	3	1	1	1	54	341	1	1	626992
1	2	0	0	-1	33	290	1	1	628542
4	2	1	1	-1	32	380	2	1	629984
2	2	0	0	-1	33	429	1	1	631511
3	2	1	1	-1	32	346	1	0	633149
3	2	0	0	1	53	421	2	1	634761
2	2	1	1	1	52	468	1	1	636461
2	3	1	1	1	54	315	1	1	638058
3	3	1	1	-1	34	333	2	1	639239
3	4	1	1	-1	34	424	2	1	640706
1	4	0	0	-1	33	540	1	1	642122
3	3	1	1	-1	32	438	2	1	643970
2	3	1	1	1	54	296	1	1	645130
4	1	0	0	1	53	536	2	1	646557
1	1	0	0	-1	31	454	1	1	656013
4	2	0	0	1	51	656	2	1	657694
2	2	1	1	1	52	523	1	1	659642
4	2	0	0	1	53	470	2	1	661178
3	2	1	1	-1	32	448	2	1	662636
2	4	1	1	1	54	405	1	1	664244
1	4	0	0	-1	33	369	1	1	666047
3	2	0	0	1	51	375	2	1	667806
1	2	1	1	1	52	359	1	1	669563
3	1	0	0	1	53	402	2	1	671058
1	1	0	0	-1	31	497	1	1	672921
1	3	1	1	1	52	252	2	0	674535
2	3	1	1	1	54	292	1	1	676282
2	2	0	0	-1	33	290	1	1	677585
1	2	1	1	1	52	290	1	1	679045
4	4	1	1	-1	34	346	2	1	680447
4	4	0	0	1	53	349	2	1	681669
1	1	0	0	-1	31	424	1	1	683274
1	1	0	0	-1	31	262	1	1	684593
4	4	1	1	-1	32	287	1	0	685888
1	4	0	0	-1	33	302	1	1	687036
3	3	1	1	-1	32	391	2	1	688854
2	3	1	1	1	54	386	1	1	690571
2	4	1	1	1	54	286	1	1	691977
3	4	0	0	1	53	331	1	0	693224
3	4	1	1	-1	32	628	2	1	695286
2	4	0	0	-1	33	499	1	1	696824
1	2	0	0	-1	31	361	2	0	698168
4	2	1	1	-1	32	558	2	1	700039
2	2	0	0	-1	33	342	1	1	701796
3	2	1	1	-1	32	354	2	1	703446
2	4	1	1	1	54	393	1	1	705062
3	4	0	0	1	53	357	2	1	706265
3	4	1	1	-1	32	455	2	1	707552
1	4	0	0	-1	33	321	1	1	708697
4	1	0	0	1	51	394	2	1	710590
4	1	0	0	1	51	350	2	1	712229
2	1	0	0	-1	31	455	1	1	713876
2	1	0	0	-1	31	301	1	1	715668
4	2	0	0	1	51	268	2	1	717252
3	2	1	1	-1	32	315	1	0	718373
2	2	0	0	-1	33	432	2	0	719945
4	2	1	1	-1	32	344	1	0	721293
3	4	1	1	-1	34	451	2	1	723146
3	4	0	0	1	53	327	2	1	724558
4	2	0	0	1	51	254	2	1	726182
1	2	1	1	1	52	275	2	0	727472
1	1	0	0	-1	33	384	1	1	728842
4	1	0	0	1	51	360	1	0	730695
1	4	1	1	1	52	460	1	1	732251
1	4	0	0	-1	33	323	1	1	738566
4	3	1	1	-1	32	507	2	1	740390
1	3	1	1	1	54	415	1	1	741856
4	1	0	0	1	53	442	2	1	743205
1	1	0	0	-1	31	264	1	1	744955
1	1	0	0	-1	31	308	1	1	746767
3	1	0	0	1	51	358	2	1	748337
2	4	1	1	1	52	372	1	1	749793
1	4	0	0	-1	33	275	1	1	751229
4	4	1	1	-1	32	376	2	1	752602
1	4	0	0	-1	33	353	2	0	754223
2	2	0	0	-1	31	312	1	1	755864
2	2	1	1	1	52	285	1	1	757332
3	2	0	0	1	53	509	2	1	758687
1	2	1	1	1	52	436	1	1	760615
1	2	0	0	-1	33	269	1	1	761974
3	2	1	1	-1	32	295	1	0	763372
2	4	1	1	1	54	330	2	0	764587
4	4	0	0	1	53	449	2	1	766467
2	4	1	1	1	52	425	1	1	767869
2	4	0	0	-1	33	300	1	1	769215
3	1	0	0	1	51	281	1	0	770931
3	1	0	0	1	51	688	2	1	772939
2	2	0	0	-1	31	323	2	0	774705
4	2	1	1	-1	32	476	2	1	776464
4	3	1	1	-1	34	349	2	1	777672
2	3	1	1	1	54	298	2	0	779057
1	3	1	1	1	54	420	1	1	780371
2	3	1	1	1	54	317	1	1	782057
4	1	0	0	1	53	424	2	1	783456
3	1	0	0	1	51	339	2	1	785303
2	1	0	0	-1	31	386	1	1	786766
2	1	0	0	-1	31	263	1	1	787923
4	3	1	1	-1	32	317	1	0	789358
2	3	1	1	1	54	299	2	0	790668
1	1	0	0	-1	33	246	1	1	792197
3	1	0	0	1	51	322	2	1	793549
3	3	1	1	-1	32	319	1	0	794949
4	3	1	1	-1	34	705	2	1	796906
2	2	0	0	-1	33	595	1	1	798523
3	2	1	1	-1	32	506	2	1	800467
1	3	1	1	1	54	472	1	1	802066
2	3	1	1	1	54	485	1	1	803505
4	3	1	1	-1	34	388	2	1	804817
4	3	1	1	-1	34	440	2	1	806300
3	4	1	1	-1	34	418	1	0	807758
1	4	0	0	-1	33	473	1	1	809722
1	3	1	1	1	52	342	2	0	811425
4	3	1	1	-1	34	530	2	1	812985
2	3	1	1	1	54	435	1	1	814323
2	3	1	1	1	54	374	1	1	818376
3	3	1	1	-1	34	506	2	1	820176
3	3	1	1	-1	34	306	2	1	821534
1	1	0	0	-1	33	301	2	0	823019
1	1	0	0	-1	31	274	1	1	824779
3	3	1	1	-1	32	385	2	1	826468
4	3	1	1	-1	34	505	2	1	828247
3	3	1	1	-1	34	282	2	1	829567
4	3	1	1	-1	34	289	2	1	831246
1	4	1	1	1	54	292	1	1	832785
2	4	0	0	-1	33	322	1	1	834490
1	4	1	1	1	52	335	1	1	836048
2	4	0	0	-1	33	267	1	1	837475
4	2	0	0	1	51	297	1	0	839229
2	2	1	1	1	52	371	1	1	840896
3	2	0	0	1	53	417	2	1	842491
4	2	1	1	-1	32	269	2	1	843856
4	1	0	0	1	53	599	2	1	845858
1	1	0	0	-1	31	372	1	1	847591
3	3	1	1	-1	32	360	2	1	849196
1	3	1	1	1	54	351	1	1	850628
1	1	0	0	-1	33	287	1	1	851811
4	1	0	0	1	51	314	1	0	853061
3	4	1	1	-1	32	411	2	1	854688
4	4	0	0	1	53	332	2	1	856200
3	1	0	0	1	51	289	2	1	857900
4	1	0	0	1	51	317	2	1	859398
4	1	0	0	1	51	313	2	1	860692
1	1	0	0	-1	31	420	1	1	862053
1	4	1	1	1	52	294	1	1	863787
2	4	0	0	-1	33	422	1	1	865328
2	1	0	0	-1	31	259	1	1	866646
4	1	0	0	1	51	336	2	1	868108
3	1	0	0	1	51	345	2	1	869484
1	1	0	0	-1	31	264	1	1	870721
4	3	1	1	-1	32	401	2	1	872374
2	3	1	1	1	54	293	1	1	873672
4	3	1	1	-1	34	392	2	1	875513
1	3	1	1	1	54	283	1	1	877081
2	4	1	1	1	54	326	1	1	878830
4	4	0	0	1	53	390	1	0	880328
4	2	0	0	1	51	418	2	1	881740
3	2	1	1	-1	32	489	2	1	883196
4	3	1	1	-1	34	310	2	1	884601
1	3	1	1	1	54	335	2	0	885868
3	3	1	1	-1	34	540	2	1	887348
3	3	1	1	-1	34	309	2	1	888601
4	3	1	1	-1	34	307	2	1	889875
2	3	1	1	1	54	347	1	1	891245
1	3	1	1	1	54	377	1	1	892701
1	3	1	1	1	54	302	1	1	898695
