# Supplementary material for: Frequency Band-Specific Electrical Brain Stimulation Modulates Cognitive Control Processes
Source: PLoS One. 2015 Sep 25;10(9):e0138984. doi: 10.1371/journal.pone.0138984 (PMC4583279; doi:10.1371/journal.pone.0138984)
Supplement: S2 File — This zip archive contains the necessary Matlab code, SPSS syntax, SPSS data and raw logfile data to perform the analyses described in the paper. EEG data and Matlab code to extract peak frequencies are available upon request (joramvandriel@gmail.com). (ZIP) [file pone.0138984.s002.zip › S2_File/rawdata/alpha/pp18_simonA2_PRE-STIM_EEG.txt]

4	3	1	1	1	52	536	2	1	4920
3	3	1	1	1	54	448	2	1	6586
2	2	0	0	1	53	417	1	1	7957
2	2	1	1	-1	32	457	1	1	9675
1	1	0	0	1	53	465	1	1	11000
3	1	0	0	-1	31	478	2	1	12737
4	1	0	0	-1	31	571	2	1	14561
2	1	0	0	1	51	379	1	1	16286
1	3	1	1	-1	32	501	2	0	18171
3	3	1	1	1	54	863	2	1	20304
2	4	1	1	-1	34	581	1	1	21805
2	4	0	0	1	53	653	1	1	23945
3	4	1	1	1	52	553	2	1	25970
4	4	0	0	-1	33	584	2	1	27902
2	4	1	1	-1	32	454	1	1	29372
1	4	0	0	1	53	657	1	1	30926
2	4	1	1	-1	32	518	1	1	32869
4	4	0	0	-1	33	465	2	1	34441
2	2	0	0	1	51	562	1	1	36267
1	2	1	1	-1	32	672	2	0	38182
2	4	1	1	-1	34	486	1	1	40067
3	4	0	0	-1	33	570	2	1	41766
4	2	0	0	-1	31	654	2	1	43800
2	2	1	1	-1	32	470	1	1	45759
4	1	0	0	-1	33	650	2	1	47508
4	1	0	0	-1	31	477	2	1	48898
1	4	1	1	-1	32	902	1	1	51117
4	4	0	0	-1	33	436	2	1	52403
1	2	0	0	1	51	450	1	1	54049
3	2	1	1	1	52	491	2	1	55419
4	2	0	0	-1	33	572	2	1	57168
4	2	1	1	1	52	490	2	1	58783
3	4	1	1	1	54	554	2	1	60234
3	4	0	0	-1	33	485	2	1	61560
1	2	0	0	1	51	403	1	1	62938
3	2	1	1	1	52	507	2	1	64695
4	3	1	1	1	54	619	2	1	66589
4	3	1	1	1	54	629	2	1	68506
3	2	0	0	-1	33	524	2	1	70031
3	2	1	1	1	52	554	2	1	71666
2	3	1	1	-1	34	384	1	1	73428
3	3	1	1	1	54	395	2	1	74983
2	2	0	0	1	53	377	1	1	76281
4	2	1	1	1	52	561	2	1	78043
1	3	1	1	-1	34	628	1	1	79491
3	3	1	1	1	54	523	2	1	81505
4	3	1	1	1	54	565	2	1	83342
1	3	1	1	-1	34	916	1	1	85614
1	1	0	0	1	53	493	1	1	86933
4	1	0	0	-1	31	494	2	1	95348
4	1	0	0	-1	31	596	2	1	97435
2	1	0	0	1	51	639	1	1	99455
4	4	1	1	1	52	497	2	1	100809
1	4	0	0	1	53	534	1	1	102700
2	3	1	1	-1	32	683	1	1	104282
4	3	1	1	1	54	429	2	1	105818
3	2	0	0	-1	33	505	2	1	107696
3	2	1	1	1	52	679	2	1	109752
2	2	0	0	1	53	439	1	1	111298
2	2	1	1	-1	32	419	1	1	113187
3	3	1	1	1	54	398	2	1	114788
2	3	1	1	-1	34	527	1	1	116371
2	4	1	1	-1	34	470	1	1	118006
1	4	0	0	1	53	548	1	1	119633
3	1	0	0	-1	31	408	2	1	121248
3	1	0	0	-1	31	457	2	1	123092
1	1	0	0	1	51	373	1	1	124334
2	1	0	0	1	51	540	1	1	125715
2	2	0	0	1	51	358	1	1	127205
3	2	1	1	1	52	446	2	1	128693
3	3	1	1	1	54	618	2	1	130265
2	3	1	1	-1	34	361	1	1	131931
1	4	1	1	-1	34	534	1	1	133309
1	4	0	0	1	53	395	1	1	134752
4	1	0	0	-1	31	550	2	1	136450
1	1	0	0	1	51	359	1	1	138156
4	3	1	1	1	52	356	1	0	139581
1	3	1	1	-1	34	507	1	1	141580
4	1	0	0	-1	33	425	2	1	142944
2	1	0	0	1	51	783	1	1	144715
3	3	1	1	1	52	487	2	1	146413
3	3	1	1	1	54	430	2	1	147871
1	4	1	1	-1	34	435	1	1	149705
4	4	0	0	-1	33	468	2	1	151024
2	3	1	1	-1	32	551	1	1	153012
2	3	1	1	-1	34	551	1	1	154451
3	1	0	0	-1	33	538	2	1	156020
4	1	0	0	-1	31	538	1	0	157381
3	3	1	1	1	52	694	2	1	159494
1	3	1	1	-1	34	491	1	1	161369
1	3	1	1	-1	34	577	1	1	163379
4	3	1	1	1	54	477	2	1	164710
4	2	0	0	-1	33	684	2	1	166678
1	2	1	1	-1	32	793	1	1	168939
2	3	1	1	-1	34	542	1	1	170710
2	3	1	1	-1	34	371	1	1	172036
3	2	0	0	-1	33	437	2	1	173726
4	2	1	1	1	52	726	2	1	175852
1	3	1	1	-1	34	469	1	1	177711
3	3	1	1	1	54	351	2	1	181732
2	3	1	1	-1	34	633	1	1	183302
4	3	1	1	1	54	412	2	1	185156
4	4	1	1	1	54	559	2	1	186808
2	4	0	0	1	53	443	1	1	188753
1	4	1	1	-1	32	533	1	1	190388
4	4	0	0	-1	33	544	2	1	192371
4	1	0	0	-1	31	546	2	1	194175
1	1	0	0	1	51	460	1	1	195903
2	1	0	0	1	51	461	1	1	197716
1	1	0	0	1	51	527	2	0	199131
1	1	0	0	1	51	616	1	1	200626
4	1	0	0	-1	31	441	2	1	202390
2	1	0	0	1	51	518	1	1	203849
3	1	0	0	-1	31	628	2	1	205562
2	3	1	1	-1	32	529	1	1	207358
1	3	1	1	-1	34	668	1	1	209144
1	1	0	0	1	53	368	1	1	210494
2	1	0	0	1	51	670	1	1	212249
4	1	0	0	-1	31	544	2	1	213710
1	1	0	0	1	51	534	1	1	215065
1	4	1	1	-1	32	460	1	1	216410
2	4	0	0	1	53	510	1	1	218007
2	4	1	1	-1	32	389	1	1	219809
3	4	0	0	-1	33	352	2	1	221359
1	2	0	0	1	51	381	1	1	222922
2	2	1	1	-1	32	484	1	1	224510
2	3	1	1	-1	34	426	1	1	225917
1	3	1	1	-1	34	429	1	1	227698
1	1	0	0	1	53	396	1	1	229480
3	1	0	0	-1	31	633	2	1	231212
4	2	0	0	-1	31	389	2	1	232484
4	2	1	1	1	52	410	2	1	233879
1	4	1	1	-1	34	438	1	1	235307
3	4	0	0	-1	33	390	2	1	237040
1	4	1	1	-1	32	578	1	1	239054
4	4	0	0	-1	33	518	2	1	240828
1	2	0	0	1	51	545	1	1	242804
3	2	1	1	1	52	527	1	0	244243
4	4	1	1	1	54	650	2	1	245794
4	4	0	0	-1	33	0	0	0	249403
3	2	0	0	-1	31	510	2	1	251319
4	2	1	1	1	52	465	2	1	252659
4	3	1	1	1	54	335	2	1	254102
3	3	1	1	1	54	413	2	1	255825
1	3	1	1	-1	34	524	1	1	257761
4	3	1	1	1	54	519	2	1	259511
4	2	0	0	-1	33	617	2	1	261132
3	2	1	1	1	52	513	2	1	262923
2	2	0	0	1	53	548	1	1	264577
4	2	1	1	1	52	574	2	1	272364
3	4	1	1	1	54	466	2	1	273774
2	4	0	0	1	53	493	1	1	275500
4	2	0	0	-1	31	599	2	1	277541
4	2	1	1	1	52	420	2	1	278784
2	2	0	0	1	53	585	1	1	280633
1	2	1	1	-1	32	535	2	0	282350
2	1	0	0	1	53	470	1	1	284166
4	1	0	0	-1	31	439	2	1	286012
2	2	0	0	1	51	564	1	1	287873
4	2	1	1	1	52	462	2	1	289400
1	4	1	1	-1	34	587	1	1	291334
2	4	0	0	1	53	487	2	0	292953
3	2	0	0	-1	31	383	2	1	294776
4	2	1	1	1	52	566	2	1	296607
3	4	1	1	1	54	627	2	1	298621
3	4	0	0	-1	33	354	2	1	300199
1	2	0	0	1	51	521	1	1	301951
1	2	1	1	-1	32	383	1	1	303725
4	4	1	1	1	54	460	2	1	305676
2	4	0	0	1	53	547	1	1	307184
1	1	0	0	1	51	513	2	0	309065
2	1	0	0	1	51	688	2	0	310875
3	4	1	1	1	52	925	2	1	313053
2	4	0	0	1	53	550	1	1	314715
1	3	1	1	-1	32	617	1	1	316570
2	3	1	1	-1	34	430	1	1	318220
1	3	1	1	-1	34	552	1	1	319632
4	3	1	1	1	54	398	1	0	321246
4	2	0	0	-1	33	642	1	0	322799
1	2	1	1	-1	32	587	1	1	324617
4	2	0	0	-1	33	574	2	1	326309
3	2	1	1	1	52	612	2	1	327836
2	4	1	1	-1	34	627	1	1	329923
1	4	0	0	1	53	612	1	1	331658
2	1	0	0	1	51	429	1	1	332962
3	1	0	0	-1	31	418	2	1	334301
1	2	0	0	1	51	734	1	1	336546
4	2	1	1	1	52	0	0	0	340481
4	2	0	0	-1	33	609	2	1	342150
1	2	1	1	-1	32	632	1	1	343635
1	4	1	1	-1	34	523	1	1	344971
4	4	0	0	-1	33	494	2	1	346710
1	2	0	0	1	51	468	1	1	348090
2	2	1	1	-1	32	418	2	0	349408
3	2	0	0	-1	33	515	2	1	351255
4	2	1	1	1	52	646	2	1	352992
1	1	0	0	1	53	487	1	1	354419
4	1	0	0	-1	31	520	2	1	355801
2	1	0	0	1	51	481	2	0	357616
4	1	0	0	-1	31	478	2	1	365954
4	4	1	1	1	52	592	2	1	367766
2	4	0	0	1	53	446	1	1	369603
4	4	1	1	1	52	532	2	1	371303
2	4	0	0	1	53	486	1	1	372832
4	1	0	0	-1	31	771	2	1	374657
3	1	0	0	-1	31	441	2	1	376081
2	4	1	1	-1	32	496	1	1	377619
2	4	0	0	1	53	498	1	1	379245
4	4	1	1	1	52	521	2	1	380843
3	4	0	0	-1	33	650	2	1	382682
2	1	0	0	1	51	483	1	1	384004
3	1	0	0	-1	31	434	2	1	385417
4	3	1	1	1	52	450	2	1	386872
4	3	1	1	1	54	436	2	1	388763
1	4	1	1	-1	34	524	1	1	390399
2	4	0	0	1	53	490	1	1	392104
4	3	1	1	1	52	445	2	1	393832
1	3	1	1	-1	34	649	1	1	395690
3	2	0	0	-1	33	436	2	1	397604
1	2	1	1	-1	32	453	1	1	399428
4	3	1	1	1	54	493	2	1	401189
1	3	1	1	-1	34	704	1	1	402901
2	2	0	0	1	53	547	1	1	404818
2	2	1	1	-1	32	402	1	1	406528
3	3	1	1	1	54	400	2	1	407874
1	3	1	1	-1	34	479	1	1	409323
4	3	1	1	1	54	546	2	1	410956
3	3	1	1	1	54	566	2	1	412502
1	3	1	1	-1	34	493	1	1	413817
4	3	1	1	1	54	550	2	1	415207
2	1	0	0	1	53	627	1	1	416895
1	1	0	0	1	51	523	1	1	418726
4	3	1	1	1	52	512	2	1	420288
2	3	1	1	-1	34	470	1	1	422091
2	4	1	1	-1	34	518	1	1	424094
1	4	0	0	1	53	489	1	1	425959
3	3	1	1	1	52	383	1	0	427375
1	3	1	1	-1	34	730	1	1	429326
2	4	1	1	-1	34	561	1	1	430734
2	4	0	0	1	53	489	2	0	432077
3	1	0	0	-1	31	485	2	1	434047
4	1	0	0	-1	31	484	2	1	435747
3	1	0	0	-1	31	445	2	1	437029
1	1	0	0	1	51	567	1	1	438426
2	2	0	0	1	51	529	1	1	440069
2	2	1	1	-1	32	490	1	1	442071
3	4	1	1	1	54	579	2	1	443573
2	4	0	0	1	53	571	1	1	445031
4	4	1	1	1	52	575	2	1	447101
1	4	0	0	1	53	775	1	1	451849
2	3	1	1	-1	32	634	1	1	453418
1	3	1	1	-1	34	557	2	0	455264
3	4	1	1	1	54	425	2	1	456817
2	4	0	0	1	53	394	1	1	458308
2	1	0	0	1	51	575	1	1	460132
4	1	0	0	-1	31	639	2	1	461615
1	1	0	0	1	51	440	1	1	463031
4	1	0	0	-1	31	649	2	1	464753
1	1	0	0	1	51	533	1	1	466334
1	1	0	0	1	51	319	1	1	467459
4	1	0	0	-1	31	384	2	1	469056
4	1	0	0	-1	31	314	2	1	470237
2	2	0	0	1	51	498	1	1	471931
4	2	1	1	1	52	594	2	1	473650
2	4	1	1	-1	34	523	1	1	475081
4	4	0	0	-1	33	726	2	1	477252
3	4	1	1	1	52	544	2	1	479224
1	4	0	0	1	53	694	1	1	481063
1	3	1	1	-1	32	428	1	1	482480
2	3	1	1	-1	34	357	1	1	483845
4	4	1	1	1	54	550	2	1	485306
1	4	0	0	1	53	581	1	1	486937
1	1	0	0	1	51	403	1	1	488359
3	1	0	0	-1	31	592	2	1	489832
3	2	0	0	-1	31	387	2	1	491494
2	2	1	1	-1	32	444	1	1	493376
4	4	1	1	1	54	473	2	1	494738
1	4	0	0	1	53	730	1	1	496293
1	3	1	1	-1	32	486	1	1	497669
3	3	1	1	1	54	448	2	1	499352
1	3	1	1	-1	34	518	1	1	501002
4	3	1	1	1	54	507	2	1	502887
1	3	1	1	-1	34	579	1	1	504640
2	3	1	1	-1	34	552	1	1	506575
3	4	1	1	1	54	587	2	1	508421
1	4	0	0	1	53	529	1	1	510453
1	3	1	1	-1	32	562	1	1	511991
4	3	1	1	1	54	444	2	1	513627
2	2	0	0	1	53	530	1	1	515353
4	2	1	1	1	52	672	2	1	516910
3	1	0	0	-1	33	482	2	1	518280
2	1	0	0	1	51	379	1	1	519718
4	2	0	0	-1	31	497	2	1	521143
2	2	1	1	-1	32	486	1	1	522680
3	1	0	0	-1	33	495	2	1	524314
3	1	0	0	-1	31	656	2	1	525975
1	1	0	0	1	51	461	1	1	527346
2	1	0	0	1	51	653	1	1	529146
3	1	0	0	-1	31	476	2	1	530438
4	1	0	0	-1	31	790	2	1	536007
2	4	1	1	-1	32	723	1	1	538152
4	4	0	0	-1	33	526	2	1	539553
1	1	0	0	1	51	679	1	1	541404
3	1	0	0	-1	31	690	2	1	543068
2	3	1	1	-1	32	524	1	1	544978
1	3	1	1	-1	34	426	1	1	546872
1	4	1	1	-1	34	372	1	1	548679
2	4	0	0	1	53	507	1	1	550533
4	4	1	1	1	52	608	2	1	552603
4	4	0	0	-1	33	520	2	1	554288
1	3	1	1	-1	32	709	1	1	555981
3	3	1	1	1	54	550	2	1	557677
1	2	0	0	1	53	604	1	1	559112
3	2	1	1	1	52	498	2	1	560654
1	2	0	0	1	53	614	1	1	562132
1	2	1	1	-1	32	473	1	1	563533
4	3	1	1	1	54	438	2	1	565006
2	3	1	1	-1	34	453	1	1	566350
4	2	0	0	-1	33	570	2	1	567966
3	2	1	1	1	52	700	2	1	569793
3	4	1	1	1	54	491	2	1	571622
2	4	0	0	1	53	456	1	1	573308
2	2	0	0	1	51	435	1	1	574663
4	2	1	1	1	52	760	2	1	576590
1	1	0	0	1	53	862	1	1	578815
2	1	0	0	1	51	536	1	1	580566
1	1	0	0	1	51	450	1	1	582003
1	1	0	0	1	51	492	1	1	583733
4	1	0	0	-1	31	884	2	1	585785
2	1	0	0	1	51	537	1	1	587618
2	1	0	0	1	51	425	1	1	588996
4	1	0	0	-1	31	571	2	1	590704
3	3	1	1	1	52	619	2	1	592529
4	3	1	1	1	54	701	2	1	594687
1	1	0	0	1	53	765	1	1	596843
1	1	0	0	1	51	414	1	1	598344
4	4	1	1	1	52	518	2	1	600006
3	4	0	0	-1	33	694	2	1	601656
3	2	0	0	-1	31	521	2	1	603170
2	2	1	1	-1	32	614	1	1	604711
3	4	1	1	1	54	573	2	1	606412
1	4	0	0	1	53	541	1	1	607937
4	4	1	1	1	52	582	2	1	609709
2	4	0	0	1	53	588	1	1	611556
3	2	0	0	-1	31	459	2	1	613435
2	2	1	1	-1	32	541	1	1	615457
1	3	1	1	-1	34	770	1	1	617726
1	3	1	1	-1	34	467	1	1	619215
3	4	1	1	1	54	431	2	1	620958
2	4	0	0	1	53	534	1	1	626107
2	3	1	1	-1	32	556	1	1	627540
3	3	1	1	1	54	422	2	1	629454
1	1	0	0	1	53	508	1	1	630847
2	1	0	0	1	51	360	1	1	632392
2	4	1	1	-1	32	421	1	1	633771
3	4	0	0	-1	33	486	2	1	635440
1	2	0	0	1	51	432	1	1	636848
1	2	1	1	-1	32	427	1	1	638397
4	1	0	0	-1	33	476	2	1	639988
1	1	0	0	1	51	607	1	1	641698
2	3	1	1	-1	32	463	1	1	643624
3	3	1	1	1	54	440	2	1	645360
1	3	1	1	-1	34	456	1	1	646681
1	3	1	1	-1	34	383	1	1	648344
3	1	0	0	-1	33	455	2	1	649614
2	1	0	0	1	51	427	1	1	651342
2	1	0	0	1	51	345	1	1	652877
4	1	0	0	-1	31	384	2	1	654556
1	2	0	0	1	51	429	1	1	656288
3	2	1	1	1	52	373	2	1	658088
1	3	1	1	-1	34	620	1	1	659738
1	3	1	1	-1	34	361	1	1	661308
3	2	0	0	-1	33	427	2	1	662601
1	2	1	1	-1	32	489	1	1	664273
4	3	1	1	1	54	418	2	1	665813
3	3	1	1	1	54	432	2	1	667084
3	4	1	1	1	54	403	2	1	668381
2	4	0	0	1	53	493	1	1	670241
3	3	1	1	1	52	530	2	1	671857
1	3	1	1	-1	34	587	1	1	673822
2	3	1	1	-1	34	647	1	1	675742
1	3	1	1	-1	34	478	1	1	677515
1	1	0	0	1	53	380	1	1	679003
2	1	0	0	1	51	473	1	1	680509
1	4	1	1	-1	32	501	1	1	682391
1	4	0	0	1	53	447	1	1	684293
4	2	0	0	-1	31	464	2	1	685860
2	2	1	1	-1	32	557	1	1	687778
1	3	1	1	-1	34	612	1	1	689827
3	3	1	1	1	54	457	2	1	691112
2	1	0	0	1	53	513	1	1	692853
3	1	0	0	-1	31	429	2	1	694696
4	2	0	0	-1	31	343	2	1	696126
1	2	1	1	-1	32	483	1	1	697690
3	4	1	1	1	54	579	2	1	699184
1	4	0	0	1	53	612	1	1	701243
4	1	0	0	-1	31	402	2	1	702530
1	1	0	0	1	51	514	1	1	704200
3	4	1	1	1	52	467	2	1	705614
3	4	0	0	-1	33	604	2	1	710361
4	2	0	0	-1	31	640	2	1	711944
1	2	1	1	-1	32	455	1	1	713664
3	4	1	1	1	54	891	2	1	715976
3	4	0	0	-1	33	326	2	1	717406
2	3	1	1	-1	32	552	1	1	719075
2	3	1	1	-1	34	386	1	1	720771
4	3	1	1	1	54	348	1	0	722528
1	3	1	1	-1	34	616	1	1	724311
3	3	1	1	1	54	532	2	1	726252
2	3	1	1	-1	34	429	1	1	727750
4	4	1	1	1	54	456	2	1	729505
1	4	0	0	1	53	542	1	1	731376
4	2	0	0	-1	31	385	2	1	733194
4	2	1	1	1	52	429	2	1	734943
2	2	0	0	1	53	553	2	0	736629
1	2	1	1	-1	32	932	1	1	738916
1	3	1	1	-1	34	688	1	1	740768
3	3	1	1	1	54	411	2	1	742563
4	3	1	1	1	54	574	2	1	744087
3	3	1	1	1	54	509	2	1	745466
3	2	0	0	-1	33	536	2	1	747095
1	2	1	1	-1	32	624	1	1	748704
2	1	0	0	1	53	472	1	1	750078
1	1	0	0	1	51	411	1	1	751548
4	4	1	1	1	52	388	1	0	753028
4	4	0	0	-1	33	547	2	1	754658
1	2	0	0	1	51	599	1	1	756476
3	2	1	1	1	52	648	2	1	758623
3	4	1	1	1	54	524	2	1	760281
2	4	0	0	1	53	509	1	1	761966
1	1	0	0	1	51	440	2	0	763276
1	1	0	0	1	51	663	1	1	765376
2	2	0	0	1	51	548	1	1	766937
3	2	1	1	1	52	604	2	1	768839
3	2	0	0	-1	33	423	2	1	770637
2	2	1	1	-1	32	443	1	1	772088
4	4	1	1	1	54	519	1	0	773920
1	4	0	0	1	53	449	1	1	775800
3	1	0	0	-1	31	498	2	1	777528
3	1	0	0	-1	31	401	2	1	779189
4	4	1	1	1	52	518	2	1	780530
1	4	0	0	1	53	493	1	1	781875
2	1	0	0	1	51	529	1	1	783343
4	1	0	0	-1	31	607	2	1	785114
2	3	1	1	-1	32	863	1	1	787255
4	3	1	1	1	54	467	2	1	788806
3	2	0	0	-1	33	518	2	1	790419
1	2	1	1	-1	32	437	1	1	791745
2	3	1	1	-1	34	512	2	0	793235
4	3	1	1	1	54	627	2	1	800783
1	3	1	1	-1	34	725	1	1	802711
1	3	1	1	-1	34	386	1	1	804264
2	2	0	0	1	53	516	1	1	806082
3	2	1	1	1	52	481	2	1	807888
2	2	0	0	1	53	413	1	1	809756
4	2	1	1	1	52	464	2	1	811048
3	3	1	1	1	54	655	2	1	812993
3	3	1	1	1	54	421	2	1	814497
2	4	1	1	-1	34	473	1	1	816060
1	4	0	0	1	53	563	1	1	817850
4	3	1	1	1	52	389	1	0	819286
3	3	1	1	1	54	479	1	0	821030
2	3	1	1	-1	34	443	1	1	822769
4	3	1	1	1	54	577	2	1	824248
2	2	0	0	1	53	567	1	1	825925
2	2	1	1	-1	32	511	1	1	827302
4	1	0	0	-1	33	470	2	1	828704
4	1	0	0	-1	31	471	2	1	830052
2	4	1	1	-1	32	541	1	1	831954
2	4	0	0	1	53	527	1	1	833510
4	1	0	0	-1	31	501	2	1	835379
3	1	0	0	-1	31	402	2	1	837010
2	1	0	0	1	51	466	1	1	838747
4	1	0	0	-1	31	567	2	1	840229
1	1	0	0	1	51	529	1	1	841666
4	1	0	0	-1	31	700	2	1	843176
3	3	1	1	1	52	790	2	1	844819
2	3	1	1	-1	34	494	1	1	846409
1	2	0	0	1	53	706	2	0	848172
4	2	1	1	1	52	673	2	1	850136
1	1	0	0	1	53	579	1	1	851620
1	1	0	0	1	51	423	1	1	853260
4	1	0	0	-1	31	615	2	1	854895
3	1	0	0	-1	31	371	2	1	856287
1	1	0	0	1	51	574	1	1	858107
2	1	0	0	1	51	620	1	1	859801
2	2	0	0	1	51	436	1	1	861320
3	2	1	1	1	52	409	2	1	863234
2	2	0	0	1	53	512	1	1	864987
1	2	1	1	-1	32	581	1	1	866788
3	4	1	1	1	54	654	2	1	868815
4	4	0	0	-1	33	535	2	1	870321
2	1	0	0	1	51	502	1	1	872297
4	1	0	0	-1	31	514	2	1	873745
3	3	1	1	1	52	501	1	0	875085
3	3	1	1	1	54	573	2	1	876954
2	2	0	0	1	53	629	1	1	878899
1	2	1	1	-1	32	608	1	1	880794
2	1	0	0	1	53	390	1	1	882621
4	1	0	0	-1	31	695	2	1	887976
