# Supplementary material for: Frequency Band-Specific Electrical Brain Stimulation Modulates Cognitive Control Processes
Source: PLoS One. 2015 Sep 25;10(9):e0138984. doi: 10.1371/journal.pone.0138984 (PMC4583279; doi:10.1371/journal.pone.0138984)
Supplement: S2 File — This zip archive contains the necessary Matlab code, SPSS syntax, SPSS data and raw logfile data to perform the analyses described in the paper. EEG data and Matlab code to extract peak frequencies are available upon request (joramvandriel@gmail.com). (ZIP) [file pone.0138984.s002.zip › S2_File/rawdata/alpha/pp18_simonB2_STIM.txt]

2	2	0	0	1	51	547	1	1	5177
4	2	1	1	1	52	513	2	1	7025
1	3	1	1	-1	34	431	1	1	8851
4	3	1	1	1	54	449	2	1	10419
3	3	1	1	1	54	478	2	1	12078
4	3	1	1	1	54	368	2	1	13478
2	3	1	1	-1	34	374	1	1	14706
4	3	1	1	1	54	396	2	1	16137
1	1	0	0	1	53	578	1	1	17705
3	1	0	0	-1	31	466	1	0	19191
4	2	0	0	-1	31	592	1	0	20946
1	2	1	1	-1	32	550	1	1	22342
4	3	1	1	1	54	525	2	1	23974
1	3	1	1	-1	34	533	1	1	25805
4	4	1	1	1	54	478	2	1	27386
4	4	0	0	-1	33	499	2	1	28853
2	4	1	1	-1	32	515	1	1	30865
1	4	0	0	1	53	526	1	1	32877
4	3	1	1	1	52	464	2	1	34571
1	3	1	1	-1	34	448	1	1	36272
4	3	1	1	1	54	431	2	1	37597
1	3	1	1	-1	34	472	1	1	39137
1	1	0	0	1	53	616	1	1	41256
4	1	0	0	-1	31	368	2	1	42518
4	2	0	0	-1	31	518	2	1	44046
1	2	1	1	-1	32	978	1	1	46121
4	2	0	0	-1	33	382	2	1	47668
3	2	1	1	1	52	432	2	1	49583
2	3	1	1	-1	34	406	1	1	50935
4	3	1	1	1	54	480	2	1	52241
4	4	1	1	1	54	378	2	1	53848
1	4	0	0	1	53	490	1	1	55632
4	1	0	0	-1	31	389	2	1	56934
1	1	0	0	1	51	565	2	0	58847
2	4	1	1	-1	32	635	1	1	60407
2	4	0	0	1	53	517	1	1	62168
1	1	0	0	1	51	378	1	1	63474
4	1	0	0	-1	31	442	2	1	65319
2	2	0	0	1	51	499	1	1	67014
2	2	1	1	-1	32	389	1	1	68273
3	4	1	1	1	54	400	2	1	69672
3	4	0	0	-1	33	560	2	1	71295
1	3	1	1	-1	32	462	1	1	72663
3	3	1	1	1	54	399	1	0	73961
2	4	1	1	-1	34	487	2	0	75323
1	4	0	0	1	53	451	1	1	77190
3	3	1	1	1	52	434	2	1	79123
2	3	1	1	-1	34	647	2	0	81146
3	4	1	1	1	54	333	2	1	82347
3	4	0	0	-1	33	586	2	1	87209
4	3	1	1	1	52	630	2	1	89279
3	3	1	1	1	54	425	2	1	90678
2	3	1	1	-1	34	544	1	1	92603
3	3	1	1	1	54	527	2	1	94090
4	1	0	0	-1	33	515	2	1	95460
3	1	0	0	-1	31	513	2	1	97479
4	1	0	0	-1	31	496	2	1	99305
1	1	0	0	1	51	519	1	1	101131
1	3	1	1	-1	32	450	1	1	102849
3	3	1	1	1	54	414	2	1	104740
2	1	0	0	1	53	402	1	1	106618
4	1	0	0	-1	31	587	2	1	108470
1	1	0	0	1	51	424	2	0	110167
1	1	0	0	1	51	528	1	1	111883
4	2	0	0	-1	31	441	2	1	113266
4	2	1	1	1	52	681	2	1	114962
1	2	0	0	1	53	570	1	1	116961
3	2	1	1	1	52	396	2	1	118184
1	4	1	1	-1	34	469	1	1	119727
3	4	0	0	-1	33	510	2	1	121099
3	1	0	0	-1	31	633	2	1	122613
4	1	0	0	-1	31	530	2	1	124576
1	2	0	0	1	51	433	1	1	126186
1	2	1	1	-1	32	783	1	1	128133
3	2	0	0	-1	33	503	2	1	130035
3	2	1	1	1	52	428	2	1	131448
2	3	1	1	-1	34	532	1	1	133161
2	3	1	1	-1	34	503	2	0	134492
4	3	1	1	1	54	426	2	1	135836
2	3	1	1	-1	34	460	1	1	137260
1	3	1	1	-1	34	603	1	1	139147
2	3	1	1	-1	34	627	1	1	140679
1	1	0	0	1	53	349	2	0	142160
2	1	0	0	1	51	695	1	1	144263
2	2	0	0	1	51	353	1	1	145654
3	2	1	1	1	52	439	2	1	147088
1	4	1	1	-1	34	443	1	1	148343
2	4	0	0	1	53	473	1	1	149666
2	2	0	0	1	51	317	1	1	151205
3	2	1	1	1	52	395	2	1	152482
3	3	1	1	1	54	317	2	1	153651
1	3	1	1	-1	34	359	1	1	155119
4	3	1	1	1	54	624	2	1	156683
4	3	1	1	1	54	410	2	1	158088
1	2	0	0	1	53	558	1	1	159575
3	2	1	1	1	52	559	1	0	161336
1	2	0	0	1	53	479	1	1	163265
2	2	1	1	-1	32	615	1	1	165311
2	1	0	0	1	53	472	1	1	166731
4	1	0	0	-1	31	434	2	1	170456
3	2	0	0	-1	31	722	2	1	172147
1	2	1	1	-1	32	870	1	1	174361
1	4	1	1	-1	34	367	1	1	175850
4	4	0	0	-1	33	685	2	1	177851
1	4	1	1	-1	32	786	1	1	179501
4	4	0	0	-1	33	499	2	1	181444
2	3	1	1	-1	32	465	1	1	183094
4	3	1	1	1	54	494	2	1	184663
1	4	1	1	-1	34	579	1	1	186732
3	4	0	0	-1	33	484	2	1	188368
4	2	0	0	-1	31	459	1	0	190032
2	2	1	1	-1	32	454	1	1	191388
4	3	1	1	1	54	452	2	1	192892
3	3	1	1	1	54	639	2	1	194773
3	2	0	0	-1	33	437	2	1	196188
2	2	1	1	-1	32	482	1	1	197592
4	1	0	0	-1	33	0	0	0	200938
3	1	0	0	-1	31	740	2	1	203063
3	3	1	1	1	52	571	2	1	205143
4	3	1	1	1	54	504	2	1	206482
2	4	1	1	-1	34	554	1	1	207890
1	4	0	0	1	53	839	2	0	209858
2	2	0	0	1	51	586	1	1	211813
4	2	1	1	1	52	432	2	1	213234
3	2	0	0	-1	33	443	2	1	214492
2	2	1	1	-1	32	404	1	1	216180
3	4	1	1	1	54	416	2	1	217731
4	4	0	0	-1	33	568	2	1	219497
1	4	1	1	-1	32	483	1	1	221329
1	4	0	0	1	53	723	1	1	223088
3	2	0	0	-1	31	624	2	1	224791
3	2	1	1	1	52	637	2	1	226614
1	1	0	0	1	53	528	1	1	228054
1	1	0	0	1	51	349	1	1	229821
4	2	0	0	-1	31	310	2	1	231060
4	2	1	1	1	52	444	2	1	232513
1	4	1	1	-1	34	454	1	1	234192
2	4	0	0	1	53	421	1	1	235565
2	4	1	1	-1	32	456	1	1	237090
1	4	0	0	1	53	335	1	1	238815
3	1	0	0	-1	31	314	2	1	240547
2	1	0	0	1	51	324	1	1	242046
2	2	0	0	1	51	387	1	1	243694
3	2	1	1	1	52	454	2	1	245211
2	3	1	1	-1	34	408	1	1	246612
2	3	1	1	-1	34	388	1	1	248170
1	1	0	0	1	53	386	2	0	249893
2	1	0	0	1	51	571	1	1	251898
3	4	1	1	1	52	442	2	1	253316
3	4	0	0	-1	33	321	2	1	257234
4	1	0	0	-1	31	358	2	1	258485
3	1	0	0	-1	31	583	2	1	260326
1	1	0	0	1	51	375	2	0	262072
2	1	0	0	1	51	524	1	1	263826
4	4	1	1	1	52	547	2	1	265282
3	4	0	0	-1	33	587	2	1	266923
2	3	1	1	-1	32	399	1	1	268482
4	3	1	1	1	54	621	2	1	270574
3	4	1	1	1	54	560	2	1	272273
4	4	0	0	-1	33	731	2	1	274201
3	3	1	1	1	52	399	2	1	275431
3	3	1	1	1	54	360	2	1	277152
4	4	1	1	1	54	489	2	1	279095
3	4	0	0	-1	33	497	2	1	280779
4	1	0	0	-1	31	381	2	1	282566
4	1	0	0	-1	31	326	2	1	283846
1	1	0	0	1	51	501	1	1	285352
1	1	0	0	1	51	328	1	1	286534
2	2	0	0	1	51	400	1	1	287811
3	2	1	1	1	52	462	2	1	289339
2	4	1	1	-1	34	645	1	1	291018
3	4	0	0	-1	33	384	2	1	292278
1	1	0	0	1	51	410	1	1	294016
2	1	0	0	1	51	449	1	1	295354
1	1	0	0	1	51	418	1	1	297174
1	1	0	0	1	51	378	1	1	298373
2	1	0	0	1	51	466	1	1	299981
1	1	0	0	1	51	378	1	1	301514
1	3	1	1	-1	32	488	1	1	303263
4	3	1	1	1	54	495	2	1	305240
2	4	1	1	-1	34	608	1	1	306909
4	4	0	0	-1	33	623	2	1	309009
4	4	1	1	1	52	474	2	1	310407
1	4	0	0	1	53	526	1	1	312168
3	1	0	0	-1	31	726	2	1	314401
3	1	0	0	-1	31	540	2	1	316333
1	4	1	1	-1	32	468	1	1	317640
2	4	0	0	1	53	786	1	1	319879
1	2	0	0	1	51	416	1	1	321419
4	2	1	1	1	52	531	2	1	322827
1	4	1	1	-1	34	649	1	1	324815
3	4	0	0	-1	33	402	2	1	326635
1	3	1	1	-1	32	708	1	1	328742
3	3	1	1	1	54	512	2	1	330310
3	1	0	0	-1	33	674	2	1	332103
2	1	0	0	1	51	404	1	1	333508
1	1	0	0	1	51	445	1	1	335406
4	1	0	0	-1	31	472	2	1	337317
1	3	1	1	-1	32	402	1	1	338823
3	3	1	1	1	54	615	2	1	343420
1	3	1	1	-1	34	676	1	1	345554
4	3	1	1	1	54	441	2	1	346893
2	3	1	1	-1	34	474	1	1	348534
3	3	1	1	1	54	461	2	1	350116
4	3	1	1	1	54	881	2	1	352424
3	3	1	1	1	54	469	2	1	354037
3	2	0	0	-1	33	393	2	1	355632
1	2	1	1	-1	32	441	1	1	357279
2	3	1	1	-1	34	514	1	1	358767
4	3	1	1	1	54	735	2	1	360993
3	2	0	0	-1	33	423	2	1	362442
2	2	1	1	-1	32	0	0	0	366095
1	4	1	1	-1	34	636	1	1	368188
2	4	0	0	1	53	370	1	1	369746
2	2	0	0	1	51	353	1	1	371419
4	2	1	1	1	52	456	2	1	372819
2	2	0	0	1	53	435	1	1	374227
2	2	1	1	-1	32	501	1	1	376164
1	1	0	0	1	53	390	2	0	377425
3	1	0	0	-1	31	352	2	1	378668
1	4	1	1	-1	32	467	2	0	380224
2	4	0	0	1	53	628	1	1	381999
2	2	0	0	1	51	390	1	1	383728
1	2	1	1	-1	32	433	1	1	385537
4	1	0	0	-1	33	610	2	1	387310
4	1	0	0	-1	31	456	2	1	388901
1	4	1	1	-1	32	636	1	1	390940
4	4	0	0	-1	33	574	2	1	392937
4	1	0	0	-1	31	373	2	1	394789
1	1	0	0	1	51	508	1	1	396309
3	1	0	0	-1	31	468	2	1	397619
4	1	0	0	-1	31	342	2	1	399088
3	4	1	1	1	52	435	2	1	400608
3	4	0	0	-1	33	349	2	1	402176
4	3	1	1	1	52	414	2	1	403943
4	3	1	1	1	54	400	2	1	405544
1	2	0	0	1	53	431	1	1	407095
3	2	1	1	1	52	528	2	1	408701
1	4	1	1	-1	34	606	1	1	410246
3	4	0	0	-1	33	501	2	1	411689
4	1	0	0	-1	31	591	2	1	413446
2	1	0	0	1	51	404	1	1	415214
4	4	1	1	1	52	593	2	1	416941
2	4	0	0	1	53	575	1	1	418967
3	1	0	0	-1	31	357	2	1	420467
4	1	0	0	-1	31	564	2	1	422074
1	2	0	0	1	51	591	1	1	423596
4	2	1	1	1	52	490	2	1	424928
1	3	1	1	-1	34	617	1	1	426586
2	3	1	1	-1	34	516	1	1	430919
3	4	1	1	1	54	504	2	1	432242
1	4	0	0	1	53	531	1	1	434013
3	4	1	1	1	52	618	2	1	435862
2	4	0	0	1	53	426	1	1	437664
4	2	0	0	-1	31	416	2	1	438949
4	2	1	1	1	52	461	2	1	440462
2	1	0	0	1	53	571	1	1	442125
2	1	0	0	1	51	351	1	1	443315
3	2	0	0	-1	31	366	2	1	444633
3	2	1	1	1	52	532	1	0	446266
2	2	0	0	1	53	376	1	1	447631
3	2	1	1	1	52	424	2	1	449342
4	3	1	1	1	54	752	2	1	450925
2	3	1	1	-1	34	456	1	1	452520
2	3	1	1	-1	34	355	1	1	453812
3	3	1	1	1	54	339	2	1	455506
3	4	1	1	1	54	441	2	1	457217
1	4	0	0	1	53	466	2	0	458762
4	3	1	1	1	52	658	2	1	460716
1	3	1	1	-1	34	499	1	1	462575
3	4	1	1	1	54	580	2	1	464403
4	4	0	0	-1	33	531	2	1	466119
3	2	0	0	-1	31	651	2	1	468026
1	2	1	1	-1	32	412	2	0	469327
4	3	1	1	1	54	599	2	1	471240
3	3	1	1	1	54	625	2	1	472820
1	2	0	0	1	53	549	1	1	474217
2	2	1	1	-1	32	519	1	1	475553
3	2	0	0	-1	33	444	2	1	477082
3	2	1	1	1	52	357	2	1	478450
4	3	1	1	1	54	400	2	1	479881
1	3	1	1	-1	34	495	1	1	481601
3	4	1	1	1	54	363	2	1	482839
1	4	0	0	1	53	359	2	0	484248
3	4	1	1	1	52	386	2	1	485973
1	4	0	0	1	53	590	1	1	487523
2	3	1	1	-1	32	757	1	1	489623
3	3	1	1	1	54	408	2	1	491274
1	3	1	1	-1	34	548	1	1	493096
3	3	1	1	1	54	412	2	1	494844
4	2	0	0	-1	33	529	2	1	496362
4	2	1	1	1	52	462	2	1	497749
3	2	0	0	-1	33	549	1	0	499374
2	2	1	1	-1	32	402	1	1	501126
2	1	0	0	1	53	378	1	1	502426
3	1	0	0	-1	31	422	2	1	504320
2	3	1	1	-1	32	548	1	1	505860
3	3	1	1	1	54	429	2	1	507134
4	2	0	0	-1	33	591	2	1	509236
3	2	1	1	1	52	450	2	1	515625
1	3	1	1	-1	34	522	1	1	517648
1	3	1	1	-1	34	395	1	1	519463
4	1	0	0	-1	33	426	2	1	520855
2	1	0	0	1	51	662	1	1	522755
2	3	1	1	-1	32	549	1	1	524174
1	3	1	1	-1	34	458	2	0	525526
1	2	0	0	1	53	535	1	1	527510
4	2	1	1	1	52	535	2	1	529495
4	1	0	0	-1	33	357	2	1	531138
1	1	0	0	1	51	529	1	1	532601
3	2	0	0	-1	31	779	2	1	534220
1	2	1	1	-1	32	495	1	1	535725
1	2	0	0	1	53	385	1	1	537150
2	2	1	1	-1	32	624	1	1	538622
4	2	0	0	-1	33	615	2	1	540229
3	2	1	1	1	52	549	2	1	542042
3	1	0	0	-1	33	347	2	1	543715
1	1	0	0	1	51	373	1	1	545128
1	1	0	0	1	51	311	1	1	546788
4	1	0	0	-1	31	412	2	1	548686
1	4	1	1	-1	32	432	1	1	550327
1	4	0	0	1	53	671	1	1	552280
2	4	1	1	-1	32	488	1	1	553842
2	4	0	0	1	53	430	1	1	555502
3	3	1	1	1	52	431	2	1	557182
2	3	1	1	-1	34	669	1	1	559014
2	1	0	0	1	53	400	1	1	560540
3	1	0	0	-1	31	512	2	1	561960
1	1	0	0	1	51	500	1	1	563316
4	1	0	0	-1	31	546	2	1	565267
3	2	0	0	-1	31	394	2	1	566563
1	2	1	1	-1	32	417	1	1	568227
3	4	1	1	1	54	488	2	1	569808
3	4	0	0	-1	33	669	2	1	571700
1	4	1	1	-1	32	549	1	1	573430
2	4	0	0	1	53	389	1	1	575150
3	1	0	0	-1	31	359	2	1	576631
3	1	0	0	-1	31	381	2	1	578499
2	1	0	0	1	51	446	1	1	580424
2	1	0	0	1	51	386	1	1	582081
3	4	1	1	1	52	705	2	1	584077
3	4	0	0	-1	33	325	2	1	585227
1	2	0	0	1	51	444	1	1	587071
1	2	1	1	-1	32	322	2	0	588861
4	2	0	0	-1	33	380	2	1	590485
2	2	1	1	-1	32	391	2	0	591947
2	3	1	1	-1	34	433	1	1	593875
1	3	1	1	-1	34	513	1	1	595630
1	1	0	0	1	53	297	1	1	597297
3	1	0	0	-1	31	380	2	1	604884
2	3	1	1	-1	32	428	1	1	606527
1	3	1	1	-1	34	604	1	1	608416
4	2	0	0	-1	33	539	2	1	610337
4	2	1	1	1	52	556	2	1	612399
3	4	1	1	1	54	496	2	1	613982
4	4	0	0	-1	33	548	2	1	615654
2	1	0	0	1	51	477	1	1	617587
3	1	0	0	-1	31	445	2	1	619181
1	3	1	1	-1	32	491	1	1	621095
4	3	1	1	1	54	546	2	1	622526
4	2	0	0	-1	33	457	1	0	624319
1	2	1	1	-1	32	501	1	1	625870
2	3	1	1	-1	34	531	1	1	627870
2	3	1	1	-1	34	421	1	1	629206
3	2	0	0	-1	33	467	2	1	630834
1	2	1	1	-1	32	542	1	1	632392
3	2	0	0	-1	33	465	2	1	633775
3	2	1	1	1	52	513	2	1	635096
4	4	1	1	1	54	631	2	1	636929
3	4	0	0	-1	33	805	2	1	638614
4	3	1	1	1	52	601	2	1	640414
2	3	1	1	-1	34	534	2	0	641775
1	4	1	1	-1	34	764	1	1	643839
1	4	0	0	1	53	397	1	1	645605
2	4	1	1	-1	32	423	1	1	647096
2	4	0	0	1	53	604	1	1	649046
3	2	0	0	-1	31	427	2	1	650684
1	2	1	1	-1	32	672	1	1	652488
4	1	0	0	-1	33	383	2	1	654076
1	1	0	0	1	51	393	2	0	655287
4	4	1	1	1	52	442	2	1	657170
2	4	0	0	1	53	458	1	1	658602
2	2	0	0	1	51	336	1	1	659922
4	2	1	1	1	52	456	2	1	661791
2	1	0	0	1	53	457	1	1	663658
3	1	0	0	-1	31	396	2	1	665231
1	3	1	1	-1	32	495	1	1	666625
4	3	1	1	1	54	446	2	1	668263
4	2	0	0	-1	33	350	2	1	669712
1	2	1	1	-1	32	401	1	1	671350
1	2	0	0	1	53	416	1	1	673214
2	2	1	1	-1	32	427	1	1	674674
3	4	1	1	1	54	375	2	1	675915
4	4	0	0	-1	33	388	2	1	677379
3	2	0	0	-1	31	352	2	1	678650
1	2	1	1	-1	32	545	1	1	680402
1	4	1	1	-1	34	437	1	1	681993
4	4	0	0	-1	33	552	2	1	683671
4	1	0	0	-1	31	356	2	1	685005
1	1	0	0	1	51	342	1	1	690206
1	3	1	1	-1	32	588	1	1	692040
4	3	1	1	1	54	492	2	1	693991
4	1	0	0	-1	33	388	2	1	695202
1	1	0	0	1	51	471	1	1	696883
2	3	1	1	-1	32	596	1	1	698608
2	3	1	1	-1	34	407	1	1	700135
3	3	1	1	1	54	379	2	1	701541
3	3	1	1	1	54	339	2	1	702960
2	2	0	0	1	53	463	1	1	704754
1	2	1	1	-1	32	615	1	1	706752
1	4	1	1	-1	34	455	1	1	708277
2	4	0	0	1	53	422	2	0	709930
3	1	0	0	-1	31	320	2	1	711297
4	1	0	0	-1	31	495	2	1	712628
4	4	1	1	1	52	354	2	1	714170
1	4	0	0	1	53	382	1	1	716055
3	1	0	0	-1	31	357	2	1	717851
4	1	0	0	-1	31	444	2	1	719527
4	3	1	1	1	52	420	2	1	720990
1	3	1	1	-1	34	374	2	0	722491
2	2	0	0	1	53	451	2	0	724288
3	2	1	1	1	52	498	1	0	725748
2	3	1	1	-1	34	380	1	1	727026
4	3	1	1	1	54	587	2	1	728648
4	4	1	1	1	54	528	2	1	730418
2	4	0	0	1	53	758	1	1	732552
2	2	0	0	1	51	336	1	1	733882
4	2	1	1	1	52	425	2	1	735709
3	2	0	0	-1	33	747	2	1	737748
3	2	1	1	1	52	421	2	1	739652
2	3	1	1	-1	34	502	1	1	741482
3	3	1	1	1	54	591	2	1	743532
2	1	0	0	1	53	553	1	1	745123
3	1	0	0	-1	31	476	2	1	746562
3	1	0	0	-1	31	421	2	1	748368
1	1	0	0	1	51	806	1	1	750529
4	3	1	1	1	52	495	2	1	751935
2	3	1	1	-1	34	486	1	1	753856
3	1	0	0	-1	33	515	2	1	755213
3	1	0	0	-1	31	606	2	1	756941
1	4	1	1	-1	32	497	1	1	758768
2	4	0	0	1	53	755	1	1	760798
2	2	0	0	1	51	349	1	1	762409
1	2	1	1	-1	32	349	2	0	763953
3	3	1	1	1	54	328	2	1	765227
3	3	1	1	1	54	346	2	1	766622
2	1	0	0	1	53	406	1	1	768263
4	1	0	0	-1	31	547	2	1	770074
4	3	1	1	1	52	548	2	1	771851
3	3	1	1	1	54	523	1	0	778330
1	1	0	0	1	53	641	1	1	780475
3	1	0	0	-1	31	502	2	1	782316
1	1	0	0	1	51	613	1	1	783989
3	1	0	0	-1	31	488	2	1	785926
2	4	1	1	-1	32	473	1	1	787403
3	4	0	0	-1	33	471	2	1	789350
3	3	1	1	1	52	483	2	1	790979
4	3	1	1	1	54	468	2	1	792439
2	1	0	0	1	53	702	1	1	794405
4	1	0	0	-1	31	601	2	1	795998
2	4	1	1	-1	32	516	1	1	797835
4	4	0	0	-1	33	596	2	1	799495
3	4	1	1	1	52	392	2	1	800857
2	4	0	0	1	53	442	1	1	802314
1	2	0	0	1	51	521	2	0	803817
4	2	1	1	1	52	687	2	1	805654
2	1	0	0	1	53	386	1	1	807317
3	1	0	0	-1	31	556	2	1	809229
2	4	1	1	-1	32	502	1	1	810951
3	4	0	0	-1	33	393	2	1	812331
3	4	1	1	1	52	401	2	1	813869
4	4	0	0	-1	33	357	2	1	815486
2	1	0	0	1	51	483	1	1	817460
3	1	0	0	-1	31	429	2	1	819086
4	1	0	0	-1	31	495	2	1	820503
1	1	0	0	1	51	460	1	1	822002
1	3	1	1	-1	32	648	1	1	823869
3	3	1	1	1	54	437	2	1	825408
4	4	1	1	1	54	631	2	1	827343
1	4	0	0	1	53	584	1	1	829369
2	3	1	1	-1	32	554	1	1	831376
1	3	1	1	-1	34	435	1	1	832954
4	4	1	1	1	54	491	2	1	834864
2	4	0	0	1	53	543	1	1	836735
1	2	0	0	1	51	564	1	1	838326
2	2	1	1	-1	32	478	1	1	839890
4	1	0	0	-1	33	493	2	1	841301
1	1	0	0	1	51	570	1	1	842791
2	4	1	1	-1	32	469	1	1	844141
3	4	0	0	-1	33	395	2	1	845740
2	3	1	1	-1	32	488	1	1	847408
1	3	1	1	-1	34	488	1	1	849038
4	1	0	0	-1	33	506	2	1	850490
2	1	0	0	1	51	450	2	0	851963
4	1	0	0	-1	31	708	2	1	853507
4	1	0	0	-1	31	446	2	1	855346
1	2	0	0	1	51	535	1	1	856951
4	2	1	1	1	52	445	2	1	858752
1	3	1	1	-1	34	546	1	1	860724
2	3	1	1	-1	34	429	1	1	867307
