# Supplementary material for: Frequency Band-Specific Electrical Brain Stimulation Modulates Cognitive Control Processes
Source: PLoS One. 2015 Sep 25;10(9):e0138984. doi: 10.1371/journal.pone.0138984 (PMC4583279; doi:10.1371/journal.pone.0138984)
Supplement: S2 File — This zip archive contains the necessary Matlab code, SPSS syntax, SPSS data and raw logfile data to perform the analyses described in the paper. EEG data and Matlab code to extract peak frequencies are available upon request (joramvandriel@gmail.com). (ZIP) [file pone.0138984.s002.zip › S2_File/rawdata/alpha/pp18_simonC2_POST-STIM.txt]

3	2	0	0	-1	31	510	1	0	3072
3	2	1	1	1	52	437	2	1	4769
2	1	0	0	1	53	379	1	1	6383
1	1	0	0	1	51	471	1	1	8358
1	1	0	0	1	51	313	1	1	9971
2	1	0	0	1	51	425	1	1	11339
3	1	0	0	-1	31	449	2	1	13070
2	1	0	0	1	51	371	1	1	14663
1	2	0	0	1	51	346	1	1	15946
1	2	1	1	-1	32	430	1	1	17225
2	4	1	1	-1	34	552	1	1	18772
2	4	0	0	1	53	340	1	1	20539
4	1	0	0	-1	31	424	1	0	21826
4	1	0	0	-1	31	505	2	1	23320
2	2	0	0	1	51	369	1	1	25110
3	2	1	1	1	52	434	2	1	26348
2	3	1	1	-1	34	445	1	1	27864
2	3	1	1	-1	34	397	1	1	29224
3	1	0	0	-1	33	516	2	1	30561
4	1	0	0	-1	31	471	2	1	32374
3	3	1	1	1	52	529	2	1	33849
4	3	1	1	1	54	735	1	0	35766
3	4	1	1	1	54	450	2	1	37572
3	4	0	0	-1	33	377	2	1	39399
2	1	0	0	1	51	536	1	1	40876
4	1	0	0	-1	31	438	2	1	42539
4	3	1	1	1	52	401	2	1	44156
2	3	1	1	-1	34	471	1	1	45814
4	2	0	0	-1	33	404	2	1	47223
4	2	1	1	1	52	401	2	1	48482
3	1	0	0	-1	33	398	1	0	49768
3	1	0	0	-1	31	599	2	1	51607
2	4	1	1	-1	32	509	1	1	53534
4	4	0	0	-1	33	440	2	1	55269
2	1	0	0	1	51	528	1	1	57236
2	1	0	0	1	51	471	1	1	58720
1	2	0	0	1	51	518	2	0	60264
1	2	1	1	-1	32	625	1	1	61999
4	4	1	1	1	54	410	2	1	63907
2	4	0	0	1	53	510	1	1	65466
1	2	0	0	1	51	511	2	0	66989
1	2	1	1	-1	32	487	1	1	68543
4	1	0	0	-1	33	540	2	1	70175
2	1	0	0	1	51	669	1	1	71746
3	2	0	0	-1	31	519	2	1	73645
4	2	1	1	1	52	525	2	1	75367
3	1	0	0	-1	33	527	2	1	76931
3	1	0	0	-1	31	381	2	1	78789
4	2	0	0	-1	31	431	2	1	80603
4	2	1	1	1	52	388	2	1	87581
2	2	0	0	1	53	527	1	1	89288
4	2	1	1	1	52	462	2	1	91019
3	2	0	0	-1	33	623	2	1	92636
4	2	1	1	1	52	488	2	1	94618
2	1	0	0	1	53	563	1	1	96293
2	1	0	0	1	51	522	1	1	97832
4	3	1	1	1	52	667	2	1	99514
3	3	1	1	1	54	0	0	0	103074
4	3	1	1	1	54	434	2	1	104523
1	3	1	1	-1	34	488	1	1	106279
1	1	0	0	1	53	373	1	1	107500
4	1	0	0	-1	31	449	2	1	109194
4	3	1	1	1	52	363	2	1	110966
2	3	1	1	-1	34	762	1	1	112698
3	3	1	1	1	54	372	2	1	114037
1	3	1	1	-1	34	384	2	0	115371
2	1	0	0	1	53	654	1	1	117368
3	1	0	0	-1	31	325	2	1	118890
2	2	0	0	1	51	582	1	1	120857
4	2	1	1	1	52	553	2	1	122480
4	2	0	0	-1	33	336	2	1	123749
3	2	1	1	1	52	483	2	1	125523
3	4	1	1	1	54	408	2	1	126860
2	4	0	0	1	53	566	1	1	128482
1	3	1	1	-1	32	339	2	0	130137
2	3	1	1	-1	34	561	1	1	131844
1	1	0	0	1	53	402	1	1	133381
4	1	0	0	-1	31	472	2	1	135167
4	2	0	0	-1	31	339	2	1	136870
1	2	1	1	-1	32	620	1	1	138865
1	1	0	0	1	53	373	1	1	140420
4	1	0	0	-1	31	523	2	1	142046
2	1	0	0	1	51	457	2	0	143802
2	1	0	0	1	51	490	1	1	145240
4	1	0	0	-1	31	539	2	1	147268
2	1	0	0	1	51	487	1	1	148863
2	4	1	1	-1	32	540	1	1	150899
3	4	0	0	-1	33	445	2	1	152441
4	4	1	1	1	52	430	2	1	153760
1	4	0	0	1	53	456	1	1	155666
2	1	0	0	1	51	563	1	1	157151
3	1	0	0	-1	31	364	2	1	158421
1	2	0	0	1	51	484	1	1	160407
1	2	1	1	-1	32	417	1	1	161763
4	1	0	0	-1	33	341	1	0	163392
3	1	0	0	-1	31	498	2	1	165221
4	2	0	0	-1	31	372	2	1	166488
1	2	1	1	-1	32	472	1	1	168348
2	3	1	1	-1	34	461	1	1	169878
3	3	1	1	1	54	405	1	0	180202
3	1	0	0	-1	33	398	2	1	181815
2	1	0	0	1	51	413	1	1	183375
3	2	0	0	-1	31	438	2	1	184967
3	2	1	1	1	52	464	2	1	186473
1	2	0	0	1	53	541	1	1	188523
2	2	1	1	-1	32	417	1	1	189818
1	2	0	0	1	53	411	1	1	191420
3	2	1	1	1	52	418	2	1	193326
2	3	1	1	-1	34	618	1	1	195260
3	3	1	1	1	54	554	2	1	196918
3	2	0	0	-1	33	593	2	1	198987
1	2	1	1	-1	32	468	1	1	200623
2	4	1	1	-1	34	421	1	1	202528
3	4	0	0	-1	33	339	2	1	204311
1	4	1	1	-1	32	383	1	1	205525
1	4	0	0	1	53	364	1	1	207359
4	1	0	0	-1	31	422	2	1	209258
3	1	0	0	-1	31	350	2	1	210693
4	2	0	0	-1	31	531	2	1	212577
3	2	1	1	1	52	552	2	1	214616
1	3	1	1	-1	34	374	1	1	216248
2	3	1	1	-1	34	588	1	1	218011
1	2	0	0	1	53	446	1	1	219627
1	2	1	1	-1	32	389	1	1	221353
2	3	1	1	-1	34	485	1	1	223006
3	3	1	1	1	54	490	2	1	224633
1	4	1	1	-1	34	446	1	1	226308
1	4	0	0	1	53	354	1	1	228074
3	1	0	0	-1	31	427	2	1	229379
2	1	0	0	1	51	491	1	1	231201
2	2	0	0	1	51	348	1	1	232680
4	2	1	1	1	52	450	2	1	234120
2	1	0	0	1	53	489	1	1	235697
1	1	0	0	1	51	552	1	1	237616
3	1	0	0	-1	31	345	2	1	239106
3	1	0	0	-1	31	357	2	1	240533
1	4	1	1	-1	32	463	1	1	241958
3	4	0	0	-1	33	666	2	1	243687
1	1	0	0	1	51	422	1	1	245566
4	1	0	0	-1	31	567	2	1	247113
4	3	1	1	1	52	412	2	1	248691
1	3	1	1	-1	34	482	1	1	250496
1	2	0	0	1	53	336	1	1	252013
3	2	1	1	1	52	535	2	1	253452
2	1	0	0	1	53	497	1	1	254893
2	1	0	0	1	51	422	1	1	256785
3	3	1	1	1	52	433	2	1	258233
3	3	1	1	1	54	462	2	1	259544
2	3	1	1	-1	34	550	1	1	260941
2	3	1	1	-1	34	377	1	1	267699
4	3	1	1	1	54	489	2	1	269391
2	3	1	1	-1	34	440	1	1	270909
1	4	1	1	-1	34	593	1	1	272571
2	4	0	0	1	53	650	1	1	274677
4	2	0	0	-1	31	462	2	1	276586
1	2	1	1	-1	32	574	1	1	278364
3	4	1	1	1	54	635	2	1	280073
3	4	0	0	-1	33	453	2	1	281605
2	4	1	1	-1	32	453	1	1	283288
2	4	0	0	1	53	378	1	1	284702
4	3	1	1	1	52	509	2	1	286077
4	3	1	1	1	54	393	2	1	287759
1	2	0	0	1	53	546	1	1	289540
4	2	1	1	1	52	569	2	1	291555
3	2	0	0	-1	33	610	2	1	292985
3	2	1	1	1	52	482	2	1	294645
2	3	1	1	-1	34	475	1	1	296404
2	3	1	1	-1	34	352	1	1	297832
3	3	1	1	1	54	444	2	1	299766
2	3	1	1	-1	34	428	1	1	301551
3	2	0	0	-1	33	448	2	1	303496
3	2	1	1	1	52	479	2	1	304813
4	4	1	1	1	54	563	2	1	306690
1	4	0	0	1	53	473	1	1	308289
2	2	0	0	1	51	497	1	1	310003
3	2	1	1	1	52	604	2	1	311811
4	3	1	1	1	54	547	2	1	313502
4	3	1	1	1	54	463	2	1	315425
3	2	0	0	-1	33	490	2	1	316985
2	2	1	1	-1	32	450	1	1	318823
2	1	0	0	1	53	373	1	1	320251
4	1	0	0	-1	31	667	2	1	322196
3	4	1	1	1	52	645	2	1	324185
3	4	0	0	-1	33	425	2	1	326090
4	4	1	1	1	52	544	2	1	327666
2	4	0	0	1	53	469	1	1	329648
3	3	1	1	1	52	440	2	1	330978
1	3	1	1	-1	34	437	1	1	332352
2	4	1	1	-1	34	504	1	1	333853
2	4	0	0	1	53	420	1	1	335385
3	1	0	0	-1	31	336	2	1	337222
1	1	0	0	1	51	319	1	1	338934
4	4	1	1	1	52	416	2	1	340612
4	4	0	0	-1	33	590	2	1	342590
1	3	1	1	-1	32	461	1	1	344455
4	3	1	1	1	54	593	2	1	346543
4	4	1	1	1	54	517	2	1	348111
3	4	0	0	-1	33	491	2	1	349675
3	1	0	0	-1	31	450	2	1	350981
4	1	0	0	-1	31	563	2	1	358338
4	1	0	0	-1	31	679	2	1	360240
1	1	0	0	1	51	484	1	1	362202
2	2	0	0	1	51	510	1	1	364141
3	2	1	1	1	52	384	2	1	366017
4	4	1	1	1	54	508	2	1	367948
3	4	0	0	-1	33	411	2	1	369489
4	3	1	1	1	52	419	2	1	371370
2	3	1	1	-1	34	408	1	1	372584
3	4	1	1	1	54	644	2	1	374317
1	4	0	0	1	53	398	1	1	375705
1	1	0	0	1	51	378	1	1	377103
4	1	0	0	-1	31	438	2	1	378982
3	1	0	0	-1	31	380	2	1	380729
1	1	0	0	1	51	343	1	1	381980
3	4	1	1	1	52	510	2	1	383681
4	4	0	0	-1	33	736	2	1	385358
3	4	1	1	1	52	488	2	1	386841
3	4	0	0	-1	33	383	2	1	388503
1	1	0	0	1	51	376	1	1	390089
1	1	0	0	1	51	326	1	1	391448
2	2	0	0	1	51	448	1	1	393138
4	2	1	1	1	52	439	2	1	394556
3	4	1	1	1	54	879	2	1	396286
4	4	0	0	-1	33	454	2	1	397983
3	1	0	0	-1	31	370	2	1	399196
4	1	0	0	-1	31	410	2	1	400421
4	3	1	1	1	52	398	2	1	401669
2	3	1	1	-1	34	424	1	1	403440
3	1	0	0	-1	33	408	2	1	404744
2	1	0	0	1	51	563	1	1	406293
3	3	1	1	1	52	387	2	1	408102
2	3	1	1	-1	34	389	1	1	409748
4	3	1	1	1	54	694	2	1	411900
4	3	1	1	1	54	434	2	1	413583
1	1	0	0	1	53	576	1	1	414996
2	1	0	0	1	51	529	1	1	416819
2	3	1	1	-1	32	411	1	1	418246
3	3	1	1	1	54	432	2	1	419695
4	3	1	1	1	54	473	2	1	421591
1	3	1	1	-1	34	425	1	1	423493
1	4	1	1	-1	34	395	1	1	424827
4	4	0	0	-1	33	555	2	1	426377
4	1	0	0	-1	31	393	2	1	427777
1	1	0	0	1	51	405	1	1	429653
3	2	0	0	-1	31	547	2	1	431455
3	2	1	1	1	52	341	2	1	433154
2	4	1	1	-1	34	541	1	1	434594
4	4	0	0	-1	33	556	2	1	436353
1	2	0	0	1	51	328	1	1	437584
1	2	1	1	-1	32	728	2	0	445537
2	4	1	1	-1	34	578	1	1	447524
4	4	0	0	-1	33	442	2	1	449321
4	2	0	0	-1	31	354	2	1	450850
1	2	1	1	-1	32	483	1	1	452816
2	2	0	0	1	53	594	1	1	454668
4	2	1	1	1	52	654	2	1	456532
1	4	1	1	-1	34	418	1	1	458007
4	4	0	0	-1	33	592	2	1	459679
1	4	1	1	-1	32	631	1	1	461726
1	4	0	0	1	53	546	1	1	463629
4	1	0	0	-1	31	427	2	1	465291
3	1	0	0	-1	31	355	2	1	466920
2	2	0	0	1	51	331	1	1	468742
3	2	1	1	1	52	576	2	1	470557
3	3	1	1	1	54	360	2	1	471990
2	3	1	1	-1	34	416	1	1	473783
3	3	1	1	1	54	393	2	1	475476
4	3	1	1	1	54	503	1	0	477124
1	4	1	1	-1	34	574	1	1	479151
3	4	0	0	-1	33	527	2	1	480820
3	4	1	1	1	52	409	2	1	482227
2	4	0	0	1	53	617	1	1	484167
4	3	1	1	1	52	460	2	1	485864
3	3	1	1	1	54	375	1	0	487466
2	1	0	0	1	53	429	1	1	489174
3	1	0	0	-1	31	544	2	1	490951
4	4	1	1	1	52	459	2	1	492833
1	4	0	0	1	53	535	1	1	494464
1	4	1	1	-1	32	421	1	1	495848
3	4	0	0	-1	33	367	2	1	497697
1	2	0	0	1	51	562	1	1	499265
4	2	1	1	1	52	421	2	1	501004
4	3	1	1	1	54	355	2	1	502796
1	3	1	1	-1	34	551	1	1	504561
2	1	0	0	1	53	386	2	0	506040
1	1	0	0	1	51	415	2	0	507579
4	3	1	1	1	52	447	1	0	509503
4	3	1	1	1	54	559	1	0	511562
3	1	0	0	-1	33	606	2	1	513672
4	1	0	0	-1	31	556	2	1	515109
1	2	0	0	1	51	477	1	1	516529
1	2	1	1	-1	32	369	1	1	518124
4	3	1	1	1	54	410	2	1	519676
3	3	1	1	1	54	391	2	1	521535
3	4	1	1	1	54	522	2	1	522992
1	4	0	0	1	53	605	1	1	524598
3	2	0	0	-1	31	487	2	1	526061
1	2	1	1	-1	32	510	1	1	528002
1	3	1	1	-1	34	382	1	1	529572
4	3	1	1	1	54	353	2	1	535918
3	3	1	1	1	54	626	2	1	537724
4	3	1	1	1	54	569	2	1	539724
3	4	1	1	1	54	457	2	1	541404
4	4	0	0	-1	33	369	2	1	543011
4	3	1	1	1	52	355	2	1	544870
3	3	1	1	1	54	519	2	1	546285
4	4	1	1	1	54	476	2	1	548208
2	4	0	0	1	53	460	1	1	549942
3	4	1	1	1	52	703	2	1	551976
3	4	0	0	-1	33	308	2	1	553476
4	1	0	0	-1	31	464	2	1	555209
1	1	0	0	1	51	572	1	1	556840
3	1	0	0	-1	31	328	2	1	558282
3	1	0	0	-1	31	352	2	1	559532
1	4	1	1	-1	32	600	2	0	560972
4	4	0	0	-1	33	581	2	1	562890
4	3	1	1	1	52	438	2	1	564810
1	3	1	1	-1	34	351	1	1	566199
4	4	1	1	1	54	408	2	1	567980
3	4	0	0	-1	33	558	2	1	570047
1	4	1	1	-1	32	480	1	1	571570
3	4	0	0	-1	33	595	2	1	573107
4	4	1	1	1	52	823	2	1	575310
1	4	0	0	1	53	401	1	1	576560
1	2	0	0	1	51	472	1	1	577909
4	2	1	1	1	52	847	2	1	579777
3	4	1	1	1	54	398	2	1	581023
4	4	0	0	-1	33	413	2	1	582487
3	2	0	0	-1	31	350	2	1	583961
4	2	1	1	1	52	439	2	1	585589
2	1	0	0	1	53	350	1	1	587086
3	1	0	0	-1	31	370	2	1	588344
3	2	0	0	-1	31	413	2	1	589989
1	2	1	1	-1	32	527	1	1	591521
4	3	1	1	1	54	441	2	1	592784
2	3	1	1	-1	34	534	1	1	594559
3	3	1	1	1	54	411	2	1	595869
3	3	1	1	1	54	428	2	1	597663
4	3	1	1	1	54	397	2	1	598934
4	3	1	1	1	54	467	2	1	600904
1	2	0	0	1	53	472	1	1	602244
4	2	1	1	1	52	429	2	1	603727
1	3	1	1	-1	34	406	1	1	604945
3	3	1	1	1	54	544	2	1	606781
1	4	1	1	-1	34	501	1	1	608145
3	4	0	0	-1	33	686	2	1	609777
2	4	1	1	-1	32	584	1	1	611581
1	4	0	0	1	53	445	1	1	613520
1	2	0	0	1	51	363	1	1	614716
4	2	1	1	1	52	499	2	1	619921
4	2	0	0	-1	33	840	2	1	621821
3	2	1	1	1	52	364	1	0	623500
3	2	0	0	-1	33	422	1	0	624852
1	2	1	1	-1	32	419	2	0	626138
4	1	0	0	-1	33	666	2	1	627680
4	1	0	0	-1	31	346	2	1	629423
3	1	0	0	-1	31	378	2	1	630994
3	1	0	0	-1	31	610	2	1	633042
2	3	1	1	-1	32	488	1	1	635035
2	3	1	1	-1	34	384	1	1	636529
3	4	1	1	1	54	401	2	1	638065
4	4	0	0	-1	33	578	2	1	639500
2	2	0	0	1	51	484	1	1	640982
3	2	1	1	1	52	478	2	1	642278
2	4	1	1	-1	34	502	1	1	643662
2	4	0	0	1	53	441	1	1	645213
3	2	0	0	-1	31	384	2	1	646774
3	2	1	1	1	52	359	2	1	648336
2	2	0	0	1	53	382	1	1	649868
1	2	1	1	-1	32	589	1	1	651805
2	3	1	1	-1	34	558	1	1	653392
2	3	1	1	-1	34	331	1	1	654690
3	2	0	0	-1	33	393	2	1	656567
3	2	1	1	1	52	298	2	1	657967
1	1	0	0	1	53	425	1	1	659393
3	1	0	0	-1	31	513	2	1	660924
4	3	1	1	1	52	380	2	1	662601
3	3	1	1	1	54	323	1	0	664269
1	1	0	0	1	53	546	1	1	665650
1	1	0	0	1	51	378	1	1	667148
4	1	0	0	-1	31	599	2	1	669188
3	1	0	0	-1	31	663	2	1	671315
2	2	0	0	1	51	428	1	1	672936
2	2	1	1	-1	32	377	1	1	674383
1	4	1	1	-1	34	620	1	1	676173
4	4	0	0	-1	33	504	2	1	677494
1	4	1	1	-1	32	0	0	0	681262
1	4	0	0	1	53	402	1	1	682687
4	1	0	0	-1	31	475	2	1	684541
1	1	0	0	1	51	301	1	1	686221
1	1	0	0	1	51	417	1	1	687922
3	1	0	0	-1	31	329	2	1	689632
1	4	1	1	-1	32	437	1	1	691432
2	4	0	0	1	53	391	1	1	693051
1	2	0	0	1	51	349	1	1	694616
1	2	1	1	-1	32	421	1	1	696156
4	3	1	1	1	54	442	2	1	697524
4	3	1	1	1	54	342	2	1	698912
2	3	1	1	-1	34	723	1	1	700752
2	3	1	1	-1	34	367	1	1	707777
4	3	1	1	1	54	486	2	1	709179
2	3	1	1	-1	34	507	1	1	710952
2	2	0	0	1	53	553	1	1	712675
3	2	1	1	1	52	417	1	0	714477
2	2	0	0	1	53	524	1	1	716173
3	2	1	1	1	52	731	2	1	718104
1	2	0	0	1	53	462	1	1	719755
1	2	1	1	-1	32	393	1	1	720979
4	4	1	1	1	54	411	2	1	722318
2	4	0	0	1	53	468	1	1	723787
2	1	0	0	1	51	355	1	1	725140
1	1	0	0	1	51	386	2	0	726987
1	1	0	0	1	51	525	1	1	728998
3	1	0	0	-1	31	327	2	1	730386
3	3	1	1	1	52	457	2	1	731788
4	3	1	1	1	54	351	2	1	733254
2	3	1	1	-1	34	456	1	1	734628
3	3	1	1	1	54	414	2	1	736355
4	1	0	0	-1	33	535	2	1	737782
4	1	0	0	-1	31	378	2	1	739491
3	1	0	0	-1	31	378	2	1	740940
1	1	0	0	1	51	525	1	1	742535
1	3	1	1	-1	32	463	1	1	744355
3	3	1	1	1	54	362	2	1	746001
1	4	1	1	-1	34	485	1	1	747545
2	4	0	0	1	53	410	2	0	748798
2	3	1	1	-1	32	497	1	1	750468
3	3	1	1	1	54	432	2	1	751966
2	4	1	1	-1	34	442	1	1	753815
2	4	0	0	1	53	343	1	1	755661
1	3	1	1	-1	32	585	1	1	757328
1	3	1	1	-1	34	518	1	1	758940
3	4	1	1	1	54	459	2	1	760423
4	4	0	0	-1	33	468	2	1	761860
3	2	0	0	-1	31	395	2	1	763417
4	2	1	1	1	52	418	2	1	765327
1	2	0	0	1	53	540	1	1	767230
4	2	1	1	1	52	557	2	1	768827
1	1	0	0	1	53	582	1	1	770905
3	1	0	0	-1	31	393	2	1	772735
3	3	1	1	1	52	439	2	1	774081
2	3	1	1	-1	34	463	1	1	775640
1	2	0	0	1	53	638	1	1	777200
1	2	1	1	-1	32	443	1	1	779000
2	2	0	0	1	53	555	1	1	780896
2	2	1	1	-1	32	447	1	1	782676
3	1	0	0	-1	33	408	2	1	784149
3	1	0	0	-1	31	363	2	1	785584
1	1	0	0	1	51	365	1	1	787315
3	1	0	0	-1	31	351	2	1	791804
3	3	1	1	1	52	590	2	1	793764
2	3	1	1	-1	34	625	1	1	795770
2	4	1	1	-1	34	558	1	1	797747
3	4	0	0	-1	33	515	2	1	799341
3	2	0	0	-1	31	399	2	1	800826
4	2	1	1	1	52	314	1	0	802150
4	2	0	0	-1	33	592	2	1	804207
2	2	1	1	-1	32	487	2	0	805843
3	3	1	1	1	54	470	2	1	807513
2	3	1	1	-1	34	565	1	1	808932
3	1	0	0	-1	33	377	2	1	810275
4	1	0	0	-1	31	575	2	1	811760
3	3	1	1	1	52	368	2	1	813488
3	3	1	1	1	54	396	2	1	815034
4	1	0	0	-1	33	395	2	1	816347
3	1	0	0	-1	31	319	2	1	817493
1	4	1	1	-1	32	450	1	1	818815
3	4	0	0	-1	33	374	2	1	820115
2	3	1	1	-1	32	524	1	1	821563
4	3	1	1	1	54	403	2	1	823268
1	4	1	1	-1	34	391	1	1	825077
4	4	0	0	-1	33	448	2	1	826737
2	3	1	1	-1	32	575	1	1	828778
1	3	1	1	-1	34	764	1	1	830871
3	4	1	1	1	54	446	2	1	832718
3	4	0	0	-1	33	535	1	0	834070
2	1	0	0	1	51	587	1	1	835837
1	1	0	0	1	51	549	1	1	837211
3	3	1	1	1	52	541	2	1	838837
2	3	1	1	-1	34	690	1	1	840396
3	2	0	0	-1	33	461	2	1	841859
2	2	1	1	-1	32	577	1	1	843951
1	3	1	1	-1	34	452	1	1	845888
3	3	1	1	1	54	414	2	1	847207
2	4	1	1	-1	34	477	1	1	849083
1	4	0	0	1	53	607	1	1	851061
4	2	0	0	-1	31	490	2	1	852880
2	2	1	1	-1	32	639	2	0	854356
1	4	1	1	-1	34	598	1	1	856383
2	4	0	0	1	53	350	1	1	857646
3	4	1	1	1	52	647	2	1	859422
1	4	0	0	1	53	386	1	1	861222
1	1	0	0	1	51	381	1	1	862973
3	1	0	0	-1	31	336	2	1	864642
4	4	1	1	1	52	350	1	0	866206
1	4	0	0	1	53	410	1	1	867547
2	3	1	1	-1	32	506	2	0	869342
4	3	1	1	1	54	799	2	1	871523
1	3	1	1	-1	34	550	1	1	873528
1	3	1	1	-1	34	373	1	1	879039
