# Supplementary material for: Frequency Band-Specific Electrical Brain Stimulation Modulates Cognitive Control Processes
Source: PLoS One. 2015 Sep 25;10(9):e0138984. doi: 10.1371/journal.pone.0138984 (PMC4583279; doi:10.1371/journal.pone.0138984)
Supplement: S2 File — This zip archive contains the necessary Matlab code, SPSS syntax, SPSS data and raw logfile data to perform the analyses described in the paper. EEG data and Matlab code to extract peak frequencies are available upon request (joramvandriel@gmail.com). (ZIP) [file pone.0138984.s002.zip › S2_File/rawdata/alpha/pp19_simonA1_PRE-STIM_EEG.txt]

2	3	1	1	1	52	563	1	1	3623
3	3	1	1	-1	34	460	2	1	5334
1	4	1	1	1	54	474	1	1	7190
2	4	0	0	-1	33	652	1	1	9129
3	1	0	0	1	51	606	2	1	10707
4	1	0	0	1	51	484	2	1	12260
4	3	1	1	-1	32	369	2	1	13581
3	3	1	1	-1	34	496	2	1	15448
4	2	0	0	1	53	605	2	1	16959
2	2	1	1	1	52	452	1	1	18663
3	4	1	1	-1	34	466	2	1	20132
1	4	0	0	-1	33	0	0	0	23817
2	3	1	1	1	52	643	1	1	25476
1	3	1	1	1	54	469	1	1	27427
4	1	0	0	1	53	536	2	1	28939
2	1	0	0	-1	31	632	1	1	30422
2	4	1	1	1	52	464	1	1	32098
4	4	0	0	1	53	527	2	1	33554
3	4	1	1	-1	32	465	2	1	34879
1	4	0	0	-1	33	401	1	1	36793
1	1	0	0	-1	31	337	1	1	38337
3	1	0	0	1	51	383	2	1	39894
1	4	1	1	1	52	438	2	0	41824
2	4	0	0	-1	33	580	1	1	43885
1	3	1	1	1	52	541	1	1	45287
1	3	1	1	1	54	379	1	1	46598
4	2	0	0	1	53	488	2	1	48278
4	2	1	1	-1	32	411	2	1	50129
2	4	1	1	1	54	481	1	1	52032
4	4	0	0	1	53	407	1	0	53694
3	2	0	0	1	51	534	2	1	55543
3	2	1	1	-1	32	514	2	1	57352
1	1	0	0	-1	33	446	1	1	59316
1	1	0	0	-1	31	371	1	1	60723
2	1	0	0	-1	31	655	1	1	62593
4	1	0	0	1	51	438	2	1	64001
1	2	0	0	-1	31	674	1	1	66158
1	2	1	1	1	52	576	1	1	67809
3	4	1	1	-1	34	735	2	1	69738
2	4	0	0	-1	33	721	1	1	71305
4	2	0	0	1	51	569	2	1	73237
4	2	1	1	-1	32	433	2	1	75176
3	2	0	0	1	53	406	1	0	76601
1	2	1	1	1	52	652	1	1	78329
1	1	0	0	-1	33	767	1	1	80299
4	1	0	0	1	51	400	2	1	81929
1	3	1	1	1	52	346	1	1	83794
3	3	1	1	-1	34	600	2	1	85281
3	1	0	0	1	53	438	2	1	86847
1	1	0	0	-1	31	608	1	1	95839
3	4	1	1	-1	32	668	2	1	97484
3	4	0	0	1	53	348	2	1	98927
2	2	0	0	-1	31	350	1	1	100126
4	2	1	1	-1	32	425	1	0	101577
1	3	1	1	1	54	471	1	1	103230
1	3	1	1	1	54	351	1	1	104448
4	1	0	0	1	53	420	2	1	106264
2	1	0	0	-1	31	538	1	1	107801
1	1	0	0	-1	31	351	1	1	109269
4	1	0	0	1	51	493	2	1	111255
2	2	0	0	-1	31	454	1	1	113222
1	2	1	1	1	52	785	1	1	115219
1	2	0	0	-1	33	389	1	1	116701
2	2	1	1	1	52	694	1	1	118515
1	2	0	0	-1	33	451	1	1	120320
2	2	1	1	1	52	611	1	1	122199
4	2	0	0	1	53	555	2	1	123899
2	2	1	1	1	52	385	1	1	125570
2	3	1	1	1	54	351	1	1	126832
3	3	1	1	-1	34	546	2	1	128315
1	2	0	0	-1	33	527	1	1	129784
3	2	1	1	-1	32	504	2	1	131630
2	4	1	1	1	54	636	1	1	133677
1	4	0	0	-1	33	595	1	1	135777
3	3	1	1	-1	32	515	2	1	137694
3	3	1	1	-1	34	388	2	1	139339
2	4	1	1	1	54	360	1	1	141104
1	4	0	0	-1	33	320	1	1	142533
1	4	1	1	1	52	414	1	1	144237
4	4	0	0	1	53	378	1	0	146073
4	2	0	0	1	51	510	2	1	147713
2	2	1	1	1	52	518	1	1	149675
4	4	1	1	-1	34	398	2	1	151278
2	4	0	0	-1	33	564	1	1	153344
4	2	0	0	1	51	358	2	1	155221
2	2	1	1	1	52	425	1	1	156734
2	4	1	1	1	54	394	1	1	158322
1	4	0	0	-1	33	436	2	0	159765
1	1	0	0	-1	31	516	1	1	161483
3	1	0	0	1	51	428	2	1	163346
2	3	1	1	1	52	574	1	1	165258
1	3	1	1	1	54	611	1	1	167365
2	1	0	0	-1	33	739	1	1	169342
3	1	0	0	1	51	523	2	1	171094
2	1	0	0	-1	31	585	1	1	172670
2	1	0	0	-1	31	550	2	0	174664
4	3	1	1	-1	32	553	2	1	176473
3	3	1	1	-1	34	585	2	1	178427
4	2	0	0	1	53	449	1	0	180341
2	2	1	1	1	52	691	1	1	187671
1	1	0	0	-1	33	755	1	1	189556
3	1	0	0	1	51	618	2	1	191044
3	3	1	1	-1	32	554	2	1	192825
1	3	1	1	1	54	471	1	1	194578
2	4	1	1	1	54	686	1	1	196615
1	4	0	0	-1	33	977	1	1	198631
4	1	0	0	1	51	408	2	1	200227
4	1	0	0	1	51	326	2	1	201548
2	3	1	1	1	52	483	1	1	203156
3	3	1	1	-1	34	433	2	1	204417
1	1	0	0	-1	33	694	1	1	206388
3	1	0	0	1	51	768	1	0	208547
3	1	0	0	1	51	481	2	1	209950
1	1	0	0	-1	31	640	1	1	211640
2	2	0	0	-1	31	354	1	1	213292
3	2	1	1	-1	32	353	1	0	214643
4	3	1	1	-1	34	616	2	1	216758
4	3	1	1	-1	34	350	2	1	218157
3	4	1	1	-1	34	468	2	1	220020
1	4	0	0	-1	33	453	1	1	221626
1	4	1	1	1	52	427	1	1	223484
3	4	0	0	1	53	346	1	0	225219
4	4	1	1	-1	32	407	2	1	226780
4	4	0	0	1	53	376	2	1	228603
3	2	0	0	1	51	391	2	1	230489
4	2	1	1	-1	32	494	2	1	232157
1	3	1	1	1	54	521	1	1	234020
4	3	1	1	-1	34	0	0	0	237877
2	4	1	1	1	54	576	1	1	239731
3	4	0	0	1	53	545	2	1	241771
3	2	0	0	1	51	926	2	1	243889
2	2	1	1	1	52	496	1	1	245659
3	4	1	1	-1	34	615	2	1	247380
4	4	0	0	1	53	369	2	1	248665
1	4	1	1	1	52	498	1	1	250127
4	4	0	0	1	53	523	2	1	251951
1	3	1	1	1	52	491	1	1	253599
2	3	1	1	1	54	564	1	1	255666
4	4	1	1	-1	34	312	2	1	256838
3	4	0	0	1	53	807	2	1	258914
3	3	1	1	-1	32	375	2	1	260476
4	3	1	1	-1	34	512	2	1	262219
3	2	0	0	1	53	486	2	1	263969
4	2	1	1	-1	32	420	2	1	265366
4	4	1	1	-1	34	310	2	1	266943
1	4	0	0	-1	33	396	1	1	268434
3	4	1	1	-1	32	485	2	1	270256
1	4	0	0	-1	33	458	2	0	271988
4	3	1	1	-1	32	577	2	1	273414
1	3	1	1	1	54	389	1	1	281666
2	4	1	1	1	54	586	1	1	283249
3	4	0	0	1	53	502	2	1	285062
4	2	0	0	1	51	423	1	0	286887
4	2	1	1	-1	32	456	1	0	288615
1	1	0	0	-1	33	538	1	1	289984
3	1	0	0	1	51	590	2	1	291861
1	1	0	0	-1	31	547	1	1	293499
4	1	0	0	1	51	602	2	1	294949
3	2	0	0	1	51	492	2	1	296532
3	2	1	1	-1	32	646	2	1	298585
2	4	1	1	1	54	490	1	1	300459
3	4	0	0	1	53	741	2	1	302413
2	1	0	0	-1	31	508	1	1	304001
3	1	0	0	1	51	348	2	1	305835
2	4	1	1	1	52	560	1	1	307397
3	4	0	0	1	53	536	2	1	308758
4	1	0	0	1	51	650	2	1	310619
1	1	0	0	-1	31	582	1	1	312507
2	1	0	0	-1	31	608	1	1	314317
2	1	0	0	-1	31	350	1	1	315612
3	3	1	1	-1	32	488	2	1	317319
3	3	1	1	-1	34	361	2	1	319116
2	2	0	0	-1	33	419	1	1	320546
2	2	1	1	1	52	769	1	1	322595
4	1	0	0	1	53	439	2	1	324506
4	1	0	0	1	51	316	2	1	326252
1	3	1	1	1	52	405	1	1	327862
4	3	1	1	-1	34	495	2	1	329453
1	2	0	0	-1	33	417	1	1	330862
2	2	1	1	1	52	442	1	1	332515
3	1	0	0	1	53	562	2	1	334078
3	1	0	0	1	51	366	2	1	335675
2	4	1	1	1	52	393	1	1	337209
3	4	0	0	1	53	344	2	1	338893
3	3	1	1	-1	32	414	2	1	340609
2	3	1	1	1	54	320	1	1	342408
1	3	1	1	1	54	283	1	1	343672
4	3	1	1	-1	34	415	2	1	345269
1	3	1	1	1	54	501	1	1	346782
1	3	1	1	1	54	412	1	1	348492
4	4	1	1	-1	34	674	2	1	350051
2	4	0	0	-1	33	471	1	1	351673
4	1	0	0	1	51	681	2	1	353843
4	1	0	0	1	51	330	2	1	355620
2	4	1	1	1	52	390	1	1	357077
2	4	0	0	-1	33	392	1	1	358837
1	2	0	0	-1	31	331	1	1	360044
3	2	1	1	-1	32	597	2	1	361548
3	3	1	1	-1	34	621	2	1	363443
2	3	1	1	1	54	353	1	1	372578
2	4	1	1	1	54	575	1	1	373997
3	4	0	0	1	53	389	2	1	375236
1	4	1	1	1	52	499	1	1	376666
3	4	0	0	1	53	300	2	1	378229
3	1	0	0	1	51	308	2	1	379664
2	1	0	0	-1	31	304	1	1	381095
2	1	0	0	-1	31	313	1	1	382328
3	1	0	0	1	51	352	2	1	384034
4	1	0	0	1	51	303	2	1	385818
2	1	0	0	-1	31	285	1	1	387273
2	4	1	1	1	52	249	2	0	388614
4	4	0	0	1	53	331	2	1	389984
2	1	0	0	-1	31	290	1	1	391548
1	1	0	0	-1	31	372	1	1	393347
3	2	0	0	1	51	338	2	1	394842
1	2	1	1	1	52	312	2	0	396415
1	4	1	1	1	54	592	1	1	398163
3	4	0	0	1	53	406	2	1	399907
1	2	0	0	-1	31	385	1	1	401319
2	2	1	1	1	52	562	1	1	403184
1	3	1	1	1	54	405	1	1	405018
4	3	1	1	-1	34	285	1	0	406775
2	2	0	0	-1	33	521	2	0	408541
4	2	1	1	-1	32	620	2	1	410198
3	3	1	1	-1	34	626	2	1	412091
2	3	1	1	1	54	646	1	1	414175
3	1	0	0	1	53	696	1	0	415769
2	1	0	0	-1	31	570	1	1	417375
2	3	1	1	1	52	759	1	1	419001
1	3	1	1	1	54	749	1	1	420889
4	3	1	1	-1	34	419	2	1	422382
1	3	1	1	1	54	536	1	1	423791
3	1	0	0	1	53	604	2	1	425648
3	1	0	0	1	51	390	2	1	427444
4	3	1	1	-1	32	558	2	1	429477
2	3	1	1	1	54	519	1	1	431174
4	3	1	1	-1	34	732	2	1	432896
3	3	1	1	-1	34	798	2	1	434728
3	3	1	1	-1	34	443	2	1	436268
2	3	1	1	1	54	613	1	1	438199
2	3	1	1	1	54	519	1	1	440203
3	3	1	1	-1	34	474	2	1	441719
2	4	1	1	1	54	495	1	1	443441
2	4	0	0	-1	33	786	1	1	445371
4	2	0	0	1	51	391	2	1	446597
4	2	1	1	-1	32	669	2	1	448497
3	1	0	0	1	53	480	1	0	449881
4	1	0	0	1	51	651	2	1	451569
2	1	0	0	-1	31	464	1	1	453283
4	1	0	0	1	51	311	2	1	458548
2	3	1	1	1	52	599	1	1	460560
1	3	1	1	1	54	678	1	1	462534
2	1	0	0	-1	33	437	1	1	464272
3	1	0	0	1	51	335	2	1	465936
1	4	1	1	1	52	544	1	1	467918
3	4	0	0	1	53	352	2	1	469470
1	3	1	1	1	52	453	1	1	470986
1	3	1	1	1	54	407	1	1	472852
3	4	1	1	-1	34	415	2	1	474741
1	4	0	0	-1	33	568	1	1	476489
3	2	0	0	1	51	622	2	1	478441
3	2	1	1	-1	32	448	2	1	480048
4	2	0	0	1	53	322	2	1	481831
3	2	1	1	-1	32	349	1	0	483491
1	1	0	0	-1	33	575	1	1	485123
2	1	0	0	-1	31	343	1	1	486543
1	2	0	0	-1	31	365	1	1	488214
4	2	1	1	-1	32	455	2	1	489851
4	4	1	1	-1	34	406	2	1	491221
1	4	0	0	-1	33	535	1	1	492774
1	2	0	0	-1	31	379	1	1	494489
2	2	1	1	1	52	409	1	1	495909
3	1	0	0	1	53	410	1	0	497237
3	1	0	0	1	51	572	2	1	498706
4	4	1	1	-1	32	559	1	0	500659
3	4	0	0	1	53	458	2	1	502492
2	1	0	0	-1	31	692	1	1	504694
1	1	0	0	-1	31	396	1	1	506204
2	3	1	1	1	52	576	1	1	508095
4	3	1	1	-1	34	635	2	1	510052
4	4	1	1	-1	34	361	2	1	511810
3	4	0	0	1	53	446	1	0	513311
2	3	1	1	1	52	504	1	1	515032
1	3	1	1	1	54	710	1	1	517106
3	3	1	1	-1	34	337	2	1	518397
3	3	1	1	-1	34	354	2	1	519997
2	4	1	1	1	54	609	1	1	521561
3	4	0	0	1	53	792	1	0	523880
4	3	1	1	-1	32	523	2	1	525758
4	3	1	1	-1	34	396	2	1	527486
1	2	0	0	-1	33	487	1	1	529273
4	2	1	1	-1	32	743	2	1	530889
1	2	0	0	-1	33	444	2	0	532473
4	2	1	1	-1	32	649	2	1	534178
3	1	0	0	1	53	584	2	1	536108
1	1	0	0	-1	31	538	1	1	537646
3	1	0	0	1	51	386	2	1	538973
1	1	0	0	-1	31	0	0	0	542556
3	3	1	1	-1	32	464	2	1	544321
1	3	1	1	1	54	362	1	1	549294
4	2	0	0	1	53	615	2	1	551293
3	2	1	1	-1	32	309	2	1	553105
3	4	1	1	-1	34	393	2	1	554388
1	4	0	0	-1	33	384	1	1	555707
4	2	0	0	1	51	306	2	1	556864
2	2	1	1	1	52	541	1	1	558792
2	2	0	0	-1	33	448	1	1	560680
4	2	1	1	-1	32	541	2	1	562347
1	2	0	0	-1	33	424	1	1	563882
3	2	1	1	-1	32	340	2	1	565343
4	1	0	0	1	53	433	2	1	566720
2	1	0	0	-1	31	358	1	1	568355
3	3	1	1	-1	32	554	2	1	570221
3	3	1	1	-1	34	256	1	0	571464
1	4	1	1	1	54	798	1	1	573673
2	4	0	0	-1	33	359	1	1	575415
3	2	0	0	1	51	449	2	1	577083
4	2	1	1	-1	32	368	2	1	578916
3	4	1	1	-1	34	358	2	1	580096
4	4	0	0	1	53	758	2	1	581708
3	3	1	1	-1	32	386	2	1	582972
4	3	1	1	-1	34	377	2	1	584487
4	4	1	1	-1	34	327	2	1	586000
1	4	0	0	-1	33	351	1	1	587437
1	3	1	1	1	52	377	1	1	589200
3	3	1	1	-1	34	451	2	1	590917
2	1	0	0	-1	33	447	2	0	592339
1	1	0	0	-1	31	915	1	1	594438
2	4	1	1	1	52	590	1	1	596446
1	4	0	0	-1	33	676	1	1	598485
3	4	1	1	-1	32	454	2	1	600042
2	4	0	0	-1	33	622	1	1	601710
4	2	0	0	1	51	472	1	0	603548
4	2	1	1	-1	32	351	2	1	604938
3	3	1	1	-1	34	548	1	0	606319
2	3	1	1	1	54	553	1	1	608329
4	2	0	0	1	53	553	2	1	609985
3	2	1	1	-1	32	497	2	1	611709
1	3	1	1	1	54	383	1	1	613113
3	3	1	1	-1	34	309	1	0	614259
1	4	1	1	1	54	482	1	1	616021
4	4	0	0	1	53	422	1	0	617917
4	2	0	0	1	51	372	2	1	619333
1	2	1	1	1	52	484	1	1	621070
4	2	0	0	1	53	554	2	1	622762
1	2	1	1	1	52	700	1	1	624630
3	1	0	0	1	53	590	2	1	626131
4	1	0	0	1	51	306	2	1	627474
3	2	0	0	1	51	363	2	1	628871
4	2	1	1	-1	32	472	2	1	634096
1	4	1	1	1	54	531	1	1	635634
2	4	0	0	-1	33	375	2	0	637522
4	1	0	0	1	51	318	2	1	639122
3	1	0	0	1	51	323	2	1	640654
1	3	1	1	1	52	439	1	1	642064
1	3	1	1	1	54	387	1	1	643496
3	2	0	0	1	53	569	2	1	645262
2	2	1	1	1	52	589	1	1	647103
1	3	1	1	1	54	708	1	1	648684
3	3	1	1	-1	34	461	2	1	650362
2	4	1	1	1	54	474	1	1	651764
2	4	0	0	-1	33	670	1	1	653664
1	3	1	1	1	52	579	1	1	655300
3	3	1	1	-1	34	717	2	1	657053
2	3	1	1	1	54	607	1	1	659136
4	3	1	1	-1	34	474	2	1	660902
1	2	0	0	-1	33	491	1	1	662659
4	2	1	1	-1	32	567	2	1	664315
3	4	1	1	-1	34	405	1	0	665727
3	4	0	0	1	53	601	2	1	667787
1	2	0	0	-1	31	747	1	1	669856
2	2	1	1	1	52	304	1	1	671612
3	3	1	1	-1	34	420	1	0	673353
3	3	1	1	-1	34	470	2	1	675159
2	4	1	1	1	54	524	1	1	676577
3	4	0	0	1	53	535	1	0	678003
2	3	1	1	1	52	698	1	1	680053
1	3	1	1	1	54	499	1	1	681428
3	4	1	1	-1	34	328	2	1	683189
1	4	0	0	-1	33	491	1	1	684979
4	2	0	0	1	51	311	2	1	686743
3	2	1	1	-1	32	341	1	0	688549
4	4	1	1	-1	34	507	2	1	690561
1	4	0	0	-1	33	614	1	1	692242
1	1	0	0	-1	31	401	1	1	693965
4	1	0	0	1	51	550	2	1	695339
1	2	0	0	-1	31	519	1	1	697091
3	2	1	1	-1	32	554	2	1	698708
3	1	0	0	1	53	481	2	1	700220
2	1	0	0	-1	31	349	1	1	701764
3	4	1	1	-1	32	546	2	1	703190
1	4	0	0	-1	33	900	1	1	705345
3	1	0	0	1	51	713	2	1	707326
2	1	0	0	-1	31	651	1	1	708831
2	3	1	1	1	52	672	1	1	710754
3	3	1	1	-1	34	634	2	1	712781
2	4	1	1	1	54	553	1	1	714274
4	4	0	0	1	53	402	2	1	715803
3	4	1	1	-1	32	398	2	1	717508
1	4	0	0	-1	33	559	1	1	724891
1	2	0	0	-1	31	415	1	1	726520
4	2	1	1	-1	32	367	1	0	727768
3	4	1	1	-1	34	359	1	0	729263
1	4	0	0	-1	33	387	1	1	730621
1	1	0	0	-1	31	487	1	1	732453
2	1	0	0	-1	31	720	1	1	734307
2	3	1	1	1	52	280	2	0	735423
1	3	1	1	1	54	677	2	0	737149
4	1	0	0	1	53	451	2	1	738511
2	1	0	0	-1	31	675	1	1	740042
4	4	1	1	-1	32	546	2	1	741449
3	4	0	0	1	53	397	2	1	742784
1	2	0	0	-1	31	466	1	1	744438
4	2	1	1	-1	32	519	2	1	746320
4	3	1	1	-1	34	441	2	1	747621
2	3	1	1	1	54	443	1	1	749296
3	2	0	0	1	53	554	2	1	750784
4	2	1	1	-1	32	643	2	1	752939
2	1	0	0	-1	33	643	1	1	754515
3	1	0	0	1	51	362	2	1	756131
3	2	0	0	1	51	410	2	1	757365
4	2	1	1	-1	32	554	1	0	759209
1	1	0	0	-1	33	497	1	1	761190
2	1	0	0	-1	31	493	2	0	762933
3	3	1	1	-1	32	455	1	0	764503
4	3	1	1	-1	34	606	2	1	766642
2	1	0	0	-1	33	507	1	1	768567
4	1	0	0	1	51	455	2	1	770257
3	4	1	1	-1	32	406	2	1	771736
3	4	0	0	1	53	349	2	1	773213
4	1	0	0	1	51	330	2	1	774445
2	1	0	0	-1	31	292	1	1	775907
4	2	0	0	1	51	485	2	1	777583
2	2	1	1	1	52	377	2	0	778826
1	2	0	0	-1	33	577	1	1	780264
1	2	1	1	1	52	383	1	1	781530
4	2	0	0	1	53	530	2	1	783328
4	2	1	1	-1	32	424	2	1	784744
3	2	0	0	1	53	432	2	1	786690
4	2	1	1	-1	32	443	2	1	788560
4	3	1	1	-1	34	365	2	1	789927
3	3	1	1	-1	34	349	1	0	791442
4	3	1	1	-1	34	628	2	1	793012
1	3	1	1	1	54	447	1	1	794885
2	3	1	1	1	54	406	1	1	796272
2	3	1	1	1	54	372	1	1	797603
1	1	0	0	-1	33	654	1	1	799607
4	1	0	0	1	51	332	2	1	801153
3	3	1	1	-1	32	274	2	1	802675
1	3	1	1	1	54	493	2	0	808729
2	3	1	1	1	54	766	1	1	810642
3	3	1	1	-1	34	300	1	0	812374
4	1	0	0	1	53	475	2	1	814243
2	1	0	0	-1	31	718	1	1	816202
2	3	1	1	1	52	396	1	1	817758
4	3	1	1	-1	34	447	2	1	819543
4	3	1	1	-1	34	465	2	1	821222
1	3	1	1	1	54	439	1	1	822685
4	1	0	0	1	53	621	2	1	824694
3	1	0	0	1	51	532	2	1	826165
2	2	0	0	-1	31	424	1	1	827848
3	2	1	1	-1	32	492	2	1	829509
2	4	1	1	1	54	342	2	0	831113
3	4	0	0	1	53	678	1	0	832709
3	3	1	1	-1	32	661	2	1	834857
4	3	1	1	-1	34	595	2	1	836925
2	1	0	0	-1	33	497	1	1	838417
4	1	0	0	1	51	407	2	1	839756
2	1	0	0	-1	31	636	1	1	841677
3	1	0	0	1	51	573	2	1	843668
4	4	1	1	-1	32	660	2	1	845370
1	4	0	0	-1	33	592	1	1	847389
1	3	1	1	1	52	511	1	1	848731
4	3	1	1	-1	34	570	2	1	850202
3	1	0	0	1	53	0	0	0	854080
4	1	0	0	1	51	347	2	1	855653
3	3	1	1	-1	32	431	2	1	857603
3	3	1	1	-1	34	345	2	1	859299
4	2	0	0	1	53	339	2	1	861065
3	2	1	1	-1	32	542	2	1	862693
3	2	0	0	1	53	344	2	1	864567
1	2	1	1	1	52	261	2	0	866117
4	1	0	0	1	53	352	2	1	867636
3	1	0	0	1	51	387	2	1	869448
1	1	0	0	-1	31	285	1	1	870967
3	1	0	0	1	51	350	2	1	872735
2	1	0	0	-1	31	334	1	1	873928
1	1	0	0	-1	31	430	1	1	875190
1	2	0	0	-1	31	390	1	1	877079
4	2	1	1	-1	32	476	2	1	878940
3	2	0	0	1	53	372	2	1	880593
1	2	1	1	1	52	669	1	1	882373
4	4	1	1	-1	34	451	2	1	884350
1	4	0	0	-1	33	448	2	0	886232
1	2	0	0	-1	31	415	1	1	887573
3	2	1	1	-1	32	518	2	1	889101
1	1	0	0	-1	33	542	1	1	891013
1	1	0	0	-1	31	441	1	1	892779
3	1	0	0	1	51	621	2	1	894311
1	1	0	0	-1	31	427	1	1	899207
