# Supplementary material for: Frequency Band-Specific Electrical Brain Stimulation Modulates Cognitive Control Processes
Source: PLoS One. 2015 Sep 25;10(9):e0138984. doi: 10.1371/journal.pone.0138984 (PMC4583279; doi:10.1371/journal.pone.0138984)
Supplement: S2 File — This zip archive contains the necessary Matlab code, SPSS syntax, SPSS data and raw logfile data to perform the analyses described in the paper. EEG data and Matlab code to extract peak frequencies are available upon request (joramvandriel@gmail.com). (ZIP) [file pone.0138984.s002.zip › S2_File/rawdata/alpha/pp19_simonB1_STIM.txt]

2	1	0	0	-1	31	530	1	1	4944
2	1	0	0	-1	31	299	1	1	6174
1	1	0	0	-1	31	268	1	1	7911
4	1	0	0	1	51	272	2	1	9366
4	3	1	1	-1	32	336	1	0	10953
3	3	1	1	-1	34	414	2	1	12632
1	3	1	1	1	54	402	1	1	14036
4	3	1	1	-1	34	443	2	1	15571
4	1	0	0	1	53	346	2	1	17018
3	1	0	0	1	51	330	2	1	18211
2	3	1	1	1	52	288	2	0	19503
1	3	1	1	1	54	401	1	1	20753
1	1	0	0	-1	33	399	1	1	22245
2	1	0	0	-1	31	443	2	0	23931
2	4	1	1	1	52	315	2	0	25713
4	4	0	0	1	53	452	1	0	27494
1	2	0	0	-1	31	559	1	1	28934
2	2	1	1	1	52	589	1	1	30588
4	4	1	1	-1	34	545	2	1	32616
3	4	0	0	1	53	390	2	1	33881
3	3	1	1	-1	32	489	2	1	35396
4	3	1	1	-1	34	406	2	1	37001
3	4	1	1	-1	34	469	2	1	38298
3	4	0	0	1	53	413	2	1	40174
4	3	1	1	-1	32	447	2	1	41545
4	3	1	1	-1	34	454	2	1	43225
2	3	1	1	1	54	540	1	1	45257
4	3	1	1	-1	34	507	2	1	47274
4	2	0	0	1	53	327	2	1	48570
2	2	1	1	1	52	613	1	1	50535
4	4	1	1	-1	34	544	2	1	52131
2	4	0	0	-1	33	466	1	1	53644
2	1	0	0	-1	31	473	1	1	55239
1	1	0	0	-1	31	885	1	1	56957
1	3	1	1	1	52	452	1	1	58847
4	3	1	1	-1	34	341	2	1	60548
4	1	0	0	1	53	488	2	1	62420
3	1	0	0	1	51	529	2	1	64066
2	1	0	0	-1	31	483	1	1	65556
2	1	0	0	-1	31	365	1	1	66824
1	3	1	1	1	52	555	1	1	68683
3	3	1	1	-1	34	402	2	1	70340
3	2	0	0	1	53	380	2	1	71898
2	2	1	1	1	52	466	1	1	73707
3	4	1	1	-1	34	502	2	1	75564
1	4	0	0	-1	33	390	2	0	77086
3	1	0	0	1	51	317	2	1	78400
2	1	0	0	-1	31	443	1	1	79941
1	3	1	1	1	52	508	1	1	81594
1	3	1	1	1	54	351	1	1	85090
2	1	0	0	-1	33	451	1	1	86749
2	1	0	0	-1	31	268	1	1	87932
3	4	1	1	-1	32	534	2	1	89716
2	4	0	0	-1	33	332	1	1	91475
2	2	0	0	-1	31	648	1	1	93553
4	2	1	1	-1	32	421	2	1	95055
3	4	1	1	-1	34	323	2	1	96814
2	4	0	0	-1	33	288	2	0	98435
3	4	1	1	-1	32	401	2	1	100294
3	4	0	0	1	53	329	1	0	101641
2	2	0	0	-1	31	461	1	1	103261
4	2	1	1	-1	32	537	2	1	104697
3	4	1	1	-1	34	369	2	1	106289
2	4	0	0	-1	33	332	2	0	107756
4	3	1	1	-1	32	351	2	1	109041
4	3	1	1	-1	34	427	2	1	110507
1	3	1	1	1	54	503	1	1	112185
4	3	1	1	-1	34	622	2	1	113852
3	2	0	0	1	53	635	1	0	115709
1	2	1	1	1	52	604	1	1	117619
1	1	0	0	-1	33	444	2	0	119426
4	1	0	0	1	51	367	2	1	120902
1	1	0	0	-1	31	498	1	1	122632
2	1	0	0	-1	31	650	1	1	124550
1	2	0	0	-1	31	552	1	1	126318
2	2	1	1	1	52	559	1	1	128387
4	2	0	0	1	53	491	2	1	130149
1	2	1	1	1	52	481	1	1	131608
1	2	0	0	-1	33	672	1	1	133421
3	2	1	1	-1	32	474	2	1	134909
4	4	1	1	-1	34	426	2	1	136427
2	4	0	0	-1	33	553	1	1	138024
3	2	0	0	1	51	549	2	1	139542
4	2	1	1	-1	32	404	2	1	140887
4	1	0	0	1	53	400	2	1	142284
1	1	0	0	-1	31	464	1	1	143889
4	4	1	1	-1	32	418	2	1	145697
2	4	0	0	-1	33	433	1	1	147264
1	1	0	0	-1	31	604	1	1	149185
4	1	0	0	1	51	349	2	1	150628
4	1	0	0	1	51	465	2	1	152002
1	1	0	0	-1	31	510	1	1	153999
2	1	0	0	-1	31	602	1	1	155602
2	1	0	0	-1	31	645	1	1	157593
3	4	1	1	-1	32	385	1	0	158977
2	4	0	0	-1	33	445	2	0	160495
3	4	1	1	-1	32	435	2	1	162295
1	4	0	0	-1	33	412	1	1	164130
1	4	1	1	1	52	446	1	1	165716
2	4	0	0	-1	33	371	1	1	170461
2	4	1	1	1	52	453	1	1	171944
1	4	0	0	-1	33	610	1	1	173827
1	1	0	0	-1	31	383	1	1	175685
3	1	0	0	1	51	624	2	1	177719
2	3	1	1	1	52	421	1	1	179286
2	3	1	1	1	54	355	1	1	181088
4	1	0	0	1	53	375	2	1	182532
2	1	0	0	-1	31	443	1	1	183985
1	1	0	0	-1	31	543	1	1	185603
2	1	0	0	-1	31	353	1	1	187362
3	4	1	1	-1	32	278	1	0	188880
4	4	0	0	1	53	400	2	1	190687
4	4	1	1	-1	32	393	2	1	192583
1	4	0	0	-1	33	759	1	1	194270
1	2	0	0	-1	31	429	1	1	196013
3	2	1	1	-1	32	487	2	1	197777
4	3	1	1	-1	34	455	2	1	199505
3	3	1	1	-1	34	465	2	1	200980
3	3	1	1	-1	34	385	2	1	202265
2	3	1	1	1	54	640	1	1	204233
1	1	0	0	-1	33	636	1	1	206211
2	1	0	0	-1	31	761	1	1	208206
3	1	0	0	1	51	369	2	1	209757
2	1	0	0	-1	31	462	1	1	211238
4	4	1	1	-1	32	502	2	1	213111
2	4	0	0	-1	33	541	1	1	215073
4	2	0	0	1	51	375	1	0	216872
4	2	1	1	-1	32	446	2	1	218611
3	2	0	0	1	53	784	2	1	220365
3	2	1	1	-1	32	471	2	1	221985
2	2	0	0	-1	33	424	1	1	223621
1	2	1	1	1	52	704	1	1	225766
2	4	1	1	1	54	563	1	1	227408
4	4	0	0	1	53	419	2	1	229036
1	2	0	0	-1	31	507	1	1	230830
1	2	1	1	1	52	536	1	1	232487
3	4	1	1	-1	34	540	2	1	234515
4	4	0	0	1	53	518	2	1	236094
1	2	0	0	-1	31	481	1	1	237719
1	2	1	1	1	52	825	1	1	239849
2	2	0	0	-1	33	821	1	1	241961
1	2	1	1	1	52	990	1	1	243968
1	2	0	0	-1	33	390	1	1	245224
4	2	1	1	-1	32	338	1	0	246469
1	4	1	1	1	54	472	1	1	248190
4	4	0	0	1	53	350	2	1	249529
3	3	1	1	-1	32	365	2	1	250716
1	3	1	1	1	54	394	1	1	252190
4	1	0	0	1	53	333	2	1	254003
4	1	0	0	1	51	275	2	1	258619
3	3	1	1	-1	32	436	2	1	260312
3	3	1	1	-1	34	306	2	1	261829
1	2	0	0	-1	33	356	1	1	262993
2	2	1	1	1	52	541	1	1	264808
2	3	1	1	1	54	396	1	1	266100
3	3	1	1	-1	34	424	2	1	267745
4	3	1	1	-1	34	432	2	1	269494
4	3	1	1	-1	34	391	2	1	271238
1	2	0	0	-1	33	402	1	1	273087
2	2	1	1	1	52	537	1	1	274705
4	2	0	0	1	53	427	1	0	276631
3	2	1	1	-1	32	344	2	1	278078
2	4	1	1	1	54	562	1	1	279769
3	4	0	0	1	53	546	1	0	281581
4	3	1	1	-1	32	680	2	1	283118
2	3	1	1	1	54	453	1	1	284423
4	3	1	1	-1	34	448	2	1	285857
3	3	1	1	-1	34	472	2	1	287763
3	2	0	0	1	53	304	1	0	289520
2	2	1	1	1	52	470	1	1	290941
3	2	0	0	1	53	520	2	1	292311
4	2	1	1	-1	32	559	2	1	293850
4	4	1	1	-1	34	385	2	1	295508
2	4	0	0	-1	33	524	1	1	296870
2	3	1	1	1	52	791	1	1	298956
1	3	1	1	1	54	685	1	1	300473
2	1	0	0	-1	33	444	1	1	302329
4	1	0	0	1	51	354	2	1	303760
2	1	0	0	-1	31	539	1	1	305780
2	1	0	0	-1	31	334	1	1	307416
4	4	1	1	-1	32	550	2	1	309117
1	4	0	0	-1	33	489	1	1	311114
3	1	0	0	1	51	477	2	1	312811
3	1	0	0	1	51	421	2	1	314233
2	3	1	1	1	52	450	1	1	316151
1	3	1	1	1	54	596	1	1	318035
4	3	1	1	-1	34	396	2	1	319364
4	3	1	1	-1	34	472	2	1	321340
2	4	1	1	1	54	406	1	1	322737
2	4	0	0	-1	33	360	1	1	324303
1	1	0	0	-1	31	298	1	1	325696
1	1	0	0	-1	31	286	1	1	327313
4	4	1	1	-1	32	259	1	0	328473
4	4	0	0	1	53	382	2	1	330114
2	3	1	1	1	52	515	1	1	331451
1	3	1	1	1	54	422	1	1	333109
4	1	0	0	1	53	396	2	1	334864
2	1	0	0	-1	31	456	1	1	336513
3	3	1	1	-1	32	424	1	0	338004
1	3	1	1	1	54	544	1	1	342391
1	2	0	0	-1	33	465	1	1	344291
4	2	1	1	-1	32	299	1	0	345930
1	4	1	1	1	54	368	1	1	347537
4	4	0	0	1	53	343	2	1	349348
3	1	0	0	1	51	374	2	1	350815
2	1	0	0	-1	31	491	1	1	352382
4	1	0	0	1	51	493	2	1	354368
2	1	0	0	-1	31	462	1	1	356093
3	1	0	0	1	51	487	2	1	357802
4	1	0	0	1	51	432	2	1	359425
4	4	1	1	-1	32	427	2	1	360917
1	4	0	0	-1	33	451	1	1	362284
1	4	1	1	1	52	521	1	1	364166
4	4	0	0	1	53	359	2	1	365363
1	2	0	0	-1	31	463	1	1	367093
4	2	1	1	-1	32	365	2	1	368535
4	3	1	1	-1	34	312	2	1	369866
1	3	1	1	1	54	396	1	1	371569
4	1	0	0	1	53	327	2	1	373409
1	1	0	0	-1	31	280	1	1	374671
2	3	1	1	1	52	335	1	1	376318
3	3	1	1	-1	34	332	1	0	377939
4	1	0	0	1	53	315	2	1	379338
3	1	0	0	1	51	381	2	1	381155
1	4	1	1	1	52	411	1	1	382615
4	4	0	0	1	53	359	2	1	383847
4	3	1	1	-1	32	465	2	1	385506
1	3	1	1	1	54	506	1	1	387185
2	1	0	0	-1	33	437	2	0	388449
1	1	0	0	-1	31	554	1	1	389981
1	3	1	1	1	52	550	1	1	391365
2	3	1	1	1	54	368	1	1	393121
4	3	1	1	-1	34	381	2	1	394371
3	3	1	1	-1	34	360	2	1	395965
3	4	1	1	-1	34	359	2	1	397490
1	4	0	0	-1	33	386	1	1	398867
1	2	0	0	-1	31	451	2	0	400744
3	2	1	1	-1	32	304	1	0	402212
1	1	0	0	-1	33	599	1	1	403860
4	1	0	0	1	51	757	2	1	405993
1	3	1	1	1	52	491	1	1	407562
3	3	1	1	-1	34	466	2	1	409486
4	4	1	1	-1	34	434	2	1	411100
1	4	0	0	-1	33	476	1	1	412513
3	2	0	0	1	51	484	2	1	414460
2	2	1	1	1	52	686	1	1	416255
3	2	0	0	1	53	433	2	1	417627
3	2	1	1	-1	32	394	2	1	418883
1	2	0	0	-1	33	412	1	1	420200
2	2	1	1	1	52	500	2	0	426343
4	1	0	0	1	53	448	2	1	428232
3	1	0	0	1	51	383	2	1	429703
1	3	1	1	1	52	384	1	1	431251
2	3	1	1	1	54	299	1	1	432913
1	3	1	1	1	54	460	1	1	434326
3	3	1	1	-1	34	453	2	1	435866
1	3	1	1	1	54	412	1	1	437472
1	3	1	1	1	54	478	1	1	438871
3	1	0	0	1	53	351	2	1	440584
3	1	0	0	1	51	326	2	1	442388
4	1	0	0	1	51	316	2	1	443659
2	1	0	0	-1	31	492	1	1	445206
3	3	1	1	-1	32	606	2	1	447082
4	3	1	1	-1	34	525	2	1	449072
4	4	1	1	-1	34	413	2	1	450734
2	4	0	0	-1	33	558	1	1	452528
4	1	0	0	1	51	391	2	1	453796
3	1	0	0	1	51	608	1	0	455823
3	2	0	0	1	51	344	2	1	457007
4	2	1	1	-1	32	479	2	1	458704
3	4	1	1	-1	34	487	2	1	460115
2	4	0	0	-1	33	510	1	1	461805
3	2	0	0	1	51	405	2	1	463647
4	2	1	1	-1	32	480	1	0	465589
2	4	1	1	1	54	542	1	1	467316
2	4	0	0	-1	33	369	1	1	468913
3	2	0	0	1	51	422	2	1	470493
2	2	1	1	1	52	335	2	0	471746
3	3	1	1	-1	34	683	1	0	473900
1	3	1	1	1	54	557	1	1	475711
3	3	1	1	-1	34	475	2	1	477476
1	3	1	1	1	54	329	1	1	478756
4	2	0	0	1	53	466	1	0	480147
2	2	1	1	1	52	624	1	1	482219
3	3	1	1	-1	34	599	2	1	484070
1	3	1	1	1	54	480	1	1	485761
1	2	0	0	-1	33	644	2	0	487232
2	2	1	1	1	52	870	1	1	489438
2	2	0	0	-1	33	535	1	1	491232
3	2	1	1	-1	32	469	2	1	493070
2	2	0	0	-1	33	874	1	1	495193
4	2	1	1	-1	32	0	0	0	499198
2	3	1	1	1	54	577	1	1	500802
3	3	1	1	-1	34	589	2	1	502695
3	2	0	0	1	53	332	1	0	503973
2	2	1	1	1	52	384	2	0	505599
4	3	1	1	-1	34	503	2	1	507526
2	3	1	1	1	54	403	1	1	509432
1	1	0	0	-1	33	929	1	1	511383
2	1	0	0	-1	31	368	1	1	519680
4	2	0	0	1	51	596	2	1	521670
2	2	1	1	1	52	400	1	1	523435
3	2	0	0	1	53	345	1	0	525055
1	2	1	1	1	52	497	1	1	526518
1	3	1	1	1	54	369	1	1	528160
4	3	1	1	-1	34	347	2	1	529416
3	3	1	1	-1	34	375	2	1	530891
3	3	1	1	-1	34	353	2	1	532718
2	3	1	1	1	54	331	1	1	533975
4	3	1	1	-1	34	523	2	1	535838
3	1	0	0	1	53	304	1	0	537214
4	1	0	0	1	51	483	2	1	539187
2	3	1	1	1	52	601	1	1	540749
2	3	1	1	1	54	342	2	0	542378
4	2	0	0	1	53	416	2	1	543928
3	2	1	1	-1	32	453	2	1	545304
2	2	0	0	-1	33	431	2	0	546920
1	2	1	1	1	52	553	1	1	548797
3	4	1	1	-1	34	819	2	1	550763
1	4	0	0	-1	33	437	1	1	552199
3	2	0	0	1	51	761	2	1	554099
1	2	1	1	1	52	548	1	1	556048
2	2	0	0	-1	33	627	1	1	558157
2	2	1	1	1	52	549	1	1	560031
3	1	0	0	1	53	493	2	1	561422
2	1	0	0	-1	31	576	1	1	563044
4	4	1	1	-1	32	377	1	0	564558
3	4	0	0	1	53	791	2	1	566352
3	4	1	1	-1	32	331	2	1	567603
2	4	0	0	-1	33	460	1	1	569121
3	4	1	1	-1	32	501	2	1	570893
1	4	0	0	-1	33	522	1	1	572626
3	3	1	1	-1	32	516	2	1	574230
3	3	1	1	-1	34	428	2	1	575485
1	4	1	1	1	54	427	1	1	577398
4	4	0	0	1	53	0	0	0	581345
4	3	1	1	-1	32	414	2	1	583092
3	3	1	1	-1	34	464	1	0	584925
3	2	0	0	1	53	338	2	1	586760
2	2	1	1	1	52	337	2	0	588104
2	4	1	1	1	54	526	1	1	589653
3	4	0	0	1	53	435	2	1	591527
2	2	0	0	-1	31	523	1	1	593548
3	2	1	1	-1	32	661	2	1	595540
2	1	0	0	-1	33	595	1	1	597022
1	1	0	0	-1	31	460	1	1	598724
4	4	1	1	-1	32	356	1	0	600278
4	4	0	0	1	53	293	2	1	601606
3	1	0	0	1	51	366	2	1	603201
2	1	0	0	-1	31	510	1	1	607790
1	1	0	0	-1	31	586	1	1	609586
2	1	0	0	-1	31	305	1	1	611006
3	3	1	1	-1	32	549	2	1	613013
3	3	1	1	-1	34	389	2	1	614362
4	4	1	1	-1	34	499	2	1	616063
3	4	0	0	1	53	617	2	1	618186
3	4	1	1	-1	32	337	1	0	619944
2	4	0	0	-1	33	426	1	1	621682
3	1	0	0	1	51	596	2	1	623482
1	1	0	0	-1	31	424	1	1	624788
4	4	1	1	-1	32	375	1	0	626647
1	4	0	0	-1	33	507	1	1	628276
3	4	1	1	-1	32	549	2	1	630154
4	4	0	0	1	53	401	2	1	631861
3	3	1	1	-1	32	559	1	0	633903
3	3	1	1	-1	34	472	2	1	635852
2	1	0	0	-1	33	330	1	1	637084
3	1	0	0	1	51	526	2	1	638874
4	4	1	1	-1	32	631	2	1	640417
3	4	0	0	1	53	411	2	1	642273
2	1	0	0	-1	31	382	1	1	643862
3	1	0	0	1	51	636	2	1	645843
2	1	0	0	-1	31	538	1	1	647664
1	1	0	0	-1	31	313	1	1	648992
4	1	0	0	1	51	463	2	1	650314
2	1	0	0	-1	31	739	1	1	652084
2	2	0	0	-1	31	392	1	1	653481
3	2	1	1	-1	32	335	1	0	654987
3	4	1	1	-1	34	402	2	1	656560
2	4	0	0	-1	33	483	1	1	658549
2	3	1	1	1	52	309	2	0	660250
1	3	1	1	1	54	415	1	1	661663
2	1	0	0	-1	33	447	1	1	663098
3	1	0	0	1	51	397	2	1	664455
2	3	1	1	1	52	496	1	1	665978
2	3	1	1	1	54	547	1	1	667431
1	1	0	0	-1	33	524	1	1	669080
4	1	0	0	1	51	438	2	1	670734
2	4	1	1	1	52	348	2	0	672149
2	4	0	0	-1	33	427	1	1	673647
3	1	0	0	1	51	551	2	1	675211
2	1	0	0	-1	31	413	1	1	676966
2	4	1	1	1	52	203	2	0	678290
3	4	0	0	1	53	422	2	1	679905
3	4	1	1	-1	32	365	2	1	681130
4	4	0	0	1	53	500	2	1	682932
4	1	0	0	1	51	374	2	1	684656
1	1	0	0	-1	31	308	1	1	686096
2	4	1	1	1	52	846	1	1	688170
3	4	0	0	1	53	398	2	1	691350
4	4	1	1	-1	32	400	1	0	692911
1	4	0	0	-1	33	556	1	1	694335
2	4	1	1	1	52	314	2	0	695759
3	4	0	0	1	53	351	2	1	697459
2	2	0	0	-1	31	305	1	1	698932
3	2	1	1	-1	32	363	1	0	700307
4	4	1	1	-1	34	347	1	0	702066
3	4	0	0	1	53	667	2	1	703677
1	3	1	1	1	52	516	1	1	705618
1	3	1	1	1	54	475	1	1	707114
2	1	0	0	-1	33	395	2	0	709016
4	1	0	0	1	51	373	2	1	710448
3	2	0	0	1	51	548	1	0	712367
4	2	1	1	-1	32	0	0	0	715958
3	4	1	1	-1	34	445	2	1	717906
1	4	0	0	-1	33	424	1	1	719462
1	3	1	1	1	52	406	2	0	720794
4	3	1	1	-1	34	359	1	0	722509
2	4	1	1	1	54	552	1	1	723876
3	4	0	0	1	53	0	0	0	727716
4	1	0	0	1	51	551	2	1	729306
1	1	0	0	-1	31	483	1	1	730975
1	2	0	0	-1	31	412	1	1	732661
4	2	1	1	-1	32	318	1	0	734071
1	4	1	1	1	54	413	1	1	735596
2	4	0	0	-1	33	311	1	1	736997
4	2	0	0	1	51	298	2	1	738650
4	2	1	1	-1	32	343	2	1	740145
1	2	0	0	-1	33	436	1	1	741653
2	2	1	1	1	52	777	1	1	743759
1	1	0	0	-1	33	392	1	1	745563
4	1	0	0	1	51	491	2	1	747419
4	3	1	1	-1	32	396	2	1	748701
2	3	1	1	1	54	369	2	0	749983
2	3	1	1	1	54	446	1	1	751659
1	3	1	1	1	54	433	1	1	753418
2	3	1	1	1	54	372	1	1	754602
4	3	1	1	-1	34	367	2	1	756341
1	3	1	1	1	54	474	1	1	758016
2	3	1	1	1	54	352	1	1	759777
4	2	0	0	1	53	333	2	1	761114
4	2	1	1	-1	32	312	2	1	762873
2	2	0	0	-1	33	506	1	1	764430
3	2	1	1	-1	32	356	1	0	765789
1	3	1	1	1	54	333	2	0	767378
1	3	1	1	1	54	418	1	1	768915
2	1	0	0	-1	33	405	1	1	770156
3	1	0	0	1	51	346	2	1	771773
4	2	0	0	1	51	527	1	0	773183
3	2	1	1	-1	32	693	1	0	777700
3	2	0	0	1	53	463	1	0	779140
2	2	1	1	1	52	412	2	0	780656
3	3	1	1	-1	34	628	2	1	782437
2	3	1	1	1	54	477	1	1	784030
4	3	1	1	-1	34	407	2	1	785310
1	3	1	1	1	54	640	1	1	787419
4	3	1	1	-1	34	532	2	1	789125
3	3	1	1	-1	34	489	2	1	790695
3	2	0	0	1	53	325	2	1	792492
4	2	1	1	-1	32	484	2	1	793993
3	1	0	0	1	53	356	2	1	795333
1	1	0	0	-1	31	430	1	1	796638
3	3	1	1	-1	32	532	2	1	798248
4	3	1	1	-1	34	346	2	1	799945
3	2	0	0	1	53	279	1	0	801390
2	2	1	1	1	52	400	1	1	803261
2	2	0	0	-1	33	286	1	1	804830
4	2	1	1	-1	32	414	1	0	806480
2	2	0	0	-1	33	463	2	0	808407
1	2	1	1	1	52	672	1	1	810446
3	4	1	1	-1	34	355	2	1	811629
1	4	0	0	-1	33	426	2	0	813550
1	4	1	1	1	52	527	1	1	815266
4	4	0	0	1	53	426	2	1	816566
1	2	0	0	-1	31	613	1	1	818027
1	2	1	1	1	52	893	1	1	820201
3	1	0	0	1	53	428	2	1	821502
2	1	0	0	-1	31	506	1	1	823500
3	4	1	1	-1	32	375	1	0	825309
4	4	0	0	1	53	347	2	1	826806
2	1	0	0	-1	31	469	1	1	828621
2	1	0	0	-1	31	732	1	1	830421
4	2	0	0	1	51	438	2	1	832285
3	2	1	1	-1	32	416	1	0	833675
2	1	0	0	-1	33	486	1	1	835625
1	1	0	0	-1	31	454	1	1	837099
4	2	0	0	1	51	383	2	1	838478
3	2	1	1	-1	32	340	2	1	840206
4	2	0	0	1	53	365	2	1	842087
1	2	1	1	1	52	529	1	1	843840
1	3	1	1	1	54	585	1	1	845279
3	3	1	1	-1	34	562	2	1	846952
1	1	0	0	-1	33	433	1	1	848623
3	1	0	0	1	51	579	1	0	850235
4	4	1	1	-1	32	352	2	1	852090
3	4	0	0	1	53	394	2	1	853609
4	3	1	1	-1	32	452	2	1	854972
4	3	1	1	-1	34	417	2	1	856298
2	1	0	0	-1	33	404	1	1	857843
4	1	0	0	1	51	430	2	1	862537
