# Supplementary material for: Frequency Band-Specific Electrical Brain Stimulation Modulates Cognitive Control Processes
Source: PLoS One. 2015 Sep 25;10(9):e0138984. doi: 10.1371/journal.pone.0138984 (PMC4583279; doi:10.1371/journal.pone.0138984)
Supplement: S2 File — This zip archive contains the necessary Matlab code, SPSS syntax, SPSS data and raw logfile data to perform the analyses described in the paper. EEG data and Matlab code to extract peak frequencies are available upon request (joramvandriel@gmail.com). (ZIP) [file pone.0138984.s002.zip › S2_File/rawdata/alpha/pp19_simonC1_POST-STIM.txt]

2	3	1	1	1	52	436	1	1	2984
1	3	1	1	1	54	346	1	1	4192
1	4	1	1	1	54	337	1	1	5945
3	4	0	0	1	53	310	1	0	7270
4	1	0	0	1	51	325	2	1	9023
2	1	0	0	-1	31	425	1	1	10283
3	1	0	0	1	51	405	2	1	12037
2	1	0	0	-1	31	292	1	1	13810
2	1	0	0	-1	31	342	1	1	15551
4	1	0	0	1	51	317	2	1	17162
4	4	1	1	-1	32	378	2	1	18496
2	4	0	0	-1	33	413	1	1	20198
2	1	0	0	-1	31	311	1	1	21386
4	1	0	0	1	51	379	2	1	23175
4	4	1	1	-1	32	346	1	0	24581
3	4	0	0	1	53	366	2	1	26398
3	2	0	0	1	51	351	2	1	27583
1	2	1	1	1	52	533	1	1	29319
2	4	1	1	1	54	446	1	1	30860
3	4	0	0	1	53	473	1	0	32580
4	4	1	1	-1	32	354	1	0	33978
1	4	0	0	-1	33	466	1	1	35774
3	4	1	1	-1	32	587	2	1	37268
3	4	0	0	1	53	361	2	1	38986
1	1	0	0	-1	31	404	1	1	40439
2	1	0	0	-1	31	330	1	1	42007
4	1	0	0	1	51	431	2	1	43902
2	1	0	0	-1	31	420	1	1	45484
3	3	1	1	-1	32	509	2	1	47279
3	3	1	1	-1	34	336	2	1	49058
1	2	0	0	-1	33	0	0	0	52916
3	2	1	1	-1	32	565	2	1	54870
2	2	0	0	-1	33	591	1	1	56925
2	2	1	1	1	52	528	1	1	58603
1	3	1	1	1	54	330	1	1	59970
1	3	1	1	1	54	346	1	1	61522
4	4	1	1	-1	34	614	2	1	63092
2	4	0	0	-1	33	416	1	1	64357
4	4	1	1	-1	32	647	2	1	66050
3	4	0	0	1	53	593	2	1	67677
4	3	1	1	-1	32	437	2	1	69571
1	3	1	1	1	54	370	1	1	70793
3	3	1	1	-1	34	475	2	1	72275
4	3	1	1	-1	34	711	2	1	73830
2	4	1	1	1	54	479	1	1	75527
4	4	0	0	1	53	528	2	1	77027
2	2	0	0	-1	31	516	1	1	79005
3	2	1	1	-1	32	532	2	1	80963
1	3	1	1	1	54	433	1	1	82720
3	3	1	1	-1	34	476	2	1	86867
2	3	1	1	1	54	389	1	1	88149
2	3	1	1	1	54	319	1	1	89958
1	1	0	0	-1	33	484	1	1	91446
2	1	0	0	-1	31	333	1	1	92841
3	4	1	1	-1	32	578	2	1	94879
4	4	0	0	1	53	284	2	1	96445
3	1	0	0	1	51	342	2	1	97655
3	1	0	0	1	51	296	2	1	98766
4	3	1	1	-1	32	330	1	0	100089
3	3	1	1	-1	34	342	2	1	101257
4	3	1	1	-1	34	286	2	1	102824
4	3	1	1	-1	34	330	2	1	104273
1	2	0	0	-1	33	504	1	1	105932
3	2	1	1	-1	32	377	2	1	107609
3	1	0	0	1	53	347	2	1	108847
2	1	0	0	-1	31	471	1	1	110350
3	1	0	0	1	51	254	2	1	111586
2	1	0	0	-1	31	542	1	1	113394
4	2	0	0	1	51	257	2	1	114925
1	2	1	1	1	52	487	1	1	116647
1	4	1	1	1	54	364	1	1	118313
4	4	0	0	1	53	369	2	1	119610
1	2	0	0	-1	31	456	2	0	121308
3	2	1	1	-1	32	354	1	0	122741
3	4	1	1	-1	34	312	2	1	124185
4	4	0	0	1	53	368	2	1	125733
3	3	1	1	-1	32	416	2	1	127217
2	3	1	1	1	54	469	1	1	128990
1	1	0	0	-1	33	333	1	1	130244
3	1	0	0	1	51	451	2	1	131615
4	2	0	0	1	51	298	2	1	133235
1	2	1	1	1	52	750	1	1	135281
1	1	0	0	-1	33	440	1	1	136929
3	1	0	0	1	51	437	1	0	138199
2	1	0	0	-1	31	557	2	0	140121
1	1	0	0	-1	31	448	1	1	141396
4	3	1	1	-1	32	633	2	1	143262
3	3	1	1	-1	34	519	2	1	144951
1	3	1	1	1	54	432	1	1	146503
1	3	1	1	1	54	378	1	1	147809
4	2	0	0	1	53	576	2	1	149673
2	2	1	1	1	52	576	1	1	151610
3	3	1	1	-1	34	530	2	1	153530
3	3	1	1	-1	34	337	2	1	154939
2	1	0	0	-1	33	497	1	1	156385
1	1	0	0	-1	31	612	1	1	158130
4	3	1	1	-1	32	316	1	0	159291
1	3	1	1	1	54	279	2	0	160446
2	3	1	1	1	54	465	2	0	162168
4	3	1	1	-1	34	746	2	1	166363
3	4	1	1	-1	34	587	2	1	168013
1	4	0	0	-1	33	322	2	0	169549
4	4	1	1	-1	32	353	1	0	170998
2	4	0	0	-1	33	541	1	1	172707
3	3	1	1	-1	32	378	1	0	174324
3	3	1	1	-1	34	495	2	1	175888
2	2	0	0	-1	33	567	1	1	177666
2	2	1	1	1	52	326	2	0	179279
3	2	0	0	1	53	495	2	1	180693
1	2	1	1	1	52	628	1	1	182732
2	2	0	0	-1	33	436	2	0	184571
3	2	1	1	-1	32	620	2	1	186321
2	2	0	0	-1	33	510	1	1	187702
4	2	1	1	-1	32	544	2	1	189433
3	2	0	0	1	53	892	2	1	191808
4	2	1	1	-1	32	427	2	1	193083
4	3	1	1	-1	34	334	2	1	194618
1	3	1	1	1	54	388	1	1	195846
3	2	0	0	1	53	494	2	1	197781
3	2	1	1	-1	32	330	2	1	199073
2	3	1	1	1	54	475	1	1	200910
1	3	1	1	1	54	544	2	0	202391
3	3	1	1	-1	34	425	2	1	204111
4	3	1	1	-1	34	411	2	1	205653
4	1	0	0	1	53	541	2	1	207407
1	1	0	0	-1	31	465	1	1	209319
1	2	0	0	-1	31	486	1	1	210747
4	2	1	1	-1	32	522	1	0	212569
1	2	0	0	-1	33	560	1	1	214450
4	2	1	1	-1	32	424	2	1	216080
3	2	0	0	1	53	611	2	1	217941
4	2	1	1	-1	32	486	2	1	219822
1	4	1	1	1	54	382	1	1	221080
1	4	0	0	-1	33	494	1	1	222487
4	1	0	0	1	51	450	1	0	224281
3	1	0	0	1	51	346	2	1	225819
1	1	0	0	-1	31	535	1	1	227189
3	1	0	0	1	51	624	2	1	228651
3	2	0	0	1	51	508	2	1	230319
4	2	1	1	-1	32	396	1	0	232128
2	2	0	0	-1	33	0	0	0	235750
4	2	1	1	-1	32	554	2	1	237327
3	4	1	1	-1	34	361	2	1	239162
1	4	0	0	-1	33	409	1	1	240607
3	1	0	0	1	51	818	2	1	242915
4	1	0	0	1	51	340	2	1	244338
3	3	1	1	-1	32	395	2	1	246061
2	3	1	1	1	54	716	1	1	247770
1	1	0	0	-1	33	474	1	1	249584
2	1	0	0	-1	31	352	1	1	253094
4	4	1	1	-1	32	446	1	0	255022
4	4	0	0	1	53	296	2	1	256388
1	4	1	1	1	52	599	1	1	257881
1	4	0	0	-1	33	438	1	1	259678
2	2	0	0	-1	31	597	1	1	261379
2	2	1	1	1	52	576	1	1	262986
3	4	1	1	-1	34	398	2	1	264389
1	4	0	0	-1	33	524	1	1	266043
1	2	0	0	-1	31	733	1	1	268241
2	2	1	1	1	52	579	1	1	270267
3	2	0	0	1	53	882	1	0	272410
4	2	1	1	-1	32	406	2	1	273703
1	4	1	1	1	54	487	1	1	275394
2	4	0	0	-1	33	411	1	1	277000
2	1	0	0	-1	31	806	1	1	279111
4	1	0	0	1	51	377	2	1	280649
3	2	0	0	1	51	368	2	1	282392
3	2	1	1	-1	32	402	2	1	284157
4	4	1	1	-1	34	582	2	1	285721
1	4	0	0	-1	33	430	1	1	287528
1	1	0	0	-1	31	510	1	1	289067
3	1	0	0	1	51	455	2	1	290527
3	4	1	1	-1	32	505	2	1	292522
2	4	0	0	-1	33	436	1	1	294427
1	1	0	0	-1	31	534	1	1	296059
1	1	0	0	-1	31	409	1	1	297510
3	2	0	0	1	51	425	2	1	298864
3	2	1	1	-1	32	494	2	1	300292
2	1	0	0	-1	33	450	1	1	302064
4	1	0	0	1	51	703	2	1	303621
2	3	1	1	1	52	573	1	1	305298
2	3	1	1	1	54	388	1	1	306995
3	1	0	0	1	53	371	1	0	308341
3	1	0	0	1	51	311	2	1	310079
4	4	1	1	-1	32	538	1	0	311837
1	4	0	0	-1	33	581	1	1	313320
4	4	1	1	-1	32	337	1	0	314500
2	4	0	0	-1	33	619	1	1	316345
2	2	0	0	-1	31	384	1	1	317577
3	2	1	1	-1	32	532	2	1	319264
1	3	1	1	1	54	538	1	1	321059
4	3	1	1	-1	34	406	2	1	322428
4	2	0	0	1	53	626	2	1	324033
3	2	1	1	-1	32	580	1	0	325894
1	1	0	0	-1	33	489	1	1	327527
3	1	0	0	1	51	716	2	1	329177
4	3	1	1	-1	32	518	2	1	331002
3	3	1	1	-1	34	399	1	0	332508
3	1	0	0	1	53	296	2	1	334039
2	1	0	0	-1	31	449	1	1	337736
3	2	0	0	1	51	384	2	1	339185
4	2	1	1	-1	32	330	1	0	340993
2	2	0	0	-1	33	530	1	1	342958
1	2	1	1	1	52	390	2	0	344284
1	1	0	0	-1	33	726	1	1	346319
3	1	0	0	1	51	419	2	1	348007
1	3	1	1	1	52	460	1	1	349394
4	3	1	1	-1	34	583	2	1	351469
1	4	1	1	1	54	587	1	1	352939
2	4	0	0	-1	33	805	1	1	354911
3	1	0	0	1	51	623	2	1	356951
1	1	0	0	-1	31	563	1	1	358851
1	2	0	0	-1	31	425	1	1	360656
3	2	1	1	-1	32	660	2	1	362633
2	3	1	1	1	54	589	1	1	364612
3	3	1	1	-1	34	438	2	1	365992
4	2	0	0	1	53	507	1	0	367570
1	2	1	1	1	52	414	1	1	369308
1	4	1	1	1	54	311	1	1	370987
3	4	0	0	1	53	464	2	1	372522
2	1	0	0	-1	31	420	1	1	373900
1	1	0	0	-1	31	447	1	1	375683
3	2	0	0	1	51	536	2	1	377207
4	2	1	1	-1	32	362	2	1	378485
4	4	1	1	-1	34	375	2	1	379846
3	4	0	0	1	53	287	2	1	381443
3	4	1	1	-1	32	371	2	1	383019
2	4	0	0	-1	33	305	2	0	384329
1	2	0	0	-1	31	425	1	1	385589
3	2	1	1	-1	32	558	1	0	386969
4	2	0	0	1	53	454	2	1	388234
1	2	1	1	1	52	394	2	0	389610
1	1	0	0	-1	33	555	1	1	391649
3	1	0	0	1	51	558	1	0	393677
4	2	0	0	1	51	0	0	0	397372
1	2	1	1	1	52	510	1	1	398896
4	4	1	1	-1	34	418	2	1	400685
2	4	0	0	-1	33	492	1	1	402183
1	3	1	1	1	52	362	2	0	403543
3	3	1	1	-1	34	494	2	1	405317
2	3	1	1	1	54	414	1	1	406605
2	3	1	1	1	54	462	1	1	408034
1	2	0	0	-1	33	333	1	1	409273
2	2	1	1	1	52	394	1	1	411064
1	4	1	1	1	54	327	1	1	412623
4	4	0	0	1	53	304	2	1	414435
2	3	1	1	1	52	302	1	1	415668
3	3	1	1	-1	34	523	2	1	417584
4	3	1	1	-1	34	406	2	1	418880
1	3	1	1	1	54	540	1	1	424786
4	1	0	0	1	53	492	2	1	426663
1	1	0	0	-1	31	311	1	1	428020
4	3	1	1	-1	32	380	1	0	429523
4	3	1	1	-1	34	342	2	1	431262
2	3	1	1	1	54	312	2	0	432623
1	3	1	1	1	54	432	2	0	433943
3	1	0	0	1	53	394	1	0	435523
4	1	0	0	1	51	390	2	1	437311
4	3	1	1	-1	32	389	2	1	438834
2	3	1	1	1	54	409	1	1	440116
3	4	1	1	-1	34	511	2	1	441921
3	4	0	0	1	53	603	1	0	443461
4	3	1	1	-1	32	373	2	1	445265
2	3	1	1	1	54	470	1	1	447095
2	1	0	0	-1	33	787	1	1	449290
1	1	0	0	-1	31	754	1	1	450940
4	2	0	0	1	51	390	2	1	452609
2	2	1	1	1	52	580	1	1	454084
1	3	1	1	1	54	374	1	1	455710
4	3	1	1	-1	34	363	2	1	457438
3	2	0	0	1	53	662	1	0	458920
4	2	1	1	-1	32	576	2	1	460371
1	4	1	1	1	54	457	1	1	461986
1	4	0	0	-1	33	477	1	1	463897
2	4	1	1	1	52	308	1	1	465493
2	4	0	0	-1	33	304	1	1	467249
4	3	1	1	-1	32	269	2	1	468538
3	3	1	1	-1	34	321	2	1	470161
1	1	0	0	-1	33	455	1	1	471446
1	1	0	0	-1	31	394	1	1	472678
3	4	1	1	-1	32	329	1	0	474016
2	4	0	0	-1	33	761	1	1	476255
2	1	0	0	-1	31	601	1	1	477849
4	1	0	0	1	51	317	2	1	479418
3	1	0	0	1	51	282	2	1	480864
2	1	0	0	-1	31	314	1	1	482514
3	3	1	1	-1	32	424	1	0	483828
4	3	1	1	-1	34	397	1	0	485534
4	4	1	1	-1	34	434	2	1	487045
1	4	0	0	-1	33	480	1	1	488858
4	4	1	1	-1	32	453	2	1	490597
2	4	0	0	-1	33	673	1	1	492121
4	2	0	0	1	51	409	2	1	494030
2	2	1	1	1	52	530	1	1	496048
1	1	0	0	-1	33	699	1	1	497991
2	1	0	0	-1	31	335	1	1	499429
2	2	0	0	-1	31	365	1	1	501250
3	2	1	1	-1	32	361	1	0	502484
4	2	0	0	1	53	381	2	1	504231
4	2	1	1	-1	32	405	2	1	507921
3	2	0	0	1	53	506	2	1	509859
2	2	1	1	1	52	551	1	1	511594
4	4	1	1	-1	34	395	2	1	512892
2	4	0	0	-1	33	502	1	1	514252
1	1	0	0	-1	31	387	1	1	516109
4	1	0	0	1	51	336	2	1	517613
3	3	1	1	-1	32	651	2	1	519467
2	3	1	1	1	54	457	1	1	521021
1	1	0	0	-1	33	422	1	1	522458
3	1	0	0	1	51	362	2	1	524190
3	4	1	1	-1	32	533	2	1	525999
2	4	0	0	-1	33	573	1	1	527961
4	3	1	1	-1	32	510	2	1	529384
4	3	1	1	-1	34	392	2	1	530723
1	2	0	0	-1	33	391	1	1	532147
3	2	1	1	-1	32	366	1	0	533841
4	1	0	0	1	53	344	2	1	535265
2	1	0	0	-1	31	386	1	1	537023
2	2	0	0	-1	31	355	1	1	538732
3	2	1	1	-1	32	499	2	1	540673
3	2	0	0	1	53	463	2	1	542588
1	2	1	1	1	52	488	1	1	544010
4	2	0	0	1	53	339	1	0	545330
2	2	1	1	1	52	398	1	1	546600
1	3	1	1	1	54	340	1	1	548166
2	3	1	1	1	54	502	1	1	549631
1	4	1	1	1	54	436	1	1	551084
3	4	0	0	1	53	401	2	1	552946
4	4	1	1	-1	32	425	2	1	554680
3	4	0	0	1	53	370	2	1	556345
4	1	0	0	1	51	414	2	1	558001
2	1	0	0	-1	31	422	1	1	559844
1	4	1	1	1	52	375	2	0	561201
3	4	0	0	1	53	370	2	1	562992
1	1	0	0	-1	31	306	1	1	564782
2	1	0	0	-1	31	551	1	1	566412
1	1	0	0	-1	31	381	1	1	567919
4	1	0	0	1	51	404	2	1	569518
4	4	1	1	-1	32	357	2	1	570820
1	4	0	0	-1	33	431	1	1	572137
1	4	1	1	1	52	397	1	1	573483
4	4	0	0	1	53	580	2	1	575076
4	3	1	1	-1	32	426	2	1	576777
1	3	1	1	1	54	369	2	0	578389
1	3	1	1	1	54	368	1	1	580206
2	3	1	1	1	54	349	1	1	582011
1	3	1	1	1	54	218	2	0	583375
3	3	1	1	-1	34	447	2	1	584893
4	1	0	0	1	53	299	2	1	586104
2	1	0	0	-1	31	340	2	0	591406
1	1	0	0	-1	31	324	1	1	592571
2	1	0	0	-1	31	292	1	1	594228
1	3	1	1	1	52	300	2	0	595618
3	3	1	1	-1	34	575	2	1	597195
3	4	1	1	-1	34	348	1	0	598905
4	4	0	0	1	53	317	2	1	600684
2	2	0	0	-1	31	408	2	0	602514
3	2	1	1	-1	32	528	1	0	603869
2	3	1	1	1	54	288	2	0	605652
3	3	1	1	-1	34	422	2	1	607532
3	1	0	0	1	53	342	2	1	608879
1	1	0	0	-1	31	459	2	0	610446
3	4	1	1	-1	32	329	2	1	612127
3	4	0	0	1	53	294	2	1	613844
1	3	1	1	1	52	430	1	1	615156
4	3	1	1	-1	34	432	2	1	616983
1	1	0	0	-1	33	726	1	1	619127
3	1	0	0	1	51	598	2	1	621003
3	4	1	1	-1	32	328	1	0	622187
2	4	0	0	-1	33	532	1	1	623739
3	3	1	1	-1	32	400	1	0	625322
3	3	1	1	-1	34	389	2	1	626820
2	3	1	1	1	54	447	1	1	628230
3	3	1	1	-1	34	456	2	1	630000
1	2	0	0	-1	33	415	1	1	631698
2	2	1	1	1	52	463	1	1	633168
3	1	0	0	1	53	473	2	1	634933
3	1	0	0	1	51	323	2	1	636620
4	4	1	1	-1	32	424	1	0	637976
3	4	0	0	1	53	375	2	1	639561
4	4	1	1	-1	32	224	2	1	640859
2	4	0	0	-1	33	602	1	1	642644
1	3	1	1	1	52	750	1	1	644578
4	3	1	1	-1	34	351	1	0	646130
3	2	0	0	1	53	392	2	1	647666
2	2	1	1	1	52	707	1	1	649529
3	1	0	0	1	53	327	2	1	651235
2	1	0	0	-1	31	275	1	1	652597
2	1	0	0	-1	31	350	1	1	654115
1	1	0	0	-1	31	282	1	1	655602
2	3	1	1	1	52	202	1	1	656820
4	3	1	1	-1	34	300	1	0	658476
1	3	1	1	1	54	394	1	1	660134
2	3	1	1	1	54	382	1	1	661868
1	3	1	1	1	54	547	1	1	663873
4	3	1	1	-1	34	304	2	1	665589
4	4	1	1	-1	34	395	2	1	666877
3	4	0	0	1	53	302	2	1	668472
2	4	1	1	1	52	614	1	1	670408
2	4	0	0	-1	33	375	1	1	674337
1	3	1	1	1	52	378	2	0	676163
3	3	1	1	-1	34	287	2	1	677757
1	1	0	0	-1	33	441	2	0	679447
3	1	0	0	1	51	344	2	1	680804
3	3	1	1	-1	32	389	1	0	682077
2	3	1	1	1	54	347	2	0	683774
4	2	0	0	1	53	425	2	1	685257
4	2	1	1	-1	32	538	2	1	686681
1	3	1	1	1	54	501	1	1	688106
2	3	1	1	1	54	684	1	1	690035
4	3	1	1	-1	34	315	1	0	691413
3	3	1	1	-1	34	473	2	1	693072
2	1	0	0	-1	33	551	1	1	694976
3	1	0	0	1	51	356	2	1	696664
1	4	1	1	1	52	538	1	1	698229
3	4	0	0	1	53	469	2	1	699923
2	2	0	0	-1	31	343	1	1	701514
4	2	1	1	-1	32	606	2	1	703359
1	1	0	0	-1	33	529	1	1	705297
1	1	0	0	-1	31	421	1	1	706876
4	3	1	1	-1	32	540	2	1	708328
2	3	1	1	1	54	518	1	1	710083
3	2	0	0	1	53	575	2	1	711883
1	2	1	1	1	52	457	1	1	713178
1	2	0	0	-1	33	426	2	0	714688
4	2	1	1	-1	32	536	2	1	716603
2	4	1	1	1	54	698	2	0	718429
1	4	0	0	-1	33	646	1	1	719887
3	1	0	0	1	51	860	2	1	721632
1	1	0	0	-1	31	844	1	1	723532
3	1	0	0	1	51	723	1	0	725600
3	1	0	0	1	51	563	2	1	727501
2	4	1	1	1	52	862	1	1	729324
4	4	0	0	1	53	583	2	1	731371
1	2	0	0	-1	31	536	1	1	732892
4	2	1	1	-1	32	490	2	1	734409
4	3	1	1	-1	34	384	2	1	735908
3	3	1	1	-1	34	375	1	0	737224
2	3	1	1	1	54	621	1	1	738826
4	3	1	1	-1	34	495	2	1	740239
2	1	0	0	-1	33	498	2	0	741997
1	1	0	0	-1	31	741	1	1	743919
4	1	0	0	1	51	441	2	1	745575
4	1	0	0	1	51	382	2	1	747387
3	2	0	0	1	51	580	1	0	749264
1	2	1	1	1	52	600	1	1	751133
2	3	1	1	1	54	402	1	1	752644
4	3	1	1	-1	34	525	2	1	754156
1	4	1	1	1	54	558	1	1	756168
2	4	0	0	-1	33	383	1	1	765317
4	3	1	1	-1	32	594	2	1	766898
4	3	1	1	-1	34	390	2	1	768615
2	2	0	0	-1	33	409	1	1	770362
3	2	1	1	-1	32	373	1	0	771639
2	2	0	0	-1	33	548	1	1	773454
2	2	1	1	1	52	403	1	1	774925
1	3	1	1	1	54	471	1	1	776633
4	3	1	1	-1	34	369	1	0	778199
3	2	0	0	1	53	382	2	1	779927
3	2	1	1	-1	32	383	2	1	781279
2	2	0	0	-1	33	537	1	1	782870
2	2	1	1	1	52	435	1	1	784653
1	1	0	0	-1	33	456	1	1	786500
3	1	0	0	1	51	269	2	1	788142
3	4	1	1	-1	32	291	2	1	789287
2	4	0	0	-1	33	525	1	1	790955
2	2	0	0	-1	31	397	1	1	792521
4	2	1	1	-1	32	739	2	1	794666
2	2	0	0	-1	33	291	1	1	796027
2	2	1	1	1	52	341	2	0	797256
1	4	1	1	1	54	617	2	0	799299
3	4	0	0	1	53	458	2	1	800886
3	4	1	1	-1	32	462	1	0	802760
2	4	0	0	-1	33	806	1	1	805031
3	4	1	1	-1	32	343	1	0	806247
1	4	0	0	-1	33	648	1	1	807880
2	2	0	0	-1	31	667	1	1	809768
2	2	1	1	1	52	606	1	1	811329
4	1	0	0	1	53	534	2	1	813191
3	1	0	0	1	51	482	1	0	814616
4	1	0	0	1	51	367	2	1	815989
1	1	0	0	-1	31	349	1	1	817190
1	3	1	1	1	52	467	1	1	819053
4	3	1	1	-1	34	506	2	1	820421
4	4	1	1	-1	34	405	2	1	821991
3	4	0	0	1	53	854	1	0	824053
1	4	1	1	1	52	761	1	1	825905
4	4	0	0	1	53	370	2	1	827276
4	4	1	1	-1	32	360	2	1	828452
3	4	0	0	1	53	315	2	1	829880
1	3	1	1	1	52	484	1	1	831360
4	3	1	1	-1	34	391	2	1	832619
3	2	0	0	1	53	444	2	1	834572
2	2	1	1	1	52	480	1	1	836415
3	4	1	1	-1	34	555	2	1	838164
4	4	0	0	1	53	555	1	0	839887
1	1	0	0	-1	31	728	1	1	841822
2	1	0	0	-1	31	470	2	0	843523
1	1	0	0	-1	31	341	1	1	845306
3	1	0	0	1	51	348	2	1	848998
