# Supplementary material for: Frequency Band-Specific Electrical Brain Stimulation Modulates Cognitive Control Processes
Source: PLoS One. 2015 Sep 25;10(9):e0138984. doi: 10.1371/journal.pone.0138984 (PMC4583279; doi:10.1371/journal.pone.0138984)
Supplement: S2 File — This zip archive contains the necessary Matlab code, SPSS syntax, SPSS data and raw logfile data to perform the analyses described in the paper. EEG data and Matlab code to extract peak frequencies are available upon request (joramvandriel@gmail.com). (ZIP) [file pone.0138984.s002.zip › S2_File/rawdata/alpha/pp20_simonA1_PRE-STIM_EEG.txt]

1	3	1	1	-1	32	430	1	1	4121
4	3	1	1	1	54	451	2	1	5682
3	2	0	0	-1	33	647	2	1	7174
4	2	1	1	1	52	469	2	1	8828
1	3	1	1	-1	34	439	1	1	10287
1	3	1	1	-1	34	505	2	0	11684
3	4	1	1	1	54	866	2	1	13375
1	4	0	0	1	53	569	1	1	15077
2	4	1	1	-1	32	447	1	1	16758
3	4	0	0	-1	33	511	2	1	18319
4	3	1	1	1	52	441	2	1	19683
4	3	1	1	1	54	389	2	1	21070
1	4	1	1	-1	34	384	1	1	22883
2	4	0	0	1	53	384	1	1	24661
4	3	1	1	1	52	651	2	1	26448
2	3	1	1	-1	34	501	1	1	28218
4	1	0	0	-1	33	423	2	1	29924
1	1	0	0	1	51	585	1	1	31861
2	2	0	0	1	51	541	1	1	33486
3	2	1	1	1	52	484	2	1	35259
3	3	1	1	1	54	401	2	1	37038
1	3	1	1	-1	34	337	1	1	38303
1	3	1	1	-1	34	518	1	1	40164
2	3	1	1	-1	34	547	1	1	42184
1	4	1	1	-1	34	537	1	1	43610
4	4	0	0	-1	33	533	2	1	45604
4	4	1	1	1	52	386	2	1	46934
1	4	0	0	1	53	608	1	1	48941
1	3	1	1	-1	32	654	1	1	51033
2	3	1	1	-1	34	677	1	1	53170
1	2	0	0	1	53	422	1	1	54943
1	2	1	1	-1	32	349	1	1	56296
4	1	0	0	-1	33	462	2	1	57686
1	1	0	0	1	51	402	1	1	58903
1	4	1	1	-1	32	441	1	1	60618
4	4	0	0	-1	33	333	1	0	61851
3	3	1	1	1	52	382	2	1	63394
3	3	1	1	1	54	334	2	1	64808
4	3	1	1	1	54	353	1	0	66434
3	3	1	1	1	54	457	2	1	68321
1	4	1	1	-1	34	559	1	1	70228
2	4	0	0	1	53	448	1	1	71954
4	3	1	1	1	52	517	2	1	73753
2	3	1	1	-1	34	450	1	1	75616
1	1	0	0	1	53	534	1	1	77348
3	1	0	0	-1	31	443	2	1	79062
4	1	0	0	-1	31	401	2	1	80642
2	1	0	0	1	51	281	1	1	82080
3	2	0	0	-1	31	286	1	0	83724
4	2	1	1	1	52	600	2	1	88650
3	1	0	0	-1	33	597	2	1	90484
2	1	0	0	1	51	368	1	1	92081
3	1	0	0	-1	31	424	1	0	93512
2	1	0	0	1	51	437	2	0	95404
2	2	0	0	1	51	371	1	1	97015
3	2	1	1	1	52	460	2	1	98676
1	1	0	0	1	53	777	1	1	100292
4	1	0	0	-1	31	658	2	1	102170
1	4	1	1	-1	32	515	1	1	103711
3	4	0	0	-1	33	424	1	0	105071
4	2	0	0	-1	31	756	2	1	106765
4	2	1	1	1	52	475	2	1	108478
1	4	1	1	-1	34	508	1	1	110262
4	4	0	0	-1	33	584	2	1	111661
2	1	0	0	1	51	656	1	1	113185
2	1	0	0	1	51	581	1	1	114951
4	3	1	1	1	52	413	2	1	116658
1	3	1	1	-1	34	472	1	1	118075
1	3	1	1	-1	34	417	1	1	119750
4	3	1	1	1	54	376	2	1	121434
4	1	0	0	-1	33	430	2	1	123123
3	1	0	0	-1	31	357	2	1	124620
4	4	1	1	1	52	457	2	1	126589
2	4	0	0	1	53	340	1	1	128135
4	4	1	1	1	52	461	2	1	129894
4	4	0	0	-1	33	358	2	1	131720
1	1	0	0	1	51	471	1	1	133685
3	1	0	0	-1	31	416	2	1	135542
2	4	1	1	-1	32	367	2	0	136724
1	4	0	0	1	53	767	1	1	138675
2	1	0	0	1	51	467	1	1	140021
3	1	0	0	-1	31	384	2	1	141848
4	4	1	1	1	52	473	2	1	143450
2	4	0	0	1	53	361	2	0	144918
2	3	1	1	-1	32	430	1	1	146665
4	3	1	1	1	54	583	2	1	148292
1	4	1	1	-1	34	487	1	1	149689
4	4	0	0	-1	33	609	2	1	151593
3	2	0	0	-1	31	583	2	1	153666
2	2	1	1	-1	32	542	1	1	155298
3	4	1	1	1	54	421	2	1	156952
4	4	0	0	-1	33	485	2	1	158939
3	1	0	0	-1	31	360	2	1	160473
2	1	0	0	1	51	323	1	1	162209
1	1	0	0	1	51	581	1	1	163610
4	1	0	0	-1	31	520	2	1	165247
4	3	1	1	1	52	400	2	1	166558
1	3	1	1	-1	34	415	1	1	168400
4	2	0	0	-1	33	451	2	1	170338
1	2	1	1	-1	32	571	1	1	175435
4	4	1	1	1	54	509	2	1	177186
4	4	0	0	-1	33	354	2	1	178953
2	1	0	0	1	51	473	1	1	180710
3	1	0	0	-1	31	382	2	1	182390
2	2	0	0	1	51	491	2	0	184269
4	2	1	1	1	52	466	2	1	185852
4	2	0	0	-1	33	594	2	1	187576
1	2	1	1	-1	32	623	1	1	189162
1	3	1	1	-1	34	383	1	1	190593
2	3	1	1	-1	34	499	2	0	192296
4	4	1	1	1	54	488	2	1	193678
1	4	0	0	1	53	855	1	1	195575
1	1	0	0	1	51	370	1	1	196932
4	1	0	0	-1	31	400	2	1	198752
4	4	1	1	1	52	382	2	1	200513
3	4	0	0	-1	33	608	1	0	202103
4	2	0	0	-1	31	519	2	1	203750
1	2	1	1	-1	32	546	1	1	205156
2	3	1	1	-1	34	599	1	1	206589
4	3	1	1	1	54	389	2	1	207932
2	3	1	1	-1	34	486	1	1	209912
4	3	1	1	1	54	500	2	1	211832
2	2	0	0	1	53	643	1	1	213846
2	2	1	1	-1	32	475	1	1	215512
1	3	1	1	-1	34	479	2	0	216856
1	3	1	1	-1	34	522	2	0	218797
2	2	0	0	1	53	551	1	1	220769
2	2	1	1	-1	32	365	1	1	222095
1	1	0	0	1	53	421	1	1	223580
2	1	0	0	1	51	379	1	1	224778
4	2	0	0	-1	31	401	2	1	225996
2	2	1	1	-1	32	359	2	0	227789
1	2	0	0	1	53	482	1	1	229321
3	2	1	1	1	52	527	2	1	231166
2	2	0	0	1	53	502	1	1	232887
1	2	1	1	-1	32	505	1	1	234711
3	1	0	0	-1	33	556	2	1	236492
3	1	0	0	-1	31	357	2	1	237885
2	3	1	1	-1	32	442	1	1	239785
3	3	1	1	1	54	517	2	1	241159
4	4	1	1	1	54	669	2	1	243262
1	4	0	0	1	53	475	1	1	245153
1	4	1	1	-1	32	449	1	1	246418
4	4	0	0	-1	33	532	2	1	247809
2	2	0	0	1	51	431	1	1	249343
3	2	1	1	1	52	488	2	1	250677
2	4	1	1	-1	34	590	1	1	252347
3	4	0	0	-1	33	516	2	1	253726
1	1	0	0	1	51	606	1	1	255291
3	1	0	0	-1	31	359	2	1	259194
2	1	0	0	1	51	457	1	1	260844
2	1	0	0	1	51	359	1	1	262275
3	4	1	1	1	52	344	1	0	263544
3	4	0	0	-1	33	332	2	1	264913
2	3	1	1	-1	32	451	1	1	266570
2	3	1	1	-1	34	379	1	1	268260
3	2	0	0	-1	33	425	2	1	269968
1	2	1	1	-1	32	523	1	1	271348
2	4	1	1	-1	34	634	1	1	273345
2	4	0	0	1	53	442	1	1	274765
3	4	1	1	1	52	470	2	1	276216
4	4	0	0	-1	33	529	2	1	277771
2	3	1	1	-1	32	453	1	1	279503
3	3	1	1	1	54	383	2	1	281047
2	3	1	1	-1	34	457	1	1	282630
2	3	1	1	-1	34	404	1	1	284036
3	4	1	1	1	54	406	2	1	285917
3	4	0	0	-1	33	484	1	0	287248
4	3	1	1	1	52	571	2	1	289227
4	3	1	1	1	54	349	2	1	290603
1	1	0	0	1	53	513	1	1	292316
1	1	0	0	1	51	355	1	1	293962
4	2	0	0	-1	31	440	2	1	295623
2	2	1	1	-1	32	313	2	0	297329
4	2	0	0	-1	33	621	2	1	299412
3	2	1	1	1	52	574	2	1	301478
2	4	1	1	-1	34	421	1	1	303350
1	4	0	0	1	53	546	1	1	304749
3	2	0	0	-1	31	549	2	1	306346
4	2	1	1	1	52	892	2	1	308706
1	2	0	0	1	53	648	1	1	310653
1	2	1	1	-1	32	695	1	1	312236
3	3	1	1	1	54	425	2	1	313521
1	3	1	1	-1	34	508	1	1	315136
1	3	1	1	-1	34	394	1	1	316619
3	3	1	1	1	54	368	2	1	317847
3	4	1	1	1	54	357	2	1	319677
2	4	0	0	1	53	551	1	1	321069
1	4	1	1	-1	32	599	2	0	323104
3	4	0	0	-1	33	755	2	1	325190
1	1	0	0	1	51	465	1	1	326830
3	1	0	0	-1	31	636	2	1	328889
4	1	0	0	-1	31	593	2	1	330751
4	1	0	0	-1	31	512	2	1	332281
2	1	0	0	1	51	366	1	1	333670
3	1	0	0	-1	31	529	2	1	335396
3	2	0	0	-1	31	327	2	1	336812
4	2	1	1	1	52	372	1	0	338421
1	4	1	1	-1	34	519	1	1	340045
1	4	0	0	1	53	811	1	1	345223
3	1	0	0	-1	31	589	2	1	346829
3	1	0	0	-1	31	316	2	1	348134
2	2	0	0	1	51	369	1	1	349870
4	2	1	1	1	52	584	2	1	351412
1	2	0	0	1	53	582	1	1	353186
3	2	1	1	1	52	675	2	1	355195
4	1	0	0	-1	33	535	2	1	356646
3	1	0	0	-1	31	0	0	0	360072
1	3	1	1	-1	32	450	1	1	361489
4	3	1	1	1	54	439	2	1	362805
2	1	0	0	1	53	514	1	1	364733
3	1	0	0	-1	31	404	2	1	366609
3	3	1	1	1	52	385	2	1	367981
4	3	1	1	1	54	392	1	0	369576
4	2	0	0	-1	33	348	2	1	371047
1	2	1	1	-1	32	423	1	1	372899
2	3	1	1	-1	34	382	1	1	374417
3	3	1	1	1	54	368	2	1	375685
2	1	0	0	1	53	510	2	0	377655
4	1	0	0	-1	31	445	2	1	379023
3	4	1	1	1	52	593	2	1	380773
4	4	0	0	-1	33	309	2	1	382170
2	2	0	0	1	51	315	1	1	383694
4	2	1	1	1	52	480	2	1	385651
2	1	0	0	1	53	321	2	0	386962
3	1	0	0	-1	31	823	2	1	389245
1	2	0	0	1	51	435	1	1	390532
1	2	1	1	-1	32	398	1	1	392381
4	4	1	1	1	54	521	2	1	393921
2	4	0	0	1	53	535	1	1	395438
4	3	1	1	1	52	481	2	1	396998
2	3	1	1	-1	34	657	1	1	399018
2	2	0	0	1	53	367	1	1	400724
3	2	1	1	1	52	369	2	1	402491
2	2	0	0	1	53	517	1	1	404463
4	2	1	1	1	52	502	2	1	406390
4	2	0	0	-1	33	391	2	1	407663
3	2	1	1	1	52	439	1	0	408937
1	4	1	1	-1	34	627	1	1	410434
4	4	0	0	-1	33	533	2	1	412035
2	4	1	1	-1	32	409	1	1	413753
1	4	0	0	1	53	522	1	1	415344
3	3	1	1	1	52	515	2	1	417228
1	3	1	1	-1	34	597	1	1	418836
2	1	0	0	1	53	432	2	0	420471
1	1	0	0	1	51	341	1	1	422132
1	3	1	1	-1	32	437	1	1	423698
2	3	1	1	-1	34	435	1	1	425153
1	1	0	0	1	53	407	1	1	427029
3	1	0	0	-1	31	481	2	1	431600
2	2	0	0	1	51	328	1	1	433174
4	2	1	1	1	52	343	1	0	434807
2	2	0	0	1	53	392	1	1	436082
1	2	1	1	-1	32	556	1	1	437829
2	4	1	1	-1	34	348	1	1	439068
2	4	0	0	1	53	317	1	1	440379
1	2	0	0	1	51	376	1	1	441976
3	2	1	1	1	52	504	2	1	443733
1	2	0	0	1	53	353	1	1	445525
2	2	1	1	-1	32	483	1	1	447191
4	3	1	1	1	54	566	2	1	448984
1	3	1	1	-1	34	545	1	1	450471
4	2	0	0	-1	33	582	2	1	452119
3	2	1	1	1	52	543	2	1	453511
4	1	0	0	-1	33	375	2	1	454882
3	1	0	0	-1	31	344	2	1	456600
2	3	1	1	-1	32	361	1	1	458239
3	3	1	1	1	54	379	1	0	459880
1	3	1	1	-1	34	527	1	1	461878
3	3	1	1	1	54	638	2	1	463375
1	4	1	1	-1	34	544	1	1	464737
1	4	0	0	1	53	395	1	1	466033
2	2	0	0	1	51	561	1	1	467626
1	2	1	1	-1	32	395	2	0	469030
3	3	1	1	1	54	353	1	0	470738
1	3	1	1	-1	34	578	1	1	472783
1	2	0	0	1	53	332	1	1	474042
3	2	1	1	1	52	488	2	1	475999
4	1	0	0	-1	33	687	2	1	477887
3	1	0	0	-1	31	425	2	1	479344
3	3	1	1	1	52	410	2	1	481058
2	3	1	1	-1	34	371	1	1	482459
1	1	0	0	1	53	326	1	1	484042
1	1	0	0	1	51	304	1	1	485841
3	3	1	1	1	52	411	2	1	487225
3	3	1	1	1	54	356	2	1	488625
2	3	1	1	-1	34	435	1	1	490247
3	3	1	1	1	54	624	2	1	491718
4	4	1	1	1	54	511	2	1	493115
4	4	0	0	-1	33	368	2	1	494873
2	1	0	0	1	51	339	1	1	496473
1	1	0	0	1	51	379	2	0	497898
2	3	1	1	-1	32	507	1	1	499800
3	3	1	1	1	54	480	2	1	501604
2	1	0	0	1	53	595	1	1	503546
2	1	0	0	1	51	351	1	1	504804
1	2	0	0	1	51	513	1	1	506235
2	2	1	1	-1	32	493	1	1	508211
4	4	1	1	1	54	616	2	1	510213
1	4	0	0	1	53	433	1	1	516103
4	2	0	0	-1	31	507	2	1	518064
2	2	1	1	-1	32	309	2	0	519815
2	3	1	1	-1	34	566	1	1	521615
3	3	1	1	1	54	461	2	1	522925
3	1	0	0	-1	33	484	2	1	524541
1	1	0	0	1	51	382	1	1	526372
1	1	0	0	1	51	388	1	1	528157
4	1	0	0	-1	31	435	2	1	529467
1	4	1	1	-1	32	546	1	1	530931
1	4	0	0	1	53	453	1	1	532817
4	2	0	0	-1	31	437	2	1	534123
1	2	1	1	-1	32	526	1	1	535739
3	1	0	0	-1	33	506	2	1	537598
4	1	0	0	-1	31	329	2	1	539080
1	1	0	0	1	51	293	1	1	540691
4	1	0	0	-1	31	324	2	1	542312
1	1	0	0	1	51	344	1	1	544041
2	1	0	0	1	51	609	1	1	545990
1	4	1	1	-1	32	280	2	0	547449
4	4	0	0	-1	33	532	2	1	549422
3	4	1	1	1	52	422	1	0	550923
1	4	0	0	1	53	615	1	1	553015
1	2	0	0	1	51	372	1	1	554279
3	2	1	1	1	52	479	2	1	556124
1	4	1	1	-1	34	357	1	1	557512
1	4	0	0	1	53	686	1	1	559370
4	3	1	1	1	52	446	2	1	561257
1	3	1	1	-1	34	567	1	1	563212
2	2	0	0	1	53	414	1	1	565108
3	2	1	1	1	52	384	2	1	566360
4	2	0	0	-1	33	616	1	0	568122
2	2	1	1	-1	32	549	1	1	569653
1	3	1	1	-1	34	616	1	1	571450
1	3	1	1	-1	34	426	1	1	573246
3	3	1	1	1	54	426	2	1	574505
4	3	1	1	1	54	623	2	1	576188
4	2	0	0	-1	33	445	2	1	578077
3	2	1	1	1	52	315	1	0	579672
2	3	1	1	-1	34	511	1	1	581177
3	3	1	1	1	54	417	2	1	582869
1	1	0	0	1	53	323	1	1	584460
2	1	0	0	1	51	551	1	1	586340
3	4	1	1	1	52	381	2	1	587957
3	4	0	0	-1	33	409	2	1	589824
2	2	0	0	1	51	372	1	1	591048
3	2	1	1	1	52	522	2	1	592637
3	1	0	0	-1	33	390	2	1	594542
2	1	0	0	1	51	316	1	1	595939
4	3	1	1	1	52	545	2	1	597648
4	3	1	1	1	54	325	2	1	602755
1	2	0	0	1	53	316	1	1	604002
4	2	1	1	1	52	540	2	1	605786
2	4	1	1	-1	34	430	1	1	607224
3	4	0	0	-1	33	406	1	0	608972
4	3	1	1	1	52	364	2	1	610710
3	3	1	1	1	54	402	2	1	612321
4	4	1	1	1	54	460	2	1	614116
2	4	0	0	1	53	366	1	1	615706
4	2	0	0	-1	31	420	2	1	617006
1	2	1	1	-1	32	551	1	1	618739
4	2	0	0	-1	33	497	2	1	620099
3	2	1	1	1	52	562	2	1	621542
3	3	1	1	1	54	337	2	1	622769
2	3	1	1	-1	34	383	1	1	624453
1	3	1	1	-1	34	382	1	1	625927
1	3	1	1	-1	34	335	1	1	627288
3	1	0	0	-1	33	402	2	1	628680
4	1	0	0	-1	31	365	1	0	630121
3	2	0	0	-1	31	454	1	0	631549
3	2	1	1	1	52	365	2	1	633264
2	4	1	1	-1	34	448	1	1	634633
4	4	0	0	-1	33	428	2	1	636443
1	3	1	1	-1	32	426	1	1	637769
3	3	1	1	1	54	447	2	1	639554
1	2	0	0	1	53	585	1	1	641221
3	2	1	1	1	52	432	1	0	642595
4	3	1	1	1	54	495	2	1	644011
1	3	1	1	-1	34	403	1	1	645590
2	3	1	1	-1	34	471	1	1	647207
1	3	1	1	-1	34	451	1	1	649036
2	1	0	0	1	53	532	1	1	651065
1	1	0	0	1	51	470	1	1	652840
2	3	1	1	-1	32	722	1	1	654377
3	3	1	1	1	54	515	2	1	655753
3	2	0	0	-1	33	419	2	1	657219
2	2	1	1	-1	32	499	1	1	658845
4	4	1	1	1	54	466	2	1	660307
4	4	0	0	-1	33	465	2	1	661642
1	4	1	1	-1	32	481	1	1	663424
1	4	0	0	1	53	428	1	1	664713
2	4	1	1	-1	32	665	1	1	666676
4	4	0	0	-1	33	540	2	1	668448
1	3	1	1	-1	32	422	1	1	669999
1	3	1	1	-1	34	509	1	1	671511
2	2	0	0	1	53	486	1	1	673291
1	2	1	1	-1	32	589	1	1	674962
1	2	0	0	1	53	339	1	1	676371
2	2	1	1	-1	32	473	1	1	678245
1	3	1	1	-1	34	355	1	1	679668
2	3	1	1	-1	34	430	1	1	694056
3	2	0	0	-1	33	544	2	1	695820
1	2	1	1	-1	32	663	1	1	697778
4	1	0	0	-1	33	566	2	1	699355
2	1	0	0	1	51	415	1	1	701017
2	1	0	0	1	51	339	1	1	702262
3	1	0	0	-1	31	486	2	1	703806
4	1	0	0	-1	31	550	2	1	705859
2	1	0	0	1	51	273	1	1	707633
4	3	1	1	1	52	651	1	0	709446
1	3	1	1	-1	34	507	1	1	711306
3	1	0	0	-1	33	422	2	1	712760
4	1	0	0	-1	31	505	1	0	714717
3	3	1	1	1	52	476	2	1	716177
2	3	1	1	-1	34	554	1	1	717677
2	2	0	0	1	53	424	1	1	719305
4	2	1	1	1	52	510	2	1	720936
3	3	1	1	1	54	448	2	1	722560
3	3	1	1	1	54	455	2	1	723979
4	1	0	0	-1	33	450	2	1	725440
1	1	0	0	1	51	577	1	1	727190
3	4	1	1	1	52	434	2	1	728930
3	4	0	0	-1	33	454	2	1	730485
2	4	1	1	-1	32	484	1	1	731840
1	4	0	0	1	53	545	1	1	733342
4	3	1	1	1	52	458	2	1	735283
4	3	1	1	1	54	487	2	1	737195
1	2	0	0	1	53	461	1	1	739115
4	2	1	1	1	52	463	2	1	740447
1	2	0	0	1	53	600	1	1	742009
3	2	1	1	1	52	453	2	1	743302
1	1	0	0	1	53	493	2	0	744787
4	1	0	0	-1	31	518	2	1	746715
3	3	1	1	1	52	471	2	1	748103
4	3	1	1	1	54	501	2	1	749892
1	3	1	1	-1	34	402	1	1	751372
4	3	1	1	1	54	382	2	1	752919
4	3	1	1	1	54	367	2	1	754545
1	3	1	1	-1	34	414	1	1	756450
4	1	0	0	-1	33	352	2	1	757641
3	1	0	0	-1	31	549	2	1	759248
1	4	1	1	-1	32	318	2	0	760936
2	4	0	0	1	53	395	1	1	762276
2	2	0	0	1	51	373	1	1	764157
4	2	1	1	1	52	445	2	1	765653
3	4	1	1	1	54	473	2	1	767489
1	4	0	0	1	53	469	1	1	769114
4	4	1	1	1	52	445	2	1	771010
4	4	0	0	-1	33	405	2	1	772553
1	4	1	1	-1	32	305	2	0	773932
3	4	0	0	-1	33	608	2	1	778226
1	1	0	0	1	51	450	1	1	779527
1	1	0	0	1	51	354	1	1	780789
3	2	0	0	-1	31	285	2	1	781978
4	2	1	1	1	52	341	1	0	783329
3	4	1	1	1	54	381	2	1	784986
1	4	0	0	1	53	516	1	1	786563
1	3	1	1	-1	32	463	1	1	788452
4	3	1	1	1	54	269	2	1	789629
2	1	0	0	1	53	515	1	1	791277
1	1	0	0	1	51	541	1	1	793103
1	2	0	0	1	51	302	1	1	794720
4	2	1	1	1	52	290	1	0	795903
4	4	1	1	1	54	448	2	1	797255
1	4	0	0	1	53	377	1	1	798671
1	1	0	0	1	51	300	1	1	800318
4	1	0	0	-1	31	298	2	1	801770
3	3	1	1	1	52	283	1	0	802907
1	3	1	1	-1	34	553	1	1	804840
4	1	0	0	-1	33	404	2	1	806346
4	1	0	0	-1	31	347	2	1	807655
1	1	0	0	1	51	357	1	1	809086
4	1	0	0	-1	31	498	2	1	810902
2	1	0	0	1	51	313	1	1	812108
3	1	0	0	-1	31	534	2	1	813817
2	2	0	0	1	51	302	1	1	815262
2	2	1	1	-1	32	296	2	0	816897
3	1	0	0	-1	33	406	1	0	818134
3	1	0	0	-1	31	343	2	1	819719
2	4	1	1	-1	32	460	1	1	821569
1	4	0	0	1	53	368	1	1	822990
1	1	0	0	1	51	351	1	1	824230
4	1	0	0	-1	31	330	2	1	825565
2	2	0	0	1	51	334	1	1	826770
1	2	1	1	-1	32	370	2	0	828163
4	1	0	0	-1	33	355	2	1	829627
1	1	0	0	1	51	275	1	1	830829
4	4	1	1	1	52	419	2	1	832369
4	4	0	0	-1	33	389	2	1	833699
2	4	1	1	-1	32	405	1	1	835408
2	4	0	0	1	53	357	1	1	837266
1	4	1	1	-1	32	399	2	0	838927
4	4	0	0	-1	33	598	2	1	840578
2	4	1	1	-1	32	296	2	0	842307
3	4	0	0	-1	33	444	2	1	843705
4	1	0	0	-1	31	498	2	1	845530
4	1	0	0	-1	31	299	2	1	846652
1	1	0	0	1	51	376	1	1	848293
2	1	0	0	1	51	316	1	1	849822
1	4	1	1	-1	32	258	2	0	850940
2	4	0	0	1	53	347	1	1	857807
