# Supplementary material for: Frequency Band-Specific Electrical Brain Stimulation Modulates Cognitive Control Processes
Source: PLoS One. 2015 Sep 25;10(9):e0138984. doi: 10.1371/journal.pone.0138984 (PMC4583279; doi:10.1371/journal.pone.0138984)
Supplement: S2 File — This zip archive contains the necessary Matlab code, SPSS syntax, SPSS data and raw logfile data to perform the analyses described in the paper. EEG data and Matlab code to extract peak frequencies are available upon request (joramvandriel@gmail.com). (ZIP) [file pone.0138984.s002.zip › S2_File/rawdata/alpha/pp20_simonB1_STIM.txt]

2	4	1	1	-1	32	473	1	1	4012
4	4	0	0	-1	33	436	2	1	5445
4	3	1	1	1	52	404	2	1	6692
1	3	1	1	-1	34	360	1	1	8066
3	2	0	0	-1	33	335	1	0	9385
3	2	1	1	1	52	366	1	0	11234
2	2	0	0	1	53	379	1	1	12871
4	2	1	1	1	52	342	1	0	14284
1	4	1	1	-1	34	413	2	0	15826
1	4	0	0	1	53	387	1	1	17238
2	3	1	1	-1	32	553	1	1	19280
2	3	1	1	-1	34	362	1	1	20829
3	3	1	1	1	54	373	2	1	22065
1	3	1	1	-1	34	472	1	1	24016
3	1	0	0	-1	33	384	2	1	25554
3	1	0	0	-1	31	310	2	1	26767
1	2	0	0	1	51	424	1	1	28060
1	2	1	1	-1	32	367	1	1	29720
3	2	0	0	-1	33	520	2	1	31147
3	2	1	1	1	52	351	2	1	32482
2	3	1	1	-1	34	441	1	1	33747
2	3	1	1	-1	34	371	1	1	34953
3	3	1	1	1	54	413	2	1	36230
1	3	1	1	-1	34	370	2	0	37634
3	1	0	0	-1	33	466	2	1	39487
3	1	0	0	-1	31	469	2	1	40773
2	3	1	1	-1	32	435	1	1	42332
3	3	1	1	1	54	382	2	1	43915
2	2	0	0	1	53	492	1	1	45673
1	2	1	1	-1	32	519	1	1	47696
3	4	1	1	1	54	291	2	1	49429
3	4	0	0	-1	33	459	2	1	51074
1	1	0	0	1	51	428	1	1	52892
1	1	0	0	1	51	347	1	1	54684
4	4	1	1	1	52	476	2	1	56021
4	4	0	0	-1	33	499	2	1	57513
3	4	1	1	1	52	446	1	0	59201
4	4	0	0	-1	33	373	2	1	61045
2	3	1	1	-1	32	520	1	1	62660
1	3	1	1	-1	34	497	1	1	64103
2	4	1	1	-1	34	482	2	0	65672
3	4	0	0	-1	33	378	2	1	67496
4	1	0	0	-1	31	486	2	1	68900
3	1	0	0	-1	31	458	2	1	70842
4	1	0	0	-1	31	401	2	1	72452
1	1	0	0	1	51	440	2	0	74152
3	4	1	1	1	52	420	2	1	75733
3	4	0	0	-1	33	506	1	0	77668
4	4	1	1	1	52	419	2	1	79218
3	4	0	0	-1	33	382	2	1	84136
1	1	0	0	1	51	548	1	1	86173
1	1	0	0	1	51	308	1	1	87984
2	4	1	1	-1	32	404	2	0	89428
2	4	0	0	1	53	632	1	1	91366
3	3	1	1	1	52	416	2	1	93199
2	3	1	1	-1	34	461	1	1	94478
3	4	1	1	1	54	500	2	1	96468
4	4	0	0	-1	33	554	2	1	98203
2	3	1	1	-1	32	458	1	1	99739
3	3	1	1	1	54	645	2	1	101704
3	3	1	1	1	54	392	2	1	103255
4	3	1	1	1	54	477	2	1	104546
2	2	0	0	1	53	537	1	1	106410
4	2	1	1	1	52	447	2	1	108251
2	2	0	0	1	53	380	1	1	109557
1	2	1	1	-1	32	600	1	1	111304
2	3	1	1	-1	34	586	1	1	112947
3	3	1	1	1	54	464	2	1	114795
4	1	0	0	-1	33	434	2	1	116281
1	1	0	0	1	51	579	1	1	118299
2	1	0	0	1	51	615	1	1	120038
4	1	0	0	-1	31	560	2	1	121755
1	4	1	1	-1	32	559	1	1	123179
2	4	0	0	1	53	410	1	1	125028
3	2	0	0	-1	31	372	2	1	126699
1	2	1	1	-1	32	632	1	1	128618
3	1	0	0	-1	33	447	2	1	130311
2	1	0	0	1	51	438	1	1	131888
2	3	1	1	-1	32	416	1	1	133565
3	3	1	1	1	54	380	2	1	134846
1	2	0	0	1	53	569	1	1	136807
1	2	1	1	-1	32	358	1	1	138658
2	2	0	0	1	53	369	1	1	139838
4	2	1	1	1	52	608	2	1	141734
4	1	0	0	-1	33	497	1	0	143170
1	1	0	0	1	51	485	1	1	144668
4	1	0	0	-1	31	600	2	1	146095
1	1	0	0	1	51	411	1	1	147933
4	4	1	1	1	52	420	2	1	149191
1	4	0	0	1	53	540	1	1	151170
4	1	0	0	-1	31	570	2	1	152911
2	1	0	0	1	51	348	1	1	154456
4	2	0	0	-1	31	501	2	1	156306
4	2	1	1	1	52	431	2	1	157984
1	1	0	0	1	53	378	1	1	159446
1	1	0	0	1	51	419	1	1	160698
3	1	0	0	-1	31	459	2	1	162372
4	1	0	0	-1	31	561	2	1	164296
1	4	1	1	-1	32	641	1	1	166254
2	4	0	0	1	53	401	1	1	170858
3	2	0	0	-1	31	507	2	1	172426
4	2	1	1	1	52	469	2	1	173799
4	1	0	0	-1	33	557	2	1	175705
1	1	0	0	1	51	391	1	1	176986
3	4	1	1	1	52	561	2	1	178562
4	4	0	0	-1	33	618	2	1	180167
2	3	1	1	-1	32	493	1	1	181874
2	3	1	1	-1	34	368	2	0	183576
3	4	1	1	1	54	607	2	1	185547
4	4	0	0	-1	33	467	2	1	187240
4	2	0	0	-1	31	379	2	1	188550
3	2	1	1	1	52	515	2	1	190147
4	2	0	0	-1	33	357	2	1	191481
1	2	1	1	-1	32	485	1	1	193154
3	1	0	0	-1	33	705	2	1	195315
2	1	0	0	1	51	462	1	1	197253
1	1	0	0	1	51	378	1	1	198995
3	1	0	0	-1	31	493	2	1	200591
2	2	0	0	1	51	477	1	1	202537
4	2	1	1	1	52	672	2	1	204143
2	4	1	1	-1	34	564	1	1	205614
3	4	0	0	-1	33	577	2	1	207111
2	2	0	0	1	51	551	1	1	208957
4	2	1	1	1	52	481	2	1	210858
4	3	1	1	1	54	513	2	1	212339
2	3	1	1	-1	34	509	1	1	214226
1	1	0	0	1	53	399	1	1	215554
2	1	0	0	1	51	449	1	1	217003
3	1	0	0	-1	31	424	2	1	218924
3	1	0	0	-1	31	358	2	1	220439
1	1	0	0	1	51	392	1	1	222039
1	1	0	0	1	51	365	1	1	223570
4	1	0	0	-1	31	326	2	1	225375
1	1	0	0	1	51	315	1	1	226626
2	4	1	1	-1	32	563	1	1	228223
4	4	0	0	-1	33	564	2	1	229843
2	3	1	1	-1	32	451	1	1	231704
2	3	1	1	-1	34	377	1	1	233101
3	4	1	1	1	54	449	2	1	234714
3	4	0	0	-1	33	354	2	1	236162
2	2	0	0	1	51	379	1	1	237362
1	2	1	1	-1	32	378	2	0	238852
1	2	0	0	1	53	352	1	1	240619
4	2	1	1	1	52	556	2	1	242534
2	3	1	1	-1	34	428	1	1	244377
3	3	1	1	1	54	491	2	1	245849
4	1	0	0	-1	33	536	2	1	247394
4	1	0	0	-1	31	404	2	1	249292
1	1	0	0	1	51	353	1	1	250806
3	1	0	0	-1	31	422	2	1	254845
2	3	1	1	-1	32	490	1	1	256529
4	3	1	1	1	54	497	2	1	258316
1	2	0	0	1	53	426	1	1	259861
4	2	1	1	1	52	482	2	1	261786
1	4	1	1	-1	34	401	1	1	263132
1	4	0	0	1	53	453	1	1	264472
3	2	0	0	-1	31	491	2	1	265895
4	2	1	1	1	52	471	2	1	267338
2	2	0	0	1	53	387	1	1	268944
1	2	1	1	-1	32	387	1	1	270840
3	4	1	1	1	54	433	2	1	272787
1	4	0	0	1	53	412	1	1	274563
4	3	1	1	1	52	529	2	1	276177
4	3	1	1	1	54	543	2	1	277913
1	3	1	1	-1	34	346	1	1	279659
4	3	1	1	1	54	428	2	1	281203
4	2	0	0	-1	33	438	2	1	283010
3	2	1	1	1	52	499	2	1	285017
4	1	0	0	-1	33	375	2	1	286276
1	1	0	0	1	51	437	1	1	287810
3	3	1	1	1	52	444	2	1	289349
4	3	1	1	1	54	509	2	1	290705
2	1	0	0	1	53	487	1	1	292705
2	1	0	0	1	51	387	1	1	294237
3	3	1	1	1	52	444	2	1	295803
4	3	1	1	1	54	464	2	1	297255
4	3	1	1	1	54	425	2	1	298576
1	3	1	1	-1	34	457	1	1	300307
2	1	0	0	1	53	374	1	1	301915
2	1	0	0	1	51	399	1	1	303704
3	2	0	0	-1	31	379	2	1	305475
3	2	1	1	1	52	391	2	1	307266
2	1	0	0	1	53	388	1	1	309123
4	1	0	0	-1	31	338	2	1	310899
4	4	1	1	1	52	439	2	1	312532
1	4	0	0	1	53	417	1	1	313860
1	2	0	0	1	51	445	1	1	315627
4	2	1	1	1	52	450	2	1	317456
1	2	0	0	1	53	592	1	1	319227
2	2	1	1	-1	32	558	1	1	321222
1	3	1	1	-1	34	453	1	1	323045
2	3	1	1	-1	34	438	1	1	324936
1	1	0	0	1	53	341	2	0	326326
3	1	0	0	-1	31	412	2	1	327982
2	4	1	1	-1	32	556	1	1	329754
3	4	0	0	-1	33	525	2	1	331378
4	3	1	1	1	52	436	2	1	332833
1	3	1	1	-1	34	606	1	1	334273
3	2	0	0	-1	33	570	2	1	336126
2	2	1	1	-1	32	522	1	1	340246
4	3	1	1	1	54	506	2	1	341600
3	3	1	1	1	54	446	2	1	343265
2	1	0	0	1	53	387	1	1	344494
4	1	0	0	-1	31	583	2	1	346055
4	4	1	1	1	52	459	2	1	347656
2	4	0	0	1	53	396	1	1	349239
3	4	1	1	1	52	420	2	1	350962
2	4	0	0	1	53	333	1	1	352758
1	4	1	1	-1	32	519	1	1	354209
4	4	0	0	-1	33	513	2	1	355684
3	2	0	0	-1	31	478	2	1	357087
3	2	1	1	1	52	539	2	1	358957
1	3	1	1	-1	34	485	1	1	360538
2	3	1	1	-1	34	536	1	1	362355
1	1	0	0	1	53	535	1	1	364083
2	1	0	0	1	51	520	1	1	365482
1	2	0	0	1	51	516	1	1	366889
2	2	1	1	-1	32	476	1	1	368567
3	2	0	0	-1	33	401	2	1	369990
4	2	1	1	1	52	488	2	1	371786
2	1	0	0	1	53	562	1	1	373639
3	1	0	0	-1	31	440	2	1	374893
1	2	0	0	1	51	617	1	1	376806
4	2	1	1	1	52	532	2	1	378803
3	2	0	0	-1	33	466	2	1	380427
3	2	1	1	1	52	529	2	1	382234
4	2	0	0	-1	33	573	2	1	383848
4	2	1	1	1	52	420	2	1	385497
3	3	1	1	1	54	418	2	1	387038
1	3	1	1	-1	34	497	1	1	388432
3	4	1	1	1	54	507	2	1	389782
2	4	0	0	1	53	462	1	1	391453
3	1	0	0	-1	31	408	2	1	392757
1	1	0	0	1	51	546	1	1	394602
1	4	1	1	-1	32	430	1	1	396434
4	4	0	0	-1	33	425	2	1	398363
3	3	1	1	1	52	500	2	1	399851
4	3	1	1	1	54	446	2	1	401428
1	1	0	0	1	53	541	1	1	402988
3	1	0	0	-1	31	438	2	1	404912
3	2	0	0	-1	31	379	2	1	406681
1	2	1	1	-1	32	349	2	0	407891
3	3	1	1	1	54	459	2	1	409515
1	3	1	1	-1	34	336	2	0	411182
4	1	0	0	-1	33	517	2	1	413084
1	1	0	0	1	51	466	1	1	414559
1	4	1	1	-1	32	559	1	1	416218
4	4	0	0	-1	33	413	2	1	417723
2	3	1	1	-1	32	482	1	1	419304
4	3	1	1	1	54	450	2	1	422815
4	3	1	1	1	54	441	2	1	424736
1	3	1	1	-1	34	397	1	1	425950
4	3	1	1	1	54	512	2	1	427493
4	3	1	1	1	54	388	2	1	429135
1	1	0	0	1	53	472	1	1	430705
3	1	0	0	-1	31	404	2	1	432070
2	4	1	1	-1	32	498	1	1	433939
3	4	0	0	-1	33	427	2	1	435724
1	3	1	1	-1	32	351	2	0	437046
2	3	1	1	-1	34	593	1	1	438839
4	3	1	1	1	54	429	2	1	440547
2	3	1	1	-1	34	435	1	1	442266
2	4	1	1	-1	34	506	1	1	443835
1	4	0	0	1	53	562	1	1	445776
1	1	0	0	1	51	388	1	1	447323
4	1	0	0	-1	31	403	2	1	448830
1	3	1	1	-1	32	461	1	1	450390
1	3	1	1	-1	34	377	1	1	451856
3	1	0	0	-1	33	436	1	0	453345
3	1	0	0	-1	31	436	2	1	454983
4	3	1	1	1	52	359	1	0	456538
2	3	1	1	-1	34	521	1	1	458546
3	4	1	1	1	54	353	2	1	460337
2	4	0	0	1	53	581	1	1	461969
2	3	1	1	-1	32	421	1	1	463851
3	3	1	1	1	54	421	2	1	465710
2	4	1	1	-1	34	564	1	1	467242
4	4	0	0	-1	33	578	2	1	469077
1	3	1	1	-1	32	570	1	1	471070
2	3	1	1	-1	34	672	1	1	473057
1	2	0	0	1	53	595	1	1	474982
1	2	1	1	-1	32	457	1	1	476503
4	2	0	0	-1	33	462	2	1	478423
4	2	1	1	1	52	541	2	1	480453
3	4	1	1	1	54	609	2	1	482529
1	4	0	0	1	53	529	1	1	484528
4	1	0	0	-1	31	384	2	1	486109
1	1	0	0	1	51	467	1	1	487885
3	4	1	1	1	52	605	2	1	489391
3	4	0	0	-1	33	538	2	1	491058
4	4	1	1	1	52	533	2	1	492576
3	4	0	0	-1	33	521	2	1	494492
1	1	0	0	1	51	624	1	1	496484
1	1	0	0	1	51	461	1	1	498363
2	3	1	1	-1	32	549	1	1	500097
4	3	1	1	1	54	512	2	1	501990
4	4	1	1	1	54	496	2	1	503438
3	4	0	0	-1	33	500	2	1	505171
4	1	0	0	-1	31	430	2	1	506872
4	1	0	0	-1	31	409	2	1	511005
2	1	0	0	1	51	476	1	1	512373
3	1	0	0	-1	31	490	2	1	513792
1	4	1	1	-1	32	515	1	1	515423
3	4	0	0	-1	33	430	2	1	517359
2	3	1	1	-1	32	505	1	1	519070
4	3	1	1	1	54	496	2	1	520974
1	4	1	1	-1	34	648	1	1	522708
1	4	0	0	1	53	577	1	1	524309
4	1	0	0	-1	31	444	2	1	526186
1	1	0	0	1	51	611	1	1	528125
2	2	0	0	1	51	422	1	1	529606
4	2	1	1	1	52	592	2	1	531374
1	1	0	0	1	53	480	1	1	532921
1	1	0	0	1	51	552	1	1	534952
4	4	1	1	1	52	431	2	1	536585
4	4	0	0	-1	33	427	2	1	538401
3	4	1	1	1	52	662	2	1	539886
3	4	0	0	-1	33	441	2	1	541520
1	3	1	1	-1	32	557	1	1	543282
3	3	1	1	1	54	453	2	1	544974
1	2	0	0	1	53	453	1	1	546258
1	2	1	1	-1	32	528	1	1	547962
4	3	1	1	1	54	407	2	1	549697
4	3	1	1	1	54	455	2	1	551656
2	4	1	1	-1	34	435	1	1	553174
3	4	0	0	-1	33	463	2	1	554873
3	1	0	0	-1	31	434	2	1	556416
4	1	0	0	-1	31	392	2	1	558190
1	4	1	1	-1	32	485	1	1	560181
4	4	0	0	-1	33	422	2	1	561671
2	3	1	1	-1	32	552	1	1	563625
3	3	1	1	1	54	496	2	1	565538
1	1	0	0	1	53	453	1	1	567066
2	1	0	0	1	51	637	1	1	569162
2	4	1	1	-1	32	559	1	1	571118
3	4	0	0	-1	33	554	2	1	572587
3	4	1	1	1	52	661	2	1	574211
2	4	0	0	1	53	690	1	1	575962
3	2	0	0	-1	31	460	2	1	577349
3	2	1	1	1	52	427	2	1	578958
4	3	1	1	1	54	567	2	1	580676
1	3	1	1	-1	34	452	1	1	582325
2	1	0	0	1	53	474	1	1	584035
1	1	0	0	1	51	439	1	1	585966
2	2	0	0	1	51	394	1	1	587866
1	2	1	1	-1	32	521	1	1	589664
3	4	1	1	1	54	543	2	1	591367
1	4	0	0	1	53	664	1	1	593521
1	4	1	1	-1	32	469	1	1	595275
4	4	0	0	-1	33	484	2	1	601781
2	3	1	1	-1	32	522	1	1	603440
4	3	1	1	1	54	578	2	1	605266
2	2	0	0	1	53	534	1	1	607155
4	2	1	1	1	52	422	2	1	608769
3	1	0	0	-1	33	532	2	1	610782
2	1	0	0	1	51	357	1	1	612229
3	3	1	1	1	52	585	2	1	613653
1	3	1	1	-1	34	582	1	1	615446
2	2	0	0	1	53	483	1	1	616954
1	2	1	1	-1	32	540	1	1	618507
4	3	1	1	1	54	528	2	1	620512
2	3	1	1	-1	34	480	1	1	622166
4	3	1	1	1	54	562	2	1	624010
2	3	1	1	-1	34	475	1	1	625482
3	3	1	1	1	54	590	2	1	627025
2	3	1	1	-1	34	479	1	1	628489
1	4	1	1	-1	34	585	1	1	630180
2	4	0	0	1	53	431	1	1	631911
2	1	0	0	1	51	423	1	1	633304
3	1	0	0	-1	31	514	2	1	634767
3	4	1	1	1	52	526	2	1	636555
4	4	0	0	-1	33	515	2	1	638088
2	1	0	0	1	51	559	1	1	639550
2	1	0	0	1	51	415	1	1	641115
3	1	0	0	-1	31	454	2	1	642986
1	1	0	0	1	51	637	1	1	644812
4	2	0	0	-1	31	473	2	1	646212
3	2	1	1	1	52	629	2	1	647967
2	1	0	0	1	53	533	1	1	649522
1	1	0	0	1	51	590	1	1	650923
3	3	1	1	1	52	596	2	1	652726
2	3	1	1	-1	34	559	1	1	654383
1	2	0	0	1	53	702	1	1	656466
2	2	1	1	-1	32	495	1	1	658398
1	4	1	1	-1	34	553	1	1	660149
1	4	0	0	1	53	413	1	1	661608
2	2	0	0	1	51	441	1	1	663350
3	2	1	1	1	52	441	2	1	664996
1	4	1	1	-1	34	530	1	1	666891
1	4	0	0	1	53	384	1	1	668566
3	3	1	1	1	52	544	2	1	670316
3	3	1	1	1	54	448	2	1	672037
2	1	0	0	1	53	422	1	1	673938
4	1	0	0	-1	31	474	2	1	675480
4	2	0	0	-1	31	558	2	1	677071
1	2	1	1	-1	32	475	1	1	678451
4	3	1	1	1	54	604	2	1	680461
2	3	1	1	-1	34	360	1	1	682269
2	2	0	0	1	53	350	1	1	683520
3	2	1	1	1	52	532	2	1	687696
3	2	0	0	-1	33	462	2	1	689251
2	2	1	1	-1	32	445	1	1	691137
3	4	1	1	1	54	423	2	1	692404
3	4	0	0	-1	33	505	2	1	694414
2	4	1	1	-1	32	416	1	1	696213
1	4	0	0	1	53	406	1	1	697444
2	2	0	0	1	51	374	1	1	698937
3	2	1	1	1	52	518	2	1	700504
3	3	1	1	1	54	435	2	1	702404
2	3	1	1	-1	34	421	1	1	703753
2	3	1	1	-1	34	390	1	1	705375
3	3	1	1	1	54	438	2	1	707311
1	2	0	0	1	53	518	1	1	708948
2	2	1	1	-1	32	512	1	1	710496
3	4	1	1	1	54	462	2	1	712396
4	4	0	0	-1	33	581	2	1	713909
4	2	0	0	-1	31	476	2	1	715879
1	2	1	1	-1	32	484	1	1	717501
2	2	0	0	1	53	439	1	1	719175
3	2	1	1	1	52	406	2	1	720505
2	3	1	1	-1	34	442	1	1	722225
2	3	1	1	-1	34	305	2	0	723369
3	3	1	1	1	54	492	2	1	725207
1	3	1	1	-1	34	527	1	1	726596
4	1	0	0	-1	33	496	2	1	728539
3	1	0	0	-1	31	425	2	1	730260
4	2	0	0	-1	31	382	2	1	731729
4	2	1	1	1	52	469	2	1	733488
1	3	1	1	-1	34	437	1	1	734926
4	3	1	1	1	54	531	2	1	736833
4	4	1	1	1	54	349	2	1	738632
2	4	0	0	1	53	357	1	1	740147
2	3	1	1	-1	32	405	1	1	741704
4	3	1	1	1	54	445	2	1	743221
3	4	1	1	1	54	422	2	1	744560
2	4	0	0	1	53	444	1	1	746181
2	4	1	1	-1	32	386	1	1	747497
3	4	0	0	-1	33	428	2	1	749295
2	1	0	0	1	51	371	1	1	750525
2	1	0	0	1	51	387	1	1	752000
3	3	1	1	1	52	380	2	1	753547
1	3	1	1	-1	34	423	1	1	754837
4	2	0	0	-1	33	489	2	1	756164
4	2	1	1	1	52	411	2	1	757886
3	2	0	0	-1	33	410	2	1	759616
2	2	1	1	-1	32	464	1	1	761526
3	3	1	1	1	54	409	2	1	763430
2	3	1	1	-1	34	355	1	1	764697
3	1	0	0	-1	33	479	2	1	766018
4	1	0	0	-1	31	514	2	1	770675
1	4	1	1	-1	32	467	1	1	771977
2	4	0	0	1	53	633	1	1	774063
3	1	0	0	-1	31	385	2	1	775610
2	1	0	0	1	51	352	1	1	777472
4	4	1	1	1	52	407	2	1	779262
3	4	0	0	-1	33	433	2	1	780794
4	4	1	1	1	52	519	2	1	782750
3	4	0	0	-1	33	316	2	1	783921
3	4	1	1	1	52	424	2	1	785482
1	4	0	0	1	53	435	1	1	786741
3	3	1	1	1	52	543	2	1	788410
2	3	1	1	-1	34	411	1	1	789809
2	2	0	0	1	53	384	1	1	791022
3	2	1	1	1	52	434	2	1	792856
2	1	0	0	1	53	475	1	1	794339
4	1	0	0	-1	31	437	2	1	795855
1	2	0	0	1	51	631	1	1	797687
4	2	1	1	1	52	433	2	1	799298
2	2	0	0	1	53	380	1	1	800756
2	2	1	1	-1	32	391	1	1	802371
3	2	0	0	-1	33	388	2	1	804138
1	2	1	1	-1	32	571	1	1	805846
3	4	1	1	1	54	433	2	1	807788
1	4	0	0	1	53	493	1	1	809327
2	4	1	1	-1	32	445	1	1	810715
4	4	0	0	-1	33	447	2	1	812467
4	3	1	1	1	52	462	2	1	813788
1	3	1	1	-1	34	483	1	1	815283
2	2	0	0	1	53	379	1	1	816475
3	2	1	1	1	52	540	2	1	817987
1	2	0	0	1	53	480	1	1	819938
2	2	1	1	-1	32	398	1	1	821286
3	1	0	0	-1	33	438	2	1	822748
1	1	0	0	1	51	464	1	1	824330
3	1	0	0	-1	31	548	2	1	826348
2	1	0	0	1	51	332	1	1	828036
4	1	0	0	-1	31	381	2	1	829854
3	1	0	0	-1	31	400	2	1	831379
1	3	1	1	-1	32	356	2	0	833190
3	3	1	1	1	54	438	2	1	834619
4	2	0	0	-1	33	509	2	1	836117
1	2	1	1	-1	32	490	1	1	837753
3	1	0	0	-1	33	467	2	1	839219
3	1	0	0	-1	31	418	2	1	840885
2	2	0	0	1	51	332	1	1	842195
1	2	1	1	-1	32	351	2	0	843835
4	2	0	0	-1	33	445	2	1	845641
1	2	1	1	-1	32	319	2	0	846866
3	1	0	0	-1	33	541	2	1	848777
3	1	0	0	-1	31	426	2	1	851834
