# Supplementary material for: Frequency Band-Specific Electrical Brain Stimulation Modulates Cognitive Control Processes
Source: PLoS One. 2015 Sep 25;10(9):e0138984. doi: 10.1371/journal.pone.0138984 (PMC4583279; doi:10.1371/journal.pone.0138984)
Supplement: S2 File — This zip archive contains the necessary Matlab code, SPSS syntax, SPSS data and raw logfile data to perform the analyses described in the paper. EEG data and Matlab code to extract peak frequencies are available upon request (joramvandriel@gmail.com). (ZIP) [file pone.0138984.s002.zip › S2_File/rawdata/alpha/pp20_simonC1_POST-STIM.txt]

3	2	0	0	-1	31	513	2	1	3239
2	2	1	1	-1	32	493	1	1	4669
3	4	1	1	1	54	463	2	1	6498
4	4	0	0	-1	33	445	1	0	8060
3	2	0	0	-1	31	395	2	1	9669
1	2	1	1	-1	32	525	1	1	11606
3	4	1	1	1	54	409	2	1	13515
1	4	0	0	1	53	615	1	1	15097
1	1	0	0	1	51	392	1	1	16382
4	1	0	0	-1	31	426	2	1	18229
2	4	1	1	-1	32	532	1	1	19764
3	4	0	0	-1	33	466	2	1	21536
2	3	1	1	-1	32	490	1	1	23209
1	3	1	1	-1	34	648	1	1	24874
1	3	1	1	-1	34	610	1	1	26346
2	3	1	1	-1	34	609	1	1	28122
2	2	0	0	1	53	687	1	1	30218
1	2	1	1	-1	32	580	1	1	32132
1	2	0	0	1	53	640	1	1	34270
4	2	1	1	1	52	448	2	1	35781
2	4	1	1	-1	34	500	1	1	37797
4	4	0	0	-1	33	958	2	1	40083
3	4	1	1	1	52	623	2	1	41894
4	4	0	0	-1	33	517	2	1	43620
2	4	1	1	-1	32	543	1	1	45631
3	4	0	0	-1	33	479	2	1	47233
4	3	1	1	1	52	559	2	1	48695
1	3	1	1	-1	34	732	1	1	50341
3	1	0	0	-1	33	639	2	1	51938
3	1	0	0	-1	31	489	2	1	53926
2	4	1	1	-1	32	517	1	1	55785
1	4	0	0	1	53	480	1	1	57196
4	1	0	0	-1	31	652	2	1	59187
1	1	0	0	1	51	444	1	1	60647
4	4	1	1	1	52	688	2	1	62520
1	4	0	0	1	53	506	1	1	64452
4	2	0	0	-1	31	521	2	1	65807
1	2	1	1	-1	32	599	1	1	67768
4	4	1	1	1	54	623	2	1	69580
4	4	0	0	-1	33	573	2	1	71445
3	2	0	0	-1	31	673	2	1	73214
3	2	1	1	1	52	605	2	1	74810
1	1	0	0	1	53	566	1	1	76374
2	1	0	0	1	51	589	1	1	77957
1	3	1	1	-1	32	682	1	1	79877
2	3	1	1	-1	34	583	1	1	81349
4	4	1	1	1	54	636	2	1	82970
4	4	0	0	-1	33	571	2	1	85039
1	3	1	1	-1	32	623	1	1	86540
1	3	1	1	-1	34	498	1	1	90519
4	4	1	1	1	54	580	2	1	92339
2	4	0	0	1	53	522	1	1	93823
2	1	0	0	1	51	471	1	1	95508
3	1	0	0	-1	31	496	2	1	97032
3	3	1	1	1	52	494	2	1	98852
2	3	1	1	-1	34	550	1	1	100215
3	4	1	1	1	54	585	2	1	102269
3	4	0	0	-1	33	431	2	1	103794
2	3	1	1	-1	32	524	1	1	105327
4	3	1	1	1	54	639	2	1	107427
3	4	1	1	1	54	670	2	1	109161
1	4	0	0	1	53	618	1	1	111065
4	2	0	0	-1	31	468	2	1	112675
3	2	1	1	1	52	694	2	1	114318
3	4	1	1	1	54	530	2	1	116194
4	4	0	0	-1	33	594	2	1	118008
3	2	0	0	-1	31	609	2	1	119517
2	2	1	1	-1	32	578	1	1	121082
1	2	0	0	1	53	581	1	1	122886
2	2	1	1	-1	32	573	1	1	124661
2	2	0	0	1	53	474	1	1	126480
1	2	1	1	-1	32	331	2	0	127961
2	2	0	0	1	53	504	1	1	129525
1	2	1	1	-1	32	457	1	1	131397
4	1	0	0	-1	33	479	2	1	132775
3	1	0	0	-1	31	641	2	1	134378
4	4	1	1	1	52	541	2	1	136321
4	4	0	0	-1	33	422	2	1	138226
3	1	0	0	-1	31	518	2	1	140171
4	1	0	0	-1	31	405	2	1	141998
1	2	0	0	1	51	362	1	1	143572
4	2	1	1	1	52	464	2	1	145398
4	4	1	1	1	54	385	2	1	146602
1	4	0	0	1	53	500	1	1	148474
3	2	0	0	-1	31	375	2	1	150061
4	2	1	1	1	52	414	2	1	151493
2	1	0	0	1	53	426	1	1	152778
3	1	0	0	-1	31	376	2	1	154179
4	2	0	0	-1	31	341	2	1	155397
2	2	1	1	-1	32	290	2	0	156818
4	4	1	1	1	54	418	2	1	158581
1	4	0	0	1	53	438	2	0	160375
3	4	1	1	1	52	492	2	1	161862
2	4	0	0	1	53	490	1	1	163374
3	2	0	0	-1	31	389	2	1	164907
4	2	1	1	1	52	549	2	1	166764
3	3	1	1	1	54	407	2	1	168036
2	3	1	1	-1	34	489	1	1	169347
2	2	0	0	1	53	390	1	1	171149
3	2	1	1	1	52	336	2	1	180776
4	3	1	1	1	54	500	2	1	182384
2	3	1	1	-1	34	415	1	1	184284
1	3	1	1	-1	34	387	1	1	185565
3	3	1	1	1	54	502	2	1	187204
1	3	1	1	-1	34	468	1	1	188616
3	3	1	1	1	54	544	2	1	190143
1	2	0	0	1	53	426	1	1	191759
2	2	1	1	-1	32	515	1	1	193463
4	3	1	1	1	54	571	2	1	195288
2	3	1	1	-1	34	506	1	1	196977
4	1	0	0	-1	33	479	2	1	198685
3	1	0	0	-1	31	409	2	1	200240
3	2	0	0	-1	31	396	2	1	201778
1	2	1	1	-1	32	576	1	1	203271
2	1	0	0	1	53	508	1	1	204676
1	1	0	0	1	51	570	1	1	206742
3	2	0	0	-1	31	523	2	1	208443
4	2	1	1	1	52	453	2	1	210239
3	4	1	1	1	54	417	2	1	211635
2	4	0	0	1	53	487	1	1	213146
1	3	1	1	-1	32	527	1	1	214645
4	3	1	1	1	54	492	2	1	216244
1	1	0	0	1	53	484	1	1	218006
2	1	0	0	1	51	480	1	1	219995
2	3	1	1	-1	32	448	1	1	221404
1	3	1	1	-1	34	703	1	1	222994
4	4	1	1	1	54	462	2	1	224864
4	4	0	0	-1	33	453	2	1	226443
1	4	1	1	-1	32	555	1	1	228017
1	4	0	0	1	53	407	1	1	229706
4	2	0	0	-1	31	423	2	1	231091
2	2	1	1	-1	32	423	1	1	232533
4	4	1	1	1	54	440	2	1	234368
4	4	0	0	-1	33	400	2	1	235924
2	4	1	1	-1	32	395	1	1	237149
3	4	0	0	-1	33	489	2	1	239024
3	1	0	0	-1	31	372	2	1	240861
2	1	0	0	1	51	410	1	1	242257
2	2	0	0	1	51	355	1	1	243984
3	2	1	1	1	52	310	2	1	245787
2	3	1	1	-1	34	411	1	1	247648
2	3	1	1	-1	34	365	1	1	249259
4	3	1	1	1	54	396	2	1	250585
1	3	1	1	-1	34	598	1	1	252676
1	3	1	1	-1	34	450	1	1	254126
2	3	1	1	-1	34	485	1	1	255660
1	2	0	0	1	53	474	1	1	257016
2	2	1	1	-1	32	411	1	1	258665
1	4	1	1	-1	34	419	1	1	259982
1	4	0	0	1	53	530	1	1	263515
4	1	0	0	-1	31	461	2	1	265015
4	1	0	0	-1	31	299	2	1	266339
1	1	0	0	1	51	286	1	1	267630
4	1	0	0	-1	31	630	2	1	269132
3	2	0	0	-1	31	580	2	1	270974
4	2	1	1	1	52	519	2	1	272605
4	3	1	1	1	54	480	2	1	274095
2	3	1	1	-1	34	484	1	1	275417
2	1	0	0	1	53	453	1	1	276742
3	1	0	0	-1	31	436	2	1	278415
1	2	0	0	1	51	504	1	1	280007
1	2	1	1	-1	32	404	1	1	281287
3	1	0	0	-1	33	452	2	1	282667
3	1	0	0	-1	31	374	2	1	284135
2	2	0	0	1	51	316	1	1	285831
1	2	1	1	-1	32	368	2	0	287215
2	3	1	1	-1	34	464	1	1	288725
1	3	1	1	-1	34	510	1	1	290600
3	3	1	1	1	54	474	2	1	292347
2	3	1	1	-1	34	446	1	1	293974
4	3	1	1	1	54	820	2	1	295908
1	3	1	1	-1	34	449	1	1	297814
3	4	1	1	1	54	474	2	1	299774
4	4	0	0	-1	33	485	2	1	301525
1	3	1	1	-1	32	518	1	1	302939
4	3	1	1	1	54	466	2	1	304260
4	1	0	0	-1	33	403	2	1	305776
1	1	0	0	1	51	352	1	1	307281
3	4	1	1	1	52	501	2	1	308640
2	4	0	0	1	53	524	1	1	310324
4	1	0	0	-1	31	391	2	1	311532
4	1	0	0	-1	31	404	2	1	312942
3	1	0	0	-1	31	574	2	1	314808
3	1	0	0	-1	31	308	2	1	316541
1	1	0	0	1	51	360	1	1	318080
2	1	0	0	1	51	386	1	1	319817
3	1	0	0	-1	31	352	2	1	321465
3	1	0	0	-1	31	342	2	1	322829
1	3	1	1	-1	32	474	1	1	324513
1	3	1	1	-1	34	512	1	1	326111
4	2	0	0	-1	33	436	2	1	327597
2	2	1	1	-1	32	509	1	1	329119
1	1	0	0	1	53	635	1	1	331170
4	1	0	0	-1	31	441	2	1	332662
1	3	1	1	-1	32	630	1	1	334660
2	3	1	1	-1	34	592	1	1	336175
1	4	1	1	-1	34	0	0	0	340155
4	4	0	0	-1	33	469	2	1	341858
4	3	1	1	1	52	457	2	1	343775
1	3	1	1	-1	34	401	1	1	347680
2	1	0	0	1	53	433	1	1	349039
1	1	0	0	1	51	406	1	1	350501
3	4	1	1	1	52	579	2	1	352569
1	4	0	0	1	53	429	1	1	354163
3	2	0	0	-1	31	376	2	1	355878
1	2	1	1	-1	32	457	1	1	357637
2	4	1	1	-1	34	409	1	1	358909
3	4	0	0	-1	33	439	2	1	360192
3	4	1	1	1	52	402	2	1	361408
2	4	0	0	1	53	419	1	1	363047
1	2	0	0	1	51	521	1	1	364428
1	2	1	1	-1	32	494	1	1	365800
3	3	1	1	1	54	468	2	1	367666
1	3	1	1	-1	34	453	1	1	369261
4	1	0	0	-1	33	539	2	1	371228
2	1	0	0	1	51	327	1	1	372819
3	4	1	1	1	52	457	2	1	374329
3	4	0	0	-1	33	461	2	1	376116
4	3	1	1	1	52	498	2	1	378116
1	3	1	1	-1	34	344	1	1	379286
2	2	0	0	1	53	500	1	1	380715
1	2	1	1	-1	32	324	2	0	381921
3	2	0	0	-1	33	396	2	1	383800
4	2	1	1	1	52	333	1	0	385227
2	3	1	1	-1	34	473	1	1	387098
4	3	1	1	1	54	458	2	1	388605
3	4	1	1	1	54	529	2	1	390368
4	4	0	0	-1	33	359	2	1	391821
1	1	0	0	1	51	384	1	1	393143
4	1	0	0	-1	31	378	2	1	394718
2	4	1	1	-1	32	497	1	1	396382
3	4	0	0	-1	33	347	2	1	398092
4	4	1	1	1	52	418	2	1	399647
1	4	0	0	1	53	365	2	0	401165
1	1	0	0	1	51	342	1	1	402415
4	1	0	0	-1	31	392	2	1	404132
3	2	0	0	-1	31	494	2	1	405819
3	2	1	1	1	52	453	2	1	407406
2	3	1	1	-1	34	489	1	1	408812
2	3	1	1	-1	34	410	1	1	410473
1	3	1	1	-1	34	323	2	0	411766
1	3	1	1	-1	34	402	1	1	413359
3	3	1	1	1	54	373	2	1	414649
4	3	1	1	1	54	427	2	1	416001
2	4	1	1	-1	34	427	1	1	417388
1	4	0	0	1	53	339	1	1	418764
1	2	0	0	1	51	334	1	1	420177
2	2	1	1	-1	32	574	1	1	422106
2	2	0	0	1	53	430	1	1	423834
3	2	1	1	1	52	493	2	1	428086
4	2	0	0	-1	33	438	2	1	429498
3	2	1	1	1	52	511	2	1	431342
1	4	1	1	-1	34	454	1	1	432813
2	4	0	0	1	53	412	1	1	434553
3	3	1	1	1	52	524	2	1	435992
1	3	1	1	-1	34	470	1	1	437928
3	1	0	0	-1	33	388	2	1	439628
3	1	0	0	-1	31	335	2	1	441152
2	4	1	1	-1	32	477	1	1	442752
2	4	0	0	1	53	349	1	1	444443
4	4	1	1	1	52	363	2	1	446196
1	4	0	0	1	53	557	1	1	447700
3	1	0	0	-1	31	544	2	1	449525
3	1	0	0	-1	31	372	2	1	451217
4	1	0	0	-1	31	554	2	1	453129
3	1	0	0	-1	31	433	2	1	455069
4	1	0	0	-1	31	377	2	1	456541
4	1	0	0	-1	31	419	2	1	457810
2	3	1	1	-1	32	437	1	1	459693
4	3	1	1	1	54	523	2	1	461295
3	1	0	0	-1	33	403	2	1	463028
2	1	0	0	1	51	435	1	1	464297
1	2	0	0	1	51	559	1	1	465774
2	2	1	1	-1	32	389	1	1	467103
2	1	0	0	1	53	370	1	1	468700
1	1	0	0	1	51	414	1	1	470292
2	3	1	1	-1	32	394	1	1	471970
3	3	1	1	1	54	415	2	1	473607
3	3	1	1	1	54	436	2	1	475527
2	3	1	1	-1	34	489	1	1	477106
3	1	0	0	-1	33	501	2	1	478498
2	1	0	0	1	51	416	2	0	480255
4	1	0	0	-1	31	517	2	1	481833
2	1	0	0	1	51	299	1	1	482948
2	4	1	1	-1	32	448	1	1	484318
1	4	0	0	1	53	502	1	1	486017
1	1	0	0	1	51	307	1	1	487720
4	1	0	0	-1	31	356	2	1	489417
1	2	0	0	1	51	409	1	1	490970
2	2	1	1	-1	32	658	1	1	493067
4	4	1	1	1	54	416	2	1	494952
1	4	0	0	1	53	523	1	1	496442
3	3	1	1	1	52	533	2	1	497980
2	3	1	1	-1	34	533	1	1	499496
3	1	0	0	-1	33	633	2	1	501608
4	1	0	0	-1	31	554	2	1	503017
4	3	1	1	1	52	478	2	1	504814
1	3	1	1	-1	34	411	1	1	506269
2	4	1	1	-1	34	506	1	1	507760
4	4	0	0	-1	33	438	2	1	511126
2	2	0	0	1	51	375	1	1	512613
2	2	1	1	-1	32	428	1	1	513877
3	1	0	0	-1	33	496	2	1	515783
3	1	0	0	-1	31	410	2	1	517611
1	2	0	0	1	51	515	1	1	519428
2	2	1	1	-1	32	494	1	1	521216
2	1	0	0	1	53	375	1	1	522451
3	1	0	0	-1	31	428	2	1	523794
1	4	1	1	-1	32	444	1	1	525592
1	4	0	0	1	53	382	1	1	526824
3	3	1	1	1	52	472	2	1	528534
1	3	1	1	-1	34	519	1	1	530118
3	1	0	0	-1	33	391	2	1	531892
2	1	0	0	1	51	411	1	1	533347
2	1	0	0	1	51	368	1	1	534976
3	1	0	0	-1	31	344	2	1	536683
4	3	1	1	1	52	545	2	1	538600
4	3	1	1	1	54	342	2	1	539766
1	4	1	1	-1	34	447	1	1	541321
4	4	0	0	-1	33	410	2	1	542577
3	3	1	1	1	52	771	1	0	544637
4	3	1	1	1	54	610	2	1	546580
4	1	0	0	-1	33	396	2	1	547856
3	1	0	0	-1	31	379	2	1	549445
2	3	1	1	-1	32	483	1	1	550819
3	3	1	1	1	54	423	2	1	552183
3	4	1	1	1	54	443	2	1	553621
1	4	0	0	1	53	470	1	1	555350
3	1	0	0	-1	31	406	2	1	557014
4	1	0	0	-1	31	318	2	1	558844
4	1	0	0	-1	31	329	2	1	560046
3	1	0	0	-1	31	427	2	1	561879
3	2	0	0	-1	31	322	2	1	563241
2	2	1	1	-1	32	295	2	0	564804
3	4	1	1	1	54	386	2	1	566029
4	4	0	0	-1	33	509	2	1	567615
3	2	0	0	-1	31	303	2	1	569188
3	2	1	1	1	52	393	2	1	570974
2	1	0	0	1	53	467	1	1	572306
4	1	0	0	-1	31	481	2	1	573715
1	3	1	1	-1	32	516	1	1	575364
4	3	1	1	1	54	401	2	1	576885
4	1	0	0	-1	33	521	2	1	578903
1	1	0	0	1	51	439	1	1	580483
2	2	0	0	1	51	388	1	1	581986
4	2	1	1	1	52	432	2	1	583758
2	3	1	1	-1	34	402	1	1	585317
3	3	1	1	1	54	426	2	1	587203
3	3	1	1	1	54	400	2	1	588622
4	3	1	1	1	54	543	2	1	592762
3	2	0	0	-1	33	390	2	1	594248
3	2	1	1	1	52	398	2	1	595934
2	2	0	0	1	53	369	1	1	597702
4	2	1	1	1	52	439	2	1	599031
1	4	1	1	-1	34	477	1	1	600714
1	4	0	0	1	53	420	1	1	602269
3	2	0	0	-1	31	421	2	1	603655
1	2	1	1	-1	32	525	1	1	605496
2	3	1	1	-1	34	456	1	1	607288
1	3	1	1	-1	34	437	1	1	609129
2	4	1	1	-1	34	543	1	1	610654
1	4	0	0	1	53	440	1	1	612579
1	4	1	1	-1	32	373	1	1	614217
3	4	0	0	-1	33	484	2	1	615722
4	2	0	0	-1	31	500	2	1	617568
4	2	1	1	1	52	328	2	1	619065
2	4	1	1	-1	34	410	1	1	620944
1	4	0	0	1	53	490	1	1	622649
1	4	1	1	-1	32	370	1	1	624108
4	4	0	0	-1	33	482	2	1	625631
4	4	1	1	1	52	487	2	1	627495
1	4	0	0	1	53	339	1	1	629196
1	2	0	0	1	51	335	1	1	630928
4	2	1	1	1	52	482	2	1	632323
3	4	1	1	1	54	459	2	1	633948
1	4	0	0	1	53	431	2	0	635238
2	4	1	1	-1	32	555	1	1	636830
4	4	0	0	-1	33	443	2	1	638526
1	2	0	0	1	51	399	1	1	639835
3	2	1	1	1	52	569	2	1	641779
3	4	1	1	1	54	364	2	1	643536
4	4	0	0	-1	33	465	2	1	644931
4	1	0	0	-1	31	341	2	1	646591
3	1	0	0	-1	31	582	2	1	648339
4	4	1	1	1	52	415	2	1	649743
3	4	0	0	-1	33	312	2	1	651430
3	1	0	0	-1	31	327	2	1	653136
2	1	0	0	1	51	276	1	1	654889
4	3	1	1	1	52	330	1	0	656606
2	3	1	1	-1	34	285	2	0	658212
3	3	1	1	1	54	370	2	1	659524
2	3	1	1	-1	34	416	1	1	661129
1	1	0	0	1	53	402	1	1	663017
1	1	0	0	1	51	309	1	1	664313
4	2	0	0	-1	31	349	2	1	666050
3	2	1	1	1	52	287	1	0	667643
3	4	1	1	1	54	410	2	1	669370
2	4	0	0	1	53	295	2	0	670620
2	4	1	1	-1	32	448	1	1	672215
4	4	0	0	-1	33	371	2	1	677764
2	2	0	0	1	51	377	1	1	679519
3	2	1	1	1	52	464	2	1	681084
3	3	1	1	1	54	328	2	1	682812
2	3	1	1	-1	34	362	1	1	684350
4	2	0	0	-1	33	460	2	1	686042
1	2	1	1	-1	32	478	1	1	687888
2	1	0	0	1	53	400	1	1	689459
2	1	0	0	1	51	288	1	1	690787
3	1	0	0	-1	31	320	2	1	692368
3	1	0	0	-1	31	305	2	1	693932
2	2	0	0	1	51	540	1	1	695298
1	2	1	1	-1	32	398	2	0	696993
2	4	1	1	-1	34	549	1	1	698787
4	4	0	0	-1	33	372	2	1	700246
2	1	0	0	1	51	274	1	1	701852
4	1	0	0	-1	31	375	2	1	703347
3	2	0	0	-1	31	301	2	1	704492
2	2	1	1	-1	32	422	1	1	705835
2	2	0	0	1	53	343	1	1	707183
3	2	1	1	1	52	318	2	1	708809
1	3	1	1	-1	34	285	2	0	709945
3	3	1	1	1	54	438	2	1	711448
4	1	0	0	-1	33	410	2	1	713331
1	1	0	0	1	51	304	1	1	714565
4	3	1	1	1	52	459	2	1	716493
3	3	1	1	1	54	442	2	1	717786
3	3	1	1	1	54	315	2	1	718946
2	3	1	1	-1	34	458	1	1	720864
1	2	0	0	1	53	330	1	1	722120
3	2	1	1	1	52	442	2	1	723958
1	1	0	0	1	53	286	1	1	725610
1	1	0	0	1	51	300	1	1	727109
3	4	1	1	1	52	344	2	1	728404
3	4	0	0	-1	33	560	2	1	730413
1	2	0	0	1	51	325	1	1	731624
4	2	1	1	1	52	420	2	1	733247
1	1	0	0	1	53	284	1	1	734783
1	1	0	0	1	51	335	1	1	736613
4	3	1	1	1	52	337	1	0	738351
2	3	1	1	-1	34	362	2	0	739777
2	2	0	0	1	53	330	1	1	741170
3	2	1	1	1	52	368	2	1	742500
2	1	0	0	1	53	305	1	1	743930
2	1	0	0	1	51	286	1	1	745171
3	1	0	0	-1	31	300	2	1	746596
4	1	0	0	-1	31	427	2	1	748131
4	2	0	0	-1	31	330	2	1	749564
1	2	1	1	-1	32	279	2	0	750987
3	1	0	0	-1	33	334	2	1	752189
2	1	0	0	1	51	246	1	1	755438
1	3	1	1	-1	32	607	1	1	757384
3	3	1	1	1	54	386	2	1	759073
3	1	0	0	-1	33	326	2	1	760329
4	1	0	0	-1	31	542	2	1	762232
4	3	1	1	1	52	444	2	1	763779
2	3	1	1	-1	34	376	1	1	765386
3	2	0	0	-1	33	530	2	1	767360
4	2	1	1	1	52	432	2	1	768800
3	2	0	0	-1	33	417	2	1	770658
1	2	1	1	-1	32	423	1	1	772595
3	2	0	0	-1	33	419	2	1	773920
2	2	1	1	-1	32	576	1	1	775892
4	3	1	1	1	54	435	2	1	777223
2	3	1	1	-1	34	468	1	1	778714
1	3	1	1	-1	34	330	2	0	779984
1	3	1	1	-1	34	411	1	1	781575
3	4	1	1	1	54	337	2	1	783007
1	4	0	0	1	53	391	2	0	784795
1	3	1	1	-1	32	381	1	1	786312
4	3	1	1	1	54	350	2	1	787979
4	3	1	1	1	54	375	2	1	789468
1	3	1	1	-1	34	380	1	1	791001
2	3	1	1	-1	34	606	1	1	793049
2	3	1	1	-1	34	390	1	1	794917
3	2	0	0	-1	33	349	2	1	796252
3	2	1	1	1	52	437	2	1	797717
2	1	0	0	1	53	331	1	1	799316
4	1	0	0	-1	31	315	2	1	800610
3	2	0	0	-1	31	446	2	1	802197
4	2	1	1	1	52	441	2	1	804114
3	4	1	1	1	54	444	2	1	805951
4	4	0	0	-1	33	383	2	1	807524
1	3	1	1	-1	32	537	1	1	809151
3	3	1	1	1	54	365	2	1	810955
4	1	0	0	-1	33	0	0	0	814887
2	1	0	0	1	51	497	1	1	816196
1	3	1	1	-1	32	495	1	1	817576
4	3	1	1	1	54	521	2	1	819301
3	1	0	0	-1	33	401	2	1	821026
2	1	0	0	1	51	323	1	1	822225
3	1	0	0	-1	31	496	2	1	823812
2	1	0	0	1	51	362	1	1	825177
2	4	1	1	-1	32	395	1	1	826563
3	4	0	0	-1	33	353	2	1	827796
3	3	1	1	1	52	435	2	1	829177
2	3	1	1	-1	34	486	1	1	830580
2	3	1	1	-1	34	416	1	1	832028
3	3	1	1	1	54	324	2	1	833296
1	2	0	0	1	53	484	1	1	834704
4	2	1	1	1	52	525	2	1	837909
