# Supplementary material for: Frequency Band-Specific Electrical Brain Stimulation Modulates Cognitive Control Processes
Source: PLoS One. 2015 Sep 25;10(9):e0138984. doi: 10.1371/journal.pone.0138984 (PMC4583279; doi:10.1371/journal.pone.0138984)
Supplement: S2 File — This zip archive contains the necessary Matlab code, SPSS syntax, SPSS data and raw logfile data to perform the analyses described in the paper. EEG data and Matlab code to extract peak frequencies are available upon request (joramvandriel@gmail.com). (ZIP) [file pone.0138984.s002.zip › S2_File/rawdata/alpha/pp21_simonA2_PRE-STIM_EEG.txt]

4	3	1	1	-1	32	382	2	1	9218
3	3	1	1	-1	34	337	2	1	10377
4	3	1	1	-1	34	392	2	1	11952
1	3	1	1	1	54	255	1	1	13343
3	4	1	1	-1	34	555	2	1	15270
1	4	0	0	-1	33	288	1	1	16507
3	3	1	1	-1	32	369	2	1	17860
1	3	1	1	1	54	445	1	1	19505
1	2	0	0	-1	33	283	1	1	21053
4	2	1	1	-1	32	376	2	1	22482
4	4	1	1	-1	34	294	2	1	23884
2	4	0	0	-1	33	339	1	1	25428
1	4	1	1	1	52	332	1	1	27145
1	4	0	0	-1	33	318	1	1	28298
4	2	0	0	1	51	325	2	1	29691
3	2	1	1	-1	32	345	2	1	31392
3	4	1	1	-1	34	298	2	1	32659
2	4	0	0	-1	33	374	2	0	34072
1	1	0	0	-1	31	395	1	1	35619
3	1	0	0	1	51	474	2	1	37117
4	3	1	1	-1	32	390	2	1	38370
4	3	1	1	-1	34	319	2	1	39542
2	3	1	1	1	54	311	1	1	41292
4	3	1	1	-1	34	522	2	1	43030
4	3	1	1	-1	34	382	2	1	44334
1	3	1	1	1	54	395	1	1	45656
1	2	0	0	-1	33	311	1	1	47179
4	2	1	1	-1	32	474	2	1	48850
4	1	0	0	1	53	292	2	1	50448
2	1	0	0	-1	31	480	1	1	51840
1	2	0	0	-1	31	527	1	1	53337
2	2	1	1	1	52	282	2	0	54593
3	4	1	1	-1	34	395	2	1	55993
3	4	0	0	1	53	443	1	0	57587
1	1	0	0	-1	31	416	1	1	59351
1	1	0	0	-1	31	322	1	1	60590
3	2	0	0	1	51	381	2	1	62040
2	2	1	1	1	52	444	1	1	63938
2	4	1	1	1	54	433	1	1	65656
1	4	0	0	-1	33	411	1	1	67213
2	1	0	0	-1	31	310	1	1	68818
2	1	0	0	-1	31	281	1	1	70257
3	2	0	0	1	51	324	2	1	71947
4	2	1	1	-1	32	256	2	1	73496
1	3	1	1	1	54	408	1	1	74881
4	3	1	1	-1	34	501	2	1	76485
1	4	1	1	1	54	318	2	0	78287
4	4	0	0	1	53	350	2	1	80053
2	2	0	0	-1	31	323	1	1	81415
2	2	1	1	1	52	313	1	1	93657
1	4	1	1	1	54	383	1	1	95444
4	4	0	0	1	53	388	2	1	96909
1	3	1	1	1	52	353	1	1	98175
1	3	1	1	1	54	409	1	1	99720
4	3	1	1	-1	34	348	2	1	101199
1	3	1	1	1	54	369	1	1	102477
4	3	1	1	-1	34	425	2	1	104175
1	3	1	1	1	54	300	1	1	105685
4	2	0	0	1	53	386	2	1	107347
3	2	1	1	-1	32	274	1	0	108472
2	3	1	1	1	54	492	1	1	110074
3	3	1	1	-1	34	392	1	0	111906
4	3	1	1	-1	34	311	2	1	113671
1	3	1	1	1	54	307	1	1	115207
3	1	0	0	1	53	381	1	0	116784
4	1	0	0	1	51	434	2	1	118723
3	1	0	0	1	51	326	2	1	120155
4	1	0	0	1	51	469	1	0	122073
3	3	1	1	-1	32	523	2	1	123505
4	3	1	1	-1	34	363	2	1	125300
2	3	1	1	1	54	436	1	1	126814
2	3	1	1	1	54	282	1	1	128171
3	4	1	1	-1	34	461	2	1	129719
2	4	0	0	-1	33	402	2	0	131301
1	4	1	1	1	52	463	1	1	132749
2	4	0	0	-1	33	314	1	1	134467
3	2	0	0	1	51	490	2	1	136387
1	2	1	1	1	52	373	1	1	137584
3	4	1	1	-1	34	434	2	1	138996
4	4	0	0	1	53	401	2	1	140211
4	2	0	0	1	51	323	2	1	142024
3	2	1	1	-1	32	365	2	1	143649
4	4	1	1	-1	34	320	2	1	145038
3	4	0	0	1	53	326	2	1	146298
3	3	1	1	-1	32	374	2	1	147666
4	3	1	1	-1	34	414	2	1	149036
3	4	1	1	-1	34	361	2	1	150336
4	4	0	0	1	53	372	2	1	152022
1	3	1	1	1	52	602	1	1	153854
2	3	1	1	1	54	295	1	1	155575
4	4	1	1	-1	34	341	2	1	156785
2	4	0	0	-1	33	464	1	1	158621
4	1	0	0	1	51	275	2	1	159713
2	1	0	0	-1	31	478	2	0	161139
4	1	0	0	1	51	451	2	1	162911
1	1	0	0	-1	31	276	1	1	164555
1	2	0	0	-1	31	348	1	1	166089
3	2	1	1	-1	32	306	2	1	167452
2	2	0	0	-1	33	569	1	1	169383
2	2	1	1	1	52	277	1	1	175228
3	3	1	1	-1	34	467	2	1	176500
3	3	1	1	-1	34	454	2	1	178353
4	4	1	1	-1	34	465	2	1	180141
2	4	0	0	-1	33	362	1	1	181864
2	2	0	0	-1	31	355	1	1	183048
3	2	1	1	-1	32	390	1	0	184322
1	1	0	0	-1	33	486	1	1	185835
3	1	0	0	1	51	400	2	1	187206
4	2	0	0	1	51	336	2	1	188739
3	2	1	1	-1	32	419	2	1	190356
4	3	1	1	-1	34	367	2	1	192195
2	3	1	1	1	54	391	1	1	193420
1	1	0	0	-1	33	467	1	1	195044
1	1	0	0	-1	31	281	1	1	196480
4	1	0	0	1	51	350	2	1	197986
1	1	0	0	-1	31	551	1	1	199799
3	4	1	1	-1	32	431	2	1	201492
1	4	0	0	-1	33	466	1	1	202893
2	4	1	1	1	52	465	1	1	204637
2	4	0	0	-1	33	309	1	1	206431
3	3	1	1	-1	32	315	2	1	207710
3	3	1	1	-1	34	329	2	1	209508
4	2	0	0	1	53	308	2	1	211063
4	2	1	1	-1	32	427	2	1	212320
2	1	0	0	-1	33	397	1	1	214205
4	1	0	0	1	51	444	2	1	215576
1	2	0	0	-1	31	355	1	1	216876
3	2	1	1	-1	32	365	1	0	218441
2	4	1	1	1	54	275	2	0	220136
4	4	0	0	1	53	414	2	1	221928
4	4	1	1	-1	32	475	2	1	223849
2	4	0	0	-1	33	401	1	1	225075
4	2	0	0	1	51	425	2	1	226439
3	2	1	1	-1	32	584	1	0	227837
1	3	1	1	1	54	493	1	1	229343
3	3	1	1	-1	34	417	1	0	230601
4	3	1	1	-1	34	351	2	1	231803
3	3	1	1	-1	34	333	2	1	233017
1	1	0	0	-1	33	404	1	1	234692
3	1	0	0	1	51	438	2	1	236300
1	3	1	1	1	52	444	1	1	237956
2	3	1	1	1	54	757	1	1	239630
4	3	1	1	-1	34	464	2	1	241365
4	3	1	1	-1	34	414	2	1	242686
1	4	1	1	1	54	352	1	1	244298
3	4	0	0	1	53	409	2	1	245622
1	2	0	0	-1	31	421	1	1	247498
4	2	1	1	-1	32	346	2	1	248695
4	3	1	1	-1	34	384	2	1	250317
1	3	1	1	1	54	337	1	1	266467
2	2	0	0	-1	33	492	1	1	267880
4	2	1	1	-1	32	399	2	1	269446
3	3	1	1	-1	34	466	2	1	270980
3	3	1	1	-1	34	301	2	1	272221
2	1	0	0	-1	33	294	2	0	273665
1	1	0	0	-1	31	273	1	1	275323
4	4	1	1	-1	32	464	2	1	276998
1	4	0	0	-1	33	426	1	1	278614
3	4	1	1	-1	32	532	2	1	280318
3	4	0	0	1	53	371	2	1	281665
4	4	1	1	-1	32	367	1	0	282861
4	4	0	0	1	53	344	2	1	284508
1	4	1	1	1	52	315	1	1	286046
2	4	0	0	-1	33	299	1	1	287516
4	4	1	1	-1	32	416	2	1	289267
4	4	0	0	1	53	430	2	1	291076
1	2	0	0	-1	31	317	1	1	292549
4	2	1	1	-1	32	361	2	1	294379
2	4	1	1	1	54	427	1	1	295836
3	4	0	0	1	53	653	2	1	297447
4	2	0	0	1	51	315	2	1	298696
2	2	1	1	1	52	360	1	1	300431
1	4	1	1	1	54	427	1	1	301934
4	4	0	0	1	53	296	2	1	303648
1	1	0	0	-1	31	372	1	1	304988
2	1	0	0	-1	31	309	1	1	306119
4	1	0	0	1	51	364	2	1	307511
1	1	0	0	-1	31	342	1	1	308932
1	1	0	0	-1	31	346	1	1	310547
4	1	0	0	1	51	296	2	1	311860
2	2	0	0	-1	31	457	1	1	313711
4	2	1	1	-1	32	468	2	1	315053
2	1	0	0	-1	33	449	1	1	316717
2	1	0	0	-1	31	311	1	1	318517
3	3	1	1	-1	32	325	1	0	320224
2	3	1	1	1	54	424	1	1	322127
3	2	0	0	1	53	399	2	1	323904
3	2	1	1	-1	32	406	1	0	325699
1	3	1	1	1	54	502	1	1	327129
4	3	1	1	-1	34	400	2	1	328634
3	2	0	0	1	53	646	2	1	330490
4	2	1	1	-1	32	351	2	1	331969
2	4	1	1	1	54	440	1	1	333368
2	4	0	0	-1	33	314	1	1	334677
1	3	1	1	1	52	353	2	0	336172
4	3	1	1	-1	34	451	2	1	337820
4	3	1	1	-1	34	650	2	1	339568
2	3	1	1	1	54	366	1	1	341364
4	4	1	1	-1	34	445	2	1	343158
3	4	0	0	1	53	512	2	1	354318
2	1	0	0	-1	31	426	1	1	356108
3	1	0	0	1	51	405	1	0	357853
3	3	1	1	-1	32	439	2	1	359701
4	3	1	1	-1	34	472	2	1	360990
3	2	0	0	1	53	395	2	1	362228
3	2	1	1	-1	32	332	2	1	363687
4	4	1	1	-1	34	436	2	1	365180
2	4	0	0	-1	33	301	2	0	366900
2	2	0	0	-1	31	480	1	1	368430
3	2	1	1	-1	32	305	1	0	369905
2	3	1	1	1	54	532	1	1	371565
1	3	1	1	1	54	452	1	1	372965
3	4	1	1	-1	34	325	2	1	374294
1	4	0	0	-1	33	467	1	1	375788
4	1	0	0	1	51	828	2	1	377891
2	1	0	0	-1	31	346	1	1	379156
1	2	0	0	-1	31	351	1	1	380885
1	2	1	1	1	52	380	1	1	382259
3	3	1	1	-1	34	527	2	1	384268
3	3	1	1	-1	34	503	2	1	386002
2	1	0	0	-1	33	373	1	1	387456
4	1	0	0	1	51	389	2	1	389096
2	3	1	1	1	52	531	1	1	390791
2	3	1	1	1	54	329	1	1	392219
3	4	1	1	-1	34	419	2	1	393705
4	4	0	0	1	53	717	2	1	395650
1	2	0	0	-1	31	318	1	1	397432
1	2	1	1	1	52	310	1	1	398986
3	4	1	1	-1	34	506	2	1	400971
2	4	0	0	-1	33	455	1	1	402502
1	1	0	0	-1	31	433	1	1	404030
3	1	0	0	1	51	479	2	1	405322
3	3	1	1	-1	32	463	2	1	406607
1	3	1	1	1	54	390	1	1	408022
1	3	1	1	1	54	329	1	1	409508
4	3	1	1	-1	34	338	2	1	411228
1	3	1	1	1	54	388	1	1	412467
1	3	1	1	1	54	309	1	1	413799
3	2	0	0	1	53	400	2	1	415150
4	2	1	1	-1	32	411	2	1	416514
1	1	0	0	-1	33	328	1	1	417959
4	1	0	0	1	51	329	2	1	419290
1	4	1	1	1	52	577	1	1	421046
2	4	0	0	-1	33	398	1	1	422878
1	3	1	1	1	52	576	1	1	424737
3	3	1	1	-1	34	306	2	1	426472
3	4	1	1	-1	34	306	2	1	428174
4	4	0	0	1	53	307	2	1	429403
2	1	0	0	-1	31	468	1	1	430854
1	1	0	0	-1	31	417	1	1	450181
2	3	1	1	1	52	419	1	1	452056
3	3	1	1	-1	34	340	2	1	453467
4	3	1	1	-1	34	456	2	1	455416
2	3	1	1	1	54	399	1	1	457283
4	3	1	1	-1	34	355	2	1	459040
3	3	1	1	-1	34	370	1	0	460889
4	1	0	0	1	53	289	2	1	462099
1	1	0	0	-1	31	402	1	1	463892
4	1	0	0	1	51	335	2	1	465404
2	1	0	0	-1	31	338	1	1	466918
4	2	0	0	1	51	338	2	1	468539
1	2	1	1	1	52	408	1	1	470378
2	1	0	0	-1	33	287	2	0	472077
4	1	0	0	1	51	737	2	1	473788
2	2	0	0	-1	31	315	1	1	475086
1	2	1	1	1	52	533	1	1	476881
4	3	1	1	-1	34	289	2	1	478339
2	3	1	1	1	54	561	1	1	479962
1	1	0	0	-1	33	378	1	1	481208
4	1	0	0	1	51	388	2	1	482800
2	4	1	1	1	52	388	2	0	484021
3	4	0	0	1	53	412	2	1	485405
4	1	0	0	1	51	292	2	1	486817
3	1	0	0	1	51	327	1	0	488324
4	1	0	0	1	51	408	2	1	489542
3	1	0	0	1	51	371	2	1	491356
3	3	1	1	-1	32	462	2	1	492641
1	3	1	1	1	54	371	1	1	494385
2	1	0	0	-1	33	380	1	1	496104
2	1	0	0	-1	31	339	1	1	497694
3	4	1	1	-1	32	430	2	1	499225
3	4	0	0	1	53	328	2	1	500490
2	1	0	0	-1	31	360	1	1	501863
3	1	0	0	1	51	363	2	1	503407
3	4	1	1	-1	32	311	2	1	504681
2	4	0	0	-1	33	374	1	1	505952
2	1	0	0	-1	31	309	1	1	507358
3	1	0	0	1	51	441	2	1	508915
2	4	1	1	1	52	416	1	1	510725
4	4	0	0	1	53	457	2	1	512538
2	2	0	0	-1	31	472	1	1	513964
4	2	1	1	-1	32	421	1	0	515794
2	2	0	0	-1	33	360	1	1	517634
1	2	1	1	1	52	258	2	0	518779
2	3	1	1	1	54	495	2	0	520584
4	3	1	1	-1	34	400	2	1	521996
2	3	1	1	1	54	476	1	1	523429
2	3	1	1	1	54	392	1	1	524684
1	2	0	0	-1	33	338	1	1	526325
1	2	1	1	1	52	408	1	1	533189
2	2	0	0	-1	33	318	1	1	534430
1	2	1	1	1	52	555	1	1	535955
4	1	0	0	1	53	359	1	0	537545
4	1	0	0	1	51	418	2	1	539454
2	2	0	0	-1	31	465	1	1	541343
2	2	1	1	1	52	262	1	1	543023
3	2	0	0	1	53	482	2	1	544584
4	2	1	1	-1	32	490	2	1	546391
2	2	0	0	-1	33	378	1	1	547874
2	2	1	1	1	52	311	2	0	549185
3	3	1	1	-1	34	350	2	1	550450
1	3	1	1	1	54	374	1	1	551867
3	1	0	0	1	53	566	1	0	553872
2	1	0	0	-1	31	347	1	1	555713
3	3	1	1	-1	32	285	2	1	557494
3	3	1	1	-1	34	325	2	1	559087
2	1	0	0	-1	33	456	1	1	560885
4	1	0	0	1	51	251	2	1	562626
1	2	0	0	-1	31	271	1	1	564093
2	2	1	1	1	52	321	2	0	565845
4	1	0	0	1	53	533	2	1	567458
1	1	0	0	-1	31	397	1	1	568905
1	3	1	1	1	52	293	1	1	570130
4	3	1	1	-1	34	466	2	1	571645
1	4	1	1	1	54	330	1	1	573000
2	4	0	0	-1	33	402	1	1	574788
3	3	1	1	-1	32	325	1	0	576045
1	3	1	1	1	54	407	1	1	577607
2	4	1	1	1	54	513	1	1	578958
3	4	0	0	1	53	374	1	0	580185
1	3	1	1	1	52	355	1	1	581534
3	3	1	1	-1	34	428	2	1	583079
2	2	0	0	-1	33	462	1	1	584592
4	2	1	1	-1	32	415	2	1	586371
3	2	0	0	1	53	411	2	1	588059
4	2	1	1	-1	32	475	2	1	589900
1	4	1	1	1	54	470	1	1	591251
2	4	0	0	-1	33	635	1	1	593120
3	1	0	0	1	51	312	2	1	594484
1	1	0	0	-1	31	396	1	1	596325
2	2	0	0	-1	31	372	1	1	597532
4	2	1	1	-1	32	504	2	1	599338
2	2	0	0	-1	33	321	1	1	600941
4	2	1	1	-1	32	420	2	1	602480
2	1	0	0	-1	33	408	1	1	603729
4	1	0	0	1	51	481	1	0	605617
3	4	1	1	-1	32	317	2	1	606762
3	4	0	0	1	53	345	2	1	608225
4	1	0	0	1	51	601	2	1	609688
4	1	0	0	1	51	584	2	1	632542
1	4	1	1	1	52	311	1	1	634222
3	4	0	0	1	53	454	2	1	636151
3	3	1	1	-1	32	340	2	1	637962
4	3	1	1	-1	34	441	2	1	639247
4	3	1	1	-1	34	266	2	1	640584
2	3	1	1	1	54	406	1	1	642029
1	2	0	0	-1	33	406	1	1	643331
2	2	1	1	1	52	434	1	1	644986
1	1	0	0	-1	33	367	1	1	646475
3	1	0	0	1	51	277	2	1	647722
3	2	0	0	1	51	266	2	1	649326
2	2	1	1	1	52	316	2	0	650841
1	1	0	0	-1	33	412	1	1	652331
2	1	0	0	-1	31	273	1	1	653652
3	4	1	1	-1	32	300	1	0	655285
3	4	0	0	1	53	384	1	0	657049
2	4	1	1	1	52	488	1	1	658838
1	4	0	0	-1	33	390	1	1	660486
3	4	1	1	-1	32	392	2	1	662239
2	4	0	0	-1	33	327	1	1	663943
2	1	0	0	-1	31	390	1	1	665348
4	1	0	0	1	51	484	2	1	666740
2	2	0	0	-1	31	414	1	1	668619
2	2	1	1	1	52	308	1	1	670070
3	4	1	1	-1	34	488	2	1	671667
1	4	0	0	-1	33	339	1	1	672935
4	3	1	1	-1	32	397	2	1	674477
4	3	1	1	-1	34	348	2	1	675971
2	1	0	0	-1	33	390	1	1	677723
2	1	0	0	-1	31	361	1	1	679024
4	2	0	0	1	51	365	2	1	680385
2	2	1	1	1	52	548	1	1	682280
1	4	1	1	1	54	396	2	0	684059
3	4	0	0	1	53	365	2	1	685298
3	2	0	0	1	51	262	2	1	686789
4	2	1	1	-1	32	425	2	1	688023
1	2	0	0	-1	33	322	1	1	689212
2	2	1	1	1	52	470	1	1	690517
2	4	1	1	1	54	311	1	1	692046
4	4	0	0	1	53	465	2	1	693573
3	3	1	1	-1	32	326	2	1	695015
2	3	1	1	1	54	380	1	1	696313
2	1	0	0	-1	33	360	1	1	697596
1	1	0	0	-1	31	353	1	1	698943
2	1	0	0	-1	31	322	1	1	700602
2	1	0	0	-1	31	317	1	1	702233
1	2	0	0	-1	31	415	1	1	703581
4	2	1	1	-1	32	500	2	1	705059
1	4	1	1	1	54	438	1	1	706523
3	4	0	0	1	53	476	2	1	712319
1	2	0	0	-1	31	289	1	1	713752
3	2	1	1	-1	32	508	2	1	715208
1	2	0	0	-1	33	301	1	1	716959
2	2	1	1	1	52	462	1	1	718676
1	4	1	1	1	54	347	1	1	720146
2	4	0	0	-1	33	294	1	1	721654
2	4	1	1	1	52	299	1	1	723006
4	4	0	0	1	53	271	2	1	724475
4	4	1	1	-1	32	367	2	1	725849
1	4	0	0	-1	33	393	1	1	727450
2	3	1	1	1	52	515	1	1	729283
3	3	1	1	-1	34	395	1	0	731009
4	4	1	1	-1	34	436	2	1	732801
3	4	0	0	1	53	324	2	1	734375
3	4	1	1	-1	32	416	2	1	735809
2	4	0	0	-1	33	427	1	1	737216
2	1	0	0	-1	31	322	1	1	738564
4	1	0	0	1	51	352	2	1	740154
4	2	0	0	1	51	314	2	1	741585
1	2	1	1	1	52	622	1	1	743388
1	4	1	1	1	54	321	1	1	745136
2	4	0	0	-1	33	268	1	1	746909
3	2	0	0	1	51	266	2	1	748629
2	2	1	1	1	52	323	2	0	750278
3	3	1	1	-1	34	668	2	1	751801
4	3	1	1	-1	34	414	2	1	753231
4	3	1	1	-1	34	296	2	1	754705
2	3	1	1	1	54	454	1	1	756352
2	2	0	0	-1	33	304	1	1	757524
3	2	1	1	-1	32	435	2	1	759452
3	4	1	1	-1	34	320	1	0	761129
4	4	0	0	1	53	408	2	1	762588
4	2	0	0	1	51	300	2	1	764193
1	2	1	1	1	52	557	1	1	765759
1	2	0	0	-1	33	377	1	1	767354
3	2	1	1	-1	32	657	2	1	769272
4	3	1	1	-1	34	354	1	0	770619
3	3	1	1	-1	34	498	2	1	772620
2	1	0	0	-1	33	398	1	1	774418
1	1	0	0	-1	31	315	1	1	776123
2	2	0	0	-1	31	385	1	1	777337
4	2	1	1	-1	32	503	2	1	778869
4	1	0	0	1	53	422	2	1	780574
1	1	0	0	-1	31	333	1	1	782242
1	2	0	0	-1	31	302	1	1	783816
2	2	1	1	1	52	346	2	0	785423
3	1	0	0	1	53	434	2	1	786947
1	1	0	0	-1	31	414	2	0	788520
3	3	1	1	-1	32	504	2	1	789997
3	3	1	1	-1	34	397	2	1	800279
2	1	0	0	-1	33	398	1	1	801880
1	1	0	0	-1	31	377	1	1	803234
4	1	0	0	1	51	439	2	1	804834
4	1	0	0	1	51	291	2	1	806466
1	1	0	0	-1	31	225	1	1	807876
2	1	0	0	-1	31	374	1	1	809452
4	1	0	0	1	51	378	1	0	810650
1	1	0	0	-1	31	555	1	1	812383
2	3	1	1	1	52	384	1	1	814229
1	3	1	1	1	54	298	1	1	815418
4	3	1	1	-1	34	391	1	0	817080
1	3	1	1	1	54	348	1	1	818722
2	1	0	0	-1	33	301	1	1	820318
1	1	0	0	-1	31	288	1	1	821523
2	1	0	0	-1	31	401	1	1	822740
4	1	0	0	1	51	284	2	1	823888
1	2	0	0	-1	31	426	1	1	825720
4	2	1	1	-1	32	386	1	0	826954
1	3	1	1	1	54	418	1	1	828478
2	3	1	1	1	54	536	1	1	829991
2	4	1	1	1	54	285	1	1	831527
4	4	0	0	1	53	417	2	1	832869
4	1	0	0	1	51	417	2	1	834204
1	1	0	0	-1	31	353	1	1	835841
4	1	0	0	1	51	306	2	1	837396
4	1	0	0	1	51	356	2	1	838750
2	2	0	0	-1	31	404	1	1	840064
3	2	1	1	-1	32	579	2	1	842013
1	2	0	0	-1	33	486	1	1	843416
3	2	1	1	-1	32	411	1	0	844664
2	1	0	0	-1	33	457	1	1	845935
3	1	0	0	1	51	274	2	1	847589
4	4	1	1	-1	32	426	2	1	849034
4	4	0	0	1	53	301	2	1	850642
1	1	0	0	-1	31	368	1	1	851902
3	1	0	0	1	51	272	2	1	853364
1	4	1	1	1	52	405	1	1	854905
4	4	0	0	1	53	523	2	1	856794
4	1	0	0	1	51	355	2	1	857991
3	1	0	0	1	51	334	2	1	859383
2	4	1	1	1	52	383	1	1	860781
1	4	0	0	-1	33	392	1	1	862578
2	3	1	1	1	52	496	1	1	864379
4	3	1	1	-1	34	387	1	0	866234
2	2	0	0	-1	33	342	1	1	867965
1	2	1	1	1	52	383	1	1	869259
4	1	0	0	1	53	383	1	0	870925
4	1	0	0	1	51	346	2	1	872696
1	3	1	1	1	52	346	1	1	874078
2	3	1	1	1	54	463	1	1	886236
