# Supplementary material for: Frequency Band-Specific Electrical Brain Stimulation Modulates Cognitive Control Processes
Source: PLoS One. 2015 Sep 25;10(9):e0138984. doi: 10.1371/journal.pone.0138984 (PMC4583279; doi:10.1371/journal.pone.0138984)
Supplement: S2 File — This zip archive contains the necessary Matlab code, SPSS syntax, SPSS data and raw logfile data to perform the analyses described in the paper. EEG data and Matlab code to extract peak frequencies are available upon request (joramvandriel@gmail.com). (ZIP) [file pone.0138984.s002.zip › S2_File/rawdata/alpha/pp21_simonB2_STIM.txt]

2	4	1	1	1	52	336	2	0	10490
3	4	0	0	1	53	406	2	1	12248
3	1	0	0	1	51	294	2	1	14029
1	1	0	0	-1	31	259	1	1	15617
4	3	1	1	-1	32	325	1	0	17251
1	3	1	1	1	54	372	1	1	18672
3	2	0	0	1	53	346	2	1	20047
4	2	1	1	-1	32	333	2	1	21879
1	3	1	1	1	54	269	1	1	23155
2	3	1	1	1	54	400	2	0	24765
2	4	1	1	1	54	397	1	1	26425
3	4	0	0	1	53	417	2	1	27876
1	3	1	1	1	52	381	1	1	29241
1	3	1	1	1	54	265	1	1	30929
3	4	1	1	-1	34	359	2	1	32642
2	4	0	0	-1	33	291	1	1	33874
2	3	1	1	1	52	416	2	0	35428
4	3	1	1	-1	34	389	2	1	36700
2	1	0	0	-1	33	477	1	1	38015
3	1	0	0	1	51	361	2	1	39547
4	2	0	0	1	51	333	2	1	40997
3	2	1	1	-1	32	374	2	1	42769
4	4	1	1	-1	34	308	1	0	43958
3	4	0	0	1	53	380	2	1	45257
4	3	1	1	-1	32	373	2	1	46653
4	3	1	1	-1	34	356	2	1	47918
3	4	1	1	-1	34	371	1	0	49558
4	4	0	0	1	53	218	2	1	50989
1	1	0	0	-1	31	411	1	1	52588
1	1	0	0	-1	31	389	1	1	54194
4	3	1	1	-1	32	338	2	1	55650
4	3	1	1	-1	34	383	2	1	57380
1	3	1	1	1	54	342	1	1	58642
3	3	1	1	-1	34	372	1	0	60244
2	1	0	0	-1	33	539	1	1	62097
4	1	0	0	1	51	444	2	1	63868
3	3	1	1	-1	32	347	1	0	65135
1	3	1	1	1	54	386	1	1	66554
1	3	1	1	1	54	412	1	1	68113
3	3	1	1	-1	34	313	1	0	69449
4	1	0	0	1	53	547	2	1	71246
3	1	0	0	1	51	432	2	1	72899
1	3	1	1	1	52	461	1	1	74202
2	3	1	1	1	54	413	1	1	75842
1	4	1	1	1	54	390	1	1	77367
3	4	0	0	1	53	462	2	1	79287
4	1	0	0	1	51	443	2	1	80545
2	1	0	0	-1	31	499	2	0	82435
2	4	1	1	1	52	403	1	1	83660
3	4	0	0	1	53	403	2	1	90296
4	4	1	1	-1	32	666	2	1	91894
2	4	0	0	-1	33	315	1	1	93383
1	4	1	1	1	52	387	1	1	94918
4	4	0	0	1	53	378	2	1	96155
3	4	1	1	-1	32	454	2	1	98010
2	4	0	0	-1	33	464	1	1	99549
2	1	0	0	-1	31	477	1	1	101258
3	1	0	0	1	51	385	1	0	102949
2	3	1	1	1	52	499	1	1	104742
1	3	1	1	1	54	484	1	1	106460
4	3	1	1	-1	34	618	2	1	108370
4	3	1	1	-1	34	315	2	1	109964
2	1	0	0	-1	33	478	1	1	111722
4	1	0	0	1	51	344	1	0	113084
2	2	0	0	-1	31	416	1	1	114875
3	2	1	1	-1	32	321	2	1	116157
4	1	0	0	1	53	334	2	1	117595
3	1	0	0	1	51	333	2	1	118987
4	3	1	1	-1	32	345	2	1	120675
2	3	1	1	1	54	388	1	1	122165
1	4	1	1	1	54	319	1	1	123540
4	4	0	0	1	53	469	2	1	125430
1	3	1	1	1	52	426	1	1	126743
4	3	1	1	-1	34	419	2	1	128284
3	2	0	0	1	53	398	1	0	129885
4	2	1	1	-1	32	554	2	1	131545
3	3	1	1	-1	34	298	2	1	133190
1	3	1	1	1	54	362	1	1	135028
2	4	1	1	1	54	355	1	1	136682
2	4	0	0	-1	33	324	1	1	137857
3	4	1	1	-1	32	519	2	1	139802
4	4	0	0	1	53	335	2	1	141137
1	4	1	1	1	52	360	1	1	142744
1	4	0	0	-1	33	474	1	1	144247
4	1	0	0	1	51	360	2	1	146033
1	1	0	0	-1	31	300	1	1	147743
4	3	1	1	-1	32	351	1	0	149063
4	3	1	1	-1	34	555	2	1	151066
2	3	1	1	1	54	412	1	1	152320
1	3	1	1	1	54	806	1	1	154092
3	2	0	0	1	53	315	1	0	155755
2	2	1	1	1	52	369	1	1	157488
3	2	0	0	1	53	433	2	1	159309
2	2	1	1	1	52	394	1	1	161098
3	1	0	0	1	53	312	2	1	162221
4	1	0	0	1	51	355	2	1	163596
3	1	0	0	1	51	342	2	1	164960
3	1	0	0	1	51	299	2	1	166407
2	1	0	0	-1	31	268	1	1	168038
3	1	0	0	1	51	372	1	0	177423
2	2	0	0	-1	31	330	1	1	179023
4	2	1	1	-1	32	381	1	0	180379
3	2	0	0	1	53	308	2	1	181542
2	2	1	1	1	52	364	1	1	182877
3	3	1	1	-1	34	510	2	1	184628
3	3	1	1	-1	34	319	2	1	186342
1	2	0	0	-1	33	349	1	1	187720
4	2	1	1	-1	32	388	2	1	189196
2	4	1	1	1	54	430	1	1	190908
4	4	0	0	1	53	417	1	0	192816
2	1	0	0	-1	31	373	1	1	194448
1	1	0	0	-1	31	458	1	1	196139
3	1	0	0	1	51	311	2	1	197517
2	1	0	0	-1	31	449	1	1	199089
4	4	1	1	-1	32	397	2	1	200694
3	4	0	0	1	53	319	2	1	201855
2	2	0	0	-1	31	506	1	1	203181
2	2	1	1	1	52	487	1	1	204874
4	2	0	0	1	53	361	2	1	206207
4	2	1	1	-1	32	411	2	1	207769
3	1	0	0	1	53	377	2	1	209214
1	1	0	0	-1	31	401	1	1	210643
4	2	0	0	1	51	393	2	1	212391
3	2	1	1	-1	32	503	2	1	213819
1	2	0	0	-1	33	353	1	1	215554
3	2	1	1	-1	32	686	2	1	217593
4	4	1	1	-1	34	510	2	1	219444
3	4	0	0	1	53	610	2	1	221197
4	1	0	0	1	51	367	2	1	222939
4	1	0	0	1	51	560	2	1	224850
3	3	1	1	-1	32	298	1	0	226493
4	3	1	1	-1	34	411	2	1	228246
4	2	0	0	1	53	311	2	1	229757
2	2	1	1	1	52	411	1	1	231647
4	3	1	1	-1	34	382	2	1	233004
4	3	1	1	-1	34	483	2	1	234554
1	3	1	1	1	54	322	1	1	236099
2	3	1	1	1	54	308	1	1	237250
1	3	1	1	1	54	320	1	1	238958
3	3	1	1	-1	34	329	2	1	240769
1	3	1	1	1	54	358	1	1	242608
2	3	1	1	1	54	339	1	1	244217
2	1	0	0	-1	33	476	1	1	245725
4	1	0	0	1	51	479	2	1	247136
3	2	0	0	1	51	419	2	1	248735
4	2	1	1	-1	32	335	2	1	250353
3	4	1	1	-1	34	335	2	1	251944
1	4	0	0	-1	33	385	1	1	253446
1	1	0	0	-1	31	352	1	1	255250
3	1	0	0	1	51	444	2	1	263650
3	2	0	0	1	51	443	2	1	265098
2	2	1	1	1	52	289	2	0	266506
4	1	0	0	1	53	348	2	1	268134
1	1	0	0	-1	31	411	1	1	269451
1	1	0	0	-1	31	309	1	1	270737
4	1	0	0	1	51	305	2	1	272441
4	1	0	0	1	51	426	2	1	274301
3	1	0	0	1	51	345	1	0	275964
3	4	1	1	-1	32	369	1	0	277252
1	4	0	0	-1	33	444	1	1	278776
1	2	0	0	-1	31	301	1	1	280168
2	2	1	1	1	52	283	2	0	281336
4	2	0	0	1	53	392	2	1	282637
4	2	1	1	-1	32	329	2	1	284275
1	3	1	1	1	54	637	1	1	285931
2	3	1	1	1	54	357	2	0	287425
4	1	0	0	1	53	338	2	1	288931
3	1	0	0	1	51	344	1	0	290318
2	1	0	0	-1	31	489	1	1	292227
2	1	0	0	-1	31	274	1	1	293968
4	2	0	0	1	51	338	2	1	295152
2	2	1	1	1	52	454	1	1	296451
1	1	0	0	-1	33	463	1	1	298313
3	1	0	0	1	51	420	2	1	299947
4	2	0	0	1	51	433	2	1	301749
2	2	1	1	1	52	317	1	1	303082
1	3	1	1	1	54	383	1	1	304966
4	3	1	1	-1	34	337	2	1	306455
4	2	0	0	1	53	571	2	1	308177
2	2	1	1	1	52	267	2	0	309820
1	1	0	0	-1	33	220	1	1	311266
4	1	0	0	1	51	337	2	1	312657
3	1	0	0	1	51	679	2	1	314421
3	1	0	0	1	51	324	2	1	315794
4	4	1	1	-1	32	277	1	0	317265
2	4	0	0	-1	33	288	1	1	318840
2	2	0	0	-1	31	259	1	1	320009
4	2	1	1	-1	32	311	1	0	321716
3	3	1	1	-1	34	308	1	0	322847
2	3	1	1	1	54	421	1	1	324649
3	1	0	0	1	53	582	2	1	326403
2	1	0	0	-1	31	389	1	1	328116
3	1	0	0	1	51	358	2	1	329300
3	1	0	0	1	51	291	2	1	330907
2	2	0	0	-1	31	294	1	1	332156
4	2	1	1	-1	32	377	1	0	333662
4	2	0	0	1	53	312	2	1	335331
3	2	1	1	-1	32	581	2	1	337269
4	3	1	1	-1	34	485	2	1	338675
2	3	1	1	1	54	284	1	1	344063
2	1	0	0	-1	33	273	1	1	345649
3	1	0	0	1	51	463	2	1	347044
3	4	1	1	-1	32	342	2	1	348430
4	4	0	0	1	53	318	2	1	349730
2	3	1	1	1	52	461	1	1	351138
3	3	1	1	-1	34	308	2	1	352825
1	1	0	0	-1	33	476	1	1	354511
3	1	0	0	1	51	449	2	1	356052
3	2	0	0	1	51	266	2	1	357393
2	2	1	1	1	52	447	1	1	358927
1	4	1	1	1	54	374	1	1	360591
3	4	0	0	1	53	490	2	1	362300
2	1	0	0	-1	31	319	1	1	363712
2	1	0	0	-1	31	368	1	1	364947
4	1	0	0	1	51	330	2	1	366527
3	1	0	0	1	51	349	2	1	368273
2	4	1	1	1	52	531	1	1	370093
2	4	0	0	-1	33	301	1	1	371757
4	3	1	1	-1	32	353	2	1	373262
4	3	1	1	-1	34	327	1	0	374617
1	3	1	1	1	54	345	1	1	375955
4	3	1	1	-1	34	369	1	0	377315
2	2	0	0	-1	33	445	1	1	378866
3	2	1	1	-1	32	298	1	0	380425
4	4	1	1	-1	34	412	2	1	382003
3	4	0	0	1	53	438	2	1	383712
4	3	1	1	-1	32	303	2	1	385062
1	3	1	1	1	54	365	1	1	386454
2	1	0	0	-1	33	443	1	1	387796
3	1	0	0	1	51	334	2	1	389354
2	4	1	1	1	52	475	1	1	391033
1	4	0	0	-1	33	268	1	1	392566
3	2	0	0	1	51	472	2	1	394538
3	2	1	1	-1	32	415	2	1	396290
1	2	0	0	-1	33	359	1	1	397709
2	2	1	1	1	52	290	2	0	399308
3	4	1	1	-1	34	330	1	0	400626
4	4	0	0	1	53	417	1	0	401875
4	3	1	1	-1	32	338	2	1	403268
1	3	1	1	1	54	435	1	1	404838
2	2	0	0	-1	33	588	1	1	406709
2	2	1	1	1	52	299	1	1	407956
3	3	1	1	-1	34	383	2	1	409644
2	3	1	1	1	54	374	1	1	411457
3	2	0	0	1	53	368	1	0	413250
3	2	1	1	-1	32	429	2	1	414623
2	2	0	0	-1	33	404	1	1	416523
1	2	1	1	1	52	511	1	1	417860
1	4	1	1	1	54	480	1	1	419166
4	4	0	0	1	53	467	2	1	425570
1	1	0	0	-1	31	292	1	1	427259
4	1	0	0	1	51	370	1	0	428806
4	4	1	1	-1	32	389	2	1	430112
1	4	0	0	-1	33	316	1	1	431643
2	2	0	0	-1	31	356	1	1	433371
1	2	1	1	1	52	408	1	1	434964
2	2	0	0	-1	33	405	1	1	436512
4	2	1	1	-1	32	458	2	1	437918
3	1	0	0	1	53	445	2	1	439603
2	1	0	0	-1	31	424	1	1	441470
1	1	0	0	-1	31	354	1	1	442946
2	1	0	0	-1	31	314	1	1	444759
4	3	1	1	-1	32	328	2	1	446062
3	3	1	1	-1	34	331	1	0	447409
1	1	0	0	-1	33	504	1	1	448900
1	1	0	0	-1	31	385	1	1	450656
3	4	1	1	-1	32	331	2	1	452278
1	4	0	0	-1	33	285	1	1	453924
3	1	0	0	1	51	347	1	0	455317
4	1	0	0	1	51	329	2	1	456846
2	4	1	1	1	52	368	1	1	458150
2	4	0	0	-1	33	339	1	1	459609
1	2	0	0	-1	31	366	1	1	461265
1	2	1	1	1	52	353	1	1	462885
4	4	1	1	-1	34	350	2	1	464232
3	4	0	0	1	53	454	2	1	465796
4	4	1	1	-1	32	769	2	1	467526
3	4	0	0	1	53	454	2	1	469390
4	2	0	0	1	51	366	2	1	470566
4	2	1	1	-1	32	320	2	1	471862
2	4	1	1	1	54	401	1	1	473305
1	4	0	0	-1	33	474	1	1	474586
2	1	0	0	-1	31	402	1	1	476183
1	1	0	0	-1	31	359	1	1	477934
1	2	0	0	-1	31	330	1	1	479686
2	2	1	1	1	52	329	1	1	480957
2	4	1	1	1	54	281	1	1	482362
3	4	0	0	1	53	415	2	1	483837
2	3	1	1	1	52	352	1	1	485467
3	3	1	1	-1	34	403	2	1	487301
4	2	0	0	1	53	362	2	1	488688
4	2	1	1	-1	32	406	2	1	489916
1	4	1	1	1	54	408	1	1	491674
2	4	0	0	-1	33	428	1	1	493156
2	1	0	0	-1	31	378	1	1	494559
3	1	0	0	1	51	266	2	1	495956
3	1	0	0	1	51	281	2	1	497738
2	1	0	0	-1	31	290	1	1	499536
1	4	1	1	1	52	380	1	1	500826
2	4	0	0	-1	33	319	1	1	511729
4	1	0	0	1	51	410	2	1	513527
1	1	0	0	-1	31	361	1	1	515088
3	3	1	1	-1	32	406	1	0	516501
1	3	1	1	1	54	474	1	1	518016
4	3	1	1	-1	34	300	2	1	519368
1	3	1	1	1	54	356	1	1	521041
2	4	1	1	1	54	424	1	1	522835
3	4	0	0	1	53	306	1	0	524019
1	1	0	0	-1	31	398	1	1	525611
3	1	0	0	1	51	322	2	1	526965
1	3	1	1	1	52	411	1	1	528239
3	3	1	1	-1	34	467	2	1	529554
4	4	1	1	-1	34	385	2	1	531384
1	4	0	0	-1	33	342	1	1	533140
4	4	1	1	-1	32	514	2	1	534492
3	4	0	0	1	53	339	2	1	536332
4	4	1	1	-1	32	375	2	1	537972
3	4	0	0	1	53	336	2	1	539703
2	2	0	0	-1	31	419	1	1	541609
1	2	1	1	1	52	297	1	1	543164
4	3	1	1	-1	34	371	2	1	544637
3	3	1	1	-1	34	412	2	1	545935
4	3	1	1	-1	34	382	2	1	547469
3	3	1	1	-1	34	309	1	0	548587
4	1	0	0	1	53	312	2	1	550351
3	1	0	0	1	51	341	2	1	551580
3	4	1	1	-1	32	305	2	1	553373
4	4	0	0	1	53	373	2	1	554928
4	4	1	1	-1	32	453	2	1	556206
2	4	0	0	-1	33	411	1	1	557737
4	3	1	1	-1	32	389	2	1	559632
1	3	1	1	1	54	371	1	1	561074
3	1	0	0	1	53	512	2	1	562855
4	1	0	0	1	51	331	2	1	564387
4	3	1	1	-1	32	360	2	1	566193
1	3	1	1	1	54	335	1	1	567700
3	2	0	0	1	53	332	1	0	569182
2	2	1	1	1	52	477	1	1	570637
2	2	0	0	-1	33	407	1	1	571867
4	2	1	1	-1	32	355	2	1	573318
3	4	1	1	-1	34	402	2	1	574834
4	4	0	0	1	53	318	2	1	576052
2	1	0	0	-1	31	353	1	1	577476
4	1	0	0	1	51	404	2	1	578721
4	3	1	1	-1	32	381	2	1	580148
1	3	1	1	1	54	314	1	1	581935
1	4	1	1	1	54	331	1	1	583643
4	4	0	0	1	53	380	2	1	584834
2	2	0	0	-1	31	373	1	1	586657
3	2	1	1	-1	32	511	2	1	594297
2	1	0	0	-1	33	335	1	1	595843
1	1	0	0	-1	31	403	1	1	597425
1	4	1	1	1	52	277	1	1	599069
2	4	0	0	-1	33	369	2	0	600792
4	1	0	0	1	51	304	2	1	602205
4	1	0	0	1	51	312	2	1	603535
1	4	1	1	1	52	357	1	1	604713
4	4	0	0	1	53	435	1	0	606260
4	2	0	0	1	51	280	2	1	607754
1	2	1	1	1	52	301	2	0	608903
1	2	0	0	-1	33	311	1	1	610360
4	2	1	1	-1	32	408	2	1	612028
4	2	0	0	1	53	257	2	1	613173
2	2	1	1	1	52	366	1	1	614427
2	4	1	1	1	54	313	1	1	615995
3	4	0	0	1	53	483	2	1	617777
1	2	0	0	-1	31	498	1	1	619516
1	2	1	1	1	52	293	1	1	620943
2	4	1	1	1	54	345	1	1	622283
1	4	0	0	-1	33	330	1	1	624079
1	4	1	1	1	52	368	1	1	625434
4	4	0	0	1	53	382	2	1	626635
2	4	1	1	1	52	481	1	1	627998
1	4	0	0	-1	33	500	1	1	629316
2	4	1	1	1	52	303	2	0	630804
3	4	0	0	1	53	336	2	1	631976
1	4	1	1	1	52	357	2	0	633694
2	4	0	0	-1	33	317	2	0	635271
2	2	0	0	-1	31	272	1	1	636574
3	2	1	1	-1	32	282	1	0	638082
3	4	1	1	-1	34	556	2	1	639477
4	4	0	0	1	53	261	2	1	640932
4	2	0	0	1	51	330	2	1	642474
2	2	1	1	1	52	309	1	1	643635
4	1	0	0	1	53	451	2	1	644980
4	1	0	0	1	51	368	2	1	646186
1	3	1	1	1	52	402	1	1	648041
3	3	1	1	-1	34	429	2	1	649434
2	3	1	1	1	54	422	1	1	650955
1	3	1	1	1	54	399	1	1	652589
3	1	0	0	1	53	330	1	0	654424
1	1	0	0	-1	31	433	1	1	655855
2	3	1	1	1	52	456	1	1	657793
4	3	1	1	-1	34	315	1	0	659286
1	4	1	1	1	54	417	1	1	660869
2	4	0	0	-1	33	431	1	1	662158
3	4	1	1	-1	32	475	2	1	664028
1	4	0	0	-1	33	291	1	1	665757
4	2	0	0	1	51	401	2	1	667489
3	2	1	1	-1	32	420	2	1	678727
4	2	0	0	1	53	411	2	1	680418
1	2	1	1	1	52	375	1	1	681716
1	3	1	1	1	54	422	1	1	683622
2	3	1	1	1	54	344	2	0	684842
1	2	0	0	-1	33	445	1	1	686796
1	2	1	1	1	52	300	1	1	688375
2	4	1	1	1	54	331	2	0	690111
1	4	0	0	-1	33	281	1	1	691633
4	3	1	1	-1	32	477	2	1	693369
1	3	1	1	1	54	327	1	1	694721
2	3	1	1	1	54	453	1	1	696426
2	3	1	1	1	54	354	1	1	698014
3	4	1	1	-1	34	476	2	1	699891
1	4	0	0	-1	33	266	1	1	701118
4	2	0	0	1	51	482	2	1	702894
1	2	1	1	1	52	545	1	1	704609
1	3	1	1	1	54	473	1	1	706067
4	3	1	1	-1	34	606	2	1	708126
4	4	1	1	-1	34	315	2	1	709509
2	4	0	0	-1	33	394	1	1	710732
3	2	0	0	1	51	396	2	1	712321
1	2	1	1	1	52	433	1	1	713787
4	2	0	0	1	53	350	2	1	714954
2	2	1	1	1	52	473	1	1	716756
4	1	0	0	1	53	286	2	1	718531
4	1	0	0	1	51	279	2	1	719864
2	2	0	0	-1	31	320	1	1	721362
1	2	1	1	1	52	332	1	1	722790
4	3	1	1	-1	34	422	2	1	724586
4	3	1	1	-1	34	339	2	1	726191
1	1	0	0	-1	33	324	1	1	727834
1	1	0	0	-1	31	322	1	1	729474
4	3	1	1	-1	32	309	1	0	730692
1	3	1	1	1	54	408	1	1	732200
3	3	1	1	-1	34	324	2	1	733607
4	3	1	1	-1	34	362	2	1	735242
1	4	1	1	1	54	301	1	1	736783
3	4	0	0	1	53	418	1	0	738316
2	2	0	0	-1	31	377	1	1	739597
3	2	1	1	-1	32	388	2	1	741214
1	2	0	0	-1	33	297	1	1	742800
1	2	1	1	1	52	365	1	1	744128
2	2	0	0	-1	33	385	1	1	745671
3	2	1	1	-1	32	379	2	1	746960
3	4	1	1	-1	34	316	1	0	748477
2	4	0	0	-1	33	478	1	1	749813
4	1	0	0	1	51	311	2	1	751616
1	1	0	0	-1	31	384	1	1	752928
1	2	0	0	-1	31	292	1	1	754218
3	2	1	1	-1	32	298	1	0	757726
4	2	0	0	1	53	405	2	1	759284
2	2	1	1	1	52	360	2	0	760751
1	3	1	1	1	54	310	1	1	762542
3	3	1	1	-1	34	392	2	1	763822
1	3	1	1	1	54	300	1	1	765474
2	3	1	1	1	54	314	2	0	766657
3	4	1	1	-1	34	412	2	1	767995
1	4	0	0	-1	33	375	1	1	769383
2	3	1	1	1	52	359	2	0	770888
1	3	1	1	1	54	290	1	1	772589
4	3	1	1	-1	34	397	2	1	774207
1	3	1	1	1	54	289	1	1	775354
2	4	1	1	1	54	415	1	1	776840
1	4	0	0	-1	33	301	1	1	778478
2	3	1	1	1	52	408	2	0	780004
1	3	1	1	1	54	490	1	1	781893
1	1	0	0	-1	33	228	1	1	783029
4	1	0	0	1	51	391	2	1	784801
4	1	0	0	1	51	377	2	1	786023
1	1	0	0	-1	31	339	1	1	787261
4	3	1	1	-1	32	416	2	1	788829
2	3	1	1	1	54	386	1	1	790160
1	2	0	0	-1	33	356	1	1	791968
3	2	1	1	-1	32	311	2	1	793673
2	3	1	1	1	54	378	1	1	795253
2	3	1	1	1	54	411	2	0	796706
3	1	0	0	1	53	407	2	1	798048
3	1	0	0	1	51	413	2	1	799676
2	1	0	0	-1	31	292	1	1	801024
1	1	0	0	-1	31	320	1	1	802225
4	3	1	1	-1	32	354	1	0	803857
3	3	1	1	-1	34	283	2	1	805639
3	1	0	0	1	53	353	2	1	807222
2	1	0	0	-1	31	307	1	1	808911
4	1	0	0	1	51	464	2	1	810362
4	1	0	0	1	51	313	2	1	811687
2	2	0	0	-1	31	274	1	1	813409
4	2	1	1	-1	32	391	2	1	815280
2	3	1	1	1	54	339	1	1	816727
3	3	1	1	-1	34	396	2	1	817974
1	2	0	0	-1	33	352	1	1	819644
1	2	1	1	1	52	352	1	1	821243
3	1	0	0	1	53	343	1	0	823022
1	1	0	0	-1	31	393	1	1	824253
2	3	1	1	1	52	455	1	1	825899
3	3	1	1	-1	34	351	1	0	827386
4	2	0	0	1	53	434	2	1	829137
4	2	1	1	-1	32	341	2	1	830881
3	1	0	0	1	53	300	1	0	831987
3	1	0	0	1	51	435	2	1	857396
