# Supplementary material for: Frequency Band-Specific Electrical Brain Stimulation Modulates Cognitive Control Processes
Source: PLoS One. 2015 Sep 25;10(9):e0138984. doi: 10.1371/journal.pone.0138984 (PMC4583279; doi:10.1371/journal.pone.0138984)
Supplement: S2 File — This zip archive contains the necessary Matlab code, SPSS syntax, SPSS data and raw logfile data to perform the analyses described in the paper. EEG data and Matlab code to extract peak frequencies are available upon request (joramvandriel@gmail.com). (ZIP) [file pone.0138984.s002.zip › S2_File/rawdata/alpha/pp21_simonC2_POST-STIM.txt]

2	4	1	1	1	52	360	1	1	3877
1	4	0	0	-1	33	287	1	1	5307
1	3	1	1	1	52	342	1	1	6666
4	3	1	1	-1	34	403	2	1	8445
4	1	0	0	1	53	347	2	1	10073
1	1	0	0	-1	31	400	1	1	11283
1	2	0	0	-1	31	344	1	1	13125
4	2	1	1	-1	32	580	2	1	14993
2	2	0	0	-1	33	645	1	1	16786
3	2	1	1	-1	32	505	2	1	18265
2	2	0	0	-1	33	417	1	1	19530
3	2	1	1	-1	32	393	2	1	20799
2	4	1	1	1	54	501	1	1	22525
4	4	0	0	1	53	369	1	0	23855
2	3	1	1	1	52	436	1	1	25780
3	3	1	1	-1	34	380	1	0	27502
2	1	0	0	-1	33	348	1	1	29067
4	1	0	0	1	51	343	2	1	30234
1	2	0	0	-1	31	360	1	1	31737
3	2	1	1	-1	32	410	2	1	32979
3	3	1	1	-1	34	362	2	1	34178
1	3	1	1	1	54	431	1	1	35909
2	4	1	1	1	54	367	1	1	37731
2	4	0	0	-1	33	368	1	1	39140
4	2	0	0	1	51	402	2	1	40653
1	2	1	1	1	52	415	1	1	42355
1	3	1	1	1	54	306	1	1	43946
2	3	1	1	1	54	394	1	1	45519
1	1	0	0	-1	33	322	1	1	47152
4	1	0	0	1	51	392	2	1	48652
1	4	1	1	1	52	379	1	1	50021
3	4	0	0	1	53	501	2	1	51948
3	4	1	1	-1	32	235	1	0	53406
4	4	0	0	1	53	410	2	1	55193
1	3	1	1	1	52	395	1	1	56714
4	3	1	1	-1	34	424	2	1	58608
1	1	0	0	-1	33	264	1	1	60078
1	1	0	0	-1	31	303	1	1	61697
2	1	0	0	-1	31	388	1	1	63013
4	1	0	0	1	51	344	2	1	64323
1	2	0	0	-1	31	374	1	1	65634
2	2	1	1	1	52	539	2	0	67611
1	2	0	0	-1	33	301	1	1	69150
1	2	1	1	1	52	454	1	1	70465
2	3	1	1	1	54	347	1	1	71935
4	3	1	1	-1	34	340	2	1	73483
1	3	1	1	1	54	389	1	1	74997
1	3	1	1	1	54	313	2	0	76400
4	3	1	1	-1	34	466	2	1	77835
4	3	1	1	-1	34	393	2	1	81834
3	3	1	1	-1	34	473	2	1	83714
4	3	1	1	-1	34	411	2	1	85278
3	2	0	0	1	53	281	2	1	86903
2	2	1	1	1	52	323	1	1	88214
3	2	0	0	1	53	501	2	1	89907
1	2	1	1	1	52	451	1	1	91594
3	3	1	1	-1	34	363	2	1	93297
2	3	1	1	1	54	347	1	1	94902
2	3	1	1	1	54	358	1	1	96094
4	3	1	1	-1	34	479	2	1	97954
2	4	1	1	1	54	316	2	0	99574
4	4	0	0	1	53	726	2	1	101782
1	1	0	0	-1	31	357	1	1	103181
2	1	0	0	-1	31	313	1	1	104818
3	2	0	0	1	51	538	2	1	106449
4	2	1	1	-1	32	447	2	1	108056
4	1	0	0	1	53	329	2	1	109371
3	1	0	0	1	51	376	2	1	111164
4	2	0	0	1	51	391	2	1	112785
4	2	1	1	-1	32	438	2	1	114339
2	2	0	0	-1	33	329	1	1	115574
2	2	1	1	1	52	430	1	1	117121
3	1	0	0	1	53	401	1	0	118515
1	1	0	0	-1	31	433	1	1	119975
3	1	0	0	1	51	282	2	1	121344
3	1	0	0	1	51	271	2	1	122986
2	4	1	1	1	52	443	1	1	124387
1	4	0	0	-1	33	405	1	1	125643
4	1	0	0	1	51	342	2	1	127492
2	1	0	0	-1	31	278	1	1	128600
3	3	1	1	-1	32	355	2	1	130443
3	3	1	1	-1	34	432	2	1	132340
4	1	0	0	1	53	449	2	1	133947
2	1	0	0	-1	31	279	1	1	135394
2	4	1	1	1	52	304	1	1	136939
3	4	0	0	1	53	330	2	1	138285
4	3	1	1	-1	32	445	2	1	139745
3	3	1	1	-1	34	409	2	1	141048
3	3	1	1	-1	34	359	2	1	142539
4	3	1	1	-1	34	323	2	1	143676
3	2	0	0	1	53	362	2	1	145328
4	2	1	1	-1	32	370	2	1	147092
2	4	1	1	1	54	283	1	1	148838
2	4	0	0	-1	33	260	1	1	150449
3	4	1	1	-1	32	308	2	1	152255
3	4	0	0	1	53	274	2	1	153699
2	4	1	1	1	52	324	2	0	155006
1	4	0	0	-1	33	356	1	1	156577
1	4	1	1	1	52	403	1	1	158394
3	4	0	0	1	53	339	1	0	164552
4	4	1	1	-1	32	395	2	1	166396
2	4	0	0	-1	33	564	1	1	168175
1	1	0	0	-1	31	310	1	1	169344
2	1	0	0	-1	31	301	1	1	170459
2	3	1	1	1	52	315	1	1	172070
3	3	1	1	-1	34	410	2	1	173668
2	2	0	0	-1	33	503	1	1	175271
2	2	1	1	1	52	421	1	1	176735
1	4	1	1	1	54	481	2	0	178288
4	4	0	0	1	53	314	2	1	179519
1	1	0	0	-1	31	468	1	1	181161
2	1	0	0	-1	31	523	1	1	182534
1	4	1	1	1	52	392	1	1	184000
1	4	0	0	-1	33	316	1	1	185536
3	4	1	1	-1	32	387	2	1	187381
4	4	0	0	1	53	304	2	1	188871
2	1	0	0	-1	31	363	1	1	190065
4	1	0	0	1	51	522	2	1	191709
3	4	1	1	-1	32	421	2	1	193594
3	4	0	0	1	53	303	2	1	194803
4	1	0	0	1	51	363	2	1	196080
4	1	0	0	1	51	310	2	1	197803
1	1	0	0	-1	31	369	1	1	199646
3	1	0	0	1	51	564	2	1	201173
3	3	1	1	-1	32	423	2	1	202754
2	3	1	1	1	54	411	1	1	204020
1	1	0	0	-1	33	336	1	1	205391
4	1	0	0	1	51	600	2	1	207443
2	2	0	0	-1	31	365	1	1	208943
1	2	1	1	1	52	419	1	1	210512
4	1	0	0	1	53	383	2	1	211920
2	1	0	0	-1	31	383	1	1	213477
1	1	0	0	-1	31	331	1	1	215214
4	1	0	0	1	51	354	2	1	216468
4	1	0	0	1	51	336	2	1	218255
3	1	0	0	1	51	435	1	0	219844
1	2	0	0	-1	31	389	1	1	221715
1	2	1	1	1	52	353	1	1	223050
2	2	0	0	-1	33	423	1	1	224867
4	2	1	1	-1	32	428	2	1	226123
4	1	0	0	1	53	403	2	1	227780
1	1	0	0	-1	31	365	1	1	229400
1	4	1	1	1	52	357	1	1	230979
3	4	0	0	1	53	482	2	1	232520
1	4	1	1	1	52	410	1	1	233741
1	4	0	0	-1	33	420	1	1	235506
2	1	0	0	-1	31	407	1	1	236940
2	1	0	0	-1	31	309	1	1	238462
4	1	0	0	1	51	381	1	0	239878
1	1	0	0	-1	31	430	1	1	247587
4	3	1	1	-1	32	396	2	1	249405
3	3	1	1	-1	34	300	1	0	251100
4	4	1	1	-1	34	426	2	1	252368
4	4	0	0	1	53	302	2	1	254082
1	3	1	1	1	52	339	1	1	255872
2	3	1	1	1	54	421	1	1	257265
3	1	0	0	1	53	404	2	1	258623
2	1	0	0	-1	31	396	1	1	260148
3	2	0	0	1	51	458	2	1	262061
2	2	1	1	1	52	386	1	1	263456
1	3	1	1	1	54	379	1	1	264794
3	3	1	1	-1	34	422	2	1	266245
2	2	0	0	-1	33	399	1	1	267900
2	2	1	1	1	52	453	1	1	269387
3	3	1	1	-1	34	377	2	1	270669
4	3	1	1	-1	34	385	2	1	272271
2	1	0	0	-1	33	310	1	1	274000
2	1	0	0	-1	31	285	1	1	275153
3	3	1	1	-1	32	421	2	1	276673
3	3	1	1	-1	34	538	2	1	278036
2	3	1	1	1	54	385	1	1	279478
4	3	1	1	-1	34	402	1	0	281245
1	2	0	0	-1	33	401	1	1	282589
4	2	1	1	-1	32	519	2	1	284304
4	1	0	0	1	53	318	2	1	285691
3	1	0	0	1	51	418	2	1	287183
1	1	0	0	-1	31	325	1	1	289011
3	1	0	0	1	51	421	2	1	290825
2	1	0	0	-1	31	382	1	1	292495
4	1	0	0	1	51	333	2	1	294110
2	3	1	1	1	52	446	1	1	295881
2	3	1	1	1	54	312	1	1	297371
3	4	1	1	-1	34	355	2	1	298824
2	4	0	0	-1	33	384	1	1	300022
3	1	0	0	1	51	540	2	1	301691
1	1	0	0	-1	31	374	1	1	303384
1	4	1	1	1	52	386	1	1	304919
2	4	0	0	-1	33	406	1	1	306281
3	1	0	0	1	51	449	2	1	307842
2	1	0	0	-1	31	352	1	1	309649
1	2	0	0	-1	31	320	1	1	311163
2	2	1	1	1	52	284	1	1	312265
4	2	0	0	1	53	398	2	1	313907
2	2	1	1	1	52	432	1	1	315560
3	2	0	0	1	53	467	2	1	317393
2	2	1	1	1	52	447	1	1	319205
4	2	0	0	1	53	404	2	1	320896
1	2	1	1	1	52	347	2	0	322276
4	2	0	0	1	53	621	2	1	324199
2	2	1	1	1	52	312	1	1	330467
3	2	0	0	1	53	394	1	0	331825
3	2	1	1	-1	32	464	2	1	333341
2	3	1	1	1	54	376	1	1	334590
1	3	1	1	1	54	398	1	1	336186
2	3	1	1	1	54	357	1	1	338011
3	3	1	1	-1	34	550	2	1	339627
4	3	1	1	-1	34	465	2	1	341053
4	3	1	1	-1	34	389	1	0	342278
1	1	0	0	-1	33	449	1	1	344161
1	1	0	0	-1	31	296	1	1	345902
3	2	0	0	1	51	321	2	1	347576
2	2	1	1	1	52	458	1	1	349132
4	3	1	1	-1	34	397	2	1	350631
4	3	1	1	-1	34	506	2	1	352102
1	1	0	0	-1	33	464	2	0	354055
2	1	0	0	-1	31	353	1	1	355547
2	2	0	0	-1	31	410	1	1	356809
3	2	1	1	-1	32	449	1	0	358431
4	4	1	1	-1	34	428	2	1	359941
1	4	0	0	-1	33	395	2	0	361765
3	2	0	0	1	51	386	1	0	363610
1	2	1	1	1	52	382	1	1	365416
1	2	0	0	-1	33	329	1	1	366791
4	2	1	1	-1	32	403	2	1	368324
3	1	0	0	1	53	519	1	0	370297
2	1	0	0	-1	31	454	1	1	372179
4	2	0	0	1	51	474	2	1	373642
3	2	1	1	-1	32	460	2	1	375545
4	1	0	0	1	53	309	2	1	376837
3	1	0	0	1	51	314	2	1	378601
2	2	0	0	-1	31	309	1	1	379953
1	2	1	1	1	52	458	2	0	381236
4	2	0	0	1	53	432	2	1	382678
4	2	1	1	-1	32	484	2	1	384155
3	3	1	1	-1	34	499	2	1	386058
2	3	1	1	1	54	343	1	1	387456
2	1	0	0	-1	33	315	1	1	389105
4	1	0	0	1	51	433	2	1	391021
4	3	1	1	-1	32	376	2	1	392582
3	3	1	1	-1	34	484	2	1	394406
4	2	0	0	1	53	457	2	1	395865
4	2	1	1	-1	32	399	2	1	397669
2	4	1	1	1	54	359	1	1	399452
1	4	0	0	-1	33	301	1	1	401179
1	4	1	1	1	52	318	1	1	402991
4	4	0	0	1	53	406	2	1	404842
4	4	1	1	-1	32	333	2	1	406338
1	4	0	0	-1	33	543	1	1	408058
2	1	0	0	-1	31	434	1	1	409596
4	1	0	0	1	51	499	2	1	417492
3	2	0	0	1	51	467	2	1	418982
2	2	1	1	1	52	375	1	1	420279
4	4	1	1	-1	34	442	1	0	421911
3	4	0	0	1	53	477	2	1	423707
2	4	1	1	1	52	402	1	1	425472
2	4	0	0	-1	33	324	1	1	426797
3	1	0	0	1	51	483	2	1	428103
4	1	0	0	1	51	375	1	0	429383
4	1	0	0	1	51	306	2	1	431097
3	1	0	0	1	51	337	1	0	432477
2	2	0	0	-1	31	449	1	1	433798
2	2	1	1	1	52	377	1	1	435045
3	4	1	1	-1	34	421	2	1	436528
1	4	0	0	-1	33	411	1	1	437954
1	2	0	0	-1	31	345	1	1	439723
4	2	1	1	-1	32	470	2	1	441224
4	4	1	1	-1	34	342	2	1	442626
3	4	0	0	1	53	339	1	0	443801
3	1	0	0	1	51	344	2	1	445381
2	1	0	0	-1	31	414	1	1	447005
3	2	0	0	1	51	400	2	1	448537
4	2	1	1	-1	32	521	2	1	450333
2	1	0	0	-1	33	445	1	1	451883
4	1	0	0	1	51	259	2	1	453002
3	1	0	0	1	51	455	2	1	454702
1	1	0	0	-1	31	348	1	1	456089
3	3	1	1	-1	32	402	1	0	457818
4	3	1	1	-1	34	376	2	1	459048
3	3	1	1	-1	34	384	2	1	460295
3	3	1	1	-1	34	317	2	1	461521
1	4	1	1	1	54	367	1	1	463377
2	4	0	0	-1	33	383	1	1	464688
4	2	0	0	1	51	488	1	0	466054
2	2	1	1	1	52	428	1	1	467805
2	3	1	1	1	54	491	1	1	469206
3	3	1	1	-1	34	442	2	1	470853
3	3	1	1	-1	34	316	1	0	472671
2	3	1	1	1	54	329	1	1	473946
4	3	1	1	-1	34	469	2	1	475815
2	3	1	1	1	54	407	1	1	477484
2	4	1	1	1	54	304	1	1	479228
3	4	0	0	1	53	552	2	1	480946
4	1	0	0	1	51	407	2	1	482431
2	1	0	0	-1	31	376	1	1	483656
2	1	0	0	-1	31	434	1	1	484911
3	1	0	0	1	51	338	2	1	486668
1	3	1	1	1	52	395	1	1	488401
1	3	1	1	1	54	331	1	1	489576
4	2	0	0	1	53	483	2	1	490903
2	2	1	1	1	52	448	1	1	495221
3	3	1	1	-1	34	494	2	1	496984
2	3	1	1	1	54	332	1	1	498796
2	3	1	1	1	54	386	1	1	500087
3	3	1	1	-1	34	392	1	0	501508
3	1	0	0	1	53	308	2	1	503017
2	1	0	0	-1	31	393	1	1	504349
2	2	0	0	-1	31	428	2	0	505685
3	2	1	1	-1	32	484	2	1	507460
2	4	1	1	1	54	354	1	1	508943
2	4	0	0	-1	33	342	1	1	510606
4	3	1	1	-1	32	411	2	1	512178
2	3	1	1	1	54	503	1	1	513726
1	3	1	1	1	54	346	1	1	515473
2	3	1	1	1	54	380	1	1	517064
3	4	1	1	-1	34	385	2	1	518731
4	4	0	0	1	53	281	2	1	519815
1	1	0	0	-1	31	459	1	1	521500
4	1	0	0	1	51	389	2	1	522916
4	2	0	0	1	51	416	2	1	524784
1	2	1	1	1	52	424	1	1	526644
1	3	1	1	1	54	318	1	1	527879
4	3	1	1	-1	34	467	2	1	529715
2	3	1	1	1	54	349	2	0	531388
3	3	1	1	-1	34	406	2	1	532919
1	4	1	1	1	54	282	1	1	534174
4	4	0	0	1	53	420	2	1	535784
1	2	0	0	-1	31	417	2	0	537565
4	2	1	1	-1	32	822	2	1	539351
2	4	1	1	1	54	302	1	1	540773
4	4	0	0	1	53	341	1	0	542252
1	3	1	1	1	52	413	1	1	544068
2	3	1	1	1	54	426	1	1	545326
1	1	0	0	-1	33	369	1	1	547101
3	1	0	0	1	51	442	2	1	548435
2	1	0	0	-1	31	398	1	1	550181
1	1	0	0	-1	31	457	1	1	552002
1	2	0	0	-1	31	318	1	1	553699
3	2	1	1	-1	32	514	2	1	555530
2	1	0	0	-1	33	489	1	1	556911
1	1	0	0	-1	31	370	1	1	558317
1	4	1	1	1	52	330	1	1	559799
2	4	0	0	-1	33	313	1	1	561081
3	2	0	0	1	51	469	2	1	562874
3	2	1	1	-1	32	391	2	1	564266
2	2	0	0	-1	33	335	2	0	565598
1	2	1	1	1	52	355	1	1	566841
2	4	1	1	1	54	308	1	1	568111
1	4	0	0	-1	33	354	1	1	569891
3	1	0	0	1	51	339	2	1	571645
3	1	0	0	1	51	391	2	1	575726
1	4	1	1	1	52	395	1	1	577385
1	4	0	0	-1	33	302	1	1	578861
4	2	0	0	1	51	393	2	1	580489
3	2	1	1	-1	32	448	2	1	581950
2	1	0	0	-1	33	309	2	0	583166
4	1	0	0	1	51	397	2	1	584561
4	1	0	0	1	51	370	2	1	586096
1	1	0	0	-1	31	328	1	1	587516
1	2	0	0	-1	31	302	1	1	588680
4	2	1	1	-1	32	481	2	1	590359
4	1	0	0	1	53	253	2	1	592064
1	1	0	0	-1	31	300	1	1	593358
3	4	1	1	-1	32	390	2	1	595220
4	4	0	0	1	53	430	2	1	596488
2	3	1	1	1	52	481	1	1	597954
4	3	1	1	-1	34	411	2	1	599268
4	2	0	0	1	53	351	2	1	600638
1	2	1	1	1	52	535	1	1	602087
4	4	1	1	-1	34	374	2	1	603600
3	4	0	0	1	53	418	2	1	605047
4	4	1	1	-1	32	404	2	1	606430
1	4	0	0	-1	33	356	1	1	607965
1	1	0	0	-1	31	402	1	1	609734
4	1	0	0	1	51	308	2	1	611483
4	4	1	1	-1	32	312	2	1	612821
1	4	0	0	-1	33	408	1	1	614251
1	4	1	1	1	52	383	1	1	615972
2	4	0	0	-1	33	338	1	1	617453
1	4	1	1	1	52	389	1	1	618780
4	4	0	0	1	53	318	2	1	620577
2	4	1	1	1	52	386	1	1	622303
1	4	0	0	-1	33	304	1	1	623478
4	4	1	1	-1	32	431	2	1	624757
2	4	0	0	-1	33	487	1	1	626465
3	4	1	1	-1	32	390	2	1	628113
3	4	0	0	1	53	396	1	0	629663
2	1	0	0	-1	31	406	1	1	631182
3	1	0	0	1	51	332	2	1	632824
2	3	1	1	1	52	366	1	1	634308
4	3	1	1	-1	34	381	2	1	635794
2	2	0	0	-1	33	337	1	1	637438
1	2	1	1	1	52	461	1	1	638913
2	1	0	0	-1	33	312	1	1	640510
2	1	0	0	-1	31	349	1	1	641968
3	3	1	1	-1	32	421	2	1	643472
2	3	1	1	1	54	539	1	1	645126
1	2	0	0	-1	33	357	1	1	646683
3	2	1	1	-1	32	448	2	1	647959
3	4	1	1	-1	34	452	2	1	649234
1	4	0	0	-1	33	407	1	1	670037
1	4	1	1	1	52	403	1	1	671572
4	4	0	0	1	53	343	2	1	672830
1	2	0	0	-1	31	424	1	1	674752
4	2	1	1	-1	32	366	2	1	676368
2	4	1	1	1	54	429	1	1	677871
4	4	0	0	1	53	415	2	1	679179
1	3	1	1	1	52	403	1	1	680803
4	3	1	1	-1	34	384	2	1	682379
2	2	0	0	-1	33	512	1	1	683858
1	2	1	1	1	52	408	1	1	685252
4	1	0	0	1	53	491	2	1	687195
3	1	0	0	1	51	520	2	1	688568
4	3	1	1	-1	32	393	2	1	689767
3	3	1	1	-1	34	453	2	1	691536
1	4	1	1	1	54	491	1	1	693251
4	4	0	0	1	53	457	2	1	694903
1	3	1	1	1	52	359	1	1	696129
1	3	1	1	1	54	376	1	1	697631
4	3	1	1	-1	34	461	2	1	699363
4	3	1	1	-1	34	456	2	1	700690
2	3	1	1	1	54	468	1	1	702293
2	3	1	1	1	54	421	1	1	703940
1	4	1	1	1	54	422	1	1	705778
3	4	0	0	1	53	299	2	1	706965
2	4	1	1	1	52	435	1	1	708468
1	4	0	0	-1	33	375	1	1	710108
1	4	1	1	1	52	365	1	1	711467
2	4	0	0	-1	33	417	1	1	713050
3	3	1	1	-1	32	472	2	1	714487
2	3	1	1	1	54	329	1	1	716112
4	3	1	1	-1	34	445	2	1	717820
1	3	1	1	1	54	412	1	1	719476
3	2	0	0	1	53	482	2	1	721028
1	2	1	1	1	52	318	1	1	722772
2	1	0	0	-1	33	308	1	1	724339
4	1	0	0	1	51	446	2	1	725937
1	1	0	0	-1	31	363	1	1	727750
2	1	0	0	-1	31	312	1	1	729361
1	3	1	1	1	52	490	1	1	731217
4	3	1	1	-1	34	412	2	1	732720
3	2	0	0	1	53	436	2	1	734326
2	2	1	1	1	52	546	1	1	735741
4	4	1	1	-1	34	458	2	1	737650
2	4	0	0	-1	33	351	1	1	739296
3	2	0	0	1	51	363	2	1	741008
4	2	1	1	-1	32	432	2	1	742417
4	4	1	1	-1	34	362	2	1	743702
3	4	0	0	1	53	408	2	1	745101
4	3	1	1	-1	32	447	2	1	746519
1	3	1	1	1	54	442	1	1	754225
1	1	0	0	-1	33	384	1	1	755575
4	1	0	0	1	51	391	2	1	757254
2	4	1	1	1	52	405	1	1	758534
1	4	0	0	-1	33	343	1	1	760100
4	1	0	0	1	51	345	2	1	761942
3	1	0	0	1	51	621	2	1	763968
2	2	0	0	-1	31	369	1	1	765300
2	2	1	1	1	52	434	1	1	766862
3	1	0	0	1	53	353	2	1	768673
3	1	0	0	1	51	360	2	1	769874
2	4	1	1	1	52	599	1	1	771308
3	4	0	0	1	53	383	2	1	772542
3	3	1	1	-1	32	401	2	1	774288
2	3	1	1	1	54	322	1	1	775602
2	2	0	0	-1	33	381	1	1	776904
3	2	1	1	-1	32	367	2	1	778305
3	2	0	0	1	53	449	2	1	779816
1	2	1	1	1	52	336	1	1	781180
3	2	0	0	1	53	379	1	0	782963
2	2	1	1	1	52	407	1	1	784851
1	2	0	0	-1	33	389	1	1	786299
3	2	1	1	-1	32	448	2	1	787804
4	3	1	1	-1	34	513	2	1	789798
2	3	1	1	1	54	403	1	1	791660
1	3	1	1	1	54	317	1	1	792950
4	3	1	1	-1	34	440	2	1	794354
3	2	0	0	1	53	521	2	1	795789
1	2	1	1	1	52	339	1	1	797147
4	3	1	1	-1	34	348	2	1	798575
1	3	1	1	1	54	471	1	1	800245
4	1	0	0	1	53	527	2	1	801859
2	1	0	0	-1	31	330	1	1	803565
4	2	0	0	1	51	483	2	1	805366
2	2	1	1	1	52	425	1	1	807106
2	3	1	1	1	54	401	1	1	808750
1	3	1	1	1	54	364	1	1	810574
2	3	1	1	1	54	335	1	1	812399
3	3	1	1	-1	34	324	2	1	813623
1	3	1	1	1	54	373	1	1	815028
2	3	1	1	1	54	446	1	1	816786
3	3	1	1	-1	34	403	2	1	818562
3	3	1	1	-1	34	647	2	1	820271
1	3	1	1	1	54	364	1	1	821985
3	3	1	1	-1	34	501	2	1	823724
2	4	1	1	1	54	370	1	1	825262
1	4	0	0	-1	33	413	1	1	826835
3	4	1	1	-1	32	537	2	1	828867
2	4	0	0	-1	33	469	1	1	830470
4	4	1	1	-1	32	383	2	1	832353
2	4	0	0	-1	33	390	1	1	842343
