# Supplementary material for: Frequency Band-Specific Electrical Brain Stimulation Modulates Cognitive Control Processes
Source: PLoS One. 2015 Sep 25;10(9):e0138984. doi: 10.1371/journal.pone.0138984 (PMC4583279; doi:10.1371/journal.pone.0138984)
Supplement: S2 File — This zip archive contains the necessary Matlab code, SPSS syntax, SPSS data and raw logfile data to perform the analyses described in the paper. EEG data and Matlab code to extract peak frequencies are available upon request (joramvandriel@gmail.com). (ZIP) [file pone.0138984.s002.zip › S2_File/rawdata/alpha/pp22_simonA2_PRE-STIM_EEG.txt]

4	4	1	1	1	52	585	2	1	4922
3	4	0	0	-1	33	515	2	1	6878
4	1	0	0	-1	31	475	2	1	8583
4	1	0	0	-1	31	394	2	1	10239
2	1	0	0	1	51	578	1	1	12041
1	1	0	0	1	51	522	1	1	13640
2	2	0	0	1	51	694	1	1	15546
4	2	1	1	1	52	466	2	1	17341
2	4	1	1	-1	34	504	1	1	18994
2	4	0	0	1	53	492	1	1	20801
3	4	1	1	1	52	479	2	1	22267
1	4	0	0	1	53	891	2	0	24398
1	2	0	0	1	51	734	1	1	26591
3	2	1	1	1	52	560	2	1	28404
4	3	1	1	1	54	567	2	1	29801
1	3	1	1	-1	34	482	1	1	31467
2	2	0	0	1	53	816	1	1	33332
1	2	1	1	-1	32	928	1	1	35345
3	4	1	1	1	54	0	0	0	38771
4	4	0	0	-1	33	508	2	1	40692
3	2	0	0	-1	31	467	2	1	42089
1	2	1	1	-1	32	547	1	1	43604
1	1	0	0	1	53	394	1	1	45291
3	1	0	0	-1	31	412	2	1	46753
1	4	1	1	-1	32	450	1	1	48652
2	4	0	0	1	53	683	1	1	50602
1	3	1	1	-1	32	556	1	1	52333
1	3	1	1	-1	34	750	1	1	54503
2	2	0	0	1	53	436	1	1	56159
3	2	1	1	1	52	520	2	1	57869
3	4	1	1	1	54	395	2	1	59495
4	4	0	0	-1	33	472	2	1	61251
1	2	0	0	1	51	437	1	1	62529
2	2	1	1	-1	32	520	1	1	64053
4	1	0	0	-1	33	550	2	1	65957
2	1	0	0	1	51	659	1	1	67874
2	1	0	0	1	51	553	1	1	69908
1	1	0	0	1	51	519	1	1	71340
2	4	1	1	-1	32	441	1	1	72798
4	4	0	0	-1	33	463	2	1	74462
4	4	1	1	1	52	501	2	1	76301
2	4	0	0	1	53	465	1	1	78152
1	1	0	0	1	51	609	1	1	79673
2	1	0	0	1	51	564	1	1	81616
3	4	1	1	1	52	436	1	0	83272
3	4	0	0	-1	33	458	2	1	84827
1	3	1	1	-1	32	843	1	1	87039
4	3	1	1	1	54	496	2	1	88737
1	2	0	0	1	53	974	1	1	90630
2	2	1	1	-1	32	510	1	1	95693
3	1	0	0	-1	33	562	2	1	97551
3	1	0	0	-1	31	389	2	1	99168
4	2	0	0	-1	31	376	2	1	100379
3	2	1	1	1	52	426	2	1	101797
3	1	0	0	-1	33	334	2	1	103048
1	1	0	0	1	51	307	1	1	104658
4	3	1	1	1	52	456	2	1	105964
1	3	1	1	-1	34	486	1	1	107689
4	4	1	1	1	54	420	2	1	109329
3	4	0	0	-1	33	462	2	1	110846
1	4	1	1	-1	32	575	1	1	112340
2	4	0	0	1	53	544	2	0	114027
3	2	0	0	-1	31	446	2	1	115572
1	2	1	1	-1	32	658	1	1	117106
3	1	0	0	-1	33	567	2	1	118700
1	1	0	0	1	51	483	1	1	120306
2	1	0	0	1	51	567	2	0	121849
2	1	0	0	1	51	537	1	1	123403
4	4	1	1	1	52	782	2	1	125455
2	4	0	0	1	53	453	1	1	127023
3	4	1	1	1	52	641	2	1	129101
2	4	0	0	1	53	646	1	1	130899
1	4	1	1	-1	32	489	1	1	132702
1	4	0	0	1	53	489	1	1	134488
3	4	1	1	1	52	701	2	1	136529
3	4	0	0	-1	33	452	2	1	138444
2	3	1	1	-1	32	412	1	1	140048
4	3	1	1	1	54	488	2	1	141837
3	3	1	1	1	54	340	1	0	143436
2	3	1	1	-1	34	463	1	1	145233
3	3	1	1	1	54	637	2	1	147028
2	3	1	1	-1	34	525	1	1	148399
4	1	0	0	-1	33	569	2	1	150412
3	1	0	0	-1	31	471	2	1	151760
4	4	1	1	1	52	561	2	1	153170
3	4	0	0	-1	33	423	2	1	154536
3	4	1	1	1	52	460	2	1	156027
2	4	0	0	1	53	457	1	1	157943
3	3	1	1	1	52	471	2	1	159386
4	3	1	1	1	54	0	0	0	163132
2	4	1	1	-1	34	546	1	1	164496
1	4	0	0	1	53	710	1	1	166651
1	3	1	1	-1	32	406	1	1	168399
4	3	1	1	1	54	489	2	1	170057
2	1	0	0	1	53	430	1	1	171762
3	1	0	0	-1	31	305	2	1	173180
2	2	0	0	1	51	583	1	1	175138
2	2	1	1	-1	32	569	1	1	176589
4	2	0	0	-1	33	516	2	1	178159
2	2	1	1	-1	32	454	1	1	181416
2	3	1	1	-1	34	518	1	1	183399
3	3	1	1	1	54	321	2	1	184990
3	3	1	1	1	54	336	2	1	186519
4	3	1	1	1	54	450	2	1	187992
3	2	0	0	-1	33	318	2	1	189232
2	2	1	1	-1	32	454	1	1	191124
1	3	1	1	-1	34	436	1	1	192885
3	3	1	1	1	54	739	2	1	194970
2	1	0	0	1	53	384	1	1	196396
4	1	0	0	-1	31	386	2	1	198262
2	3	1	1	-1	32	452	1	1	200135
4	3	1	1	1	54	643	2	1	201854
1	1	0	0	1	53	476	1	1	203681
3	1	0	0	-1	31	377	2	1	205359
1	3	1	1	-1	32	534	1	1	207264
2	3	1	1	-1	34	588	1	1	209098
3	1	0	0	-1	33	785	1	0	210720
3	1	0	0	-1	31	403	2	1	212197
2	4	1	1	-1	32	528	1	1	213802
3	4	0	0	-1	33	449	2	1	215097
3	4	1	1	1	52	494	1	0	217039
2	4	0	0	1	53	630	1	1	219125
3	3	1	1	1	52	616	2	1	220938
2	3	1	1	-1	34	915	1	1	222858
2	2	0	0	1	53	488	2	0	224609
1	2	1	1	-1	32	593	1	1	226437
3	2	0	0	-1	33	564	2	1	228375
4	2	1	1	1	52	526	2	1	229967
4	4	1	1	1	54	439	2	1	231900
2	4	0	0	1	53	485	1	1	233793
1	1	0	0	1	51	516	1	1	235579
4	1	0	0	-1	31	611	2	1	237607
3	1	0	0	-1	31	867	1	0	239917
3	1	0	0	-1	31	418	2	1	241257
2	4	1	1	-1	32	733	1	1	243109
2	4	0	0	1	53	560	1	1	244866
3	2	0	0	-1	31	495	2	1	246264
1	2	1	1	-1	32	515	1	1	247599
4	4	1	1	1	54	422	2	1	248982
2	4	0	0	1	53	348	1	1	250676
1	2	0	0	1	51	0	0	0	254631
1	2	1	1	-1	32	501	1	1	256030
2	1	0	0	1	53	472	1	1	257584
1	1	0	0	1	51	443	1	1	259295
2	3	1	1	-1	32	393	1	1	260990
2	3	1	1	-1	34	332	1	1	262312
1	1	0	0	1	53	384	1	1	264173
3	1	0	0	-1	31	401	2	1	265541
3	4	1	1	1	52	318	2	1	266930
1	4	0	0	1	53	377	1	1	272250
2	3	1	1	-1	32	485	1	1	274206
2	3	1	1	-1	34	398	1	1	275791
3	4	1	1	1	54	476	2	1	277455
4	4	0	0	-1	33	455	2	1	279118
4	2	0	0	-1	31	346	2	1	280918
1	2	1	1	-1	32	420	1	1	282478
1	1	0	0	1	53	375	1	1	284009
3	1	0	0	-1	31	390	2	1	285306
1	2	0	0	1	51	679	1	1	287490
4	2	1	1	1	52	521	2	1	289250
3	2	0	0	-1	33	333	1	0	290895
3	2	1	1	1	52	396	2	1	292442
2	1	0	0	1	53	777	1	1	294651
1	1	0	0	1	51	537	1	1	296655
2	3	1	1	-1	32	387	2	0	298340
2	3	1	1	-1	34	460	1	1	300052
1	3	1	1	-1	34	428	1	1	301691
1	3	1	1	-1	34	610	1	1	303725
4	2	0	0	-1	33	468	2	1	305659
4	2	1	1	1	52	444	2	1	307006
1	4	1	1	-1	34	513	1	1	308891
1	4	0	0	1	53	436	1	1	310477
4	3	1	1	1	52	973	2	1	312724
2	3	1	1	-1	34	651	1	1	314476
3	3	1	1	1	54	739	2	1	316393
4	3	1	1	1	54	534	2	1	318033
1	2	0	0	1	53	636	1	1	319798
4	2	1	1	1	52	387	2	1	321232
3	3	1	1	1	54	487	1	0	323041
2	3	1	1	-1	34	873	1	1	324854
1	2	0	0	1	53	0	0	0	328520
3	2	1	1	1	52	604	1	0	330418
4	1	0	0	-1	33	517	2	1	332258
3	1	0	0	-1	31	571	2	1	333927
3	3	1	1	1	52	719	2	1	336005
2	3	1	1	-1	34	548	1	1	337490
2	1	0	0	1	53	544	1	1	338895
4	1	0	0	-1	31	544	2	1	340499
4	4	1	1	1	52	441	2	1	342314
2	4	0	0	1	53	406	1	1	343923
2	4	1	1	-1	32	450	1	1	345536
3	4	0	0	-1	33	564	2	1	347020
1	1	0	0	1	51	736	1	1	349095
1	1	0	0	1	51	391	1	1	350459
4	3	1	1	1	52	441	2	1	351738
2	3	1	1	-1	34	452	1	1	353581
2	4	1	1	-1	34	530	1	1	355119
1	4	0	0	1	53	646	1	1	356644
2	2	0	0	1	51	437	1	1	358475
1	2	1	1	-1	32	495	1	1	361963
1	2	0	0	1	53	676	1	1	364122
4	2	1	1	1	52	380	2	1	365914
3	4	1	1	1	54	385	1	0	367496
4	4	0	0	-1	33	396	2	1	368896
3	3	1	1	1	52	609	2	1	370708
4	3	1	1	1	54	360	2	1	372574
2	3	1	1	-1	34	337	1	1	373752
2	3	1	1	-1	34	500	1	1	375152
1	1	0	0	1	53	435	2	0	376721
4	1	0	0	-1	31	506	2	1	378453
3	1	0	0	-1	31	330	2	1	379985
3	1	0	0	-1	31	544	2	1	381865
2	4	1	1	-1	32	504	1	1	383341
2	4	0	0	1	53	583	1	1	385278
4	2	0	0	-1	31	647	2	1	387165
3	2	1	1	1	52	800	2	1	388896
3	3	1	1	1	54	386	2	1	390584
2	3	1	1	-1	34	604	1	1	392013
4	2	0	0	-1	33	444	1	0	393701
3	2	1	1	1	52	949	2	1	395822
1	3	1	1	-1	34	551	2	0	397272
2	3	1	1	-1	34	606	1	1	398976
4	2	0	0	-1	33	465	2	1	400485
1	2	1	1	-1	32	582	1	1	402396
1	2	0	0	1	53	407	1	1	404284
4	2	1	1	1	52	584	2	1	405696
4	1	0	0	-1	33	488	2	1	407307
2	1	0	0	1	51	461	1	1	408812
1	2	0	0	1	51	798	1	1	410642
3	2	1	1	1	52	680	2	1	412443
4	4	1	1	1	54	391	2	1	413764
2	4	0	0	1	53	454	1	1	415185
4	1	0	0	-1	31	411	2	1	416910
3	1	0	0	-1	31	743	2	1	418860
1	1	0	0	1	51	454	1	1	420754
2	1	0	0	1	51	677	1	1	422938
2	3	1	1	-1	32	611	1	1	424587
3	3	1	1	1	54	596	2	1	426349
1	4	1	1	-1	34	665	1	1	427936
1	4	0	0	1	53	550	1	1	429572
4	1	0	0	-1	31	435	2	1	430821
1	1	0	0	1	51	472	1	1	432281
2	4	1	1	-1	32	432	2	0	434152
1	4	0	0	1	53	516	1	1	435647
1	2	0	0	1	51	641	1	1	437431
4	2	1	1	1	52	385	2	1	439206
4	2	0	0	-1	33	428	2	1	441004
1	2	1	1	-1	32	557	1	1	442585
1	2	0	0	1	53	470	1	1	443870
3	2	1	1	1	52	606	2	1	448850
4	1	0	0	-1	33	407	2	1	450426
3	1	0	0	-1	31	590	1	0	452276
3	3	1	1	1	52	425	2	1	453853
1	3	1	1	-1	34	569	1	1	455705
4	2	0	0	-1	33	446	2	1	457512
3	2	1	1	1	52	484	2	1	459492
3	4	1	1	1	54	368	2	1	460725
1	4	0	0	1	53	519	1	1	462111
3	2	0	0	-1	31	383	2	1	463647
3	2	1	1	1	52	631	2	1	465765
2	2	0	0	1	53	399	2	0	467401
3	2	1	1	1	52	566	2	1	469225
2	4	1	1	-1	34	648	1	1	470997
1	4	0	0	1	53	467	1	1	472859
1	1	0	0	1	51	463	1	1	474453
4	1	0	0	-1	31	430	2	1	475860
4	2	0	0	-1	31	448	2	1	477191
1	2	1	1	-1	32	457	1	1	478825
1	4	1	1	-1	34	581	1	1	480511
4	4	0	0	-1	33	407	2	1	481946
4	2	0	0	-1	31	520	2	1	483445
2	2	1	1	-1	32	454	1	1	484997
2	3	1	1	-1	34	504	1	1	486947
3	3	1	1	1	54	590	2	1	488907
2	1	0	0	1	53	808	1	1	490686
4	1	0	0	-1	31	677	2	1	492428
1	2	0	0	1	51	414	1	1	494084
3	2	1	1	1	52	426	2	1	495609
2	1	0	0	1	53	354	2	0	496893
4	1	0	0	-1	31	497	2	1	498349
1	3	1	1	-1	32	475	1	1	499733
3	3	1	1	1	54	455	2	1	501447
4	3	1	1	1	54	498	2	1	503294
2	3	1	1	-1	34	590	1	1	505168
2	2	0	0	1	53	430	1	1	506782
3	2	1	1	1	52	511	2	1	508625
2	1	0	0	1	53	415	2	0	509905
4	1	0	0	-1	31	481	2	1	511427
4	1	0	0	-1	31	461	2	1	512751
3	1	0	0	-1	31	559	2	1	514447
2	3	1	1	-1	32	683	1	1	515943
3	3	1	1	1	54	478	2	1	517796
1	1	0	0	1	53	503	1	1	519526
1	1	0	0	1	51	367	1	1	521223
4	3	1	1	1	52	539	2	1	522910
2	3	1	1	-1	34	386	1	1	524623
1	4	1	1	-1	34	662	2	0	526111
3	4	0	0	-1	33	450	2	1	527434
4	4	1	1	1	52	462	2	1	528773
1	4	0	0	1	53	459	1	1	535578
1	4	1	1	-1	32	439	1	1	537183
2	4	0	0	1	53	504	1	1	538553
1	2	0	0	1	51	396	1	1	539987
4	2	1	1	1	52	410	2	1	541767
1	4	1	1	-1	34	438	1	1	543673
3	4	0	0	-1	33	467	2	1	545586
2	4	1	1	-1	32	433	1	1	546872
2	4	0	0	1	53	444	1	1	548348
3	4	1	1	1	52	606	2	1	550279
1	4	0	0	1	53	430	1	1	551727
3	3	1	1	1	52	516	2	1	553441
2	3	1	1	-1	34	665	1	1	554926
4	3	1	1	1	54	460	2	1	556465
4	3	1	1	1	54	561	2	1	557955
3	1	0	0	-1	33	396	1	0	559254
3	1	0	0	-1	31	412	1	0	560564
1	1	0	0	1	51	390	1	1	561947
3	1	0	0	-1	31	372	1	0	563202
3	3	1	1	1	52	469	2	1	565051
2	3	1	1	-1	34	631	1	1	567022
3	1	0	0	-1	33	334	2	1	568445
2	1	0	0	1	51	496	1	1	570327
1	4	1	1	-1	32	671	1	1	572047
2	4	0	0	1	53	489	2	0	573942
2	3	1	1	-1	32	504	1	1	575524
3	3	1	1	1	54	497	2	1	576968
2	4	1	1	-1	34	693	1	1	578648
3	4	0	0	-1	33	427	2	1	579899
4	1	0	0	-1	31	706	2	1	581700
3	1	0	0	-1	31	479	2	1	583521
2	2	0	0	1	51	436	1	1	585251
3	2	1	1	1	52	466	1	0	586939
2	4	1	1	-1	34	389	1	1	588792
4	4	0	0	-1	33	419	2	1	590592
1	2	0	0	1	51	462	1	1	591870
2	2	1	1	-1	32	588	2	0	593372
1	1	0	0	1	53	752	1	1	595161
2	1	0	0	1	51	896	1	1	596907
3	4	1	1	1	52	441	2	1	598689
3	4	0	0	-1	33	515	2	1	600516
2	3	1	1	-1	32	499	1	1	602324
2	3	1	1	-1	34	511	1	1	603932
1	1	0	0	1	53	0	0	0	607474
2	1	0	0	1	51	504	1	1	609032
3	3	1	1	1	52	409	2	1	610865
1	3	1	1	-1	34	0	0	0	614441
3	1	0	0	-1	33	620	1	0	616264
4	1	0	0	-1	31	344	2	1	617513
3	4	1	1	1	52	509	2	1	619205
4	4	0	0	-1	33	433	2	1	623453
4	3	1	1	1	52	482	2	1	625377
1	3	1	1	-1	34	376	1	1	627162
1	4	1	1	-1	34	384	1	1	628593
4	4	0	0	-1	33	369	2	1	630281
4	2	0	0	-1	31	601	2	1	632320
1	2	1	1	-1	32	348	1	1	633854
2	2	0	0	1	53	485	1	1	635740
3	2	1	1	1	52	638	2	1	637858
3	3	1	1	1	54	374	2	1	639151
2	3	1	1	-1	34	729	1	1	640837
3	3	1	1	1	54	0	0	0	644752
1	3	1	1	-1	34	525	1	1	646202
2	1	0	0	1	53	448	2	0	648003
4	1	0	0	-1	31	451	2	1	649498
3	4	1	1	1	52	468	2	1	651450
2	4	0	0	1	53	374	1	1	652751
3	1	0	0	-1	31	374	1	0	654446
2	1	0	0	1	51	390	1	1	656145
3	4	1	1	1	52	361	1	0	657716
1	4	0	0	1	53	573	1	1	659770
2	1	0	0	1	51	576	1	1	661662
3	1	0	0	-1	31	427	2	1	663033
2	2	0	0	1	51	642	1	1	664669
4	2	1	1	1	52	442	2	1	666376
1	1	0	0	1	53	345	1	1	668029
4	1	0	0	-1	31	686	2	1	670213
2	1	0	0	1	51	546	1	1	671564
4	1	0	0	-1	31	466	2	1	673180
4	4	1	1	1	52	412	2	1	674814
2	4	0	0	1	53	383	1	1	676586
1	4	1	1	-1	32	659	1	1	678656
2	4	0	0	1	53	381	1	1	680016
4	3	1	1	1	52	523	2	1	681539
1	3	1	1	-1	34	562	1	1	683484
3	3	1	1	1	54	401	1	0	685343
3	3	1	1	1	54	401	2	1	686797
1	2	0	0	1	53	480	1	1	688579
1	2	1	1	-1	32	966	1	1	690514
4	1	0	0	-1	33	414	2	1	692393
4	1	0	0	-1	31	397	2	1	694065
1	2	0	0	1	51	534	1	1	695552
4	2	1	1	1	52	384	2	1	696751
2	1	0	0	1	53	469	1	1	698328
2	1	0	0	1	51	290	1	1	699508
3	2	0	0	-1	31	307	2	1	700859
1	2	1	1	-1	32	453	1	1	702508
1	3	1	1	-1	34	333	1	1	704110
3	3	1	1	1	54	438	2	1	705984
3	4	1	1	1	54	505	2	1	707961
1	4	0	0	1	53	328	1	1	712098
1	1	0	0	1	51	456	1	1	713479
2	1	0	0	1	51	590	2	0	715387
1	4	1	1	-1	32	405	1	1	717104
2	4	0	0	1	53	414	1	1	719001
1	1	0	0	1	51	390	1	1	720734
2	1	0	0	1	51	449	2	0	722364
4	3	1	1	1	52	504	2	1	723823
1	3	1	1	-1	34	308	1	1	725591
1	1	0	0	1	53	389	1	1	727277
4	1	0	0	-1	31	384	2	1	729077
1	4	1	1	-1	32	360	1	1	730280
1	4	0	0	1	53	584	1	1	731729
4	4	1	1	1	52	457	2	1	733227
4	4	0	0	-1	33	445	2	1	735051
2	1	0	0	1	51	309	1	1	736794
1	1	0	0	1	51	438	1	1	738217
4	2	0	0	-1	31	436	2	1	739880
2	2	1	1	-1	32	618	1	1	741506
2	3	1	1	-1	34	442	1	1	743373
1	3	1	1	-1	34	460	2	0	745206
2	3	1	1	-1	34	462	1	1	747139
2	3	1	1	-1	34	611	1	1	748675
4	2	0	0	-1	33	494	2	1	750474
2	2	1	1	-1	32	431	1	1	751963
2	3	1	1	-1	34	355	1	1	753134
4	3	1	1	1	54	415	2	1	754630
2	2	0	0	1	53	390	1	1	755855
4	2	1	1	1	52	441	2	1	757700
3	1	0	0	-1	33	427	1	0	759604
4	1	0	0	-1	31	438	2	1	761395
3	3	1	1	1	52	684	1	0	763584
1	3	1	1	-1	34	0	0	0	767596
2	3	1	1	-1	34	444	1	1	769491
1	3	1	1	-1	34	562	1	1	771053
2	3	1	1	-1	34	538	1	1	773011
2	3	1	1	-1	34	435	1	1	774892
1	1	0	0	1	53	575	1	1	776352
2	1	0	0	1	51	448	1	1	778157
3	1	0	0	-1	31	509	2	1	779474
2	1	0	0	1	51	528	1	1	780841
2	2	0	0	1	51	340	1	1	782609
4	2	1	1	1	52	449	2	1	784053
1	3	1	1	-1	34	520	1	1	786040
2	3	1	1	-1	34	506	1	1	787725
3	4	1	1	1	54	369	2	1	789304
2	4	0	0	1	53	328	1	1	790859
2	3	1	1	-1	32	285	2	0	792028
3	3	1	1	1	54	431	1	0	793508
4	4	1	1	1	54	575	2	1	795392
1	4	0	0	1	53	397	1	1	800872
4	2	0	0	-1	31	551	2	1	802272
1	2	1	1	-1	32	436	1	1	804135
1	2	0	0	1	53	309	1	1	805607
3	2	1	1	1	52	375	2	1	807207
2	4	1	1	-1	34	411	1	1	808443
2	4	0	0	1	53	346	1	1	810271
1	2	0	0	1	51	379	2	0	812075
1	2	1	1	-1	32	512	1	1	813531
3	1	0	0	-1	33	571	2	1	814994
3	1	0	0	-1	31	334	2	1	816635
4	2	0	0	-1	31	442	2	1	818292
2	2	1	1	-1	32	355	1	1	819530
4	1	0	0	-1	33	360	2	1	821363
4	1	0	0	-1	31	364	2	1	822907
2	3	1	1	-1	32	500	1	1	824383
2	3	1	1	-1	34	351	1	1	825745
3	1	0	0	-1	33	338	2	1	827120
4	1	0	0	-1	31	513	2	1	828768
1	2	0	0	1	51	616	1	1	830404
3	2	1	1	1	52	483	2	1	832332
4	2	0	0	-1	33	418	2	1	833593
1	2	1	1	-1	32	465	1	1	835424
2	3	1	1	-1	34	381	1	1	836896
1	3	1	1	-1	34	346	1	1	838614
2	2	0	0	1	53	380	2	0	840169
4	2	1	1	1	52	392	2	1	841483
1	3	1	1	-1	34	419	1	1	842781
4	3	1	1	1	54	356	2	1	844541
1	3	1	1	-1	34	403	1	1	845754
2	3	1	1	-1	34	572	1	1	847689
3	3	1	1	1	54	408	2	1	849144
3	3	1	1	1	54	403	2	1	850656
2	2	0	0	1	53	428	1	1	852402
3	2	1	1	1	52	364	2	1	854134
4	2	0	0	-1	33	428	2	1	855937
3	2	1	1	1	52	422	1	0	857727
4	4	1	1	1	54	375	2	1	859549
2	4	0	0	1	53	533	1	1	861084
3	3	1	1	1	52	630	2	1	862527
4	3	1	1	1	54	402	2	1	863954
4	4	1	1	1	54	350	2	1	865133
1	4	0	0	1	53	314	1	1	866267
3	1	0	0	-1	31	454	2	1	868020
2	1	0	0	1	51	320	1	1	869616
1	2	0	0	1	51	310	1	1	870969
2	2	1	1	-1	32	290	2	0	872429
1	3	1	1	-1	34	376	1	1	874252
1	3	1	1	-1	34	512	1	1	875654
4	2	0	0	-1	33	529	2	1	877163
1	2	1	1	-1	32	399	1	1	882094
