# Supplementary material for: Frequency Band-Specific Electrical Brain Stimulation Modulates Cognitive Control Processes
Source: PLoS One. 2015 Sep 25;10(9):e0138984. doi: 10.1371/journal.pone.0138984 (PMC4583279; doi:10.1371/journal.pone.0138984)
Supplement: S2 File — This zip archive contains the necessary Matlab code, SPSS syntax, SPSS data and raw logfile data to perform the analyses described in the paper. EEG data and Matlab code to extract peak frequencies are available upon request (joramvandriel@gmail.com). (ZIP) [file pone.0138984.s002.zip › S2_File/rawdata/alpha/pp22_simonB2_STIM.txt]

2	3	1	1	-1	32	569	1	1	11736
2	3	1	1	-1	34	381	1	1	13341
3	4	1	1	1	54	460	2	1	14660
1	4	0	0	1	53	450	1	1	16367
4	2	0	0	-1	31	439	2	1	18165
3	2	1	1	1	52	516	1	0	19618
3	3	1	1	1	54	781	2	1	21468
2	3	1	1	-1	34	375	1	1	22971
2	4	1	1	-1	34	337	2	0	24273
3	4	0	0	-1	33	567	2	1	26287
2	4	1	1	-1	32	330	1	1	27750
1	4	0	0	1	53	456	1	1	29707
3	2	0	0	-1	31	332	2	1	30913
4	2	1	1	1	52	540	2	1	32630
1	1	0	0	1	53	945	1	1	34387
1	1	0	0	1	51	348	1	1	35613
2	1	0	0	1	51	430	1	1	37116
2	1	0	0	1	51	348	1	1	38942
3	2	0	0	-1	31	415	2	1	40173
1	2	1	1	-1	32	482	1	1	41702
2	4	1	1	-1	34	367	1	1	42926
1	4	0	0	1	53	466	1	1	44640
4	3	1	1	1	52	401	2	1	46542
3	3	1	1	1	54	885	1	0	48766
2	1	0	0	1	53	362	2	0	50140
4	1	0	0	-1	31	356	2	1	51967
4	2	0	0	-1	31	328	1	0	53183
1	2	1	1	-1	32	441	1	1	54525
2	2	0	0	1	53	443	1	1	55911
4	2	1	1	1	52	405	2	1	57251
1	1	0	0	1	53	428	1	1	58764
1	1	0	0	1	51	570	1	1	60680
4	1	0	0	-1	31	362	2	1	62498
2	1	0	0	1	51	428	1	1	64248
3	4	1	1	1	52	428	2	1	65702
4	4	0	0	-1	33	455	2	1	67154
1	2	0	0	1	51	459	1	1	68839
3	2	1	1	1	52	527	1	0	70591
3	1	0	0	-1	33	434	2	1	72306
2	1	0	0	1	51	640	1	1	74239
4	3	1	1	1	52	577	2	1	75776
2	3	1	1	-1	34	530	1	1	77335
2	1	0	0	1	53	448	1	1	78946
3	1	0	0	-1	31	400	2	1	80381
4	4	1	1	1	52	280	1	0	81659
4	4	0	0	-1	33	383	2	1	83072
1	1	0	0	1	51	566	1	1	84803
2	1	0	0	1	51	458	1	1	86180
2	4	1	1	-1	32	486	1	1	88088
3	4	0	0	-1	33	578	2	1	100201
4	1	0	0	-1	31	436	2	1	102001
4	1	0	0	-1	31	347	2	1	103172
2	4	1	1	-1	32	446	1	1	104739
3	4	0	0	-1	33	442	2	1	106355
3	2	0	0	-1	31	782	2	1	108621
2	2	1	1	-1	32	439	1	1	110241
3	3	1	1	1	54	504	1	0	111973
2	3	1	1	-1	34	557	2	0	113622
1	3	1	1	-1	34	486	1	1	115342
3	3	1	1	1	54	516	1	0	116790
2	2	0	0	1	53	414	2	0	118553
1	2	1	1	-1	32	411	1	1	119849
1	3	1	1	-1	34	893	1	1	121954
2	3	1	1	-1	34	495	1	1	123873
3	2	0	0	-1	33	502	2	1	125382
4	2	1	1	1	52	379	1	0	127173
3	3	1	1	1	54	470	1	0	128522
1	3	1	1	-1	34	542	1	1	130168
1	1	0	0	1	53	494	2	0	131475
2	1	0	0	1	51	442	1	1	132882
3	2	0	0	-1	31	497	2	1	134654
4	2	1	1	1	52	266	1	0	136204
3	1	0	0	-1	33	680	2	1	138314
3	1	0	0	-1	31	670	2	1	140054
2	1	0	0	1	51	501	1	1	141943
3	1	0	0	-1	31	516	1	0	143896
2	2	0	0	1	51	451	1	1	145628
1	2	1	1	-1	32	0	0	0	149302
3	2	0	0	-1	33	403	2	1	151122
2	2	1	1	-1	32	670	1	1	152923
2	1	0	0	1	53	451	1	1	154728
3	1	0	0	-1	31	474	2	1	156045
1	4	1	1	-1	32	904	1	1	158079
3	4	0	0	-1	33	469	2	1	159762
2	4	1	1	-1	32	497	1	1	161099
4	4	0	0	-1	33	552	2	1	162541
1	2	0	0	1	51	447	1	1	164239
2	2	1	1	-1	32	629	2	0	166006
1	4	1	1	-1	34	487	1	1	167665
4	4	0	0	-1	33	463	2	1	168998
3	1	0	0	-1	31	963	2	1	171138
4	1	0	0	-1	31	517	2	1	172672
3	1	0	0	-1	31	465	2	1	174231
3	1	0	0	-1	31	432	2	1	176001
2	4	1	1	-1	32	679	1	1	177839
2	4	0	0	1	53	534	1	1	179565
4	3	1	1	1	52	665	2	1	181484
4	3	1	1	1	54	936	2	1	183406
1	3	1	1	-1	34	603	1	1	185333
2	3	1	1	-1	34	784	1	1	190506
4	4	1	1	1	54	689	2	1	192623
2	4	0	0	1	53	508	1	1	194406
1	4	1	1	-1	32	446	1	1	196031
4	4	0	0	-1	33	603	2	1	197656
4	2	0	0	-1	31	436	2	1	199472
3	2	1	1	1	52	418	2	1	200804
3	4	1	1	1	54	336	2	1	202423
1	4	0	0	1	53	513	1	1	203992
3	1	0	0	-1	31	0	0	0	207531
2	1	0	0	1	51	506	1	1	209304
3	2	0	0	-1	31	0	0	0	213280
2	2	1	1	-1	32	608	1	1	215152
4	1	0	0	-1	33	374	2	1	216551
3	1	0	0	-1	31	566	1	0	218349
3	3	1	1	1	52	450	1	0	219724
2	3	1	1	-1	34	547	1	1	221691
3	1	0	0	-1	33	423	2	1	223053
2	1	0	0	1	51	487	1	1	224448
3	2	0	0	-1	31	964	2	1	226374
1	2	1	1	-1	32	389	1	1	227642
4	4	1	1	1	54	486	2	1	229001
4	4	0	0	-1	33	412	2	1	230432
1	2	0	0	1	51	508	1	1	232190
2	2	1	1	-1	32	667	2	0	233909
4	4	1	1	1	54	533	2	1	235839
4	4	0	0	-1	33	429	2	1	237348
3	1	0	0	-1	31	722	1	0	239239
4	1	0	0	-1	31	472	2	1	240750
3	3	1	1	1	52	525	1	0	242153
1	3	1	1	-1	34	448	1	1	243443
3	1	0	0	-1	33	412	2	1	244694
4	1	0	0	-1	31	382	2	1	245885
2	4	1	1	-1	32	639	1	1	247628
4	4	0	0	-1	33	403	2	1	248908
1	3	1	1	-1	32	479	2	0	250798
3	3	1	1	1	54	536	1	0	252768
3	1	0	0	-1	33	360	1	0	254336
4	1	0	0	-1	31	381	2	1	256197
2	3	1	1	-1	32	701	1	1	258163
3	3	1	1	1	54	473	1	0	259793
2	3	1	1	-1	34	449	2	0	261341
3	3	1	1	1	54	464	2	1	262678
2	4	1	1	-1	34	599	1	1	264613
2	4	0	0	1	53	501	1	1	266235
3	3	1	1	1	52	657	2	1	267868
3	3	1	1	1	54	372	2	1	269489
1	3	1	1	-1	34	344	1	1	270759
1	3	1	1	-1	34	570	1	1	272703
2	4	1	1	-1	34	391	2	0	274108
2	4	0	0	1	53	430	1	1	278270
1	2	0	0	1	51	538	1	1	279864
3	2	1	1	1	52	483	2	1	281450
3	1	0	0	-1	33	313	2	1	282817
1	1	0	0	1	51	443	1	1	284247
2	3	1	1	-1	32	604	1	1	286326
3	3	1	1	1	54	400	2	1	288042
2	4	1	1	-1	34	439	2	0	289678
3	4	0	0	-1	33	578	2	1	291452
3	4	1	1	1	52	467	2	1	293421
1	4	0	0	1	53	283	1	1	294981
4	4	1	1	1	52	353	2	1	296614
1	4	0	0	1	53	348	1	1	298223
3	4	1	1	1	52	457	2	1	299959
3	4	0	0	-1	33	614	2	1	301897
2	3	1	1	-1	32	461	1	1	303593
1	3	1	1	-1	34	740	2	0	305276
2	3	1	1	-1	34	461	1	1	306594
3	3	1	1	1	54	586	1	0	308244
4	2	0	0	-1	33	623	2	1	310274
3	2	1	1	1	52	349	2	1	311665
3	2	0	0	-1	33	341	2	1	313289
1	2	1	1	-1	32	393	1	1	314514
1	3	1	1	-1	34	554	1	1	316076
2	3	1	1	-1	34	620	2	0	317656
2	4	1	1	-1	34	399	1	1	319345
3	4	0	0	-1	33	777	2	1	321206
3	4	1	1	1	52	450	1	0	323088
2	4	0	0	1	53	556	1	1	324614
2	3	1	1	-1	32	436	2	0	325989
3	3	1	1	1	54	427	1	0	327836
3	4	1	1	1	54	540	1	0	329205
2	4	0	0	1	53	497	1	1	330592
3	3	1	1	1	52	314	1	0	332130
2	3	1	1	-1	34	340	2	0	333361
4	4	1	1	1	54	333	1	0	335149
3	4	0	0	-1	33	506	2	1	336961
4	2	0	0	-1	31	616	2	1	338767
2	2	1	1	-1	32	425	2	0	340435
1	2	0	0	1	53	326	1	1	341730
4	2	1	1	1	52	479	2	1	343469
1	1	0	0	1	53	398	1	1	344909
3	1	0	0	-1	31	287	2	1	346184
3	1	0	0	-1	31	712	2	1	348125
2	1	0	0	1	51	733	1	1	349885
2	4	1	1	-1	32	863	1	1	352222
1	4	0	0	1	53	859	1	1	354224
1	3	1	1	-1	32	529	1	1	355680
2	3	1	1	-1	34	437	1	1	357072
4	2	0	0	-1	33	388	2	1	358549
3	2	1	1	1	52	563	2	1	361932
3	1	0	0	-1	33	469	2	1	363908
2	1	0	0	1	51	498	1	1	365278
3	4	1	1	1	52	432	2	1	366782
3	4	0	0	-1	33	463	2	1	368245
1	3	1	1	-1	32	381	1	1	370012
1	3	1	1	-1	34	448	1	1	371406
4	3	1	1	1	54	593	2	1	373479
4	3	1	1	1	54	376	2	1	375103
3	3	1	1	1	54	484	1	0	376972
2	3	1	1	-1	34	373	1	1	378688
3	1	0	0	-1	33	357	1	0	380397
1	1	0	0	1	51	302	2	0	381934
4	3	1	1	1	52	356	2	1	383286
1	3	1	1	-1	34	434	1	1	384953
2	1	0	0	1	53	457	1	1	386386
4	1	0	0	-1	31	526	2	1	388091
2	2	0	0	1	51	461	1	1	389675
4	2	1	1	1	52	557	2	1	391387
3	4	1	1	1	54	657	1	0	393248
4	4	0	0	-1	33	326	2	1	394798
3	1	0	0	-1	31	453	2	1	396183
1	1	0	0	1	51	596	1	1	397841
1	2	0	0	1	51	326	1	1	399403
2	2	1	1	-1	32	583	2	0	400915
1	3	1	1	-1	34	321	2	0	402269
1	3	1	1	-1	34	327	2	0	403481
4	3	1	1	1	54	553	2	1	405179
3	3	1	1	1	54	713	2	1	407381
1	4	1	1	-1	34	474	1	1	408748
4	4	0	0	-1	33	403	2	1	410339
2	1	0	0	1	51	465	1	1	411997
3	1	0	0	-1	31	512	2	1	413369
2	2	0	0	1	51	362	2	0	414650
1	2	1	1	-1	32	365	1	1	416235
1	2	0	0	1	53	326	1	1	417409
4	2	1	1	1	52	483	2	1	419319
2	4	1	1	-1	34	442	1	1	420598
4	4	0	0	-1	33	493	2	1	421898
2	1	0	0	1	51	384	1	1	423260
3	1	0	0	-1	31	492	2	1	424851
1	1	0	0	1	51	650	1	1	426714
2	1	0	0	1	51	451	2	0	428162
1	2	0	0	1	51	361	1	1	429741
4	2	1	1	1	52	435	2	1	431161
3	2	0	0	-1	33	432	2	1	432907
3	2	1	1	1	52	271	1	0	434335
4	4	1	1	1	54	354	2	1	435651
1	4	0	0	1	53	498	1	1	437133
2	4	1	1	-1	32	465	1	1	438706
4	4	0	0	-1	33	601	2	1	457200
3	1	0	0	-1	31	495	2	1	458521
4	1	0	0	-1	31	408	2	1	460079
1	4	1	1	-1	32	416	1	1	461505
2	4	0	0	1	53	404	1	1	463176
4	1	0	0	-1	31	454	2	1	464532
2	1	0	0	1	51	334	2	0	465881
4	1	0	0	-1	31	321	2	1	467624
2	1	0	0	1	51	378	1	1	468887
4	1	0	0	-1	31	374	2	1	470233
4	1	0	0	-1	31	359	2	1	471486
3	1	0	0	-1	31	295	1	0	473021
3	1	0	0	-1	31	205	2	1	474048
4	1	0	0	-1	31	452	2	1	475600
1	1	0	0	1	51	756	1	1	477851
2	2	0	0	1	51	361	2	0	479583
4	2	1	1	1	52	474	1	0	481103
4	2	0	0	-1	33	276	2	1	482883
1	2	1	1	-1	32	397	1	1	484682
4	3	1	1	1	54	893	2	1	486649
1	3	1	1	-1	34	810	1	1	488802
4	3	1	1	1	54	534	2	1	490808
4	3	1	1	1	54	344	2	1	492013
2	3	1	1	-1	34	480	1	1	493317
3	3	1	1	1	54	507	2	1	494864
1	2	0	0	1	53	358	1	1	496664
2	2	1	1	-1	32	321	2	0	497827
2	1	0	0	1	53	371	1	1	499464
3	1	0	0	-1	31	471	1	0	500920
2	3	1	1	-1	32	408	2	0	502204
4	3	1	1	1	54	403	2	1	503865
2	3	1	1	-1	34	392	1	1	505671
2	3	1	1	-1	34	398	1	1	507128
4	2	0	0	-1	33	443	2	1	508835
4	2	1	1	1	52	333	2	1	510218
3	3	1	1	1	54	496	2	1	511596
4	3	1	1	1	54	477	2	1	512881
1	4	1	1	-1	34	0	0	0	516889
2	4	0	0	1	53	512	1	1	518697
1	4	1	1	-1	32	377	1	1	520369
1	4	0	0	1	53	295	1	1	521735
3	4	1	1	1	52	719	1	0	523650
2	4	0	0	1	53	576	1	1	525281
3	4	1	1	1	52	628	2	1	527362
1	4	0	0	1	53	467	1	1	529256
4	2	0	0	-1	31	532	2	1	530986
1	2	1	1	-1	32	477	1	1	532676
4	2	0	0	-1	33	449	2	1	534021
1	2	1	1	-1	32	439	1	1	535909
4	4	1	1	1	54	641	2	1	537705
3	4	0	0	-1	33	502	2	1	541408
2	2	0	0	1	51	406	2	0	542991
2	2	1	1	-1	32	459	1	1	544788
3	3	1	1	1	54	714	2	1	546821
1	3	1	1	-1	34	458	1	1	548635
4	4	1	1	1	54	435	2	1	550346
2	4	0	0	1	53	503	2	0	552276
2	3	1	1	-1	32	433	1	1	553851
1	3	1	1	-1	34	734	1	1	555956
2	4	1	1	-1	34	821	1	1	558008
1	4	0	0	1	53	707	1	1	559520
4	3	1	1	1	52	434	2	1	560946
2	3	1	1	-1	34	691	1	1	562559
2	4	1	1	-1	34	416	1	1	563944
4	4	0	0	-1	33	408	2	1	565629
2	3	1	1	-1	32	393	1	1	566919
2	3	1	1	-1	34	362	1	1	568726
3	4	1	1	1	54	544	2	1	570245
1	4	0	0	1	53	499	1	1	571987
4	3	1	1	1	52	647	2	1	573997
1	3	1	1	-1	34	586	1	1	575927
3	3	1	1	1	54	601	1	0	577668
2	3	1	1	-1	34	522	1	1	579005
3	3	1	1	1	54	376	1	0	580743
4	3	1	1	1	54	460	2	1	582511
4	4	1	1	1	54	514	2	1	584006
2	4	0	0	1	53	400	1	1	585831
4	1	0	0	-1	31	381	2	1	587640
1	1	0	0	1	51	423	1	1	589457
3	2	0	0	-1	31	431	2	1	591205
3	2	1	1	1	52	385	2	1	593068
2	2	0	0	1	53	534	1	1	594682
2	2	1	1	-1	32	377	2	0	596289
4	1	0	0	-1	33	374	2	1	597627
4	1	0	0	-1	31	442	2	1	599285
2	3	1	1	-1	32	452	1	1	601240
4	3	1	1	1	54	396	2	1	602535
4	2	0	0	-1	33	442	2	1	604095
1	2	1	1	-1	32	390	1	1	605865
4	1	0	0	-1	33	357	2	1	607072
1	1	0	0	1	51	442	1	1	608375
1	1	0	0	1	51	326	1	1	609681
4	1	0	0	-1	31	501	2	1	611309
2	3	1	1	-1	32	401	2	0	613013
4	3	1	1	1	54	391	2	1	614217
4	1	0	0	-1	33	661	1	0	616012
1	1	0	0	1	51	389	1	1	617575
2	4	1	1	-1	32	385	2	0	619205
1	4	0	0	1	53	405	1	1	621009
3	1	0	0	-1	31	490	2	1	622889
1	1	0	0	1	51	427	1	1	626034
3	2	0	0	-1	31	463	2	1	627498
1	2	1	1	-1	32	433	1	1	628855
4	2	0	0	-1	33	388	2	1	630659
2	2	1	1	-1	32	499	1	1	632173
1	3	1	1	-1	34	568	1	1	634033
1	3	1	1	-1	34	335	1	1	635479
4	2	0	0	-1	33	330	2	1	637311
3	2	1	1	1	52	323	1	0	638769
1	4	1	1	-1	34	464	1	1	640126
3	4	0	0	-1	33	538	2	1	641803
1	2	0	0	1	51	350	1	1	643319
2	2	1	1	-1	32	390	2	0	644892
4	2	0	0	-1	33	576	2	1	646658
1	2	1	1	-1	32	635	1	1	648793
3	2	0	0	-1	33	571	2	1	650247
3	2	1	1	1	52	487	2	1	651723
2	3	1	1	-1	34	514	1	1	653530
3	3	1	1	1	54	417	1	0	654816
1	2	0	0	1	53	388	1	1	656432
3	2	1	1	1	52	267	1	0	657549
1	1	0	0	1	53	359	2	0	659248
1	1	0	0	1	51	441	1	1	660883
4	3	1	1	1	52	440	2	1	662805
3	3	1	1	1	54	417	1	0	664472
4	1	0	0	-1	33	385	2	1	666306
1	1	0	0	1	51	398	1	1	667691
1	4	1	1	-1	32	562	1	1	669447
4	4	0	0	-1	33	540	2	1	670879
3	2	0	0	-1	31	714	2	1	672804
2	2	1	1	-1	32	437	1	1	674646
3	3	1	1	1	54	661	2	1	676548
2	3	1	1	-1	34	406	2	0	678309
1	2	0	0	1	53	0	0	0	681653
2	2	1	1	-1	32	592	1	1	683525
3	2	0	0	-1	33	455	2	1	685167
4	2	1	1	1	52	400	2	1	686982
4	3	1	1	1	54	301	2	1	688403
1	3	1	1	-1	34	359	1	1	689962
1	1	0	0	1	53	354	1	1	691153
3	1	0	0	-1	31	406	2	1	692830
2	2	0	0	1	51	563	2	0	694576
4	2	1	1	1	52	328	1	0	695892
3	1	0	0	-1	33	565	2	1	697468
4	1	0	0	-1	31	478	2	1	698792
2	1	0	0	1	51	530	1	1	700565
3	1	0	0	-1	31	395	2	1	702384
3	1	0	0	-1	31	711	1	0	704320
2	1	0	0	1	51	695	1	1	705927
2	4	1	1	-1	32	441	1	1	707604
3	4	0	0	-1	33	588	2	1	711126
2	3	1	1	-1	32	441	2	0	712498
2	3	1	1	-1	34	403	1	1	714024
3	3	1	1	1	54	551	2	1	715683
3	3	1	1	1	54	441	2	1	717409
2	3	1	1	-1	34	413	1	1	718966
1	3	1	1	-1	34	444	1	1	720403
1	4	1	1	-1	34	315	1	1	721729
4	4	0	0	-1	33	350	2	1	723463
4	4	1	1	1	52	384	2	1	725103
1	4	0	0	1	53	305	1	1	726877
1	1	0	0	1	51	324	1	1	728102
2	1	0	0	1	51	367	2	0	729870
2	3	1	1	-1	32	318	2	0	731104
1	3	1	1	-1	34	718	1	1	732807
4	1	0	0	-1	33	447	2	1	734389
3	1	0	0	-1	31	438	1	0	735685
4	3	1	1	1	52	459	2	1	737131
4	3	1	1	1	54	361	2	1	738677
1	4	1	1	-1	34	457	1	1	740266
3	4	0	0	-1	33	466	2	1	742152
3	4	1	1	1	52	535	1	0	744179
1	4	0	0	1	53	540	1	1	745579
4	2	0	0	-1	31	477	2	1	747232
4	2	1	1	1	52	402	2	1	748651
2	1	0	0	1	53	359	1	1	749947
1	1	0	0	1	51	382	2	0	751187
4	1	0	0	-1	31	455	2	1	752477
4	1	0	0	-1	31	394	2	1	753948
1	4	1	1	-1	32	436	1	1	755334
1	4	0	0	1	53	377	1	1	756545
4	3	1	1	1	52	347	2	1	757956
3	3	1	1	1	54	445	1	0	759460
1	2	0	0	1	53	363	1	1	761043
1	2	1	1	-1	32	398	1	1	762262
4	2	0	0	-1	33	427	2	1	763629
3	2	1	1	1	52	271	1	0	764819
4	2	0	0	-1	33	373	2	1	766148
4	2	1	1	1	52	311	2	1	767310
3	3	1	1	1	54	519	1	0	768785
2	3	1	1	-1	34	378	2	0	770163
3	4	1	1	1	54	471	2	1	771878
1	4	0	0	1	53	385	1	1	773214
3	3	1	1	1	52	448	2	1	774579
1	3	1	1	-1	34	620	2	0	776434
1	1	0	0	1	53	335	2	0	777712
4	1	0	0	-1	31	453	2	1	779482
4	2	0	0	-1	31	730	2	1	781599
1	2	1	1	-1	32	333	2	0	782900
2	1	0	0	1	53	518	1	1	784894
1	1	0	0	1	51	532	1	1	788099
1	1	0	0	1	51	550	1	1	789702
4	1	0	0	-1	31	400	2	1	791051
2	2	0	0	1	51	427	1	1	792911
3	2	1	1	1	52	0	0	0	796821
3	1	0	0	-1	33	441	2	1	798229
4	1	0	0	-1	31	434	1	0	800049
1	4	1	1	-1	32	542	1	1	801620
4	4	0	0	-1	33	410	2	1	802888
1	4	1	1	-1	32	519	1	1	804412
2	4	0	0	1	53	467	1	1	805780
4	1	0	0	-1	31	343	2	1	807627
4	1	0	0	-1	31	591	2	1	809063
3	1	0	0	-1	31	460	2	1	810657
2	1	0	0	1	51	406	1	1	812360
3	3	1	1	1	52	520	2	1	814231
2	3	1	1	-1	34	418	1	1	815731
3	2	0	0	-1	33	450	2	1	817388
3	2	1	1	1	52	381	2	1	819099
1	3	1	1	-1	34	317	2	0	820594
3	3	1	1	1	54	448	2	1	822460
4	2	0	0	-1	33	338	2	1	824293
3	2	1	1	1	52	321	1	0	825620
3	2	0	0	-1	33	463	1	0	826898
2	2	1	1	-1	32	521	2	0	828809
3	2	0	0	-1	33	399	1	0	830363
1	2	1	1	-1	32	692	1	1	831917
1	3	1	1	-1	34	394	1	1	833524
2	3	1	1	-1	34	502	2	0	835272
3	4	1	1	1	54	455	1	0	836950
3	4	0	0	-1	33	431	2	1	838809
4	3	1	1	1	52	375	2	1	840532
2	3	1	1	-1	34	509	1	1	841882
3	4	1	1	1	54	442	2	1	843636
3	4	0	0	-1	33	351	2	1	845166
1	4	1	1	-1	32	406	1	1	846599
1	4	0	0	1	53	344	1	1	847886
2	1	0	0	1	51	511	1	1	849266
3	1	0	0	-1	31	463	2	1	850642
3	3	1	1	1	52	369	2	1	852217
1	3	1	1	-1	34	711	1	1	854329
2	2	0	0	1	53	359	2	0	856133
4	2	1	1	1	52	390	2	1	858004
3	4	1	1	1	54	391	1	0	859531
4	4	0	0	-1	33	332	2	1	861085
2	1	0	0	1	51	485	2	0	863027
3	1	0	0	-1	31	666	2	1	864677
3	2	0	0	-1	31	424	1	0	866383
1	2	1	1	-1	32	682	1	1	867976
1	2	0	0	1	53	348	1	1	869564
3	2	1	1	1	52	485	2	1	873106
