# Supplementary material for: Frequency Band-Specific Electrical Brain Stimulation Modulates Cognitive Control Processes
Source: PLoS One. 2015 Sep 25;10(9):e0138984. doi: 10.1371/journal.pone.0138984 (PMC4583279; doi:10.1371/journal.pone.0138984)
Supplement: S2 File — This zip archive contains the necessary Matlab code, SPSS syntax, SPSS data and raw logfile data to perform the analyses described in the paper. EEG data and Matlab code to extract peak frequencies are available upon request (joramvandriel@gmail.com). (ZIP) [file pone.0138984.s002.zip › S2_File/rawdata/alpha/pp22_simonC2_POST-STIM.txt]

2	4	1	1	-1	32	446	2	0	13265
2	4	0	0	1	53	404	1	1	15013
3	4	1	1	1	52	532	2	1	16785
2	4	0	0	1	53	755	1	1	18983
2	1	0	0	1	51	391	1	1	20290
3	1	0	0	-1	31	444	2	1	21758
2	1	0	0	1	51	446	1	1	23275
1	1	0	0	1	51	461	1	1	24845
2	3	1	1	-1	32	473	1	1	26341
3	3	1	1	1	54	415	2	1	27988
1	3	1	1	-1	34	459	2	0	29496
1	3	1	1	-1	34	0	0	0	33440
3	4	1	1	1	54	466	2	1	35005
4	4	0	0	-1	33	387	2	1	36535
3	1	0	0	-1	31	366	2	1	38069
3	1	0	0	-1	31	367	2	1	39514
2	2	0	0	1	51	587	1	1	41288
1	2	1	1	-1	32	665	1	1	42828
1	2	0	0	1	53	338	1	1	44028
2	2	1	1	-1	32	533	1	1	45638
1	4	1	1	-1	34	341	1	1	46929
1	4	0	0	1	53	337	1	1	48417
2	1	0	0	1	51	657	1	1	50019
2	1	0	0	1	51	335	1	1	51782
3	2	0	0	-1	31	424	2	1	53424
2	2	1	1	-1	32	761	1	1	55595
2	4	1	1	-1	34	310	1	1	57390
4	4	0	0	-1	33	383	2	1	59127
3	3	1	1	1	52	286	1	0	60766
3	3	1	1	1	54	324	2	1	62440
1	4	1	1	-1	34	496	1	1	63846
3	4	0	0	-1	33	654	2	1	65832
1	4	1	1	-1	32	328	2	0	67455
2	4	0	0	1	53	405	1	1	69144
1	1	0	0	1	51	402	1	1	70647
3	1	0	0	-1	31	466	2	1	72597
4	2	0	0	-1	31	493	2	1	74111
1	2	1	1	-1	32	346	2	0	75496
1	1	0	0	1	53	210	1	1	76913
3	1	0	0	-1	31	262	2	1	78210
2	1	0	0	1	51	267	1	1	79906
1	1	0	0	1	51	305	1	1	81111
3	1	0	0	-1	31	375	2	1	82357
3	1	0	0	-1	31	348	2	1	84079
4	2	0	0	-1	31	309	2	1	85425
1	2	1	1	-1	32	304	2	0	87138
1	3	1	1	-1	34	555	1	1	88582
4	3	1	1	1	54	371	2	1	90236
3	3	1	1	1	54	419	1	0	91988
1	3	1	1	-1	34	577	2	0	95821
2	3	1	1	-1	34	389	2	0	97131
2	3	1	1	-1	34	354	2	0	98308
3	3	1	1	1	54	338	1	0	99659
2	3	1	1	-1	34	646	1	1	101382
1	2	0	0	1	53	430	1	1	102894
2	2	1	1	-1	32	386	1	1	104719
2	3	1	1	-1	34	312	1	1	106497
1	3	1	1	-1	34	664	1	1	107975
3	2	0	0	-1	33	416	2	1	109540
2	2	1	1	-1	32	461	2	0	111464
4	2	0	0	-1	33	419	2	1	112995
2	2	1	1	-1	32	424	1	1	114797
2	2	0	0	1	53	452	1	1	116673
4	2	1	1	1	52	335	2	1	118262
4	2	0	0	-1	33	346	2	1	119425
3	2	1	1	1	52	550	1	0	121417
2	2	0	0	1	53	243	1	1	122737
4	2	1	1	1	52	398	2	1	124243
1	2	0	0	1	53	332	2	0	125392
3	2	1	1	1	52	446	1	0	126723
4	2	0	0	-1	33	361	2	1	128439
2	2	1	1	-1	32	460	1	1	130247
1	2	0	0	1	53	364	2	0	132111
2	2	1	1	-1	32	301	2	0	133637
1	4	1	1	-1	34	462	1	1	135071
4	4	0	0	-1	33	467	2	1	136564
2	2	0	0	1	51	300	1	1	138243
4	2	1	1	1	52	309	1	0	139871
1	4	1	1	-1	34	374	1	1	141647
2	4	0	0	1	53	331	1	1	142875
3	4	1	1	1	52	390	2	1	144456
3	4	0	0	-1	33	373	2	1	146130
2	3	1	1	-1	32	287	2	0	147306
1	3	1	1	-1	34	555	2	0	148873
4	3	1	1	1	54	399	2	1	150333
3	3	1	1	1	54	435	1	0	152012
1	2	0	0	1	53	390	1	1	153214
3	2	1	1	1	52	458	1	0	155115
1	3	1	1	-1	34	268	2	0	156459
3	3	1	1	1	54	457	1	0	158177
4	3	1	1	1	54	497	2	1	159872
3	3	1	1	1	54	397	2	1	161118
4	4	1	1	1	54	351	2	1	162282
4	4	0	0	-1	33	407	2	1	163927
2	3	1	1	-1	32	335	1	1	165311
4	3	1	1	1	54	402	2	1	166869
2	3	1	1	-1	34	563	1	1	168640
3	3	1	1	1	54	497	2	1	170550
4	2	0	0	-1	33	442	2	1	172400
1	2	1	1	-1	32	396	1	1	175362
3	2	0	0	-1	33	694	2	1	177527
3	2	1	1	1	52	367	2	1	179382
2	3	1	1	-1	34	408	1	1	180690
2	3	1	1	-1	34	464	1	1	182471
3	2	0	0	-1	33	440	2	1	184125
3	2	1	1	1	52	380	2	1	185986
1	2	0	0	1	53	336	2	0	187670
3	2	1	1	1	52	352	2	1	188944
4	1	0	0	-1	33	399	2	1	190810
3	1	0	0	-1	31	0	0	0	194492
2	4	1	1	-1	32	647	1	1	196327
2	4	0	0	1	53	404	1	1	197984
3	4	1	1	1	52	398	2	1	199466
3	4	0	0	-1	33	448	2	1	200777
2	4	1	1	-1	32	482	1	1	202614
1	4	0	0	1	53	511	1	1	204593
4	3	1	1	1	52	365	2	1	206063
3	3	1	1	1	54	497	2	1	208021
2	3	1	1	-1	34	365	1	1	209715
3	3	1	1	1	54	484	2	1	211422
3	2	0	0	-1	33	314	2	1	212792
2	2	1	1	-1	32	418	1	1	214580
3	2	0	0	-1	33	395	2	1	216182
2	2	1	1	-1	32	455	2	0	217889
2	2	0	0	1	53	626	1	1	219577
1	2	1	1	-1	32	266	2	0	220921
4	3	1	1	1	54	384	2	1	222199
4	3	1	1	1	54	356	2	1	223593
2	3	1	1	-1	34	634	1	1	225278
1	3	1	1	-1	34	341	2	0	226769
2	1	0	0	1	53	337	1	1	228297
2	1	0	0	1	51	446	1	1	229708
3	2	0	0	-1	31	427	2	1	231421
1	2	1	1	-1	32	579	1	1	232869
1	4	1	1	-1	34	431	1	1	234209
4	4	0	0	-1	33	460	2	1	235630
2	3	1	1	-1	32	682	1	1	237787
1	3	1	1	-1	34	531	1	1	239340
2	3	1	1	-1	34	365	1	1	240682
1	3	1	1	-1	34	369	1	1	242291
2	4	1	1	-1	34	315	2	0	244034
3	4	0	0	-1	33	479	2	1	245932
3	2	0	0	-1	31	314	2	1	247138
2	2	1	1	-1	32	452	1	1	248758
1	1	0	0	1	53	385	1	1	250438
3	1	0	0	-1	31	467	2	1	251939
1	3	1	1	-1	32	498	1	1	253679
4	3	1	1	1	54	455	2	1	254995
4	3	1	1	1	54	420	2	1	256582
3	3	1	1	1	54	394	2	1	269619
2	1	0	0	1	53	460	2	0	270922
2	1	0	0	1	51	394	1	1	272466
3	2	0	0	-1	31	299	2	1	273578
1	2	1	1	-1	32	655	1	1	275407
2	1	0	0	1	53	325	1	1	277142
1	1	0	0	1	51	512	2	0	278511
3	2	0	0	-1	31	303	2	1	280181
3	2	1	1	1	52	203	1	0	281357
2	3	1	1	-1	34	627	1	1	283276
2	3	1	1	-1	34	293	1	1	284800
3	1	0	0	-1	33	321	1	0	285967
4	1	0	0	-1	31	328	2	1	287447
3	1	0	0	-1	31	400	2	1	289139
3	1	0	0	-1	31	300	2	1	290248
4	3	1	1	1	52	429	2	1	292038
4	3	1	1	1	54	394	1	0	293374
3	4	1	1	1	54	373	1	0	294879
1	4	0	0	1	53	477	1	1	296553
4	3	1	1	1	52	318	2	1	297733
3	3	1	1	1	54	602	2	1	299202
4	4	1	1	1	54	321	2	1	300717
4	4	0	0	-1	33	367	2	1	302494
1	2	0	0	1	51	314	1	1	304060
3	2	1	1	1	52	855	2	1	306350
4	1	0	0	-1	33	377	2	1	308140
4	1	0	0	-1	31	320	2	1	309971
3	2	0	0	-1	31	378	1	0	311259
4	2	1	1	1	52	617	2	1	312916
2	4	1	1	-1	34	248	2	0	314127
1	4	0	0	1	53	457	1	1	315630
2	2	0	0	1	51	710	1	1	317631
1	2	1	1	-1	32	962	1	1	319844
3	1	0	0	-1	33	400	2	1	321567
2	1	0	0	1	51	607	2	0	323010
4	2	0	0	-1	31	373	2	1	324299
3	2	1	1	1	52	334	1	0	325551
3	1	0	0	-1	33	359	2	1	326997
1	1	0	0	1	51	333	1	1	328360
4	1	0	0	-1	31	357	2	1	330106
3	1	0	0	-1	31	493	2	1	331541
3	1	0	0	-1	31	327	2	1	333049
2	1	0	0	1	51	511	1	1	334775
1	1	0	0	1	51	497	1	1	336205
1	1	0	0	1	51	590	1	1	337711
4	3	1	1	1	52	465	2	1	339422
2	3	1	1	-1	34	543	2	0	341058
3	4	1	1	1	54	352	1	0	342506
4	4	0	0	-1	33	387	2	1	343867
1	1	0	0	1	51	465	1	1	345246
1	1	0	0	1	51	418	1	1	349709
4	1	0	0	-1	31	488	2	1	351497
2	1	0	0	1	51	490	1	1	353336
1	1	0	0	1	51	520	1	1	355292
1	1	0	0	1	51	464	1	1	356715
4	4	1	1	1	52	659	2	1	358611
3	4	0	0	-1	33	470	2	1	360033
1	4	1	1	-1	32	510	2	0	361572
4	4	0	0	-1	33	431	2	1	363306
2	4	1	1	-1	32	434	1	1	365095
4	4	0	0	-1	33	440	2	1	367027
3	3	1	1	1	52	471	2	1	368957
4	3	1	1	1	54	319	1	0	370315
2	2	0	0	1	53	439	1	1	371728
3	2	1	1	1	52	503	2	1	373077
1	2	0	0	1	53	358	1	1	374516
4	2	1	1	1	52	432	2	1	376355
3	1	0	0	-1	33	400	2	1	377907
1	1	0	0	1	51	601	1	1	379751
4	4	1	1	1	52	404	2	1	381588
1	4	0	0	1	53	449	1	1	382879
3	4	1	1	1	52	523	2	1	384699
2	4	0	0	1	53	0	0	0	388150
4	4	1	1	1	52	469	2	1	389946
2	4	0	0	1	53	496	1	1	391542
3	4	1	1	1	52	371	1	0	392780
2	4	0	0	1	53	401	1	1	394419
4	1	0	0	-1	31	400	2	1	395948
4	1	0	0	-1	31	407	2	1	397578
2	1	0	0	1	51	457	1	1	399117
3	1	0	0	-1	31	465	2	1	400648
4	1	0	0	-1	31	454	2	1	402174
4	1	0	0	-1	31	363	2	1	403698
3	1	0	0	-1	31	543	2	1	405326
1	1	0	0	1	51	418	1	1	407217
3	3	1	1	1	52	346	1	0	408439
4	3	1	1	1	54	432	2	1	409967
4	2	0	0	-1	33	335	2	1	411378
1	2	1	1	-1	32	523	1	1	412738
1	2	0	0	1	53	424	1	1	414411
4	2	1	1	1	52	338	2	1	415759
4	2	0	0	-1	33	342	2	1	417101
1	2	1	1	-1	32	386	1	1	418580
1	4	1	1	-1	34	292	1	1	419773
3	4	0	0	-1	33	673	2	1	421803
3	3	1	1	1	52	502	2	1	423633
4	3	1	1	1	54	277	2	1	424983
3	4	1	1	1	54	384	2	1	426246
3	4	0	0	-1	33	337	2	1	427400
2	1	0	0	1	51	403	1	1	428957
1	1	0	0	1	51	392	1	1	432689
3	2	0	0	-1	31	446	1	0	434309
4	2	1	1	1	52	496	2	1	435957
4	2	0	0	-1	33	357	2	1	437151
1	2	1	1	-1	32	366	1	1	438709
3	3	1	1	1	54	379	1	0	439995
1	3	1	1	-1	34	376	1	1	441831
1	1	0	0	1	53	511	1	1	443352
3	1	0	0	-1	31	289	2	1	445082
1	3	1	1	-1	32	349	2	0	446893
3	3	1	1	1	54	206	1	0	448266
2	4	1	1	-1	34	654	1	1	449818
2	4	0	0	1	53	398	1	1	451099
3	3	1	1	1	52	775	2	1	452984
3	3	1	1	1	54	529	2	1	454422
2	3	1	1	-1	34	402	1	1	455663
2	3	1	1	-1	34	436	2	0	457016
1	3	1	1	-1	34	482	2	0	458634
2	3	1	1	-1	34	463	1	1	460091
4	4	1	1	1	54	438	2	1	461733
1	4	0	0	1	53	468	1	1	463377
4	4	1	1	1	52	398	2	1	465169
2	4	0	0	1	53	416	1	1	466845
3	1	0	0	-1	31	383	2	1	468165
2	1	0	0	1	51	336	1	1	469821
1	1	0	0	1	51	495	1	1	471498
3	1	0	0	-1	31	417	2	1	473192
2	3	1	1	-1	32	546	1	1	474575
4	3	1	1	1	54	849	2	1	476307
3	4	1	1	1	54	684	2	1	477974
4	4	0	0	-1	33	385	2	1	479704
2	3	1	1	-1	32	624	2	0	481455
3	3	1	1	1	54	493	2	1	482968
3	3	1	1	1	54	426	2	1	484282
4	3	1	1	1	54	387	1	0	485612
1	4	1	1	-1	34	384	1	1	487372
3	4	0	0	-1	33	599	2	1	488790
2	1	0	0	1	51	345	1	1	490003
3	1	0	0	-1	31	368	1	0	491312
2	4	1	1	-1	32	531	2	0	493209
1	4	0	0	1	53	358	1	1	494653
1	3	1	1	-1	32	395	1	1	496122
2	3	1	1	-1	34	424	2	0	497926
3	2	0	0	-1	33	503	2	1	499388
3	2	1	1	1	52	457	2	1	501242
4	3	1	1	1	54	475	2	1	503014
3	3	1	1	1	54	478	2	1	504997
1	1	0	0	1	53	696	1	1	506912
2	1	0	0	1	51	313	1	1	508540
1	1	0	0	1	51	317	1	1	510230
3	1	0	0	-1	31	208	1	0	513053
2	4	1	1	-1	32	322	2	0	514685
3	4	0	0	-1	33	297	2	1	516192
1	4	1	1	-1	32	404	1	1	517517
4	4	0	0	-1	33	459	2	1	519478
4	4	1	1	1	52	593	2	1	521564
2	4	0	0	1	53	382	1	1	522999
1	4	1	1	-1	32	402	1	1	524603
1	4	0	0	1	53	528	1	1	526565
2	4	1	1	-1	32	275	2	0	527958
3	4	0	0	-1	33	376	2	1	529776
3	2	0	0	-1	31	431	2	1	531480
4	2	1	1	1	52	457	2	1	533034
3	1	0	0	-1	33	950	2	1	535122
4	1	0	0	-1	31	328	2	1	536343
3	3	1	1	1	52	503	2	1	537732
3	3	1	1	1	54	312	2	1	539414
2	2	0	0	1	53	432	1	1	541207
2	2	1	1	-1	32	419	1	1	542547
3	2	0	0	-1	33	460	2	1	544180
4	2	1	1	1	52	346	2	1	545749
1	1	0	0	1	53	604	1	1	547281
4	1	0	0	-1	31	403	2	1	548565
3	1	0	0	-1	31	430	1	0	549915
3	1	0	0	-1	31	333	2	1	551265
1	3	1	1	-1	32	623	2	0	552712
2	3	1	1	-1	34	507	1	1	554307
1	3	1	1	-1	34	470	1	1	556191
3	3	1	1	1	54	361	2	1	557778
4	4	1	1	1	54	492	2	1	559336
1	4	0	0	1	53	412	1	1	561194
3	3	1	1	1	52	468	2	1	562659
2	3	1	1	-1	34	422	2	0	563967
2	2	0	0	1	53	618	2	0	565694
4	2	1	1	1	52	523	2	1	567217
3	1	0	0	-1	33	338	2	1	568894
2	1	0	0	1	51	421	1	1	570274
1	2	0	0	1	51	486	1	1	571953
2	2	1	1	-1	32	334	2	0	573373
1	4	1	1	-1	34	606	1	1	574828
4	4	0	0	-1	33	433	2	1	576508
3	2	0	0	-1	31	343	2	1	577679
3	2	1	1	1	52	605	1	0	579251
4	3	1	1	1	54	451	2	1	580736
4	3	1	1	1	54	362	2	1	582513
3	4	1	1	1	54	372	1	0	584281
2	4	0	0	1	53	472	1	1	586202
2	4	1	1	-1	32	473	1	1	588062
4	4	0	0	-1	33	415	2	1	589386
1	2	0	0	1	51	439	1	1	591175
2	2	1	1	-1	32	340	2	0	595144
1	2	0	0	1	53	367	1	1	596810
1	2	1	1	-1	32	480	1	1	598476
2	2	0	0	1	53	412	1	1	600129
4	2	1	1	1	52	445	2	1	601910
2	4	1	1	-1	34	803	2	0	603833
1	4	0	0	1	53	466	1	1	605448
3	1	0	0	-1	31	476	2	1	606929
3	1	0	0	-1	31	388	2	1	608153
2	2	0	0	1	51	660	1	1	610246
2	2	1	1	-1	32	426	1	1	612128
1	4	1	1	-1	34	403	2	0	613596
1	4	0	0	1	53	301	1	1	614832
2	1	0	0	1	51	325	1	1	616508
4	1	0	0	-1	31	324	2	1	617940
1	2	0	0	1	51	300	1	1	619210
2	2	1	1	-1	32	296	2	0	620541
2	4	1	1	-1	34	422	1	1	622095
3	4	0	0	-1	33	409	2	1	623931
3	2	0	0	-1	31	354	2	1	625780
1	2	1	1	-1	32	472	1	1	627102
3	2	0	0	-1	33	517	1	0	628445
4	2	1	1	1	52	343	2	1	629818
3	1	0	0	-1	33	322	2	1	631163
4	1	0	0	-1	31	360	2	1	632696
2	3	1	1	-1	32	413	1	1	634615
2	3	1	1	-1	34	294	2	0	636276
3	2	0	0	-1	33	334	2	1	638047
2	2	1	1	-1	32	282	2	0	639210
2	4	1	1	-1	34	380	1	1	640842
3	4	0	0	-1	33	472	1	0	642791
4	2	0	0	-1	31	379	2	1	644414
2	2	1	1	-1	32	383	1	1	646228
4	4	1	1	1	54	503	2	1	648113
2	4	0	0	1	53	369	1	1	649757
1	3	1	1	-1	32	359	1	1	651221
3	3	1	1	1	54	360	2	1	652458
4	2	0	0	-1	33	380	2	1	654091
1	2	1	1	-1	32	478	1	1	655485
1	1	0	0	1	53	433	1	1	656957
4	1	0	0	-1	31	358	2	1	658647
1	4	1	1	-1	32	472	1	1	660205
3	4	0	0	-1	33	434	1	0	661461
3	1	0	0	-1	31	358	2	1	662685
4	1	0	0	-1	31	510	2	1	664019
2	4	1	1	-1	32	414	1	1	665387
1	4	0	0	1	53	490	1	1	667217
3	3	1	1	1	52	438	2	1	668848
1	3	1	1	-1	34	500	1	1	670457
3	4	1	1	1	54	634	2	1	672100
2	4	0	0	1	53	605	1	1	676069
1	2	0	0	1	51	520	1	1	677418
4	2	1	1	1	52	485	2	1	678743
1	4	1	1	-1	34	364	2	0	680027
1	4	0	0	1	53	495	1	1	681950
4	3	1	1	1	52	446	2	1	683280
2	3	1	1	-1	34	760	1	1	684881
4	3	1	1	1	54	374	2	1	686582
4	3	1	1	1	54	351	2	1	688242
3	4	1	1	1	54	420	2	1	689729
3	4	0	0	-1	33	331	2	1	690981
2	4	1	1	-1	32	377	1	1	692780
1	4	0	0	1	53	333	1	1	694225
1	1	0	0	1	51	405	1	1	695663
4	1	0	0	-1	31	344	2	1	696850
2	2	0	0	1	51	336	1	1	698602
3	2	1	1	1	52	463	1	0	699984
2	1	0	0	1	53	481	1	1	701883
3	1	0	0	-1	31	584	2	1	703969
2	3	1	1	-1	32	450	1	1	705640
2	3	1	1	-1	34	436	1	1	707444
1	4	1	1	-1	34	395	2	0	709188
4	4	0	0	-1	33	444	2	1	710856
4	3	1	1	1	52	414	2	1	712311
1	3	1	1	-1	34	661	1	1	714388
1	1	0	0	1	53	470	1	1	715915
3	1	0	0	-1	31	684	1	0	717477
4	3	1	1	1	52	610	2	1	719212
2	3	1	1	-1	34	462	1	1	721156
2	1	0	0	1	53	419	2	0	722531
3	1	0	0	-1	31	587	2	1	724531
1	1	0	0	1	51	442	1	1	725945
3	1	0	0	-1	31	524	2	1	727301
3	1	0	0	-1	31	381	2	1	729004
2	1	0	0	1	51	355	1	1	730277
1	3	1	1	-1	32	504	1	1	732021
2	3	1	1	-1	34	435	1	1	733866
4	3	1	1	1	54	553	2	1	735378
4	3	1	1	1	54	493	2	1	736688
1	1	0	0	1	53	476	1	1	738160
4	1	0	0	-1	31	403	2	1	739966
4	1	0	0	-1	31	363	2	1	741460
2	1	0	0	1	51	335	1	1	742979
4	2	0	0	-1	31	351	2	1	744438
1	2	1	1	-1	32	349	2	0	745650
3	3	1	1	1	54	596	2	1	747057
3	3	1	1	1	54	383	2	1	748898
2	1	0	0	1	53	458	1	1	750200
4	1	0	0	-1	31	393	2	1	751454
1	2	0	0	1	51	518	1	1	753086
2	2	1	1	-1	32	585	2	0	756974
4	2	0	0	-1	33	436	2	1	758800
3	2	1	1	1	52	297	1	0	760431
3	2	0	0	-1	33	352	2	1	761955
2	2	1	1	-1	32	358	1	1	763483
3	4	1	1	1	54	363	2	1	765221
3	4	0	0	-1	33	207	1	0	766470
1	3	1	1	-1	32	734	1	1	768679
2	3	1	1	-1	34	454	2	0	770208
3	3	1	1	1	54	472	2	1	771916
2	3	1	1	-1	34	533	1	1	773574
3	3	1	1	1	54	557	2	1	775362
2	3	1	1	-1	34	546	1	1	777226
3	1	0	0	-1	33	544	2	1	778839
3	1	0	0	-1	31	819	2	1	780552
2	2	0	0	1	51	363	1	1	781921
1	2	1	1	-1	32	493	1	1	783755
2	1	0	0	1	53	400	1	1	785619
2	1	0	0	1	51	509	1	1	787465
4	1	0	0	-1	31	394	2	1	789352
1	1	0	0	1	51	334	1	1	790651
4	3	1	1	1	52	470	2	1	792267
4	3	1	1	1	54	642	2	1	793948
3	1	0	0	-1	33	579	2	1	795790
1	1	0	0	1	51	330	1	1	797589
4	1	0	0	-1	31	366	2	1	799230
4	1	0	0	-1	31	398	2	1	800720
1	2	0	0	1	51	377	1	1	802115
3	2	1	1	1	52	667	1	0	803739
2	3	1	1	-1	34	653	1	1	805889
3	3	1	1	1	54	605	2	1	807904
1	4	1	1	-1	34	485	1	1	809785
1	4	0	0	1	53	556	1	1	811311
4	3	1	1	1	52	454	2	1	813024
1	3	1	1	-1	34	400	1	1	814427
4	1	0	0	-1	33	442	2	1	816321
4	1	0	0	-1	31	361	2	1	817912
3	4	1	1	1	52	346	1	0	819547
1	4	0	0	1	53	317	1	1	820827
3	1	0	0	-1	31	490	1	0	822259
1	1	0	0	1	51	380	1	1	823925
2	4	1	1	-1	32	450	1	1	825381
1	4	0	0	1	53	449	1	1	826895
3	4	1	1	1	52	667	2	1	828497
3	4	0	0	-1	33	444	2	1	830290
2	3	1	1	-1	32	435	2	0	831632
4	3	1	1	1	54	716	2	1	833227
4	4	1	1	1	54	352	2	1	834734
3	4	0	0	-1	33	461	2	1	836632
1	1	0	0	1	51	383	1	1	838311
4	1	0	0	-1	31	358	2	1	841419
