# Supplementary material for: Frequency Band-Specific Electrical Brain Stimulation Modulates Cognitive Control Processes
Source: PLoS One. 2015 Sep 25;10(9):e0138984. doi: 10.1371/journal.pone.0138984 (PMC4583279; doi:10.1371/journal.pone.0138984)
Supplement: S2 File — This zip archive contains the necessary Matlab code, SPSS syntax, SPSS data and raw logfile data to perform the analyses described in the paper. EEG data and Matlab code to extract peak frequencies are available upon request (joramvandriel@gmail.com). (ZIP) [file pone.0138984.s002.zip › S2_File/rawdata/alpha/pp23_simonA2_PRE-STIM_EEG.txt]

3	3	1	1	-1	32	477	2	1	6869
2	3	1	1	1	54	468	1	1	8601
1	4	1	1	1	54	535	1	1	10297
3	4	0	0	1	53	520	2	1	12090
4	3	1	1	-1	32	423	2	1	13645
2	3	1	1	1	54	482	1	1	15413
2	4	1	1	1	54	364	1	1	16826
1	4	0	0	-1	33	423	1	1	18549
4	4	1	1	-1	32	354	2	1	20183
1	4	0	0	-1	33	449	1	1	21573
4	3	1	1	-1	32	460	2	1	23312
3	3	1	1	-1	34	453	2	1	24849
4	3	1	1	-1	34	422	2	1	26350
3	3	1	1	-1	34	374	2	1	28121
3	2	0	0	1	53	400	2	1	29954
2	2	1	1	1	52	429	1	1	31837
2	2	0	0	-1	33	439	1	1	33188
1	2	1	1	1	52	447	1	1	34963
4	1	0	0	1	53	524	2	1	36506
2	1	0	0	-1	31	657	1	1	38444
3	1	0	0	1	51	429	2	1	40357
1	1	0	0	-1	31	476	1	1	41735
4	2	0	0	1	51	423	2	1	43345
2	2	1	1	1	52	390	1	1	45187
3	1	0	0	1	53	426	2	1	46576
4	1	0	0	1	51	463	2	1	48031
2	4	1	1	1	52	501	1	1	49774
2	4	0	0	-1	33	624	1	1	51310
4	1	0	0	1	51	393	2	1	52683
2	1	0	0	-1	31	420	1	1	54173
4	1	0	0	1	51	447	2	1	55944
2	1	0	0	-1	31	450	1	1	57324
4	2	0	0	1	51	440	2	1	58584
2	2	1	1	1	52	482	1	1	60077
3	1	0	0	1	53	427	2	1	61653
1	1	0	0	-1	31	429	1	1	63367
4	2	0	0	1	51	529	2	1	65152
4	2	1	1	-1	32	622	2	1	67104
1	3	1	1	1	54	453	1	1	68599
2	3	1	1	1	54	556	1	1	70408
4	4	1	1	-1	34	463	2	1	72229
3	4	0	0	1	53	382	2	1	73901
1	2	0	0	-1	31	389	1	1	75527
4	2	1	1	-1	32	507	2	1	77119
4	1	0	0	1	53	337	2	1	78699
2	1	0	0	-1	31	388	2	0	80218
2	3	1	1	1	52	415	1	1	81718
4	3	1	1	-1	34	465	2	1	83158
2	2	0	0	-1	33	469	1	1	84607
4	2	1	1	-1	32	412	2	1	90883
2	3	1	1	1	54	441	1	1	92525
2	3	1	1	1	54	376	1	1	93929
3	3	1	1	-1	34	381	2	1	95393
3	3	1	1	-1	34	453	2	1	97097
2	1	0	0	-1	33	447	1	1	98425
4	1	0	0	1	51	447	2	1	100095
4	2	0	0	1	51	331	2	1	101327
1	2	1	1	1	52	418	1	1	102898
2	1	0	0	-1	33	607	1	1	105007
4	1	0	0	1	51	502	2	1	106832
2	1	0	0	-1	31	475	1	1	108554
1	1	0	0	-1	31	464	1	1	110184
3	4	1	1	-1	32	420	2	1	112097
2	4	0	0	-1	33	516	1	1	113923
2	1	0	0	-1	31	454	1	1	115546
1	1	0	0	-1	31	557	1	1	117127
1	1	0	0	-1	31	304	1	1	118895
4	1	0	0	1	51	400	2	1	120239
1	1	0	0	-1	31	412	1	1	122149
3	1	0	0	1	51	309	2	1	123524
3	1	0	0	1	51	354	2	1	124970
2	1	0	0	-1	31	315	1	1	126744
3	2	0	0	1	51	363	2	1	128416
3	2	1	1	-1	32	503	2	1	130041
2	3	1	1	1	54	504	1	1	131468
2	3	1	1	1	54	373	1	1	132920
4	2	0	0	1	53	320	1	0	134573
4	2	1	1	-1	32	467	2	1	136473
3	3	1	1	-1	34	375	2	1	137964
2	3	1	1	1	54	650	1	1	139932
4	4	1	1	-1	34	381	2	1	141432
3	4	0	0	1	53	348	2	1	142824
2	2	0	0	-1	31	409	1	1	144055
4	2	1	1	-1	32	436	2	1	145838
1	1	0	0	-1	33	423	1	1	147671
4	1	0	0	1	51	497	2	1	149531
2	3	1	1	1	52	480	1	1	150889
3	3	1	1	-1	34	420	2	1	152598
2	3	1	1	1	54	517	1	1	153979
3	3	1	1	-1	34	447	2	1	155623
1	4	1	1	1	54	495	1	1	157542
2	4	0	0	-1	33	451	1	1	159196
4	2	0	0	1	51	449	2	1	161135
1	2	1	1	1	52	379	1	1	162410
2	1	0	0	-1	33	465	2	0	163866
3	1	0	0	1	51	362	2	1	165371
1	3	1	1	1	52	666	1	1	167437
2	3	1	1	1	54	560	1	1	168883
2	3	1	1	1	54	406	1	1	170308
1	3	1	1	1	54	441	1	1	174031
3	2	0	0	1	53	435	2	1	175463
4	2	1	1	-1	32	462	2	1	177398
4	2	0	0	1	53	445	2	1	178846
3	2	1	1	-1	32	368	2	1	180561
2	3	1	1	1	54	394	1	1	182378
1	3	1	1	1	54	622	1	1	184313
1	3	1	1	1	54	359	1	1	185947
2	3	1	1	1	54	376	1	1	187791
4	2	0	0	1	53	658	2	1	189894
1	2	1	1	1	52	381	2	0	191343
4	2	0	0	1	53	399	2	1	193165
1	2	1	1	1	52	463	1	1	195107
3	1	0	0	1	53	455	2	1	196568
2	1	0	0	-1	31	428	1	1	197821
1	3	1	1	1	52	409	2	0	199094
2	3	1	1	1	54	385	1	1	200855
2	2	0	0	-1	33	376	1	1	202217
3	2	1	1	-1	32	526	2	1	204003
1	4	1	1	1	54	356	1	1	205653
2	4	0	0	-1	33	456	1	1	207566
1	2	0	0	-1	31	454	1	1	209120
1	2	1	1	1	52	443	1	1	210382
2	3	1	1	1	54	317	1	1	211617
4	3	1	1	-1	34	469	2	1	213564
3	4	1	1	-1	34	544	2	1	215042
1	4	0	0	-1	33	554	1	1	217045
3	2	0	0	1	51	400	1	0	218590
4	2	1	1	-1	32	371	2	1	219967
2	4	1	1	1	54	472	1	1	221299
3	4	0	0	1	53	382	2	1	223041
2	4	1	1	1	52	427	1	1	224915
4	4	0	0	1	53	477	2	1	226491
1	1	0	0	-1	31	521	1	1	228169
3	1	0	0	1	51	338	2	1	229926
1	3	1	1	1	52	544	1	1	231500
3	3	1	1	-1	34	458	2	1	233305
4	2	0	0	1	53	530	2	1	234740
1	2	1	1	1	52	618	1	1	236593
4	3	1	1	-1	34	411	2	1	237881
4	3	1	1	-1	34	754	2	1	239565
2	2	0	0	-1	33	490	1	1	241001
2	2	1	1	1	52	423	1	1	242382
3	3	1	1	-1	34	397	2	1	243826
2	3	1	1	1	54	497	1	1	245634
3	2	0	0	1	53	399	2	1	247412
2	2	1	1	1	52	422	1	1	249185
4	2	0	0	1	53	474	2	1	250889
2	2	1	1	1	52	591	1	1	252761
2	1	0	0	-1	33	400	1	1	254408
1	1	0	0	-1	31	421	1	1	260363
4	3	1	1	-1	32	324	1	0	261663
4	3	1	1	-1	34	388	2	1	262939
1	1	0	0	-1	33	541	1	1	264432
4	1	0	0	1	51	415	2	1	265969
2	3	1	1	1	52	443	1	1	267435
3	3	1	1	-1	34	427	2	1	269346
4	4	1	1	-1	34	472	2	1	270956
4	4	0	0	1	53	448	2	1	272274
3	4	1	1	-1	32	467	2	1	273641
4	4	0	0	1	53	320	2	1	275064
4	3	1	1	-1	32	382	2	1	276572
3	3	1	1	-1	34	438	2	1	277903
1	3	1	1	1	54	541	1	1	279508
3	3	1	1	-1	34	356	2	1	281019
4	1	0	0	1	53	498	2	1	282855
3	1	0	0	1	51	345	1	0	284148
2	3	1	1	1	52	420	2	0	285710
4	3	1	1	-1	34	536	2	1	287253
3	2	0	0	1	53	560	2	1	288777
4	2	1	1	-1	32	412	2	1	290563
2	3	1	1	1	54	430	1	1	291862
4	3	1	1	-1	34	422	2	1	293569
4	1	0	0	1	53	338	2	1	295139
1	1	0	0	-1	31	496	1	1	296640
1	1	0	0	-1	31	469	1	1	298355
3	1	0	0	1	51	328	2	1	299870
1	2	0	0	-1	31	450	2	0	301664
2	2	1	1	1	52	503	1	1	303222
2	3	1	1	1	54	325	1	1	304919
3	3	1	1	-1	34	377	2	1	306482
3	4	1	1	-1	34	391	2	1	307953
4	4	0	0	1	53	448	2	1	309633
4	1	0	0	1	51	339	2	1	311361
2	1	0	0	-1	31	416	2	0	313177
2	4	1	1	1	52	376	1	1	314361
1	4	0	0	-1	33	383	1	1	316074
4	3	1	1	-1	32	367	1	0	317568
4	3	1	1	-1	34	466	2	1	319282
3	4	1	1	-1	34	386	2	1	320895
3	4	0	0	1	53	325	1	0	322590
2	1	0	0	-1	31	408	1	1	324471
3	1	0	0	1	51	278	2	1	326155
1	1	0	0	-1	31	462	1	1	327637
3	1	0	0	1	51	465	2	1	328987
1	1	0	0	-1	31	615	1	1	330549
1	1	0	0	-1	31	368	1	1	331972
4	4	1	1	-1	32	343	2	1	333354
3	4	0	0	1	53	458	2	1	335284
3	2	0	0	1	51	356	2	1	337021
4	2	1	1	-1	32	434	2	1	341054
1	2	0	0	-1	33	442	1	1	342587
3	2	1	1	-1	32	400	1	0	344467
1	1	0	0	-1	33	447	1	1	346166
3	1	0	0	1	51	316	2	1	347696
3	1	0	0	1	51	316	2	1	349045
4	1	0	0	1	51	705	2	1	351123
1	2	0	0	-1	31	469	1	1	352584
3	2	1	1	-1	32	575	2	1	354494
2	4	1	1	1	54	637	1	1	356241
1	4	0	0	-1	33	460	1	1	358043
2	2	0	0	-1	31	407	1	1	359867
3	2	1	1	-1	32	346	2	1	361214
4	1	0	0	1	53	537	2	1	362842
4	1	0	0	1	51	442	2	1	364131
1	3	1	1	1	52	403	2	0	365354
3	3	1	1	-1	34	631	2	1	367315
1	2	0	0	-1	33	423	2	0	368576
2	2	1	1	1	52	497	1	1	370081
4	1	0	0	1	53	480	2	1	371690
2	1	0	0	-1	31	573	1	1	373721
3	3	1	1	-1	32	485	2	1	375471
1	3	1	1	1	54	458	1	1	376862
3	2	0	0	1	53	578	2	1	378613
2	2	1	1	1	52	420	1	1	380007
3	1	0	0	1	53	452	2	1	381590
1	1	0	0	-1	31	426	1	1	383013
4	2	0	0	1	51	491	2	1	384937
3	2	1	1	-1	32	416	2	1	386641
2	1	0	0	-1	33	752	1	1	388340
3	1	0	0	1	51	378	2	1	390149
1	1	0	0	-1	31	535	1	1	392140
3	1	0	0	1	51	310	2	1	393396
1	2	0	0	-1	31	277	1	1	394945
1	2	1	1	1	52	284	2	0	396436
2	1	0	0	-1	33	543	1	1	397862
3	1	0	0	1	51	469	2	1	399652
4	3	1	1	-1	32	418	2	1	400964
4	3	1	1	-1	34	388	2	1	402585
1	3	1	1	1	54	401	1	1	404220
4	3	1	1	-1	34	426	2	1	405493
3	2	0	0	1	53	467	2	1	407032
1	2	1	1	1	52	455	1	1	408931
3	3	1	1	-1	34	460	2	1	410686
2	3	1	1	1	54	529	1	1	412338
2	2	0	0	-1	33	413	1	1	413670
4	2	1	1	-1	32	501	2	1	415118
1	4	1	1	1	54	472	1	1	416689
1	4	0	0	-1	33	425	1	1	418278
4	4	1	1	-1	32	436	2	1	420079
4	4	0	0	1	53	447	2	1	425713
3	4	1	1	-1	32	463	2	1	427481
1	4	0	0	-1	33	379	2	0	428818
4	4	1	1	-1	32	471	2	1	430777
2	4	0	0	-1	33	376	1	1	432013
4	2	0	0	1	51	470	1	0	433523
2	2	1	1	1	52	667	1	1	435155
3	4	1	1	-1	34	379	2	1	436421
3	4	0	0	1	53	485	2	1	437841
1	1	0	0	-1	31	348	1	1	439442
2	1	0	0	-1	31	435	1	1	440903
4	2	0	0	1	51	478	2	1	442659
2	2	1	1	1	52	588	1	1	444115
4	2	0	0	1	53	406	2	1	445941
1	2	1	1	1	52	446	1	1	447772
4	4	1	1	-1	34	473	2	1	449113
3	4	0	0	1	53	368	1	0	450397
1	4	1	1	1	52	617	1	1	452406
1	4	0	0	-1	33	496	1	1	454270
4	2	0	0	1	51	366	2	1	455804
1	2	1	1	1	52	626	1	1	457731
3	4	1	1	-1	34	448	2	1	459539
1	4	0	0	-1	33	498	1	1	461504
2	3	1	1	1	52	533	1	1	463111
3	3	1	1	-1	34	460	2	1	465037
1	2	0	0	-1	33	363	1	1	466837
3	2	1	1	-1	32	626	2	1	468953
3	2	0	0	1	53	451	2	1	470500
1	2	1	1	1	52	431	1	1	471855
4	4	1	1	-1	34	425	2	1	473480
2	4	0	0	-1	33	460	1	1	475413
1	3	1	1	1	52	388	1	1	476917
2	3	1	1	1	54	412	1	1	478562
4	1	0	0	1	53	368	1	0	480289
4	1	0	0	1	51	431	2	1	481791
3	4	1	1	-1	32	507	2	1	483573
2	4	0	0	-1	33	454	1	1	485175
2	4	1	1	1	52	362	1	1	486918
3	4	0	0	1	53	454	2	1	488714
2	2	0	0	-1	31	359	1	1	489913
4	2	1	1	-1	32	434	2	1	491594
2	1	0	0	-1	33	471	1	1	493238
4	1	0	0	1	51	350	2	1	494638
1	2	0	0	-1	31	473	1	1	496147
4	2	1	1	-1	32	502	2	1	497949
3	1	0	0	1	53	511	2	1	499691
2	1	0	0	-1	31	616	1	1	501663
3	4	1	1	-1	32	443	2	1	503193
1	4	0	0	-1	33	546	1	1	505008
3	3	1	1	-1	32	461	2	1	506333
4	3	1	1	-1	34	393	2	1	514052
1	3	1	1	1	54	456	1	1	515436
3	3	1	1	-1	34	691	2	1	517579
3	4	1	1	-1	34	430	2	1	519414
2	4	0	0	-1	33	619	1	1	521075
3	3	1	1	-1	32	499	2	1	523036
1	3	1	1	1	54	460	1	1	524569
1	4	1	1	1	54	375	1	1	526361
2	4	0	0	-1	33	587	1	1	528305
2	3	1	1	1	52	365	1	1	530163
1	3	1	1	1	54	339	2	0	531401
4	3	1	1	-1	34	529	2	1	533267
4	3	1	1	-1	34	413	2	1	534834
2	3	1	1	1	54	472	1	1	536692
1	3	1	1	1	54	455	1	1	538306
2	2	0	0	-1	33	395	1	1	539654
3	2	1	1	-1	32	479	1	0	541487
3	4	1	1	-1	34	502	2	1	543052
1	4	0	0	-1	33	531	1	1	544946
2	2	0	0	-1	31	385	1	1	546388
1	2	1	1	1	52	401	1	1	548039
4	2	0	0	1	53	557	2	1	549751
3	2	1	1	-1	32	474	2	1	551398
2	2	0	0	-1	33	404	1	1	552717
1	2	1	1	1	52	452	1	1	554653
1	4	1	1	1	54	489	1	1	556036
2	4	0	0	-1	33	541	1	1	557416
2	2	0	0	-1	31	368	1	1	559102
4	2	1	1	-1	32	483	2	1	560977
3	1	0	0	1	53	513	1	0	562401
3	1	0	0	1	51	474	2	1	563987
2	3	1	1	1	52	369	1	1	565579
1	3	1	1	1	54	405	1	1	566937
2	3	1	1	1	54	457	1	1	568319
1	3	1	1	1	54	397	1	1	569998
4	2	0	0	1	53	417	2	1	571302
2	2	1	1	1	52	522	1	1	572678
1	4	1	1	1	54	389	1	1	574360
3	4	0	0	1	53	387	2	1	576188
3	2	0	0	1	51	504	2	1	577521
2	2	1	1	1	52	474	1	1	579236
4	2	0	0	1	53	376	2	1	580698
2	2	1	1	1	52	488	1	1	582612
4	2	0	0	1	53	386	2	1	584129
2	2	1	1	1	52	396	1	1	585622
3	4	1	1	-1	34	525	2	1	587558
2	4	0	0	-1	33	456	1	1	589066
1	1	0	0	-1	31	474	1	1	590882
1	1	0	0	-1	31	429	1	1	592382
4	1	0	0	1	51	621	2	1	594196
2	1	0	0	-1	31	408	1	1	606866
4	3	1	1	-1	32	464	2	1	608473
3	3	1	1	-1	34	495	2	1	610094
1	4	1	1	1	54	414	1	1	611474
1	4	0	0	-1	33	365	1	1	612658
4	2	0	0	1	51	336	2	1	613936
1	2	1	1	1	52	397	1	1	615227
4	4	1	1	-1	34	522	2	1	616640
3	4	0	0	1	53	489	2	1	618074
4	1	0	0	1	51	376	2	1	619485
1	1	0	0	-1	31	406	1	1	621052
3	1	0	0	1	51	452	2	1	622593
2	1	0	0	-1	31	318	1	1	624175
2	1	0	0	-1	31	373	1	1	625666
3	1	0	0	1	51	558	2	1	627036
4	3	1	1	-1	32	471	2	1	628777
1	3	1	1	1	54	394	2	0	630056
4	3	1	1	-1	34	597	2	1	631539
1	3	1	1	1	54	482	1	1	633117
3	3	1	1	-1	34	406	2	1	634518
4	3	1	1	-1	34	416	2	1	636397
3	3	1	1	-1	34	470	2	1	638144
2	3	1	1	1	54	365	1	1	639802
2	4	1	1	1	54	386	1	1	641253
3	4	0	0	1	53	592	2	1	642803
1	1	0	0	-1	31	597	1	1	644495
3	1	0	0	1	51	627	2	1	646551
3	4	1	1	-1	32	438	2	1	648351
1	4	0	0	-1	33	628	1	1	649959
1	1	0	0	-1	31	495	1	1	651890
4	1	0	0	1	51	679	2	1	654049
2	4	1	1	1	52	642	1	1	655929
1	4	0	0	-1	33	393	1	1	657609
3	1	0	0	1	51	538	2	1	659097
1	1	0	0	-1	31	556	1	1	660581
2	1	0	0	-1	31	511	1	1	661971
2	1	0	0	-1	31	438	1	1	663706
3	4	1	1	-1	32	441	2	1	665556
2	4	0	0	-1	33	465	1	1	667175
1	2	0	0	-1	31	351	1	1	668850
2	2	1	1	1	52	477	1	1	670276
4	2	0	0	1	53	575	2	1	671700
4	2	1	1	-1	32	544	2	1	673619
1	4	1	1	1	54	448	1	1	675095
1	4	0	0	-1	33	376	1	1	676425
3	1	0	0	1	51	518	2	1	678206
2	1	0	0	-1	31	348	1	1	679462
2	2	0	0	-1	31	338	1	1	680692
4	2	1	1	-1	32	341	1	0	681972
1	2	0	0	-1	33	474	1	1	683900
1	2	1	1	1	52	312	1	1	689394
2	3	1	1	1	54	400	1	1	690637
3	3	1	1	-1	34	470	2	1	692176
4	4	1	1	-1	34	531	2	1	693685
2	4	0	0	-1	33	664	1	1	695196
4	3	1	1	-1	32	501	2	1	696639
2	3	1	1	1	54	331	1	1	698061
4	4	1	1	-1	34	377	1	0	699842
2	4	0	0	-1	33	414	1	1	701162
2	3	1	1	1	52	404	1	1	702433
3	3	1	1	-1	34	449	2	1	704038
1	4	1	1	1	54	491	1	1	705898
1	4	0	0	-1	33	377	1	1	707273
3	4	1	1	-1	32	419	2	1	708917
1	4	0	0	-1	33	500	1	1	710237
3	4	1	1	-1	32	411	1	0	711453
2	4	0	0	-1	33	515	1	1	712987
1	1	0	0	-1	31	364	1	1	714336
3	1	0	0	1	51	444	2	1	715953
1	3	1	1	1	52	427	1	1	717686
1	3	1	1	1	54	394	1	1	718892
4	3	1	1	-1	34	703	2	1	720931
2	3	1	1	1	54	403	1	1	722521
3	4	1	1	-1	34	531	2	1	724429
1	4	0	0	-1	33	484	1	1	726099
1	1	0	0	-1	31	455	1	1	727468
4	1	0	0	1	51	517	2	1	729450
1	2	0	0	-1	31	529	1	1	730850
4	2	1	1	-1	32	782	2	1	732820
2	1	0	0	-1	33	422	1	1	734119
1	1	0	0	-1	31	455	1	1	735542
2	3	1	1	1	52	385	1	1	737104
3	3	1	1	-1	34	503	2	1	738858
3	3	1	1	-1	34	372	1	0	740683
2	3	1	1	1	54	527	1	1	742155
1	1	0	0	-1	33	406	1	1	743456
4	1	0	0	1	51	537	2	1	744921
2	3	1	1	1	52	446	1	1	746621
3	3	1	1	-1	34	495	2	1	748115
2	1	0	0	-1	33	457	1	1	749387
3	1	0	0	1	51	533	2	1	751074
2	1	0	0	-1	31	468	1	1	752614
3	1	0	0	1	51	384	2	1	754263
4	2	0	0	1	51	533	2	1	756167
4	2	1	1	-1	32	439	2	1	758018
2	4	1	1	1	54	412	1	1	759314
3	4	0	0	1	53	425	2	1	760639
3	4	1	1	-1	32	461	2	1	761963
2	4	0	0	-1	33	582	1	1	763717
4	1	0	0	1	51	573	2	1	765771
1	1	0	0	-1	31	352	1	1	770349
4	4	1	1	-1	32	411	2	1	772115
2	4	0	0	-1	33	341	1	1	773607
3	3	1	1	-1	32	415	2	1	775183
3	3	1	1	-1	34	433	2	1	776767
4	1	0	0	1	53	313	1	0	778498
1	1	0	0	-1	31	461	1	1	780009
2	3	1	1	1	52	297	2	0	781417
4	3	1	1	-1	34	414	2	1	783159
1	1	0	0	-1	33	481	1	1	784522
2	1	0	0	-1	31	387	1	1	785743
1	3	1	1	1	52	404	1	1	787491
1	3	1	1	1	54	404	1	1	788711
4	3	1	1	-1	34	452	1	0	790278
3	3	1	1	-1	34	516	2	1	792205
2	3	1	1	1	54	406	1	1	794071
4	3	1	1	-1	34	647	2	1	795609
1	4	1	1	1	54	439	1	1	796869
2	4	0	0	-1	33	761	1	1	799118
2	1	0	0	-1	31	405	1	1	800328
3	1	0	0	1	51	536	2	1	801785
2	1	0	0	-1	31	352	1	1	803279
4	1	0	0	1	51	456	2	1	805195
3	4	1	1	-1	32	576	2	1	807013
4	4	0	0	1	53	408	2	1	808748
4	2	0	0	1	51	348	2	1	810213
1	2	1	1	1	52	567	1	1	812203
3	4	1	1	-1	34	379	2	1	813595
3	4	0	0	1	53	419	2	1	815067
4	2	0	0	1	51	363	2	1	816270
3	2	1	1	-1	32	375	2	1	817574
3	3	1	1	-1	34	386	2	1	818804
1	3	1	1	1	54	391	2	0	820323
1	4	1	1	1	54	815	1	1	821954
3	4	0	0	1	53	671	2	1	824122
4	4	1	1	-1	32	399	2	1	825834
2	4	0	0	-1	33	691	1	1	827703
2	4	1	1	1	52	628	1	1	829819
3	4	0	0	1	53	532	2	1	831602
1	2	0	0	-1	31	582	1	1	833021
4	2	1	1	-1	32	562	2	1	834945
1	4	1	1	1	54	438	1	1	836512
4	4	0	0	1	53	443	2	1	837894
2	2	0	0	-1	31	558	1	1	839313
4	2	1	1	-1	32	480	2	1	841119
2	1	0	0	-1	33	497	1	1	843116
3	1	0	0	1	51	308	2	1	844269
2	4	1	1	1	52	471	1	1	845591
2	4	0	0	-1	33	372	1	1	846942
1	4	1	1	1	52	571	1	1	848424
3	4	0	0	1	53	443	2	1	854392
