# Supplementary material for: Frequency Band-Specific Electrical Brain Stimulation Modulates Cognitive Control Processes
Source: PLoS One. 2015 Sep 25;10(9):e0138984. doi: 10.1371/journal.pone.0138984 (PMC4583279; doi:10.1371/journal.pone.0138984)
Supplement: S2 File — This zip archive contains the necessary Matlab code, SPSS syntax, SPSS data and raw logfile data to perform the analyses described in the paper. EEG data and Matlab code to extract peak frequencies are available upon request (joramvandriel@gmail.com). (ZIP) [file pone.0138984.s002.zip › S2_File/rawdata/alpha/pp23_simonB2_STIM.txt]

3	3	1	1	-1	32	392	2	1	4595
1	3	1	1	1	54	424	1	1	6379
1	2	0	0	-1	33	315	1	1	8051
4	2	1	1	-1	32	365	2	1	9886
4	4	1	1	-1	34	349	2	1	11547
2	4	0	0	-1	33	454	1	1	12979
4	4	1	1	-1	32	401	2	1	14585
1	4	0	0	-1	33	470	1	1	15930
4	3	1	1	-1	32	352	2	1	17322
4	3	1	1	-1	34	305	2	1	18842
1	2	0	0	-1	33	351	1	1	20458
1	2	1	1	1	52	382	1	1	21934
4	1	0	0	1	53	660	2	1	23927
1	1	0	0	-1	31	329	1	1	25160
1	4	1	1	1	52	389	1	1	26659
2	4	0	0	-1	33	508	1	1	28068
3	1	0	0	1	51	521	2	1	29781
2	1	0	0	-1	31	338	1	1	31577
2	2	0	0	-1	31	384	1	1	33229
1	2	1	1	1	52	423	1	1	34711
3	3	1	1	-1	34	420	2	1	36022
1	3	1	1	1	54	445	1	1	37735
3	3	1	1	-1	34	421	2	1	38983
1	3	1	1	1	54	420	1	1	40769
3	4	1	1	-1	34	417	2	1	42448
3	4	0	0	1	53	467	2	1	43997
1	3	1	1	1	52	405	1	1	45690
3	3	1	1	-1	34	399	2	1	47431
3	4	1	1	-1	34	362	1	0	49027
2	4	0	0	-1	33	469	1	1	50802
4	3	1	1	-1	32	418	2	1	52473
4	3	1	1	-1	34	413	2	1	54013
2	4	1	1	1	54	433	1	1	55675
1	4	0	0	-1	33	478	1	1	57290
3	1	0	0	1	51	352	2	1	59107
1	1	0	0	-1	31	407	1	1	60817
2	1	0	0	-1	31	495	1	1	62749
4	1	0	0	1	51	433	2	1	64451
4	2	0	0	1	51	371	2	1	65664
1	2	1	1	1	52	488	1	1	67365
3	3	1	1	-1	34	422	2	1	68618
3	3	1	1	-1	34	322	2	1	70396
4	3	1	1	-1	34	383	1	0	72223
4	3	1	1	-1	34	356	2	1	73718
3	2	0	0	1	53	373	2	1	75470
3	2	1	1	-1	32	331	2	1	76686
2	2	0	0	-1	33	514	1	1	78308
3	2	1	1	-1	32	371	2	1	79759
1	1	0	0	-1	33	686	1	1	81628
1	1	0	0	-1	31	354	1	1	85780
4	2	0	0	1	51	357	2	1	87371
3	2	1	1	-1	32	372	2	1	88631
2	4	1	1	1	54	482	1	1	90309
1	4	0	0	-1	33	305	1	1	91780
1	4	1	1	1	52	338	1	1	92929
3	4	0	0	1	53	480	2	1	94853
1	4	1	1	1	52	571	1	1	96676
3	4	0	0	1	53	392	2	1	98436
1	4	1	1	1	52	519	1	1	100223
4	4	0	0	1	53	426	2	1	101663
3	1	0	0	1	51	430	2	1	103476
2	1	0	0	-1	31	460	2	0	105103
1	4	1	1	1	52	308	2	0	106586
2	4	0	0	-1	33	455	1	1	108329
2	2	0	0	-1	31	435	1	1	110067
1	2	1	1	1	52	417	1	1	111900
2	1	0	0	-1	33	525	1	1	113286
3	1	0	0	1	51	414	2	1	114720
3	4	1	1	-1	32	437	2	1	115995
2	4	0	0	-1	33	437	1	1	117642
1	2	0	0	-1	31	446	1	1	119414
3	2	1	1	-1	32	347	2	1	121071
2	1	0	0	-1	33	468	1	1	122919
3	1	0	0	1	51	291	2	1	124273
3	4	1	1	-1	32	416	2	1	125882
4	4	0	0	1	53	433	2	1	127526
4	1	0	0	1	51	331	2	1	129301
3	1	0	0	1	51	490	2	1	130849
4	4	1	1	-1	32	483	2	1	132468
4	4	0	0	1	53	377	2	1	134237
3	4	1	1	-1	32	455	2	1	135807
1	4	0	0	-1	33	843	1	1	137593
4	3	1	1	-1	32	709	2	1	139262
1	3	1	1	1	54	547	1	1	141136
2	3	1	1	1	54	592	1	1	142753
1	3	1	1	1	54	377	1	1	144534
2	1	0	0	-1	33	364	1	1	146067
3	1	0	0	1	51	503	2	1	147604
4	2	0	0	1	51	461	2	1	149532
1	2	1	1	1	52	433	1	1	151310
2	1	0	0	-1	33	501	1	1	152800
4	1	0	0	1	51	524	2	1	154260
4	2	0	0	1	51	371	2	1	155825
3	2	1	1	-1	32	474	2	1	157630
2	2	0	0	-1	33	532	1	1	159445
3	2	1	1	-1	32	491	2	1	160773
3	2	0	0	1	53	535	2	1	162809
1	2	1	1	1	52	513	1	1	164812
4	1	0	0	1	53	425	2	1	166169
4	1	0	0	1	51	429	2	1	170090
1	1	0	0	-1	31	403	1	1	171894
2	1	0	0	-1	31	422	1	1	173349
4	3	1	1	-1	32	419	2	1	174816
3	3	1	1	-1	34	319	2	1	176235
4	1	0	0	1	53	355	2	1	177789
4	1	0	0	1	51	329	2	1	179434
2	1	0	0	-1	31	376	1	1	180928
3	1	0	0	1	51	294	2	1	182473
1	2	0	0	-1	31	360	1	1	183969
2	2	1	1	1	52	348	2	0	185367
1	4	1	1	1	54	445	1	1	187304
1	4	0	0	-1	33	337	1	1	188983
4	2	0	0	1	51	552	2	1	190451
4	2	1	1	-1	32	413	2	1	192232
1	3	1	1	1	54	475	1	1	193967
4	3	1	1	-1	34	426	2	1	195599
2	4	1	1	1	54	515	1	1	196997
1	4	0	0	-1	33	523	1	1	198564
2	1	0	0	-1	31	381	1	1	200193
4	1	0	0	1	51	461	2	1	201916
4	4	1	1	-1	32	469	2	1	203562
1	4	0	0	-1	33	566	1	1	205213
4	2	0	0	1	51	447	2	1	207162
1	2	1	1	1	52	473	1	1	208675
3	4	1	1	-1	34	527	2	1	210366
4	4	0	0	1	53	463	2	1	211931
3	1	0	0	1	51	470	2	1	213749
3	1	0	0	1	51	525	2	1	215207
2	2	0	0	-1	31	530	1	1	216809
2	2	1	1	1	52	409	1	1	218444
4	3	1	1	-1	34	425	2	1	220373
1	3	1	1	1	54	369	1	1	221744
2	4	1	1	1	54	343	1	1	223468
4	4	0	0	1	53	336	2	1	224771
1	2	0	0	-1	31	426	1	1	226543
3	2	1	1	-1	32	487	2	1	228447
1	3	1	1	1	54	348	1	1	229684
4	3	1	1	-1	34	410	2	1	231169
1	3	1	1	1	54	394	1	1	232668
4	3	1	1	-1	34	357	2	1	234211
4	2	0	0	1	53	436	2	1	235845
3	2	1	1	-1	32	379	2	1	237613
2	3	1	1	1	54	377	2	0	239014
4	3	1	1	-1	34	396	2	1	240338
2	3	1	1	1	54	355	1	1	241867
1	3	1	1	1	54	540	1	1	243368
1	4	1	1	1	54	332	1	1	245060
4	4	0	0	1	53	482	2	1	246882
3	2	0	0	1	51	468	2	1	248789
1	2	1	1	1	52	363	1	1	252396
1	1	0	0	-1	33	353	1	1	253743
4	1	0	0	1	51	380	1	0	255167
2	4	1	1	1	52	468	1	1	257045
3	4	0	0	1	53	338	2	1	258591
2	2	0	0	-1	31	328	1	1	260153
2	2	1	1	1	52	413	1	1	261560
1	2	0	0	-1	33	393	1	1	263284
1	2	1	1	1	52	429	1	1	264823
4	3	1	1	-1	34	394	2	1	266220
4	3	1	1	-1	34	373	2	1	267643
3	4	1	1	-1	34	374	2	1	269260
4	4	0	0	1	53	469	2	1	270897
2	1	0	0	-1	31	490	1	1	272869
2	1	0	0	-1	31	366	1	1	274313
3	3	1	1	-1	32	528	2	1	276264
3	3	1	1	-1	34	403	2	1	277479
2	4	1	1	1	54	438	1	1	278740
2	4	0	0	-1	33	392	1	1	280283
3	1	0	0	1	51	335	2	1	281646
2	1	0	0	-1	31	390	1	1	283049
1	4	1	1	1	52	365	1	1	284664
2	4	0	0	-1	33	398	1	1	286271
4	1	0	0	1	51	412	1	0	288066
1	1	0	0	-1	31	350	1	1	289742
2	3	1	1	1	52	569	1	1	291592
1	3	1	1	1	54	476	1	1	293492
2	1	0	0	-1	33	327	1	1	295056
2	1	0	0	-1	31	295	1	1	296735
3	3	1	1	-1	32	506	2	1	298595
1	3	1	1	1	54	429	1	1	299997
2	1	0	0	-1	33	373	1	1	301260
3	1	0	0	1	51	386	1	0	302733
3	2	0	0	1	51	336	2	1	304380
2	2	1	1	1	52	495	1	1	306304
2	2	0	0	-1	33	517	1	1	308008
1	2	1	1	1	52	414	1	1	309406
3	3	1	1	-1	34	495	1	0	311261
1	3	1	1	1	54	435	1	1	313064
1	2	0	0	-1	33	565	2	0	314559
4	2	1	1	-1	32	383	2	1	315950
3	4	1	1	-1	34	389	2	1	317713
1	4	0	0	-1	33	551	1	1	319407
1	1	0	0	-1	31	443	1	1	320713
4	1	0	0	1	51	441	2	1	322403
2	3	1	1	1	52	504	1	1	324305
1	3	1	1	1	54	594	1	1	325718
2	2	0	0	-1	33	439	1	1	327415
1	2	1	1	1	52	426	1	1	329309
1	2	0	0	-1	33	397	1	1	331047
2	2	1	1	1	52	465	1	1	337231
3	4	1	1	-1	34	449	2	1	339077
3	4	0	0	1	53	351	2	1	340421
4	4	1	1	-1	32	447	2	1	341963
2	4	0	0	-1	33	338	1	1	343145
1	3	1	1	1	52	386	1	1	344908
2	3	1	1	1	54	351	1	1	346709
2	3	1	1	1	54	300	1	1	348228
3	3	1	1	-1	34	393	2	1	349526
3	3	1	1	-1	34	395	2	1	351141
2	3	1	1	1	54	295	1	1	352493
2	2	0	0	-1	33	454	1	1	354191
3	2	1	1	-1	32	506	2	1	355520
3	3	1	1	-1	34	396	2	1	357325
2	3	1	1	1	54	284	1	1	358748
3	4	1	1	-1	34	259	2	1	359986
1	4	0	0	-1	33	464	1	1	361717
2	4	1	1	1	52	350	1	1	363049
4	4	0	0	1	53	438	2	1	364387
2	3	1	1	1	52	500	1	1	366092
3	3	1	1	-1	34	456	2	1	367939
4	4	1	1	-1	34	396	2	1	369508
2	4	0	0	-1	33	354	1	1	371089
4	1	0	0	1	51	333	2	1	372494
1	1	0	0	-1	31	298	1	1	373621
3	4	1	1	-1	32	367	1	0	374820
3	4	0	0	1	53	317	2	1	375989
2	3	1	1	1	52	331	2	0	377467
3	3	1	1	-1	34	449	1	0	379266
3	2	0	0	1	53	368	2	1	380481
2	2	1	1	1	52	434	1	1	381913
3	1	0	0	1	53	377	2	1	383577
1	1	0	0	-1	31	565	1	1	385388
4	4	1	1	-1	32	373	2	1	386903
1	4	0	0	-1	33	462	1	1	388837
3	1	0	0	1	51	487	2	1	390155
3	1	0	0	1	51	344	2	1	391516
2	3	1	1	1	52	386	1	1	393186
1	3	1	1	1	54	424	1	1	394600
3	4	1	1	-1	34	422	2	1	396449
3	4	0	0	1	53	465	2	1	398271
2	3	1	1	1	52	479	1	1	399955
4	3	1	1	-1	34	402	2	1	401506
1	3	1	1	1	54	355	2	0	403028
2	3	1	1	1	54	375	1	1	404381
2	3	1	1	1	54	518	1	1	405911
3	3	1	1	-1	34	421	2	1	407476
3	3	1	1	-1	34	430	2	1	408761
4	3	1	1	-1	34	393	2	1	410139
1	3	1	1	1	54	488	1	1	411578
3	3	1	1	-1	34	590	2	1	416738
2	2	0	0	-1	33	453	1	1	418107
2	2	1	1	1	52	412	1	1	419622
1	1	0	0	-1	33	495	2	0	421098
4	1	0	0	1	51	483	2	1	422423
2	1	0	0	-1	31	439	1	1	423792
1	1	0	0	-1	31	511	2	0	425401
2	4	1	1	1	52	397	1	1	426927
4	4	0	0	1	53	408	2	1	428343
4	4	1	1	-1	32	439	2	1	429589
3	4	0	0	1	53	400	2	1	431339
3	2	0	0	1	51	387	2	1	432820
1	2	1	1	1	52	376	1	1	434683
4	2	0	0	1	53	344	2	1	436433
2	2	1	1	1	52	312	1	1	437715
2	1	0	0	-1	33	471	1	1	439613
3	1	0	0	1	51	305	2	1	441390
4	3	1	1	-1	32	294	1	0	442706
2	3	1	1	1	54	461	1	1	443982
3	2	0	0	1	53	393	2	1	445341
2	2	1	1	1	52	418	1	1	446570
1	1	0	0	-1	33	465	1	1	448331
2	1	0	0	-1	31	414	1	1	450106
3	4	1	1	-1	32	557	2	1	451824
2	4	0	0	-1	33	424	1	1	453710
1	1	0	0	-1	31	438	1	1	455632
3	1	0	0	1	51	410	2	1	457283
2	2	0	0	-1	31	504	1	1	459012
3	2	1	1	-1	32	461	2	1	460710
2	1	0	0	-1	33	447	1	1	462629
2	1	0	0	-1	31	422	1	1	463887
3	2	0	0	1	51	494	2	1	465559
2	2	1	1	1	52	365	1	1	467277
2	1	0	0	-1	33	497	1	1	469266
3	1	0	0	1	51	301	2	1	470700
4	2	0	0	1	51	529	2	1	472303
3	2	1	1	-1	32	471	2	1	474084
2	4	1	1	1	54	473	1	1	476003
3	4	0	0	1	53	415	2	1	477405
3	2	0	0	1	51	442	2	1	478808
4	2	1	1	-1	32	492	2	1	480588
2	1	0	0	-1	33	486	1	1	482123
3	1	0	0	1	51	309	2	1	483687
3	2	0	0	1	51	345	2	1	484864
4	2	1	1	-1	32	621	2	1	486829
2	2	0	0	-1	33	425	1	1	488436
1	2	1	1	1	52	433	1	1	489840
1	2	0	0	-1	33	346	1	1	491122
2	2	1	1	1	52	428	1	1	492643
1	2	0	0	-1	33	382	1	1	494295
1	2	1	1	1	52	384	1	1	498404
4	2	0	0	1	53	440	2	1	499730
2	2	1	1	1	52	547	1	1	501420
4	1	0	0	1	53	511	2	1	502831
4	1	0	0	1	51	353	2	1	504035
1	2	0	0	-1	31	417	1	1	505870
1	2	1	1	1	52	398	1	1	507101
2	3	1	1	1	54	471	1	1	508431
3	3	1	1	-1	34	353	2	1	509971
1	1	0	0	-1	33	424	1	1	511895
3	1	0	0	1	51	430	2	1	513784
4	4	1	1	-1	32	602	2	1	515506
4	4	0	0	1	53	437	2	1	517052
2	4	1	1	1	52	310	1	1	518617
1	4	0	0	-1	33	541	1	1	520223
2	4	1	1	1	52	428	1	1	521787
4	4	0	0	1	53	409	1	0	523492
3	1	0	0	1	51	544	2	1	525315
2	1	0	0	-1	31	454	1	1	526585
4	3	1	1	-1	32	536	2	1	528129
4	3	1	1	-1	34	402	2	1	529434
1	3	1	1	1	54	456	1	1	531234
2	3	1	1	1	54	462	1	1	532716
3	1	0	0	1	53	426	2	1	534645
1	1	0	0	-1	31	383	1	1	535917
4	2	0	0	1	51	429	2	1	537370
1	2	1	1	1	52	459	1	1	539160
3	1	0	0	1	53	355	2	1	540705
1	1	0	0	-1	31	499	1	1	542094
3	4	1	1	-1	32	507	2	1	543426
1	4	0	0	-1	33	549	1	1	545010
4	4	1	1	-1	32	462	2	1	546864
2	4	0	0	-1	33	378	1	1	548536
1	2	0	0	-1	31	523	1	1	550296
1	2	1	1	1	52	428	1	1	552197
3	1	0	0	1	53	380	2	1	553652
3	1	0	0	1	51	618	2	1	555329
2	2	0	0	-1	31	493	1	1	557160
1	2	1	1	1	52	460	1	1	558652
1	4	1	1	1	54	373	1	1	560069
3	4	0	0	1	53	402	2	1	561401
4	3	1	1	-1	32	509	2	1	563054
1	3	1	1	1	54	355	1	1	564299
3	3	1	1	-1	34	426	1	0	565539
2	3	1	1	1	54	552	1	1	566944
4	2	0	0	1	53	402	2	1	568342
1	2	1	1	1	52	388	1	1	570006
2	3	1	1	1	54	561	1	1	571643
4	3	1	1	-1	34	452	2	1	573282
2	1	0	0	-1	33	413	1	1	574578
1	1	0	0	-1	31	380	1	1	579698
3	3	1	1	-1	32	467	2	1	581615
3	3	1	1	-1	34	375	2	1	582811
4	3	1	1	-1	34	535	2	1	584229
4	3	1	1	-1	34	372	2	1	585953
3	2	0	0	1	53	494	2	1	587379
4	2	1	1	-1	32	420	2	1	588640
4	2	0	0	1	53	379	2	1	590099
1	2	1	1	1	52	355	1	1	591630
3	4	1	1	-1	34	355	2	1	593009
2	4	0	0	-1	33	410	2	0	594322
3	3	1	1	-1	32	342	2	1	595861
3	3	1	1	-1	34	504	2	1	597423
2	4	1	1	1	54	293	1	1	598616
1	4	0	0	-1	33	371	1	1	599850
4	4	1	1	-1	32	356	1	0	601408
4	4	0	0	1	53	335	2	1	602910
1	3	1	1	1	52	402	1	1	604204
4	3	1	1	-1	34	441	2	1	605867
1	3	1	1	1	54	340	1	1	607239
3	3	1	1	-1	34	388	1	0	608791
2	4	1	1	1	54	530	1	1	610798
4	4	0	0	1	53	429	2	1	612116
3	1	0	0	1	51	435	2	1	613642
2	1	0	0	-1	31	506	1	1	615335
2	4	1	1	1	52	455	1	1	616635
1	4	0	0	-1	33	410	1	1	618517
2	1	0	0	-1	31	389	1	1	620175
1	1	0	0	-1	31	535	1	1	621828
4	1	0	0	1	51	443	2	1	623621
2	1	0	0	-1	31	509	1	1	625043
2	4	1	1	1	52	444	1	1	626818
4	4	0	0	1	53	550	2	1	628629
1	1	0	0	-1	31	467	1	1	630196
2	1	0	0	-1	31	446	1	1	631975
3	3	1	1	-1	32	615	1	0	633832
1	3	1	1	1	54	486	1	1	635807
2	4	1	1	1	54	429	1	1	637709
4	4	0	0	1	53	435	2	1	639551
2	4	1	1	1	52	466	1	1	641056
3	4	0	0	1	53	504	2	1	643061
4	2	0	0	1	51	418	2	1	644346
1	2	1	1	1	52	543	1	1	645866
3	4	1	1	-1	34	520	2	1	647878
3	4	0	0	1	53	501	2	1	649572
1	1	0	0	-1	31	453	1	1	651266
4	1	0	0	1	51	512	2	1	652779
4	3	1	1	-1	32	403	2	1	654094
2	3	1	1	1	54	510	1	1	656043
1	4	1	1	1	54	761	1	1	657881
2	4	0	0	-1	33	427	1	1	661767
1	2	0	0	-1	31	363	1	1	662995
4	2	1	1	-1	32	385	1	0	664651
3	3	1	1	-1	34	439	2	1	666188
4	3	1	1	-1	34	499	2	1	667764
2	3	1	1	1	54	348	1	1	668936
4	3	1	1	-1	34	509	2	1	670903
1	1	0	0	-1	33	386	1	1	672793
1	1	0	0	-1	31	367	1	1	674654
4	3	1	1	-1	32	552	2	1	676685
3	3	1	1	-1	34	496	2	1	678068
3	1	0	0	1	53	413	2	1	679378
2	1	0	0	-1	31	549	1	1	681421
4	2	0	0	1	51	319	2	1	683145
3	2	1	1	-1	32	507	2	1	684685
4	1	0	0	1	53	413	2	1	685953
1	1	0	0	-1	31	414	2	0	687439
3	3	1	1	-1	32	413	1	0	688905
2	3	1	1	1	54	434	1	1	690293
3	4	1	1	-1	34	482	2	1	692097
1	4	0	0	-1	33	459	1	1	693547
3	3	1	1	-1	32	372	2	1	695166
2	3	1	1	1	54	401	1	1	696533
1	3	1	1	1	54	557	1	1	698320
3	3	1	1	-1	34	490	2	1	700186
2	1	0	0	-1	33	387	1	1	701416
2	1	0	0	-1	31	584	1	1	703252
4	1	0	0	1	51	418	2	1	704835
2	1	0	0	-1	31	616	1	1	706737
4	1	0	0	1	51	411	2	1	708133
4	1	0	0	1	51	535	2	1	709766
2	2	0	0	-1	31	547	1	1	711290
4	2	1	1	-1	32	388	2	1	712937
2	1	0	0	-1	33	439	1	1	714420
2	1	0	0	-1	31	388	1	1	716069
3	2	0	0	1	51	354	2	1	717393
3	2	1	1	-1	32	473	2	1	718704
4	4	1	1	-1	34	381	2	1	719939
4	4	0	0	1	53	317	2	1	721152
2	3	1	1	1	52	503	1	1	723103
3	3	1	1	-1	34	435	2	1	725023
3	2	0	0	1	53	667	2	1	726531
2	2	1	1	1	52	457	1	1	727829
1	1	0	0	-1	33	456	1	1	729427
2	1	0	0	-1	31	362	1	1	730617
4	3	1	1	-1	32	554	2	1	732585
4	3	1	1	-1	34	585	2	1	734512
1	3	1	1	1	54	409	1	1	735885
3	3	1	1	-1	34	497	2	1	737547
4	1	0	0	1	53	434	2	1	738820
3	1	0	0	1	51	443	2	1	743552
1	4	1	1	1	52	405	1	1	745453
3	4	0	0	1	53	526	2	1	747363
3	1	0	0	1	51	370	2	1	748635
2	1	0	0	-1	31	426	1	1	750199
1	4	1	1	1	52	405	1	1	751470
3	4	0	0	1	53	382	2	1	753093
3	1	0	0	1	51	333	2	1	754815
2	1	0	0	-1	31	337	1	1	756310
4	4	1	1	-1	32	412	2	1	757609
2	4	0	0	-1	33	365	2	0	759138
4	3	1	1	-1	32	419	2	1	760606
2	3	1	1	1	54	371	1	1	762063
1	2	0	0	-1	33	388	2	0	763862
1	2	1	1	1	52	290	2	0	765591
3	1	0	0	1	53	325	2	1	766910
3	1	0	0	1	51	382	2	1	768309
4	2	0	0	1	51	388	2	1	770101
2	2	1	1	1	52	394	2	0	771708
4	2	0	0	1	53	389	2	1	773599
2	2	1	1	1	52	358	1	1	775200
1	2	0	0	-1	33	380	1	1	776578
2	2	1	1	1	52	416	1	1	778061
3	3	1	1	-1	34	410	2	1	779348
2	3	1	1	1	54	471	1	1	781295
2	4	1	1	1	54	411	1	1	782742
3	4	0	0	1	53	533	2	1	784495
4	3	1	1	-1	32	464	2	1	785886
1	3	1	1	1	54	403	1	1	787101
2	3	1	1	1	54	358	1	1	788283
4	3	1	1	-1	34	396	1	0	790166
4	1	0	0	1	53	597	2	1	791783
2	1	0	0	-1	31	438	1	1	793616
3	3	1	1	-1	32	541	2	1	795477
4	3	1	1	-1	34	496	2	1	797070
3	2	0	0	1	53	576	2	1	798679
1	2	1	1	1	52	429	2	0	800472
1	2	0	0	-1	33	415	1	1	801724
4	2	1	1	-1	32	471	2	1	803206
3	4	1	1	-1	34	552	2	1	804580
2	4	0	0	-1	33	489	1	1	805915
4	2	0	0	1	51	463	2	1	807848
4	2	1	1	-1	32	476	2	1	809449
1	2	0	0	-1	33	486	1	1	811337
3	2	1	1	-1	32	440	2	1	812883
1	1	0	0	-1	33	592	1	1	814953
4	1	0	0	1	51	505	2	1	816416
2	4	1	1	1	52	571	1	1	818058
3	4	0	0	1	53	530	2	1	819571
3	1	0	0	1	51	533	2	1	821301
2	1	0	0	-1	31	483	1	1	825676
