# Supplementary material for: Frequency Band-Specific Electrical Brain Stimulation Modulates Cognitive Control Processes
Source: PLoS One. 2015 Sep 25;10(9):e0138984. doi: 10.1371/journal.pone.0138984 (PMC4583279; doi:10.1371/journal.pone.0138984)
Supplement: S2 File — This zip archive contains the necessary Matlab code, SPSS syntax, SPSS data and raw logfile data to perform the analyses described in the paper. EEG data and Matlab code to extract peak frequencies are available upon request (joramvandriel@gmail.com). (ZIP) [file pone.0138984.s002.zip › S2_File/rawdata/alpha/pp23_simonC2_POST-STIM.txt]

1	3	1	1	1	52	381	1	1	4610
2	3	1	1	1	54	435	1	1	5895
3	3	1	1	-1	34	387	2	1	7377
2	3	1	1	1	54	357	1	1	9156
3	3	1	1	-1	34	317	2	1	10605
2	3	1	1	1	54	397	1	1	11973
4	2	0	0	1	53	446	1	0	13430
2	2	1	1	1	52	382	1	1	15173
3	3	1	1	-1	34	579	2	1	16980
2	3	1	1	1	54	328	1	1	18733
1	4	1	1	1	54	516	1	1	20705
1	4	0	0	-1	33	434	1	1	22471
3	2	0	0	1	51	601	2	1	23882
4	2	1	1	-1	32	418	2	1	25335
2	1	0	0	-1	33	603	1	1	26979
2	1	0	0	-1	31	354	1	1	28639
4	2	0	0	1	51	576	2	1	30113
4	2	1	1	-1	32	360	1	0	31863
3	2	0	0	1	53	433	2	1	33601
2	2	1	1	1	52	660	1	1	35653
2	4	1	1	1	54	406	1	1	37227
3	4	0	0	1	53	432	2	1	38661
4	3	1	1	-1	32	411	2	1	39939
4	3	1	1	-1	34	417	2	1	41210
1	1	0	0	-1	33	778	1	1	42918
1	1	0	0	-1	31	344	1	1	44179
4	1	0	0	1	51	405	2	1	45905
2	1	0	0	-1	31	493	1	1	47726
2	3	1	1	1	52	390	1	1	49565
4	3	1	1	-1	34	427	2	1	51334
2	1	0	0	-1	33	437	1	1	53255
3	1	0	0	1	51	504	2	1	54845
4	3	1	1	-1	32	552	2	1	56614
1	3	1	1	1	54	454	1	1	58187
2	4	1	1	1	54	452	1	1	59890
4	4	0	0	1	53	494	2	1	61378
2	3	1	1	1	52	490	1	1	63027
1	3	1	1	1	54	585	1	1	64657
1	2	0	0	-1	33	384	1	1	66503
4	2	1	1	-1	32	397	2	1	68149
1	4	1	1	1	54	477	1	1	69653
4	4	0	0	1	53	682	2	1	71517
2	2	0	0	-1	31	404	1	1	73025
2	2	1	1	1	52	390	1	1	74614
4	4	1	1	-1	34	413	2	1	76298
3	4	0	0	1	53	455	2	1	78064
3	1	0	0	1	51	413	2	1	79778
2	1	0	0	-1	31	370	1	1	81156
1	3	1	1	1	52	398	1	1	82638
2	3	1	1	1	54	418	1	1	86679
3	3	1	1	-1	34	531	2	1	88098
3	3	1	1	-1	34	533	2	1	89508
1	2	0	0	-1	33	434	1	1	91450
1	2	1	1	1	52	338	1	1	92607
3	4	1	1	-1	34	378	2	1	94281
3	4	0	0	1	53	372	2	1	95645
4	3	1	1	-1	32	359	2	1	97388
3	3	1	1	-1	34	383	2	1	98774
3	1	0	0	1	53	391	2	1	100627
2	1	0	0	-1	31	350	1	1	102231
3	2	0	0	1	51	288	2	1	103349
4	2	1	1	-1	32	444	2	1	104606
2	3	1	1	1	54	464	1	1	106170
2	3	1	1	1	54	448	1	1	107977
1	3	1	1	1	54	484	1	1	109551
2	3	1	1	1	54	561	1	1	111477
4	3	1	1	-1	34	476	2	1	113323
3	3	1	1	-1	34	427	2	1	115100
1	2	0	0	-1	33	531	1	1	116519
2	2	1	1	1	52	460	1	1	118431
2	2	0	0	-1	33	377	1	1	119668
3	2	1	1	-1	32	454	2	1	121612
2	1	0	0	-1	33	369	1	1	123187
3	1	0	0	1	51	471	2	1	124603
2	4	1	1	1	52	444	1	1	126008
2	4	0	0	-1	33	437	1	1	127952
4	4	1	1	-1	32	453	1	0	129259
1	4	0	0	-1	33	367	2	0	131112
2	4	1	1	1	52	351	1	1	132415
3	4	0	0	1	53	412	2	1	133734
2	1	0	0	-1	31	407	1	1	135036
4	1	0	0	1	51	469	2	1	136968
2	4	1	1	1	52	457	1	1	138815
4	4	0	0	1	53	394	2	1	140628
1	3	1	1	1	52	597	1	1	142087
4	3	1	1	-1	34	413	2	1	143889
1	4	1	1	1	54	397	1	1	145302
1	4	0	0	-1	33	443	1	1	147144
4	1	0	0	1	51	316	2	1	148529
1	1	0	0	-1	31	367	1	1	150177
4	3	1	1	-1	32	543	2	1	151789
4	3	1	1	-1	34	403	2	1	153571
3	4	1	1	-1	34	449	2	1	155121
4	4	0	0	1	53	410	2	1	156672
1	3	1	1	1	52	472	1	1	158617
3	3	1	1	-1	34	394	2	1	160510
4	3	1	1	-1	34	420	2	1	161814
3	3	1	1	-1	34	532	2	1	163629
3	4	1	1	-1	34	417	2	1	164970
1	4	0	0	-1	33	576	1	1	170169
1	4	1	1	1	52	468	1	1	171748
4	4	0	0	1	53	366	2	1	173094
4	4	1	1	-1	32	448	2	1	175038
1	4	0	0	-1	33	440	1	1	176466
1	4	1	1	1	52	379	1	1	177714
3	4	0	0	1	53	400	2	1	179296
1	3	1	1	1	52	471	1	1	181108
2	3	1	1	1	54	379	1	1	182971
2	4	1	1	1	54	415	1	1	184404
3	4	0	0	1	53	428	2	1	186170
4	3	1	1	-1	32	350	1	0	187750
1	3	1	1	1	54	359	1	1	189249
1	1	0	0	-1	33	399	1	1	190956
3	1	0	0	1	51	355	2	1	192652
4	1	0	0	1	51	434	2	1	194529
1	1	0	0	-1	31	466	1	1	196372
3	1	0	0	1	51	330	2	1	197994
3	1	0	0	1	51	369	2	1	199378
2	3	1	1	1	52	459	1	1	200991
1	3	1	1	1	54	483	1	1	202338
2	4	1	1	1	54	552	1	1	204052
3	4	0	0	1	53	456	2	1	205890
4	1	0	0	1	51	453	2	1	207559
3	1	0	0	1	51	416	2	1	209392
4	3	1	1	-1	32	625	2	1	210853
1	3	1	1	1	54	399	1	1	212700
2	3	1	1	1	54	437	1	1	214396
4	3	1	1	-1	34	455	2	1	215856
3	3	1	1	-1	34	622	2	1	217464
1	3	1	1	1	54	555	1	1	218908
2	2	0	0	-1	33	457	1	1	220372
2	2	1	1	1	52	436	1	1	222004
3	3	1	1	-1	34	414	2	1	223561
4	3	1	1	-1	34	511	1	0	225355
4	2	0	0	1	53	467	2	1	226930
3	2	1	1	-1	32	469	2	1	228314
4	1	0	0	1	53	507	2	1	230203
4	1	0	0	1	51	460	2	1	231811
1	2	0	0	-1	31	463	1	1	233210
4	2	1	1	-1	32	580	2	1	234749
4	1	0	0	1	53	406	2	1	236510
1	1	0	0	-1	31	418	1	1	238161
1	1	0	0	-1	31	323	1	1	239844
4	1	0	0	1	51	329	2	1	241590
3	4	1	1	-1	32	420	2	1	243330
2	4	0	0	-1	33	542	1	1	244947
4	2	0	0	1	51	419	2	1	246426
3	2	1	1	-1	32	433	2	1	247851
3	2	0	0	1	53	391	2	1	249566
1	2	1	1	1	52	389	2	0	253174
3	1	0	0	1	53	366	2	1	254822
4	1	0	0	1	51	388	2	1	256273
3	4	1	1	-1	32	426	2	1	257707
2	4	0	0	-1	33	474	1	1	259442
1	2	0	0	-1	31	375	2	0	260896
2	2	1	1	1	52	483	1	1	262692
3	3	1	1	-1	34	333	2	1	263963
4	3	1	1	-1	34	442	2	1	265805
3	4	1	1	-1	34	389	2	1	267387
4	4	0	0	1	53	432	2	1	269215
4	4	1	1	-1	32	405	2	1	271068
1	4	0	0	-1	33	523	1	1	273095
4	1	0	0	1	51	580	2	1	275093
1	1	0	0	-1	31	407	1	1	276351
2	1	0	0	-1	31	572	1	1	277762
1	1	0	0	-1	31	500	1	1	279233
3	2	0	0	1	51	396	2	1	280891
4	2	1	1	-1	32	602	2	1	282919
1	2	0	0	-1	33	425	1	1	284225
4	2	1	1	-1	32	391	2	1	285802
4	1	0	0	1	53	393	2	1	287327
1	1	0	0	-1	31	571	1	1	289335
3	2	0	0	1	51	463	2	1	290662
4	2	1	1	-1	32	478	2	1	292529
2	1	0	0	-1	33	483	1	1	294218
2	1	0	0	-1	31	413	1	1	295660
4	4	1	1	-1	32	513	2	1	297043
2	4	0	0	-1	33	521	1	1	298999
4	4	1	1	-1	32	499	2	1	300359
4	4	0	0	1	53	428	2	1	301957
1	1	0	0	-1	31	435	1	1	303267
4	1	0	0	1	51	443	2	1	304698
1	1	0	0	-1	31	427	1	1	306048
1	1	0	0	-1	31	453	1	1	307329
4	2	0	0	1	51	448	2	1	309006
2	2	1	1	1	52	423	1	1	310768
3	3	1	1	-1	34	474	2	1	312722
4	3	1	1	-1	34	491	2	1	314700
2	2	0	0	-1	33	529	1	1	316091
3	2	1	1	-1	32	428	2	1	317889
1	1	0	0	-1	33	451	1	1	319773
3	1	0	0	1	51	412	2	1	321529
4	4	1	1	-1	32	491	2	1	323513
1	4	0	0	-1	33	383	1	1	324758
2	1	0	0	-1	31	377	1	1	326183
3	1	0	0	1	51	436	2	1	327713
2	4	1	1	1	52	387	1	1	329256
3	4	0	0	1	53	419	2	1	331097
4	3	1	1	-1	32	485	2	1	332845
2	3	1	1	1	54	550	1	1	338113
4	2	0	0	1	53	501	2	1	339638
2	2	1	1	1	52	413	1	1	341412
2	4	1	1	1	54	383	1	1	342793
1	4	0	0	-1	33	349	2	0	344373
1	2	0	0	-1	31	407	1	1	345935
3	2	1	1	-1	32	412	2	1	347176
2	2	0	0	-1	33	453	1	1	348769
3	2	1	1	-1	32	514	2	1	350415
4	1	0	0	1	53	512	2	1	352296
2	1	0	0	-1	31	493	1	1	354073
2	1	0	0	-1	31	343	1	1	355356
3	1	0	0	1	51	394	2	1	356885
1	1	0	0	-1	31	385	1	1	358321
1	1	0	0	-1	31	397	1	1	360071
4	4	1	1	-1	32	386	2	1	361499
2	4	0	0	-1	33	411	1	1	362823
4	2	0	0	1	51	458	2	1	364665
1	2	1	1	1	52	377	1	1	366519
2	4	1	1	1	54	455	1	1	368033
1	4	0	0	-1	33	465	1	1	369935
1	1	0	0	-1	31	328	1	1	371684
4	1	0	0	1	51	571	2	1	373218
4	3	1	1	-1	32	583	2	1	375048
2	3	1	1	1	54	370	1	1	376320
4	1	0	0	1	53	354	2	1	377579
1	1	0	0	-1	31	483	1	1	378882
3	4	1	1	-1	32	810	2	1	381063
2	4	0	0	-1	33	392	1	1	382844
4	3	1	1	-1	32	405	2	1	384338
1	3	1	1	1	54	438	1	1	386009
4	2	0	0	1	53	359	2	1	387821
3	2	1	1	-1	32	482	2	1	389458
1	3	1	1	1	54	500	1	1	391158
3	3	1	1	-1	34	487	2	1	392776
1	3	1	1	1	54	487	1	1	394552
4	3	1	1	-1	34	479	2	1	396463
4	1	0	0	1	53	394	2	1	397757
3	1	0	0	1	51	458	2	1	399065
1	4	1	1	1	52	466	1	1	400619
1	4	0	0	-1	33	581	1	1	402047
4	2	0	0	1	51	430	2	1	403315
3	2	1	1	-1	32	431	2	1	404799
2	2	0	0	-1	33	439	1	1	406658
3	2	1	1	-1	32	462	2	1	408562
4	3	1	1	-1	34	523	2	1	410425
4	3	1	1	-1	34	447	2	1	412277
1	2	0	0	-1	33	449	1	1	413844
4	2	1	1	-1	32	539	2	1	415314
4	1	0	0	1	53	454	2	1	416713
3	1	0	0	1	51	454	2	1	420777
1	2	0	0	-1	31	350	1	1	422526
4	2	1	1	-1	32	375	2	1	424288
1	3	1	1	1	54	400	1	1	425887
2	3	1	1	1	54	485	1	1	427621
1	4	1	1	1	54	526	1	1	429143
3	4	0	0	1	53	515	2	1	430518
1	3	1	1	1	52	584	1	1	432145
3	3	1	1	-1	34	472	2	1	433855
4	1	0	0	1	53	839	1	0	435551
4	1	0	0	1	51	428	2	1	437252
1	3	1	1	1	52	370	1	1	438441
4	3	1	1	-1	34	402	2	1	440011
3	2	0	0	1	53	461	2	1	441857
2	2	1	1	1	52	401	1	1	443321
4	4	1	1	-1	34	449	2	1	444618
4	4	0	0	1	53	453	2	1	446086
1	2	0	0	-1	31	459	1	1	447513
4	2	1	1	-1	32	490	2	1	449445
4	4	1	1	-1	34	466	2	1	450745
1	4	0	0	-1	33	591	1	1	452594
4	2	0	0	1	51	483	2	1	454544
2	2	1	1	1	52	556	1	1	456214
1	2	0	0	-1	33	705	2	0	458287
2	2	1	1	1	52	325	2	0	459841
1	1	0	0	-1	33	425	1	1	461598
3	1	0	0	1	51	419	2	1	463442
2	3	1	1	1	52	495	1	1	465430
2	3	1	1	1	54	602	1	1	467448
3	3	1	1	-1	34	420	1	0	469015
4	3	1	1	-1	34	432	2	1	470518
2	2	0	0	-1	33	574	1	1	471921
4	2	1	1	-1	32	340	1	0	473175
3	2	0	0	1	53	428	2	1	474902
4	2	1	1	-1	32	387	2	1	476409
1	4	1	1	1	54	457	1	1	478121
1	4	0	0	-1	33	403	1	1	479433
4	4	1	1	-1	32	430	2	1	480741
1	4	0	0	-1	33	590	1	1	482349
3	1	0	0	1	51	484	2	1	483897
1	1	0	0	-1	31	420	1	1	485462
4	1	0	0	1	51	443	2	1	486939
1	1	0	0	-1	31	414	1	1	488668
1	1	0	0	-1	31	311	1	1	489856
3	1	0	0	1	51	414	2	1	491659
1	1	0	0	-1	31	390	1	1	492994
3	1	0	0	1	51	289	2	1	494284
3	3	1	1	-1	32	509	2	1	496120
2	3	1	1	1	54	515	1	1	497597
3	4	1	1	-1	34	609	2	1	499101
4	4	0	0	1	53	457	2	1	504334
4	1	0	0	1	51	371	2	1	505707
1	1	0	0	-1	31	457	1	1	507276
4	2	0	0	1	51	419	2	1	508595
1	2	1	1	1	52	550	1	1	510222
1	3	1	1	1	54	488	1	1	511877
2	3	1	1	1	54	661	1	1	514003
1	1	0	0	-1	33	427	1	1	515754
4	1	0	0	1	51	401	2	1	517049
4	1	0	0	1	51	463	2	1	518845
2	1	0	0	-1	31	446	1	1	520578
2	1	0	0	-1	31	402	1	1	521923
3	1	0	0	1	51	441	1	0	523852
2	4	1	1	1	52	468	1	1	525316
1	4	0	0	-1	33	416	1	1	526626
1	1	0	0	-1	31	678	1	1	528260
4	1	0	0	1	51	402	2	1	529569
4	3	1	1	-1	32	426	2	1	531502
2	3	1	1	1	54	367	1	1	532758
4	1	0	0	1	53	468	2	1	534437
3	1	0	0	1	51	464	2	1	536367
4	2	0	0	1	51	461	2	1	537729
4	2	1	1	-1	32	584	2	1	539690
1	3	1	1	1	54	440	1	1	541310
1	3	1	1	1	54	470	1	1	543213
4	4	1	1	-1	34	571	2	1	545099
1	4	0	0	-1	33	644	1	1	546827
3	3	1	1	-1	32	560	2	1	548719
2	3	1	1	1	54	442	1	1	549995
1	2	0	0	-1	33	486	1	1	551516
2	2	1	1	1	52	385	1	1	552795
2	3	1	1	1	54	363	1	1	554487
1	3	1	1	1	54	429	1	1	555891
4	2	0	0	1	53	800	1	0	557871
4	2	1	1	-1	32	614	2	1	559406
3	2	0	0	1	53	721	2	1	561524
2	2	1	1	1	52	466	1	1	563276
3	4	1	1	-1	34	569	2	1	564986
3	4	0	0	1	53	546	2	1	566795
4	4	1	1	-1	32	494	2	1	568236
1	4	0	0	-1	33	628	1	1	569706
3	4	1	1	-1	32	647	2	1	571643
3	4	0	0	1	53	831	2	1	573504
2	4	1	1	1	52	424	1	1	574973
3	4	0	0	1	53	804	2	1	577228
4	4	1	1	-1	32	459	2	1	578949
3	4	0	0	1	53	542	2	1	580744
1	1	0	0	-1	31	575	1	1	582821
2	1	0	0	-1	31	507	1	1	584732
4	3	1	1	-1	32	515	2	1	586205
4	3	1	1	-1	34	587	2	1	590578
1	2	0	0	-1	33	417	1	1	592346
1	2	1	1	1	52	380	1	1	593770
4	2	0	0	1	53	579	2	1	595334
3	2	1	1	-1	32	392	2	1	596899
4	1	0	0	1	53	399	2	1	598280
4	1	0	0	1	51	431	2	1	599831
1	2	0	0	-1	31	370	1	1	601279
2	2	1	1	1	52	555	1	1	603286
3	2	0	0	1	53	465	2	1	605177
1	2	1	1	1	52	365	1	1	606915
1	1	0	0	-1	33	491	1	1	608374
4	1	0	0	1	51	475	2	1	610349
1	1	0	0	-1	31	429	1	1	611861
2	1	0	0	-1	31	400	1	1	613303
4	1	0	0	1	51	454	2	1	614703
2	1	0	0	-1	31	433	1	1	616243
1	3	1	1	1	52	428	1	1	617858
4	3	1	1	-1	34	505	2	1	619299
1	2	0	0	-1	33	394	2	0	620937
1	2	1	1	1	52	371	1	1	622336
4	4	1	1	-1	34	456	2	1	623981
1	4	0	0	-1	33	497	1	1	625870
2	3	1	1	1	52	386	1	1	627538
1	3	1	1	1	54	410	1	1	629371
2	2	0	0	-1	33	532	1	1	630734
3	2	1	1	-1	32	556	2	1	632260
3	3	1	1	-1	34	631	2	1	634095
2	3	1	1	1	54	424	1	1	635680
3	1	0	0	1	53	549	2	1	637226
4	1	0	0	1	51	566	2	1	639234
4	3	1	1	-1	32	449	2	1	640937
1	3	1	1	1	54	404	1	1	642426
4	2	0	0	1	53	505	2	1	644350
2	2	1	1	1	52	403	1	1	645990
1	3	1	1	1	54	492	1	1	647923
1	3	1	1	1	54	424	1	1	649189
3	2	0	0	1	53	601	2	1	650811
4	2	1	1	-1	32	591	2	1	652235
4	4	1	1	-1	34	547	2	1	654213
1	4	0	0	-1	33	392	1	1	655603
4	2	0	0	1	51	457	2	1	657159
2	2	1	1	1	52	446	1	1	658804
1	1	0	0	-1	33	757	1	1	660988
2	1	0	0	-1	31	493	1	1	662379
3	3	1	1	-1	32	578	2	1	664292
1	3	1	1	1	54	460	1	1	665939
1	1	0	0	-1	33	389	1	1	667181
4	1	0	0	1	51	811	2	1	669121
4	3	1	1	-1	32	409	2	1	670527
3	3	1	1	-1	34	436	2	1	674311
2	4	1	1	1	54	520	1	1	676119
2	4	0	0	-1	33	652	1	1	678160
1	3	1	1	1	52	370	1	1	679644
2	3	1	1	1	54	361	1	1	681401
1	4	1	1	1	54	383	1	1	682918
4	4	0	0	1	53	527	2	1	684480
4	3	1	1	-1	32	384	2	1	686293
2	3	1	1	1	54	429	1	1	688225
4	3	1	1	-1	34	376	2	1	689627
4	3	1	1	-1	34	387	2	1	691140
3	3	1	1	-1	34	415	2	1	692913
2	3	1	1	1	54	497	1	1	694863
4	4	1	1	-1	34	420	1	0	696745
3	4	0	0	1	53	467	2	1	698589
3	4	1	1	-1	32	418	2	1	700160
4	4	0	0	1	53	416	2	1	701493
4	1	0	0	1	51	414	2	1	702873
3	1	0	0	1	51	423	2	1	704590
2	2	0	0	-1	31	556	1	1	706374
4	2	1	1	-1	32	529	2	1	708142
4	2	0	0	1	53	717	2	1	709972
3	2	1	1	-1	32	433	2	1	711311
3	3	1	1	-1	34	404	2	1	712779
1	3	1	1	1	54	577	1	1	714739
2	4	1	1	1	54	498	2	0	716346
4	4	0	0	1	53	419	2	1	717858
1	3	1	1	1	52	458	1	1	719326
4	3	1	1	-1	34	421	2	1	720772
1	3	1	1	1	54	491	1	1	722138
4	3	1	1	-1	34	441	2	1	723843
1	2	0	0	-1	33	406	1	1	725092
3	2	1	1	-1	32	585	2	1	727174
4	2	0	0	1	53	517	2	1	728552
4	2	1	1	-1	32	405	2	1	730025
2	4	1	1	1	54	477	1	1	731997
1	4	0	0	-1	33	412	1	1	733562
4	2	0	0	1	51	398	2	1	734819
3	2	1	1	-1	32	466	2	1	736226
2	4	1	1	1	54	417	1	1	738057
4	4	0	0	1	53	383	2	1	739584
4	4	1	1	-1	32	377	1	0	740859
2	4	0	0	-1	33	495	1	1	742523
1	4	1	1	1	52	384	1	1	744321
3	4	0	0	1	53	393	2	1	745713
4	4	1	1	-1	32	423	1	0	747047
4	4	0	0	1	53	394	2	1	748466
3	4	1	1	-1	32	435	1	0	750377
2	4	0	0	-1	33	465	1	1	752080
3	3	1	1	-1	32	338	2	1	753481
1	3	1	1	1	54	469	1	1	756843
4	4	1	1	-1	34	400	2	1	758470
2	4	0	0	-1	33	472	1	1	760025
2	2	0	0	-1	31	564	1	1	761821
3	2	1	1	-1	32	503	2	1	763823
1	2	0	0	-1	33	454	2	0	765313
1	2	1	1	1	52	383	1	1	766740
3	2	0	0	1	53	285	2	1	768458
1	2	1	1	1	52	565	1	1	770318
1	1	0	0	-1	33	354	1	1	772017
4	1	0	0	1	51	489	2	1	773816
3	2	0	0	1	51	494	2	1	775662
2	2	1	1	1	52	347	1	1	777372
1	3	1	1	1	54	361	1	1	779125
1	3	1	1	1	54	426	1	1	780998
2	4	1	1	1	54	369	1	1	782351
1	4	0	0	-1	33	374	1	1	784217
1	2	0	0	-1	31	371	1	1	785595
4	2	1	1	-1	32	485	2	1	787023
1	4	1	1	1	54	366	1	1	788604
1	4	0	0	-1	33	364	1	1	790283
2	1	0	0	-1	31	510	1	1	791787
3	1	0	0	1	51	468	1	0	793662
4	2	0	0	1	51	503	2	1	795071
2	2	1	1	1	52	389	2	0	796593
1	1	0	0	-1	33	390	1	1	798142
1	1	0	0	-1	31	585	1	1	800137
2	1	0	0	-1	31	449	1	1	801482
2	1	0	0	-1	31	448	1	1	802741
3	2	0	0	1	51	452	2	1	804322
3	2	1	1	-1	32	684	2	1	806329
1	2	0	0	-1	33	417	2	0	807669
4	2	1	1	-1	32	462	2	1	809070
1	1	0	0	-1	33	498	1	1	810921
4	1	0	0	1	51	453	2	1	812578
4	1	0	0	1	51	377	2	1	814277
1	1	0	0	-1	31	445	1	1	815612
3	1	0	0	1	51	441	2	1	816976
2	1	0	0	-1	31	487	1	1	818683
3	4	1	1	-1	32	507	2	1	820048
1	4	0	0	-1	33	525	1	1	821649
3	4	1	1	-1	32	467	2	1	823027
2	4	0	0	-1	33	549	1	1	824783
1	3	1	1	1	52	484	1	1	826683
3	3	1	1	-1	34	510	2	1	828394
3	1	0	0	1	53	468	2	1	829712
1	1	0	0	-1	31	604	1	1	831735
2	3	1	1	1	52	642	1	1	833831
2	3	1	1	1	54	503	1	1	835659
4	1	0	0	1	53	462	2	1	837000
4	1	0	0	1	51	820	2	1	840345
