# Supplementary material for: Frequency Band-Specific Electrical Brain Stimulation Modulates Cognitive Control Processes
Source: PLoS One. 2015 Sep 25;10(9):e0138984. doi: 10.1371/journal.pone.0138984 (PMC4583279; doi:10.1371/journal.pone.0138984)
Supplement: S2 File — This zip archive contains the necessary Matlab code, SPSS syntax, SPSS data and raw logfile data to perform the analyses described in the paper. EEG data and Matlab code to extract peak frequencies are available upon request (joramvandriel@gmail.com). (ZIP) [file pone.0138984.s002.zip › S2_File/rawdata/alpha/pp24_simonA1_PRE-STIM_EEG.txt]

2	2	0	0	1	51	554	1	1	8271
4	2	1	1	1	52	479	2	1	10035
4	3	1	1	1	54	413	2	1	11649
2	3	1	1	-1	34	487	1	1	13174
4	4	1	1	1	54	449	2	1	14445
2	4	0	0	1	53	355	1	1	15965
4	1	0	0	-1	31	421	2	1	17787
1	1	0	0	1	51	605	1	1	19233
2	4	1	1	-1	32	588	1	1	21203
4	4	0	0	-1	33	380	2	1	22612
1	3	1	1	-1	32	442	1	1	24100
1	3	1	1	-1	34	420	1	1	25562
4	1	0	0	-1	33	391	2	1	27077
1	1	0	0	1	51	292	1	1	28633
2	1	0	0	1	51	351	1	1	30281
3	1	0	0	-1	31	414	2	1	31576
2	3	1	1	-1	32	562	1	1	33595
4	3	1	1	1	54	484	2	1	35345
3	1	0	0	-1	33	526	2	1	36896
4	1	0	0	-1	31	491	2	1	38281
2	3	1	1	-1	32	533	1	1	40225
2	3	1	1	-1	34	486	1	1	42215
3	2	0	0	-1	33	359	2	1	43883
1	2	1	1	-1	32	427	1	1	45122
1	4	1	1	-1	34	838	1	1	47078
4	4	0	0	-1	33	511	2	1	48996
4	3	1	1	1	52	505	2	1	50386
3	3	1	1	1	54	566	2	1	52229
3	4	1	1	1	54	397	2	1	53572
4	4	0	0	-1	33	494	2	1	54963
4	4	1	1	1	52	475	2	1	56270
3	4	0	0	-1	33	364	2	1	57903
4	3	1	1	1	52	641	2	1	59642
1	3	1	1	-1	34	528	1	1	61377
4	2	0	0	-1	33	440	2	1	63118
2	2	1	1	-1	32	501	1	1	64708
2	3	1	1	-1	34	764	1	1	66809
1	3	1	1	-1	34	389	1	1	68055
3	4	1	1	1	54	525	2	1	69525
4	4	0	0	-1	33	383	2	1	71091
3	3	1	1	1	52	409	2	1	72591
4	3	1	1	1	54	488	2	1	73900
4	4	1	1	1	54	437	2	1	75764
3	4	0	0	-1	33	644	2	1	77570
4	2	0	0	-1	31	454	2	1	79507
1	2	1	1	-1	32	491	1	1	81142
3	2	0	0	-1	33	474	2	1	82682
4	2	1	1	1	52	501	2	1	84558
2	4	1	1	-1	34	460	1	1	85900
2	4	0	0	1	53	537	1	1	91709
1	3	1	1	-1	32	609	1	1	93588
4	3	1	1	1	54	500	2	1	95244
3	4	1	1	1	54	481	2	1	96942
1	4	0	0	1	53	309	1	1	98187
2	3	1	1	-1	32	750	1	1	100163
2	3	1	1	-1	34	598	1	1	102213
3	1	0	0	-1	33	511	2	1	104221
1	1	0	0	1	51	371	1	1	105924
4	4	1	1	1	52	463	2	1	107258
4	4	0	0	-1	33	535	2	1	109075
2	4	1	1	-1	32	441	1	1	110453
3	4	0	0	-1	33	644	2	1	112007
3	3	1	1	1	52	555	2	1	113993
2	3	1	1	-1	34	448	1	1	115913
2	3	1	1	-1	34	543	1	1	117790
3	3	1	1	1	54	417	2	1	119557
1	2	0	0	1	53	506	1	1	120923
4	2	1	1	1	52	545	2	1	122399
2	1	0	0	1	53	771	1	1	124582
1	1	0	0	1	51	412	1	1	125914
2	4	1	1	-1	32	567	1	1	127774
3	4	0	0	-1	33	412	2	1	129662
1	1	0	0	1	51	0	0	0	133569
1	1	0	0	1	51	428	1	1	135223
4	2	0	0	-1	31	442	2	1	136490
1	2	1	1	-1	32	467	1	1	137984
1	3	1	1	-1	34	433	1	1	139685
3	3	1	1	1	54	626	2	1	141341
1	4	1	1	-1	34	742	1	1	143305
1	4	0	0	1	53	381	1	1	144999
3	4	1	1	1	52	548	2	1	146609
3	4	0	0	-1	33	424	2	1	148489
4	1	0	0	-1	31	517	2	1	150266
2	1	0	0	1	51	437	1	1	151872
3	4	1	1	1	52	524	2	1	153581
4	4	0	0	-1	33	436	2	1	155000
3	4	1	1	1	52	496	2	1	156975
3	4	0	0	-1	33	350	2	1	158465
1	3	1	1	-1	32	462	1	1	160262
4	3	1	1	1	54	451	2	1	162170
3	2	0	0	-1	33	518	2	1	163555
1	2	1	1	-1	32	498	1	1	165246
4	2	0	0	-1	33	541	2	1	167095
1	2	1	1	-1	32	478	1	1	168912
4	1	0	0	-1	33	418	2	1	170410
4	1	0	0	-1	31	363	2	1	171960
1	1	0	0	1	51	310	1	1	173183
3	1	0	0	-1	31	444	2	1	174639
1	3	1	1	-1	32	330	2	0	175988
1	3	1	1	-1	34	493	1	1	180117
4	1	0	0	-1	33	525	2	1	182101
2	1	0	0	1	51	455	1	1	183898
2	4	1	1	-1	32	436	1	1	185816
3	4	0	0	-1	33	425	2	1	187139
2	4	1	1	-1	32	392	2	0	188573
2	4	0	0	1	53	518	1	1	190148
1	1	0	0	1	51	482	1	1	191509
4	1	0	0	-1	31	353	2	1	193356
3	4	1	1	1	52	551	2	1	194894
1	4	0	0	1	53	458	1	1	196507
1	1	0	0	1	51	343	1	1	197721
4	1	0	0	-1	31	480	2	1	199316
1	1	0	0	1	51	317	1	1	200527
2	1	0	0	1	51	380	1	1	202014
2	2	0	0	1	51	325	1	1	203833
3	2	1	1	1	52	372	1	0	205491
3	4	1	1	1	54	527	2	1	207380
4	4	0	0	-1	33	620	2	1	208954
4	2	0	0	-1	31	430	2	1	210526
1	2	1	1	-1	32	475	1	1	212319
3	2	0	0	-1	33	724	2	1	214168
3	2	1	1	1	52	524	2	1	215660
4	3	1	1	1	54	502	2	1	217146
2	3	1	1	-1	34	442	1	1	218900
4	1	0	0	-1	33	495	2	1	220255
2	1	0	0	1	51	479	1	1	221595
1	3	1	1	-1	32	582	1	1	223579
1	3	1	1	-1	34	485	1	1	225315
4	4	1	1	1	54	478	2	1	226734
3	4	0	0	-1	33	897	2	1	228545
4	3	1	1	1	52	756	2	1	230475
2	3	1	1	-1	34	498	1	1	232017
3	2	0	0	-1	33	563	2	1	233732
2	2	1	1	-1	32	790	1	1	236016
3	3	1	1	1	54	444	1	0	237756
2	3	1	1	-1	34	874	1	1	239808
4	1	0	0	-1	33	456	2	1	241072
2	1	0	0	1	51	600	1	1	243100
3	1	0	0	-1	31	489	2	1	244595
3	1	0	0	-1	31	400	2	1	245910
2	1	0	0	1	51	539	1	1	247385
2	1	0	0	1	51	416	1	1	248967
4	2	0	0	-1	31	444	2	1	250395
4	2	1	1	1	52	563	2	1	251919
1	3	1	1	-1	34	499	1	1	253472
1	3	1	1	-1	34	408	1	1	255338
2	1	0	0	1	53	454	1	1	257231
1	1	0	0	1	51	500	1	1	258613
1	2	0	0	1	51	352	1	1	259998
3	2	1	1	1	52	522	2	1	264971
4	4	1	1	1	54	483	2	1	266337
2	4	0	0	1	53	626	1	1	268233
4	2	0	0	-1	31	505	2	1	270094
4	2	1	1	1	52	362	1	0	271961
2	1	0	0	1	53	488	1	1	273470
1	1	0	0	1	51	431	1	1	275329
4	4	1	1	1	52	469	2	1	276732
2	4	0	0	1	53	464	1	1	278055
3	1	0	0	-1	31	512	2	1	279512
2	1	0	0	1	51	769	1	1	281742
3	1	0	0	-1	31	467	2	1	283216
2	1	0	0	1	51	530	1	1	284661
4	2	0	0	-1	31	511	2	1	286220
1	2	1	1	-1	32	456	1	1	288139
4	1	0	0	-1	33	409	2	1	289408
1	1	0	0	1	51	517	1	1	291010
3	2	0	0	-1	31	387	2	1	292406
2	2	1	1	-1	32	672	1	1	294398
4	4	1	1	1	54	316	2	1	296043
4	4	0	0	-1	33	591	2	1	297580
1	1	0	0	1	51	720	1	1	299556
4	1	0	0	-1	31	445	2	1	301393
1	3	1	1	-1	32	583	1	1	303130
4	3	1	1	1	54	535	2	1	305165
1	2	0	0	1	53	438	1	1	306979
4	2	1	1	1	52	485	2	1	308583
3	1	0	0	-1	33	615	2	1	310479
4	1	0	0	-1	31	385	2	1	312201
3	3	1	1	1	52	526	2	1	313937
2	3	1	1	-1	34	518	1	1	315519
1	3	1	1	-1	34	697	1	1	317306
4	3	1	1	1	54	523	2	1	319067
2	1	0	0	1	53	744	1	1	321139
2	1	0	0	1	51	493	1	1	322960
3	3	1	1	1	52	659	2	1	325034
3	3	1	1	1	54	621	2	1	326754
2	1	0	0	1	53	738	1	1	328635
4	1	0	0	-1	31	508	2	1	330235
2	2	0	0	1	51	928	1	1	332572
2	2	1	1	-1	32	593	1	1	334309
3	3	1	1	1	54	510	2	1	335755
2	3	1	1	-1	34	652	1	1	337221
1	1	0	0	1	53	575	1	1	338831
3	1	0	0	-1	31	392	2	1	340669
4	2	0	0	-1	31	479	2	1	342069
1	2	1	1	-1	32	445	1	1	343755
4	3	1	1	1	54	502	2	1	345362
3	3	1	1	1	54	674	2	1	346885
1	4	1	1	-1	34	550	1	1	348436
2	4	0	0	1	53	340	1	1	353082
4	2	0	0	-1	31	566	2	1	354750
2	2	1	1	-1	32	455	1	1	356205
2	3	1	1	-1	34	483	1	1	357972
1	3	1	1	-1	34	443	1	1	359610
3	1	0	0	-1	33	476	2	1	361477
2	1	0	0	1	51	376	1	1	362792
1	2	0	0	1	51	602	1	1	364541
1	2	1	1	-1	32	436	1	1	365889
2	1	0	0	1	53	478	1	1	367793
4	1	0	0	-1	31	513	2	1	369335
4	3	1	1	1	52	505	2	1	371151
1	3	1	1	-1	34	365	1	1	372853
3	2	0	0	-1	33	435	2	1	374627
2	2	1	1	-1	32	502	1	1	376005
1	2	0	0	1	53	751	1	1	377581
1	2	1	1	-1	32	549	1	1	378955
4	2	0	0	-1	33	492	2	1	380346
3	2	1	1	1	52	551	2	1	381791
4	4	1	1	1	54	403	2	1	383402
1	4	0	0	1	53	345	1	1	385080
1	3	1	1	-1	32	539	1	1	386468
2	3	1	1	-1	34	949	1	1	388557
3	1	0	0	-1	33	342	2	1	389943
3	1	0	0	-1	31	343	2	1	391571
4	2	0	0	-1	31	299	2	1	393071
1	2	1	1	-1	32	388	1	1	394572
4	1	0	0	-1	33	556	2	1	396126
1	1	0	0	1	51	580	1	1	397637
1	4	1	1	-1	32	508	1	1	399477
4	4	0	0	-1	33	562	2	1	400846
1	1	0	0	1	51	387	1	1	402644
3	1	0	0	-1	31	547	2	1	404064
3	4	1	1	1	52	465	2	1	405391
4	4	0	0	-1	33	347	2	1	406954
1	4	1	1	-1	32	562	1	1	408988
4	4	0	0	-1	33	429	2	1	410505
2	1	0	0	1	51	542	1	1	411989
3	1	0	0	-1	31	769	2	1	413795
2	3	1	1	-1	32	483	1	1	415540
2	3	1	1	-1	34	328	1	1	417175
1	4	1	1	-1	34	410	1	1	418761
3	4	0	0	-1	33	545	2	1	420568
1	2	0	0	1	51	467	1	1	421935
3	2	1	1	1	52	541	2	1	423397
3	2	0	0	-1	33	451	2	1	425306
2	2	1	1	-1	32	617	1	1	427193
2	1	0	0	1	53	358	1	1	428373
1	1	0	0	1	51	764	1	1	430438
2	1	0	0	1	51	358	1	1	432296
1	1	0	0	1	51	371	1	1	437445
1	4	1	1	-1	32	490	1	1	439196
2	4	0	0	1	53	399	1	1	441086
1	2	0	0	1	51	412	1	1	442406
1	2	1	1	-1	32	430	1	1	443969
4	3	1	1	1	54	425	2	1	445625
1	3	1	1	-1	34	457	1	1	447024
4	3	1	1	1	54	404	1	0	448584
2	3	1	1	-1	34	619	1	1	450034
4	2	0	0	-1	33	452	2	1	451348
2	2	1	1	-1	32	465	1	1	452630
1	2	0	0	1	53	456	1	1	454048
4	2	1	1	1	52	460	2	1	455796
3	4	1	1	1	54	366	2	1	457540
4	4	0	0	-1	33	397	2	1	459279
4	2	0	0	-1	31	380	2	1	460880
1	2	1	1	-1	32	473	1	1	462191
3	2	0	0	-1	33	627	2	1	463761
2	2	1	1	-1	32	790	1	1	466047
4	4	1	1	1	54	446	2	1	467846
3	4	0	0	-1	33	337	2	1	469260
3	3	1	1	1	52	594	2	1	471328
2	3	1	1	-1	34	388	1	1	473175
3	4	1	1	1	54	369	1	0	474811
4	4	0	0	-1	33	412	2	1	476399
1	4	1	1	-1	32	499	1	1	478293
1	4	0	0	1	53	573	1	1	479734
4	2	0	0	-1	31	739	2	1	481330
2	2	1	1	-1	32	472	1	1	482815
2	4	1	1	-1	34	408	1	1	484522
1	4	0	0	1	53	467	1	1	486476
2	3	1	1	-1	32	671	1	1	488099
4	3	1	1	1	54	569	2	1	489673
3	4	1	1	1	54	584	2	1	491424
2	4	0	0	1	53	401	1	1	492837
3	1	0	0	-1	31	0	0	0	496576
2	1	0	0	1	51	404	1	1	498464
4	4	1	1	1	52	574	2	1	499851
1	4	0	0	1	53	481	1	1	501410
4	3	1	1	1	52	508	2	1	503125
3	3	1	1	1	54	519	1	0	504544
3	4	1	1	1	54	553	2	1	506365
2	4	0	0	1	53	380	1	1	507718
2	3	1	1	-1	32	552	1	1	509612
4	3	1	1	1	54	516	2	1	511630
3	1	0	0	-1	33	978	2	1	513441
1	1	0	0	1	51	582	1	1	515153
4	4	1	1	1	52	565	2	1	517103
2	4	0	0	1	53	675	1	1	519128
3	1	0	0	-1	31	628	2	1	521144
4	1	0	0	-1	31	369	2	1	529632
4	3	1	1	1	52	544	2	1	531449
3	3	1	1	1	54	730	2	1	533542
4	2	0	0	-1	33	475	2	1	535244
1	2	1	1	-1	32	534	1	1	536961
3	3	1	1	1	54	612	2	1	538631
3	3	1	1	1	54	552	2	1	540232
1	4	1	1	-1	34	562	1	1	541987
4	4	0	0	-1	33	488	2	1	543752
4	4	1	1	1	52	511	2	1	545646
1	4	0	0	1	53	581	1	1	547432
3	2	0	0	-1	31	528	2	1	549200
1	2	1	1	-1	32	445	1	1	551096
2	1	0	0	1	53	481	1	1	552733
1	1	0	0	1	51	783	1	1	554560
1	1	0	0	1	51	459	1	1	556256
4	1	0	0	-1	31	362	2	1	557810
1	1	0	0	1	51	432	1	1	559372
3	1	0	0	-1	31	436	2	1	561156
3	3	1	1	1	52	568	2	1	562534
2	3	1	1	-1	34	582	1	1	564509
4	2	0	0	-1	33	511	2	1	566065
4	2	1	1	1	52	458	2	1	567668
2	2	0	0	1	53	573	1	1	569666
1	2	1	1	-1	32	399	1	1	571454
2	4	1	1	-1	34	375	1	1	573322
1	4	0	0	1	53	450	1	1	574995
3	3	1	1	1	52	549	2	1	576959
2	3	1	1	-1	34	642	1	1	578823
2	2	0	0	1	53	425	1	1	580064
3	2	1	1	1	52	669	2	1	582028
2	3	1	1	-1	34	559	1	1	583508
3	3	1	1	1	54	611	2	1	585155
3	2	0	0	-1	33	499	2	1	586707
2	2	1	1	-1	32	646	1	1	588513
1	1	0	0	1	53	430	1	1	589918
2	1	0	0	1	51	744	1	1	592126
1	1	0	0	1	51	390	1	1	593830
2	1	0	0	1	51	501	1	1	595596
1	1	0	0	1	51	432	1	1	597021
4	1	0	0	-1	31	432	2	1	598458
2	2	0	0	1	51	590	1	1	600436
3	2	1	1	1	52	647	1	0	602238
1	4	1	1	-1	34	826	1	1	604241
2	4	0	0	1	53	703	1	1	606344
3	1	0	0	-1	31	293	2	1	607763
2	1	0	0	1	51	441	1	1	609172
2	4	1	1	-1	32	454	1	1	610838
4	4	0	0	-1	33	519	2	1	612313
4	4	1	1	1	52	531	2	1	613769
1	4	0	0	1	53	498	1	1	620271
4	2	0	0	-1	31	464	2	1	621952
4	2	1	1	1	52	368	2	1	623445
1	1	0	0	1	53	386	1	1	624649
4	1	0	0	-1	31	513	2	1	626666
4	3	1	1	1	52	466	2	1	628298
1	3	1	1	-1	34	527	1	1	630231
1	2	0	0	1	53	686	1	1	631935
3	2	1	1	1	52	515	2	1	633466
2	3	1	1	-1	34	618	1	1	635445
1	3	1	1	-1	34	521	1	1	637296
1	2	0	0	1	53	438	1	1	638714
2	2	1	1	-1	32	380	2	0	640319
2	1	0	0	1	53	459	1	1	642217
3	1	0	0	-1	31	726	2	1	643810
3	1	0	0	-1	31	454	2	1	645724
2	1	0	0	1	51	471	1	1	647178
4	1	0	0	-1	31	393	2	1	648579
4	1	0	0	-1	31	368	2	1	649766
1	4	1	1	-1	32	515	1	1	651421
2	4	0	0	1	53	507	1	1	652880
3	3	1	1	1	52	572	2	1	654517
1	3	1	1	-1	34	396	1	1	656298
3	1	0	0	-1	33	0	0	0	659774
4	1	0	0	-1	31	644	2	1	661673
1	3	1	1	-1	32	600	1	1	663301
1	3	1	1	-1	34	478	1	1	664950
3	2	0	0	-1	33	433	2	1	666306
4	2	1	1	1	52	429	1	0	667685
2	3	1	1	-1	34	518	1	1	669248
4	3	1	1	1	54	428	2	1	671102
4	3	1	1	1	54	395	2	1	672372
3	3	1	1	1	54	656	2	1	674397
1	2	0	0	1	53	308	1	1	675794
3	2	1	1	1	52	643	2	1	677373
3	3	1	1	1	54	380	2	1	678712
2	3	1	1	-1	34	677	2	0	680202
1	3	1	1	-1	34	585	1	1	681659
3	3	1	1	1	54	451	2	1	683513
4	1	0	0	-1	33	357	2	1	684784
4	1	0	0	-1	31	479	2	1	686414
1	4	1	1	-1	32	474	1	1	688362
2	4	0	0	1	53	279	1	1	689476
2	4	1	1	-1	32	473	1	1	691232
3	4	0	0	-1	33	441	2	1	692776
1	2	0	0	1	51	428	1	1	694416
1	2	1	1	-1	32	480	1	1	696019
4	1	0	0	-1	33	557	2	1	697407
3	1	0	0	-1	31	564	2	1	699465
4	3	1	1	1	52	484	2	1	700821
1	3	1	1	-1	34	630	1	1	704246
1	3	1	1	-1	34	467	1	1	705919
4	3	1	1	1	54	435	2	1	707704
3	1	0	0	-1	33	614	2	1	709220
3	1	0	0	-1	31	510	2	1	710694
2	3	1	1	-1	32	668	1	1	712204
1	3	1	1	-1	34	667	1	1	713934
4	4	1	1	1	54	614	2	1	715715
3	4	0	0	-1	33	745	2	1	717924
4	3	1	1	1	52	481	2	1	719669
1	3	1	1	-1	34	440	1	1	721538
2	1	0	0	1	53	340	1	1	723282
4	1	0	0	-1	31	548	2	1	724657
4	3	1	1	1	52	503	2	1	726287
3	3	1	1	1	54	318	2	1	727517
2	3	1	1	-1	34	535	1	1	729244
4	3	1	1	1	54	437	2	1	731055
3	1	0	0	-1	33	601	2	1	732628
3	1	0	0	-1	31	339	2	1	733913
1	2	0	0	1	51	327	1	1	735682
2	2	1	1	-1	32	514	1	1	737014
4	3	1	1	1	54	534	2	1	738941
2	3	1	1	-1	34	725	1	1	741060
3	3	1	1	1	54	573	2	1	742887
2	3	1	1	-1	34	663	1	1	744545
4	1	0	0	-1	33	562	2	1	746140
4	1	0	0	-1	31	666	2	1	748122
1	1	0	0	1	51	534	1	1	749977
3	1	0	0	-1	31	544	2	1	751503
4	3	1	1	1	52	503	2	1	752954
3	3	1	1	1	54	466	2	1	754716
1	4	1	1	-1	34	556	1	1	756379
2	4	0	0	1	53	629	1	1	758247
1	3	1	1	-1	32	522	1	1	760212
1	3	1	1	-1	34	391	1	1	761856
4	2	0	0	-1	33	633	2	1	763411
1	2	1	1	-1	32	673	1	1	765486
4	2	0	0	-1	33	463	2	1	767051
3	2	1	1	1	52	563	2	1	768817
4	1	0	0	-1	33	483	2	1	770782
3	1	0	0	-1	31	616	2	1	772497
3	2	0	0	-1	31	445	2	1	774330
4	2	1	1	1	52	460	2	1	775822
1	4	1	1	-1	34	524	1	1	777318
2	4	0	0	1	53	619	1	1	778842
2	4	1	1	-1	32	461	1	1	780363
3	4	0	0	-1	33	377	2	1	782230
3	4	1	1	1	52	446	2	1	783546
2	4	0	0	1	53	605	1	1	784972
1	2	0	0	1	51	764	1	1	786727
1	2	1	1	-1	32	436	1	1	791193
2	2	0	0	1	53	407	1	1	792675
2	2	1	1	-1	32	383	1	1	794396
4	2	0	0	-1	33	385	2	1	795801
1	2	1	1	-1	32	499	1	1	797580
1	2	0	0	1	53	548	1	1	799103
3	2	1	1	1	52	680	2	1	800697
3	4	1	1	1	54	380	2	1	802082
4	4	0	0	-1	33	567	2	1	803765
3	2	0	0	-1	31	313	2	1	805008
3	2	1	1	1	52	412	2	1	806873
2	2	0	0	1	53	462	1	1	808374
1	2	1	1	-1	32	344	1	1	809894
2	1	0	0	1	53	446	1	1	811717
4	1	0	0	-1	31	492	2	1	813017
3	3	1	1	1	52	639	2	1	814473
1	3	1	1	-1	34	378	1	1	816298
4	3	1	1	1	54	535	2	1	817715
2	3	1	1	-1	34	497	1	1	819676
2	3	1	1	-1	34	363	1	1	820970
4	3	1	1	1	54	534	2	1	822692
3	4	1	1	1	54	764	2	1	824804
3	4	0	0	-1	33	379	2	1	826656
1	4	1	1	-1	32	478	1	1	828163
2	4	0	0	1	53	641	1	1	829753
4	3	1	1	1	52	696	2	1	831724
2	3	1	1	-1	34	695	1	1	833828
4	2	0	0	-1	33	710	2	1	835832
3	2	1	1	1	52	418	1	0	837197
3	2	0	0	-1	33	582	2	1	839244
1	2	1	1	-1	32	515	1	1	841190
1	4	1	1	-1	34	397	1	1	842778
2	4	0	0	1	53	389	1	1	844195
4	4	1	1	1	52	501	2	1	845706
1	4	0	0	1	53	496	1	1	847230
3	2	0	0	-1	31	519	2	1	848816
4	2	1	1	1	52	551	2	1	850814
4	1	0	0	-1	33	418	2	1	852617
3	1	0	0	-1	31	604	2	1	854686
3	2	0	0	-1	31	341	2	1	856077
1	2	1	1	-1	32	532	1	1	857553
1	4	1	1	-1	34	435	1	1	859411
2	4	0	0	1	53	350	1	1	860836
4	4	1	1	1	52	465	2	1	862671
3	4	0	0	-1	33	516	2	1	864405
3	4	1	1	1	52	447	2	1	866156
2	4	0	0	1	53	637	1	1	868122
4	1	0	0	-1	31	396	2	1	869563
1	1	0	0	1	51	533	1	1	871050
3	2	0	0	-1	31	468	2	1	872767
3	2	1	1	1	52	537	2	1	877312
