# Supplementary material for: Frequency Band-Specific Electrical Brain Stimulation Modulates Cognitive Control Processes
Source: PLoS One. 2015 Sep 25;10(9):e0138984. doi: 10.1371/journal.pone.0138984 (PMC4583279; doi:10.1371/journal.pone.0138984)
Supplement: S2 File — This zip archive contains the necessary Matlab code, SPSS syntax, SPSS data and raw logfile data to perform the analyses described in the paper. EEG data and Matlab code to extract peak frequencies are available upon request (joramvandriel@gmail.com). (ZIP) [file pone.0138984.s002.zip › S2_File/rawdata/alpha/pp24_simonB1_STIM.txt]

2	1	0	0	1	51	548	1	1	8107
1	1	0	0	1	51	295	1	1	9316
1	2	0	0	1	51	311	1	1	10670
3	2	1	1	1	52	282	1	0	12029
4	3	1	1	1	54	436	2	1	13397
4	3	1	1	1	54	361	2	1	14699
2	2	0	0	1	53	360	1	1	16276
2	2	1	1	-1	32	400	1	1	17955
1	4	1	1	-1	34	716	1	1	19585
4	4	0	0	-1	33	468	2	1	21388
2	3	1	1	-1	32	607	1	1	22931
2	3	1	1	-1	34	420	1	1	24738
3	3	1	1	1	54	497	2	1	26380
1	3	1	1	-1	34	597	1	1	28261
4	3	1	1	1	54	499	2	1	29965
3	3	1	1	1	54	843	2	1	32310
4	1	0	0	-1	33	488	2	1	34183
4	1	0	0	-1	31	369	2	1	35949
3	3	1	1	1	52	500	2	1	37816
3	3	1	1	1	54	455	2	1	39774
4	2	0	0	-1	33	472	2	1	41281
2	2	1	1	-1	32	440	1	1	42758
3	3	1	1	1	54	615	2	1	44543
4	3	1	1	1	54	506	2	1	46504
1	1	0	0	1	53	544	1	1	48496
1	1	0	0	1	51	316	1	1	50016
2	4	1	1	-1	32	636	1	1	51766
2	4	0	0	1	53	567	1	1	53254
1	2	0	0	1	51	581	1	1	54812
1	2	1	1	-1	32	472	1	1	56285
4	4	1	1	1	54	668	2	1	58129
2	4	0	0	1	53	532	1	1	59984
1	4	1	1	-1	32	469	1	1	61924
1	4	0	0	1	53	525	1	1	63639
4	4	1	1	1	52	571	2	1	65133
2	4	0	0	1	53	595	1	1	66953
3	1	0	0	-1	31	666	2	1	68727
2	1	0	0	1	51	680	1	1	70666
3	4	1	1	1	52	588	2	1	72458
4	4	0	0	-1	33	653	2	1	74032
3	1	0	0	-1	31	539	2	1	75712
1	1	0	0	1	51	487	1	1	77617
4	2	0	0	-1	31	502	2	1	79111
2	2	1	1	-1	32	965	1	1	81125
4	3	1	1	1	54	470	2	1	82813
3	3	1	1	1	54	569	2	1	84827
2	3	1	1	-1	34	882	1	1	86672
4	3	1	1	1	54	541	2	1	88051
1	3	1	1	-1	34	613	1	1	90110
2	3	1	1	-1	34	396	1	1	97284
4	3	1	1	1	54	495	2	1	98645
1	3	1	1	-1	34	470	1	1	100601
4	2	0	0	-1	33	490	2	1	102026
3	2	1	1	1	52	499	2	1	104004
2	3	1	1	-1	34	473	1	1	105689
3	3	1	1	1	54	624	2	1	107268
4	4	1	1	1	54	531	2	1	109281
1	4	0	0	1	53	492	1	1	111078
4	3	1	1	1	52	581	2	1	112757
4	3	1	1	1	54	437	2	1	114444
1	4	1	1	-1	34	483	1	1	116287
3	4	0	0	-1	33	610	2	1	117873
3	4	1	1	1	52	350	2	1	119651
2	4	0	0	1	53	449	1	1	121020
4	3	1	1	1	52	472	2	1	122804
2	3	1	1	-1	34	496	1	1	124424
3	3	1	1	1	54	506	2	1	125988
2	3	1	1	-1	34	441	1	1	127522
3	2	0	0	-1	33	469	2	1	128873
1	2	1	1	-1	32	456	1	1	130178
2	4	1	1	-1	34	733	1	1	132372
2	4	0	0	1	53	394	1	1	133891
3	3	1	1	1	52	617	2	1	135679
1	3	1	1	-1	34	483	1	1	137218
3	2	0	0	-1	33	448	2	1	139134
4	2	1	1	1	52	669	2	1	141093
4	4	1	1	1	54	504	2	1	142514
3	4	0	0	-1	33	575	2	1	143939
2	2	0	0	1	51	554	1	1	145554
2	2	1	1	-1	32	706	1	1	147590
3	3	1	1	1	54	605	2	1	149372
3	3	1	1	1	54	518	2	1	150855
2	2	0	0	1	53	417	2	0	152264
2	2	1	1	-1	32	512	1	1	154215
3	4	1	1	1	54	555	2	1	155616
1	4	0	0	1	53	620	1	1	157685
2	4	1	1	-1	32	530	1	1	159396
1	4	0	0	1	53	558	1	1	161328
1	4	1	1	-1	32	576	1	1	163280
2	4	0	0	1	53	560	1	1	164830
1	4	1	1	-1	32	742	1	1	166954
1	4	0	0	1	53	475	1	1	168780
2	3	1	1	-1	32	468	1	1	170718
1	3	1	1	-1	34	507	1	1	172633
3	1	0	0	-1	33	572	2	1	174542
4	1	0	0	-1	31	610	2	1	176286
1	2	0	0	1	51	661	1	1	178160
4	2	1	1	1	52	490	2	1	179543
1	4	1	1	-1	34	750	1	1	181175
4	4	0	0	-1	33	472	2	1	184588
3	4	1	1	1	52	493	2	1	186490
4	4	0	0	-1	33	487	2	1	188053
1	4	1	1	-1	32	491	1	1	189894
3	4	0	0	-1	33	546	2	1	191769
1	2	0	0	1	51	475	1	1	193313
3	2	1	1	1	52	498	2	1	195160
1	2	0	0	1	53	390	1	1	196496
4	2	1	1	1	52	462	2	1	198383
1	4	1	1	-1	34	462	1	1	200333
4	4	0	0	-1	33	475	2	1	202132
1	2	0	0	1	51	365	1	1	203479
4	2	1	1	1	52	477	2	1	205126
3	1	0	0	-1	33	598	2	1	207198
3	1	0	0	-1	31	399	2	1	208583
2	1	0	0	1	51	575	1	1	210314
1	1	0	0	1	51	687	1	1	212405
4	4	1	1	1	52	461	2	1	214149
4	4	0	0	-1	33	431	2	1	215502
2	3	1	1	-1	32	747	1	1	217431
2	3	1	1	-1	34	691	1	1	219464
3	1	0	0	-1	33	470	2	1	220940
1	1	0	0	1	51	514	1	1	222892
1	3	1	1	-1	32	377	1	1	224132
2	3	1	1	-1	34	605	1	1	225761
2	4	1	1	-1	34	397	1	1	227323
3	4	0	0	-1	33	402	2	1	228689
2	1	0	0	1	51	563	1	1	230321
1	1	0	0	1	51	406	1	1	231688
3	3	1	1	1	52	441	2	1	233248
3	3	1	1	1	54	397	2	1	235046
4	4	1	1	1	54	362	2	1	236338
2	4	0	0	1	53	501	1	1	237791
3	2	0	0	-1	31	506	2	1	239144
1	2	1	1	-1	32	362	2	0	240702
4	4	1	1	1	54	552	2	1	242160
4	4	0	0	-1	33	393	2	1	243910
2	4	1	1	-1	32	435	1	1	245217
4	4	0	0	-1	33	534	2	1	246807
2	3	1	1	-1	32	558	1	1	248823
2	3	1	1	-1	34	427	1	1	250388
3	4	1	1	1	54	540	2	1	251752
3	4	0	0	-1	33	467	2	1	253392
4	1	0	0	-1	31	437	2	1	255173
1	1	0	0	1	51	321	1	1	256346
3	4	1	1	1	52	613	2	1	258028
1	4	0	0	1	53	816	1	1	259958
3	3	1	1	1	52	534	2	1	261874
3	3	1	1	1	54	846	1	0	263829
2	4	1	1	-1	34	800	1	1	265980
2	4	0	0	1	53	953	1	1	269563
1	3	1	1	-1	32	518	1	1	271526
2	3	1	1	-1	34	605	1	1	273202
1	4	1	1	-1	34	481	1	1	274854
4	4	0	0	-1	33	500	2	1	276847
1	4	1	1	-1	32	411	1	1	278703
4	4	0	0	-1	33	523	2	1	280166
3	1	0	0	-1	31	619	2	1	281988
2	1	0	0	1	51	411	1	1	283257
1	4	1	1	-1	32	588	1	1	285077
4	4	0	0	-1	33	434	2	1	286608
3	1	0	0	-1	31	338	2	1	287810
1	1	0	0	1	51	616	1	1	289358
4	3	1	1	1	52	500	2	1	291137
3	3	1	1	1	54	831	2	1	293140
2	1	0	0	1	53	620	1	1	294683
2	1	0	0	1	51	788	1	1	296441
1	4	1	1	-1	32	459	1	1	298044
1	4	0	0	1	53	340	1	1	299589
3	1	0	0	-1	31	404	2	1	301254
2	1	0	0	1	51	438	1	1	303045
3	2	0	0	-1	31	797	2	1	304818
3	2	1	1	1	52	483	2	1	306621
2	2	0	0	1	53	523	1	1	308190
3	2	1	1	1	52	620	2	1	310285
1	4	1	1	-1	34	427	1	1	312087
4	4	0	0	-1	33	507	2	1	313890
1	2	0	0	1	51	348	1	1	315702
4	2	1	1	1	52	527	2	1	317384
4	2	0	0	-1	33	404	2	1	319087
3	2	1	1	1	52	429	2	1	320760
2	2	0	0	1	53	493	1	1	322240
4	2	1	1	1	52	627	2	1	323755
3	1	0	0	-1	33	392	2	1	325494
3	1	0	0	-1	31	360	2	1	327302
1	2	0	0	1	51	467	1	1	328620
2	2	1	1	-1	32	357	2	0	330450
4	3	1	1	1	54	506	2	1	332017
1	3	1	1	-1	34	560	1	1	333811
1	4	1	1	-1	34	675	1	1	335742
4	4	0	0	-1	33	552	2	1	337314
3	1	0	0	-1	31	504	2	1	339238
4	1	0	0	-1	31	380	2	1	340720
3	1	0	0	-1	31	504	1	0	342541
2	1	0	0	1	51	547	1	1	344241
2	4	1	1	-1	32	575	1	1	346236
3	4	0	0	-1	33	569	2	1	348133
4	2	0	0	-1	31	614	2	1	350112
3	2	1	1	1	52	610	2	1	351728
1	1	0	0	1	53	441	1	1	353396
2	1	0	0	1	51	553	1	1	358265
1	1	0	0	1	51	482	1	1	359667
3	1	0	0	-1	31	531	2	1	361578
2	1	0	0	1	51	563	1	1	363585
1	1	0	0	1	51	380	1	1	365473
2	2	0	0	1	51	437	1	1	367011
4	2	1	1	1	52	459	2	1	368605
3	3	1	1	1	54	362	2	1	370295
2	3	1	1	-1	34	424	1	1	371828
4	4	1	1	1	54	553	2	1	373464
3	4	0	0	-1	33	573	2	1	375538
1	1	0	0	1	51	495	1	1	376917
4	1	0	0	-1	31	514	2	1	378302
4	4	1	1	1	52	510	2	1	380041
1	4	0	0	1	53	623	1	1	381750
2	3	1	1	-1	32	414	1	1	383165
4	3	1	1	1	54	671	2	1	385068
1	2	0	0	1	53	548	1	1	387114
1	2	1	1	-1	32	550	1	1	388640
2	1	0	0	1	53	582	1	1	390709
4	1	0	0	-1	31	478	2	1	392595
1	2	0	0	1	51	369	1	1	394450
1	2	1	1	-1	32	407	1	1	395893
3	1	0	0	-1	33	466	2	1	397627
3	1	0	0	-1	31	546	2	1	399384
2	3	1	1	-1	32	606	1	1	401049
1	3	1	1	-1	34	507	1	1	402579
1	1	0	0	1	53	449	1	1	403970
2	1	0	0	1	51	565	1	1	405990
3	2	0	0	-1	31	285	2	1	407161
4	2	1	1	1	52	559	2	1	409052
4	3	1	1	1	54	412	2	1	410428
3	3	1	1	1	54	463	2	1	411850
4	3	1	1	1	54	387	2	1	413315
3	3	1	1	1	54	377	2	1	414668
4	4	1	1	1	54	368	2	1	415954
2	4	0	0	1	53	462	1	1	417554
2	4	1	1	-1	32	294	2	0	418731
3	4	0	0	-1	33	357	2	1	419986
1	3	1	1	-1	32	373	2	0	421660
1	3	1	1	-1	34	504	1	1	423297
2	3	1	1	-1	34	658	1	1	425273
2	3	1	1	-1	34	334	1	1	426648
1	3	1	1	-1	34	456	1	1	428380
3	3	1	1	1	54	514	2	1	429922
4	1	0	0	-1	33	593	2	1	431814
4	1	0	0	-1	31	485	2	1	433588
1	2	0	0	1	51	323	1	1	435284
1	2	1	1	-1	32	365	1	1	437087
3	3	1	1	1	54	640	2	1	438772
2	3	1	1	-1	34	514	1	1	443339
1	3	1	1	-1	34	642	1	1	445142
3	3	1	1	1	54	470	2	1	446609
3	1	0	0	-1	33	427	2	1	447878
4	1	0	0	-1	31	657	1	0	449497
1	3	1	1	-1	32	523	1	1	450834
1	3	1	1	-1	34	339	1	1	452223
3	2	0	0	-1	33	607	2	1	453826
3	2	1	1	1	52	419	2	1	455081
2	1	0	0	1	53	450	1	1	457028
3	1	0	0	-1	31	431	2	1	458552
3	3	1	1	1	52	519	2	1	459880
1	3	1	1	-1	34	446	1	1	461728
3	2	0	0	-1	33	406	2	1	463488
4	2	1	1	1	52	516	2	1	465131
4	4	1	1	1	54	399	2	1	466832
1	4	0	0	1	53	535	1	1	468810
4	3	1	1	1	52	579	2	1	470482
3	3	1	1	1	54	690	2	1	472005
1	2	0	0	1	53	553	1	1	473456
4	2	1	1	1	52	490	2	1	475056
3	2	0	0	-1	33	346	2	1	476667
1	2	1	1	-1	32	513	1	1	478026
3	1	0	0	-1	33	477	2	1	479709
1	1	0	0	1	51	365	1	1	481153
1	3	1	1	-1	32	394	1	1	482706
4	3	1	1	1	54	517	2	1	484376
1	3	1	1	-1	34	379	2	0	485868
4	3	1	1	1	54	615	2	1	487844
2	2	0	0	1	53	551	1	1	489541
1	2	1	1	-1	32	459	1	1	490874
2	3	1	1	-1	34	588	1	1	492639
1	3	1	1	-1	34	544	1	1	494502
1	2	0	0	1	53	411	1	1	496382
4	2	1	1	1	52	345	2	1	498139
1	4	1	1	-1	34	498	1	1	499634
3	4	0	0	-1	33	731	2	1	501525
4	2	0	0	-1	31	808	2	1	503641
1	2	1	1	-1	32	482	1	1	505458
4	2	0	0	-1	33	480	2	1	506824
3	2	1	1	1	52	815	2	1	509135
3	2	0	0	-1	33	362	2	1	510793
2	2	1	1	-1	32	535	1	1	512574
2	1	0	0	1	53	697	1	1	514552
4	1	0	0	-1	31	594	2	1	516279
1	4	1	1	-1	32	816	1	1	517931
2	4	0	0	1	53	599	1	1	519765
4	3	1	1	1	52	480	2	1	521296
1	3	1	1	-1	34	485	1	1	523086
1	3	1	1	-1	34	633	1	1	525214
3	3	1	1	1	54	886	2	1	529027
3	2	0	0	-1	33	809	2	1	530951
2	2	1	1	-1	32	646	1	1	532628
2	4	1	1	-1	34	508	1	1	534287
3	4	0	0	-1	33	591	2	1	536358
1	2	0	0	1	51	715	1	1	538169
2	2	1	1	-1	32	757	1	1	539985
4	1	0	0	-1	33	487	2	1	541434
1	1	0	0	1	51	567	1	1	542874
3	2	0	0	-1	31	545	2	1	544682
4	2	1	1	1	52	435	2	1	546300
2	1	0	0	1	53	862	1	1	548401
1	1	0	0	1	51	520	1	1	549794
2	4	1	1	-1	32	670	1	1	551879
2	4	0	0	1	53	392	1	1	553425
3	4	1	1	1	52	417	2	1	555140
1	4	0	0	1	53	423	1	1	556623
2	2	0	0	1	51	401	1	1	558493
4	2	1	1	1	52	512	2	1	560169
4	2	0	0	-1	33	361	2	1	561665
3	2	1	1	1	52	526	2	1	563122
4	1	0	0	-1	33	440	2	1	564616
2	1	0	0	1	51	425	1	1	566363
3	3	1	1	1	52	455	2	1	568297
2	3	1	1	-1	34	730	1	1	569905
1	2	0	0	1	53	457	1	1	571671
1	2	1	1	-1	32	490	1	1	573385
2	1	0	0	1	53	416	1	1	574839
3	1	0	0	-1	31	588	2	1	576932
2	2	0	0	1	51	489	1	1	578509
2	2	1	1	-1	32	433	1	1	580202
4	4	1	1	1	54	536	2	1	581842
4	4	0	0	-1	33	452	2	1	583772
1	3	1	1	-1	32	492	1	1	585123
4	3	1	1	1	54	643	2	1	586885
3	3	1	1	1	54	695	2	1	588849
1	3	1	1	-1	34	414	1	1	590492
2	4	1	1	-1	34	446	2	0	591956
4	4	0	0	-1	33	602	2	1	593541
2	2	0	0	1	51	396	1	1	595336
2	2	1	1	-1	32	433	1	1	597143
3	2	0	0	-1	33	562	2	1	598985
2	2	1	1	-1	32	587	1	1	600464
4	1	0	0	-1	33	610	2	1	602092
3	1	0	0	-1	31	796	2	1	604110
1	2	0	0	1	51	494	1	1	605855
3	2	1	1	1	52	615	2	1	607828
2	3	1	1	-1	34	742	1	1	609810
4	3	1	1	1	54	656	2	1	611562
2	4	1	1	-1	34	482	1	1	613416
1	4	0	0	1	53	504	1	1	617931
2	3	1	1	-1	32	765	1	1	619906
1	3	1	1	-1	34	498	1	1	621340
3	3	1	1	1	54	560	2	1	623353
1	3	1	1	-1	34	394	1	1	624766
1	3	1	1	-1	34	445	1	1	626615
4	3	1	1	1	54	499	2	1	628461
1	3	1	1	-1	34	622	1	1	630164
1	3	1	1	-1	34	444	1	1	631650
4	4	1	1	1	54	440	2	1	633041
1	4	0	0	1	53	444	1	1	634620
2	4	1	1	-1	32	513	1	1	636027
1	4	0	0	1	53	534	1	1	637932
2	3	1	1	-1	32	428	1	1	639499
2	3	1	1	-1	34	462	1	1	641440
3	4	1	1	1	54	448	2	1	642742
4	4	0	0	-1	33	344	2	1	643919
3	3	1	1	1	52	728	2	1	646025
1	3	1	1	-1	34	483	1	1	647816
2	2	0	0	1	53	638	1	1	649758
1	2	1	1	-1	32	437	1	1	651308
1	2	0	0	1	53	554	1	1	652705
4	2	1	1	1	52	519	2	1	654440
2	1	0	0	1	53	397	1	1	656065
3	1	0	0	-1	31	608	2	1	657754
3	4	1	1	1	52	400	2	1	659406
2	4	0	0	1	53	385	1	1	660773
4	4	1	1	1	52	566	2	1	662307
4	4	0	0	-1	33	469	2	1	664280
1	1	0	0	1	51	375	1	1	665630
1	1	0	0	1	51	614	1	1	667136
4	2	0	0	-1	31	413	2	1	668522
3	2	1	1	1	52	721	2	1	670603
4	4	1	1	1	54	521	2	1	672101
1	4	0	0	1	53	580	1	1	674137
4	1	0	0	-1	31	503	2	1	675875
3	1	0	0	-1	31	348	2	1	677370
3	1	0	0	-1	31	461	2	1	678746
2	1	0	0	1	51	512	1	1	680509
1	2	0	0	1	51	502	1	1	682384
3	2	1	1	1	52	586	2	1	683912
4	1	0	0	-1	33	498	2	1	685895
1	1	0	0	1	51	756	1	1	687675
3	1	0	0	-1	31	499	2	1	689585
2	1	0	0	1	51	500	1	1	691157
3	1	0	0	-1	31	468	2	1	692547
2	1	0	0	1	51	513	1	1	694336
1	1	0	0	1	51	422	1	1	696186
1	1	0	0	1	51	472	1	1	698017
4	4	1	1	1	52	494	2	1	699975
2	4	0	0	1	53	473	1	1	703488
2	1	0	0	1	51	636	1	1	705298
3	1	0	0	-1	31	381	2	1	706888
3	3	1	1	1	52	509	1	0	708641
4	3	1	1	1	54	632	2	1	710114
2	1	0	0	1	53	507	1	1	711612
1	1	0	0	1	51	505	1	1	713609
4	1	0	0	-1	31	454	2	1	715185
1	1	0	0	1	51	526	1	1	716610
4	4	1	1	1	52	616	2	1	718626
4	4	0	0	-1	33	427	2	1	720287
1	2	0	0	1	51	504	1	1	721859
3	2	1	1	1	52	632	2	1	723736
1	3	1	1	-1	34	406	1	1	725630
1	3	1	1	-1	34	491	1	1	727344
4	1	0	0	-1	33	501	2	1	728865
4	1	0	0	-1	31	541	2	1	730316
1	1	0	0	1	51	396	1	1	731770
1	1	0	0	1	51	332	1	1	732992
4	1	0	0	-1	31	361	2	1	734342
4	1	0	0	-1	31	361	2	1	735828
1	3	1	1	-1	32	330	2	0	737640
2	3	1	1	-1	34	492	1	1	739317
2	3	1	1	-1	34	479	1	1	740768
4	3	1	1	1	54	529	2	1	742798
3	2	0	0	-1	33	592	2	1	744508
4	2	1	1	1	52	635	2	1	746515
2	2	0	0	1	53	529	1	1	748220
1	2	1	1	-1	32	474	1	1	750091
1	3	1	1	-1	34	558	1	1	752034
4	3	1	1	1	54	443	2	1	753821
1	2	0	0	1	53	591	1	1	755749
3	2	1	1	1	52	829	2	1	757982
4	1	0	0	-1	33	590	2	1	760000
1	1	0	0	1	51	509	1	1	761440
2	1	0	0	1	51	653	1	1	763391
3	1	0	0	-1	31	542	2	1	764863
1	1	0	0	1	51	533	1	1	766329
2	1	0	0	1	51	780	1	1	768468
3	4	1	1	1	52	525	2	1	770034
1	4	0	0	1	53	703	1	1	772174
3	4	1	1	1	52	537	2	1	773791
1	4	0	0	1	53	664	1	1	775289
4	1	0	0	-1	31	630	2	1	777227
1	1	0	0	1	51	636	1	1	778815
3	3	1	1	1	52	430	2	1	780434
1	3	1	1	-1	34	568	1	1	781910
4	2	0	0	-1	33	617	2	1	783508
1	2	1	1	-1	32	516	1	1	785053
4	4	1	1	1	54	678	2	1	786638
2	4	0	0	1	53	613	2	0	792122
2	2	0	0	1	51	456	1	1	793693
1	2	1	1	-1	32	558	1	1	795431
4	1	0	0	-1	33	507	2	1	796777
1	1	0	0	1	51	503	1	1	798188
4	3	1	1	1	52	575	2	1	800222
3	3	1	1	1	54	571	2	1	801936
1	1	0	0	1	53	599	1	1	803737
3	1	0	0	-1	31	622	2	1	805259
4	2	0	0	-1	31	564	2	1	806855
2	2	1	1	-1	32	471	1	1	808666
4	1	0	0	-1	33	583	2	1	810355
4	1	0	0	-1	31	375	2	1	811577
3	3	1	1	1	52	374	1	0	813079
2	3	1	1	-1	34	474	1	1	814501
2	1	0	0	1	53	407	1	1	816340
3	1	0	0	-1	31	501	2	1	818322
4	4	1	1	1	52	575	2	1	820254
2	4	0	0	1	53	517	1	1	822129
4	1	0	0	-1	31	449	2	1	823828
3	1	0	0	-1	31	632	2	1	825914
2	2	0	0	1	51	700	1	1	827653
1	2	1	1	-1	32	483	1	1	829553
4	1	0	0	-1	33	484	2	1	830868
4	1	0	0	-1	31	445	2	1	832264
3	3	1	1	1	52	538	2	1	833780
1	3	1	1	-1	34	659	1	1	835592
3	3	1	1	1	54	0	0	0	839302
4	3	1	1	1	54	552	2	1	840997
4	1	0	0	-1	33	379	2	1	842809
3	1	0	0	-1	31	516	2	1	844284
2	2	0	0	1	51	341	1	1	845534
2	2	1	1	-1	32	464	1	1	847457
3	2	0	0	-1	33	428	2	1	849221
2	2	1	1	-1	32	605	1	1	850789
1	1	0	0	1	53	464	1	1	852656
3	1	0	0	-1	31	605	2	1	854581
1	4	1	1	-1	32	513	1	1	856335
4	4	0	0	-1	33	511	2	1	858273
1	4	1	1	-1	32	514	1	1	859673
1	4	0	0	1	53	664	1	1	861601
4	2	0	0	-1	31	443	2	1	863047
2	2	1	1	-1	32	488	1	1	864607
4	2	0	0	-1	33	515	2	1	866228
3	2	1	1	1	52	585	2	1	868239
1	4	1	1	-1	34	462	1	1	869694
4	4	0	0	-1	33	567	2	1	871108
3	2	0	0	-1	31	779	2	1	872697
4	2	1	1	1	52	757	2	1	874886
2	1	0	0	1	53	445	1	1	876555
4	1	0	0	-1	31	879	2	1	881260
