# Supplementary material for: Frequency Band-Specific Electrical Brain Stimulation Modulates Cognitive Control Processes
Source: PLoS One. 2015 Sep 25;10(9):e0138984. doi: 10.1371/journal.pone.0138984 (PMC4583279; doi:10.1371/journal.pone.0138984)
Supplement: S2 File — This zip archive contains the necessary Matlab code, SPSS syntax, SPSS data and raw logfile data to perform the analyses described in the paper. EEG data and Matlab code to extract peak frequencies are available upon request (joramvandriel@gmail.com). (ZIP) [file pone.0138984.s002.zip › S2_File/rawdata/alpha/pp24_simonC1_POST-STIM.txt]

1	4	1	1	-1	32	672	1	1	7501
3	4	0	0	-1	33	492	2	1	8862
4	4	1	1	1	52	380	2	1	10732
4	4	0	0	-1	33	336	2	1	12452
3	2	0	0	-1	31	728	2	1	14290
2	2	1	1	-1	32	587	1	1	15909
1	3	1	1	-1	34	373	1	1	17598
2	3	1	1	-1	34	376	1	1	19159
3	2	0	0	-1	33	415	2	1	20711
1	2	1	1	-1	32	492	1	1	22409
1	4	1	1	-1	34	354	1	1	23940
4	4	0	0	-1	33	402	2	1	25320
2	3	1	1	-1	32	522	1	1	26766
1	3	1	1	-1	34	527	1	1	28193
1	2	0	0	1	53	419	1	1	29471
3	2	1	1	1	52	601	2	1	30968
4	3	1	1	1	54	525	2	1	32761
1	3	1	1	-1	34	599	1	1	34410
1	3	1	1	-1	34	407	1	1	36092
4	3	1	1	1	54	547	2	1	37728
3	3	1	1	1	54	321	2	1	39251
4	3	1	1	1	54	421	2	1	41064
1	1	0	0	1	53	702	1	1	42575
1	1	0	0	1	51	430	1	1	43895
4	3	1	1	1	52	501	2	1	45800
2	3	1	1	-1	34	440	1	1	47629
2	1	0	0	1	53	777	1	1	49604
1	1	0	0	1	51	775	1	1	51872
1	1	0	0	1	51	427	1	1	53373
3	1	0	0	-1	31	508	2	1	55126
4	2	0	0	-1	31	379	2	1	56354
4	2	1	1	1	52	578	2	1	57794
1	2	0	0	1	53	413	1	1	59057
1	2	1	1	-1	32	415	1	1	60772
3	2	0	0	-1	33	334	2	1	62049
4	2	1	1	1	52	432	2	1	63569
4	1	0	0	-1	33	436	2	1	65449
1	1	0	0	1	51	244	1	1	67113
1	1	0	0	1	51	277	1	1	68756
2	1	0	0	1	51	423	1	1	70405
1	4	1	1	-1	32	452	1	1	71740
3	4	0	0	-1	33	669	2	1	73723
2	2	0	0	1	51	641	1	1	75185
4	2	1	1	1	52	501	2	1	76735
2	2	0	0	1	53	572	1	1	78515
3	2	1	1	1	52	355	1	0	79705
4	1	0	0	-1	33	591	2	1	81727
1	1	0	0	1	51	408	1	1	83190
1	1	0	0	1	51	350	1	1	84376
3	1	0	0	-1	31	412	2	1	90276
2	3	1	1	-1	32	537	1	1	92150
2	3	1	1	-1	34	393	1	1	93758
4	2	0	0	-1	33	446	2	1	95134
4	2	1	1	1	52	451	2	1	96506
1	4	1	1	-1	34	429	1	1	98346
4	4	0	0	-1	33	440	2	1	100013
1	1	0	0	1	51	432	1	1	101709
3	1	0	0	-1	31	430	2	1	103412
4	1	0	0	-1	31	344	2	1	104791
4	1	0	0	-1	31	361	2	1	106578
1	1	0	0	1	51	427	1	1	108249
2	1	0	0	1	51	393	1	1	110052
4	1	0	0	-1	31	712	2	1	111727
1	1	0	0	1	51	468	1	1	113137
2	3	1	1	-1	32	508	2	0	114632
1	3	1	1	-1	34	471	1	1	116324
1	2	0	0	1	53	405	1	1	117917
4	2	1	1	1	52	436	2	1	119181
1	4	1	1	-1	34	463	1	1	120797
1	4	0	0	1	53	484	1	1	122667
4	4	1	1	1	52	452	2	1	124136
2	4	0	0	1	53	454	1	1	125831
4	1	0	0	-1	31	428	2	1	127484
4	1	0	0	-1	31	383	2	1	129195
1	3	1	1	-1	32	438	1	1	130867
2	3	1	1	-1	34	623	1	1	132407
4	2	0	0	-1	33	600	2	1	133817
3	2	1	1	1	52	471	2	1	135707
3	1	0	0	-1	33	494	2	1	137502
1	1	0	0	1	51	385	1	1	139156
4	1	0	0	-1	31	533	2	1	140832
4	1	0	0	-1	31	383	2	1	142395
1	4	1	1	-1	32	420	2	0	143803
2	4	0	0	1	53	336	1	1	145093
2	2	0	0	1	51	326	1	1	146279
1	2	1	1	-1	32	577	1	1	148040
4	3	1	1	1	54	489	2	1	149966
1	3	1	1	-1	34	363	1	1	151309
1	2	0	0	1	53	389	1	1	152624
2	2	1	1	-1	32	559	1	1	154452
2	2	0	0	1	53	375	1	1	156092
1	2	1	1	-1	32	410	1	1	157997
1	3	1	1	-1	34	328	1	1	159318
2	3	1	1	-1	34	422	1	1	161179
1	2	0	0	1	53	371	1	1	162569
4	2	1	1	1	52	524	2	1	164106
3	2	0	0	-1	33	459	2	1	165930
2	2	1	1	-1	32	581	1	1	167412
1	3	1	1	-1	34	494	1	1	169208
4	3	1	1	1	54	539	2	1	173936
2	3	1	1	-1	34	439	1	1	175853
1	3	1	1	-1	34	433	1	1	177145
4	4	1	1	1	54	516	2	1	178690
1	4	0	0	1	53	481	1	1	180271
1	4	1	1	-1	32	533	1	1	182087
4	4	0	0	-1	33	638	2	1	183819
2	4	1	1	-1	32	473	1	1	185152
4	4	0	0	-1	33	498	2	1	187141
3	4	1	1	1	52	497	2	1	188864
4	4	0	0	-1	33	459	2	1	190338
1	2	0	0	1	51	391	1	1	191613
4	2	1	1	1	52	515	2	1	193021
4	2	0	0	-1	33	443	2	1	194847
3	2	1	1	1	52	541	2	1	196600
2	4	1	1	-1	34	447	1	1	198465
4	4	0	0	-1	33	631	2	1	200245
3	2	0	0	-1	31	701	2	1	202332
4	2	1	1	1	52	448	2	1	204160
1	1	0	0	1	53	393	1	1	205851
2	1	0	0	1	51	361	1	1	207387
4	2	0	0	-1	31	383	2	1	209096
3	2	1	1	1	52	599	2	1	211100
2	3	1	1	-1	34	568	1	1	212513
3	3	1	1	1	54	606	2	1	214092
4	4	1	1	1	54	466	2	1	215702
2	4	0	0	1	53	503	1	1	217062
4	3	1	1	1	52	502	2	1	218808
1	3	1	1	-1	34	504	1	1	220172
4	3	1	1	1	54	600	2	1	221918
1	3	1	1	-1	34	534	1	1	223402
3	4	1	1	1	54	737	2	1	225031
3	4	0	0	-1	33	408	2	1	226689
2	4	1	1	-1	32	413	1	1	228028
3	4	0	0	-1	33	497	2	1	229914
3	3	1	1	1	52	549	2	1	231571
2	3	1	1	-1	34	511	1	1	233107
4	4	1	1	1	54	446	2	1	235008
2	4	0	0	1	53	476	1	1	236639
2	2	0	0	1	51	612	2	0	238212
3	2	1	1	1	52	653	2	1	239781
2	3	1	1	-1	34	672	1	1	241596
1	3	1	1	-1	34	522	1	1	243473
2	1	0	0	1	53	367	1	1	245191
2	1	0	0	1	51	441	1	1	246623
3	2	0	0	-1	31	648	2	1	248390
4	2	1	1	1	52	514	2	1	250149
1	2	0	0	1	53	475	1	1	251866
1	2	1	1	-1	32	375	1	1	253207
2	2	0	0	1	53	435	1	1	254666
2	2	1	1	-1	32	500	1	1	259014
3	4	1	1	1	54	547	2	1	260979
3	4	0	0	-1	33	299	2	1	262340
2	1	0	0	1	51	594	2	0	263969
3	1	0	0	-1	31	720	2	1	265801
3	1	0	0	-1	31	326	2	1	267215
1	1	0	0	1	51	383	1	1	268911
2	2	0	0	1	51	472	1	1	270485
1	2	1	1	-1	32	453	1	1	271893
1	1	0	0	1	53	341	1	1	273453
3	1	0	0	-1	31	278	2	1	275026
2	3	1	1	-1	32	452	1	1	276873
1	3	1	1	-1	34	494	1	1	278427
4	1	0	0	-1	33	397	2	1	279962
3	1	0	0	-1	31	293	2	1	281122
4	1	0	0	-1	31	467	2	1	283037
1	1	0	0	1	51	399	1	1	284547
4	1	0	0	-1	31	482	2	1	285838
4	1	0	0	-1	31	351	2	1	287645
1	3	1	1	-1	32	503	1	1	289436
3	3	1	1	1	54	400	1	0	290979
3	2	0	0	-1	33	535	2	1	292954
2	2	1	1	-1	32	467	1	1	294325
4	1	0	0	-1	33	585	2	1	295973
1	1	0	0	1	51	478	1	1	297959
3	1	0	0	-1	31	443	2	1	299289
4	1	0	0	-1	31	520	2	1	300990
2	2	0	0	1	51	461	1	1	302347
1	2	1	1	-1	32	442	1	1	303960
1	4	1	1	-1	34	307	1	1	305532
2	4	0	0	1	53	322	1	1	306893
2	1	0	0	1	51	333	1	1	308206
4	1	0	0	-1	31	320	2	1	309410
1	4	1	1	-1	32	471	1	1	311151
2	4	0	0	1	53	359	1	1	312423
4	4	1	1	1	52	497	2	1	314375
3	4	0	0	-1	33	421	2	1	316124
2	4	1	1	-1	32	479	1	1	317621
4	4	0	0	-1	33	470	2	1	319009
3	1	0	0	-1	31	664	1	0	321073
4	1	0	0	-1	31	522	2	1	322948
2	4	1	1	-1	32	553	1	1	324557
3	4	0	0	-1	33	507	2	1	326373
4	1	0	0	-1	31	386	2	1	327652
2	1	0	0	1	51	444	1	1	329462
3	1	0	0	-1	31	615	2	1	331572
2	1	0	0	1	51	529	1	1	332942
4	2	0	0	-1	31	497	2	1	334687
3	2	1	1	1	52	568	2	1	336559
1	2	0	0	1	53	603	1	1	337986
4	2	1	1	1	52	631	2	1	342666
4	1	0	0	-1	33	794	2	1	344675
2	1	0	0	1	51	408	1	1	346565
3	3	1	1	1	52	421	1	0	347986
4	3	1	1	1	54	452	2	1	349315
3	3	1	1	1	54	428	2	1	350964
4	3	1	1	1	54	384	2	1	352756
3	4	1	1	1	54	371	2	1	354445
3	4	0	0	-1	33	374	2	1	356003
2	1	0	0	1	51	515	1	1	357688
4	1	0	0	-1	31	552	2	1	359370
1	2	0	0	1	51	477	1	1	360784
2	2	1	1	-1	32	608	1	1	362209
4	2	0	0	-1	33	544	2	1	363665
2	2	1	1	-1	32	472	1	1	365188
3	3	1	1	1	54	383	2	1	366454
3	3	1	1	1	54	413	2	1	367886
4	3	1	1	1	54	428	2	1	369483
3	3	1	1	1	54	339	2	1	370814
3	2	0	0	-1	33	366	2	1	372365
1	2	1	1	-1	32	399	1	1	374162
1	2	0	0	1	53	329	1	1	375657
4	2	1	1	1	52	457	2	1	377445
3	2	0	0	-1	33	0	0	0	380895
1	2	1	1	-1	32	479	1	1	382570
2	4	1	1	-1	34	346	2	0	384149
1	4	0	0	1	53	295	1	1	385534
3	4	1	1	1	52	536	2	1	387080
3	4	0	0	-1	33	422	2	1	388976
1	1	0	0	1	51	475	1	1	390654
4	1	0	0	-1	31	452	2	1	391979
3	3	1	1	1	52	422	1	0	393423
1	3	1	1	-1	34	647	1	1	394950
1	1	0	0	1	53	589	1	1	396443
4	1	0	0	-1	31	437	2	1	397691
3	4	1	1	1	52	326	2	1	399434
3	4	0	0	-1	33	328	2	1	400716
1	2	0	0	1	51	467	1	1	402173
3	2	1	1	1	52	492	2	1	403848
3	4	1	1	1	54	372	2	1	405498
2	4	0	0	1	53	335	1	1	407204
1	4	1	1	-1	32	319	1	1	408537
4	4	0	0	-1	33	510	2	1	410014
1	2	0	0	1	51	561	1	1	411428
1	2	1	1	-1	32	587	1	1	412874
3	2	0	0	-1	33	521	2	1	414883
3	2	1	1	1	52	456	2	1	416331
2	2	0	0	1	53	503	1	1	417748
4	2	1	1	1	52	479	2	1	419556
1	2	0	0	1	53	434	1	1	421366
4	2	1	1	1	52	391	2	1	429958
2	4	1	1	-1	34	487	1	1	431654
1	4	0	0	1	53	325	1	1	432878
3	1	0	0	-1	31	509	2	1	434569
4	1	0	0	-1	31	598	2	1	436051
4	3	1	1	1	52	473	2	1	437394
1	3	1	1	-1	34	415	1	1	439278
3	2	0	0	-1	33	541	2	1	441247
3	2	1	1	1	52	721	2	1	443267
2	3	1	1	-1	34	648	1	1	444931
2	3	1	1	-1	34	377	1	1	446441
3	3	1	1	1	54	486	2	1	448360
4	3	1	1	1	54	457	2	1	449678
4	1	0	0	-1	33	392	2	1	451545
2	1	0	0	1	51	357	1	1	453349
4	1	0	0	-1	31	313	2	1	454889
1	1	0	0	1	51	315	1	1	456509
3	2	0	0	-1	31	561	2	1	458108
2	2	1	1	-1	32	535	1	1	459969
2	1	0	0	1	53	409	1	1	461271
1	1	0	0	1	51	528	1	1	463047
1	4	1	1	-1	32	509	1	1	464527
3	4	0	0	-1	33	438	2	1	466195
2	2	0	0	1	51	380	1	1	467467
1	2	1	1	-1	32	587	1	1	469143
3	3	1	1	1	54	510	2	1	470655
2	3	1	1	-1	34	445	1	1	472180
1	2	0	0	1	53	557	2	0	473673
3	2	1	1	1	52	362	2	1	475076
2	4	1	1	-1	34	537	1	1	476581
2	4	0	0	1	53	420	1	1	477838
4	3	1	1	1	52	431	2	1	479080
1	3	1	1	-1	34	450	1	1	480887
4	4	1	1	1	54	430	1	0	482467
1	4	0	0	1	53	304	1	1	483803
4	4	1	1	1	52	506	2	1	485498
1	4	0	0	1	53	493	1	1	487427
4	1	0	0	-1	31	452	2	1	489073
2	1	0	0	1	51	558	1	1	491082
1	3	1	1	-1	32	733	1	1	493308
1	3	1	1	-1	34	521	1	1	494690
4	2	0	0	-1	33	650	2	1	496842
3	2	1	1	1	52	540	2	1	498417
1	3	1	1	-1	34	602	1	1	500482
3	3	1	1	1	54	511	2	1	502008
3	2	0	0	-1	33	584	2	1	503519
2	2	1	1	-1	32	915	1	1	505886
1	4	1	1	-1	34	544	1	1	507889
3	4	0	0	-1	33	444	2	1	509683
1	3	1	1	-1	32	614	1	1	511758
3	3	1	1	1	54	550	2	1	516995
4	2	0	0	-1	33	551	2	1	518955
3	2	1	1	1	52	369	2	1	520155
4	2	0	0	-1	33	424	2	1	521537
2	2	1	1	-1	32	487	1	1	522837
4	3	1	1	1	54	536	2	1	524658
4	3	1	1	1	54	571	2	1	526269
1	3	1	1	-1	34	362	1	1	527467
1	3	1	1	-1	34	427	1	1	528891
4	1	0	0	-1	33	479	2	1	530337
2	1	0	0	1	51	510	1	1	532146
1	1	0	0	1	51	386	1	1	533750
1	1	0	0	1	51	437	1	1	535680
4	2	0	0	-1	31	358	2	1	537103
2	2	1	1	-1	32	508	1	1	538951
4	4	1	1	1	54	711	2	1	540805
4	4	0	0	-1	33	501	2	1	542182
1	4	1	1	-1	32	537	1	1	543642
1	4	0	0	1	53	814	1	1	545487
2	3	1	1	-1	32	532	1	1	547483
1	3	1	1	-1	34	543	1	1	549382
2	2	0	0	1	53	548	1	1	551178
2	2	1	1	-1	32	771	1	1	552872
3	4	1	1	1	54	607	2	1	554978
1	4	0	0	1	53	483	1	1	556747
3	4	1	1	1	52	530	2	1	558214
1	4	0	0	1	53	643	1	1	559796
1	1	0	0	1	51	554	1	1	561791
2	1	0	0	1	51	564	1	1	563455
4	4	1	1	1	52	689	2	1	565264
2	4	0	0	1	53	570	1	1	567290
3	4	1	1	1	52	463	2	1	568683
3	4	0	0	-1	33	413	2	1	570111
4	3	1	1	1	52	478	2	1	572044
1	3	1	1	-1	34	598	1	1	573875
1	2	0	0	1	53	416	1	1	575228
3	2	1	1	1	52	492	2	1	576686
1	4	1	1	-1	34	549	1	1	578668
4	4	0	0	-1	33	516	2	1	580565
3	2	0	0	-1	31	744	2	1	582520
3	2	1	1	1	52	599	2	1	583996
1	4	1	1	-1	34	568	1	1	585692
3	4	0	0	-1	33	622	2	1	587546
1	2	0	0	1	51	478	1	1	589223
4	2	1	1	1	52	595	2	1	590659
2	3	1	1	-1	34	762	1	1	592367
4	3	1	1	1	54	504	2	1	593993
3	1	0	0	-1	33	558	2	1	595643
4	1	0	0	-1	31	538	2	1	597290
3	3	1	1	1	52	527	2	1	598702
4	3	1	1	1	54	409	2	1	603800
4	1	0	0	-1	33	495	2	1	605450
1	1	0	0	1	51	373	1	1	607075
1	3	1	1	-1	32	482	1	1	608439
4	3	1	1	1	54	509	2	1	610061
3	3	1	1	1	54	618	2	1	611489
2	3	1	1	-1	34	451	1	1	612961
2	3	1	1	-1	34	0	0	0	616949
3	3	1	1	1	54	423	2	1	618315
3	1	0	0	-1	33	542	2	1	620250
4	1	0	0	-1	31	355	2	1	621517
1	3	1	1	-1	32	539	1	1	622938
4	3	1	1	1	54	452	2	1	624214
4	2	0	0	-1	33	385	2	1	625865
1	2	1	1	-1	32	316	1	1	627333
2	3	1	1	-1	34	461	2	0	628666
4	3	1	1	1	54	396	2	1	629891
3	3	1	1	1	54	478	2	1	631407
3	3	1	1	1	54	576	2	1	633431
4	3	1	1	1	54	428	2	1	634851
4	3	1	1	1	54	396	2	1	636371
1	2	0	0	1	53	305	1	1	638181
1	2	1	1	-1	32	360	1	1	639895
4	4	1	1	1	54	470	2	1	641502
3	4	0	0	-1	33	471	2	1	643401
4	4	1	1	1	52	414	2	1	644915
3	4	0	0	-1	33	575	2	1	646934
1	2	0	0	1	51	337	1	1	648473
4	2	1	1	1	52	507	2	1	650382
2	2	0	0	1	53	351	1	1	652106
4	2	1	1	1	52	475	2	1	654082
1	1	0	0	1	53	412	1	1	655500
2	1	0	0	1	51	601	1	1	657106
1	3	1	1	-1	32	549	1	1	658784
2	3	1	1	-1	34	535	1	1	660178
2	2	0	0	1	53	513	1	1	661588
3	2	1	1	1	52	734	2	1	663440
4	4	1	1	1	54	509	2	1	665416
2	4	0	0	1	53	656	1	1	667299
3	1	0	0	-1	31	686	2	1	668844
2	1	0	0	1	51	622	1	1	670859
2	1	0	0	1	51	359	1	1	672676
4	1	0	0	-1	31	531	2	1	674055
3	4	1	1	1	52	634	2	1	675960
1	4	0	0	1	53	408	1	1	677650
3	2	0	0	-1	31	790	2	1	679418
4	2	1	1	1	52	615	2	1	681111
1	3	1	1	-1	34	732	2	0	682950
2	3	1	1	-1	34	377	1	1	684489
2	4	1	1	-1	34	442	1	1	686264
3	4	0	0	-1	33	463	2	1	690977
4	4	1	1	1	52	487	2	1	692483
3	4	0	0	-1	33	568	2	1	694368
2	4	1	1	-1	32	466	1	1	696319
3	4	0	0	-1	33	423	2	1	698023
1	4	1	1	-1	32	473	1	1	700000
2	4	0	0	1	53	521	1	1	701408
4	3	1	1	1	52	537	2	1	703334
2	3	1	1	-1	34	457	1	1	705160
1	1	0	0	1	53	477	1	1	707011
2	1	0	0	1	51	562	1	1	708456
4	2	0	0	-1	31	446	2	1	709825
3	2	1	1	1	52	570	2	1	711346
2	4	1	1	-1	34	517	1	1	713085
1	4	0	0	1	53	355	1	1	714355
2	3	1	1	-1	32	401	1	1	715919
4	3	1	1	1	54	538	2	1	717322
1	1	0	0	1	53	481	1	1	718749
3	1	0	0	-1	31	378	2	1	719980
2	3	1	1	-1	32	433	2	0	721664
2	3	1	1	-1	34	545	1	1	723543
1	1	0	0	1	53	353	1	1	725242
1	1	0	0	1	51	511	1	1	727098
3	2	0	0	-1	31	239	2	1	728221
1	2	1	1	-1	32	513	1	1	730186
2	4	1	1	-1	34	505	2	0	731587
3	4	0	0	-1	33	753	2	1	733260
4	1	0	0	-1	31	408	2	1	735054
3	1	0	0	-1	31	372	2	1	736513
3	3	1	1	1	52	554	2	1	738226
2	3	1	1	-1	34	440	1	1	739691
4	2	0	0	-1	33	539	2	1	741123
2	2	1	1	-1	32	495	1	1	742660
1	4	1	1	-1	34	459	1	1	743991
2	4	0	0	1	53	479	1	1	745576
1	3	1	1	-1	32	455	1	1	747120
1	3	1	1	-1	34	362	1	1	748333
4	4	1	1	1	54	484	2	1	749636
2	4	0	0	1	53	483	1	1	751576
1	1	0	0	1	51	409	1	1	752915
2	1	0	0	1	51	741	1	1	754743
3	4	1	1	1	52	502	2	1	756258
3	4	0	0	-1	33	451	2	1	757997
4	4	1	1	1	52	601	2	1	760046
3	4	0	0	-1	33	467	2	1	761911
3	3	1	1	1	52	410	2	1	763197
1	3	1	1	-1	34	458	1	1	764525
3	1	0	0	-1	33	547	2	1	766000
1	1	0	0	1	51	585	1	1	767634
4	1	0	0	-1	31	553	2	1	769434
3	1	0	0	-1	31	484	2	1	773443
3	3	1	1	1	52	406	1	0	774750
4	3	1	1	1	54	436	2	1	776112
2	4	1	1	-1	34	400	1	1	777685
1	4	0	0	1	53	524	1	1	779300
3	4	1	1	1	52	676	2	1	781468
4	4	0	0	-1	33	713	2	1	783158
2	1	0	0	1	51	570	1	1	784574
3	1	0	0	-1	31	426	2	1	786293
4	3	1	1	1	52	448	2	1	787965
3	3	1	1	1	54	401	2	1	789221
2	1	0	0	1	53	836	1	1	791345
2	1	0	0	1	51	429	1	1	793144
4	1	0	0	-1	31	535	2	1	794866
1	1	0	0	1	51	588	1	1	796288
1	4	1	1	-1	32	414	1	1	797731
4	4	0	0	-1	33	393	2	1	799485
4	1	0	0	-1	31	408	2	1	801055
1	1	0	0	1	51	397	1	1	802342
3	3	1	1	1	52	561	2	1	803928
2	3	1	1	-1	34	485	1	1	805416
4	3	1	1	1	54	430	2	1	807348
3	3	1	1	1	54	486	2	1	808665
4	4	1	1	1	54	536	2	1	810672
4	4	0	0	-1	33	382	2	1	812559
1	1	0	0	1	51	304	1	1	814365
1	1	0	0	1	51	327	1	1	815622
2	3	1	1	-1	32	505	1	1	817371
3	3	1	1	1	54	418	2	1	818754
3	4	1	1	1	54	388	2	1	820416
4	4	0	0	-1	33	454	2	1	822140
3	1	0	0	-1	31	486	2	1	823530
1	1	0	0	1	51	467	1	1	824864
4	2	0	0	-1	31	482	2	1	826193
1	2	1	1	-1	32	477	1	1	828129
1	2	0	0	1	53	345	1	1	829917
4	2	1	1	1	52	433	2	1	831678
2	3	1	1	-1	34	394	1	1	833458
2	3	1	1	-1	34	438	1	1	835090
3	1	0	0	-1	33	424	1	0	836634
1	1	0	0	1	51	444	1	1	838528
3	1	0	0	-1	31	294	2	1	839898
1	1	0	0	1	51	429	1	1	841255
4	1	0	0	-1	31	546	2	1	843268
2	1	0	0	1	51	453	1	1	845143
3	3	1	1	1	52	551	2	1	846597
3	3	1	1	1	54	393	2	1	848036
2	3	1	1	-1	34	596	1	1	849670
2	3	1	1	-1	34	489	1	1	851253
3	3	1	1	1	54	560	2	1	852826
1	3	1	1	-1	34	520	1	1	857374
