# Supplementary material for: Frequency Band-Specific Electrical Brain Stimulation Modulates Cognitive Control Processes
Source: PLoS One. 2015 Sep 25;10(9):e0138984. doi: 10.1371/journal.pone.0138984 (PMC4583279; doi:10.1371/journal.pone.0138984)
Supplement: S2 File — This zip archive contains the necessary Matlab code, SPSS syntax, SPSS data and raw logfile data to perform the analyses described in the paper. EEG data and Matlab code to extract peak frequencies are available upon request (joramvandriel@gmail.com). (ZIP) [file pone.0138984.s002.zip › S2_File/rawdata/alpha/pp25_simonA2_PRE-STIM_EEG.txt]

2	3	1	1	1	52	372	1	1	5963
3	3	1	1	-1	34	398	2	1	7748
4	3	1	1	-1	34	513	2	1	9340
3	3	1	1	-1	34	354	2	1	11079
4	1	0	0	1	53	534	2	1	12624
3	1	0	0	1	51	400	2	1	14122
1	2	0	0	-1	31	328	1	1	15652
3	2	1	1	-1	32	410	2	1	17449
3	1	0	0	1	53	435	2	1	19020
2	1	0	0	-1	31	483	1	1	20814
4	2	0	0	1	51	496	2	1	22169
1	2	1	1	1	52	468	2	0	24104
1	1	0	0	-1	33	373	1	1	25554
2	1	0	0	-1	31	491	1	1	27150
1	1	0	0	-1	31	330	1	1	28344
2	1	0	0	-1	31	409	1	1	29924
3	1	0	0	1	51	386	2	1	31318
1	1	0	0	-1	31	485	1	1	33065
4	4	1	1	-1	32	486	2	1	34888
2	4	0	0	-1	33	387	1	1	36698
3	1	0	0	1	51	392	2	1	38424
3	1	0	0	1	51	391	2	1	40182
2	4	1	1	1	52	459	1	1	41755
2	4	0	0	-1	33	428	1	1	43617
3	3	1	1	-1	32	479	2	1	45088
3	3	1	1	-1	34	356	2	1	46879
2	1	0	0	-1	33	423	1	1	48687
2	1	0	0	-1	31	300	1	1	50191
3	1	0	0	1	51	323	2	1	51998
4	1	0	0	1	51	349	2	1	53383
4	3	1	1	-1	32	494	2	1	55145
1	3	1	1	1	54	330	1	1	56426
4	4	1	1	-1	34	517	2	1	57832
3	4	0	0	1	53	507	2	1	59839
4	2	0	0	1	51	329	2	1	61302
3	2	1	1	-1	32	357	2	1	63163
3	2	0	0	1	53	295	2	1	64757
2	2	1	1	1	52	328	2	0	66021
4	1	0	0	1	53	626	2	1	68041
2	1	0	0	-1	31	353	1	1	69227
2	3	1	1	1	52	426	1	1	70549
1	3	1	1	1	54	385	1	1	72009
1	4	1	1	1	54	369	1	1	73537
3	4	0	0	1	53	383	2	1	74881
3	2	0	0	1	51	430	2	1	76617
1	2	1	1	1	52	512	1	1	78211
4	1	0	0	1	53	423	2	1	79611
3	1	0	0	1	51	459	2	1	81541
4	2	0	0	1	51	358	2	1	83094
1	2	1	1	1	52	326	1	1	87847
2	1	0	0	-1	33	532	1	1	89603
4	1	0	0	1	51	349	2	1	90970
3	3	1	1	-1	32	408	2	1	92454
1	3	1	1	1	54	349	1	1	93698
2	3	1	1	1	54	443	1	1	95403
4	3	1	1	-1	34	520	2	1	97243
2	1	0	0	-1	33	471	1	1	98944
2	1	0	0	-1	31	331	1	1	100487
4	1	0	0	1	51	502	2	1	102038
2	1	0	0	-1	31	454	1	1	103851
1	1	0	0	-1	31	484	1	1	105576
3	1	0	0	1	51	457	2	1	107461
1	3	1	1	1	52	617	1	1	109113
1	3	1	1	1	54	287	1	1	110890
3	4	1	1	-1	34	389	2	1	112113
1	4	0	0	-1	33	440	1	1	113948
2	1	0	0	-1	31	397	2	0	115845
1	1	0	0	-1	31	531	1	1	117384
2	4	1	1	1	52	311	1	1	118789
4	4	0	0	1	53	474	2	1	120665
4	3	1	1	-1	32	413	2	1	122469
1	3	1	1	1	54	338	1	1	123967
1	3	1	1	1	54	309	1	1	125709
4	3	1	1	-1	34	450	2	1	127184
1	3	1	1	1	54	397	1	1	128628
1	3	1	1	1	54	301	1	1	130086
4	2	0	0	1	53	463	2	1	131427
2	2	1	1	1	52	426	1	1	133008
2	4	1	1	1	54	342	1	1	134509
3	4	0	0	1	53	468	2	1	135979
1	3	1	1	1	52	389	1	1	137629
4	3	1	1	-1	34	394	2	1	139141
1	2	0	0	-1	33	398	1	1	140814
1	2	1	1	1	52	309	1	1	142061
4	2	0	0	1	53	514	2	1	144014
4	2	1	1	-1	32	446	2	1	145676
1	4	1	1	1	54	292	1	1	147116
2	4	0	0	-1	33	419	2	0	148775
2	1	0	0	-1	31	337	1	1	150090
1	1	0	0	-1	31	421	1	1	151517
2	1	0	0	-1	31	434	1	1	152771
1	1	0	0	-1	31	392	1	1	154135
3	4	1	1	-1	32	441	2	1	155499
1	4	0	0	-1	33	392	1	1	157151
2	4	1	1	1	52	420	1	1	158500
1	4	0	0	-1	33	347	1	1	159876
2	2	0	0	-1	31	307	1	1	161218
4	2	1	1	-1	32	308	1	0	162493
3	2	0	0	1	53	451	1	0	164159
1	2	1	1	1	52	445	1	1	168985
2	4	1	1	1	54	433	1	1	170649
1	4	0	0	-1	33	275	1	1	172256
2	4	1	1	1	52	391	1	1	173460
2	4	0	0	-1	33	387	1	1	175200
3	4	1	1	-1	32	425	2	1	177107
2	4	0	0	-1	33	361	1	1	178557
2	3	1	1	1	52	317	1	1	179938
3	3	1	1	-1	34	401	2	1	181678
3	3	1	1	-1	34	480	2	1	183390
2	3	1	1	1	54	360	1	1	184893
2	1	0	0	-1	33	352	1	1	186445
3	1	0	0	1	51	387	2	1	188219
1	2	0	0	-1	31	345	1	1	189887
2	2	1	1	1	52	297	2	0	191388
3	2	0	0	1	53	453	2	1	193111
2	2	1	1	1	52	457	1	1	194952
2	4	1	1	1	54	314	1	1	196487
3	4	0	0	1	53	421	2	1	198168
3	3	1	1	-1	32	385	2	1	199994
4	3	1	1	-1	34	423	2	1	201613
4	3	1	1	-1	34	321	2	1	203404
1	3	1	1	1	54	321	1	1	204983
3	2	0	0	1	53	457	1	0	206288
2	2	1	1	1	52	456	1	1	207634
3	3	1	1	-1	34	688	2	1	209646
3	3	1	1	-1	34	372	2	1	210961
2	2	0	0	-1	33	666	1	1	212800
3	2	1	1	-1	32	444	2	1	214665
4	4	1	1	-1	34	467	2	1	216351
4	4	0	0	1	53	390	2	1	217687
2	1	0	0	-1	31	703	1	1	219600
1	1	0	0	-1	31	321	1	1	221016
1	3	1	1	1	52	387	1	1	222867
4	3	1	1	-1	34	404	2	1	224157
2	1	0	0	-1	33	403	1	1	225548
4	1	0	0	1	51	499	2	1	227115
4	3	1	1	-1	32	462	2	1	228861
2	3	1	1	1	54	354	1	1	230462
4	1	0	0	1	53	348	2	1	232302
1	1	0	0	-1	31	396	1	1	233692
3	1	0	0	1	51	387	2	1	235254
4	1	0	0	1	51	607	2	1	236996
3	2	0	0	1	51	399	2	1	238581
3	2	1	1	-1	32	400	2	1	240265
2	1	0	0	-1	33	319	1	1	241757
1	1	0	0	-1	31	306	1	1	243355
2	1	0	0	-1	31	598	1	1	244913
2	1	0	0	-1	31	317	1	1	246352
1	3	1	1	1	52	419	1	1	248101
4	3	1	1	-1	34	422	2	1	252156
2	3	1	1	1	54	402	1	1	253473
2	3	1	1	1	54	361	1	1	255294
4	1	0	0	1	53	396	2	1	256600
2	1	0	0	-1	31	410	1	1	258042
3	3	1	1	-1	32	562	2	1	259562
3	3	1	1	-1	34	352	2	1	261401
2	2	0	0	-1	33	364	1	1	263240
1	2	1	1	1	52	374	1	1	264885
1	4	1	1	1	54	308	1	1	266538
2	4	0	0	-1	33	303	1	1	268229
4	2	0	0	1	51	402	2	1	269722
2	2	1	1	1	52	440	1	1	271018
4	1	0	0	1	53	468	2	1	272719
4	1	0	0	1	51	330	2	1	274237
2	3	1	1	1	52	331	1	1	275406
4	3	1	1	-1	34	423	2	1	277060
1	4	1	1	1	54	250	1	1	278780
4	4	0	0	1	53	255	1	0	280031
1	2	0	0	-1	31	421	1	1	281642
3	2	1	1	-1	32	432	2	1	283046
3	2	0	0	1	53	397	2	1	284641
4	2	1	1	-1	32	319	1	0	286364
1	2	0	0	-1	33	299	1	1	287992
3	2	1	1	-1	32	468	2	1	289760
3	4	1	1	-1	34	329	2	1	291257
1	4	0	0	-1	33	356	1	1	293054
3	4	1	1	-1	32	551	2	1	295036
2	4	0	0	-1	33	422	1	1	296637
2	3	1	1	1	52	353	1	1	298177
3	3	1	1	-1	34	377	2	1	299426
3	1	0	0	1	53	376	2	1	301215
4	1	0	0	1	51	346	2	1	303013
2	4	1	1	1	52	583	1	1	305099
4	4	0	0	1	53	473	2	1	307004
2	1	0	0	-1	31	461	1	1	308314
4	1	0	0	1	51	400	2	1	309570
3	2	0	0	1	51	426	2	1	310982
2	2	1	1	1	52	440	1	1	312774
1	2	0	0	-1	33	422	1	1	314227
4	2	1	1	-1	32	416	1	0	315557
4	2	0	0	1	53	386	2	1	316818
2	2	1	1	1	52	411	1	1	318510
3	1	0	0	1	53	371	2	1	319928
1	1	0	0	-1	31	337	1	1	321364
3	4	1	1	-1	32	388	2	1	322603
2	4	0	0	-1	33	500	1	1	324337
3	3	1	1	-1	32	423	2	1	325564
1	3	1	1	1	54	380	1	1	327274
4	3	1	1	-1	34	553	2	1	328926
4	3	1	1	-1	34	325	2	1	333084
1	1	0	0	-1	33	457	1	1	334942
4	1	0	0	1	51	372	2	1	336328
4	3	1	1	-1	32	400	2	1	338175
3	3	1	1	-1	34	545	2	1	339801
4	4	1	1	-1	34	401	2	1	341599
2	4	0	0	-1	33	348	1	1	342934
3	2	0	0	1	51	488	2	1	344931
3	2	1	1	-1	32	439	2	1	346811
2	2	0	0	-1	33	547	1	1	348488
4	2	1	1	-1	32	488	1	0	350008
4	4	1	1	-1	34	433	2	1	351272
1	4	0	0	-1	33	461	1	1	352933
3	3	1	1	-1	32	475	2	1	354352
4	3	1	1	-1	34	458	2	1	356182
2	1	0	0	-1	33	518	1	1	358010
1	1	0	0	-1	31	309	1	1	359715
1	3	1	1	1	52	446	1	1	361515
4	3	1	1	-1	34	564	2	1	363325
1	1	0	0	-1	33	459	1	1	365247
1	1	0	0	-1	31	275	1	1	366445
3	4	1	1	-1	32	446	2	1	368047
4	4	0	0	1	53	404	1	0	369577
3	3	1	1	-1	32	387	2	1	371093
4	3	1	1	-1	34	368	2	1	372691
2	1	0	0	-1	33	529	1	1	374184
1	1	0	0	-1	31	360	1	1	375422
2	4	1	1	1	52	421	1	1	376851
4	4	0	0	1	53	480	2	1	378702
4	2	0	0	1	51	482	1	0	380314
1	2	1	1	1	52	464	1	1	381984
2	3	1	1	1	54	490	1	1	383708
1	3	1	1	1	54	332	1	1	385539
3	1	0	0	1	53	654	2	1	387703
3	1	0	0	1	51	295	2	1	389123
2	1	0	0	-1	31	487	1	1	390788
1	1	0	0	-1	31	334	1	1	392276
4	1	0	0	1	51	419	2	1	393844
3	1	0	0	1	51	652	2	1	395445
4	2	0	0	1	51	344	2	1	396964
3	2	1	1	-1	32	285	1	0	398098
3	2	0	0	1	53	415	1	0	399409
2	2	1	1	1	52	513	1	1	400741
3	4	1	1	-1	34	402	2	1	402068
1	4	0	0	-1	33	638	1	1	404176
1	4	1	1	1	52	393	1	1	406010
4	4	0	0	1	53	472	2	1	407842
1	2	0	0	-1	31	322	1	1	409285
3	2	1	1	-1	32	425	2	1	411062
4	4	1	1	-1	34	374	2	1	412856
1	4	0	0	-1	33	308	1	1	417847
4	3	1	1	-1	32	460	2	1	419220
1	3	1	1	1	54	422	1	1	420661
3	2	0	0	1	53	445	2	1	422309
2	2	1	1	1	52	592	1	1	423894
4	3	1	1	-1	34	501	2	1	425401
4	3	1	1	-1	34	368	2	1	427097
3	2	0	0	1	53	349	1	0	428438
3	2	1	1	-1	32	419	2	1	430124
1	1	0	0	-1	33	325	1	1	431776
4	1	0	0	1	51	330	2	1	433534
1	1	0	0	-1	31	437	2	0	435313
4	1	0	0	1	51	676	2	1	437292
4	1	0	0	1	51	379	2	1	438611
1	1	0	0	-1	31	405	1	1	439955
4	3	1	1	-1	32	416	2	1	441444
4	3	1	1	-1	34	428	2	1	442984
1	4	1	1	1	54	358	1	1	444687
3	4	0	0	1	53	399	2	1	446214
1	4	1	1	1	52	431	1	1	447535
1	4	0	0	-1	33	399	1	1	449202
4	2	0	0	1	51	448	2	1	451040
3	2	1	1	-1	32	448	2	1	452627
4	1	0	0	1	53	389	2	1	454049
1	1	0	0	-1	31	317	1	1	455509
2	1	0	0	-1	31	365	2	0	456732
1	1	0	0	-1	31	391	1	1	458015
3	4	1	1	-1	32	433	2	1	459890
4	4	0	0	1	53	581	2	1	461551
4	1	0	0	1	51	318	2	1	463038
3	1	0	0	1	51	343	2	1	464194
2	4	1	1	1	52	405	2	0	465987
3	4	0	0	1	53	338	2	1	467675
4	4	1	1	-1	32	556	2	1	469522
3	4	0	0	1	53	333	2	1	471361
3	3	1	1	-1	32	381	2	1	473107
1	3	1	1	1	54	396	1	1	474526
4	2	0	0	1	53	580	2	1	475990
4	2	1	1	-1	32	484	2	1	477578
3	4	1	1	-1	34	408	2	1	479030
3	4	0	0	1	53	329	2	1	480799
1	3	1	1	1	52	379	1	1	482353
2	3	1	1	1	54	316	1	1	483659
2	3	1	1	1	54	355	1	1	484879
3	3	1	1	-1	34	511	1	0	486562
4	4	1	1	-1	34	430	2	1	487883
3	4	0	0	1	53	470	2	1	489362
1	4	1	1	1	52	435	1	1	490911
4	4	0	0	1	53	543	2	1	492429
3	2	0	0	1	51	501	2	1	493881
1	2	1	1	1	52	416	1	1	500634
1	4	1	1	1	54	374	1	1	502324
2	4	0	0	-1	33	498	1	1	504147
2	4	1	1	1	52	347	1	1	505719
3	4	0	0	1	53	395	2	1	507375
4	1	0	0	1	51	467	2	1	509272
3	1	0	0	1	51	291	2	1	511067
1	2	0	0	-1	31	403	1	1	512823
2	2	1	1	1	52	375	1	1	514216
1	2	0	0	-1	33	401	1	1	516057
1	2	1	1	1	52	349	1	1	517510
2	3	1	1	1	54	393	1	1	519077
2	3	1	1	1	54	346	1	1	520283
4	3	1	1	-1	34	532	2	1	521668
2	3	1	1	1	54	505	1	1	523428
1	2	0	0	-1	33	459	1	1	525062
2	2	1	1	1	52	449	1	1	526726
2	1	0	0	-1	33	370	1	1	528560
1	1	0	0	-1	31	403	1	1	530228
1	4	1	1	1	52	374	1	1	531765
4	4	0	0	1	53	495	2	1	533217
1	3	1	1	1	52	455	1	1	534977
2	3	1	1	1	54	467	1	1	536809
3	2	0	0	1	53	410	2	1	538668
3	2	1	1	-1	32	403	2	1	540118
1	3	1	1	1	54	420	1	1	541358
4	3	1	1	-1	34	785	2	1	543250
4	2	0	0	1	53	404	2	1	544597
3	2	1	1	-1	32	417	2	1	546393
2	4	1	1	1	54	335	1	1	548027
4	4	0	0	1	53	506	2	1	549430
3	3	1	1	-1	32	439	2	1	551249
2	3	1	1	1	54	344	1	1	552781
2	2	0	0	-1	33	396	1	1	554309
1	2	1	1	1	52	435	1	1	555779
4	4	1	1	-1	34	431	1	0	557270
2	4	0	0	-1	33	428	1	1	558722
4	3	1	1	-1	32	398	1	0	560255
2	3	1	1	1	54	481	1	1	561971
3	3	1	1	-1	34	445	2	1	563534
3	3	1	1	-1	34	526	2	1	564999
2	4	1	1	1	54	417	1	1	566325
1	4	0	0	-1	33	576	1	1	567872
2	1	0	0	-1	31	367	1	1	569356
1	1	0	0	-1	31	330	1	1	570841
1	2	0	0	-1	31	331	1	1	572157
4	2	1	1	-1	32	518	2	1	573689
4	4	1	1	-1	34	354	2	1	575329
1	4	0	0	-1	33	426	1	1	576931
4	2	0	0	1	51	519	2	1	578548
4	2	1	1	-1	32	536	2	1	583797
3	1	0	0	1	53	438	2	1	585544
2	1	0	0	-1	31	349	1	1	586732
4	2	0	0	1	51	379	2	1	588134
1	2	1	1	1	52	584	1	1	589802
4	3	1	1	-1	34	652	2	1	591375
2	3	1	1	1	54	467	1	1	592994
1	4	1	1	1	54	790	1	1	595063
3	4	0	0	1	53	435	2	1	596584
1	1	0	0	-1	31	318	1	1	597929
1	1	0	0	-1	31	718	1	1	599528
4	3	1	1	-1	32	462	2	1	601092
3	3	1	1	-1	34	560	1	0	602656
3	3	1	1	-1	34	387	2	1	604447
2	3	1	1	1	54	408	1	1	605675
3	4	1	1	-1	34	529	2	1	607298
3	4	0	0	1	53	416	2	1	608858
2	3	1	1	1	52	354	1	1	610040
3	3	1	1	-1	34	506	2	1	611846
2	1	0	0	-1	33	590	1	1	613626
3	1	0	0	1	51	483	1	0	615403
2	3	1	1	1	52	404	1	1	616821
3	3	1	1	-1	34	443	1	0	618617
1	1	0	0	-1	33	445	1	1	620412
3	1	0	0	1	51	364	2	1	622178
4	2	0	0	1	51	731	2	1	623767
3	2	1	1	-1	32	451	2	1	625672
4	3	1	1	-1	34	519	2	1	627493
3	3	1	1	-1	34	371	2	1	629217
2	4	1	1	1	54	308	1	1	630684
1	4	0	0	-1	33	366	1	1	632486
3	3	1	1	-1	32	386	2	1	634006
3	3	1	1	-1	34	407	2	1	635676
2	4	1	1	1	54	335	1	1	636852
1	4	0	0	-1	33	455	1	1	638539
2	1	0	0	-1	31	527	1	1	640402
2	1	0	0	-1	31	327	1	1	641786
4	1	0	0	1	51	424	2	1	643056
2	1	0	0	-1	31	411	1	1	644826
3	4	1	1	-1	32	509	2	1	646308
4	4	0	0	1	53	434	2	1	648146
1	2	0	0	-1	31	373	1	1	649732
3	2	1	1	-1	32	550	2	1	651435
3	4	1	1	-1	34	355	2	1	652929
2	4	0	0	-1	33	365	1	1	654443
2	3	1	1	1	52	336	1	1	655627
4	3	1	1	-1	34	486	2	1	656920
2	3	1	1	1	54	438	1	1	658753
1	3	1	1	1	54	462	1	1	660275
2	4	1	1	1	54	379	1	1	661821
4	4	0	0	1	53	431	2	1	668746
2	2	0	0	-1	31	566	1	1	670501
3	2	1	1	-1	32	404	2	1	672044
3	1	0	0	1	53	412	2	1	673417
2	1	0	0	-1	31	332	1	1	674574
3	1	0	0	1	51	384	2	1	676446
4	1	0	0	1	51	649	2	1	678581
3	2	0	0	1	51	352	2	1	680270
4	2	1	1	-1	32	330	1	0	681847
3	1	0	0	1	53	366	2	1	683230
1	1	0	0	-1	31	447	1	1	684648
4	4	1	1	-1	32	611	2	1	686618
2	4	0	0	-1	33	472	1	1	688205
1	2	0	0	-1	31	487	1	1	690001
1	2	1	1	1	52	304	1	1	691411
2	3	1	1	1	54	384	1	1	692784
4	3	1	1	-1	34	377	1	0	693971
3	2	0	0	1	53	620	2	1	695498
3	2	1	1	-1	32	389	2	1	696809
2	2	0	0	-1	33	379	1	1	698484
3	2	1	1	-1	32	452	2	1	700146
2	3	1	1	1	54	359	1	1	701637
1	3	1	1	1	54	483	1	1	703607
1	1	0	0	-1	33	449	1	1	705491
2	1	0	0	-1	31	423	1	1	707022
4	2	0	0	1	51	576	2	1	708565
2	2	1	1	1	52	815	1	1	710819
2	2	0	0	-1	33	295	1	1	712216
1	2	1	1	1	52	507	2	0	713807
3	3	1	1	-1	34	475	2	1	715270
1	3	1	1	1	54	512	1	1	716832
3	1	0	0	1	53	483	2	1	718172
2	1	0	0	-1	31	495	1	1	720071
2	4	1	1	1	52	400	1	1	721899
3	4	0	0	1	53	898	2	1	724143
2	3	1	1	1	52	388	1	1	725723
3	3	1	1	-1	34	398	2	1	727528
3	2	0	0	1	53	443	2	1	729172
1	2	1	1	1	52	357	1	1	730392
1	4	1	1	1	54	351	1	1	731858
4	4	0	0	1	53	590	2	1	733797
2	2	0	0	-1	31	433	1	1	735216
2	2	1	1	1	52	356	1	1	736703
3	1	0	0	1	53	423	2	1	738158
3	1	0	0	1	51	486	2	1	739739
2	3	1	1	1	52	354	1	1	740913
3	3	1	1	-1	34	434	2	1	742418
3	2	0	0	1	53	365	2	1	743990
4	2	1	1	-1	32	322	1	0	745785
3	1	0	0	1	53	417	2	1	747520
2	1	0	0	-1	31	434	1	1	752118
1	3	1	1	1	52	633	1	1	753769
2	3	1	1	1	54	450	2	0	755100
4	1	0	0	1	53	430	2	1	756699
1	1	0	0	-1	31	374	1	1	758555
3	2	0	0	1	51	417	2	1	759798
2	2	1	1	1	52	424	1	1	761355
4	4	1	1	-1	34	445	2	1	762714
1	4	0	0	-1	33	506	1	1	764579
4	4	1	1	-1	32	622	2	1	766030
3	4	0	0	1	53	591	2	1	767686
4	4	1	1	-1	32	364	2	1	769157
1	4	0	0	-1	33	347	1	1	770429
4	4	1	1	-1	32	431	1	0	771749
4	4	0	0	1	53	0	0	0	775090
3	4	1	1	-1	32	450	2	1	776848
1	4	0	0	-1	33	384	1	1	778070
4	2	0	0	1	51	438	2	1	779955
1	2	1	1	1	52	420	1	1	781447
4	4	1	1	-1	34	361	2	1	783148
4	4	0	0	1	53	397	2	1	784700
1	3	1	1	1	52	729	1	1	786877
3	3	1	1	-1	34	554	2	1	788664
4	2	0	0	1	53	446	2	1	790282
4	2	1	1	-1	32	403	2	1	791799
1	2	0	0	-1	33	380	1	1	793181
1	2	1	1	1	52	370	1	1	795055
4	1	0	0	1	53	366	2	1	796681
1	1	0	0	-1	31	401	1	1	798441
4	2	0	0	1	51	495	2	1	800377
3	2	1	1	-1	32	399	2	1	801631
3	4	1	1	-1	34	379	2	1	803259
2	4	0	0	-1	33	663	1	1	805041
3	3	1	1	-1	32	363	2	1	806575
2	3	1	1	1	54	409	1	1	807944
2	2	0	0	-1	33	293	1	1	809100
3	2	1	1	-1	32	430	2	1	810853
3	3	1	1	-1	34	541	2	1	812323
2	3	1	1	1	54	357	1	1	813733
2	1	0	0	-1	33	391	2	0	815257
3	1	0	0	1	51	315	2	1	816575
1	3	1	1	1	52	421	1	1	817977
4	3	1	1	-1	34	407	1	0	819467
4	4	1	1	-1	34	474	2	1	820887
1	4	0	0	-1	33	526	1	1	822725
3	1	0	0	1	51	461	2	1	824249
1	1	0	0	-1	31	498	1	1	826136
2	2	0	0	-1	31	445	2	0	827996
3	2	1	1	-1	32	764	2	1	829969
1	4	1	1	1	54	379	1	1	831726
2	4	0	0	-1	33	338	1	1	837244
