# Supplementary material for: Frequency Band-Specific Electrical Brain Stimulation Modulates Cognitive Control Processes
Source: PLoS One. 2015 Sep 25;10(9):e0138984. doi: 10.1371/journal.pone.0138984 (PMC4583279; doi:10.1371/journal.pone.0138984)
Supplement: S2 File — This zip archive contains the necessary Matlab code, SPSS syntax, SPSS data and raw logfile data to perform the analyses described in the paper. EEG data and Matlab code to extract peak frequencies are available upon request (joramvandriel@gmail.com). (ZIP) [file pone.0138984.s002.zip › S2_File/rawdata/alpha/pp25_simonB2_STIM.txt]

1	3	1	1	1	52	648	1	1	9123
3	3	1	1	-1	34	403	2	1	10365
1	2	0	0	-1	33	534	1	1	12259
4	2	1	1	-1	32	426	2	1	13950
2	2	0	0	-1	33	698	1	1	15476
2	2	1	1	1	52	395	1	1	17368
1	2	0	0	-1	33	376	1	1	18764
1	2	1	1	1	52	345	1	1	20104
3	2	0	0	1	53	438	2	1	21806
4	2	1	1	-1	32	507	2	1	23143
1	4	1	1	1	54	502	1	1	24480
2	4	0	0	-1	33	444	1	1	25915
2	1	0	0	-1	31	305	1	1	27330
1	1	0	0	-1	31	303	1	1	28649
1	1	0	0	-1	31	291	1	1	29869
2	1	0	0	-1	31	360	1	1	31039
4	4	1	1	-1	32	588	2	1	33000
3	4	0	0	1	53	354	2	1	34703
2	2	0	0	-1	31	432	1	1	36355
3	2	1	1	-1	32	440	2	1	37786
4	1	0	0	1	53	466	2	1	39264
4	1	0	0	1	51	362	2	1	40580
2	1	0	0	-1	31	321	1	1	42050
4	1	0	0	1	51	370	2	1	43302
2	2	0	0	-1	31	465	1	1	44599
4	2	1	1	-1	32	440	2	1	46389
3	1	0	0	1	53	276	2	1	47617
3	1	0	0	1	51	327	2	1	48817
1	3	1	1	1	52	355	1	1	50541
2	3	1	1	1	54	419	1	1	52369
2	4	1	1	1	54	345	1	1	53738
4	4	0	0	1	53	517	2	1	55441
3	3	1	1	-1	32	385	2	1	57297
4	3	1	1	-1	34	375	2	1	59172
2	3	1	1	1	54	496	1	1	60615
4	3	1	1	-1	34	549	2	1	62208
3	2	0	0	1	53	414	2	1	64017
4	2	1	1	-1	32	309	1	0	65199
3	2	0	0	1	53	531	2	1	66765
4	2	1	1	-1	32	407	2	1	68349
3	1	0	0	1	53	285	2	1	69765
2	1	0	0	-1	31	509	1	1	71288
2	4	1	1	1	52	345	1	1	72967
3	4	0	0	1	53	521	2	1	74914
3	1	0	0	1	51	297	2	1	76128
1	1	0	0	-1	31	354	1	1	77926
3	1	0	0	1	51	333	1	0	79105
3	1	0	0	1	51	456	2	1	80864
1	3	1	1	1	52	425	1	1	82310
3	3	1	1	-1	34	422	2	1	87300
3	1	0	0	1	53	416	2	1	88691
2	1	0	0	-1	31	360	1	1	90537
1	1	0	0	-1	31	314	1	1	91767
3	1	0	0	1	51	398	2	1	93554
3	3	1	1	-1	32	432	2	1	95451
4	3	1	1	-1	34	492	2	1	97440
2	3	1	1	1	54	338	1	1	98816
3	3	1	1	-1	34	370	2	1	100289
2	4	1	1	1	54	349	1	1	101564
1	4	0	0	-1	33	342	1	1	102872
2	1	0	0	-1	31	402	2	0	104548
1	1	0	0	-1	31	379	1	1	106231
2	2	0	0	-1	31	345	1	1	107928
2	2	1	1	1	52	455	1	1	109680
4	4	1	1	-1	34	464	2	1	110994
3	4	0	0	1	53	537	2	1	112898
2	2	0	0	-1	31	304	1	1	114414
4	2	1	1	-1	32	540	2	1	116283
2	3	1	1	1	54	355	1	1	117851
4	3	1	1	-1	34	587	2	1	119926
1	1	0	0	-1	33	332	1	1	121214
2	1	0	0	-1	31	430	1	1	122942
4	2	0	0	1	51	464	2	1	124910
1	2	1	1	1	52	406	1	1	126451
1	2	0	0	-1	33	271	1	1	127749
3	2	1	1	-1	32	523	2	1	129615
2	3	1	1	1	54	363	1	1	131042
4	3	1	1	-1	34	304	1	0	132482
1	4	1	1	1	54	320	1	1	133764
2	4	0	0	-1	33	481	1	1	135496
4	2	0	0	1	51	422	2	1	137127
2	2	1	1	1	52	578	1	1	138556
1	4	1	1	1	54	371	1	1	140353
2	4	0	0	-1	33	431	1	1	141721
1	4	1	1	1	52	370	1	1	143327
3	4	0	0	1	53	486	2	1	144846
2	3	1	1	1	52	366	1	1	146095
1	3	1	1	1	54	384	1	1	147500
2	4	1	1	1	54	361	1	1	148843
3	4	0	0	1	53	388	2	1	150606
4	3	1	1	-1	32	603	2	1	152417
4	3	1	1	-1	34	377	2	1	154034
3	1	0	0	1	53	423	2	1	155335
3	1	0	0	1	51	322	2	1	156956
2	3	1	1	1	52	506	1	1	158304
2	3	1	1	1	54	302	1	1	159843
3	3	1	1	-1	34	387	2	1	161449
4	3	1	1	-1	34	429	2	1	163107
3	3	1	1	-1	34	345	2	1	164798
1	3	1	1	1	54	337	1	1	168797
3	4	1	1	-1	34	456	2	1	170327
2	4	0	0	-1	33	309	1	1	172036
4	1	0	0	1	51	556	2	1	173920
1	1	0	0	-1	31	279	1	1	175645
1	1	0	0	-1	31	312	1	1	177211
3	1	0	0	1	51	555	2	1	179246
3	3	1	1	-1	32	514	2	1	181063
4	3	1	1	-1	34	494	2	1	182960
3	3	1	1	-1	34	395	2	1	184250
3	3	1	1	-1	34	365	2	1	185697
2	1	0	0	-1	33	485	1	1	187671
1	1	0	0	-1	31	453	1	1	189189
4	1	0	0	1	51	406	2	1	190618
1	1	0	0	-1	31	416	1	1	192519
3	1	0	0	1	51	565	2	1	193978
3	1	0	0	1	51	330	2	1	195366
2	4	1	1	1	52	390	1	1	196866
1	4	0	0	-1	33	328	1	1	198188
2	3	1	1	1	52	457	1	1	199536
1	3	1	1	1	54	487	1	1	200924
2	4	1	1	1	54	466	1	1	202437
4	4	0	0	1	53	468	2	1	203723
1	4	1	1	1	52	465	1	1	205554
1	4	0	0	-1	33	348	1	1	206863
2	4	1	1	1	52	448	1	1	208312
2	4	0	0	-1	33	303	1	1	209956
3	3	1	1	-1	32	392	2	1	211441
3	3	1	1	-1	34	343	2	1	212852
4	4	1	1	-1	34	319	1	0	214463
2	4	0	0	-1	33	387	1	1	216010
4	2	0	0	1	51	310	2	1	217717
3	2	1	1	-1	32	298	1	0	219393
3	3	1	1	-1	34	460	2	1	220952
4	3	1	1	-1	34	377	2	1	222467
4	3	1	1	-1	34	320	2	1	224042
3	3	1	1	-1	34	306	2	1	225653
2	4	1	1	1	54	335	1	1	227494
3	4	0	0	1	53	495	2	1	228952
4	1	0	0	1	51	540	2	1	230358
1	1	0	0	-1	31	380	1	1	232117
2	2	0	0	-1	31	353	1	1	233979
4	2	1	1	-1	32	299	1	0	235195
1	2	0	0	-1	33	518	1	1	236619
1	2	1	1	1	52	406	1	1	238331
3	2	0	0	1	53	570	2	1	240382
3	2	1	1	-1	32	337	2	1	242027
4	2	0	0	1	53	354	2	1	243733
1	2	1	1	1	52	488	1	1	245235
3	4	1	1	-1	34	370	2	1	246691
4	4	0	0	1	53	410	2	1	251056
3	4	1	1	-1	32	318	1	0	252498
2	4	0	0	-1	33	349	1	1	254268
1	4	1	1	1	52	603	1	1	255679
4	4	0	0	1	53	564	2	1	257056
4	1	0	0	1	51	375	2	1	258358
1	1	0	0	-1	31	366	1	1	259546
4	2	0	0	1	51	377	2	1	261357
2	2	1	1	1	52	569	1	1	263102
4	2	0	0	1	53	462	2	1	265022
4	2	1	1	-1	32	405	2	1	266887
2	4	1	1	1	54	318	1	1	268455
3	4	0	0	1	53	417	2	1	269878
1	1	0	0	-1	31	454	1	1	271790
2	1	0	0	-1	31	328	1	1	273200
3	3	1	1	-1	32	671	2	1	275270
2	3	1	1	1	54	327	1	1	277044
3	3	1	1	-1	34	382	2	1	278760
2	3	1	1	1	54	313	1	1	280143
2	3	1	1	1	54	314	1	1	281691
3	3	1	1	-1	34	371	2	1	283523
2	1	0	0	-1	33	335	1	1	285135
4	1	0	0	1	51	393	2	1	286885
2	1	0	0	-1	31	308	1	1	288476
1	1	0	0	-1	31	342	1	1	289821
2	3	1	1	1	52	380	1	1	291270
4	3	1	1	-1	34	294	1	0	292726
2	1	0	0	-1	33	337	1	1	294140
4	1	0	0	1	51	524	2	1	295828
1	1	0	0	-1	31	279	1	1	296919
1	1	0	0	-1	31	386	1	1	298301
4	1	0	0	1	51	375	2	1	299508
1	1	0	0	-1	31	356	1	1	301305
2	2	0	0	-1	31	390	1	1	302579
4	2	1	1	-1	32	329	1	0	304332
2	2	0	0	-1	33	631	1	1	305844
2	2	1	1	1	52	488	1	1	307137
4	3	1	1	-1	34	425	2	1	308452
3	3	1	1	-1	34	495	2	1	309798
4	4	1	1	-1	34	491	2	1	311784
2	4	0	0	-1	33	363	1	1	313113
4	3	1	1	-1	32	496	2	1	314458
3	3	1	1	-1	34	453	2	1	315754
3	1	0	0	1	53	417	2	1	317186
1	1	0	0	-1	31	311	1	1	318950
1	2	0	0	-1	31	304	1	1	320273
4	2	1	1	-1	32	483	2	1	321649
2	2	0	0	-1	33	455	1	1	323014
2	2	1	1	1	52	623	1	1	324870
3	4	1	1	-1	34	625	2	1	326825
4	4	0	0	1	53	448	1	0	330622
4	4	1	1	-1	32	424	1	0	332436
1	4	0	0	-1	33	355	1	1	334214
4	3	1	1	-1	32	401	2	1	335495
3	3	1	1	-1	34	449	2	1	337107
1	2	0	0	-1	33	445	1	1	338865
4	2	1	1	-1	32	424	2	1	340655
2	2	0	0	-1	33	577	1	1	342105
2	2	1	1	1	52	414	1	1	343365
3	3	1	1	-1	34	478	2	1	344654
4	3	1	1	-1	34	690	2	1	346377
3	1	0	0	1	53	440	2	1	347790
1	1	0	0	-1	31	378	1	1	349016
2	3	1	1	1	52	499	1	1	350860
4	3	1	1	-1	34	430	2	1	352213
1	3	1	1	1	54	362	1	1	353730
2	3	1	1	1	54	355	1	1	355300
3	1	0	0	1	53	377	2	1	356552
1	1	0	0	-1	31	381	1	1	357761
2	1	0	0	-1	31	422	1	1	359004
1	1	0	0	-1	31	322	1	1	360749
4	4	1	1	-1	32	658	2	1	362468
2	4	0	0	-1	33	482	1	1	364292
4	2	0	0	1	51	448	2	1	366049
3	2	1	1	-1	32	411	2	1	367547
3	4	1	1	-1	34	336	2	1	368995
2	4	0	0	-1	33	347	1	1	370704
2	4	1	1	1	52	382	1	1	372355
3	4	0	0	1	53	392	2	1	374215
2	4	1	1	1	52	398	1	1	375941
3	4	0	0	1	53	456	2	1	377854
2	4	1	1	1	52	384	1	1	379185
2	4	0	0	-1	33	340	1	1	380587
4	1	0	0	1	51	762	2	1	382605
2	1	0	0	-1	31	313	1	1	383765
1	3	1	1	1	52	352	2	0	385467
4	3	1	1	-1	34	380	2	1	387064
3	4	1	1	-1	34	302	2	1	388352
1	4	0	0	-1	33	355	1	1	389959
2	4	1	1	1	52	429	1	1	391467
4	4	0	0	1	53	514	2	1	393306
2	1	0	0	-1	31	319	1	1	395129
2	1	0	0	-1	31	628	1	1	397085
3	2	0	0	1	51	417	2	1	398790
3	2	1	1	-1	32	409	2	1	400221
1	3	1	1	1	54	342	1	1	401734
1	3	1	1	1	54	311	1	1	402999
4	3	1	1	-1	34	435	1	0	404390
4	3	1	1	-1	34	413	2	1	405916
1	3	1	1	1	54	345	1	1	407543
1	3	1	1	1	54	350	1	1	410831
4	1	0	0	1	53	644	2	1	412409
1	1	0	0	-1	31	322	1	1	413839
3	2	0	0	1	51	353	2	1	415169
1	2	1	1	1	52	398	1	1	416983
3	4	1	1	-1	34	573	2	1	418754
1	4	0	0	-1	33	493	1	1	420251
1	2	0	0	-1	31	339	1	1	421858
2	2	1	1	1	52	350	2	0	423217
1	2	0	0	-1	33	418	1	1	424508
1	2	1	1	1	52	361	1	1	425840
4	1	0	0	1	53	493	1	0	427258
4	1	0	0	1	51	483	2	1	428698
3	1	0	0	1	51	332	2	1	430064
3	1	0	0	1	51	313	2	1	431573
1	4	1	1	1	52	429	1	1	433107
2	4	0	0	-1	33	457	1	1	434987
2	3	1	1	1	52	299	1	1	436307
4	3	1	1	-1	34	473	2	1	438214
2	2	0	0	-1	33	437	1	1	439683
2	2	1	1	1	52	343	1	1	441054
3	2	0	0	1	53	587	2	1	443069
1	2	1	1	1	52	343	1	1	444342
4	2	0	0	1	53	465	2	1	445828
3	2	1	1	-1	32	305	1	0	447493
2	2	0	0	-1	33	417	1	1	448842
3	2	1	1	-1	32	437	2	1	450184
2	1	0	0	-1	33	379	1	1	451381
1	1	0	0	-1	31	407	1	1	452890
4	3	1	1	-1	32	341	1	0	454606
4	3	1	1	-1	34	585	2	1	456146
1	2	0	0	-1	33	409	1	1	457472
3	2	1	1	-1	32	422	2	1	459282
4	4	1	1	-1	34	476	2	1	460701
1	4	0	0	-1	33	437	1	1	462532
4	1	0	0	1	51	425	2	1	464239
4	1	0	0	1	51	448	2	1	465812
1	2	0	0	-1	31	346	1	1	467131
1	2	1	1	1	52	383	1	1	468684
3	1	0	0	1	53	386	2	1	470183
4	1	0	0	1	51	460	2	1	471934
3	4	1	1	-1	32	441	2	1	473519
3	4	0	0	1	53	367	2	1	474718
1	4	1	1	1	52	468	1	1	476687
1	4	0	0	-1	33	393	1	1	478018
4	3	1	1	-1	32	438	2	1	479384
1	3	1	1	1	54	402	1	1	481152
2	1	0	0	-1	33	490	1	1	482906
2	1	0	0	-1	31	374	1	1	484538
3	1	0	0	1	51	399	2	1	486339
3	1	0	0	1	51	322	2	1	490239
2	4	1	1	1	52	473	1	1	492159
4	4	0	0	1	53	454	2	1	493423
2	3	1	1	1	52	694	1	1	495407
3	3	1	1	-1	34	418	2	1	496680
2	4	1	1	1	54	390	1	1	497984
1	4	0	0	-1	33	726	1	1	500004
2	1	0	0	-1	31	411	1	1	501596
3	1	0	0	1	51	444	2	1	502847
3	2	0	0	1	51	463	2	1	504435
2	2	1	1	1	52	408	1	1	506113
4	4	1	1	-1	34	450	2	1	507894
3	4	0	0	1	53	399	2	1	509119
4	3	1	1	-1	32	388	2	1	510489
3	3	1	1	-1	34	333	2	1	511746
2	3	1	1	1	54	351	1	1	513067
4	3	1	1	-1	34	320	1	0	514218
1	1	0	0	-1	33	385	1	1	515661
3	1	0	0	1	51	396	2	1	516976
3	1	0	0	1	51	338	2	1	518366
2	1	0	0	-1	31	326	1	1	520061
1	4	1	1	1	52	425	1	1	521562
1	4	0	0	-1	33	354	1	1	523259
2	4	1	1	1	52	442	1	1	525035
4	4	0	0	1	53	345	2	1	526304
2	4	1	1	1	52	393	1	1	528207
2	4	0	0	-1	33	406	1	1	529586
3	4	1	1	-1	32	393	2	1	530890
1	4	0	0	-1	33	418	1	1	532519
2	2	0	0	-1	31	332	1	1	533865
1	2	1	1	1	52	405	1	1	535521
3	2	0	0	1	53	458	2	1	537136
3	2	1	1	-1	32	357	2	1	538850
2	3	1	1	1	54	301	1	1	539997
2	3	1	1	1	54	369	1	1	541458
3	3	1	1	-1	34	377	2	1	543130
3	3	1	1	-1	34	377	2	1	544940
1	4	1	1	1	54	347	1	1	546614
1	4	0	0	-1	33	329	1	1	548408
4	4	1	1	-1	32	456	2	1	550156
1	4	0	0	-1	33	360	1	1	551602
4	2	0	0	1	51	572	2	1	553289
4	2	1	1	-1	32	365	2	1	554712
3	3	1	1	-1	34	450	2	1	556209
3	3	1	1	-1	34	328	2	1	557448
1	4	1	1	1	54	411	1	1	558952
1	4	0	0	-1	33	354	1	1	560788
2	3	1	1	1	52	318	1	1	561953
4	3	1	1	-1	34	348	1	0	563546
2	3	1	1	1	54	436	1	1	565098
3	3	1	1	-1	34	425	2	1	571903
3	1	0	0	1	53	523	2	1	573344
1	1	0	0	-1	31	280	1	1	574779
4	4	1	1	-1	32	526	2	1	576517
2	4	0	0	-1	33	368	1	1	578025
4	3	1	1	-1	32	353	1	0	579603
4	3	1	1	-1	34	395	2	1	581461
2	4	1	1	1	54	396	1	1	583073
1	4	0	0	-1	33	354	2	0	584874
4	1	0	0	1	51	394	2	1	586616
3	1	0	0	1	51	326	2	1	588435
2	3	1	1	1	52	340	2	0	590232
3	3	1	1	-1	34	393	2	1	591787
3	3	1	1	-1	34	368	2	1	593379
2	3	1	1	1	54	328	1	1	594622
2	1	0	0	-1	33	373	1	1	596123
3	1	0	0	1	51	337	2	1	597613
3	3	1	1	-1	32	409	2	1	598956
2	3	1	1	1	54	398	1	1	600352
4	2	0	0	1	53	679	2	1	601868
3	2	1	1	-1	32	467	2	1	603517
4	1	0	0	1	53	412	2	1	604831
3	1	0	0	1	51	483	2	1	606266
2	1	0	0	-1	31	337	1	1	607926
1	1	0	0	-1	31	477	1	1	609807
4	2	0	0	1	51	617	2	1	611531
2	2	1	1	1	52	385	1	1	612866
4	4	1	1	-1	34	519	2	1	614216
4	4	0	0	1	53	428	2	1	615887
2	4	1	1	1	52	361	1	1	617298
4	4	0	0	1	53	435	2	1	619100
3	1	0	0	1	51	490	2	1	620717
2	1	0	0	-1	31	294	1	1	621875
4	4	1	1	-1	32	471	2	1	623619
4	4	0	0	1	53	422	2	1	624867
3	3	1	1	-1	32	463	2	1	626276
3	3	1	1	-1	34	391	2	1	627890
4	1	0	0	1	53	410	2	1	629329
1	1	0	0	-1	31	484	1	1	631182
2	3	1	1	1	52	528	1	1	632830
2	3	1	1	1	54	344	1	1	634489
3	2	0	0	1	53	464	2	1	635765
3	2	1	1	-1	32	380	2	1	637261
2	1	0	0	-1	33	327	1	1	638630
1	1	0	0	-1	31	390	1	1	640390
1	3	1	1	1	52	374	1	1	642044
4	3	1	1	-1	34	404	2	1	643951
1	1	0	0	-1	33	393	1	1	645273
4	1	0	0	1	51	900	2	1	647281
3	1	0	0	1	51	418	2	1	649080
1	1	0	0	-1	31	413	1	1	653654
1	4	1	1	1	52	363	1	1	654858
4	4	0	0	1	53	469	2	1	656815
3	4	1	1	-1	32	475	2	1	658648
4	4	0	0	1	53	326	1	0	659898
3	4	1	1	-1	32	385	2	1	661340
3	4	0	0	1	53	325	2	1	662836
2	4	1	1	1	52	343	1	1	664255
3	4	0	0	1	53	406	2	1	665787
4	2	0	0	1	51	538	2	1	667449
1	2	1	1	1	52	336	1	1	669252
2	4	1	1	1	54	403	2	0	671020
3	4	0	0	1	53	389	2	1	672452
4	2	0	0	1	51	425	2	1	673944
2	2	1	1	1	52	383	1	1	675646
3	2	0	0	1	53	546	2	1	677288
4	2	1	1	-1	32	412	2	1	678825
1	3	1	1	1	54	329	1	1	680155
3	3	1	1	-1	34	402	2	1	681383
3	4	1	1	-1	34	424	2	1	682914
2	4	0	0	-1	33	418	2	0	684771
3	1	0	0	1	51	469	2	1	686135
3	1	0	0	1	51	345	2	1	687951
2	1	0	0	-1	31	437	1	1	689529
1	1	0	0	-1	31	342	1	1	690789
2	2	0	0	-1	31	342	1	1	692478
4	2	1	1	-1	32	695	2	1	694407
3	4	1	1	-1	34	388	2	1	696286
3	4	0	0	1	53	565	2	1	698153
4	3	1	1	-1	32	453	2	1	699750
2	3	1	1	1	54	403	1	1	701273
4	2	0	0	1	53	417	2	1	702848
3	2	1	1	-1	32	402	2	1	704468
1	3	1	1	1	54	334	1	1	705621
2	3	1	1	1	54	452	1	1	707166
3	3	1	1	-1	34	412	2	1	709057
1	3	1	1	1	54	348	1	1	710235
3	2	0	0	1	53	433	2	1	711605
3	2	1	1	-1	32	434	2	1	713300
4	3	1	1	-1	34	423	2	1	715166
3	3	1	1	-1	34	385	2	1	716595
4	2	0	0	1	53	385	2	1	718052
3	2	1	1	-1	32	328	2	1	719398
1	2	0	0	-1	33	396	1	1	721222
3	2	1	1	-1	32	394	2	1	723120
2	2	0	0	-1	33	380	2	0	724863
2	2	1	1	1	52	414	1	1	726423
3	3	1	1	-1	34	417	2	1	728193
3	3	1	1	-1	34	564	2	1	729848
2	2	0	0	-1	33	331	1	1	731679
1	2	1	1	1	52	430	1	1	736415
3	2	0	0	1	53	402	1	0	738111
2	2	1	1	1	52	386	1	1	739584
4	2	0	0	1	53	466	1	0	741050
2	2	1	1	1	52	600	1	1	742621
4	1	0	0	1	53	451	2	1	743942
4	1	0	0	1	51	407	2	1	745821
1	4	1	1	1	52	466	1	1	747174
3	4	0	0	1	53	659	2	1	748784
1	2	0	0	-1	31	357	1	1	750354
2	2	1	1	1	52	350	1	1	751930
4	3	1	1	-1	34	438	2	1	753817
4	3	1	1	-1	34	396	2	1	755196
1	4	1	1	1	54	376	1	1	756475
4	4	0	0	1	53	463	2	1	757943
4	2	0	0	1	51	459	2	1	759330
3	2	1	1	-1	32	507	2	1	760760
4	2	0	0	1	53	469	2	1	762166
1	2	1	1	1	52	381	1	1	763921
4	2	0	0	1	53	442	2	1	765620
4	2	1	1	-1	32	526	2	1	767612
1	1	0	0	-1	33	404	1	1	769202
4	1	0	0	1	51	570	2	1	770689
3	2	0	0	1	51	441	2	1	772461
1	2	1	1	1	52	383	1	1	773848
2	1	0	0	-1	33	525	1	1	775611
2	1	0	0	-1	31	323	1	1	776924
1	1	0	0	-1	31	305	1	1	778373
3	1	0	0	1	51	327	2	1	779848
1	4	1	1	1	52	434	1	1	781277
1	4	0	0	-1	33	495	2	0	783129
4	3	1	1	-1	32	518	2	1	784704
3	3	1	1	-1	34	425	2	1	785977
2	2	0	0	-1	33	403	1	1	787445
4	2	1	1	-1	32	450	2	1	789365
2	3	1	1	1	54	437	1	1	791298
3	3	1	1	-1	34	450	2	1	793052
3	4	1	1	-1	34	417	2	1	794525
2	4	0	0	-1	33	371	1	1	796227
3	2	0	0	1	51	461	2	1	797862
1	2	1	1	1	52	415	1	1	799475
4	3	1	1	-1	34	432	2	1	801291
3	3	1	1	-1	34	428	2	1	802981
4	1	0	0	1	53	583	2	1	804932
2	1	0	0	-1	31	489	1	1	806421
1	1	0	0	-1	31	418	1	1	808238
3	1	0	0	1	51	385	2	1	809586
4	1	0	0	1	51	525	2	1	811102
1	1	0	0	-1	31	344	1	1	812730
2	3	1	1	1	52	499	2	0	814572
4	3	1	1	-1	34	468	2	1	821865
