# Supplementary material for: Frequency Band-Specific Electrical Brain Stimulation Modulates Cognitive Control Processes
Source: PLoS One. 2015 Sep 25;10(9):e0138984. doi: 10.1371/journal.pone.0138984 (PMC4583279; doi:10.1371/journal.pone.0138984)
Supplement: S2 File — This zip archive contains the necessary Matlab code, SPSS syntax, SPSS data and raw logfile data to perform the analyses described in the paper. EEG data and Matlab code to extract peak frequencies are available upon request (joramvandriel@gmail.com). (ZIP) [file pone.0138984.s002.zip › S2_File/rawdata/alpha/pp25_simonC2_POST-STIM.txt]

4	2	0	0	1	51	471	2	1	7615
1	2	1	1	1	52	403	1	1	9072
3	4	1	1	-1	34	407	2	1	10690
4	4	0	0	1	53	332	2	1	12355
1	2	0	0	-1	31	450	1	1	14085
3	2	1	1	-1	32	360	1	0	15819
2	1	0	0	-1	33	444	1	1	17119
3	1	0	0	1	51	422	2	1	18830
1	2	0	0	-1	31	613	1	1	20587
2	2	1	1	1	52	348	2	0	22048
2	3	1	1	1	54	492	1	1	23501
3	3	1	1	-1	34	400	2	1	25387
2	3	1	1	1	54	421	1	1	26889
3	3	1	1	-1	34	379	2	1	28368
2	3	1	1	1	54	415	1	1	29666
4	3	1	1	-1	34	801	2	1	31427
2	4	1	1	1	54	343	1	1	32971
1	4	0	0	-1	33	363	1	1	34554
2	3	1	1	1	52	424	1	1	36039
1	3	1	1	1	54	354	1	1	37286
2	3	1	1	1	54	357	1	1	38727
3	3	1	1	-1	34	557	2	1	40330
2	4	1	1	1	54	335	1	1	41595
2	4	0	0	-1	33	409	1	1	42904
4	4	1	1	-1	32	470	2	1	44283
4	4	0	0	1	53	369	2	1	45573
1	3	1	1	1	52	356	1	1	47121
3	3	1	1	-1	34	378	2	1	48613
4	1	0	0	1	53	344	1	0	49776
4	1	0	0	1	51	702	2	1	51296
1	3	1	1	1	52	392	1	1	52721
1	3	1	1	1	54	452	1	1	54275
2	1	0	0	-1	33	390	1	1	55686
4	1	0	0	1	51	396	1	0	57233
1	4	1	1	1	52	559	1	1	59007
2	4	0	0	-1	33	682	1	1	60802
4	1	0	0	1	51	465	2	1	62618
4	1	0	0	1	51	353	2	1	64008
3	4	1	1	-1	32	383	2	1	65442
3	4	0	0	1	53	654	2	1	67340
4	4	1	1	-1	32	694	2	1	69524
4	4	0	0	1	53	426	2	1	71425
1	1	0	0	-1	31	349	1	1	72851
2	1	0	0	-1	31	599	1	1	74428
1	4	1	1	1	52	427	1	1	76330
4	4	0	0	1	53	449	2	1	78169
3	1	0	0	1	51	532	2	1	80003
1	1	0	0	-1	31	483	1	1	81507
2	1	0	0	-1	31	468	1	1	83376
2	1	0	0	-1	31	349	1	1	88099
3	4	1	1	-1	32	516	2	1	89852
4	4	0	0	1	53	326	1	0	91167
4	2	0	0	1	51	535	2	1	92733
3	2	1	1	-1	32	480	2	1	94308
1	3	1	1	1	54	371	1	1	95943
1	3	1	1	1	54	480	1	1	97443
4	1	0	0	1	53	490	2	1	98864
4	1	0	0	1	51	338	2	1	100340
3	1	0	0	1	51	328	2	1	101686
4	1	0	0	1	51	402	2	1	103433
2	4	1	1	1	52	376	1	1	105067
3	4	0	0	1	53	370	2	1	106579
2	4	1	1	1	52	519	1	1	108498
1	4	0	0	-1	33	452	1	1	110435
1	1	0	0	-1	31	475	1	1	111897
4	1	0	0	1	51	425	2	1	113271
3	2	0	0	1	51	535	2	1	114783
3	2	1	1	-1	32	338	2	1	116289
1	2	0	0	-1	33	319	1	1	118016
1	2	1	1	1	52	334	1	1	119599
3	4	1	1	-1	34	474	2	1	121296
3	4	0	0	1	53	354	2	1	122756
1	2	0	0	-1	31	323	1	1	124207
4	2	1	1	-1	32	0	0	0	128001
2	4	1	1	1	54	433	1	1	129441
1	4	0	0	-1	33	316	1	1	131076
3	1	0	0	1	51	541	2	1	132483
4	1	0	0	1	51	340	2	1	133687
3	4	1	1	-1	32	351	2	1	135211
1	4	0	0	-1	33	293	1	1	136700
4	2	0	0	1	51	367	2	1	138427
4	2	1	1	-1	32	566	2	1	139839
2	3	1	1	1	54	580	1	1	141304
4	3	1	1	-1	34	611	2	1	143316
2	3	1	1	1	54	412	1	1	144636
4	3	1	1	-1	34	440	2	1	145943
4	3	1	1	-1	34	388	2	1	147646
1	3	1	1	1	54	280	1	1	149143
1	4	1	1	1	54	348	1	1	150318
4	4	0	0	1	53	417	2	1	151962
4	1	0	0	1	51	560	2	1	153489
3	1	0	0	1	51	484	1	0	155177
1	1	0	0	-1	31	365	1	1	156449
2	1	0	0	-1	31	459	1	1	157924
3	2	0	0	1	51	458	2	1	159615
3	2	1	1	-1	32	548	2	1	161669
1	2	0	0	-1	33	355	1	1	163398
4	2	1	1	-1	32	696	2	1	165198
3	3	1	1	-1	34	415	2	1	166589
1	3	1	1	1	54	358	1	1	170480
3	4	1	1	-1	34	477	2	1	172466
4	4	0	0	1	53	521	2	1	174110
1	3	1	1	1	52	385	1	1	175693
1	3	1	1	1	54	342	1	1	177458
4	4	1	1	-1	34	379	2	1	178692
1	4	0	0	-1	33	438	2	0	180040
1	3	1	1	1	52	462	1	1	181484
3	3	1	1	-1	34	396	2	1	182998
1	1	0	0	-1	33	688	1	1	184904
4	1	0	0	1	51	490	2	1	186742
3	1	0	0	1	51	561	2	1	188632
4	1	0	0	1	51	447	2	1	190093
3	4	1	1	-1	32	379	2	1	191748
3	4	0	0	1	53	510	2	1	193275
2	1	0	0	-1	31	448	1	1	194531
1	1	0	0	-1	31	338	1	1	195844
1	2	0	0	-1	31	679	1	1	197418
4	2	1	1	-1	32	426	2	1	199308
2	3	1	1	1	54	387	1	1	200962
3	3	1	1	-1	34	633	2	1	202967
4	3	1	1	-1	34	417	2	1	204893
4	3	1	1	-1	34	382	2	1	206451
1	3	1	1	1	54	407	1	1	208253
3	3	1	1	-1	34	511	2	1	209803
3	1	0	0	1	53	456	2	1	211128
2	1	0	0	-1	31	350	1	1	212780
4	1	0	0	1	51	453	2	1	214262
4	1	0	0	1	51	463	2	1	216175
1	4	1	1	1	52	447	1	1	217453
2	4	0	0	-1	33	526	1	1	218917
4	4	1	1	-1	32	726	2	1	220854
3	4	0	0	1	53	338	2	1	222312
1	3	1	1	1	52	322	1	1	223524
4	3	1	1	-1	34	380	2	1	225011
3	2	0	0	1	53	473	2	1	226591
2	2	1	1	1	52	334	2	0	228226
3	3	1	1	-1	34	425	2	1	229666
4	3	1	1	-1	34	372	1	0	231417
4	2	0	0	1	53	432	2	1	232685
1	2	1	1	1	52	407	1	1	234123
2	4	1	1	1	54	391	1	1	235828
1	4	0	0	-1	33	352	1	1	237164
2	4	1	1	1	52	390	1	1	238409
1	4	0	0	-1	33	344	1	1	240049
1	4	1	1	1	52	362	1	1	241315
2	4	0	0	-1	33	445	1	1	242603
3	1	0	0	1	51	423	2	1	244230
4	1	0	0	1	51	323	2	1	245632
1	3	1	1	1	52	362	1	1	246800
4	3	1	1	-1	34	433	2	1	250823
2	3	1	1	1	54	483	1	1	252288
2	3	1	1	1	54	287	1	1	253717
3	2	0	0	1	53	559	2	1	255721
4	2	1	1	-1	32	452	2	1	257325
2	2	0	0	-1	33	502	1	1	258633
3	2	1	1	-1	32	447	2	1	260198
1	2	0	0	-1	33	691	1	1	261955
1	2	1	1	1	52	395	1	1	263811
3	2	0	0	1	53	469	2	1	265778
1	2	1	1	1	52	521	1	1	267244
1	3	1	1	1	54	400	1	1	268909
3	3	1	1	-1	34	538	2	1	270559
4	2	0	0	1	53	428	1	0	272259
1	2	1	1	1	52	372	1	1	273779
2	2	0	0	-1	33	521	1	1	275672
2	2	1	1	1	52	369	1	1	277236
4	2	0	0	1	53	419	2	1	278495
3	2	1	1	-1	32	547	2	1	280254
1	4	1	1	1	54	350	1	1	281501
4	4	0	0	1	53	492	2	1	283496
4	4	1	1	-1	32	420	2	1	285318
1	4	0	0	-1	33	545	1	1	287149
4	3	1	1	-1	32	403	2	1	288595
4	3	1	1	-1	34	379	2	1	290248
2	1	0	0	-1	33	512	1	1	292075
2	1	0	0	-1	31	479	1	1	294018
4	2	0	0	1	51	544	2	1	295966
3	2	1	1	-1	32	465	2	1	297617
2	4	1	1	1	54	431	1	1	299284
3	4	0	0	1	53	386	2	1	300755
2	4	1	1	1	52	395	1	1	302622
2	4	0	0	-1	33	331	1	1	304345
1	3	1	1	1	52	498	1	1	305687
3	3	1	1	-1	34	583	2	1	307416
3	2	0	0	1	53	393	2	1	308736
4	2	1	1	-1	32	476	2	1	310418
4	1	0	0	1	53	396	2	1	311632
2	1	0	0	-1	31	802	1	1	313857
4	2	0	0	1	51	365	2	1	315263
1	2	1	1	1	52	710	1	1	317121
4	4	1	1	-1	34	428	2	1	318834
3	4	0	0	1	53	436	2	1	320233
3	1	0	0	1	51	613	2	1	322334
2	1	0	0	-1	31	345	1	1	324108
2	3	1	1	1	52	345	1	1	325510
4	3	1	1	-1	34	623	2	1	327065
2	1	0	0	-1	33	549	1	1	328912
4	1	0	0	1	51	427	2	1	330305
2	4	1	1	1	52	379	1	1	331889
1	4	0	0	-1	33	508	1	1	336804
4	3	1	1	-1	32	726	1	0	338391
2	3	1	1	1	54	402	1	1	339975
4	3	1	1	-1	34	505	2	1	341848
4	3	1	1	-1	34	380	2	1	343061
1	1	0	0	-1	33	497	1	1	345046
4	1	0	0	1	51	500	2	1	346607
3	4	1	1	-1	32	604	2	1	348411
3	4	0	0	1	53	363	2	1	349858
1	4	1	1	1	52	387	1	1	351162
3	4	0	0	1	53	429	2	1	352849
1	2	0	0	-1	31	471	1	1	354592
2	2	1	1	1	52	469	1	1	356267
3	3	1	1	-1	34	511	2	1	357814
1	3	1	1	1	54	456	1	1	359080
3	1	0	0	1	53	519	2	1	361061
2	1	0	0	-1	31	414	1	1	362939
2	3	1	1	1	52	332	1	1	364429
3	3	1	1	-1	34	405	2	1	365948
4	3	1	1	-1	34	700	2	1	368112
4	3	1	1	-1	34	596	2	1	369553
1	2	0	0	-1	33	446	1	1	371467
4	2	1	1	-1	32	394	2	1	373059
1	2	0	0	-1	33	643	1	1	374908
1	2	1	1	1	52	348	1	1	376147
4	2	0	0	1	53	458	2	1	377844
2	2	1	1	1	52	646	1	1	379910
3	4	1	1	-1	34	456	2	1	381578
3	4	0	0	1	53	391	2	1	383416
2	1	0	0	-1	31	351	1	1	385081
1	1	0	0	-1	31	358	1	1	386459
3	1	0	0	1	51	503	2	1	387869
3	1	0	0	1	51	341	2	1	389273
1	2	0	0	-1	31	340	1	1	390548
1	2	1	1	1	52	348	1	1	391795
3	3	1	1	-1	34	394	2	1	393296
4	3	1	1	-1	34	432	2	1	394810
1	4	1	1	1	54	336	1	1	396465
4	4	0	0	1	53	581	2	1	398217
4	3	1	1	-1	32	410	2	1	399591
3	3	1	1	-1	34	383	2	1	401419
1	1	0	0	-1	33	404	1	1	403031
2	1	0	0	-1	31	619	1	1	405131
4	2	0	0	1	51	332	2	1	406958
1	2	1	1	1	52	370	1	1	408419
3	4	1	1	-1	34	0	0	0	412011
4	4	0	0	1	53	546	2	1	414001
3	2	0	0	1	51	348	2	1	415700
3	2	1	1	-1	32	371	2	1	416945
4	2	0	0	1	53	458	2	1	418288
3	2	1	1	-1	32	354	2	1	423458
3	1	0	0	1	53	337	2	1	424626
2	1	0	0	-1	31	410	2	0	426233
1	3	1	1	1	52	380	1	1	427451
3	3	1	1	-1	34	419	2	1	429203
1	1	0	0	-1	33	540	1	1	430895
1	1	0	0	-1	31	340	1	1	432043
3	3	1	1	-1	32	450	1	0	433312
3	3	1	1	-1	34	397	2	1	434570
4	1	0	0	1	53	507	2	1	436508
2	1	0	0	-1	31	766	1	1	438319
1	4	1	1	1	52	526	1	1	439939
1	4	0	0	-1	33	369	1	1	441655
4	1	0	0	1	51	377	2	1	443085
4	1	0	0	1	51	349	2	1	444300
1	1	0	0	-1	31	338	1	1	445812
2	1	0	0	-1	31	439	1	1	447401
2	4	1	1	1	52	324	1	1	448538
3	4	0	0	1	53	451	2	1	450272
4	3	1	1	-1	32	427	2	1	451902
3	3	1	1	-1	34	351	2	1	453276
3	1	0	0	1	53	370	2	1	454499
1	1	0	0	-1	31	323	1	1	455966
2	1	0	0	-1	31	427	1	1	457323
2	1	0	0	-1	31	313	1	1	458729
1	3	1	1	1	52	380	1	1	460400
2	3	1	1	1	54	353	1	1	462098
3	4	1	1	-1	34	290	1	0	463416
1	4	0	0	-1	33	399	1	1	464771
3	2	0	0	1	51	451	2	1	466131
4	2	1	1	-1	32	533	2	1	468009
3	1	0	0	1	53	300	1	0	469487
2	1	0	0	-1	31	436	1	1	470969
4	2	0	0	1	51	504	2	1	472807
2	2	1	1	1	52	433	1	1	474652
1	4	1	1	1	54	352	1	1	476310
3	4	0	0	1	53	601	2	1	477774
3	4	1	1	-1	32	404	2	1	479639
4	4	0	0	1	53	487	2	1	481414
1	3	1	1	1	52	534	1	1	483385
4	3	1	1	-1	34	503	2	1	485239
2	2	0	0	-1	33	490	1	1	487130
2	2	1	1	1	52	507	1	1	489097
4	2	0	0	1	53	485	2	1	490855
2	2	1	1	1	52	408	1	1	492236
1	2	0	0	-1	33	464	1	1	493933
3	2	1	1	-1	32	377	2	1	495529
4	1	0	0	1	53	489	2	1	497250
4	1	0	0	1	51	421	2	1	499101
2	1	0	0	-1	31	327	1	1	500406
3	1	0	0	1	51	421	2	1	504465
4	4	1	1	-1	32	403	2	1	506039
3	4	0	0	1	53	331	2	1	507588
3	1	0	0	1	51	323	2	1	509126
4	1	0	0	1	51	342	2	1	510614
3	1	0	0	1	51	330	2	1	512104
2	1	0	0	-1	31	297	1	1	513779
2	4	1	1	1	52	569	1	1	515507
3	4	0	0	1	53	391	2	1	517363
4	2	0	0	1	51	497	2	1	518855
3	2	1	1	-1	32	415	2	1	520664
3	3	1	1	-1	34	368	2	1	522341
4	3	1	1	-1	34	429	2	1	524252
2	2	0	0	-1	33	372	1	1	526036
4	2	1	1	-1	32	552	2	1	527533
4	1	0	0	1	53	368	2	1	529148
1	1	0	0	-1	31	294	1	1	530766
3	2	0	0	1	51	380	2	1	531954
1	2	1	1	1	52	694	1	1	533822
3	4	1	1	-1	34	426	2	1	535713
3	4	0	0	1	53	518	2	1	537091
2	4	1	1	1	52	452	1	1	539034
2	4	0	0	-1	33	380	1	1	540876
3	4	1	1	-1	32	571	2	1	542327
2	4	0	0	-1	33	514	1	1	544116
1	2	0	0	-1	31	669	1	1	545798
3	2	1	1	-1	32	430	2	1	547701
1	1	0	0	-1	33	532	1	1	549211
3	1	0	0	1	51	412	2	1	550958
1	3	1	1	1	52	414	1	1	552395
1	3	1	1	1	54	375	1	1	554157
2	2	0	0	-1	33	432	2	0	555565
3	2	1	1	-1	32	423	1	0	557272
4	4	1	1	-1	34	417	2	1	558858
1	4	0	0	-1	33	409	1	1	560169
3	2	0	0	1	51	471	2	1	562052
2	2	1	1	1	52	444	1	1	563563
2	4	1	1	1	54	352	1	1	565213
4	4	0	0	1	53	437	2	1	566488
4	1	0	0	1	51	373	2	1	567715
3	1	0	0	1	51	304	2	1	569275
1	1	0	0	-1	31	287	1	1	570632
2	1	0	0	-1	31	618	1	1	572667
4	2	0	0	1	51	414	2	1	574160
2	2	1	1	1	52	413	1	1	575940
4	4	1	1	-1	34	476	2	1	577898
4	4	0	0	1	53	378	2	1	579411
1	1	0	0	-1	31	303	1	1	580650
3	1	0	0	1	51	467	2	1	582380
3	4	1	1	-1	32	558	2	1	584134
4	4	0	0	1	53	431	2	1	587950
1	4	1	1	1	52	579	1	1	589612
4	4	0	0	1	53	564	2	1	591169
2	3	1	1	1	52	491	1	1	592990
4	3	1	1	-1	34	383	2	1	594722
1	3	1	1	1	54	405	1	1	596305
2	3	1	1	1	54	667	2	0	598386
1	1	0	0	-1	33	581	1	1	600079
2	1	0	0	-1	31	361	1	1	601473
3	4	1	1	-1	32	464	2	1	603404
2	4	0	0	-1	33	431	1	1	604672
3	2	0	0	1	51	412	2	1	606128
1	2	1	1	1	52	408	1	1	607486
4	2	0	0	1	53	585	2	1	608916
3	2	1	1	-1	32	512	2	1	610614
3	1	0	0	1	53	292	2	1	612402
2	1	0	0	-1	31	543	1	1	614119
3	3	1	1	-1	32	436	2	1	615542
3	3	1	1	-1	34	354	2	1	616833
2	3	1	1	1	54	322	1	1	618372
4	3	1	1	-1	34	348	1	0	619876
1	1	0	0	-1	33	395	1	1	621481
4	1	0	0	1	51	383	2	1	622755
3	2	0	0	1	51	455	1	0	624351
2	2	1	1	1	52	368	1	1	625907
1	3	1	1	1	54	353	1	1	627467
3	3	1	1	-1	34	411	2	1	629216
1	1	0	0	-1	33	340	1	1	630524
3	1	0	0	1	51	337	1	0	631892
3	3	1	1	-1	32	407	2	1	633471
4	3	1	1	-1	34	416	2	1	635340
4	1	0	0	1	53	421	2	1	637121
3	1	0	0	1	51	383	2	1	638643
1	2	0	0	-1	31	290	1	1	640394
2	2	1	1	1	52	292	1	1	641673
2	1	0	0	-1	33	383	1	1	643083
3	1	0	0	1	51	602	2	1	644772
2	4	1	1	1	52	454	1	1	646163
4	4	0	0	1	53	454	2	1	647958
2	3	1	1	1	52	360	1	1	649298
1	3	1	1	1	54	399	1	1	650751
4	1	0	0	1	53	381	2	1	651945
2	1	0	0	-1	31	540	1	1	653518
1	2	0	0	-1	31	352	1	1	654978
1	2	1	1	1	52	391	1	1	656455
4	1	0	0	1	53	570	2	1	658371
1	1	0	0	-1	31	391	1	1	660101
3	3	1	1	-1	32	616	2	1	661908
4	3	1	1	-1	34	390	2	1	663246
2	2	0	0	-1	33	397	1	1	664771
1	2	1	1	1	52	399	1	1	669094
2	1	0	0	-1	33	351	1	1	670749
2	1	0	0	-1	31	344	1	1	671951
4	1	0	0	1	51	410	1	0	673194
1	1	0	0	-1	31	412	1	1	674477
2	3	1	1	1	52	414	1	1	675792
4	3	1	1	-1	34	419	2	1	677279
2	2	0	0	-1	33	450	1	1	679051
2	2	1	1	1	52	522	1	1	680973
4	2	0	0	1	53	605	2	1	682780
1	2	1	1	1	52	485	1	1	684304
3	3	1	1	-1	34	516	1	0	685876
1	3	1	1	1	54	544	1	1	687688
3	1	0	0	1	53	483	2	1	689602
3	1	0	0	1	51	397	2	1	690874
1	4	1	1	1	52	402	1	1	692177
2	4	0	0	-1	33	485	1	1	693663
4	4	1	1	-1	32	353	1	0	695218
1	4	0	0	-1	33	419	2	0	696732
3	2	0	0	1	51	472	2	1	698108
4	2	1	1	-1	32	439	2	1	699991
1	3	1	1	1	54	308	1	1	701562
2	3	1	1	1	54	364	1	1	703083
3	4	1	1	-1	34	647	2	1	704926
4	4	0	0	1	53	534	2	1	706282
4	1	0	0	1	51	368	2	1	707921
1	1	0	0	-1	31	343	1	1	709663
4	4	1	1	-1	32	461	2	1	711258
4	4	0	0	1	53	621	2	1	713216
1	1	0	0	-1	31	457	1	1	714623
4	1	0	0	1	51	429	2	1	715952
4	2	0	0	1	51	415	2	1	717544
1	2	1	1	1	52	595	1	1	719386
1	3	1	1	1	54	496	1	1	720742
3	3	1	1	-1	34	444	2	1	722376
4	2	0	0	1	53	328	1	0	723773
1	2	1	1	1	52	439	1	1	725258
2	3	1	1	1	54	717	1	1	727376
1	3	1	1	1	54	415	1	1	728852
1	3	1	1	1	54	349	1	1	730301
2	3	1	1	1	54	371	1	1	731852
1	1	0	0	-1	33	372	1	1	733178
1	1	0	0	-1	31	331	1	1	734850
3	4	1	1	-1	32	509	2	1	736309
3	4	0	0	1	53	412	2	1	738132
4	2	0	0	1	51	398	2	1	739817
3	2	1	1	-1	32	680	1	0	741582
2	4	1	1	1	54	380	1	1	743444
2	4	0	0	-1	33	320	1	1	744651
3	2	0	0	1	51	475	2	1	746604
1	2	1	1	1	52	474	1	1	750462
3	2	0	0	1	53	539	2	1	752240
4	2	1	1	-1	32	320	1	0	753445
2	4	1	1	1	54	473	1	1	755318
1	4	0	0	-1	33	408	1	1	757023
4	2	0	0	1	51	655	2	1	758744
2	2	1	1	1	52	473	1	1	760095
3	3	1	1	-1	34	504	2	1	762062
2	3	1	1	1	54	564	1	1	763738
2	2	0	0	-1	33	309	1	1	764902
1	2	1	1	1	52	423	1	1	766701
3	4	1	1	-1	34	462	2	1	768246
1	4	0	0	-1	33	429	1	1	769754
2	1	0	0	-1	31	364	1	1	771315
1	1	0	0	-1	31	471	1	1	772904
2	3	1	1	1	52	369	1	1	774715
1	3	1	1	1	54	335	1	1	775894
2	2	0	0	-1	33	405	1	1	777135
1	2	1	1	1	52	356	1	1	778831
2	4	1	1	1	54	377	1	1	780670
3	4	0	0	1	53	392	2	1	781966
2	4	1	1	1	52	406	1	1	783247
3	4	0	0	1	53	534	2	1	784827
2	4	1	1	1	52	377	1	1	786026
4	4	0	0	1	53	603	2	1	787473
4	2	0	0	1	51	438	2	1	789221
3	2	1	1	-1	32	508	2	1	790887
1	3	1	1	1	54	402	1	1	792290
2	3	1	1	1	54	493	1	1	793730
2	3	1	1	1	54	329	1	1	795134
1	3	1	1	1	54	359	1	1	796778
4	3	1	1	-1	34	702	2	1	798898
4	3	1	1	-1	34	365	2	1	800750
3	3	1	1	-1	34	501	2	1	802184
1	3	1	1	1	54	448	1	1	803871
2	3	1	1	1	54	339	1	1	805060
4	3	1	1	-1	34	465	2	1	806540
1	2	0	0	-1	33	552	1	1	808374
2	2	1	1	1	52	403	2	0	809843
4	3	1	1	-1	34	509	2	1	811806
3	3	1	1	-1	34	462	2	1	813620
1	3	1	1	1	54	333	1	1	814927
2	3	1	1	1	54	405	1	1	816510
2	1	0	0	-1	33	312	1	1	818248
3	1	0	0	1	51	405	2	1	820018
2	1	0	0	-1	31	345	1	1	821460
3	1	0	0	1	51	491	2	1	823315
1	3	1	1	1	52	580	1	1	824999
2	3	1	1	1	54	377	1	1	826486
1	2	0	0	-1	33	435	1	1	828246
4	2	1	1	-1	32	375	1	0	833061
