# Supplementary material for: Frequency Band-Specific Electrical Brain Stimulation Modulates Cognitive Control Processes
Source: PLoS One. 2015 Sep 25;10(9):e0138984. doi: 10.1371/journal.pone.0138984 (PMC4583279; doi:10.1371/journal.pone.0138984)
Supplement: S2 File — This zip archive contains the necessary Matlab code, SPSS syntax, SPSS data and raw logfile data to perform the analyses described in the paper. EEG data and Matlab code to extract peak frequencies are available upon request (joramvandriel@gmail.com). (ZIP) [file pone.0138984.s002.zip › S2_File/rawdata/alpha/pp26_simonA2_PRE-STIM_EEG.txt]

1	3	1	1	-1	32	336	1	1	8140
2	3	1	1	-1	34	391	2	0	9681
2	4	1	1	-1	34	403	1	1	11421
1	4	0	0	1	53	475	1	1	13264
4	2	0	0	-1	31	408	2	1	14499
3	2	1	1	1	52	495	2	1	16007
3	1	0	0	-1	33	316	2	1	17273
2	1	0	0	1	51	382	1	1	18862
3	3	1	1	1	52	297	1	0	20261
4	3	1	1	1	54	576	2	1	22027
2	4	1	1	-1	34	434	1	1	23373
2	4	0	0	1	53	284	1	1	24525
1	1	0	0	1	51	332	1	1	25998
1	1	0	0	1	51	261	1	1	27633
4	4	1	1	1	52	392	2	1	29472
3	4	0	0	-1	33	406	1	0	30687
1	1	0	0	1	51	337	1	1	32297
4	1	0	0	-1	31	445	2	1	34097
3	1	0	0	-1	31	473	1	0	35825
1	1	0	0	1	51	292	1	1	37444
3	2	0	0	-1	31	397	2	1	39244
3	2	1	1	1	52	444	2	1	40595
4	2	0	0	-1	33	363	2	1	42343
3	2	1	1	1	52	592	2	1	44418
3	4	1	1	1	54	400	2	1	45920
2	4	0	0	1	53	554	1	1	47453
2	4	1	1	-1	32	368	1	1	48635
1	4	0	0	1	53	320	1	1	50146
3	4	1	1	1	52	423	2	1	51872
3	4	0	0	-1	33	277	2	1	53160
2	1	0	0	1	51	588	1	1	55193
3	1	0	0	-1	31	415	2	1	56824
4	3	1	1	1	52	354	2	1	58520
2	3	1	1	-1	34	519	1	1	59981
4	1	0	0	-1	33	362	2	1	61492
4	1	0	0	-1	31	293	2	1	62740
2	2	0	0	1	51	333	1	1	64343
1	2	1	1	-1	32	480	1	1	66092
1	1	0	0	1	53	427	1	1	67883
4	1	0	0	-1	31	328	2	1	69111
4	2	0	0	-1	31	331	2	1	70552
1	2	1	1	-1	32	285	2	0	71868
3	3	1	1	1	54	450	2	1	73293
1	3	1	1	-1	34	456	1	1	75253
3	1	0	0	-1	33	623	2	1	77137
2	1	0	0	1	51	404	1	1	78709
2	2	0	0	1	51	337	1	1	80228
3	2	1	1	1	52	392	2	1	81799
1	4	1	1	-1	34	332	1	1	83113
3	4	0	0	-1	33	422	2	1	87597
2	2	0	0	1	51	344	2	0	89383
2	2	1	1	-1	32	464	1	1	91003
3	4	1	1	1	54	457	2	1	92637
2	4	0	0	1	53	643	2	0	94383
4	1	0	0	-1	31	416	2	1	96030
2	1	0	0	1	51	437	1	1	97824
4	3	1	1	1	52	734	2	1	99533
3	3	1	1	1	54	466	2	1	101446
3	3	1	1	1	54	338	2	1	103258
2	3	1	1	-1	34	411	1	1	104843
2	4	1	1	-1	34	311	1	1	106049
3	4	0	0	-1	33	431	2	1	107540
4	1	0	0	-1	31	347	2	1	109284
1	1	0	0	1	51	342	1	1	110596
1	4	1	1	-1	32	321	1	1	111848
4	4	0	0	-1	33	427	2	1	113094
2	1	0	0	1	51	530	1	1	114720
2	1	0	0	1	51	339	1	1	116306
4	4	1	1	1	52	358	2	1	117859
2	4	0	0	1	53	312	2	0	119541
4	1	0	0	-1	31	348	2	1	121172
1	1	0	0	1	51	363	1	1	122769
3	2	0	0	-1	31	618	2	1	124654
3	2	1	1	1	52	465	2	1	126117
2	3	1	1	-1	34	450	1	1	127912
2	3	1	1	-1	34	489	1	1	129884
3	4	1	1	1	54	483	2	1	131638
2	4	0	0	1	53	376	2	0	132820
1	1	0	0	1	51	431	1	1	134119
3	1	0	0	-1	31	541	2	1	135679
3	2	0	0	-1	31	483	2	1	137067
2	2	1	1	-1	32	486	1	1	138470
4	3	1	1	1	54	450	2	1	139801
1	3	1	1	-1	34	471	1	1	141160
2	3	1	1	-1	34	492	1	1	142719
4	3	1	1	1	54	397	2	1	144326
2	2	0	0	1	53	362	2	0	145677
1	2	1	1	-1	32	357	2	0	147034
4	2	0	0	-1	33	477	2	1	148827
3	2	1	1	1	52	563	2	1	150569
4	4	1	1	1	54	531	2	1	152575
2	4	0	0	1	53	487	1	1	154406
4	1	0	0	-1	31	435	2	1	156172
3	1	0	0	-1	31	602	2	1	158079
4	2	0	0	-1	31	376	2	1	159534
3	2	1	1	1	52	436	1	0	161236
3	2	0	0	-1	33	496	2	1	162977
4	2	1	1	1	52	427	2	1	164780
4	2	0	0	-1	33	378	2	1	166095
1	2	1	1	-1	32	435	1	1	175400
3	4	1	1	1	54	330	2	1	177178
4	4	0	0	-1	33	333	2	1	178608
2	4	1	1	-1	32	491	1	1	180173
1	4	0	0	1	53	303	1	1	181303
3	3	1	1	1	52	406	2	1	182625
3	3	1	1	1	54	305	2	1	184326
4	1	0	0	-1	33	496	2	1	186310
1	1	0	0	1	51	349	1	1	188097
3	2	0	0	-1	31	356	2	1	189464
1	2	1	1	-1	32	438	1	1	190945
2	1	0	0	1	53	337	1	1	192259
2	1	0	0	1	51	339	1	1	193459
3	1	0	0	-1	31	392	2	1	194862
2	1	0	0	1	51	314	1	1	196288
2	3	1	1	-1	32	500	1	1	197913
4	3	1	1	1	54	389	2	1	199659
3	2	0	0	-1	33	439	2	1	201501
3	2	1	1	1	52	395	2	1	203269
1	3	1	1	-1	34	433	1	1	204887
2	3	1	1	-1	34	388	2	0	206096
3	3	1	1	1	54	339	2	1	207812
2	3	1	1	-1	34	447	1	1	209525
3	1	0	0	-1	33	493	2	1	211100
1	1	0	0	1	51	435	1	1	212916
2	1	0	0	1	51	456	1	1	214846
1	1	0	0	1	51	314	1	1	216227
4	2	0	0	-1	31	343	2	1	217487
1	2	1	1	-1	32	347	1	1	218872
3	1	0	0	-1	33	347	1	0	220602
4	1	0	0	-1	31	442	2	1	222498
1	4	1	1	-1	32	408	1	1	223850
3	4	0	0	-1	33	554	2	1	225589
1	1	0	0	1	51	309	1	1	226834
2	1	0	0	1	51	521	1	1	228571
4	1	0	0	-1	31	370	2	1	229968
3	1	0	0	-1	31	595	2	1	231974
3	3	1	1	1	52	475	2	1	233549
4	3	1	1	1	54	606	2	1	235504
4	4	1	1	1	54	373	2	1	237271
1	4	0	0	1	53	309	1	1	238677
3	2	0	0	-1	31	521	2	1	240301
3	2	1	1	1	52	362	2	1	241608
2	1	0	0	1	53	328	2	0	243123
4	1	0	0	-1	31	387	2	1	244666
2	1	0	0	1	51	421	1	1	246131
1	1	0	0	1	51	340	1	1	247438
3	2	0	0	-1	31	405	2	1	248781
2	2	1	1	-1	32	615	1	1	250379
1	3	1	1	-1	34	391	1	1	251632
3	3	1	1	1	54	642	2	1	254828
4	4	1	1	1	54	457	2	1	256096
1	4	0	0	1	53	389	1	1	257386
4	2	0	0	-1	31	425	2	1	259027
1	2	1	1	-1	32	376	1	1	260615
4	2	0	0	-1	33	340	2	1	262205
2	2	1	1	-1	32	338	2	0	264046
4	1	0	0	-1	33	420	2	1	265279
2	1	0	0	1	51	499	1	1	267240
1	3	1	1	-1	32	353	1	1	268718
4	3	1	1	1	54	397	2	1	270407
4	3	1	1	1	54	412	2	1	271927
2	3	1	1	-1	34	422	1	1	273644
4	1	0	0	-1	33	383	2	1	275497
3	1	0	0	-1	31	436	2	1	277265
1	4	1	1	-1	32	606	1	1	279358
4	4	0	0	-1	33	328	2	1	280844
4	3	1	1	1	52	350	2	1	282491
1	3	1	1	-1	34	289	1	1	284223
1	3	1	1	-1	34	358	1	1	285576
3	3	1	1	1	54	347	2	1	286882
1	3	1	1	-1	34	423	1	1	288792
1	3	1	1	-1	34	319	1	1	290410
3	3	1	1	1	54	322	2	1	292137
3	3	1	1	1	54	283	2	1	293404
2	3	1	1	-1	34	396	1	1	295109
2	3	1	1	-1	34	287	1	1	296427
3	2	0	0	-1	33	438	2	1	297779
3	2	1	1	1	52	496	2	1	299568
4	4	1	1	1	54	472	1	0	301357
4	4	0	0	-1	33	424	2	1	302651
3	4	1	1	1	52	626	2	1	304176
3	4	0	0	-1	33	415	2	1	305656
1	1	0	0	1	51	367	1	1	306944
4	1	0	0	-1	31	540	2	1	308822
3	2	0	0	-1	31	348	1	0	310107
1	2	1	1	-1	32	364	2	0	311573
1	1	0	0	1	53	277	1	1	312839
4	1	0	0	-1	31	357	2	1	314321
2	1	0	0	1	51	394	1	1	316186
3	1	0	0	-1	31	434	1	0	317546
4	4	1	1	1	52	537	2	1	319277
3	4	0	0	-1	33	922	2	1	321077
3	3	1	1	1	52	523	2	1	322880
2	3	1	1	-1	34	451	1	1	324362
3	1	0	0	-1	33	445	2	1	326067
1	1	0	0	1	51	432	1	1	327975
1	2	0	0	1	51	298	1	1	329730
3	2	1	1	1	52	375	2	1	331341
1	1	0	0	1	53	274	2	0	332446
3	1	0	0	-1	31	340	2	1	336681
4	2	0	0	-1	31	491	2	1	338115
1	2	1	1	-1	32	469	1	1	339863
2	3	1	1	-1	34	361	1	1	341054
1	3	1	1	-1	34	385	1	1	342632
3	1	0	0	-1	33	342	2	1	344040
3	1	0	0	-1	31	308	2	1	345162
1	1	0	0	1	51	368	1	1	346948
3	1	0	0	-1	31	418	2	1	348814
2	4	1	1	-1	32	463	1	1	350597
1	4	0	0	1	53	282	1	1	352119
2	3	1	1	-1	32	403	1	1	353692
1	3	1	1	-1	34	295	1	1	354822
3	3	1	1	1	54	391	2	1	356170
4	3	1	1	1	54	412	2	1	357856
2	4	1	1	-1	34	356	1	1	359521
1	4	0	0	1	53	301	1	1	360676
1	3	1	1	-1	32	369	1	1	362515
4	3	1	1	1	54	444	2	1	363818
3	1	0	0	-1	33	489	2	1	365202
2	1	0	0	1	51	398	1	1	366587
4	4	1	1	1	52	463	2	1	368355
4	4	0	0	-1	33	376	2	1	369946
3	4	1	1	1	52	360	2	1	371541
1	4	0	0	1	53	349	1	1	373155
4	2	0	0	-1	31	406	2	1	374640
4	2	1	1	1	52	418	2	1	376013
1	4	1	1	-1	34	521	1	1	377939
1	4	0	0	1	53	331	1	1	379301
3	2	0	0	-1	31	468	2	1	381026
2	2	1	1	-1	32	497	1	1	382731
2	4	1	1	-1	34	395	1	1	384282
4	4	0	0	-1	33	477	2	1	385840
3	4	1	1	1	52	400	2	1	387191
4	4	0	0	-1	33	477	2	1	389044
4	4	1	1	1	52	462	2	1	390929
2	4	0	0	1	53	434	1	1	392247
3	2	0	0	-1	31	490	2	1	394006
1	2	1	1	-1	32	338	1	1	395584
2	3	1	1	-1	34	355	1	1	397436
4	3	1	1	1	54	368	2	1	398999
4	4	1	1	1	54	349	2	1	400381
1	4	0	0	1	53	504	1	1	402187
3	3	1	1	1	52	503	2	1	403839
1	3	1	1	-1	34	332	1	1	404993
1	3	1	1	-1	34	420	1	1	406247
4	3	1	1	1	54	398	2	1	407851
1	4	1	1	-1	34	330	1	1	409198
4	4	0	0	-1	33	449	2	1	410495
4	4	1	1	1	52	524	2	1	411983
1	4	0	0	1	53	458	1	1	417562
1	3	1	1	-1	32	351	1	1	418868
2	3	1	1	-1	34	375	2	0	420393
4	2	0	0	-1	33	470	2	1	421740
2	2	1	1	-1	32	590	1	1	423760
2	3	1	1	-1	34	359	1	1	425052
4	3	1	1	1	54	434	2	1	426467
1	4	1	1	-1	34	468	1	1	427895
3	4	0	0	-1	33	441	2	1	429797
3	2	0	0	-1	31	510	2	1	431692
4	2	1	1	1	52	402	2	1	433541
3	4	1	1	1	54	541	2	1	435265
2	4	0	0	1	53	362	2	0	436757
4	1	0	0	-1	31	319	2	1	438277
3	1	0	0	-1	31	401	2	1	440038
4	1	0	0	-1	31	325	2	1	441412
1	1	0	0	1	51	349	1	1	443264
3	3	1	1	1	52	356	2	1	444682
2	3	1	1	-1	34	422	1	1	446600
4	4	1	1	1	54	348	2	1	448172
1	4	0	0	1	53	361	1	1	449811
1	4	1	1	-1	32	342	1	1	451249
4	4	0	0	-1	33	390	2	1	452993
4	4	1	1	1	52	316	2	1	454437
2	4	0	0	1	53	331	1	1	455883
1	4	1	1	-1	32	487	1	1	457494
3	4	0	0	-1	33	458	2	1	459307
3	3	1	1	1	52	339	2	1	460547
1	3	1	1	-1	34	313	1	1	461690
1	4	1	1	-1	34	311	1	1	463137
4	4	0	0	-1	33	328	2	1	464914
4	2	0	0	-1	31	288	2	1	466204
1	2	1	1	-1	32	482	1	1	467827
2	4	1	1	-1	34	568	1	1	469491
1	4	0	0	1	53	386	1	1	471331
4	2	0	0	-1	31	307	2	1	473017
2	2	1	1	-1	32	355	2	0	474747
1	3	1	1	-1	34	470	1	1	476229
2	3	1	1	-1	34	718	2	0	478177
2	4	1	1	-1	34	396	1	1	479776
4	4	0	0	-1	33	486	2	1	481552
4	1	0	0	-1	31	376	2	1	483213
3	1	0	0	-1	31	365	1	0	484993
1	2	0	0	1	51	287	1	1	486123
3	2	1	1	1	52	673	2	1	487604
2	1	0	0	1	53	411	1	1	489306
2	1	0	0	1	51	274	1	1	490645
3	1	0	0	-1	31	552	1	0	492560
3	1	0	0	-1	31	443	2	1	493904
4	1	0	0	-1	31	705	2	1	495648
1	1	0	0	1	51	363	1	1	499416
3	3	1	1	1	52	392	2	1	501119
2	3	1	1	-1	34	605	1	1	503093
4	3	1	1	1	54	479	2	1	504420
2	3	1	1	-1	34	436	1	1	505715
3	3	1	1	1	54	369	2	1	507160
1	3	1	1	-1	34	309	1	1	508330
1	2	0	0	1	53	402	1	1	510106
4	2	1	1	1	52	347	2	1	511502
1	1	0	0	1	53	267	1	1	512756
2	1	0	0	1	51	507	1	1	514096
3	2	0	0	-1	31	519	2	1	516081
4	2	1	1	1	52	466	2	1	517775
2	4	1	1	-1	34	402	1	1	519372
1	4	0	0	1	53	327	1	1	520868
4	2	0	0	-1	31	437	2	1	522328
2	2	1	1	-1	32	449	1	1	523974
3	1	0	0	-1	33	428	2	1	525244
2	1	0	0	1	51	397	2	0	527112
4	2	0	0	-1	31	443	2	1	528601
3	2	1	1	1	52	649	2	1	530162
4	4	1	1	1	54	354	2	1	532006
2	4	0	0	1	53	408	1	1	533227
2	1	0	0	1	51	384	1	1	534438
3	1	0	0	-1	31	721	2	1	536406
4	2	0	0	-1	31	292	2	1	538071
1	2	1	1	-1	32	359	1	1	539821
1	3	1	1	-1	34	254	1	1	541370
4	3	1	1	1	54	367	2	1	542948
4	4	1	1	1	54	508	2	1	544448
1	4	0	0	1	53	443	1	1	546242
2	3	1	1	-1	32	566	1	1	547715
4	3	1	1	1	54	507	2	1	549049
3	2	0	0	-1	33	637	2	1	550511
3	2	1	1	1	52	574	2	1	552317
4	3	1	1	1	54	479	2	1	553849
3	3	1	1	1	54	319	2	1	555079
1	3	1	1	-1	34	391	1	1	556528
1	3	1	1	-1	34	557	1	1	558063
4	1	0	0	-1	33	345	2	1	559465
2	1	0	0	1	51	443	1	1	561406
3	3	1	1	1	52	441	2	1	563029
4	3	1	1	1	54	311	2	1	564687
2	4	1	1	-1	34	519	1	1	566097
4	4	0	0	-1	33	377	2	1	567666
3	1	0	0	-1	31	618	2	1	569140
2	1	0	0	1	51	324	2	0	570347
2	2	0	0	1	51	440	1	1	572257
4	2	1	1	1	52	423	2	1	573552
4	4	1	1	1	54	318	2	1	574971
3	4	0	0	-1	33	442	2	1	577759
3	1	0	0	-1	31	501	2	1	579392
1	1	0	0	1	51	304	1	1	580595
3	3	1	1	1	52	380	2	1	582128
4	3	1	1	1	54	351	2	1	583894
3	2	0	0	-1	33	365	2	1	585293
3	2	1	1	1	52	347	2	1	586536
1	4	1	1	-1	34	487	1	1	588369
1	4	0	0	1	53	396	1	1	589636
4	3	1	1	1	52	399	2	1	590902
1	3	1	1	-1	34	392	1	1	592258
2	4	1	1	-1	34	446	2	0	593634
4	4	0	0	-1	33	411	2	1	595161
3	2	0	0	-1	31	564	2	1	596671
2	2	1	1	-1	32	335	2	0	597995
2	4	1	1	-1	34	427	1	1	599473
1	4	0	0	1	53	399	1	1	601319
4	1	0	0	-1	31	653	2	1	602976
2	1	0	0	1	51	455	1	1	604302
3	3	1	1	1	52	469	2	1	605934
1	3	1	1	-1	34	498	1	1	607715
3	1	0	0	-1	33	312	2	1	609338
3	1	0	0	-1	31	574	2	1	610896
2	2	0	0	1	51	421	1	1	612521
1	2	1	1	-1	32	427	1	1	613753
3	1	0	0	-1	33	486	2	1	615531
2	1	0	0	1	51	421	1	1	616812
2	4	1	1	-1	32	594	2	0	618286
1	4	0	0	1	53	497	1	1	620076
2	2	0	0	1	51	372	1	1	621827
1	2	1	1	-1	32	447	1	1	623611
2	1	0	0	1	53	369	1	1	624923
1	1	0	0	1	51	780	1	1	626980
4	4	1	1	1	52	395	2	1	628573
3	4	0	0	-1	33	584	2	1	630502
1	2	0	0	1	51	501	1	1	632146
1	2	1	1	-1	32	371	1	1	633370
4	3	1	1	1	54	511	2	1	634812
4	3	1	1	1	54	322	2	1	636080
1	1	0	0	1	53	595	1	1	637640
4	1	0	0	-1	31	508	2	1	639140
1	4	1	1	-1	32	336	1	1	640768
3	4	0	0	-1	33	481	2	1	642485
3	1	0	0	-1	31	427	2	1	644179
2	1	0	0	1	51	322	1	1	645567
4	2	0	0	-1	31	426	2	1	646907
2	2	1	1	-1	32	487	1	1	648302
3	3	1	1	1	54	403	2	1	650097
4	3	1	1	1	54	304	2	1	651878
4	2	0	0	-1	33	460	2	1	653325
3	2	1	1	1	52	330	1	0	656316
1	4	1	1	-1	34	395	1	1	657808
3	4	0	0	-1	33	454	2	1	659443
4	3	1	1	1	52	314	2	1	660884
1	3	1	1	-1	34	343	1	1	662506
4	4	1	1	1	54	319	2	1	664297
4	4	0	0	-1	33	325	2	1	666117
1	4	1	1	-1	32	364	1	1	667401
3	4	0	0	-1	33	501	2	1	669270
1	2	0	0	1	51	664	1	1	671082
4	2	1	1	1	52	315	2	1	672679
1	3	1	1	-1	34	315	1	1	673915
1	3	1	1	-1	34	440	1	1	675468
3	2	0	0	-1	33	410	2	1	676868
3	2	1	1	1	52	367	2	1	678070
2	2	0	0	1	53	331	2	0	679860
2	2	1	1	-1	32	503	1	1	681554
3	3	1	1	1	54	375	2	1	683226
1	3	1	1	-1	34	414	1	1	684489
3	4	1	1	1	54	583	2	1	686210
4	4	0	0	-1	33	444	2	1	687996
3	2	0	0	-1	31	310	2	1	689529
1	2	1	1	-1	32	376	1	1	691298
2	2	0	0	1	53	761	1	1	693387
3	2	1	1	1	52	512	2	1	695336
1	2	0	0	1	53	378	1	1	696848
3	2	1	1	1	52	497	2	1	698563
3	1	0	0	-1	33	361	2	1	699904
4	1	0	0	-1	31	524	2	1	701537
4	2	0	0	-1	31	306	2	1	702976
1	2	1	1	-1	32	393	1	1	704246
4	2	0	0	-1	33	479	2	1	705922
1	2	1	1	-1	32	392	1	1	707350
2	4	1	1	-1	34	458	1	1	708979
1	4	0	0	1	53	398	1	1	710814
3	1	0	0	-1	31	451	1	0	712220
3	1	0	0	-1	31	465	2	1	713507
1	1	0	0	1	51	423	1	1	715164
3	1	0	0	-1	31	444	2	1	716596
2	2	0	0	1	51	353	2	0	717780
4	2	1	1	1	52	409	2	1	719344
4	3	1	1	1	54	339	2	1	720702
1	3	1	1	-1	34	385	1	1	722410
3	4	1	1	1	54	520	2	1	723868
2	4	0	0	1	53	542	1	1	725522
2	1	0	0	1	51	328	1	1	727081
3	1	0	0	-1	31	336	2	1	728883
4	1	0	0	-1	31	358	2	1	730089
2	1	0	0	1	51	371	1	1	731446
4	4	1	1	1	52	326	1	0	732755
3	4	0	0	-1	33	426	2	1	745931
3	2	0	0	-1	31	406	2	1	747672
1	2	1	1	-1	32	346	1	1	748881
1	4	1	1	-1	34	334	1	1	750372
4	4	0	0	-1	33	313	2	1	751682
2	3	1	1	-1	32	333	1	1	752837
2	3	1	1	-1	34	344	1	1	754197
3	1	0	0	-1	33	423	2	1	755735
4	1	0	0	-1	31	463	2	1	757668
1	3	1	1	-1	32	463	1	1	759349
1	3	1	1	-1	34	305	1	1	760478
3	1	0	0	-1	33	513	2	1	762020
2	1	0	0	1	51	376	1	1	763427
2	2	0	0	1	51	337	1	1	765209
3	2	1	1	1	52	300	2	1	766667
1	2	0	0	1	53	691	1	1	768282
4	2	1	1	1	52	332	2	1	769888
3	3	1	1	1	54	330	2	1	771307
4	3	1	1	1	54	382	2	1	772562
3	2	0	0	-1	33	372	2	1	774179
1	2	1	1	-1	32	315	1	1	775949
1	3	1	1	-1	34	365	1	1	777395
2	3	1	1	-1	34	468	1	1	778811
3	4	1	1	1	54	383	2	1	780376
1	4	0	0	1	53	407	1	1	782085
2	2	0	0	1	51	544	1	1	783790
1	2	1	1	-1	32	407	1	1	785040
4	2	0	0	-1	33	510	2	1	786605
3	2	1	1	1	52	540	2	1	788648
2	1	0	0	1	53	531	1	1	790578
3	1	0	0	-1	31	684	2	1	792176
3	3	1	1	1	52	433	2	1	793929
4	3	1	1	1	54	389	2	1	795284
1	1	0	0	1	53	332	1	1	797008
3	1	0	0	-1	31	384	2	1	798453
3	3	1	1	1	52	356	2	1	799816
4	3	1	1	1	54	353	2	1	801441
3	3	1	1	1	54	355	2	1	803023
1	3	1	1	-1	34	440	1	1	804352
1	1	0	0	1	53	387	1	1	805567
2	1	0	0	1	51	437	1	1	807116
3	3	1	1	1	52	419	2	1	808352
1	3	1	1	-1	34	416	1	1	810185
1	3	1	1	-1	34	328	1	1	811584
4	3	1	1	1	54	323	2	1	813031
2	3	1	1	-1	34	541	1	1	814729
3	3	1	1	1	54	372	2	1	816552
1	2	0	0	1	53	350	1	1	817793
3	2	1	1	1	52	538	2	1	819815
1	3	1	1	-1	34	468	1	1	821123
4	3	1	1	1	54	387	2	1	829153
