# Supplementary material for: Frequency Band-Specific Electrical Brain Stimulation Modulates Cognitive Control Processes
Source: PLoS One. 2015 Sep 25;10(9):e0138984. doi: 10.1371/journal.pone.0138984 (PMC4583279; doi:10.1371/journal.pone.0138984)
Supplement: S2 File — This zip archive contains the necessary Matlab code, SPSS syntax, SPSS data and raw logfile data to perform the analyses described in the paper. EEG data and Matlab code to extract peak frequencies are available upon request (joramvandriel@gmail.com). (ZIP) [file pone.0138984.s002.zip › S2_File/rawdata/alpha/pp26_simonB2_STIM.txt]

3	1	0	0	-1	31	495	2	1	5439
4	1	0	0	-1	31	517	2	1	6764
4	4	1	1	1	52	408	2	1	8111
3	4	0	0	-1	33	512	2	1	9439
3	3	1	1	1	52	463	2	1	11181
1	3	1	1	-1	34	397	1	1	13048
1	2	0	0	1	53	369	1	1	14548
4	2	1	1	1	52	394	2	1	16086
1	3	1	1	-1	34	296	1	1	17246
4	3	1	1	1	54	397	2	1	18763
4	3	1	1	1	54	345	2	1	20364
1	3	1	1	-1	34	270	1	1	22025
2	4	1	1	-1	34	323	1	1	23673
3	4	0	0	-1	33	315	2	1	25255
2	1	0	0	1	51	407	1	1	27123
3	1	0	0	-1	31	327	2	1	28434
1	1	0	0	1	51	394	1	1	29923
3	1	0	0	-1	31	397	2	1	31722
2	3	1	1	-1	32	510	1	1	33496
4	3	1	1	1	54	408	2	1	35282
2	3	1	1	-1	34	309	1	1	36731
1	3	1	1	-1	34	349	1	1	38390
3	3	1	1	1	54	359	2	1	39949
2	3	1	1	-1	34	456	1	1	41816
4	3	1	1	1	54	359	2	1	43088
3	3	1	1	1	54	449	2	1	44388
3	1	0	0	-1	33	382	2	1	46176
4	1	0	0	-1	31	501	2	1	47641
2	4	1	1	-1	32	398	1	1	49296
2	4	0	0	1	53	320	1	1	50771
1	1	0	0	1	51	346	1	1	52154
2	1	0	0	1	51	313	1	1	53374
1	4	1	1	-1	32	359	1	1	54551
3	4	0	0	-1	33	473	2	1	56349
1	1	0	0	1	51	375	1	1	58117
4	1	0	0	-1	31	325	2	1	59326
3	2	0	0	-1	31	395	1	0	60589
2	2	1	1	-1	32	373	1	1	62023
4	2	0	0	-1	33	449	2	1	63628
3	2	1	1	1	52	357	2	1	65370
4	1	0	0	-1	33	342	2	1	67204
1	1	0	0	1	51	365	1	1	68984
4	3	1	1	1	52	371	2	1	70443
3	3	1	1	1	54	510	2	1	72146
1	1	0	0	1	53	436	1	1	73677
2	1	0	0	1	51	461	1	1	75419
4	4	1	1	1	52	529	2	1	77233
1	4	0	0	1	53	343	1	1	79050
1	2	0	0	1	51	318	1	1	80616
4	2	1	1	1	52	309	2	1	84029
3	2	0	0	-1	33	309	2	1	85831
1	2	1	1	-1	32	363	1	1	87147
2	4	1	1	-1	34	427	1	1	88882
3	4	0	0	-1	33	439	2	1	90526
3	4	1	1	1	52	321	2	1	92215
1	4	0	0	1	53	355	1	1	94038
2	3	1	1	-1	32	347	1	1	95752
2	3	1	1	-1	34	388	1	1	97446
3	4	1	1	1	54	409	2	1	99145
1	4	0	0	1	53	350	1	1	100901
3	3	1	1	1	52	388	2	1	102372
2	3	1	1	-1	34	494	1	1	103747
2	1	0	0	1	53	293	1	1	104981
3	1	0	0	-1	31	545	2	1	107006
2	1	0	0	1	51	475	1	1	108377
1	1	0	0	1	51	368	1	1	109862
3	1	0	0	-1	31	384	2	1	111308
1	1	0	0	1	51	363	1	1	113102
3	4	1	1	1	52	407	2	1	114451
4	4	0	0	-1	33	388	2	1	115756
1	3	1	1	-1	32	538	1	1	117633
2	3	1	1	-1	34	354	1	1	119402
4	3	1	1	1	54	317	2	1	120919
4	3	1	1	1	54	296	2	1	122366
1	4	1	1	-1	34	393	1	1	124076
2	4	0	0	1	53	311	1	1	125755
3	2	0	0	-1	31	355	2	1	127555
4	2	1	1	1	52	299	2	1	128964
3	4	1	1	1	54	352	2	1	130410
4	4	0	0	-1	33	339	2	1	131882
3	1	0	0	-1	31	296	2	1	133104
2	1	0	0	1	51	602	1	1	134641
4	3	1	1	1	52	468	2	1	136480
3	3	1	1	1	54	398	2	1	138304
3	2	0	0	-1	33	439	2	1	140243
1	2	1	1	-1	32	521	1	1	141811
3	2	0	0	-1	33	356	2	1	143228
1	2	1	1	-1	32	353	1	1	144446
2	4	1	1	-1	34	336	1	1	145965
1	4	0	0	1	53	344	1	1	147327
2	3	1	1	-1	32	381	1	1	148681
2	3	1	1	-1	34	327	1	1	149940
3	1	0	0	-1	33	356	2	1	151366
3	1	0	0	-1	31	309	2	1	152747
2	4	1	1	-1	32	446	1	1	154604
2	4	0	0	1	53	307	1	1	156310
4	3	1	1	1	52	363	2	1	157782
4	3	1	1	1	54	346	2	1	158994
3	2	0	0	-1	33	445	2	1	160293
4	2	1	1	1	52	331	2	1	169601
3	1	0	0	-1	33	381	2	1	170951
2	1	0	0	1	51	342	2	0	172378
3	2	0	0	-1	31	355	2	1	173766
1	2	1	1	-1	32	400	1	1	174998
1	1	0	0	1	53	319	1	1	176174
3	1	0	0	-1	31	351	2	1	177377
4	3	1	1	1	52	367	2	1	179140
4	3	1	1	1	54	345	2	1	180708
1	1	0	0	1	53	355	1	1	182169
2	1	0	0	1	51	353	1	1	183551
4	3	1	1	1	52	386	2	1	185191
1	3	1	1	-1	34	337	1	1	186486
2	3	1	1	-1	34	376	1	1	187876
3	3	1	1	1	54	552	2	1	189499
2	1	0	0	1	53	299	1	1	191213
4	1	0	0	-1	31	323	2	1	192788
2	1	0	0	1	51	482	1	1	194453
2	1	0	0	1	51	435	1	1	195800
3	3	1	1	1	52	426	2	1	197277
1	3	1	1	-1	34	481	1	1	198929
2	3	1	1	-1	34	356	1	1	200286
3	3	1	1	1	54	403	2	1	202037
3	4	1	1	1	54	388	2	1	203730
2	4	0	0	1	53	476	1	1	205489
4	1	0	0	-1	31	410	2	1	207158
4	1	0	0	-1	31	302	2	1	208654
2	3	1	1	-1	32	516	1	1	210655
3	3	1	1	1	54	330	2	1	212388
3	2	0	0	-1	33	425	1	0	213644
2	2	1	1	-1	32	434	1	1	215235
3	4	1	1	1	54	348	2	1	216654
4	4	0	0	-1	33	365	2	1	218300
1	1	0	0	1	51	289	1	1	219728
3	1	0	0	-1	31	326	2	1	221533
2	4	1	1	-1	32	381	2	0	222999
1	4	0	0	1	53	333	1	1	224495
4	1	0	0	-1	31	367	2	1	226307
1	1	0	0	1	51	275	1	1	227978
3	4	1	1	1	52	458	2	1	229611
1	4	0	0	1	53	395	1	1	231086
2	4	1	1	-1	32	475	1	1	233021
3	4	0	0	-1	33	430	2	1	234408
1	3	1	1	-1	32	414	1	1	236196
3	3	1	1	1	54	352	2	1	237552
1	2	0	0	1	53	469	1	1	239081
3	2	1	1	1	52	401	2	1	240660
4	1	0	0	-1	33	442	2	1	242261
4	1	0	0	-1	31	370	2	1	244024
2	4	1	1	-1	32	541	1	1	246035
3	4	0	0	-1	33	478	2	1	250404
2	3	1	1	-1	32	499	1	1	252076
4	3	1	1	1	54	388	2	1	253969
1	2	0	0	1	53	331	1	1	255457
1	2	1	1	-1	32	297	1	1	256665
2	4	1	1	-1	34	334	1	1	258349
4	4	0	0	-1	33	331	2	1	259701
1	4	1	1	-1	32	343	1	1	260998
2	4	0	0	1	53	383	1	1	262455
1	3	1	1	-1	32	336	1	1	263617
1	3	1	1	-1	34	352	1	1	265221
2	3	1	1	-1	34	346	1	1	266921
1	3	1	1	-1	34	304	1	1	268080
3	2	0	0	-1	33	504	2	1	269809
4	2	1	1	1	52	406	2	1	271453
2	4	1	1	-1	34	507	1	1	273161
3	4	0	0	-1	33	323	2	1	274568
3	2	0	0	-1	31	357	2	1	276161
2	2	1	1	-1	32	380	1	1	278003
2	2	0	0	1	53	412	1	1	279788
3	2	1	1	1	52	580	2	1	281704
4	3	1	1	1	54	366	2	1	283516
3	3	1	1	1	54	326	2	1	285289
1	4	1	1	-1	34	282	1	1	286876
3	4	0	0	-1	33	343	2	1	288351
4	1	0	0	-1	31	345	2	1	289702
4	1	0	0	-1	31	298	2	1	291106
1	1	0	0	1	51	294	1	1	292835
1	1	0	0	1	51	295	1	1	294036
3	3	1	1	1	52	292	2	1	295681
4	3	1	1	1	54	334	2	1	296893
1	1	0	0	1	53	360	1	1	298326
4	1	0	0	-1	31	297	2	1	299533
4	2	0	0	-1	31	330	2	1	301312
2	2	1	1	-1	32	406	1	1	303203
3	2	0	0	-1	33	377	2	1	304976
2	2	1	1	-1	32	301	2	0	306610
2	2	0	0	1	53	481	1	1	308435
1	2	1	1	-1	32	355	1	1	309940
2	3	1	1	-1	34	372	1	1	311527
1	3	1	1	-1	34	351	1	1	313379
3	3	1	1	1	54	476	2	1	314984
3	3	1	1	1	54	364	2	1	316733
2	1	0	0	1	53	495	1	1	318397
4	1	0	0	-1	31	388	2	1	319747
1	3	1	1	-1	32	374	1	1	321047
1	3	1	1	-1	34	292	1	1	322358
3	2	0	0	-1	33	319	2	1	323612
1	2	1	1	-1	32	321	1	1	325158
4	2	0	0	-1	33	387	2	1	326376
3	2	1	1	1	52	465	1	0	335696
1	3	1	1	-1	34	318	1	1	336993
2	3	1	1	-1	34	329	2	0	338744
1	2	0	0	1	53	429	1	1	340448
1	2	1	1	-1	32	350	1	1	342282
3	4	1	1	1	54	438	2	1	343623
1	4	0	0	1	53	432	1	1	345356
1	2	0	0	1	51	280	1	1	347103
4	2	1	1	1	52	323	2	1	348702
2	1	0	0	1	53	335	1	1	350324
1	1	0	0	1	51	344	1	1	351745
4	3	1	1	1	52	324	2	1	353490
1	3	1	1	-1	34	350	1	1	354746
2	1	0	0	1	53	354	1	1	356562
1	1	0	0	1	51	333	1	1	358353
2	2	0	0	1	51	402	1	1	359875
2	2	1	1	-1	32	435	1	1	361142
4	4	1	1	1	54	567	2	1	363050
2	4	0	0	1	53	555	1	1	364698
4	2	0	0	-1	31	412	2	1	366503
1	2	1	1	-1	32	495	1	1	368390
1	1	0	0	1	53	289	1	1	370030
3	1	0	0	-1	31	496	2	1	371652
4	2	0	0	-1	31	386	2	1	373216
1	2	1	1	-1	32	356	1	1	375072
2	3	1	1	-1	34	442	1	1	376362
1	3	1	1	-1	34	432	1	1	377923
4	3	1	1	1	54	441	2	1	379873
3	3	1	1	1	54	393	1	0	381687
1	2	0	0	1	53	299	1	1	383194
3	2	1	1	1	52	358	1	0	384921
3	3	1	1	1	54	474	2	1	386576
1	3	1	1	-1	34	435	1	1	388200
1	4	1	1	-1	34	354	1	1	389952
4	4	0	0	-1	33	341	2	1	391546
2	4	1	1	-1	32	570	1	1	393553
1	4	0	0	1	53	456	1	1	394884
4	4	1	1	1	52	517	2	1	396528
2	4	0	0	1	53	408	2	0	398158
4	3	1	1	1	52	442	2	1	399774
1	3	1	1	-1	34	304	1	1	401373
3	1	0	0	-1	33	545	2	1	402977
4	1	0	0	-1	31	437	2	1	404868
4	4	1	1	1	52	506	2	1	406723
3	4	0	0	-1	33	404	2	1	408075
3	1	0	0	-1	31	358	2	1	409601
1	1	0	0	1	51	351	1	1	410899
3	3	1	1	1	52	520	2	1	412878
4	3	1	1	1	54	392	2	1	414092
3	4	1	1	1	54	600	2	1	415642
3	4	0	0	-1	33	427	2	1	418939
2	1	0	0	1	51	489	1	1	420898
4	1	0	0	-1	31	369	2	1	422190
1	1	0	0	1	51	310	1	1	423740
1	1	0	0	1	51	316	1	1	425094
2	1	0	0	1	51	444	1	1	426706
3	1	0	0	-1	31	392	2	1	428140
1	3	1	1	-1	32	381	1	1	429883
4	3	1	1	1	54	463	2	1	431601
3	4	1	1	1	54	415	2	1	432846
1	4	0	0	1	53	380	1	1	434367
4	3	1	1	1	52	430	2	1	436193
1	3	1	1	-1	34	295	1	1	437995
3	1	0	0	-1	33	352	2	1	439388
1	1	0	0	1	51	370	1	1	440777
3	1	0	0	-1	31	464	2	1	442614
3	1	0	0	-1	31	328	2	1	444021
2	2	0	0	1	51	539	1	1	445531
4	2	1	1	1	52	540	2	1	447420
4	1	0	0	-1	33	334	2	1	449131
2	1	0	0	1	51	393	1	1	450417
1	3	1	1	-1	32	831	1	1	452536
1	3	1	1	-1	34	347	1	1	454273
2	2	0	0	1	53	517	1	1	455770
2	2	1	1	-1	32	351	1	1	457441
1	3	1	1	-1	34	371	1	1	459168
2	3	1	1	-1	34	357	1	1	460925
3	1	0	0	-1	33	368	2	1	462447
3	1	0	0	-1	31	341	2	1	463961
2	1	0	0	1	51	460	1	1	465848
4	1	0	0	-1	31	398	2	1	467183
3	2	0	0	-1	31	390	1	0	468669
3	2	1	1	1	52	396	2	1	469956
2	1	0	0	1	53	388	2	0	471546
2	1	0	0	1	51	385	1	1	473132
3	2	0	0	-1	31	403	2	1	474457
4	2	1	1	1	52	490	2	1	476001
1	1	0	0	1	53	395	1	1	477479
3	1	0	0	-1	31	495	2	1	479297
1	3	1	1	-1	32	376	1	1	481168
1	3	1	1	-1	34	489	1	1	482808
2	3	1	1	-1	34	572	1	1	484565
1	3	1	1	-1	34	316	1	1	486249
4	2	0	0	-1	33	366	2	1	487998
2	2	1	1	-1	32	364	2	0	489702
2	2	0	0	1	53	363	1	1	491305
4	2	1	1	1	52	419	2	1	492803
3	2	0	0	-1	33	385	1	0	494062
1	2	1	1	-1	32	309	1	1	495810
3	3	1	1	1	54	373	2	1	497315
3	3	1	1	1	54	388	2	1	500309
2	2	0	0	1	53	334	1	1	502108
3	2	1	1	1	52	368	2	1	503333
2	4	1	1	-1	34	476	1	1	504630
2	4	0	0	1	53	313	1	1	506225
1	2	0	0	1	51	320	1	1	507831
2	2	1	1	-1	32	309	2	0	508975
1	2	0	0	1	53	327	1	1	510415
4	2	1	1	1	52	403	1	0	511878
4	3	1	1	1	54	469	2	1	513362
1	3	1	1	-1	34	594	1	1	514774
3	1	0	0	-1	33	393	2	1	516123
3	1	0	0	-1	31	284	2	1	517229
2	3	1	1	-1	32	363	1	1	518456
1	3	1	1	-1	34	321	1	1	519888
3	4	1	1	1	54	523	2	1	521808
4	4	0	0	-1	33	489	2	1	523436
3	2	0	0	-1	31	442	1	0	525122
1	2	1	1	-1	32	289	1	1	526281
3	4	1	1	1	54	516	2	1	527715
2	4	0	0	1	53	448	1	1	529285
4	4	1	1	1	52	549	2	1	531238
3	4	0	0	-1	33	539	2	1	533209
1	3	1	1	-1	32	431	1	1	534754
4	3	1	1	1	54	299	2	1	535942
4	2	0	0	-1	33	429	2	1	537233
3	2	1	1	1	52	591	1	0	538731
4	1	0	0	-1	33	432	2	1	540227
4	1	0	0	-1	31	328	2	1	541814
3	3	1	1	1	52	372	2	1	543492
2	3	1	1	-1	34	451	1	1	545389
1	4	1	1	-1	34	369	1	1	547049
1	4	0	0	1	53	318	1	1	548813
4	1	0	0	-1	31	416	2	1	550482
1	1	0	0	1	51	517	1	1	551843
1	2	0	0	1	51	277	1	1	553375
4	2	1	1	1	52	439	2	1	554764
1	4	1	1	-1	34	332	1	1	556257
3	4	0	0	-1	33	485	2	1	557833
4	4	1	1	1	52	547	2	1	559476
1	4	0	0	1	53	371	1	1	560902
1	1	0	0	1	51	337	1	1	562459
3	1	0	0	-1	31	332	2	1	563780
4	1	0	0	-1	31	404	2	1	565078
3	1	0	0	-1	31	516	2	1	566991
1	4	1	1	-1	32	356	1	1	568436
3	4	0	0	-1	33	398	2	1	570251
4	3	1	1	1	52	538	2	1	571734
1	3	1	1	-1	34	298	2	0	573538
2	4	1	1	-1	34	420	1	1	574986
4	4	0	0	-1	33	433	2	1	584041
3	4	1	1	1	52	363	2	1	585789
4	4	0	0	-1	33	361	2	1	587584
4	4	1	1	1	52	434	2	1	589446
1	4	0	0	1	53	347	1	1	590852
1	2	0	0	1	51	297	1	1	592426
3	2	1	1	1	52	466	2	1	594107
3	1	0	0	-1	33	364	2	1	595549
4	1	0	0	-1	31	358	2	1	597204
1	3	1	1	-1	32	371	1	1	598802
2	3	1	1	-1	34	527	1	1	600152
1	4	1	1	-1	34	319	1	1	601934
4	4	0	0	-1	33	372	2	1	603529
4	2	0	0	-1	31	355	2	1	605299
3	2	1	1	1	52	572	2	1	607257
4	3	1	1	1	54	373	2	1	608588
3	3	1	1	1	54	467	2	1	610085
1	4	1	1	-1	34	385	1	1	611840
1	4	0	0	1	53	295	1	1	613258
3	2	0	0	-1	31	369	2	1	614643
1	2	1	1	-1	32	502	1	1	615953
2	4	1	1	-1	34	526	1	1	617904
3	4	0	0	-1	33	385	2	1	619507
3	3	1	1	1	52	385	2	1	620700
1	3	1	1	-1	34	463	1	1	622306
1	1	0	0	1	53	303	1	1	623617
3	1	0	0	-1	31	486	2	1	625267
4	3	1	1	1	52	433	2	1	626806
4	3	1	1	1	54	356	2	1	628397
2	4	1	1	-1	34	494	1	1	629848
3	4	0	0	-1	33	488	2	1	631478
2	4	1	1	-1	32	630	1	1	633342
2	4	0	0	1	53	362	1	1	634986
3	2	0	0	-1	31	413	2	1	636586
2	2	1	1	-1	32	499	1	1	638174
4	2	0	0	-1	33	433	2	1	639801
1	2	1	1	-1	32	576	1	1	641502
1	1	0	0	1	53	319	1	1	642864
4	1	0	0	-1	31	586	2	1	644732
1	3	1	1	-1	32	306	1	1	646328
2	3	1	1	-1	34	382	1	1	647668
1	2	0	0	1	53	306	1	1	649086
2	2	1	1	-1	32	285	1	1	650261
1	1	0	0	1	53	304	1	1	651449
2	1	0	0	1	51	317	1	1	653251
2	4	1	1	-1	32	291	1	1	654683
3	4	0	0	-1	33	393	2	1	656468
4	2	0	0	-1	31	487	2	1	658168
2	2	1	1	-1	32	394	1	1	659806
2	1	0	0	1	53	504	1	1	661460
3	1	0	0	-1	31	460	2	1	670858
2	4	1	1	-1	32	358	2	0	672708
3	4	0	0	-1	33	314	2	1	674454
1	2	0	0	1	51	483	1	1	675806
3	2	1	1	1	52	392	2	1	677527
4	2	0	0	-1	33	408	2	1	678851
1	2	1	1	-1	32	441	1	1	680666
2	1	0	0	1	53	479	1	1	682249
2	1	0	0	1	51	326	1	1	683886
3	1	0	0	-1	31	481	2	1	685735
3	1	0	0	-1	31	334	2	1	687360
4	4	1	1	1	52	430	2	1	688643
4	4	0	0	-1	33	334	2	1	689804
3	4	1	1	1	52	338	1	0	691631
4	4	0	0	-1	33	350	2	1	693295
3	2	0	0	-1	31	342	2	1	695113
3	2	1	1	1	52	294	2	1	696519
4	2	0	0	-1	33	287	2	1	698067
4	2	1	1	1	52	389	2	1	699350
3	1	0	0	-1	33	317	2	1	700662
2	1	0	0	1	51	297	1	1	702140
2	2	0	0	1	51	323	1	1	703410
1	2	1	1	-1	32	447	1	1	705255
4	1	0	0	-1	33	317	1	0	706552
3	1	0	0	-1	31	447	2	1	708155
2	1	0	0	1	51	314	1	1	709633
4	1	0	0	-1	31	371	2	1	710817
4	1	0	0	-1	31	437	2	1	712247
1	1	0	0	1	51	344	1	1	713532
4	4	1	1	1	52	615	2	1	715056
4	4	0	0	-1	33	283	2	1	716394
1	1	0	0	1	51	306	1	1	717741
4	1	0	0	-1	31	364	2	1	719541
4	1	0	0	-1	31	342	2	1	720698
1	1	0	0	1	51	398	1	1	722196
2	3	1	1	-1	32	353	2	0	723949
1	3	1	1	-1	34	377	1	1	725355
2	2	0	0	1	53	362	1	1	727193
3	2	1	1	1	52	493	2	1	728500
3	4	1	1	1	54	448	2	1	729823
2	4	0	0	1	53	592	1	1	731775
4	4	1	1	1	52	406	2	1	733253
1	4	0	0	1	53	545	1	1	734764
2	2	0	0	1	51	313	1	1	735916
1	2	1	1	-1	32	498	1	1	737874
4	2	0	0	-1	33	481	2	1	739439
3	2	1	1	1	52	483	2	1	741419
3	3	1	1	1	54	424	2	1	743127
1	3	1	1	-1	34	407	1	1	744722
4	2	0	0	-1	33	356	2	1	745894
2	2	1	1	-1	32	532	1	1	751651
3	2	0	0	-1	33	434	2	1	753146
3	2	1	1	1	52	389	2	1	754898
1	4	1	1	-1	34	337	1	1	756041
4	4	0	0	-1	33	460	2	1	757908
2	1	0	0	1	51	366	1	1	759097
2	1	0	0	1	51	408	1	1	760573
1	4	1	1	-1	32	362	1	1	762017
4	4	0	0	-1	33	339	2	1	763183
3	2	0	0	-1	31	366	2	1	764825
1	2	1	1	-1	32	299	1	1	766619
3	4	1	1	1	54	479	2	1	768553
3	4	0	0	-1	33	365	2	1	770072
1	3	1	1	-1	32	391	1	1	771504
3	3	1	1	1	54	350	2	1	773299
2	1	0	0	1	53	341	1	1	774924
1	1	0	0	1	51	308	1	1	776082
2	3	1	1	-1	32	406	1	1	777459
4	3	1	1	1	54	315	2	1	778900
3	2	0	0	-1	33	548	2	1	780370
2	2	1	1	-1	32	410	1	1	782167
1	3	1	1	-1	34	440	1	1	783462
4	3	1	1	1	54	480	2	1	784943
1	4	1	1	-1	34	547	1	1	786377
3	4	0	0	-1	33	417	2	1	787657
1	2	0	0	1	51	355	1	1	789198
3	2	1	1	1	52	419	2	1	790554
3	2	0	0	-1	33	367	2	1	792206
1	2	1	1	-1	32	435	1	1	793728
3	4	1	1	1	54	382	2	1	795302
4	4	0	0	-1	33	468	2	1	796865
3	2	0	0	-1	31	502	2	1	798397
1	2	1	1	-1	32	477	1	1	799937
1	1	0	0	1	53	374	1	1	801810
3	1	0	0	-1	31	496	2	1	803740
2	3	1	1	-1	32	424	1	1	805434
3	3	1	1	1	54	389	2	1	807234
2	4	1	1	-1	34	367	1	1	808604
4	4	0	0	-1	33	525	2	1	810344
2	3	1	1	-1	32	340	2	0	811779
4	3	1	1	1	54	327	2	1	813385
3	3	1	1	1	54	316	2	1	815110
2	3	1	1	-1	34	406	1	1	816521
4	2	0	0	-1	33	429	2	1	818276
4	2	1	1	1	52	468	2	1	819982
1	4	1	1	-1	34	555	1	1	821807
2	4	0	0	1	53	562	1	1	823685
4	4	1	1	1	52	625	2	1	825571
3	4	0	0	-1	33	626	2	1	827463
1	3	1	1	-1	32	733	1	1	829359
1	3	1	1	-1	34	467	1	1	834164
