# Supplementary material for: Frequency Band-Specific Electrical Brain Stimulation Modulates Cognitive Control Processes
Source: PLoS One. 2015 Sep 25;10(9):e0138984. doi: 10.1371/journal.pone.0138984 (PMC4583279; doi:10.1371/journal.pone.0138984)
Supplement: S2 File — This zip archive contains the necessary Matlab code, SPSS syntax, SPSS data and raw logfile data to perform the analyses described in the paper. EEG data and Matlab code to extract peak frequencies are available upon request (joramvandriel@gmail.com). (ZIP) [file pone.0138984.s002.zip › S2_File/rawdata/alpha/pp26_simonC2_POST-STIM.txt]

4	2	0	0	-1	31	357	2	1	7281
2	2	1	1	-1	32	338	1	1	8498
2	4	1	1	-1	34	328	1	1	9923
3	4	0	0	-1	33	470	2	1	11337
3	1	0	0	-1	31	304	2	1	12924
2	1	0	0	1	51	302	2	0	14655
4	3	1	1	1	52	428	2	1	16501
1	3	1	1	-1	34	308	1	1	17797
3	2	0	0	-1	33	438	2	1	19214
3	2	1	1	1	52	345	2	1	20956
2	4	1	1	-1	34	304	1	1	22196
2	4	0	0	1	53	365	2	0	23449
4	1	0	0	-1	31	332	2	1	25232
1	1	0	0	1	51	407	1	1	26633
1	4	1	1	-1	32	313	1	1	27944
4	4	0	0	-1	33	326	2	1	29144
1	4	1	1	-1	32	392	1	1	30542
4	4	0	0	-1	33	420	2	1	32466
1	1	0	0	1	51	322	1	1	33938
2	1	0	0	1	51	336	1	1	35363
2	3	1	1	-1	32	342	1	1	36550
3	3	1	1	1	54	324	2	1	38180
4	4	1	1	1	54	523	2	1	40007
1	4	0	0	1	53	309	1	1	41393
3	1	0	0	-1	31	471	2	1	43085
4	1	0	0	-1	31	327	2	1	44384
3	4	1	1	1	52	445	2	1	45997
3	4	0	0	-1	33	365	2	1	47518
2	2	0	0	1	51	353	2	0	49275
4	2	1	1	1	52	399	2	1	51146
3	2	0	0	-1	33	422	2	1	52390
4	2	1	1	1	52	385	2	1	54113
2	2	0	0	1	53	356	2	0	55337
4	2	1	1	1	52	446	2	1	57084
1	1	0	0	1	53	296	1	1	58301
3	1	0	0	-1	31	491	2	1	59602
3	1	0	0	-1	31	304	2	1	61234
2	1	0	0	1	51	351	2	0	63081
2	1	0	0	1	51	331	1	1	64835
3	1	0	0	-1	31	510	2	1	66220
1	3	1	1	-1	32	449	1	1	67730
4	3	1	1	1	54	357	2	1	69468
3	3	1	1	1	54	541	2	1	71136
1	3	1	1	-1	34	439	1	1	72420
1	2	0	0	1	53	290	1	1	73704
4	2	1	1	1	52	523	2	1	75415
4	2	0	0	-1	33	293	2	1	77106
1	2	1	1	-1	32	388	1	1	78448
3	4	1	1	1	54	432	2	1	79821
3	4	0	0	-1	33	548	2	1	83153
2	4	1	1	-1	32	498	1	1	84755
1	4	0	0	1	53	315	1	1	86033
4	1	0	0	-1	31	385	2	1	87664
4	1	0	0	-1	31	395	2	1	89361
1	4	1	1	-1	32	377	1	1	90910
4	4	0	0	-1	33	375	2	1	92676
4	2	0	0	-1	31	332	2	1	94141
1	2	1	1	-1	32	333	1	1	95954
3	2	0	0	-1	33	412	2	1	97357
2	2	1	1	-1	32	427	1	1	98797
1	4	1	1	-1	34	342	1	1	100259
4	4	0	0	-1	33	406	2	1	101505
4	2	0	0	-1	31	292	2	1	102699
1	2	1	1	-1	32	389	1	1	104097
2	1	0	0	1	53	345	1	1	105902
2	1	0	0	1	51	325	1	1	107396
3	2	0	0	-1	31	322	2	1	108783
1	2	1	1	-1	32	361	1	1	110134
1	1	0	0	1	53	316	1	1	111570
4	1	0	0	-1	31	430	2	1	113064
1	2	0	0	1	51	297	1	1	114541
1	2	1	1	-1	32	337	1	1	116339
2	3	1	1	-1	34	376	1	1	117940
2	3	1	1	-1	34	341	1	1	119431
3	2	0	0	-1	33	451	2	1	120920
2	2	1	1	-1	32	409	1	1	122578
1	2	0	0	1	53	343	1	1	124063
2	2	1	1	-1	32	368	1	1	125855
1	3	1	1	-1	34	331	1	1	127005
1	3	1	1	-1	34	336	1	1	128723
2	4	1	1	-1	34	356	1	1	130182
2	4	0	0	1	53	386	1	1	131886
3	4	1	1	1	52	518	2	1	133327
2	4	0	0	1	53	400	2	0	134612
2	2	0	0	1	51	351	1	1	136029
1	2	1	1	-1	32	528	1	1	137434
3	2	0	0	-1	33	461	2	1	139198
1	2	1	1	-1	32	361	1	1	140907
3	2	0	0	-1	33	559	2	1	142930
2	2	1	1	-1	32	462	1	1	144481
2	4	1	1	-1	34	281	1	1	145775
3	4	0	0	-1	33	435	2	1	147309
4	3	1	1	1	52	439	2	1	148831
4	3	1	1	1	54	332	2	1	150662
1	4	1	1	-1	34	428	1	1	152341
1	4	0	0	1	53	325	1	1	153677
4	2	0	0	-1	31	508	2	1	155649
1	2	1	1	-1	32	359	1	1	157414
2	4	1	1	-1	34	430	1	1	159162
1	4	0	0	1	53	480	1	1	169568
4	4	1	1	1	52	378	2	1	171337
2	4	0	0	1	53	432	1	1	172669
1	2	0	0	1	51	357	1	1	174389
1	2	1	1	-1	32	306	1	1	175535
4	1	0	0	-1	33	443	2	1	177480
2	1	0	0	1	51	489	1	1	179191
4	2	0	0	-1	31	474	2	1	181120
4	2	1	1	1	52	375	2	1	182939
1	2	0	0	1	53	343	1	1	184376
3	2	1	1	1	52	496	2	1	186029
3	1	0	0	-1	33	372	2	1	187233
1	1	0	0	1	51	380	1	1	188512
4	3	1	1	1	52	580	2	1	190343
1	3	1	1	-1	34	411	1	1	192078
2	3	1	1	-1	34	353	1	1	193443
4	3	1	1	1	54	357	2	1	194967
3	2	0	0	-1	33	430	1	0	196694
2	2	1	1	-1	32	446	1	1	198597
1	4	1	1	-1	34	393	1	1	200379
3	4	0	0	-1	33	369	2	1	201913
3	3	1	1	1	52	400	2	1	203244
4	3	1	1	1	54	641	2	1	205371
1	2	0	0	1	53	371	1	1	207161
2	2	1	1	-1	32	350	1	1	208876
2	1	0	0	1	53	298	1	1	210115
4	1	0	0	-1	31	595	2	1	211555
4	1	0	0	-1	31	385	2	1	213183
2	1	0	0	1	51	336	1	1	214533
4	1	0	0	-1	31	469	2	1	216343
2	1	0	0	1	51	352	1	1	217707
4	1	0	0	-1	31	426	2	1	219343
4	1	0	0	-1	31	373	2	1	221130
3	1	0	0	-1	31	610	2	1	222752
3	1	0	0	-1	31	296	2	1	224353
2	3	1	1	-1	32	475	2	0	225979
4	3	1	1	1	54	461	2	1	227579
3	4	1	1	1	54	439	1	0	229469
1	4	0	0	1	53	261	1	1	231181
3	2	0	0	-1	31	462	2	1	232643
4	2	1	1	1	52	561	2	1	234244
4	3	1	1	1	54	344	2	1	235868
2	3	1	1	-1	34	499	1	1	237312
1	1	0	0	1	53	472	1	1	239074
4	1	0	0	-1	31	310	2	1	240824
1	3	1	1	-1	32	395	1	1	242489
3	3	1	1	1	54	390	2	1	244200
4	2	0	0	-1	33	489	2	1	245951
1	2	1	1	-1	32	557	1	1	247977
1	1	0	0	1	53	355	1	1	249753
4	1	0	0	-1	31	398	2	1	253009
3	3	1	1	1	52	349	2	1	254251
4	3	1	1	1	54	381	2	1	255939
3	1	0	0	-1	33	482	2	1	257833
1	1	0	0	1	51	313	1	1	259175
4	4	1	1	1	52	428	2	1	260849
2	4	0	0	1	53	419	1	1	262585
2	3	1	1	-1	32	385	1	1	263830
4	3	1	1	1	54	504	2	1	265337
4	2	0	0	-1	33	527	2	1	266825
1	2	1	1	-1	32	420	1	1	268518
2	4	1	1	-1	34	409	1	1	269866
3	4	0	0	-1	33	496	2	1	271230
3	2	0	0	-1	31	404	2	1	272786
1	2	1	1	-1	32	424	1	1	274427
2	4	1	1	-1	34	352	1	1	276044
2	4	0	0	1	53	373	1	1	277515
3	3	1	1	1	52	508	2	1	279045
3	3	1	1	1	54	573	2	1	281034
4	3	1	1	1	54	371	2	1	282322
1	3	1	1	-1	34	410	1	1	283618
2	1	0	0	1	53	325	1	1	284866
1	1	0	0	1	51	370	1	1	286284
3	4	1	1	1	52	449	2	1	288076
1	4	0	0	1	53	505	1	1	289483
1	4	1	1	-1	32	505	1	1	291197
2	4	0	0	1	53	624	1	1	292935
3	4	1	1	1	52	481	2	1	294647
3	4	0	0	-1	33	487	2	1	296251
4	4	1	1	1	52	475	2	1	298216
1	4	0	0	1	53	370	1	1	300024
2	2	0	0	1	51	364	1	1	301866
2	2	1	1	-1	32	469	1	1	303289
3	2	0	0	-1	33	508	2	1	305092
3	2	1	1	1	52	495	2	1	307074
2	1	0	0	1	53	537	1	1	308866
4	1	0	0	-1	31	507	2	1	310572
2	2	0	0	1	51	337	1	1	311848
3	2	1	1	1	52	534	2	1	313585
1	2	0	0	1	53	311	1	1	315167
4	2	1	1	1	52	472	2	1	316764
4	4	1	1	1	54	379	2	1	318629
1	4	0	0	1	53	435	1	1	320408
4	4	1	1	1	52	477	2	1	321913
4	4	0	0	-1	33	404	2	1	323430
3	2	0	0	-1	31	543	2	1	324994
1	2	1	1	-1	32	357	1	1	326665
1	2	0	0	1	53	347	1	1	328332
4	2	1	1	1	52	439	2	1	329631
1	4	1	1	-1	34	449	1	1	331116
4	4	0	0	-1	33	418	2	1	349333
4	3	1	1	1	52	342	2	1	350589
1	3	1	1	-1	34	415	1	1	352465
4	4	1	1	1	54	352	2	1	353629
1	4	0	0	1	53	623	1	1	355145
4	3	1	1	1	52	358	2	1	356654
1	3	1	1	-1	34	360	1	1	357888
2	1	0	0	1	53	513	1	1	359658
1	1	0	0	1	51	305	1	1	361387
3	1	0	0	-1	31	347	2	1	363148
2	1	0	0	1	51	365	1	1	364521
4	3	1	1	1	52	393	2	1	366236
3	3	1	1	1	54	345	2	1	368022
2	4	1	1	-1	34	407	2	0	369773
1	4	0	0	1	53	484	1	1	371216
2	2	0	0	1	51	351	1	1	372696
3	2	1	1	1	52	473	2	1	374491
1	2	0	0	1	53	345	1	1	376335
4	2	1	1	1	52	379	2	1	377683
2	3	1	1	-1	34	421	1	1	378987
2	3	1	1	-1	34	296	1	1	380380
4	4	1	1	1	54	319	2	1	381921
3	4	0	0	-1	33	472	2	1	383697
2	4	1	1	-1	32	414	1	1	385202
1	4	0	0	1	53	322	1	1	386567
3	3	1	1	1	52	456	2	1	388221
2	3	1	1	-1	34	439	1	1	389792
3	4	1	1	1	54	411	2	1	391377
4	4	0	0	-1	33	237	1	0	392922
1	2	0	0	1	51	352	1	1	394611
1	2	1	1	-1	32	280	1	1	395902
4	3	1	1	1	54	480	2	1	397820
4	3	1	1	1	54	351	2	1	399602
1	3	1	1	-1	34	308	1	1	401149
2	3	1	1	-1	34	415	1	1	402534
4	3	1	1	1	54	367	2	1	404068
2	3	1	1	-1	34	368	1	1	405905
3	2	0	0	-1	33	393	2	1	407778
3	2	1	1	1	52	381	2	1	409456
4	4	1	1	1	54	366	2	1	411100
4	4	0	0	-1	33	449	2	1	412397
1	1	0	0	1	51	358	1	1	413680
4	1	0	0	-1	31	475	2	1	414981
2	1	0	0	1	51	459	1	1	416471
1	1	0	0	1	51	300	1	1	417854
3	1	0	0	-1	31	369	2	1	419205
2	1	0	0	1	51	320	1	1	420501
2	3	1	1	-1	32	383	1	1	421868
3	3	1	1	1	54	344	2	1	423059
2	1	0	0	1	53	534	1	1	425099
4	1	0	0	-1	31	367	2	1	429406
1	3	1	1	-1	32	360	1	1	430992
4	3	1	1	1	54	337	2	1	432403
1	3	1	1	-1	34	386	1	1	433995
1	3	1	1	-1	34	305	1	1	435454
4	4	1	1	1	54	375	2	1	437313
2	4	0	0	1	53	324	1	1	438537
3	4	1	1	1	52	475	2	1	439926
4	4	0	0	-1	33	396	2	1	441331
4	2	0	0	-1	31	466	2	1	442645
3	2	1	1	1	52	355	2	1	443889
2	2	0	0	1	53	407	1	1	445670
3	2	1	1	1	52	447	2	1	446964
1	4	1	1	-1	34	411	1	1	448611
1	4	0	0	1	53	300	1	1	450010
4	2	0	0	-1	31	364	2	1	451544
2	2	1	1	-1	32	558	1	1	453304
2	2	0	0	1	53	357	2	0	454473
4	2	1	1	1	52	362	2	1	455779
3	3	1	1	1	54	456	2	1	457135
1	3	1	1	-1	34	369	1	1	458489
2	1	0	0	1	53	520	1	1	459928
4	1	0	0	-1	31	541	2	1	461523
1	3	1	1	-1	32	309	1	1	463038
4	3	1	1	1	54	369	2	1	464470
4	3	1	1	1	54	320	2	1	466223
2	3	1	1	-1	34	328	2	0	467772
4	1	0	0	-1	33	332	2	1	469065
4	1	0	0	-1	31	324	2	1	470541
1	4	1	1	-1	32	353	1	1	471702
4	4	0	0	-1	33	436	2	1	473533
4	2	0	0	-1	31	344	2	1	475255
1	2	1	1	-1	32	370	1	1	476476
1	3	1	1	-1	34	300	1	1	477747
4	3	1	1	1	54	427	2	1	479123
2	1	0	0	1	53	371	1	1	480998
3	1	0	0	-1	31	537	2	1	482355
1	3	1	1	-1	32	460	1	1	484161
3	3	1	1	1	54	492	2	1	486045
3	3	1	1	1	54	377	1	0	487376
4	3	1	1	1	54	417	2	1	488680
1	2	0	0	1	53	336	1	1	490504
1	2	1	1	-1	32	489	1	1	492447
3	1	0	0	-1	33	346	2	1	493641
2	1	0	0	1	51	424	2	0	495205
3	4	1	1	1	52	437	1	0	496504
4	4	0	0	-1	33	485	2	1	498331
3	4	1	1	1	52	353	2	1	499555
4	4	0	0	-1	33	337	2	1	500997
3	4	1	1	1	52	307	2	1	502552
3	4	0	0	-1	33	392	2	1	507139
2	4	1	1	-1	32	400	1	1	508507
4	4	0	0	-1	33	325	2	1	509830
1	1	0	0	1	51	312	1	1	511504
3	1	0	0	-1	31	410	2	1	513258
4	4	1	1	1	52	395	2	1	514905
3	4	0	0	-1	33	459	2	1	516326
1	3	1	1	-1	32	478	1	1	517645
2	3	1	1	-1	34	345	1	1	519092
1	2	0	0	1	53	372	1	1	520280
4	2	1	1	1	52	413	2	1	522202
4	3	1	1	1	54	354	2	1	523772
2	3	1	1	-1	34	341	1	1	525416
4	2	0	0	-1	33	730	2	1	527132
3	2	1	1	1	52	443	2	1	528869
2	2	0	0	1	53	312	2	0	530682
1	2	1	1	-1	32	475	1	1	532101
2	2	0	0	1	53	402	1	1	533626
3	2	1	1	1	52	349	2	1	535430
4	1	0	0	-1	33	348	2	1	537193
2	1	0	0	1	51	617	1	1	539078
3	1	0	0	-1	31	334	2	1	540454
1	1	0	0	1	51	315	1	1	541854
1	2	0	0	1	51	273	1	1	543266
2	2	1	1	-1	32	308	1	1	544529
1	4	1	1	-1	34	492	1	1	546248
2	4	0	0	1	53	317	1	1	548063
2	1	0	0	1	51	311	1	1	549254
3	1	0	0	-1	31	389	2	1	550969
1	2	0	0	1	51	381	1	1	552781
2	2	1	1	-1	32	228	1	1	554446
1	2	0	0	1	53	310	1	1	556024
2	2	1	1	-1	32	279	1	1	557553
2	1	0	0	1	53	312	1	1	558880
4	1	0	0	-1	31	507	2	1	560680
2	2	0	0	1	51	287	1	1	562008
1	2	1	1	-1	32	350	1	1	563669
2	2	0	0	1	53	454	1	1	565304
4	2	1	1	1	52	417	2	1	567108
2	4	1	1	-1	34	387	1	1	568771
4	4	0	0	-1	33	405	2	1	570045
3	4	1	1	1	52	488	2	1	571779
4	4	0	0	-1	33	331	2	1	573386
3	3	1	1	1	52	295	1	0	575007
4	3	1	1	1	54	376	2	1	576320
1	1	0	0	1	53	326	1	1	577752
3	1	0	0	-1	31	421	2	1	579452
4	3	1	1	1	52	543	2	1	580824
3	3	1	1	1	54	292	2	1	582394
4	1	0	0	-1	33	339	2	1	583985
3	1	0	0	-1	31	337	2	1	591378
1	4	1	1	-1	32	347	1	1	592894
1	4	0	0	1	53	310	1	1	594135
3	4	1	1	1	52	500	2	1	595453
3	4	0	0	-1	33	329	2	1	596920
2	2	0	0	1	51	325	2	0	598456
1	2	1	1	-1	32	384	1	1	599769
4	4	1	1	1	54	375	2	1	601469
1	4	0	0	1	53	331	1	1	602727
1	4	1	1	-1	32	331	1	1	604069
2	4	0	0	1	53	511	1	1	605638
1	2	0	0	1	51	285	1	1	607158
1	2	1	1	-1	32	279	1	1	608635
4	1	0	0	-1	33	354	2	1	610319
3	1	0	0	-1	31	384	1	0	612180
1	1	0	0	1	51	264	1	1	613376
4	1	0	0	-1	31	445	2	1	614663
1	3	1	1	-1	32	369	1	1	616427
4	3	1	1	1	54	372	2	1	617963
1	3	1	1	-1	34	402	1	1	619319
1	3	1	1	-1	34	362	1	1	621043
4	2	0	0	-1	33	333	2	1	622566
2	2	1	1	-1	32	370	2	0	624050
1	3	1	1	-1	34	536	1	1	625505
2	3	1	1	-1	34	362	1	1	626686
2	1	0	0	1	53	391	1	1	627915
4	1	0	0	-1	31	352	2	1	629299
4	1	0	0	-1	31	301	2	1	630822
1	1	0	0	1	51	345	1	1	632322
2	1	0	0	1	51	348	2	0	634016
4	1	0	0	-1	31	441	2	1	635422
3	1	0	0	-1	31	564	2	1	637205
1	1	0	0	1	51	352	1	1	638532
3	1	0	0	-1	31	495	2	1	640197
1	1	0	0	1	51	304	1	1	641823
1	4	1	1	-1	32	291	1	1	643166
4	4	0	0	-1	33	345	2	1	644413
1	1	0	0	1	51	258	1	1	645823
1	1	0	0	1	51	323	1	1	647035
4	3	1	1	1	52	385	2	1	648583
1	3	1	1	-1	34	441	1	1	650084
4	1	0	0	-1	33	396	2	1	651664
2	1	0	0	1	51	530	1	1	653426
2	2	0	0	1	51	281	1	1	655051
3	2	1	1	1	52	504	2	1	656424
4	3	1	1	1	54	363	2	1	658251
4	3	1	1	1	54	360	2	1	659428
1	4	1	1	-1	34	357	1	1	660953
1	4	0	0	1	53	312	1	1	662082
4	3	1	1	1	52	388	2	1	663619
3	3	1	1	1	54	451	2	1	674305
4	3	1	1	1	54	382	2	1	675746
4	3	1	1	1	54	341	2	1	676896
1	3	1	1	-1	34	328	1	1	678613
4	3	1	1	1	54	368	2	1	680003
3	2	0	0	-1	33	485	2	1	681589
4	2	1	1	1	52	372	2	1	683248
4	4	1	1	1	54	376	2	1	684770
1	4	0	0	1	53	295	1	1	686465
4	1	0	0	-1	31	330	2	1	688057
3	1	0	0	-1	31	404	2	1	689808
2	3	1	1	-1	32	315	2	0	691335
4	3	1	1	1	54	362	2	1	693019
1	1	0	0	1	53	390	2	0	694485
4	1	0	0	-1	31	451	2	1	695940
3	1	0	0	-1	31	598	2	1	697920
4	1	0	0	-1	31	301	2	1	699402
2	3	1	1	-1	32	444	1	1	700861
4	3	1	1	1	54	397	2	1	702599
2	3	1	1	-1	34	374	1	1	703952
4	3	1	1	1	54	385	2	1	705211
4	4	1	1	1	54	396	2	1	707035
1	4	0	0	1	53	339	1	1	708311
2	3	1	1	-1	32	323	1	1	709870
3	3	1	1	1	54	411	2	1	711284
1	3	1	1	-1	34	532	1	1	712801
1	3	1	1	-1	34	332	1	1	714604
2	2	0	0	1	53	493	1	1	716178
3	2	1	1	1	52	438	2	1	717993
4	1	0	0	-1	33	406	2	1	719563
1	1	0	0	1	51	386	1	1	721290
1	1	0	0	1	51	456	1	1	722581
4	1	0	0	-1	31	336	2	1	723844
3	1	0	0	-1	31	391	2	1	725663
4	1	0	0	-1	31	386	2	1	726864
1	1	0	0	1	51	353	2	0	728356
3	1	0	0	-1	31	460	2	1	730228
1	2	0	0	1	51	243	1	1	731613
2	2	1	1	-1	32	485	1	1	733486
3	3	1	1	1	54	417	2	1	735333
4	3	1	1	1	54	381	2	1	736846
2	4	1	1	-1	34	634	1	1	738294
4	4	0	0	-1	33	391	1	0	739840
2	2	0	0	1	51	311	1	1	740983
3	2	1	1	1	52	509	2	1	742553
1	3	1	1	-1	34	421	1	1	744367
4	3	1	1	1	54	426	2	1	745919
1	4	1	1	-1	34	496	1	1	747310
4	4	0	0	-1	33	412	2	1	748929
2	3	1	1	-1	32	425	1	1	750577
4	3	1	1	1	54	367	2	1	757430
4	1	0	0	-1	33	500	2	1	759165
3	1	0	0	-1	31	570	2	1	761221
2	3	1	1	-1	32	351	1	1	762460
3	3	1	1	1	54	462	2	1	763768
3	3	1	1	1	54	368	2	1	765089
1	3	1	1	-1	34	324	1	1	766278
2	3	1	1	-1	34	345	1	1	768081
1	3	1	1	-1	34	335	1	1	769852
3	3	1	1	1	54	374	2	1	771146
3	3	1	1	1	54	362	2	1	772708
2	4	1	1	-1	34	354	1	1	774425
3	4	0	0	-1	33	315	2	1	776022
1	4	1	1	-1	32	544	1	1	777578
2	4	0	0	1	53	297	1	1	779228
2	3	1	1	-1	32	369	1	1	781097
4	3	1	1	1	54	418	2	1	782596
2	1	0	0	1	53	286	1	1	783863
1	1	0	0	1	51	402	1	1	785577
1	4	1	1	-1	32	265	1	1	787044
3	4	0	0	-1	33	628	2	1	788482
1	2	0	0	1	51	255	1	1	790128
2	2	1	1	-1	32	351	2	0	791599
2	1	0	0	1	53	390	1	1	793227
3	1	0	0	-1	31	417	1	0	794454
3	4	1	1	1	52	660	2	1	796223
4	4	0	0	-1	33	327	2	1	797939
2	4	1	1	-1	32	419	1	1	799392
4	4	0	0	-1	33	467	2	1	801173
4	4	1	1	1	52	499	2	1	802509
1	4	0	0	1	53	417	1	1	803828
1	1	0	0	1	51	312	1	1	805573
2	1	0	0	1	51	287	1	1	807305
1	1	0	0	1	51	320	1	1	808845
2	1	0	0	1	51	345	1	1	810441
4	2	0	0	-1	31	357	2	1	812091
2	2	1	1	-1	32	437	1	1	813971
3	1	0	0	-1	33	442	2	1	815510
1	1	0	0	1	51	634	1	1	817044
4	2	0	0	-1	31	326	2	1	818750
1	2	1	1	-1	32	346	1	1	820509
2	3	1	1	-1	34	544	1	1	822496
1	3	1	1	-1	34	345	1	1	823688
3	3	1	1	1	54	492	2	1	825044
1	3	1	1	-1	34	441	1	1	826355
3	3	1	1	1	54	497	2	1	828235
2	3	1	1	-1	34	562	1	1	829842
1	3	1	1	-1	34	490	1	1	831196
3	3	1	1	1	54	419	2	1	832956
4	1	0	0	-1	33	582	2	1	834632
4	1	0	0	-1	31	407	2	1	842746
