# Supplementary material for: Frequency Band-Specific Electrical Brain Stimulation Modulates Cognitive Control Processes
Source: PLoS One. 2015 Sep 25;10(9):e0138984. doi: 10.1371/journal.pone.0138984 (PMC4583279; doi:10.1371/journal.pone.0138984)
Supplement: S2 File — This zip archive contains the necessary Matlab code, SPSS syntax, SPSS data and raw logfile data to perform the analyses described in the paper. EEG data and Matlab code to extract peak frequencies are available upon request (joramvandriel@gmail.com). (ZIP) [file pone.0138984.s002.zip › S2_File/rawdata/alpha/pp27_simonA1_PRE-STIM_EEG.txt]

3	3	1	1	-1	32	523	2	1	12230
3	3	1	1	-1	34	383	2	1	13697
2	1	0	0	-1	33	392	1	1	15207
1	1	0	0	-1	31	441	1	1	16656
2	3	1	1	1	52	426	1	1	18006
4	3	1	1	-1	34	522	2	1	19410
3	3	1	1	-1	34	469	2	1	21142
1	3	1	1	1	54	436	1	1	23086
4	2	0	0	1	53	740	2	1	24647
1	2	1	1	1	52	389	1	1	26109
1	3	1	1	1	54	413	1	1	28003
4	3	1	1	-1	34	393	2	1	29547
3	2	0	0	1	53	421	2	1	30824
1	2	1	1	1	52	550	1	1	32543
1	1	0	0	-1	33	382	1	1	34398
4	1	0	0	1	51	487	2	1	35781
3	4	1	1	-1	32	546	2	1	37316
2	4	0	0	-1	33	543	1	1	39005
2	1	0	0	-1	31	406	1	1	40362
3	1	0	0	1	51	391	2	1	41693
1	3	1	1	1	52	617	1	1	43304
3	3	1	1	-1	34	403	2	1	45132
1	3	1	1	1	54	537	1	1	46908
1	3	1	1	1	54	407	1	1	48604
4	4	1	1	-1	34	505	2	1	49974
1	4	0	0	-1	33	560	1	1	51900
4	4	1	1	-1	32	541	2	1	53343
1	4	0	0	-1	33	539	1	1	55039
1	3	1	1	1	52	400	1	1	56926
3	3	1	1	-1	34	519	2	1	58689
4	1	0	0	1	53	572	2	1	60202
1	1	0	0	-1	31	500	1	1	62050
2	2	0	0	-1	31	503	1	1	63537
4	2	1	1	-1	32	505	2	1	65425
2	2	0	0	-1	33	504	1	1	66911
3	2	1	1	-1	32	459	2	1	68751
1	3	1	1	1	54	498	1	1	70497
4	3	1	1	-1	34	456	2	1	71772
1	3	1	1	1	54	499	1	1	73203
3	3	1	1	-1	34	465	2	1	74914
4	2	0	0	1	53	477	2	1	76649
3	2	1	1	-1	32	476	2	1	78340
4	2	0	0	1	53	655	2	1	80485
4	2	1	1	-1	32	491	2	1	82338
1	1	0	0	-1	33	579	1	1	83953
4	1	0	0	1	51	488	2	1	85815
4	1	0	0	1	51	446	2	1	87730
2	1	0	0	-1	31	372	1	1	89401
3	3	1	1	-1	32	518	2	1	90899
3	3	1	1	-1	34	583	2	1	95794
2	3	1	1	1	54	433	1	1	97210
2	3	1	1	1	54	349	1	1	98878
3	2	0	0	1	53	375	2	1	100560
4	2	1	1	-1	32	471	2	1	102297
1	3	1	1	1	54	473	1	1	103787
3	3	1	1	-1	34	460	2	1	105407
4	4	1	1	-1	34	448	2	1	107292
1	4	0	0	-1	33	362	1	1	108785
1	1	0	0	-1	31	365	1	1	110144
2	1	0	0	-1	31	539	1	1	111520
3	1	0	0	1	51	362	2	1	113171
4	1	0	0	1	51	417	2	1	115043
4	4	1	1	-1	32	571	2	1	116831
1	4	0	0	-1	33	340	1	1	118550
4	4	1	1	-1	32	475	2	1	120455
3	4	0	0	1	53	529	2	1	122362
3	3	1	1	-1	32	447	2	1	124010
1	3	1	1	1	54	446	1	1	125831
1	1	0	0	-1	33	374	1	1	127135
3	1	0	0	1	51	541	2	1	128936
1	3	1	1	1	52	550	1	1	130820
2	3	1	1	1	54	585	1	1	132745
1	3	1	1	1	54	444	1	1	134433
4	3	1	1	-1	34	411	2	1	136049
2	1	0	0	-1	33	572	1	1	137957
1	1	0	0	-1	31	511	1	1	139849
1	3	1	1	1	52	371	1	1	141522
2	3	1	1	1	54	465	1	1	143164
3	4	1	1	-1	34	413	2	1	144518
3	4	0	0	1	53	406	2	1	145878
2	2	0	0	-1	31	479	1	1	147195
3	2	1	1	-1	32	744	2	1	149073
1	4	1	1	1	54	521	1	1	151068
4	4	0	0	1	53	481	2	1	152628
2	1	0	0	-1	31	427	1	1	153895
4	1	0	0	1	51	364	2	1	155270
3	2	0	0	1	51	363	2	1	156523
2	2	1	1	1	52	465	1	1	157931
2	4	1	1	1	54	445	1	1	159215
4	4	0	0	1	53	572	2	1	161046
2	2	0	0	-1	31	370	1	1	162508
2	2	1	1	1	52	432	1	1	163977
4	4	1	1	-1	34	548	2	1	165771
1	4	0	0	-1	33	465	1	1	167333
2	1	0	0	-1	31	797	1	1	169531
3	1	0	0	1	51	660	2	1	171640
4	2	0	0	1	51	410	2	1	172904
3	2	1	1	-1	32	636	2	1	174772
4	4	1	1	-1	34	579	2	1	176669
3	4	0	0	1	53	486	2	1	185411
3	1	0	0	1	51	352	2	1	187273
2	1	0	0	-1	31	372	1	1	188752
4	1	0	0	1	51	379	2	1	190057
4	1	0	0	1	51	418	2	1	191982
1	2	0	0	-1	31	524	1	1	193742
3	2	1	1	-1	32	591	2	1	195260
3	2	0	0	1	53	419	2	1	196898
2	2	1	1	1	52	474	1	1	198514
3	4	1	1	-1	34	518	2	1	200008
3	4	0	0	1	53	596	2	1	202091
1	3	1	1	1	52	528	1	1	203978
2	3	1	1	1	54	452	1	1	205843
3	4	1	1	-1	34	391	2	1	207640
2	4	0	0	-1	33	500	1	1	209614
4	3	1	1	-1	32	500	2	1	211525
4	3	1	1	-1	34	362	2	1	212831
1	1	0	0	-1	33	455	1	1	214280
4	1	0	0	1	51	469	2	1	215983
1	3	1	1	1	52	673	1	1	218083
3	3	1	1	-1	34	432	2	1	219868
2	4	1	1	1	54	525	1	1	221257
2	4	0	0	-1	33	445	1	1	222689
3	2	0	0	1	51	409	2	1	224421
4	2	1	1	-1	32	548	2	1	225875
1	2	0	0	-1	33	414	1	1	227390
3	2	1	1	-1	32	473	2	1	228995
2	4	1	1	1	54	446	1	1	230859
4	4	0	0	1	53	573	2	1	232350
4	4	1	1	-1	32	505	2	1	234036
3	4	0	0	1	53	545	2	1	235736
2	2	0	0	-1	31	359	1	1	236953
1	2	1	1	1	52	414	2	0	238195
3	1	0	0	1	53	571	2	1	240246
3	1	0	0	1	51	612	2	1	242264
2	3	1	1	1	52	506	1	1	243661
1	3	1	1	1	54	435	1	1	245105
1	3	1	1	1	54	381	1	1	246433
4	3	1	1	-1	34	379	2	1	247768
1	3	1	1	1	54	400	1	1	249522
3	3	1	1	-1	34	443	2	1	250938
1	1	0	0	-1	33	511	1	1	252964
3	1	0	0	1	51	525	2	1	254303
3	3	1	1	-1	32	451	2	1	256117
1	3	1	1	1	54	437	1	1	257864
2	3	1	1	1	54	631	1	1	259675
4	3	1	1	-1	34	512	2	1	261555
2	1	0	0	-1	33	645	1	1	263687
1	1	0	0	-1	31	407	1	1	265417
4	1	0	0	1	51	410	2	1	266706
3	1	0	0	1	51	616	2	1	281475
2	3	1	1	1	52	346	1	1	282719
4	3	1	1	-1	34	423	2	1	283989
3	2	0	0	1	53	661	2	1	285902
4	2	1	1	-1	32	449	2	1	287492
3	1	0	0	1	53	435	2	1	288826
1	1	0	0	-1	31	366	1	1	290028
3	3	1	1	-1	32	488	2	1	292011
1	3	1	1	1	54	524	1	1	293961
2	2	0	0	-1	33	546	1	1	295942
3	2	1	1	-1	32	518	2	1	297299
3	1	0	0	1	53	397	2	1	299074
2	1	0	0	-1	31	447	1	1	300672
1	2	0	0	-1	31	415	1	1	302417
3	2	1	1	-1	32	455	2	1	303842
4	3	1	1	-1	34	423	2	1	305169
3	3	1	1	-1	34	419	2	1	306556
3	2	0	0	1	53	424	2	1	308133
2	2	1	1	1	52	487	1	1	309833
2	4	1	1	1	54	426	1	1	311654
1	4	0	0	-1	33	475	1	1	313535
4	4	1	1	-1	32	517	2	1	315538
2	4	0	0	-1	33	499	1	1	317004
1	3	1	1	1	52	784	1	1	318673
2	3	1	1	1	54	578	1	1	320367
3	2	0	0	1	53	445	2	1	321700
3	2	1	1	-1	32	473	2	1	323209
1	3	1	1	1	54	506	1	1	324901
3	3	1	1	-1	34	454	2	1	326650
1	3	1	1	1	54	425	1	1	328174
1	3	1	1	1	54	452	1	1	329499
2	3	1	1	1	54	494	1	1	331482
1	3	1	1	1	54	360	1	1	333351
2	4	1	1	1	54	449	1	1	334834
1	4	0	0	-1	33	464	1	1	336592
4	4	1	1	-1	32	594	2	1	338359
4	4	0	0	1	53	525	2	1	340399
1	2	0	0	-1	31	461	1	1	341992
1	2	1	1	1	52	598	1	1	343885
2	2	0	0	-1	33	431	1	1	345150
3	2	1	1	-1	32	508	2	1	346953
4	1	0	0	1	53	618	2	1	349042
1	1	0	0	-1	31	614	1	1	350557
3	3	1	1	-1	32	413	2	1	351910
4	3	1	1	-1	34	485	2	1	353290
3	2	0	0	1	53	509	2	1	355295
2	2	1	1	1	52	457	1	1	357246
3	1	0	0	1	53	387	2	1	358869
2	1	0	0	-1	31	294	1	1	360577
1	2	0	0	-1	31	374	1	1	362161
4	2	1	1	-1	32	679	2	1	378253
4	4	1	1	-1	34	685	2	1	380410
3	4	0	0	1	53	353	2	1	381587
3	3	1	1	-1	32	426	2	1	382992
2	3	1	1	1	54	405	1	1	384903
1	4	1	1	1	54	344	1	1	386306
3	4	0	0	1	53	393	2	1	387989
4	3	1	1	-1	32	568	2	1	389731
3	3	1	1	-1	34	441	2	1	391223
2	2	0	0	-1	33	705	1	1	392980
2	2	1	1	1	52	464	1	1	394303
3	1	0	0	1	53	383	2	1	396153
3	1	0	0	1	51	384	2	1	397903
2	1	0	0	-1	31	351	1	1	399241
4	1	0	0	1	51	495	2	1	401217
1	2	0	0	-1	31	308	1	1	402855
1	2	1	1	1	52	332	1	1	404522
3	3	1	1	-1	34	449	2	1	406315
3	3	1	1	-1	34	649	2	1	408473
4	4	1	1	-1	34	541	2	1	410238
2	4	0	0	-1	33	444	1	1	412154
2	1	0	0	-1	31	362	1	1	413793
1	1	0	0	-1	31	495	1	1	415769
2	2	0	0	-1	31	589	1	1	417297
2	2	1	1	1	52	522	1	1	418813
1	4	1	1	1	54	431	1	1	420204
2	4	0	0	-1	33	417	1	1	421652
2	2	0	0	-1	31	369	1	1	423320
4	2	1	1	-1	32	598	2	1	424995
1	2	0	0	-1	33	383	1	1	426572
3	2	1	1	-1	32	514	2	1	428038
1	3	1	1	1	54	405	1	1	429472
3	3	1	1	-1	34	488	2	1	431013
2	2	0	0	-1	33	359	1	1	432295
1	2	1	1	1	52	373	2	0	434053
2	4	1	1	1	54	480	1	1	435822
2	4	0	0	-1	33	356	1	1	437554
1	1	0	0	-1	31	345	1	1	438895
4	1	0	0	1	51	673	2	1	440739
2	3	1	1	1	52	498	1	1	442473
2	3	1	1	1	54	359	1	1	444160
3	2	0	0	1	53	507	2	1	445729
2	2	1	1	1	52	729	1	1	447939
1	2	0	0	-1	33	429	1	1	449884
2	2	1	1	1	52	360	1	1	451386
3	3	1	1	-1	34	445	2	1	453282
3	3	1	1	-1	34	638	2	1	455063
4	4	1	1	-1	34	470	2	1	456829
3	4	0	0	1	53	441	2	1	458371
1	3	1	1	1	52	611	1	1	460132
1	3	1	1	1	54	370	1	1	473050
2	1	0	0	-1	33	362	1	1	474702
3	1	0	0	1	51	356	2	1	476490
2	1	0	0	-1	31	344	1	1	478335
2	1	0	0	-1	31	315	1	1	480069
3	3	1	1	-1	32	468	2	1	481771
4	3	1	1	-1	34	605	2	1	483278
4	4	1	1	-1	34	423	2	1	485082
1	4	0	0	-1	33	430	1	1	486513
1	4	1	1	1	52	357	2	0	487858
4	4	0	0	1	53	694	2	1	489872
1	3	1	1	1	52	453	1	1	491787
4	3	1	1	-1	34	543	2	1	493182
1	4	1	1	1	54	459	1	1	494562
2	4	0	0	-1	33	406	1	1	495883
4	2	0	0	1	51	435	2	1	497378
3	2	1	1	-1	32	551	2	1	498747
4	3	1	1	-1	34	465	2	1	500551
3	3	1	1	-1	34	490	2	1	502250
4	2	0	0	1	53	516	2	1	503804
3	2	1	1	-1	32	662	2	1	505612
3	2	0	0	1	53	394	2	1	507066
2	2	1	1	1	52	650	1	1	508614
4	2	0	0	1	53	479	2	1	510309
4	2	1	1	-1	32	583	2	1	512066
2	3	1	1	1	54	594	1	1	513498
3	3	1	1	-1	34	451	2	1	514961
3	3	1	1	-1	34	475	2	1	516500
1	3	1	1	1	54	484	1	1	518224
2	1	0	0	-1	33	546	1	1	519935
4	1	0	0	1	51	497	2	1	521844
3	4	1	1	-1	32	499	2	1	523278
1	4	0	0	-1	33	490	1	1	524809
2	2	0	0	-1	31	416	1	1	526177
4	2	1	1	-1	32	659	2	1	528111
1	4	1	1	1	54	679	1	1	530260
2	4	0	0	-1	33	472	1	1	531664
4	1	0	0	1	51	427	2	1	533494
4	1	0	0	1	51	499	2	1	535005
3	4	1	1	-1	32	561	2	1	536757
4	4	0	0	1	53	422	2	1	538264
3	2	0	0	1	51	457	2	1	539823
2	2	1	1	1	52	537	1	1	541861
3	4	1	1	-1	34	452	2	1	543723
4	4	0	0	1	53	411	2	1	545132
4	1	0	0	1	51	405	2	1	546817
1	1	0	0	-1	31	429	1	1	548268
1	4	1	1	1	52	360	1	1	549460
4	4	0	0	1	53	419	2	1	551102
3	1	0	0	1	51	459	2	1	552384
1	1	0	0	-1	31	360	1	1	571614
4	1	0	0	1	51	448	2	1	573256
2	1	0	0	-1	31	341	1	1	575016
2	1	0	0	-1	31	339	1	1	576590
3	1	0	0	1	51	322	2	1	577894
2	3	1	1	1	52	379	2	0	579326
1	3	1	1	1	54	492	1	1	580865
2	4	1	1	1	54	445	1	1	582728
3	4	0	0	1	53	358	2	1	584594
4	1	0	0	1	51	617	2	1	586667
4	1	0	0	1	51	399	2	1	587976
1	1	0	0	-1	31	433	1	1	589890
2	1	0	0	-1	31	382	1	1	591322
2	1	0	0	-1	31	311	1	1	593121
3	1	0	0	1	51	378	2	1	594959
2	4	1	1	1	52	476	1	1	596887
2	4	0	0	-1	33	562	1	1	598581
1	4	1	1	1	52	542	1	1	599974
2	4	0	0	-1	33	383	1	1	601499
2	4	1	1	1	52	384	1	1	603261
3	4	0	0	1	53	376	2	1	604617
3	1	0	0	1	51	366	2	1	606304
2	1	0	0	-1	31	356	1	1	607955
3	4	1	1	-1	32	454	2	1	609499
2	4	0	0	-1	33	386	1	1	610919
1	1	0	0	-1	31	487	1	1	612774
2	1	0	0	-1	31	412	1	1	614374
4	3	1	1	-1	32	564	2	1	615999
4	3	1	1	-1	34	398	2	1	617601
2	1	0	0	-1	33	687	1	1	619584
4	1	0	0	1	51	396	2	1	621147
2	1	0	0	-1	31	361	1	1	622816
1	1	0	0	-1	31	382	1	1	624389
2	2	0	0	-1	31	395	1	1	625958
1	2	1	1	1	52	814	1	1	628254
2	3	1	1	1	54	435	1	1	630060
4	3	1	1	-1	34	536	2	1	631853
2	3	1	1	1	54	480	1	1	633626
3	3	1	1	-1	34	480	2	1	634930
1	4	1	1	1	54	607	1	1	636898
1	4	0	0	-1	33	712	1	1	638545
3	4	1	1	-1	32	429	2	1	640434
2	4	0	0	-1	33	357	1	1	641830
2	4	1	1	1	52	440	1	1	643404
1	4	0	0	-1	33	368	1	1	644915
2	3	1	1	1	52	469	1	1	646212
3	3	1	1	-1	34	557	2	1	648016
1	1	0	0	-1	33	370	1	1	649534
2	1	0	0	-1	31	468	1	1	651341
2	2	0	0	-1	31	314	1	1	652873
3	2	1	1	-1	32	473	2	1	678733
2	1	0	0	-1	33	411	1	1	680385
3	1	0	0	1	51	369	2	1	682240
1	4	1	1	1	52	442	1	1	683924
3	4	0	0	1	53	331	2	1	685288
2	4	1	1	1	52	381	1	1	686544
3	4	0	0	1	53	379	2	1	688230
4	4	1	1	-1	32	484	2	1	689665
2	4	0	0	-1	33	493	1	1	691573
3	3	1	1	-1	32	655	2	1	693253
1	3	1	1	1	54	629	1	1	695262
2	4	1	1	1	54	432	1	1	696952
2	4	0	0	-1	33	400	1	1	698510
4	4	1	1	-1	32	468	2	1	700278
1	4	0	0	-1	33	497	1	1	702059
4	2	0	0	1	51	516	2	1	703780
2	2	1	1	1	52	650	1	1	705413
1	2	0	0	-1	33	446	1	1	707271
1	2	1	1	1	52	423	1	1	708631
4	1	0	0	1	53	429	2	1	710357
4	1	0	0	1	51	375	2	1	712120
1	3	1	1	1	52	457	1	1	713844
3	3	1	1	-1	34	624	2	1	715612
1	2	0	0	-1	33	530	2	0	717587
4	2	1	1	-1	32	521	2	1	719546
3	4	1	1	-1	34	547	2	1	721559
3	4	0	0	1	53	427	2	1	723092
2	4	1	1	1	52	447	1	1	724575
4	4	0	0	1	53	702	2	1	726422
4	4	1	1	-1	32	437	2	1	728080
1	4	0	0	-1	33	552	1	1	729583
4	1	0	0	1	51	492	2	1	731350
4	1	0	0	1	51	360	2	1	732654
3	2	0	0	1	51	465	2	1	734334
3	2	1	1	-1	32	504	2	1	736009
4	4	1	1	-1	34	449	2	1	737625
3	4	0	0	1	53	339	2	1	739146
2	1	0	0	-1	31	372	1	1	740982
1	1	0	0	-1	31	400	1	1	742750
1	3	1	1	1	52	419	1	1	744647
4	3	1	1	-1	34	414	2	1	746012
4	2	0	0	1	53	493	2	1	747785
3	2	1	1	-1	32	470	2	1	749257
4	1	0	0	1	53	390	2	1	750542
1	1	0	0	-1	31	753	1	1	752258
4	2	0	0	1	51	341	2	1	753591
2	2	1	1	1	52	449	1	1	755068
4	2	0	0	1	53	389	2	1	756371
4	2	1	1	-1	32	514	2	1	758262
3	1	0	0	1	53	449	2	1	759529
2	1	0	0	-1	31	714	1	1	787234
3	4	1	1	-1	32	386	2	1	788786
1	4	0	0	-1	33	429	1	1	790161
4	3	1	1	-1	32	338	1	0	791393
3	3	1	1	-1	34	405	2	1	792700
4	2	0	0	1	53	448	2	1	794219
1	2	1	1	1	52	556	1	1	795866
2	4	1	1	1	54	421	1	1	797224
3	4	0	0	1	53	340	2	1	798465
2	1	0	0	-1	31	374	1	1	799963
1	1	0	0	-1	31	598	1	1	802044
1	1	0	0	-1	31	332	1	1	803403
2	1	0	0	-1	31	510	1	1	804735
3	4	1	1	-1	32	370	2	1	806103
4	4	0	0	1	53	417	2	1	807340
3	2	0	0	1	51	356	2	1	809152
1	2	1	1	1	52	663	1	1	810835
2	4	1	1	1	54	440	1	1	812166
3	4	0	0	1	53	577	2	1	813964
3	3	1	1	-1	32	442	2	1	815654
1	3	1	1	1	54	504	1	1	817195
4	2	0	0	1	53	521	2	1	819150
4	2	1	1	-1	32	454	2	1	820764
1	1	0	0	-1	33	391	1	1	822363
4	1	0	0	1	51	482	2	1	823978
1	2	0	0	-1	31	388	1	1	825634
3	2	1	1	-1	32	476	2	1	827236
3	3	1	1	-1	34	408	2	1	829026
4	3	1	1	-1	34	620	2	1	830859
2	2	0	0	-1	33	698	1	1	832966
2	2	1	1	1	52	655	1	1	835090
1	4	1	1	1	54	326	1	1	836642
4	4	0	0	1	53	510	2	1	838307
1	1	0	0	-1	31	379	1	1	839685
1	1	0	0	-1	31	404	1	1	841387
3	2	0	0	1	51	313	2	1	842801
1	2	1	1	1	52	532	1	1	844536
1	3	1	1	1	54	427	1	1	845887
4	3	1	1	-1	34	501	2	1	847522
2	4	1	1	1	54	419	1	1	849323
3	4	0	0	1	53	386	2	1	850888
3	3	1	1	-1	32	407	2	1	852757
2	3	1	1	1	54	369	2	0	854409
4	1	0	0	1	53	529	2	1	856008
4	1	0	0	1	51	771	2	1	858221
3	3	1	1	-1	32	488	2	1	860174
2	3	1	1	1	54	566	1	1	861907
4	2	0	0	1	53	393	2	1	863485
2	2	1	1	1	52	506	1	1	864997
1	4	1	1	1	54	410	1	1	866813
2	4	0	0	-1	33	438	1	1	910218
2	2	0	0	-1	31	389	1	1	911503
4	2	1	1	-1	32	450	2	1	913411
3	3	1	1	-1	34	454	2	1	915051
2	3	1	1	1	54	399	1	1	916679
4	2	0	0	1	53	427	2	1	918182
2	2	1	1	1	52	366	2	0	919689
3	3	1	1	-1	34	597	2	1	921629
1	3	1	1	1	54	281	1	1	923381
3	2	0	0	1	53	464	2	1	925266
2	2	1	1	1	52	419	1	1	927054
4	1	0	0	1	53	421	2	1	928540
4	1	0	0	1	51	362	2	1	930172
2	1	0	0	-1	31	393	1	1	931507
1	1	0	0	-1	31	474	1	1	933037
3	4	1	1	-1	32	478	2	1	934477
1	4	0	0	-1	33	473	1	1	936212
4	4	1	1	-1	32	416	2	1	937687
2	4	0	0	-1	33	446	1	1	939265
4	2	0	0	1	51	363	2	1	940704
4	2	1	1	-1	32	444	2	1	942375
1	2	0	0	-1	33	469	1	1	943930
3	2	1	1	-1	32	612	2	1	945495
2	2	0	0	-1	33	434	1	1	946807
1	2	1	1	1	52	592	1	1	948677
1	1	0	0	-1	33	370	1	1	950278
4	1	0	0	1	51	389	2	1	952086
1	2	0	0	-1	31	440	1	1	953878
2	2	1	1	1	52	594	1	1	955520
4	1	0	0	1	53	553	2	1	956947
1	1	0	0	-1	31	768	1	1	958648
1	1	0	0	-1	31	383	1	1	959988
2	1	0	0	-1	31	415	1	1	961704
2	4	1	1	1	52	427	1	1	963422
3	4	0	0	1	53	444	2	1	964708
2	1	0	0	-1	31	406	1	1	965949
3	1	0	0	1	51	440	2	1	967297
3	3	1	1	-1	32	478	2	1	968624
4	3	1	1	-1	34	431	2	1	970036
2	2	0	0	-1	33	611	1	1	971618
1	2	1	1	1	52	698	1	1	973490
3	3	1	1	-1	34	554	2	1	974965
2	3	1	1	1	54	663	1	1	977061
1	4	1	1	1	54	483	1	1	978918
2	4	0	0	-1	33	464	1	1	980272
1	3	1	1	1	52	428	1	1	981805
3	3	1	1	-1	34	421	2	1	983240
2	1	0	0	-1	33	594	1	1	985148
4	1	0	0	1	51	446	2	1	986569
4	1	0	0	1	51	533	2	1	988108
2	1	0	0	-1	31	576	1	1	1005884
