# Supplementary material for: Frequency Band-Specific Electrical Brain Stimulation Modulates Cognitive Control Processes
Source: PLoS One. 2015 Sep 25;10(9):e0138984. doi: 10.1371/journal.pone.0138984 (PMC4583279; doi:10.1371/journal.pone.0138984)
Supplement: S2 File — This zip archive contains the necessary Matlab code, SPSS syntax, SPSS data and raw logfile data to perform the analyses described in the paper. EEG data and Matlab code to extract peak frequencies are available upon request (joramvandriel@gmail.com). (ZIP) [file pone.0138984.s002.zip › S2_File/rawdata/alpha/pp27_simonB1_STIM.txt]

4	1	0	0	1	51	528	2	1	7246
4	1	0	0	1	51	312	2	1	8483
2	2	0	0	-1	31	449	1	1	9899
1	2	1	1	1	52	398	1	1	11647
3	3	1	1	-1	34	476	2	1	13414
4	3	1	1	-1	34	439	2	1	14969
1	1	0	0	-1	33	504	1	1	16957
4	1	0	0	1	51	409	2	1	18645
2	2	0	0	-1	31	443	1	1	19982
4	2	1	1	-1	32	485	2	1	21736
4	1	0	0	1	53	441	2	1	23172
3	1	0	0	1	51	464	2	1	24790
3	2	0	0	1	51	410	2	1	26531
2	2	1	1	1	52	334	2	0	28211
1	1	0	0	-1	33	573	1	1	29880
2	1	0	0	-1	31	435	1	1	31291
3	1	0	0	1	51	517	2	1	32630
1	1	0	0	-1	31	515	1	1	34023
3	1	0	0	1	51	442	2	1	35759
4	1	0	0	1	51	509	2	1	37099
2	1	0	0	-1	31	434	1	1	38591
3	1	0	0	1	51	632	2	1	40615
2	3	1	1	1	52	422	1	1	42180
4	3	1	1	-1	34	445	2	1	43459
4	3	1	1	-1	34	515	2	1	45243
2	3	1	1	1	54	418	1	1	46677
1	2	0	0	-1	33	395	1	1	48101
4	2	1	1	-1	32	469	2	1	49807
1	2	0	0	-1	33	375	1	1	51206
2	2	1	1	1	52	373	1	1	52870
3	3	1	1	-1	34	648	2	1	54950
4	3	1	1	-1	34	361	2	1	56127
3	3	1	1	-1	34	484	2	1	57775
4	3	1	1	-1	34	464	2	1	59408
1	2	0	0	-1	33	455	2	0	60758
4	2	1	1	-1	32	512	2	1	62115
3	4	1	1	-1	34	432	2	1	63523
4	4	0	0	1	53	506	2	1	65213
4	2	0	0	1	51	456	2	1	66536
3	2	1	1	-1	32	644	2	1	68182
4	4	1	1	-1	34	622	2	1	70044
1	4	0	0	-1	33	488	1	1	71640
2	2	0	0	-1	31	372	1	1	73448
3	2	1	1	-1	32	627	2	1	75502
4	2	0	0	1	53	491	2	1	77075
2	2	1	1	1	52	532	1	1	78588
4	2	0	0	1	53	407	2	1	79829
4	2	1	1	-1	32	465	2	1	81747
3	3	1	1	-1	34	390	2	1	83351
4	3	1	1	-1	34	419	2	1	90364
2	4	1	1	1	54	440	1	1	91671
2	4	0	0	-1	33	357	1	1	92901
1	3	1	1	1	52	301	1	1	94512
4	3	1	1	-1	34	567	2	1	96037
4	3	1	1	-1	34	443	2	1	97873
3	3	1	1	-1	34	418	2	1	99657
3	3	1	1	-1	34	446	2	1	101446
2	3	1	1	1	54	491	1	1	102997
4	4	1	1	-1	34	396	2	1	104771
4	4	0	0	1	53	458	2	1	106485
3	2	0	0	1	51	403	2	1	107728
3	2	1	1	-1	32	420	2	1	109606
1	1	0	0	-1	33	598	1	1	111153
4	1	0	0	1	51	445	2	1	112544
4	4	1	1	-1	32	381	2	1	113903
3	4	0	0	1	53	465	2	1	115217
4	4	1	1	-1	32	422	2	1	116791
4	4	0	0	1	53	549	2	1	118779
1	1	0	0	-1	31	400	1	1	120585
1	1	0	0	-1	31	396	1	1	122052
2	2	0	0	-1	31	336	1	1	123360
3	2	1	1	-1	32	508	2	1	125179
3	4	1	1	-1	34	344	2	1	126868
1	4	0	0	-1	33	468	1	1	128695
2	3	1	1	1	52	418	1	1	130363
3	3	1	1	-1	34	408	2	1	131602
3	2	0	0	1	53	402	2	1	133297
2	2	1	1	1	52	430	1	1	134846
4	3	1	1	-1	34	489	2	1	136596
1	3	1	1	1	54	612	1	1	138014
1	4	1	1	1	54	468	1	1	139858
3	4	0	0	1	53	375	2	1	141208
1	4	1	1	1	52	451	1	1	142512
3	4	0	0	1	53	404	2	1	144380
1	1	0	0	-1	31	347	1	1	145634
3	1	0	0	1	51	464	2	1	146915
1	2	0	0	-1	31	483	1	1	148778
1	2	1	1	1	52	319	1	1	150433
4	2	0	0	1	53	601	2	1	152160
2	2	1	1	1	52	517	1	1	153680
1	1	0	0	-1	33	530	1	1	155203
3	1	0	0	1	51	568	2	1	157005
1	4	1	1	1	52	658	1	1	158924
4	4	0	0	1	53	408	2	1	160609
3	1	0	0	1	51	358	2	1	162007
3	1	0	0	1	51	385	2	1	163560
2	4	1	1	1	52	499	1	1	164984
2	4	0	0	-1	33	339	1	1	166796
3	2	0	0	1	51	357	2	1	168556
2	2	1	1	1	52	467	1	1	192690
4	2	0	0	1	53	500	2	1	194287
2	2	1	1	1	52	438	1	1	195794
3	3	1	1	-1	34	362	2	1	197209
3	3	1	1	-1	34	410	2	1	198839
2	2	0	0	-1	33	342	1	1	200265
3	2	1	1	-1	32	348	2	1	201895
3	3	1	1	-1	34	353	2	1	203272
2	3	1	1	1	54	345	1	1	204586
3	1	0	0	1	53	336	2	1	206017
1	1	0	0	-1	31	644	1	1	208158
2	4	1	1	1	52	608	1	1	209644
1	4	0	0	-1	33	454	1	1	210967
1	4	1	1	1	52	405	1	1	212280
2	4	0	0	-1	33	372	1	1	213651
4	1	0	0	1	51	671	2	1	215339
1	1	0	0	-1	31	493	1	1	216934
2	4	1	1	1	52	506	1	1	218887
4	4	0	0	1	53	544	2	1	220636
3	4	1	1	-1	32	389	2	1	222442
4	4	0	0	1	53	506	2	1	223974
2	4	1	1	1	52	466	1	1	225316
4	4	0	0	1	53	611	2	1	226896
4	4	1	1	-1	32	647	2	1	228614
1	4	0	0	-1	33	347	1	1	230290
4	1	0	0	1	51	340	2	1	232073
2	1	0	0	-1	31	545	1	1	233476
1	2	0	0	-1	31	411	1	1	235267
4	2	1	1	-1	32	497	2	1	236651
2	1	0	0	-1	33	467	1	1	238330
3	1	0	0	1	51	314	2	1	239588
1	3	1	1	1	52	395	1	1	241330
1	3	1	1	1	54	478	1	1	242796
4	3	1	1	-1	34	391	2	1	244095
4	3	1	1	-1	34	389	2	1	245538
1	2	0	0	-1	33	394	1	1	246915
4	2	1	1	-1	32	519	2	1	248375
2	3	1	1	1	54	592	1	1	250063
3	3	1	1	-1	34	370	2	1	251857
4	2	0	0	1	53	400	2	1	253730
4	2	1	1	-1	32	436	2	1	255414
1	4	1	1	1	54	542	1	1	257084
2	4	0	0	-1	33	486	1	1	258424
2	4	1	1	1	52	418	1	1	259762
1	4	0	0	-1	33	504	1	1	261724
4	1	0	0	1	51	495	2	1	263266
1	1	0	0	-1	31	413	1	1	264763
1	3	1	1	1	52	378	1	1	266088
4	3	1	1	-1	34	483	2	1	267889
3	1	0	0	1	53	367	2	1	269085
3	1	0	0	1	51	367	2	1	273149
1	3	1	1	1	52	505	1	1	274937
3	3	1	1	-1	34	418	2	1	276290
3	3	1	1	-1	34	361	2	1	277491
4	3	1	1	-1	34	371	2	1	278831
3	3	1	1	-1	34	381	2	1	280679
2	3	1	1	1	54	491	1	1	282663
1	1	0	0	-1	33	355	1	1	284147
1	1	0	0	-1	31	393	1	1	285854
3	1	0	0	1	51	363	2	1	287377
4	1	0	0	1	51	621	2	1	288865
1	3	1	1	1	52	620	1	1	290785
4	3	1	1	-1	34	448	2	1	292091
2	2	0	0	-1	33	429	1	1	293946
1	2	1	1	1	52	542	1	1	295752
2	4	1	1	1	54	529	1	1	297711
4	4	0	0	1	53	496	2	1	299362
1	1	0	0	-1	31	360	1	1	300742
4	1	0	0	1	51	425	2	1	302446
2	2	0	0	-1	31	384	1	1	303710
3	2	1	1	-1	32	473	2	1	305424
4	3	1	1	-1	34	419	2	1	307240
4	3	1	1	-1	34	431	2	1	308619
2	3	1	1	1	54	498	1	1	310447
2	3	1	1	1	54	393	2	0	311698
3	2	0	0	1	53	396	2	1	313224
1	2	1	1	1	52	480	1	1	314842
2	3	1	1	1	54	467	1	1	316137
4	3	1	1	-1	34	412	2	1	317512
3	2	0	0	1	53	402	2	1	319252
2	2	1	1	1	52	476	1	1	320996
4	3	1	1	-1	34	522	2	1	322619
2	3	1	1	1	54	364	1	1	323886
2	1	0	0	-1	33	421	1	1	325424
4	1	0	0	1	51	465	2	1	326814
2	3	1	1	1	52	635	1	1	328756
4	3	1	1	-1	34	490	2	1	330547
4	4	1	1	-1	34	586	2	1	332126
3	4	0	0	1	53	343	2	1	333504
3	2	0	0	1	51	309	2	1	335315
1	2	1	1	1	52	522	1	1	337181
3	1	0	0	1	53	390	2	1	338544
4	1	0	0	1	51	383	2	1	340234
3	2	0	0	1	51	397	2	1	341673
2	2	1	1	1	52	497	1	1	343392
3	3	1	1	-1	34	402	2	1	345053
1	3	1	1	1	54	434	1	1	346719
3	4	1	1	-1	34	457	2	1	348615
4	4	0	0	1	53	454	2	1	350313
3	3	1	1	-1	32	503	2	1	352131
2	3	1	1	1	54	472	1	1	360043
3	2	0	0	1	53	358	2	1	361235
2	2	1	1	1	52	339	1	1	362617
1	2	0	0	-1	33	307	1	1	364411
2	2	1	1	1	52	469	1	1	365963
4	3	1	1	-1	34	326	1	0	367724
3	3	1	1	-1	34	424	2	1	369449
1	2	0	0	-1	33	401	1	1	370958
1	2	1	1	1	52	417	1	1	372686
4	2	0	0	1	53	620	2	1	374345
2	2	1	1	1	52	352	2	0	375991
2	4	1	1	1	54	523	1	1	377911
3	4	0	0	1	53	468	2	1	379673
2	4	1	1	1	52	574	1	1	381181
3	4	0	0	1	53	405	2	1	382576
3	3	1	1	-1	32	383	2	1	384308
2	3	1	1	1	54	450	1	1	386181
2	4	1	1	1	54	447	1	1	388071
4	4	0	0	1	53	493	2	1	389591
4	1	0	0	1	51	479	2	1	391294
1	1	0	0	-1	31	424	1	1	392766
1	1	0	0	-1	31	367	1	1	394300
4	1	0	0	1	51	313	2	1	395721
4	1	0	0	1	51	360	2	1	397288
3	1	0	0	1	51	672	2	1	398940
4	1	0	0	1	51	515	2	1	400815
4	1	0	0	1	51	402	2	1	402419
2	2	0	0	-1	31	379	1	1	404106
1	2	1	1	1	52	438	1	1	406010
1	3	1	1	1	54	461	1	1	407572
4	3	1	1	-1	34	405	2	1	409424
4	2	0	0	1	53	345	2	1	410637
2	2	1	1	1	52	574	1	1	412619
4	2	0	0	1	53	340	2	1	413941
4	2	1	1	-1	32	516	2	1	415595
1	4	1	1	1	54	523	1	1	417519
3	4	0	0	1	53	363	2	1	418995
1	4	1	1	1	52	522	1	1	420653
2	4	0	0	-1	33	425	1	1	422247
3	4	1	1	-1	32	359	2	1	424107
2	4	0	0	-1	33	320	1	1	425812
3	4	1	1	-1	32	573	2	1	427727
1	4	0	0	-1	33	435	1	1	429048
4	3	1	1	-1	32	463	2	1	430557
1	3	1	1	1	54	766	1	1	432634
2	4	1	1	1	54	489	1	1	434591
1	4	0	0	-1	33	608	1	1	436398
4	1	0	0	1	51	355	2	1	437583
3	1	0	0	1	51	426	2	1	439246
3	1	0	0	1	51	559	2	1	440722
1	1	0	0	-1	31	353	1	1	449203
2	2	0	0	-1	31	439	1	1	450999
3	2	1	1	-1	32	400	2	1	452874
2	1	0	0	-1	33	296	1	1	454082
4	1	0	0	1	51	353	2	1	455366
1	4	1	1	1	52	679	1	1	456882
1	4	0	0	-1	33	356	1	1	458288
2	1	0	0	-1	31	355	1	1	459447
2	1	0	0	-1	31	321	1	1	460819
3	4	1	1	-1	32	412	2	1	462276
2	4	0	0	-1	33	465	1	1	463957
2	1	0	0	-1	31	379	1	1	465515
3	1	0	0	1	51	363	2	1	467277
1	3	1	1	1	52	514	1	1	469054
3	3	1	1	-1	34	360	2	1	470564
3	2	0	0	1	53	406	2	1	472306
2	2	1	1	1	52	683	1	1	474262
4	4	1	1	-1	34	554	2	1	476268
4	4	0	0	1	53	514	2	1	477790
3	1	0	0	1	51	425	2	1	479381
4	1	0	0	1	51	409	2	1	480938
3	3	1	1	-1	32	517	2	1	482342
3	3	1	1	-1	34	388	2	1	484098
1	2	0	0	-1	33	500	1	1	485450
3	2	1	1	-1	32	473	2	1	486969
1	3	1	1	1	54	371	2	0	488168
4	3	1	1	-1	34	735	2	1	490213
2	2	0	0	-1	33	461	1	1	492160
1	2	1	1	1	52	500	1	1	493583
1	4	1	1	1	54	413	1	1	495290
3	4	0	0	1	53	426	2	1	496688
4	2	0	0	1	51	472	2	1	497983
1	2	1	1	1	52	456	1	1	499733
1	4	1	1	1	54	341	1	1	501551
3	4	0	0	1	53	406	2	1	503338
1	4	1	1	1	52	538	1	1	505034
3	4	0	0	1	53	414	2	1	506382
4	4	1	1	-1	32	467	2	1	507817
1	4	0	0	-1	33	514	1	1	509441
3	4	1	1	-1	32	391	2	1	510736
1	4	0	0	-1	33	495	1	1	512324
3	4	1	1	-1	32	423	2	1	513585
2	4	0	0	-1	33	338	1	1	514867
4	4	1	1	-1	32	428	2	1	516302
1	4	0	0	-1	33	428	1	1	517938
2	3	1	1	1	52	755	1	1	519690
4	3	1	1	-1	34	476	2	1	521615
4	3	1	1	-1	34	532	2	1	523405
1	3	1	1	1	54	471	1	1	525051
2	3	1	1	1	54	408	1	1	526496
3	3	1	1	-1	34	437	2	1	538213
1	4	1	1	1	54	435	1	1	539552
3	4	0	0	1	53	454	2	1	541330
1	1	0	0	-1	31	481	1	1	542783
1	1	0	0	-1	31	337	1	1	544480
2	3	1	1	1	52	479	1	1	546361
4	3	1	1	-1	34	536	2	1	548372
2	3	1	1	1	54	440	1	1	549989
2	3	1	1	1	54	391	1	1	551740
3	2	0	0	1	53	436	2	1	553539
1	2	1	1	1	52	479	1	1	555281
1	3	1	1	1	54	563	1	1	556648
2	3	1	1	1	54	450	1	1	557956
2	2	0	0	-1	33	420	1	1	559683
3	2	1	1	-1	32	443	2	1	561351
2	2	0	0	-1	33	416	1	1	563265
3	2	1	1	-1	32	486	2	1	564658
4	1	0	0	1	53	532	2	1	566509
4	1	0	0	1	51	598	2	1	568513
2	3	1	1	1	52	452	1	1	570215
1	3	1	1	1	54	517	1	1	571715
4	3	1	1	-1	34	605	2	1	573354
2	3	1	1	1	54	440	1	1	575271
3	1	0	0	1	53	593	2	1	576713
4	1	0	0	1	51	458	2	1	578384
2	1	0	0	-1	31	338	1	1	579668
1	1	0	0	-1	31	436	1	1	581422
1	2	0	0	-1	31	345	1	1	583130
3	2	1	1	-1	32	461	2	1	584553
1	2	0	0	-1	33	339	1	1	586167
2	2	1	1	1	52	496	1	1	587522
1	1	0	0	-1	33	356	1	1	589373
2	1	0	0	-1	31	377	1	1	591256
4	3	1	1	-1	32	662	2	1	592960
2	3	1	1	1	54	452	1	1	594846
3	2	0	0	1	53	346	2	1	596174
4	2	1	1	-1	32	493	2	1	597565
1	2	0	0	-1	33	462	1	1	599109
3	2	1	1	-1	32	467	2	1	600577
2	1	0	0	-1	33	446	1	1	601977
3	1	0	0	1	51	361	2	1	603233
3	2	0	0	1	51	386	2	1	604951
4	2	1	1	-1	32	481	2	1	606630
1	4	1	1	1	54	521	1	1	608522
4	4	0	0	1	53	528	2	1	610375
2	1	0	0	-1	31	428	1	1	612198
2	1	0	0	-1	31	476	1	1	613599
3	2	0	0	1	51	368	2	1	614919
2	2	1	1	1	52	494	1	1	616380
3	3	1	1	-1	34	583	2	1	618246
2	3	1	1	1	54	546	1	1	629944
1	2	0	0	-1	33	431	1	1	631742
4	2	1	1	-1	32	476	2	1	633241
4	4	1	1	-1	34	737	2	1	634908
1	4	0	0	-1	33	427	1	1	636520
4	1	0	0	1	51	368	2	1	638014
4	1	0	0	1	51	401	2	1	639351
1	2	0	0	-1	31	550	1	1	640766
3	2	1	1	-1	32	554	2	1	642478
4	2	0	0	1	53	509	2	1	644351
1	2	1	1	1	52	564	1	1	646340
2	1	0	0	-1	33	491	1	1	648341
1	1	0	0	-1	31	355	1	1	650066
3	1	0	0	1	51	324	2	1	651342
3	1	0	0	1	51	438	2	1	652987
2	1	0	0	-1	31	421	1	1	654338
3	1	0	0	1	51	331	2	1	656114
4	4	1	1	-1	32	698	2	1	658113
1	4	0	0	-1	33	338	1	1	659866
1	1	0	0	-1	31	403	1	1	661111
4	1	0	0	1	51	399	2	1	662547
4	4	1	1	-1	32	468	2	1	664066
1	4	0	0	-1	33	488	1	1	665556
1	4	1	1	1	52	583	1	1	667582
4	4	0	0	1	53	386	2	1	668779
3	2	0	0	1	51	643	2	1	670367
3	2	1	1	-1	32	419	2	1	672068
4	3	1	1	-1	34	557	2	1	673744
1	3	1	1	1	54	497	1	1	675207
1	2	0	0	-1	33	368	1	1	677032
2	2	1	1	1	52	536	1	1	678563
1	4	1	1	1	54	733	1	1	680795
4	4	0	0	1	53	538	2	1	682735
1	3	1	1	1	52	476	1	1	684174
2	3	1	1	1	54	459	1	1	685565
4	3	1	1	-1	34	501	2	1	687255
1	3	1	1	1	54	520	1	1	689188
1	4	1	1	1	54	564	1	1	691025
2	4	0	0	-1	33	493	2	0	692530
1	4	1	1	1	52	529	1	1	694249
1	4	0	0	-1	33	429	1	1	696049
3	3	1	1	-1	32	517	2	1	697613
4	3	1	1	-1	34	408	2	1	699147
2	1	0	0	-1	33	573	1	1	700612
1	1	0	0	-1	31	380	1	1	702181
3	3	1	1	-1	32	410	2	1	703569
1	3	1	1	1	54	383	1	1	704906
4	4	1	1	-1	34	426	2	1	706284
1	4	0	0	-1	33	571	1	1	707777
4	1	0	0	1	51	412	2	1	709426
2	1	0	0	-1	31	402	1	1	726092
2	3	1	1	1	52	439	1	1	727669
1	3	1	1	1	54	473	1	1	729645
1	1	0	0	-1	33	420	1	1	731184
4	1	0	0	1	51	444	2	1	732815
4	2	0	0	1	51	414	2	1	734467
2	2	1	1	1	52	669	1	1	736314
2	4	1	1	1	54	450	1	1	737862
3	4	0	0	1	53	414	2	1	739303
1	2	0	0	-1	31	329	1	1	740632
4	2	1	1	-1	32	510	2	1	742472
3	3	1	1	-1	34	580	2	1	744512
4	3	1	1	-1	34	456	2	1	746333
1	2	0	0	-1	33	493	1	1	747836
3	2	1	1	-1	32	500	2	1	749239
3	4	1	1	-1	34	427	2	1	750837
2	4	0	0	-1	33	418	1	1	752629
3	4	1	1	-1	32	683	2	1	754186
4	4	0	0	1	53	705	2	1	756362
4	3	1	1	-1	32	494	2	1	758200
1	3	1	1	1	54	715	1	1	759788
2	1	0	0	-1	33	380	1	1	761576
4	1	0	0	1	51	416	2	1	762819
1	2	0	0	-1	31	505	1	1	764724
1	2	1	1	1	52	584	1	1	766774
3	3	1	1	-1	34	491	2	1	768365
2	3	1	1	1	54	477	1	1	770308
4	1	0	0	1	53	489	2	1	771913
3	1	0	0	1	51	0	0	0	775561
4	3	1	1	-1	32	552	2	1	777015
2	3	1	1	1	54	463	1	1	778556
3	1	0	0	1	53	446	2	1	780281
3	1	0	0	1	51	383	2	1	781868
4	1	0	0	1	51	422	2	1	783783
1	1	0	0	-1	31	540	1	1	785476
1	3	1	1	1	52	472	1	1	787340
2	3	1	1	1	54	471	1	1	789226
3	1	0	0	1	53	597	2	1	790762
4	1	0	0	1	51	624	2	1	792572
1	4	1	1	1	52	462	1	1	794200
1	4	0	0	-1	33	358	1	1	795417
2	3	1	1	1	52	448	1	1	797014
2	3	1	1	1	54	450	1	1	798450
4	1	0	0	1	53	491	2	1	800156
2	1	0	0	-1	31	372	1	1	801512
3	4	1	1	-1	32	479	2	1	803281
2	4	0	0	-1	33	376	1	1	804838
3	4	1	1	-1	32	441	2	1	806758
3	4	0	0	1	53	380	2	1	808625
2	2	0	0	-1	31	553	1	1	810008
4	2	1	1	-1	32	730	2	1	832040
3	2	0	0	1	53	376	2	1	833254
2	2	1	1	1	52	428	1	1	834516
3	2	0	0	1	53	346	2	1	835789
4	2	1	1	-1	32	448	2	1	837141
2	1	0	0	-1	33	441	1	1	838641
4	1	0	0	1	51	671	2	1	840231
4	3	1	1	-1	32	494	2	1	841859
1	3	1	1	1	54	388	1	1	843375
4	1	0	0	1	53	440	2	1	844863
2	1	0	0	-1	31	409	1	1	846102
1	1	0	0	-1	31	409	1	1	847758
3	1	0	0	1	51	440	2	1	849050
3	2	0	0	1	51	613	2	1	851088
2	2	1	1	1	52	501	1	1	852472
4	3	1	1	-1	34	483	2	1	853927
4	3	1	1	-1	34	462	2	1	855525
1	4	1	1	1	54	418	1	1	856875
1	4	0	0	-1	33	696	1	1	858704
3	2	0	0	1	51	441	2	1	860517
2	2	1	1	1	52	472	1	1	862222
1	4	1	1	1	54	437	1	1	863986
3	4	0	0	1	53	576	2	1	865399
4	4	1	1	-1	32	506	2	1	867307
1	4	0	0	-1	33	573	1	1	868752
1	3	1	1	1	52	370	1	1	870557
4	3	1	1	-1	34	366	2	1	871968
1	1	0	0	-1	33	447	1	1	873579
3	1	0	0	1	51	398	2	1	875194
3	3	1	1	-1	32	489	2	1	877029
1	3	1	1	1	54	591	1	1	878458
2	3	1	1	1	54	424	1	1	880155
4	3	1	1	-1	34	365	2	1	881562
4	1	0	0	1	53	428	2	1	883109
2	1	0	0	-1	31	480	1	1	884943
1	2	0	0	-1	31	395	1	1	886442
1	2	1	1	1	52	401	1	1	887819
3	1	0	0	1	53	417	2	1	889439
4	1	0	0	1	51	444	2	1	891389
2	1	0	0	-1	31	377	1	1	892796
3	1	0	0	1	51	497	2	1	894374
4	4	1	1	-1	32	634	2	1	896182
1	4	0	0	-1	33	393	1	1	897927
3	4	1	1	-1	32	614	2	1	899645
2	4	0	0	-1	33	659	1	1	901216
3	1	0	0	1	51	463	2	1	902660
1	1	0	0	-1	31	469	1	1	904311
3	4	1	1	-1	32	438	2	1	906075
3	4	0	0	1	53	426	2	1	907655
2	3	1	1	1	52	464	1	1	909234
4	3	1	1	-1	34	595	2	1	928647
