# Supplementary material for: Frequency Band-Specific Electrical Brain Stimulation Modulates Cognitive Control Processes
Source: PLoS One. 2015 Sep 25;10(9):e0138984. doi: 10.1371/journal.pone.0138984 (PMC4583279; doi:10.1371/journal.pone.0138984)
Supplement: S2 File — This zip archive contains the necessary Matlab code, SPSS syntax, SPSS data and raw logfile data to perform the analyses described in the paper. EEG data and Matlab code to extract peak frequencies are available upon request (joramvandriel@gmail.com). (ZIP) [file pone.0138984.s002.zip › S2_File/rawdata/alpha/pp27_simonC1_POST-STIM.txt]

4	4	1	1	-1	32	445	2	1	7739
3	4	0	0	1	53	480	1	0	9247
4	3	1	1	-1	32	467	2	1	10644
4	3	1	1	-1	34	404	2	1	12451
2	4	1	1	1	54	604	1	1	14413
1	4	0	0	-1	33	286	1	1	15672
1	3	1	1	1	52	319	1	1	16820
2	3	1	1	1	54	401	1	1	18659
3	2	0	0	1	53	328	2	1	19881
4	2	1	1	-1	32	481	2	1	21778
1	1	0	0	-1	33	360	1	1	22998
1	1	0	0	-1	31	330	1	1	24234
3	3	1	1	-1	32	451	2	1	25945
4	3	1	1	-1	34	458	2	1	27573
3	2	0	0	1	53	324	2	1	29272
3	2	1	1	-1	32	417	2	1	30840
4	3	1	1	-1	34	490	2	1	32546
2	3	1	1	1	54	361	1	1	34023
3	1	0	0	1	53	402	2	1	35317
1	1	0	0	-1	31	595	1	1	36900
4	4	1	1	-1	32	467	2	1	38257
3	4	0	0	1	53	457	2	1	39737
2	2	0	0	-1	31	482	1	1	41172
4	2	1	1	-1	32	439	2	1	42655
2	2	0	0	-1	33	444	1	1	43906
4	2	1	1	-1	32	461	2	1	45548
2	4	1	1	1	54	493	1	1	47181
1	4	0	0	-1	33	426	1	1	48491
3	4	1	1	-1	32	430	2	1	49760
2	4	0	0	-1	33	434	1	1	51474
2	3	1	1	1	52	489	1	1	53269
3	3	1	1	-1	34	450	2	1	54869
1	1	0	0	-1	33	409	1	1	56460
2	1	0	0	-1	31	406	1	1	57795
4	1	0	0	1	51	681	2	1	59666
4	1	0	0	1	51	339	2	1	60874
3	3	1	1	-1	32	396	2	1	62192
1	3	1	1	1	54	588	1	1	63662
3	1	0	0	1	53	420	2	1	64962
1	1	0	0	-1	31	546	1	1	66860
3	2	0	0	1	51	442	2	1	68324
2	2	1	1	1	52	471	1	1	70212
1	3	1	1	1	54	426	1	1	71695
4	3	1	1	-1	34	681	2	1	73772
1	4	1	1	1	54	392	1	1	75288
2	4	0	0	-1	33	521	1	1	76736
4	4	1	1	-1	32	510	2	1	78314
3	4	0	0	1	53	500	2	1	79737
3	3	1	1	-1	32	414	2	1	81427
2	3	1	1	1	54	567	1	1	91539
3	2	0	0	1	53	313	2	1	92883
1	2	1	1	1	52	359	1	1	94749
2	3	1	1	1	54	349	1	1	95942
2	3	1	1	1	54	335	1	1	97754
4	2	0	0	1	53	446	2	1	99542
3	2	1	1	-1	32	411	2	1	101038
2	2	0	0	-1	33	423	1	1	102926
1	2	1	1	1	52	407	1	1	104433
2	2	0	0	-1	33	308	1	1	106071
4	2	1	1	-1	32	367	2	1	107678
3	4	1	1	-1	34	345	2	1	109305
1	4	0	0	-1	33	442	1	1	111212
1	4	1	1	1	52	548	1	1	112762
4	4	0	0	1	53	352	2	1	113925
2	1	0	0	-1	31	448	1	1	115280
3	1	0	0	1	51	375	2	1	117127
3	3	1	1	-1	32	405	2	1	118651
4	3	1	1	-1	34	499	2	1	120424
2	3	1	1	1	54	403	1	1	122173
4	3	1	1	-1	34	452	2	1	123890
4	2	0	0	1	53	540	2	1	125253
1	2	1	1	1	52	681	1	1	127180
3	4	1	1	-1	34	417	2	1	129032
1	4	0	0	-1	33	482	1	1	130382
2	2	0	0	-1	31	737	1	1	132108
3	2	1	1	-1	32	550	2	1	133521
4	3	1	1	-1	34	516	2	1	135471
4	3	1	1	-1	34	379	2	1	137048
1	1	0	0	-1	33	672	1	1	138907
3	1	0	0	1	51	437	2	1	140779
3	2	0	0	1	51	358	2	1	142570
2	2	1	1	1	52	474	1	1	144066
4	1	0	0	1	53	463	2	1	145750
3	1	0	0	1	51	688	2	1	147574
1	1	0	0	-1	31	382	1	1	149132
2	1	0	0	-1	31	399	1	1	150724
2	4	1	1	1	52	457	1	1	152646
3	4	0	0	1	53	332	2	1	153926
3	1	0	0	1	51	380	2	1	155738
1	1	0	0	-1	31	428	1	1	157079
2	2	0	0	-1	31	334	1	1	158609
2	2	1	1	1	52	377	1	1	160397
1	2	0	0	-1	33	307	1	1	162027
2	2	1	1	1	52	402	1	1	163549
2	4	1	1	1	54	353	1	1	165012
1	4	0	0	-1	33	419	1	1	166534
4	1	0	0	1	51	439	2	1	167920
1	1	0	0	-1	31	410	1	1	169452
1	3	1	1	1	52	409	1	1	171224
4	3	1	1	-1	34	419	2	1	186218
2	3	1	1	1	54	317	1	1	187667
2	3	1	1	1	54	311	1	1	188894
1	2	0	0	-1	33	437	1	1	190168
2	2	1	1	1	52	425	1	1	191408
3	4	1	1	-1	34	424	2	1	192816
1	4	0	0	-1	33	538	1	1	194405
4	2	0	0	1	51	476	2	1	195815
1	2	1	1	1	52	444	1	1	197469
3	1	0	0	1	53	353	2	1	198838
3	1	0	0	1	51	390	2	1	200096
2	3	1	1	1	52	408	1	1	201325
1	3	1	1	1	54	416	1	1	203047
2	1	0	0	-1	33	308	1	1	204402
2	1	0	0	-1	31	355	1	1	205652
3	4	1	1	-1	32	505	2	1	207273
1	4	0	0	-1	33	345	1	1	208997
2	3	1	1	1	52	510	1	1	210949
4	3	1	1	-1	34	611	2	1	212724
4	2	0	0	1	53	702	2	1	214515
3	2	1	1	-1	32	383	2	1	215879
3	3	1	1	-1	34	592	2	1	217750
4	3	1	1	-1	34	505	2	1	219167
1	2	0	0	-1	33	432	1	1	220771
3	2	1	1	-1	32	419	2	1	222192
3	2	0	0	1	53	401	2	1	223787
4	2	1	1	-1	32	408	2	1	225552
3	2	0	0	1	53	353	2	1	226919
4	2	1	1	-1	32	361	2	1	228479
3	4	1	1	-1	34	424	2	1	229913
3	4	0	0	1	53	407	2	1	231460
4	2	0	0	1	51	519	2	1	232803
3	2	1	1	-1	32	683	2	1	234763
1	4	1	1	1	54	500	1	1	236246
2	4	0	0	-1	33	451	1	1	237708
2	3	1	1	1	52	413	1	1	239363
3	3	1	1	-1	34	487	2	1	241217
1	1	0	0	-1	33	713	1	1	243410
4	1	0	0	1	51	387	2	1	244872
3	2	0	0	1	51	386	2	1	246162
4	2	1	1	-1	32	493	2	1	248007
4	2	0	0	1	53	577	2	1	249415
3	2	1	1	-1	32	431	2	1	251343
1	1	0	0	-1	33	421	1	1	252602
2	1	0	0	-1	31	385	1	1	253840
3	1	0	0	1	51	351	2	1	255608
4	1	0	0	1	51	473	2	1	257464
3	1	0	0	1	51	406	2	1	259075
3	1	0	0	1	51	453	2	1	261009
2	4	1	1	1	52	538	1	1	262952
3	4	0	0	1	53	351	2	1	276664
4	1	0	0	1	51	355	2	1	278026
1	1	0	0	-1	31	335	1	1	279262
3	3	1	1	-1	32	378	2	1	280729
2	3	1	1	1	54	388	1	1	282279
3	1	0	0	1	53	360	2	1	283664
4	1	0	0	1	51	394	2	1	284907
2	2	0	0	-1	31	370	1	1	286281
4	2	1	1	-1	32	355	1	0	288051
3	1	0	0	1	53	389	2	1	289700
2	1	0	0	-1	31	396	1	1	291325
3	3	1	1	-1	32	561	2	1	292760
4	3	1	1	-1	34	531	2	1	294699
2	4	1	1	1	54	457	1	1	296289
2	4	0	0	-1	33	389	1	1	297988
3	2	0	0	1	51	329	2	1	299362
1	2	1	1	1	52	503	1	1	301193
3	4	1	1	-1	34	447	2	1	302604
4	4	0	0	1	53	469	2	1	303943
3	1	0	0	1	51	402	2	1	305755
1	1	0	0	-1	31	367	1	1	307451
4	3	1	1	-1	32	488	2	1	309414
2	3	1	1	1	54	339	2	0	310597
4	2	0	0	1	53	422	2	1	312339
4	2	1	1	-1	32	483	2	1	314233
3	3	1	1	-1	34	514	2	1	316161
2	3	1	1	1	54	426	1	1	317465
1	1	0	0	-1	33	541	1	1	319347
3	1	0	0	1	51	343	2	1	320805
2	3	1	1	1	52	507	1	1	322811
2	3	1	1	1	54	387	1	1	324649
3	3	1	1	-1	34	391	2	1	326040
3	3	1	1	-1	34	403	2	1	327694
2	1	0	0	-1	33	343	1	1	329139
4	1	0	0	1	51	535	2	1	331033
2	4	1	1	1	52	504	1	1	332955
1	4	0	0	-1	33	343	1	1	334281
4	4	1	1	-1	32	448	2	1	335774
3	4	0	0	1	53	382	2	1	337488
3	2	0	0	1	51	373	2	1	338996
2	2	1	1	1	52	537	1	1	340559
2	2	0	0	-1	33	362	1	1	342125
4	2	1	1	-1	32	606	2	1	344122
2	3	1	1	1	54	651	1	1	345845
4	3	1	1	-1	34	452	2	1	347293
3	4	1	1	-1	34	629	2	1	349003
3	4	0	0	1	53	645	2	1	351140
4	1	0	0	1	51	438	2	1	353042
4	1	0	0	1	51	408	2	1	354899
3	3	1	1	-1	32	608	2	1	356994
1	3	1	1	1	54	711	1	1	363760
2	3	1	1	1	54	451	1	1	365099
3	3	1	1	-1	34	376	2	1	366418
3	4	1	1	-1	34	424	2	1	368250
1	4	0	0	-1	33	338	1	1	369939
1	3	1	1	1	52	432	1	1	371772
4	3	1	1	-1	34	467	2	1	373675
3	4	1	1	-1	34	410	2	1	375168
4	4	0	0	1	53	475	2	1	377099
2	4	1	1	1	52	505	1	1	378414
3	4	0	0	1	53	504	2	1	380384
4	3	1	1	-1	32	560	2	1	382149
2	3	1	1	1	54	515	1	1	383998
2	1	0	0	-1	33	683	1	1	385870
3	1	0	0	1	51	691	2	1	387856
3	1	0	0	1	51	381	2	1	389347
2	1	0	0	-1	31	413	1	1	390748
1	1	0	0	-1	31	419	1	1	392482
3	1	0	0	1	51	374	2	1	393750
4	2	0	0	1	51	377	2	1	395282
3	2	1	1	-1	32	373	2	1	396978
1	1	0	0	-1	33	475	1	1	398710
4	1	0	0	1	51	459	2	1	400274
1	4	1	1	1	52	427	1	1	401743
1	4	0	0	-1	33	351	1	1	402966
3	4	1	1	-1	32	466	2	1	404341
4	4	0	0	1	53	560	2	1	406306
3	4	1	1	-1	32	502	2	1	408153
4	4	0	0	1	53	485	2	1	410060
2	3	1	1	1	52	706	1	1	411843
2	3	1	1	1	54	374	1	1	413098
3	2	0	0	1	53	430	2	1	414445
2	2	1	1	1	52	351	2	0	416257
1	1	0	0	-1	33	458	1	1	417953
4	1	0	0	1	51	468	2	1	419617
4	4	1	1	-1	32	689	2	1	421185
2	4	0	0	-1	33	427	1	1	422431
4	4	1	1	-1	32	438	2	1	424025
1	4	0	0	-1	33	379	1	1	425527
3	3	1	1	-1	32	815	2	1	427809
2	3	1	1	1	54	440	1	1	429520
3	4	1	1	-1	34	582	2	1	431075
4	4	0	0	1	53	724	2	1	432876
1	3	1	1	1	52	426	1	1	434544
1	3	1	1	1	54	372	2	0	436156
2	1	0	0	-1	33	411	1	1	437457
4	1	0	0	1	51	442	2	1	439254
4	4	1	1	-1	32	408	2	1	440865
3	4	0	0	1	53	467	2	1	442698
3	4	1	1	-1	32	511	2	1	444686
4	4	0	0	1	53	621	2	1	455639
3	4	1	1	-1	32	379	2	1	457277
1	4	0	0	-1	33	354	1	1	458471
4	2	0	0	1	51	471	2	1	460337
3	2	1	1	-1	32	425	2	1	462182
3	1	0	0	1	53	380	2	1	463715
2	1	0	0	-1	31	392	1	1	465269
4	2	0	0	1	51	382	2	1	466902
3	2	1	1	-1	32	544	2	1	468261
1	2	0	0	-1	33	455	1	1	469902
4	2	1	1	-1	32	458	2	1	471354
2	1	0	0	-1	33	465	1	1	473214
1	1	0	0	-1	31	406	1	1	474710
4	2	0	0	1	51	341	2	1	475962
3	2	1	1	-1	32	584	2	1	477672
4	2	0	0	1	53	419	2	1	479041
3	2	1	1	-1	32	476	2	1	480561
2	4	1	1	1	54	450	1	1	482394
2	4	0	0	-1	33	391	1	1	483988
3	2	0	0	1	51	362	2	1	485787
3	2	1	1	-1	32	408	2	1	487559
1	3	1	1	1	54	538	1	1	489481
2	3	1	1	1	54	414	1	1	490845
2	1	0	0	-1	33	409	1	1	492206
4	1	0	0	1	51	427	2	1	493537
2	2	0	0	-1	31	366	1	1	494975
3	2	1	1	-1	32	467	2	1	496893
3	3	1	1	-1	34	407	2	1	498314
1	3	1	1	1	54	498	1	1	500251
1	3	1	1	1	54	442	1	1	502111
4	3	1	1	-1	34	439	2	1	503371
4	3	1	1	-1	34	616	2	1	504968
1	3	1	1	1	54	348	1	1	506555
3	1	0	0	1	53	366	2	1	508126
4	1	0	0	1	51	528	2	1	509929
1	3	1	1	1	52	405	1	1	511580
4	3	1	1	-1	34	385	2	1	512933
4	3	1	1	-1	34	555	2	1	514330
2	3	1	1	1	54	446	1	1	515779
2	3	1	1	1	54	371	1	1	517505
3	3	1	1	-1	34	418	2	1	518966
3	3	1	1	-1	34	445	2	1	520818
1	3	1	1	1	54	432	1	1	522275
1	3	1	1	1	54	332	1	1	523934
4	3	1	1	-1	34	489	2	1	525823
4	2	0	0	1	53	351	2	1	527383
3	2	1	1	-1	32	413	2	1	529266
2	1	0	0	-1	33	452	1	1	530820
3	1	0	0	1	51	358	2	1	532016
2	1	0	0	-1	31	476	1	1	533965
2	1	0	0	-1	31	424	1	1	538282
4	3	1	1	-1	32	468	2	1	540157
3	3	1	1	-1	34	387	1	0	541555
3	3	1	1	-1	34	482	2	1	543243
1	3	1	1	1	54	450	1	1	544905
3	2	0	0	1	53	357	2	1	546423
1	2	1	1	1	52	447	1	1	548096
2	3	1	1	1	54	521	1	1	549523
2	3	1	1	1	54	387	1	1	551139
4	2	0	0	1	53	509	2	1	552997
3	2	1	1	-1	32	449	2	1	554350
4	3	1	1	-1	34	410	2	1	556032
4	3	1	1	-1	34	398	2	1	557523
1	3	1	1	1	54	564	1	1	559297
1	3	1	1	1	54	638	1	1	561420
2	2	0	0	-1	33	351	1	1	562921
4	2	1	1	-1	32	417	2	1	564436
2	3	1	1	1	54	351	1	1	566149
4	3	1	1	-1	34	439	2	1	567571
2	1	0	0	-1	33	593	1	1	569003
3	1	0	0	1	51	664	2	1	570480
4	1	0	0	1	51	779	2	1	572633
3	1	0	0	1	51	386	2	1	574211
2	3	1	1	1	52	585	1	1	575745
2	3	1	1	1	54	362	1	1	577028
3	1	0	0	1	53	399	2	1	578241
3	1	0	0	1	51	383	2	1	579756
2	3	1	1	1	52	541	1	1	581492
4	3	1	1	-1	34	633	2	1	583424
3	1	0	0	1	53	381	2	1	585306
2	1	0	0	-1	31	432	1	1	586603
1	4	1	1	1	52	450	1	1	587872
1	4	0	0	-1	33	383	1	1	589665
2	2	0	0	-1	31	409	1	1	591377
1	2	1	1	1	52	465	1	1	592694
4	4	1	1	-1	34	416	2	1	594279
2	4	0	0	-1	33	471	1	1	595730
1	2	0	0	-1	31	372	1	1	597154
1	2	1	1	1	52	406	1	1	598984
4	2	0	0	1	53	573	2	1	600487
4	2	1	1	-1	32	443	2	1	602106
3	4	1	1	-1	34	497	2	1	603976
2	4	0	0	-1	33	703	1	1	605740
1	2	0	0	-1	31	477	1	1	607488
4	2	1	1	-1	32	599	2	1	609240
2	4	1	1	1	54	524	1	1	610841
4	4	0	0	1	53	438	1	0	612212
4	1	0	0	1	51	417	2	1	613594
2	1	0	0	-1	31	457	1	1	615419
4	4	1	1	-1	32	519	2	1	616759
4	4	0	0	1	53	429	2	1	634617
1	2	0	0	-1	31	428	1	1	636354
1	2	1	1	1	52	436	1	1	637655
2	4	1	1	1	54	479	1	1	639321
4	4	0	0	1	53	444	2	1	640643
1	1	0	0	-1	31	419	1	1	642422
3	1	0	0	1	51	379	2	1	644254
4	1	0	0	1	51	391	2	1	645458
3	1	0	0	1	51	409	2	1	646882
1	3	1	1	1	52	450	1	1	648171
1	3	1	1	1	54	397	1	1	649588
2	1	0	0	-1	33	492	1	1	651065
4	1	0	0	1	51	352	2	1	652614
3	1	0	0	1	51	498	2	1	654513
3	1	0	0	1	51	381	2	1	655978
2	2	0	0	-1	31	365	1	1	657595
3	2	1	1	-1	32	752	2	1	659251
1	4	1	1	1	54	347	1	1	660427
1	4	0	0	-1	33	367	1	1	662217
3	3	1	1	-1	32	414	2	1	663795
4	3	1	1	-1	34	424	2	1	665070
3	2	0	0	1	53	600	2	1	666539
2	2	1	1	1	52	610	1	1	668277
1	3	1	1	1	54	494	1	1	670078
2	3	1	1	1	54	365	1	1	671583
2	4	1	1	1	54	357	1	1	673353
3	4	0	0	1	53	397	2	1	675172
2	2	0	0	-1	31	553	1	1	676711
4	2	1	1	-1	32	460	2	1	678063
3	4	1	1	-1	34	431	2	1	679996
1	4	0	0	-1	33	560	1	1	681680
3	4	1	1	-1	32	415	2	1	683010
3	4	0	0	1	53	376	2	1	684482
1	3	1	1	1	52	336	2	0	685633
3	3	1	1	-1	34	473	2	1	686935
3	4	1	1	-1	34	395	2	1	688565
2	4	0	0	-1	33	454	1	1	690404
2	3	1	1	1	52	349	1	1	692083
4	3	1	1	-1	34	417	2	1	693828
3	3	1	1	-1	34	363	2	1	695139
4	3	1	1	-1	34	381	2	1	696922
3	4	1	1	-1	34	365	2	1	698738
1	4	0	0	-1	33	505	1	1	700482
2	4	1	1	1	52	354	1	1	702137
2	4	0	0	-1	33	343	1	1	703426
3	4	1	1	-1	32	506	2	1	705290
4	4	0	0	1	53	619	2	1	706988
3	1	0	0	1	51	419	2	1	708257
1	1	0	0	-1	31	445	1	1	710089
4	2	0	0	1	51	389	2	1	711983
3	2	1	1	-1	32	480	2	1	716137
2	4	1	1	1	54	574	1	1	717868
3	4	0	0	1	53	380	2	1	719199
4	2	0	0	1	51	422	2	1	720735
2	2	1	1	1	52	401	1	1	722496
2	4	1	1	1	54	436	1	1	724437
1	4	0	0	-1	33	511	1	1	725824
2	2	0	0	-1	31	407	1	1	727619
4	2	1	1	-1	32	475	2	1	729365
1	4	1	1	1	54	582	1	1	730789
4	4	0	0	1	53	521	2	1	732161
2	1	0	0	-1	31	617	1	1	734129
4	1	0	0	1	51	388	2	1	735415
4	3	1	1	-1	32	444	2	1	736990
1	3	1	1	1	54	471	1	1	738268
4	2	0	0	1	53	679	2	1	739946
3	2	1	1	-1	32	457	2	1	741237
2	4	1	1	1	54	448	1	1	742537
3	4	0	0	1	53	381	2	1	744064
1	1	0	0	-1	31	754	1	1	746082
2	1	0	0	-1	31	379	1	1	747298
4	2	0	0	1	51	477	2	1	748693
2	2	1	1	1	52	686	1	1	750528
2	4	1	1	1	54	414	1	1	752175
3	4	0	0	1	53	469	2	1	753848
2	2	0	0	-1	31	419	1	1	755770
3	2	1	1	-1	32	534	2	1	757339
1	3	1	1	1	54	448	1	1	758723
1	3	1	1	1	54	645	1	1	760384
4	2	0	0	1	53	494	2	1	762194
2	2	1	1	1	52	438	1	1	763650
2	4	1	1	1	54	362	1	1	765089
3	4	0	0	1	53	434	2	1	766882
2	2	0	0	-1	31	510	1	1	768831
3	2	1	1	-1	32	456	2	1	770540
3	4	1	1	-1	34	357	2	1	771944
2	4	0	0	-1	33	444	1	1	773786
2	4	1	1	1	52	480	1	1	775585
3	4	0	0	1	53	385	2	1	777162
1	4	1	1	1	52	686	1	1	778698
2	4	0	0	-1	33	394	1	1	780223
1	1	0	0	-1	31	376	1	1	782005
1	1	0	0	-1	31	427	1	1	783930
2	1	0	0	-1	31	396	1	1	785253
1	1	0	0	-1	31	424	1	1	786567
1	1	0	0	-1	31	411	1	1	788408
2	1	0	0	-1	31	477	1	1	789764
2	4	1	1	1	52	505	1	1	791477
4	4	0	0	1	53	572	2	1	793167
3	4	1	1	-1	32	520	2	1	794927
2	4	0	0	-1	33	476	1	1	801533
4	1	0	0	1	51	407	2	1	802869
2	1	0	0	-1	31	453	1	1	804159
3	1	0	0	1	51	347	2	1	805700
3	1	0	0	1	51	350	2	1	807392
4	1	0	0	1	51	618	2	1	809396
2	1	0	0	-1	31	366	1	1	810966
3	1	0	0	1	51	380	2	1	812600
3	1	0	0	1	51	387	2	1	814435
2	3	1	1	1	52	456	1	1	816317
4	3	1	1	-1	34	440	2	1	817962
3	1	0	0	1	53	437	2	1	819800
2	1	0	0	-1	31	375	1	1	821576
1	3	1	1	1	52	502	1	1	823224
4	3	1	1	-1	34	423	2	1	824814
1	3	1	1	1	54	443	1	1	826274
1	3	1	1	1	54	414	1	1	827696
3	1	0	0	1	53	427	2	1	829491
4	1	0	0	1	51	512	2	1	831353
1	2	0	0	-1	31	370	1	1	833145
3	2	1	1	-1	32	449	2	1	834608
2	4	1	1	1	54	431	1	1	836204
1	4	0	0	-1	33	407	1	1	837714
2	1	0	0	-1	31	424	1	1	839163
4	1	0	0	1	51	386	2	1	840950
4	3	1	1	-1	32	453	2	1	842224
2	3	1	1	1	54	550	1	1	843701
2	2	0	0	-1	33	508	1	1	845584
3	2	1	1	-1	32	505	2	1	847406
4	1	0	0	1	53	363	2	1	848622
1	1	0	0	-1	31	454	1	1	850332
3	2	0	0	1	51	441	2	1	852138
2	2	1	1	1	52	714	1	1	854099
3	1	0	0	1	53	347	2	1	855314
3	1	0	0	1	51	460	2	1	856963
4	2	0	0	1	51	544	2	1	858662
3	2	1	1	-1	32	650	2	1	860740
3	1	0	0	1	53	360	2	1	862467
2	1	0	0	-1	31	420	1	1	864342
4	4	1	1	-1	32	622	2	1	865822
3	4	0	0	1	53	553	2	1	867766
1	2	0	0	-1	31	708	1	1	869341
2	2	1	1	1	52	468	1	1	870938
1	2	0	0	-1	33	369	1	1	872208
2	2	1	1	1	52	416	1	1	874013
4	3	1	1	-1	34	487	2	1	875963
2	3	1	1	1	54	391	1	1	877464
3	3	1	1	-1	34	423	2	1	878768
4	3	1	1	-1	34	526	2	1	880702
4	1	0	0	1	53	482	2	1	882567
3	1	0	0	1	51	557	2	1	906282
