# Supplementary material for: Frequency Band-Specific Electrical Brain Stimulation Modulates Cognitive Control Processes
Source: PLoS One. 2015 Sep 25;10(9):e0138984. doi: 10.1371/journal.pone.0138984 (PMC4583279; doi:10.1371/journal.pone.0138984)
Supplement: S2 File — This zip archive contains the necessary Matlab code, SPSS syntax, SPSS data and raw logfile data to perform the analyses described in the paper. EEG data and Matlab code to extract peak frequencies are available upon request (joramvandriel@gmail.com). (ZIP) [file pone.0138984.s002.zip › S2_File/rawdata/alpha/pp28_simonA1_PRE-STIM_EEG.txt]

4	2	0	0	-1	31	529	2	1	4358
4	2	1	1	1	52	338	2	1	6114
2	3	1	1	-1	34	451	1	1	7972
3	3	1	1	1	54	270	2	1	9287
2	3	1	1	-1	34	338	2	0	10885
3	3	1	1	1	54	393	2	1	12508
1	1	0	0	1	53	399	1	1	14092
4	1	0	0	-1	31	355	2	1	15458
3	2	0	0	-1	31	432	2	1	17098
4	2	1	1	1	52	378	1	0	18309
1	1	0	0	1	53	520	1	1	19865
1	1	0	0	1	51	310	1	1	21608
3	3	1	1	1	52	421	2	1	22845
2	3	1	1	-1	34	517	1	1	24336
1	2	0	0	1	53	534	2	0	26343
3	2	1	1	1	52	410	2	1	27986
2	4	1	1	-1	34	372	1	1	29536
3	4	0	0	-1	33	373	2	1	30783
4	4	1	1	1	52	404	1	0	32514
4	4	0	0	-1	33	581	2	1	34185
1	1	0	0	1	51	532	1	1	36052
4	1	0	0	-1	31	398	2	1	37359
3	4	1	1	1	52	504	2	1	38868
3	4	0	0	-1	33	419	2	1	40419
4	3	1	1	1	52	574	2	1	42187
3	3	1	1	1	54	496	2	1	43738
2	4	1	1	-1	34	440	1	1	45634
2	4	0	0	1	53	392	1	1	47488
1	3	1	1	-1	32	513	2	0	48988
4	3	1	1	1	54	461	2	1	50405
1	2	0	0	1	53	413	2	0	51864
1	2	1	1	-1	32	499	1	1	53843
2	3	1	1	-1	34	424	1	1	55477
4	3	1	1	1	54	513	2	1	57107
2	3	1	1	-1	34	780	1	1	59381
2	3	1	1	-1	34	529	1	1	61310
1	4	1	1	-1	34	661	1	1	63000
2	4	0	0	1	53	611	1	1	64419
1	1	0	0	1	51	592	1	1	66010
4	1	0	0	-1	31	490	2	1	67938
2	2	0	0	1	51	572	1	1	69469
3	2	1	1	1	52	415	2	1	71049
2	2	0	0	1	53	448	1	1	72665
4	2	1	1	1	52	472	2	1	74509
1	4	1	1	-1	34	452	1	1	76155
1	4	0	0	1	53	649	1	1	77999
4	4	1	1	1	52	504	2	1	79491
4	4	0	0	-1	33	400	2	1	80722
1	2	0	0	1	51	401	1	1	82413
1	2	1	1	-1	32	414	1	1	88565
4	1	0	0	-1	33	502	2	1	90015
2	1	0	0	1	51	370	1	1	91661
4	1	0	0	-1	31	452	2	1	93323
3	1	0	0	-1	31	435	1	0	94923
4	3	1	1	1	52	436	2	1	96744
1	3	1	1	-1	34	565	1	1	98196
2	3	1	1	-1	34	682	1	1	100267
4	3	1	1	1	54	510	2	1	101977
3	1	0	0	-1	33	472	2	1	103611
1	1	0	0	1	51	441	1	1	105273
4	2	0	0	-1	31	360	2	1	106639
1	2	1	1	-1	32	536	1	1	108338
1	1	0	0	1	53	551	1	1	110214
4	1	0	0	-1	31	510	2	1	111673
4	4	1	1	1	52	383	2	1	113479
2	4	0	0	1	53	416	1	1	114800
2	2	0	0	1	51	735	1	1	116766
3	2	1	1	1	52	373	2	1	118001
3	4	1	1	1	54	367	2	1	119764
1	4	0	0	1	53	456	1	1	121549
2	2	0	0	1	51	455	1	1	123251
2	2	1	1	-1	32	432	1	1	124780
4	2	0	0	-1	33	430	2	1	126170
3	2	1	1	1	52	398	2	1	127392
3	1	0	0	-1	33	372	2	1	128608
2	1	0	0	1	51	369	1	1	129966
3	3	1	1	1	52	405	2	1	131183
4	3	1	1	1	54	436	1	0	132850
2	3	1	1	-1	34	371	1	1	134082
2	3	1	1	-1	34	334	1	1	135518
4	4	1	1	1	54	378	2	1	136876
2	4	0	0	1	53	547	1	1	138755
4	1	0	0	-1	31	405	1	0	139964
4	1	0	0	-1	31	419	2	1	141281
1	3	1	1	-1	32	444	2	0	142661
2	3	1	1	-1	34	566	1	1	144544
4	1	0	0	-1	33	598	2	1	145978
3	1	0	0	-1	31	624	2	1	148106
1	1	0	0	1	51	414	1	1	149704
1	1	0	0	1	51	496	1	1	151509
3	4	1	1	1	52	517	2	1	152956
2	4	0	0	1	53	542	1	1	154309
2	2	0	0	1	51	553	1	1	155749
3	2	1	1	1	52	427	2	1	157593
4	2	0	0	-1	33	403	2	1	159477
3	2	1	1	1	52	391	2	1	160907
3	4	1	1	1	54	364	2	1	162644
1	4	0	0	1	53	373	1	1	163979
1	2	0	0	1	51	336	1	1	165367
2	2	1	1	-1	32	477	2	0	169984
2	1	0	0	1	53	584	1	1	171455
4	1	0	0	-1	31	455	2	1	173149
4	2	0	0	-1	31	322	2	1	174841
1	2	1	1	-1	32	425	1	1	176417
1	4	1	1	-1	34	419	1	1	177871
2	4	0	0	1	53	392	2	0	179497
3	2	0	0	-1	31	533	1	0	180901
4	2	1	1	1	52	437	2	1	182186
1	2	0	0	1	53	459	1	1	183849
3	2	1	1	1	52	535	2	1	185452
2	4	1	1	-1	34	502	1	1	187180
3	4	0	0	-1	33	323	2	1	188621
2	2	0	0	1	51	407	1	1	190255
3	2	1	1	1	52	596	2	1	192323
3	4	1	1	1	54	369	2	1	193686
2	4	0	0	1	53	462	1	1	195529
1	3	1	1	-1	32	399	2	0	196737
4	3	1	1	1	54	948	2	1	198783
1	3	1	1	-1	34	560	1	1	200585
2	3	1	1	-1	34	612	1	1	202573
1	1	0	0	1	53	517	1	1	204142
4	1	0	0	-1	31	443	2	1	205950
3	4	1	1	1	52	400	2	1	207631
1	4	0	0	1	53	520	1	1	209328
3	1	0	0	-1	31	401	2	1	210897
4	1	0	0	-1	31	369	2	1	212569
3	4	1	1	1	52	335	2	1	213908
3	4	0	0	-1	33	322	2	1	215092
1	2	0	0	1	51	329	1	1	216869
2	2	1	1	-1	32	350	1	1	218179
1	3	1	1	-1	34	499	1	1	220123
2	3	1	1	-1	34	398	1	1	221672
1	1	0	0	1	53	434	1	1	223334
3	1	0	0	-1	31	327	2	1	225046
1	2	0	0	1	51	489	1	1	226753
3	2	1	1	1	52	369	1	0	227947
4	1	0	0	-1	33	629	2	1	229486
4	1	0	0	-1	31	375	2	1	231150
1	3	1	1	-1	32	425	1	1	232648
2	3	1	1	-1	34	497	1	1	234041
1	3	1	1	-1	34	390	1	1	235259
4	3	1	1	1	54	578	2	1	236910
2	2	0	0	1	53	497	1	1	238294
4	2	1	1	1	52	544	2	1	239694
4	4	1	1	1	54	402	2	1	241263
1	4	0	0	1	53	426	1	1	242665
4	1	0	0	-1	31	470	2	1	244557
2	1	0	0	1	51	335	1	1	245886
4	2	0	0	-1	31	526	2	1	247492
1	2	1	1	-1	32	370	1	1	252708
4	3	1	1	1	54	527	2	1	254666
2	3	1	1	-1	34	444	1	1	256173
4	4	1	1	1	54	422	2	1	257480
3	4	0	0	-1	33	352	2	1	259099
3	3	1	1	1	52	355	1	0	260874
2	3	1	1	-1	34	387	1	1	262604
4	3	1	1	1	54	394	2	1	264000
4	3	1	1	1	54	348	2	1	265169
1	2	0	0	1	53	417	1	1	266466
2	2	1	1	-1	32	447	2	0	267886
3	4	1	1	1	54	418	2	1	269657
4	4	0	0	-1	33	651	2	1	271148
1	4	1	1	-1	32	445	1	1	273047
1	4	0	0	1	53	388	2	0	274846
4	4	1	1	1	52	512	2	1	276527
3	4	0	0	-1	33	530	2	1	278546
1	1	0	0	1	51	546	1	1	280274
1	1	0	0	1	51	388	1	1	282160
4	3	1	1	1	52	339	1	0	283997
2	3	1	1	-1	34	476	1	1	285513
1	2	0	0	1	53	569	1	1	287354
1	2	1	1	-1	32	412	1	1	288622
3	1	0	0	-1	33	404	2	1	290012
2	1	0	0	1	51	480	1	1	291647
1	1	0	0	1	51	389	1	1	293195
4	1	0	0	-1	31	457	2	1	294853
2	3	1	1	-1	32	402	2	0	296244
3	3	1	1	1	54	918	2	1	298618
3	2	0	0	-1	33	385	2	1	300355
2	2	1	1	-1	32	421	1	1	302237
3	4	1	1	1	54	429	2	1	303869
4	4	0	0	-1	33	660	2	1	305973
2	2	0	0	1	51	409	1	1	307475
4	2	1	1	1	52	465	2	1	309355
1	1	0	0	1	53	410	1	1	311012
3	1	0	0	-1	31	390	2	1	312533
2	1	0	0	1	51	530	1	1	314000
2	1	0	0	1	51	374	1	1	315775
1	4	1	1	-1	32	481	1	1	317258
3	4	0	0	-1	33	361	2	1	318939
1	4	1	1	-1	32	436	1	1	320351
1	4	0	0	1	53	430	1	1	321673
2	3	1	1	-1	32	455	2	0	323067
4	3	1	1	1	54	530	2	1	325021
3	3	1	1	1	54	682	2	1	326712
2	3	1	1	-1	34	495	1	1	328154
3	2	0	0	-1	33	384	2	1	330041
1	2	1	1	-1	32	403	1	1	331446
3	1	0	0	-1	33	369	2	1	332862
3	1	0	0	-1	31	350	2	1	337486
1	4	1	1	-1	32	539	1	1	339132
1	4	0	0	1	53	405	1	1	340826
4	2	0	0	-1	31	504	2	1	342249
1	2	1	1	-1	32	413	1	1	344065
1	1	0	0	1	53	401	1	1	345622
4	1	0	0	-1	31	500	2	1	347605
3	2	0	0	-1	31	373	2	1	348937
4	2	1	1	1	52	421	2	1	350673
3	1	0	0	-1	33	400	2	1	352538
4	1	0	0	-1	31	371	2	1	353914
2	2	0	0	1	51	452	1	1	355246
3	2	1	1	1	52	397	2	1	356575
4	4	1	1	1	54	368	1	0	358273
2	4	0	0	1	53	488	1	1	359796
4	4	1	1	1	52	355	1	0	361115
3	4	0	0	-1	33	402	2	1	362955
1	3	1	1	-1	32	337	1	1	364663
3	3	1	1	1	54	472	2	1	366031
3	3	1	1	1	54	399	2	1	367446
2	3	1	1	-1	34	381	1	1	368996
4	1	0	0	-1	33	610	2	1	370938
1	1	0	0	1	51	362	1	1	372636
2	3	1	1	-1	32	480	1	1	373923
3	3	1	1	1	54	407	2	1	375284
2	2	0	0	1	53	423	2	0	377184
2	2	1	1	-1	32	475	1	1	378666
3	1	0	0	-1	33	468	2	1	380525
2	1	0	0	1	51	398	1	1	382279
1	4	1	1	-1	32	517	1	1	384193
1	4	0	0	1	53	393	1	1	385425
4	3	1	1	1	52	429	2	1	387088
2	3	1	1	-1	34	454	1	1	388579
3	3	1	1	1	54	416	2	1	390022
2	3	1	1	-1	34	566	2	0	391886
4	4	1	1	1	54	623	2	1	393795
3	4	0	0	-1	33	345	2	1	395560
1	2	0	0	1	51	403	1	1	397339
1	2	1	1	-1	32	444	1	1	399091
4	2	0	0	-1	33	617	2	1	400861
3	2	1	1	1	52	0	0	0	404420
3	4	1	1	1	54	423	2	1	406076
2	4	0	0	1	53	456	1	1	407576
4	2	0	0	-1	31	600	1	0	409421
3	2	1	1	1	52	538	2	1	410782
1	3	1	1	-1	34	770	1	1	412943
4	3	1	1	1	54	471	2	1	414910
4	4	1	1	1	54	402	2	1	416671
3	4	0	0	-1	33	659	2	1	418390
3	4	1	1	1	52	404	2	1	420112
4	4	0	0	-1	33	495	2	1	425285
4	4	1	1	1	52	0	0	0	429242
1	4	0	0	1	53	487	1	1	430769
2	3	1	1	-1	32	276	2	0	431896
3	3	1	1	1	54	386	2	1	433474
1	4	1	1	-1	34	332	2	0	434896
2	4	0	0	1	53	654	1	1	436521
2	4	1	1	-1	32	371	1	1	438153
3	4	0	0	-1	33	366	1	0	439867
1	3	1	1	-1	32	428	1	1	441374
2	3	1	1	-1	34	398	1	1	443253
2	4	1	1	-1	34	495	1	1	444712
1	4	0	0	1	53	606	1	1	446680
1	1	0	0	1	51	401	1	1	448359
3	1	0	0	-1	31	379	2	1	449570
2	1	0	0	1	51	505	1	1	450979
4	1	0	0	-1	31	326	2	1	452654
3	3	1	1	1	52	328	1	0	454184
3	3	1	1	1	54	354	2	1	455854
1	1	0	0	1	53	396	2	0	457643
2	1	0	0	1	51	364	2	0	459353
3	3	1	1	1	52	268	1	0	461083
2	3	1	1	-1	34	458	1	1	462849
1	2	0	0	1	53	429	1	1	464231
1	2	1	1	-1	32	523	1	1	465621
4	2	0	0	-1	33	346	2	1	467035
3	2	1	1	1	52	544	2	1	469075
3	2	0	0	-1	33	335	2	1	470797
2	2	1	1	-1	32	402	1	1	472100
2	1	0	0	1	53	348	1	1	473550
3	1	0	0	-1	31	351	2	1	475122
2	3	1	1	-1	32	391	1	1	476762
3	3	1	1	1	54	325	2	1	478278
4	1	0	0	-1	33	299	1	0	479652
4	1	0	0	-1	31	315	2	1	481083
1	4	1	1	-1	32	349	1	1	482732
3	4	0	0	-1	33	276	2	1	484367
3	2	0	0	-1	31	381	2	1	486119
4	2	1	1	1	52	295	1	0	487642
2	2	0	0	1	53	367	2	0	489257
1	2	1	1	-1	32	421	2	0	490866
4	4	1	1	1	54	425	2	1	492666
4	4	0	0	-1	33	300	2	1	494412
2	3	1	1	-1	32	327	2	0	495732
4	3	1	1	1	54	382	2	1	497010
2	4	1	1	-1	34	341	2	0	498564
3	4	0	0	-1	33	948	2	1	500435
4	4	1	1	1	52	319	1	0	501943
2	4	0	0	1	53	385	1	1	503452
2	3	1	1	-1	32	352	1	1	504797
1	3	1	1	-1	34	407	2	0	518945
1	3	1	1	-1	34	313	2	0	520554
4	3	1	1	1	54	409	2	1	522385
3	2	0	0	-1	33	303	2	1	524126
2	2	1	1	-1	32	491	1	1	525723
3	4	1	1	1	54	371	2	1	526910
4	4	0	0	-1	33	327	2	1	528452
2	4	1	1	-1	32	330	1	1	529600
1	4	0	0	1	53	316	1	1	530854
3	4	1	1	1	52	483	2	1	532276
3	4	0	0	-1	33	345	2	1	533724
4	2	0	0	-1	31	609	2	1	535418
1	2	1	1	-1	32	370	1	1	536722
4	2	0	0	-1	33	380	2	1	538295
1	2	1	1	-1	32	381	1	1	539687
4	1	0	0	-1	33	350	1	0	540894
1	1	0	0	1	51	445	1	1	542191
3	4	1	1	1	52	366	1	0	543945
4	4	0	0	-1	33	538	2	1	545647
1	1	0	0	1	51	316	1	1	547248
4	1	0	0	-1	31	291	2	1	548705
2	3	1	1	-1	32	307	2	0	550418
1	3	1	1	-1	34	483	1	1	552264
1	2	0	0	1	53	413	1	1	553694
3	2	1	1	1	52	430	2	1	555595
3	1	0	0	-1	33	342	2	1	556762
2	1	0	0	1	51	442	1	1	558428
3	1	0	0	-1	31	274	2	1	560185
3	1	0	0	-1	31	329	2	1	561515
4	4	1	1	1	52	318	1	0	563139
2	4	0	0	1	53	335	1	1	564863
3	1	0	0	-1	31	317	2	1	566211
1	1	0	0	1	51	352	1	1	567859
1	4	1	1	-1	32	489	1	1	569788
4	4	0	0	-1	33	774	2	1	571691
3	1	0	0	-1	31	386	2	1	572950
2	1	0	0	1	51	417	2	0	574489
2	3	1	1	-1	32	411	1	1	575988
4	3	1	1	1	54	446	2	1	577268
3	3	1	1	1	54	472	2	1	578930
4	3	1	1	1	54	506	2	1	580832
1	2	0	0	1	53	497	1	1	582816
1	2	1	1	-1	32	321	2	0	584497
3	1	0	0	-1	33	413	2	1	585832
1	1	0	0	1	51	660	1	1	587938
1	4	1	1	-1	32	460	1	1	589674
3	4	0	0	-1	33	442	2	1	590982
4	1	0	0	-1	31	398	2	1	592850
2	1	0	0	1	51	358	1	1	594454
4	1	0	0	-1	31	475	2	1	596387
4	1	0	0	-1	31	362	2	1	609944
2	3	1	1	-1	32	320	2	0	611511
3	3	1	1	1	54	421	2	1	613093
3	2	0	0	-1	33	445	2	1	614992
4	2	1	1	1	52	339	2	1	616775
3	1	0	0	-1	33	407	2	1	618551
1	1	0	0	1	51	374	1	1	620277
1	4	1	1	-1	32	532	1	1	622178
2	4	0	0	1	53	348	1	1	623654
2	4	1	1	-1	32	427	1	1	625040
1	4	0	0	1	53	422	1	1	626826
3	1	0	0	-1	31	390	2	1	628595
3	1	0	0	-1	31	357	2	1	630117
1	1	0	0	1	51	445	1	1	631687
1	1	0	0	1	51	370	1	1	633245
4	3	1	1	1	52	411	2	1	634990
2	3	1	1	-1	34	365	2	0	636734
3	2	0	0	-1	33	315	2	1	638218
3	2	1	1	1	52	457	1	0	639727
4	3	1	1	1	54	704	2	1	641926
3	3	1	1	1	54	387	2	1	643610
1	4	1	1	-1	34	457	1	1	644901
3	4	0	0	-1	33	514	2	1	646534
2	1	0	0	1	51	331	1	1	648072
3	1	0	0	-1	31	446	2	1	649963
3	4	1	1	1	52	393	2	1	651846
1	4	0	0	1	53	503	1	1	653278
1	3	1	1	-1	32	498	1	1	654875
4	3	1	1	1	54	315	2	1	656565
1	2	0	0	1	53	501	1	1	658424
4	2	1	1	1	52	594	2	1	660389
1	2	0	0	1	53	352	2	0	661703
1	2	1	1	-1	32	353	1	1	663061
2	4	1	1	-1	34	476	2	0	664531
3	4	0	0	-1	33	487	2	1	666011
1	3	1	1	-1	32	515	1	1	667692
4	3	1	1	1	54	483	2	1	669319
4	2	0	0	-1	33	350	2	1	671049
1	2	1	1	-1	32	484	1	1	672860
2	3	1	1	-1	34	415	2	0	674712
4	3	1	1	1	54	527	2	1	676589
3	3	1	1	1	54	380	2	1	678271
2	3	1	1	-1	34	517	1	1	679929
3	3	1	1	1	54	384	1	0	681618
2	3	1	1	-1	34	437	2	0	683525
4	1	0	0	-1	33	461	2	1	685479
1	1	0	0	1	51	494	1	1	687084
1	2	0	0	1	51	387	1	1	688707
3	2	1	1	1	52	430	2	1	690412
4	3	1	1	1	54	331	2	1	692058
4	3	1	1	1	54	339	2	1	701739
2	3	1	1	-1	34	426	1	1	703419
4	3	1	1	1	54	369	2	1	705078
1	1	0	0	1	53	409	1	1	706709
1	1	0	0	1	51	333	1	1	708413
4	2	0	0	-1	31	292	2	1	709552
4	2	1	1	1	52	398	2	1	710938
1	1	0	0	1	53	378	1	1	712583
1	1	0	0	1	51	375	1	1	713954
4	2	0	0	-1	31	399	1	0	715258
1	2	1	1	-1	32	556	1	1	716773
2	4	1	1	-1	34	594	1	1	718256
4	4	0	0	-1	33	564	2	1	720171
2	1	0	0	1	51	365	1	1	722039
2	1	0	0	1	51	366	1	1	723224
4	1	0	0	-1	31	439	2	1	725149
2	1	0	0	1	51	390	1	1	726844
3	1	0	0	-1	31	452	2	1	728712
4	1	0	0	-1	31	457	2	1	730182
4	4	1	1	1	52	416	2	1	731977
1	4	0	0	1	53	409	1	1	733379
3	3	1	1	1	52	520	2	1	735037
3	3	1	1	1	54	379	2	1	736901
4	3	1	1	1	54	492	2	1	738289
1	3	1	1	-1	34	469	1	1	739788
2	4	1	1	-1	34	396	1	1	741515
3	4	0	0	-1	33	415	2	1	742743
3	3	1	1	1	52	323	2	1	743998
2	3	1	1	-1	34	494	1	1	745445
2	3	1	1	-1	34	454	1	1	747305
1	3	1	1	-1	34	471	1	1	748772
4	4	1	1	1	54	411	2	1	750450
4	4	0	0	-1	33	348	2	1	751802
1	4	1	1	-1	32	413	1	1	753553
1	4	0	0	1	53	431	1	1	755187
4	2	0	0	-1	31	309	2	1	756979
4	2	1	1	1	52	341	2	1	758280
3	3	1	1	1	54	393	2	1	759571
2	3	1	1	-1	34	307	1	1	761296
4	2	0	0	-1	33	477	2	1	763100
2	2	1	1	-1	32	384	1	1	764624
4	1	0	0	-1	33	405	2	1	766473
4	1	0	0	-1	31	370	2	1	768125
3	2	0	0	-1	31	325	2	1	769768
3	2	1	1	1	52	381	2	1	771596
4	1	0	0	-1	33	690	2	1	773609
3	1	0	0	-1	31	334	2	1	775332
1	3	1	1	-1	32	538	1	1	776944
1	3	1	1	-1	34	400	1	1	778320
4	1	0	0	-1	33	481	2	1	780307
2	1	0	0	1	51	397	1	1	787033
4	3	1	1	1	52	416	2	1	788438
4	3	1	1	1	54	379	2	1	790084
3	4	1	1	1	54	388	2	1	791320
2	4	0	0	1	53	474	1	1	793044
2	4	1	1	-1	32	452	1	1	794952
3	4	0	0	-1	33	405	2	1	796248
1	1	0	0	1	51	348	2	0	797937
1	1	0	0	1	51	557	1	1	799949
4	1	0	0	-1	31	331	2	1	801744
1	1	0	0	1	51	349	1	1	803036
2	2	0	0	1	51	344	2	0	804558
3	2	1	1	1	52	363	2	1	806117
3	3	1	1	1	54	398	2	1	807465
1	3	1	1	-1	34	455	1	1	809419
3	3	1	1	1	54	360	2	1	810858
1	3	1	1	-1	34	411	1	1	812680
3	3	1	1	1	54	348	2	1	813846
2	3	1	1	-1	34	413	1	1	815148
1	2	0	0	1	53	399	1	1	817032
1	2	1	1	-1	32	437	1	1	818614
4	2	0	0	-1	33	415	2	1	820022
2	2	1	1	-1	32	404	1	1	821350
3	1	0	0	-1	33	328	2	1	822853
1	1	0	0	1	51	371	1	1	824165
3	2	0	0	-1	31	374	2	1	825479
3	2	1	1	1	52	389	2	1	827101
1	1	0	0	1	53	650	1	1	829113
2	1	0	0	1	51	411	1	1	830874
4	4	1	1	1	52	650	2	1	832708
2	4	0	0	1	53	674	1	1	834478
2	1	0	0	1	51	422	1	1	836011
3	1	0	0	-1	31	460	2	1	837875
2	2	0	0	1	51	384	1	1	839291
2	2	1	1	-1	32	801	1	1	841375
4	4	1	1	1	54	569	2	1	843243
1	4	0	0	1	53	345	1	1	844835
4	2	0	0	-1	31	529	2	1	846245
4	2	1	1	1	52	393	2	1	847517
3	3	1	1	1	54	778	2	1	849269
2	3	1	1	-1	34	545	1	1	851262
1	2	0	0	1	53	747	1	1	853108
3	2	1	1	1	52	400	2	1	854669
3	3	1	1	1	54	349	2	1	856191
4	3	1	1	1	54	334	2	1	857911
4	2	0	0	-1	33	480	2	1	859323
1	2	1	1	-1	32	407	1	1	860999
3	1	0	0	-1	33	594	2	1	862710
4	1	0	0	-1	31	528	2	1	864529
1	1	0	0	1	51	430	1	1	866387
2	1	0	0	1	51	380	1	1	871408
