# Supplementary material for: Frequency Band-Specific Electrical Brain Stimulation Modulates Cognitive Control Processes
Source: PLoS One. 2015 Sep 25;10(9):e0138984. doi: 10.1371/journal.pone.0138984 (PMC4583279; doi:10.1371/journal.pone.0138984)
Supplement: S2 File — This zip archive contains the necessary Matlab code, SPSS syntax, SPSS data and raw logfile data to perform the analyses described in the paper. EEG data and Matlab code to extract peak frequencies are available upon request (joramvandriel@gmail.com). (ZIP) [file pone.0138984.s002.zip › S2_File/rawdata/alpha/pp28_simonB1_STIM.txt]

3	3	1	1	1	52	393	2	1	4599
4	3	1	1	1	54	320	1	0	5979
2	4	1	1	-1	34	418	1	1	7607
3	4	0	0	-1	33	444	2	1	9526
1	3	1	1	-1	32	375	1	1	11031
4	3	1	1	1	54	393	2	1	12862
4	3	1	1	1	54	371	2	1	14487
3	3	1	1	1	54	340	2	1	16193
4	4	1	1	1	54	366	2	1	17837
1	4	0	0	1	53	353	1	1	19689
2	1	0	0	1	51	501	1	1	21295
1	1	0	0	1	51	540	1	1	22959
4	4	1	1	1	52	387	2	1	24179
1	4	0	0	1	53	442	1	1	25881
2	3	1	1	-1	32	251	2	0	26939
4	3	1	1	1	54	434	2	1	28620
1	2	0	0	1	53	335	1	1	30112
2	2	1	1	-1	32	480	1	1	32000
2	3	1	1	-1	34	671	1	1	33733
4	3	1	1	1	54	351	2	1	35587
4	2	0	0	-1	33	318	1	0	37156
2	2	1	1	-1	32	450	1	1	38753
3	1	0	0	-1	33	475	2	1	40541
1	1	0	0	1	51	508	1	1	41997
4	1	0	0	-1	31	337	2	1	43724
2	1	0	0	1	51	530	1	1	45287
3	3	1	1	1	52	425	2	1	46731
2	3	1	1	-1	34	448	1	1	48379
1	1	0	0	1	53	537	1	1	50092
1	1	0	0	1	51	363	2	0	51384
3	1	0	0	-1	31	456	2	1	52658
2	1	0	0	1	51	386	1	1	54025
4	2	0	0	-1	31	438	2	1	55826
2	2	1	1	-1	32	475	1	1	57203
4	2	0	0	-1	33	526	2	1	58797
3	2	1	1	1	52	496	2	1	60260
1	3	1	1	-1	34	359	1	1	61429
4	3	1	1	1	54	460	2	1	63086
3	3	1	1	1	54	442	2	1	64922
3	3	1	1	1	54	365	2	1	66631
4	3	1	1	1	54	317	2	1	68154
4	3	1	1	1	54	323	2	1	69335
1	3	1	1	-1	34	319	1	1	70512
3	3	1	1	1	54	315	2	1	72320
3	3	1	1	1	54	409	2	1	73562
2	3	1	1	-1	34	387	2	0	75101
1	2	0	0	1	53	504	1	1	76721
4	2	1	1	1	52	470	2	1	78350
1	3	1	1	-1	34	426	1	1	79932
4	3	1	1	1	54	409	2	1	84714
3	3	1	1	1	54	493	2	1	86574
4	3	1	1	1	54	377	2	1	88334
3	4	1	1	1	54	351	2	1	90175
2	4	0	0	1	53	376	1	1	91944
3	1	0	0	-1	31	307	2	1	93611
2	1	0	0	1	51	309	1	1	94958
3	2	0	0	-1	31	331	2	1	96539
3	2	1	1	1	52	576	2	1	98142
4	4	1	1	1	54	410	2	1	99721
3	4	0	0	-1	33	460	2	1	101516
4	1	0	0	-1	31	465	2	1	103271
2	1	0	0	1	51	412	1	1	105013
3	4	1	1	1	52	582	2	1	106461
1	4	0	0	1	53	595	1	1	108300
4	2	0	0	-1	31	348	2	1	109801
2	2	1	1	-1	32	427	1	1	111448
3	2	0	0	-1	33	385	2	1	112735
4	2	1	1	1	52	429	2	1	114382
4	1	0	0	-1	33	501	2	1	116202
1	1	0	0	1	51	499	1	1	118103
4	1	0	0	-1	31	484	2	1	119847
3	1	0	0	-1	31	358	2	1	121106
3	3	1	1	1	52	372	2	1	122732
4	3	1	1	1	54	333	2	1	123960
3	1	0	0	-1	33	388	2	1	125441
1	1	0	0	1	51	397	1	1	126915
2	4	1	1	-1	32	553	1	1	128427
3	4	0	0	-1	33	354	2	1	129677
2	4	1	1	-1	32	445	1	1	131105
1	4	0	0	1	53	493	1	1	133010
4	3	1	1	1	52	355	2	1	134551
2	3	1	1	-1	34	569	1	1	136299
3	4	1	1	1	54	494	2	1	137925
3	4	0	0	-1	33	537	2	1	139803
2	3	1	1	-1	32	433	1	1	141308
3	3	1	1	1	54	541	2	1	143007
1	1	0	0	1	53	440	2	0	144944
2	1	0	0	1	51	453	1	1	146632
1	3	1	1	-1	32	587	1	1	148086
1	3	1	1	-1	34	474	1	1	149461
3	2	0	0	-1	33	501	2	1	151407
1	2	1	1	-1	32	562	1	1	152778
4	3	1	1	1	54	457	2	1	154127
3	3	1	1	1	54	636	2	1	156014
2	2	0	0	1	53	447	1	1	157601
2	2	1	1	-1	32	565	1	1	159284
4	2	0	0	-1	33	441	1	0	161050
1	2	1	1	-1	32	550	1	1	162753
4	4	1	1	1	54	326	2	1	164003
4	4	0	0	-1	33	390	2	1	168187
1	3	1	1	-1	32	514	1	1	169921
4	3	1	1	1	54	522	2	1	171940
1	1	0	0	1	53	381	1	1	173365
4	1	0	0	-1	31	387	2	1	174769
2	1	0	0	1	51	416	1	1	176490
1	1	0	0	1	51	418	1	1	177784
3	2	0	0	-1	31	425	2	1	179607
3	2	1	1	1	52	435	2	1	181121
4	1	0	0	-1	33	392	2	1	182481
4	1	0	0	-1	31	340	2	1	183818
2	2	0	0	1	51	472	1	1	185228
2	2	1	1	-1	32	333	2	0	186520
1	1	0	0	1	53	402	1	1	187990
4	1	0	0	-1	31	326	2	1	189708
3	2	0	0	-1	31	380	2	1	191476
2	2	1	1	-1	32	361	2	0	192683
3	2	0	0	-1	33	707	2	1	194260
4	2	1	1	1	52	645	2	1	195912
2	4	1	1	-1	34	466	1	1	197385
1	4	0	0	1	53	716	1	1	199335
3	2	0	0	-1	31	403	2	1	201228
2	2	1	1	-1	32	838	1	1	202997
1	2	0	0	1	53	436	2	0	204924
3	2	1	1	1	52	478	2	1	206668
2	4	1	1	-1	34	477	1	1	208635
1	4	0	0	1	53	475	1	1	210415
4	2	0	0	-1	31	532	2	1	211756
2	2	1	1	-1	32	461	1	1	213149
3	1	0	0	-1	33	500	2	1	214939
2	1	0	0	1	51	810	1	1	216707
3	2	0	0	-1	31	250	2	1	218070
3	2	1	1	1	52	341	2	1	219359
2	1	0	0	1	53	577	1	1	221185
1	1	0	0	1	51	435	1	1	223022
4	3	1	1	1	52	406	2	1	224850
3	3	1	1	1	54	354	2	1	226237
4	2	0	0	-1	33	743	2	1	228148
3	2	1	1	1	52	456	2	1	229536
4	2	0	0	-1	33	614	2	1	230974
3	2	1	1	1	52	521	2	1	232341
4	1	0	0	-1	33	704	2	1	234370
2	1	0	0	1	51	429	1	1	236042
2	1	0	0	1	51	421	1	1	237390
3	1	0	0	-1	31	624	2	1	238874
4	3	1	1	1	52	377	2	1	240588
4	3	1	1	1	54	392	2	1	241834
1	4	1	1	-1	34	581	1	1	243612
1	4	0	0	1	53	418	2	0	245066
4	1	0	0	-1	31	606	1	0	246577
1	1	0	0	1	51	454	1	1	250187
4	1	0	0	-1	31	438	2	1	252131
4	1	0	0	-1	31	291	2	1	253322
1	4	1	1	-1	32	399	1	1	254673
3	4	0	0	-1	33	453	2	1	256367
1	1	0	0	1	51	350	1	1	257978
4	1	0	0	-1	31	340	2	1	259310
2	2	0	0	1	51	541	1	1	260721
4	2	1	1	1	52	465	2	1	262103
3	1	0	0	-1	33	620	2	1	263624
4	1	0	0	-1	31	556	2	1	265268
2	2	0	0	1	51	322	1	1	266696
4	2	1	1	1	52	465	2	1	268306
2	3	1	1	-1	34	477	1	1	269832
3	3	1	1	1	54	476	2	1	271795
1	3	1	1	-1	34	544	1	1	273228
3	3	1	1	1	54	410	2	1	274547
3	3	1	1	1	54	355	2	1	275720
2	3	1	1	-1	34	473	1	1	277582
3	2	0	0	-1	33	516	2	1	279349
1	2	1	1	-1	32	711	1	1	281256
4	2	0	0	-1	33	623	2	1	282783
1	2	1	1	-1	32	706	1	1	284406
1	1	0	0	1	53	424	1	1	285947
4	1	0	0	-1	31	344	2	1	287178
3	4	1	1	1	52	471	1	0	288813
2	4	0	0	1	53	577	1	1	290420
3	4	1	1	1	52	421	2	1	292067
3	4	0	0	-1	33	426	2	1	293306
2	2	0	0	1	51	689	1	1	295380
4	2	1	1	1	52	495	2	1	296755
1	4	1	1	-1	34	426	2	0	298424
3	4	0	0	-1	33	365	2	1	299992
2	4	1	1	-1	32	475	1	1	301341
4	4	0	0	-1	33	612	2	1	303369
2	3	1	1	-1	32	505	1	1	304958
4	3	1	1	1	54	482	2	1	306307
1	1	0	0	1	53	492	1	1	307610
3	1	0	0	-1	31	435	2	1	309049
3	4	1	1	1	52	466	2	1	310403
1	4	0	0	1	53	454	1	1	312219
2	1	0	0	1	51	676	1	1	314134
1	1	0	0	1	51	730	1	1	316256
1	3	1	1	-1	32	452	1	1	317587
4	3	1	1	1	54	485	2	1	318995
4	4	1	1	1	54	351	2	1	320167
3	4	0	0	-1	33	531	2	1	321750
1	2	0	0	1	51	345	1	1	323347
3	2	1	1	1	52	663	1	0	324825
4	1	0	0	-1	33	677	2	1	326445
3	1	0	0	-1	31	343	2	1	330715
1	1	0	0	1	51	648	1	1	332760
3	1	0	0	-1	31	264	2	1	334170
3	3	1	1	1	52	374	2	1	335943
1	3	1	1	-1	34	392	1	1	337628
3	1	0	0	-1	33	370	2	1	338889
3	1	0	0	-1	31	336	2	1	340714
2	4	1	1	-1	32	548	1	1	342321
1	4	0	0	1	53	355	1	1	343625
1	2	0	0	1	51	410	1	1	345045
3	2	1	1	1	52	394	1	0	346708
1	4	1	1	-1	34	533	1	1	348301
2	4	0	0	1	53	766	1	1	350139
3	1	0	0	-1	31	424	2	1	352061
1	1	0	0	1	51	654	1	1	353724
3	4	1	1	1	52	632	2	1	355319
2	4	0	0	1	53	411	1	1	357061
4	3	1	1	1	52	409	2	1	358872
4	3	1	1	1	54	489	2	1	360811
3	4	1	1	1	54	538	1	0	362453
1	4	0	0	1	53	393	2	0	363838
3	4	1	1	1	52	481	2	1	365348
2	4	0	0	1	53	494	1	1	367185
1	2	0	0	1	51	397	2	0	368998
1	2	1	1	-1	32	426	1	1	370348
4	2	0	0	-1	33	413	2	1	372086
3	2	1	1	1	52	387	2	1	373772
2	2	0	0	1	53	355	1	1	375173
3	2	1	1	1	52	415	2	1	376596
4	2	0	0	-1	33	370	2	1	378394
4	2	1	1	1	52	388	2	1	379745
2	1	0	0	1	53	382	1	1	381440
4	1	0	0	-1	31	624	2	1	382905
3	3	1	1	1	52	401	2	1	384631
2	3	1	1	-1	34	623	1	1	386553
3	1	0	0	-1	33	345	2	1	388213
4	1	0	0	-1	31	363	2	1	389919
3	1	0	0	-1	31	338	2	1	391494
3	1	0	0	-1	31	365	2	1	392908
4	4	1	1	1	52	568	1	0	394444
3	4	0	0	-1	33	479	2	1	395958
3	1	0	0	-1	31	0	0	0	399680
2	1	0	0	1	51	502	1	1	401348
2	2	0	0	1	51	310	1	1	402731
3	2	1	1	1	52	422	2	1	404213
2	3	1	1	-1	34	459	1	1	406008
1	3	1	1	-1	34	537	1	1	408029
3	4	1	1	1	54	402	2	1	409381
3	4	0	0	-1	33	410	2	1	410830
1	4	1	1	-1	32	586	1	1	412510
2	4	0	0	1	53	757	1	1	417543
4	4	1	1	1	52	448	2	1	419132
1	4	0	0	1	53	486	1	1	421009
1	1	0	0	1	51	359	1	1	422557
4	1	0	0	-1	31	386	1	0	423864
3	1	0	0	-1	31	371	2	1	425187
2	1	0	0	1	51	413	1	1	426513
1	3	1	1	-1	32	445	1	1	428243
3	3	1	1	1	54	405	2	1	429712
3	3	1	1	1	54	393	2	1	430959
1	3	1	1	-1	34	546	1	1	432594
1	1	0	0	1	53	427	1	1	434016
4	1	0	0	-1	31	456	2	1	435560
3	3	1	1	1	52	416	2	1	436889
4	3	1	1	1	54	447	2	1	438274
1	2	0	0	1	53	504	1	1	439814
1	2	1	1	-1	32	495	1	1	441466
4	4	1	1	1	54	555	2	1	442874
2	4	0	0	1	53	568	1	1	444944
4	2	0	0	-1	31	335	2	1	446502
3	2	1	1	1	52	483	2	1	447867
2	3	1	1	-1	34	578	1	1	449335
2	3	1	1	-1	34	393	1	1	451157
3	3	1	1	1	54	354	2	1	452323
4	3	1	1	1	54	390	2	1	454213
3	2	0	0	-1	33	362	2	1	455648
3	2	1	1	1	52	399	2	1	457493
1	1	0	0	1	53	629	1	1	459348
1	1	0	0	1	51	365	1	1	460527
4	3	1	1	1	52	510	2	1	462489
4	3	1	1	1	54	662	2	1	464531
1	1	0	0	1	53	356	2	0	466338
3	1	0	0	-1	31	451	2	1	467901
2	3	1	1	-1	32	431	1	1	469718
2	3	1	1	-1	34	353	1	1	471499
1	2	0	0	1	53	501	1	1	473157
2	2	1	1	-1	32	482	1	1	474449
1	1	0	0	1	53	494	1	1	476191
4	1	0	0	-1	31	564	2	1	477844
1	2	0	0	1	51	386	1	1	479328
2	2	1	1	-1	32	349	2	0	480920
2	4	1	1	-1	34	364	1	1	482547
3	4	0	0	-1	33	476	2	1	484076
1	2	0	0	1	51	517	1	1	485516
3	2	1	1	1	52	513	2	1	486862
1	3	1	1	-1	34	450	1	1	488435
2	3	1	1	-1	34	682	1	1	489983
3	4	1	1	1	54	474	2	1	491908
4	4	0	0	-1	33	362	2	1	493339
3	2	0	0	-1	31	476	2	1	495223
2	2	1	1	-1	32	458	1	1	498696
2	2	0	0	1	53	522	2	0	500074
1	2	1	1	-1	32	430	1	1	501329
3	4	1	1	1	54	426	2	1	502790
2	4	0	0	1	53	568	1	1	504740
2	1	0	0	1	51	370	1	1	505954
1	1	0	0	1	51	520	1	1	507870
2	3	1	1	-1	32	472	1	1	509229
1	3	1	1	-1	34	468	1	1	510916
3	1	0	0	-1	33	361	2	1	512342
1	1	0	0	1	51	448	1	1	514161
3	4	1	1	1	52	501	2	1	515707
2	4	0	0	1	53	628	1	1	517801
2	2	0	0	1	51	407	1	1	519221
4	2	1	1	1	52	408	1	0	520755
2	1	0	0	1	53	430	1	1	522114
1	1	0	0	1	51	544	1	1	523854
4	2	0	0	-1	31	413	2	1	525151
4	2	1	1	1	52	358	2	1	526560
1	1	0	0	1	53	347	1	1	528032
3	1	0	0	-1	31	317	2	1	529309
1	3	1	1	-1	32	441	1	1	530929
4	3	1	1	1	54	371	2	1	532599
2	4	1	1	-1	34	639	1	1	534730
4	4	0	0	-1	33	478	1	0	536059
1	2	0	0	1	51	515	1	1	537545
1	2	1	1	-1	32	396	1	1	538930
4	2	0	0	-1	33	476	2	1	540445
2	2	1	1	-1	32	447	1	1	541782
1	2	0	0	1	53	507	1	1	543600
3	2	1	1	1	52	443	2	1	544890
1	3	1	1	-1	34	541	1	1	546502
2	3	1	1	-1	34	452	1	1	548240
4	1	0	0	-1	33	499	2	1	549609
4	1	0	0	-1	31	425	2	1	551519
3	3	1	1	1	52	426	2	1	553096
2	3	1	1	-1	34	523	1	1	554875
1	3	1	1	-1	34	652	1	1	556756
4	3	1	1	1	54	507	2	1	558132
2	4	1	1	-1	34	523	1	1	560023
4	4	0	0	-1	33	705	2	1	561540
4	2	0	0	-1	31	424	2	1	563006
2	2	1	1	-1	32	434	1	1	564550
1	2	0	0	1	53	582	1	1	566417
1	2	1	1	-1	32	460	1	1	568094
2	4	1	1	-1	34	455	1	1	569534
2	4	0	0	1	53	438	1	1	570881
1	1	0	0	1	51	509	2	0	572438
4	1	0	0	-1	31	425	2	1	573804
3	2	0	0	-1	31	510	2	1	575492
4	2	1	1	1	52	447	2	1	579586
4	3	1	1	1	54	557	2	1	581121
3	3	1	1	1	54	467	2	1	582928
2	2	0	0	1	53	515	1	1	584275
2	2	1	1	-1	32	431	1	1	586028
4	3	1	1	1	54	577	2	1	587974
4	3	1	1	1	54	395	2	1	589772
2	4	1	1	-1	34	434	1	1	591523
1	4	0	0	1	53	597	1	1	593424
3	3	1	1	1	52	419	2	1	595211
1	3	1	1	-1	34	370	2	0	596811
4	4	1	1	1	54	901	2	1	598777
2	4	0	0	1	53	402	1	1	600597
4	1	0	0	-1	31	525	2	1	602390
2	1	0	0	1	51	532	1	1	603768
1	1	0	0	1	51	616	1	1	605319
1	1	0	0	1	51	496	1	1	607237
3	2	0	0	-1	31	445	2	1	608562
1	2	1	1	-1	32	492	1	1	610076
1	3	1	1	-1	34	582	1	1	611784
4	3	1	1	1	54	518	2	1	613160
3	4	1	1	1	54	409	2	1	614981
2	4	0	0	1	53	573	1	1	616490
3	2	0	0	-1	31	389	2	1	618230
4	2	1	1	1	52	483	2	1	619972
2	3	1	1	-1	34	486	1	1	621428
4	3	1	1	1	54	441	2	1	623028
2	4	1	1	-1	34	405	1	1	624685
1	4	0	0	1	53	683	1	1	626180
1	3	1	1	-1	32	689	1	1	627902
4	3	1	1	1	54	418	2	1	629738
3	1	0	0	-1	33	675	2	1	631693
2	1	0	0	1	51	745	1	1	633303
4	3	1	1	1	52	729	1	0	635482
4	3	1	1	1	54	693	2	1	637242
1	4	1	1	-1	34	439	1	1	638534
3	4	0	0	-1	33	605	2	1	640315
1	4	1	1	-1	32	523	1	1	641930
4	4	0	0	-1	33	705	2	1	643610
2	1	0	0	1	51	538	1	1	644994
2	1	0	0	1	51	363	1	1	646539
4	1	0	0	-1	31	353	2	1	647977
2	1	0	0	1	51	463	1	1	649617
3	2	0	0	-1	31	518	2	1	651478
2	2	1	1	-1	32	505	1	1	652808
3	4	1	1	1	54	541	2	1	654844
3	4	0	0	-1	33	566	2	1	656881
2	4	1	1	-1	32	546	1	1	658815
1	4	0	0	1	53	479	1	1	660555
3	1	0	0	-1	31	742	2	1	662432
3	1	0	0	-1	31	489	2	1	676166
2	4	1	1	-1	32	524	1	1	678068
2	4	0	0	1	53	398	1	1	679576
3	4	1	1	1	52	385	2	1	681104
4	4	0	0	-1	33	348	2	1	682311
4	2	0	0	-1	31	503	2	1	683861
3	2	1	1	1	52	684	2	1	685912
2	4	1	1	-1	34	505	2	0	687674
2	4	0	0	1	53	500	1	1	689098
4	2	0	0	-1	31	422	2	1	690784
4	2	1	1	1	52	383	2	1	692472
1	3	1	1	-1	34	398	1	1	694248
2	3	1	1	-1	34	694	1	1	696225
1	1	0	0	1	53	613	1	1	697672
2	1	0	0	1	51	569	2	0	699535
1	4	1	1	-1	32	0	0	0	703193
3	4	0	0	-1	33	420	2	1	704518
4	4	1	1	1	52	417	2	1	705947
4	4	0	0	-1	33	431	2	1	707298
3	4	1	1	1	52	408	2	1	708676
3	4	0	0	-1	33	397	2	1	710464
2	2	0	0	1	51	339	1	1	711651
1	2	1	1	-1	32	522	1	1	713019
4	4	1	1	1	54	743	2	1	714956
4	4	0	0	-1	33	310	2	1	716134
1	1	0	0	1	51	743	1	1	717749
4	1	0	0	-1	31	436	2	1	719199
3	1	0	0	-1	31	549	2	1	720732
1	1	0	0	1	51	335	1	1	722190
1	4	1	1	-1	32	747	1	1	724139
2	4	0	0	1	53	470	1	1	725938
2	3	1	1	-1	32	514	1	1	727829
3	3	1	1	1	54	456	2	1	729139
2	3	1	1	-1	34	640	1	1	730713
3	3	1	1	1	54	602	2	1	732179
1	3	1	1	-1	34	649	1	1	734210
3	3	1	1	1	54	681	2	1	735996
3	4	1	1	1	54	673	2	1	737818
4	4	0	0	-1	33	467	2	1	739537
2	3	1	1	-1	32	361	1	1	740774
1	3	1	1	-1	34	414	2	0	742498
1	4	1	1	-1	34	278	2	0	743873
3	4	0	0	-1	33	530	2	1	745564
3	4	1	1	1	52	383	2	1	746803
2	4	0	0	1	53	389	1	1	748581
2	3	1	1	-1	32	523	1	1	750541
3	3	1	1	1	54	434	2	1	751894
4	2	0	0	-1	33	355	2	1	753687
1	2	1	1	-1	32	417	1	1	755328
3	3	1	1	1	54	354	2	1	756724
2	3	1	1	-1	34	577	1	1	760552
2	4	1	1	-1	34	394	1	1	762420
4	4	0	0	-1	33	498	2	1	764229
4	2	0	0	-1	31	384	2	1	765909
1	2	1	1	-1	32	425	1	1	767395
4	3	1	1	1	54	386	2	1	769163
4	3	1	1	1	54	369	1	0	770745
1	1	0	0	1	53	505	1	1	772739
1	1	0	0	1	51	415	1	1	774406
4	1	0	0	-1	31	469	2	1	775993
4	1	0	0	-1	31	459	2	1	777748
1	2	0	0	1	51	359	1	1	779509
1	2	1	1	-1	32	471	1	1	781350
3	3	1	1	1	54	451	2	1	783284
3	3	1	1	1	54	401	2	1	784566
2	4	1	1	-1	34	462	1	1	786292
4	4	0	0	-1	33	531	2	1	788059
4	1	0	0	-1	31	330	2	1	789860
1	1	0	0	1	51	413	1	1	791353
3	4	1	1	1	52	588	2	1	793155
3	4	0	0	-1	33	398	2	1	794703
4	4	1	1	1	52	450	2	1	796094
3	4	0	0	-1	33	388	2	1	797939
2	1	0	0	1	51	398	1	1	799332
1	1	0	0	1	51	410	2	0	801011
3	4	1	1	1	52	523	2	1	802860
1	4	0	0	1	53	469	1	1	804405
1	2	0	0	1	51	371	1	1	805788
2	2	1	1	-1	32	379	2	0	807547
3	1	0	0	-1	33	417	2	1	809036
1	1	0	0	1	51	698	1	1	810681
4	1	0	0	-1	31	563	1	0	812127
1	1	0	0	1	51	629	1	1	813977
1	3	1	1	-1	32	544	1	1	815703
2	3	1	1	-1	34	392	1	1	816926
2	1	0	0	1	53	388	1	1	818295
3	1	0	0	-1	31	420	2	1	819896
1	3	1	1	-1	32	564	1	1	821633
2	3	1	1	-1	34	450	1	1	823271
1	2	0	0	1	53	513	1	1	824893
4	2	1	1	1	52	487	2	1	826887
4	3	1	1	1	54	387	2	1	828726
1	3	1	1	-1	34	588	1	1	830794
3	3	1	1	1	54	451	2	1	832499
3	3	1	1	1	54	604	2	1	834236
1	2	0	0	1	53	645	2	0	836283
4	2	1	1	1	52	427	2	1	838033
4	2	0	0	-1	33	361	2	1	839741
1	2	1	1	-1	32	402	1	1	841112
2	4	1	1	-1	34	454	2	0	842408
2	4	0	0	1	53	363	1	1	845908
