# Supplementary material for: Frequency Band-Specific Electrical Brain Stimulation Modulates Cognitive Control Processes
Source: PLoS One. 2015 Sep 25;10(9):e0138984. doi: 10.1371/journal.pone.0138984 (PMC4583279; doi:10.1371/journal.pone.0138984)
Supplement: S2 File — This zip archive contains the necessary Matlab code, SPSS syntax, SPSS data and raw logfile data to perform the analyses described in the paper. EEG data and Matlab code to extract peak frequencies are available upon request (joramvandriel@gmail.com). (ZIP) [file pone.0138984.s002.zip › S2_File/rawdata/alpha/pp28_simonC1_POST-STIM.txt]

1	2	0	0	1	51	358	1	1	4216
2	2	1	1	-1	32	278	2	0	5958
4	3	1	1	1	54	351	1	0	7266
2	3	1	1	-1	34	431	2	0	8824
4	2	0	0	-1	33	563	2	1	10823
2	2	1	1	-1	32	524	1	1	12690
3	2	0	0	-1	33	299	2	1	13972
3	2	1	1	1	52	330	2	1	15803
4	4	1	1	1	54	497	2	1	17206
4	4	0	0	-1	33	607	2	1	18691
1	3	1	1	-1	32	563	1	1	20498
4	3	1	1	1	54	373	2	1	22167
1	1	0	0	1	53	387	2	0	24020
4	1	0	0	-1	31	493	2	1	25588
3	3	1	1	1	52	432	2	1	26905
2	3	1	1	-1	34	405	1	1	28517
1	2	0	0	1	53	384	1	1	29893
3	2	1	1	1	52	666	2	1	31377
3	4	1	1	1	54	322	2	1	32850
1	4	0	0	1	53	442	1	1	34244
3	4	1	1	1	52	610	2	1	36243
3	4	0	0	-1	33	433	2	1	38127
2	1	0	0	1	51	504	1	1	40104
1	1	0	0	1	51	470	2	0	42006
4	3	1	1	1	52	488	2	1	43991
2	3	1	1	-1	34	513	1	1	45334
3	4	1	1	1	54	374	2	1	46711
3	4	0	0	-1	33	516	2	1	48244
2	4	1	1	-1	32	400	1	1	49598
2	4	0	0	1	53	520	1	1	51521
4	4	1	1	1	52	489	2	1	53489
3	4	0	0	-1	33	494	2	1	55276
2	3	1	1	-1	32	752	1	1	57347
1	3	1	1	-1	34	471	1	1	59137
3	4	1	1	1	54	317	2	1	60549
1	4	0	0	1	53	480	1	1	62375
4	3	1	1	1	52	612	2	1	64451
3	3	1	1	1	54	431	2	1	65951
1	2	0	0	1	53	545	1	1	67581
4	2	1	1	1	52	440	2	1	68941
4	1	0	0	-1	33	471	2	1	70427
1	1	0	0	1	51	504	1	1	71751
4	1	0	0	-1	31	293	2	1	73385
2	1	0	0	1	51	449	1	1	74805
4	4	1	1	1	52	388	1	0	76487
1	4	0	0	1	53	534	1	1	78470
3	2	0	0	-1	31	454	2	1	80192
3	2	1	1	1	52	425	2	1	81510
2	3	1	1	-1	34	480	1	1	82905
3	3	1	1	1	54	420	2	1	86695
2	1	0	0	1	53	368	2	0	88140
4	1	0	0	-1	31	389	1	0	89891
4	2	0	0	-1	31	380	2	1	91408
3	2	1	1	1	52	433	2	1	93153
4	2	0	0	-1	33	469	2	1	95053
3	2	1	1	1	52	649	2	1	96565
4	4	1	1	1	54	389	2	1	97957
2	4	0	0	1	53	501	1	1	99316
2	2	0	0	1	51	421	1	1	101058
4	2	1	1	1	52	366	1	0	102549
2	3	1	1	-1	34	597	1	1	104249
3	3	1	1	1	54	387	2	1	105880
3	1	0	0	-1	33	321	2	1	107565
2	1	0	0	1	51	395	1	1	109091
4	4	1	1	1	52	480	2	1	111062
3	4	0	0	-1	33	400	2	1	112409
3	1	0	0	-1	31	448	2	1	114052
1	1	0	0	1	51	385	1	1	115801
4	4	1	1	1	52	474	2	1	117688
3	4	0	0	-1	33	430	2	1	119599
3	4	1	1	1	52	413	2	1	121207
2	4	0	0	1	53	608	2	0	122753
4	1	0	0	-1	31	639	2	1	124471
1	1	0	0	1	51	411	1	1	126349
3	4	1	1	1	52	368	2	1	128025
2	4	0	0	1	53	345	1	1	129185
1	1	0	0	1	51	482	2	0	130963
4	1	0	0	-1	31	335	2	1	132643
1	1	0	0	1	51	668	1	1	134333
3	1	0	0	-1	31	338	2	1	135688
4	1	0	0	-1	31	343	2	1	136928
2	1	0	0	1	51	380	1	1	138700
2	3	1	1	-1	32	563	1	1	140342
1	3	1	1	-1	34	420	1	1	141652
2	2	0	0	1	53	512	1	1	143321
2	2	1	1	-1	32	414	1	1	144944
4	1	0	0	-1	33	383	1	0	146812
1	1	0	0	1	51	486	1	1	148187
1	4	1	1	-1	32	404	1	1	149479
2	4	0	0	1	53	572	1	1	151107
2	1	0	0	1	51	354	1	1	152290
1	1	0	0	1	51	542	1	1	153839
2	3	1	1	-1	32	321	2	0	155064
2	3	1	1	-1	34	390	1	1	156346
4	4	1	1	1	54	413	2	1	157790
1	4	0	0	1	53	500	1	1	159207
4	2	0	0	-1	31	408	2	1	160432
4	2	1	1	1	52	335	2	1	161721
2	1	0	0	1	53	456	1	1	163054
2	1	0	0	1	51	364	1	1	166718
1	1	0	0	1	51	454	1	1	168059
4	1	0	0	-1	31	433	2	1	169798
3	1	0	0	-1	31	340	2	1	171269
3	1	0	0	-1	31	358	2	1	172718
2	4	1	1	-1	32	606	1	1	174197
2	4	0	0	1	53	376	2	0	175630
3	2	0	0	-1	31	319	2	1	177342
2	2	1	1	-1	32	561	1	1	179255
4	4	1	1	1	54	505	2	1	180615
4	4	0	0	-1	33	402	2	1	182201
3	2	0	0	-1	31	432	2	1	183588
1	2	1	1	-1	32	470	1	1	185310
1	3	1	1	-1	34	464	1	1	186766
4	3	1	1	1	54	344	2	1	188070
4	2	0	0	-1	33	301	2	1	189184
3	2	1	1	1	52	389	2	1	190911
4	1	0	0	-1	33	329	2	1	192594
4	1	0	0	-1	31	326	2	1	194357
3	3	1	1	1	52	312	2	1	196102
2	3	1	1	-1	34	373	1	1	197311
4	2	0	0	-1	33	518	2	1	199199
4	2	1	1	1	52	343	2	1	200742
1	2	0	0	1	53	342	1	1	202322
2	2	1	1	-1	32	436	2	0	203566
3	1	0	0	-1	33	517	2	1	205152
4	1	0	0	-1	31	554	2	1	206563
1	1	0	0	1	51	439	1	1	208432
3	1	0	0	-1	31	307	2	1	209889
3	2	0	0	-1	31	356	2	1	211487
4	2	1	1	1	52	405	2	1	212854
1	4	1	1	-1	34	319	2	0	214550
3	4	0	0	-1	33	343	2	1	215797
4	2	0	0	-1	31	441	2	1	217428
2	2	1	1	-1	32	336	2	0	218596
3	1	0	0	-1	33	515	2	1	220585
1	1	0	0	1	51	436	1	1	222120
3	3	1	1	1	52	363	2	1	223518
2	3	1	1	-1	34	469	2	0	225258
2	4	1	1	-1	34	450	1	1	226844
1	4	0	0	1	53	543	1	1	228610
2	1	0	0	1	51	385	1	1	229901
1	1	0	0	1	51	424	1	1	231802
2	3	1	1	-1	32	429	2	0	233042
3	3	1	1	1	54	399	2	1	234438
4	1	0	0	-1	33	630	2	1	236383
3	1	0	0	-1	31	370	2	1	237604
3	4	1	1	1	52	433	2	1	239433
1	4	0	0	1	53	484	1	1	241017
4	4	1	1	1	52	442	2	1	242752
3	4	0	0	-1	33	348	2	1	246647
1	3	1	1	-1	32	659	1	1	248204
2	3	1	1	-1	34	571	1	1	250140
3	1	0	0	-1	33	512	2	1	251913
2	1	0	0	1	51	380	1	1	253604
2	1	0	0	1	51	375	1	1	255314
1	1	0	0	1	51	471	1	1	256895
3	2	0	0	-1	31	422	2	1	258805
4	2	1	1	1	52	674	2	1	260885
1	1	0	0	1	53	521	1	1	262259
1	1	0	0	1	51	556	1	1	264238
4	3	1	1	1	52	687	2	1	265743
3	3	1	1	1	54	493	2	1	267327
3	1	0	0	-1	33	349	2	1	269017
1	1	0	0	1	51	386	1	1	270708
4	1	0	0	-1	31	527	2	1	272512
1	1	0	0	1	51	375	1	1	274328
2	3	1	1	-1	32	374	2	0	275648
1	3	1	1	-1	34	644	1	1	277305
4	2	0	0	-1	33	493	2	1	278955
4	2	1	1	1	52	538	2	1	280948
3	3	1	1	1	54	535	2	1	282959
1	3	1	1	-1	34	528	1	1	284909
2	4	1	1	-1	34	535	1	1	286430
2	4	0	0	1	53	438	1	1	288337
1	4	1	1	-1	32	364	1	1	289944
4	4	0	0	-1	33	556	2	1	291808
2	3	1	1	-1	32	450	1	1	293354
1	3	1	1	-1	34	511	1	1	294990
3	4	1	1	1	54	592	2	1	296944
1	4	0	0	1	53	575	1	1	298726
1	3	1	1	-1	32	601	1	1	300375
4	3	1	1	1	54	453	2	1	301724
2	3	1	1	-1	34	411	1	1	303404
4	3	1	1	1	54	566	2	1	304795
4	1	0	0	-1	33	449	1	0	306105
2	1	0	0	1	51	413	1	1	307867
1	1	0	0	1	51	698	1	1	309811
1	1	0	0	1	51	327	1	1	311360
3	3	1	1	1	52	430	2	1	313282
1	3	1	1	-1	34	476	1	1	314781
3	3	1	1	1	54	473	2	1	316408
3	3	1	1	1	54	421	2	1	318044
2	3	1	1	-1	34	504	1	1	319848
1	3	1	1	-1	34	491	1	1	321608
3	4	1	1	1	54	467	2	1	323414
1	4	0	0	1	53	464	1	1	324972
2	3	1	1	-1	32	448	1	1	326773
2	3	1	1	-1	34	526	1	1	328188
3	2	0	0	-1	33	468	1	0	329918
3	2	1	1	1	52	438	2	1	334049
2	4	1	1	-1	34	490	1	1	335786
2	4	0	0	1	53	333	1	1	337391
4	1	0	0	-1	31	412	1	0	338744
4	1	0	0	-1	31	362	2	1	339994
3	2	0	0	-1	31	529	2	1	341776
3	2	1	1	1	52	345	2	1	343448
2	3	1	1	-1	34	477	1	1	344819
2	3	1	1	-1	34	447	1	1	346701
4	3	1	1	1	54	454	2	1	348309
3	3	1	1	1	54	417	2	1	349922
4	1	0	0	-1	33	620	2	1	351442
2	1	0	0	1	51	449	1	1	352905
3	3	1	1	1	52	409	2	1	354792
3	3	1	1	1	54	386	2	1	356267
4	3	1	1	1	54	370	2	1	357537
3	3	1	1	1	54	383	2	1	359333
2	4	1	1	-1	34	436	1	1	361263
4	4	0	0	-1	33	618	2	1	362704
4	2	0	0	-1	31	413	2	1	364014
1	2	1	1	-1	32	710	1	1	365727
2	3	1	1	-1	34	781	1	1	367486
1	3	1	1	-1	34	580	2	0	368989
4	2	0	0	-1	33	346	2	1	370240
1	2	1	1	-1	32	502	1	1	372012
2	4	1	1	-1	34	485	1	1	373984
1	4	0	0	1	53	415	1	1	375445
3	2	0	0	-1	31	510	2	1	377002
2	2	1	1	-1	32	422	1	1	378811
1	1	0	0	1	53	489	1	1	380270
1	1	0	0	1	51	383	1	1	382054
4	2	0	0	-1	31	480	2	1	383615
2	2	1	1	-1	32	458	1	1	385155
2	3	1	1	-1	34	477	1	1	386797
3	3	1	1	1	54	350	2	1	388046
4	1	0	0	-1	33	638	2	1	389730
1	1	0	0	1	51	504	1	1	391291
4	2	0	0	-1	31	393	2	1	393094
2	2	1	1	-1	32	478	1	1	394694
4	2	0	0	-1	33	504	2	1	396150
4	2	1	1	1	52	472	1	0	397672
2	2	0	0	1	53	591	1	1	399578
2	2	1	1	-1	32	438	2	0	401473
1	2	0	0	1	53	359	1	1	403211
3	2	1	1	1	52	415	2	1	404778
1	4	1	1	-1	34	505	1	1	406551
4	4	0	0	-1	33	402	2	1	407856
1	3	1	1	-1	32	432	1	1	409764
2	3	1	1	-1	34	389	1	1	411485
1	3	1	1	-1	34	558	1	1	413095
4	3	1	1	1	54	363	2	1	416863
2	2	0	0	1	53	470	1	1	418384
3	2	1	1	1	52	418	1	0	419686
3	4	1	1	1	54	518	2	1	421115
2	4	0	0	1	53	499	1	1	422935
4	1	0	0	-1	31	625	2	1	424936
2	1	0	0	1	51	383	1	1	426365
4	3	1	1	1	52	448	2	1	427821
1	3	1	1	-1	34	599	1	1	429503
1	4	1	1	-1	34	464	1	1	430938
3	4	0	0	-1	33	388	2	1	432160
4	2	0	0	-1	31	452	2	1	433993
2	2	1	1	-1	32	516	1	1	435358
2	3	1	1	-1	34	548	1	1	437138
4	3	1	1	1	54	459	2	1	438611
3	1	0	0	-1	33	539	2	1	440323
2	1	0	0	1	51	572	1	1	442207
4	1	0	0	-1	31	726	2	1	443947
3	1	0	0	-1	31	352	2	1	445409
2	1	0	0	1	51	380	1	1	447152
2	1	0	0	1	51	381	1	1	448443
1	1	0	0	1	51	445	2	0	449876
4	1	0	0	-1	31	514	2	1	451872
3	2	0	0	-1	31	652	2	1	453416
3	2	1	1	1	52	434	2	1	455077
2	3	1	1	-1	34	570	1	1	456929
4	3	1	1	1	54	512	2	1	458885
1	1	0	0	1	53	676	1	1	460398
3	1	0	0	-1	31	471	2	1	461772
1	3	1	1	-1	32	809	1	1	464086
4	3	1	1	1	54	366	2	1	465335
1	4	1	1	-1	34	427	1	1	467260
3	4	0	0	-1	33	539	2	1	468683
3	2	0	0	-1	31	394	2	1	470444
4	2	1	1	1	52	476	2	1	471858
2	1	0	0	1	53	770	1	1	473675
4	1	0	0	-1	31	339	2	1	475243
1	1	0	0	1	51	455	2	0	476601
3	1	0	0	-1	31	395	2	1	478436
4	1	0	0	-1	31	460	2	1	479774
2	1	0	0	1	51	468	1	1	481078
1	3	1	1	-1	32	509	1	1	482598
2	3	1	1	-1	34	499	1	1	484259
2	2	0	0	1	53	534	1	1	485928
3	2	1	1	1	52	437	2	1	487280
2	4	1	1	-1	34	504	2	0	488798
3	4	0	0	-1	33	319	1	0	490516
3	4	1	1	1	52	405	2	1	491752
4	4	0	0	-1	33	482	2	1	493552
4	3	1	1	1	52	503	2	1	494970
3	3	1	1	1	54	494	2	1	498457
2	4	1	1	-1	34	467	1	1	499954
3	4	0	0	-1	33	373	2	1	501790
4	2	0	0	-1	31	361	1	0	503234
4	2	1	1	1	52	524	2	1	504678
1	2	0	0	1	53	445	2	0	506420
4	2	1	1	1	52	618	2	1	508214
3	1	0	0	-1	33	512	2	1	509840
2	1	0	0	1	51	688	1	1	511951
2	4	1	1	-1	32	483	1	1	513536
4	4	0	0	-1	33	641	2	1	515259
1	1	0	0	1	51	424	2	0	516543
1	1	0	0	1	51	446	1	1	517940
3	1	0	0	-1	31	454	2	1	519688
1	1	0	0	1	51	444	1	1	521530
2	4	1	1	-1	32	370	2	0	523288
1	4	0	0	1	53	584	1	1	525354
4	3	1	1	1	52	414	2	1	527162
1	3	1	1	-1	34	754	1	1	529120
4	2	0	0	-1	33	474	1	0	530791
1	2	1	1	-1	32	479	1	1	532730
1	3	1	1	-1	34	392	1	1	534517
4	3	1	1	1	54	394	2	1	535891
4	2	0	0	-1	33	324	2	1	537284
2	2	1	1	-1	32	558	1	1	538895
2	3	1	1	-1	34	409	1	1	540695
3	3	1	1	1	54	395	2	1	542228
3	3	1	1	1	54	431	2	1	543950
2	3	1	1	-1	34	537	1	1	545395
1	3	1	1	-1	34	434	1	1	546801
3	3	1	1	1	54	454	2	1	548645
2	3	1	1	-1	34	479	1	1	550415
4	3	1	1	1	54	429	2	1	552014
4	3	1	1	1	54	0	0	0	555551
3	3	1	1	1	54	441	2	1	557166
3	3	1	1	1	54	293	2	1	558432
2	3	1	1	-1	34	397	1	1	559918
3	1	0	0	-1	33	460	1	0	561429
2	1	0	0	1	51	498	1	1	563350
2	1	0	0	1	51	363	1	1	564899
3	1	0	0	-1	31	445	2	1	566220
3	3	1	1	1	52	384	2	1	567479
2	3	1	1	-1	34	398	1	1	568879
1	4	1	1	-1	34	484	1	1	570787
4	4	0	0	-1	33	562	2	1	572329
3	1	0	0	-1	31	416	2	1	574197
4	1	0	0	-1	31	663	2	1	576217
3	1	0	0	-1	31	342	2	1	577875
4	1	0	0	-1	31	317	2	1	579475
3	4	1	1	1	52	399	1	0	581333
2	4	0	0	1	53	361	1	1	591280
4	1	0	0	-1	31	784	2	1	593237
4	1	0	0	-1	31	237	2	1	594967
2	3	1	1	-1	32	437	1	1	596692
3	3	1	1	1	54	335	2	1	597938
3	4	1	1	1	54	290	2	1	599473
4	4	0	0	-1	33	448	2	1	601241
1	1	0	0	1	51	328	1	1	602640
2	1	0	0	1	51	380	1	1	604194
4	1	0	0	-1	31	304	2	1	605544
2	1	0	0	1	51	354	1	1	607310
1	4	1	1	-1	32	282	2	0	608522
3	4	0	0	-1	33	387	2	1	610287
3	1	0	0	-1	31	297	2	1	611455
1	1	0	0	1	51	383	1	1	612785
4	1	0	0	-1	31	362	2	1	614317
4	1	0	0	-1	31	381	2	1	615905
3	2	0	0	-1	31	551	2	1	617768
2	2	1	1	-1	32	592	1	1	619819
1	3	1	1	-1	34	415	1	1	621454
2	3	1	1	-1	34	411	1	1	622862
4	3	1	1	1	54	391	2	1	624220
1	3	1	1	-1	34	391	1	1	625478
3	2	0	0	-1	33	404	2	1	627374
4	2	1	1	1	52	535	2	1	628972
3	3	1	1	1	54	415	2	1	630506
3	3	1	1	1	54	387	2	1	632211
2	2	0	0	1	53	395	1	1	633471
4	2	1	1	1	52	492	1	0	634867
1	1	0	0	1	53	313	2	0	636114
3	1	0	0	-1	31	444	2	1	637700
2	2	0	0	1	51	465	2	0	639112
2	2	1	1	-1	32	448	1	1	640695
4	4	1	1	1	54	515	2	1	642438
3	4	0	0	-1	33	552	2	1	644374
4	3	1	1	1	52	513	2	1	646187
1	3	1	1	-1	34	422	2	0	648045
4	1	0	0	-1	33	671	2	1	649537
4	1	0	0	-1	31	375	2	1	651219
1	3	1	1	-1	32	576	1	1	652706
1	3	1	1	-1	34	501	1	1	654240
2	4	1	1	-1	34	493	1	1	655705
1	4	0	0	1	53	499	1	1	657362
2	1	0	0	1	51	407	1	1	658731
1	1	0	0	1	51	439	1	1	660182
4	2	0	0	-1	31	407	2	1	661885
1	2	1	1	-1	32	407	1	1	663579
3	4	1	1	1	54	510	2	1	665016
1	4	0	0	1	53	789	1	1	667203
4	3	1	1	1	52	488	2	1	668852
1	3	1	1	-1	34	367	1	1	676398
1	3	1	1	-1	34	418	1	1	678266
4	3	1	1	1	54	296	1	0	679642
1	2	0	0	1	53	437	1	1	681323
2	2	1	1	-1	32	499	1	1	682997
4	2	0	0	-1	33	335	2	1	684158
1	2	1	1	-1	32	551	1	1	686066
1	4	1	1	-1	34	360	1	1	687605
4	4	0	0	-1	33	348	2	1	689175
2	4	1	1	-1	32	475	1	1	690563
2	4	0	0	1	53	440	1	1	692371
4	4	1	1	1	52	305	2	1	693918
3	4	0	0	-1	33	561	2	1	695417
4	3	1	1	1	52	464	2	1	697302
3	3	1	1	1	54	368	2	1	698502
3	2	0	0	-1	33	487	2	1	699843
1	2	1	1	-1	32	547	1	1	701445
3	3	1	1	1	54	277	2	1	702892
3	3	1	1	1	54	406	2	1	704276
2	2	0	0	1	53	401	2	0	705521
1	2	1	1	-1	32	478	1	1	706907
2	4	1	1	-1	34	356	1	1	708087
1	4	0	0	1	53	442	1	1	709835
2	4	1	1	-1	32	482	1	1	711672
4	4	0	0	-1	33	350	1	0	713498
4	1	0	0	-1	31	470	2	1	715072
1	1	0	0	1	51	596	1	1	716545
2	1	0	0	1	51	378	1	1	718116
1	1	0	0	1	51	391	1	1	719377
1	3	1	1	-1	32	391	1	1	720634
2	3	1	1	-1	34	405	2	0	722526
4	2	0	0	-1	33	560	2	1	724574
1	2	1	1	-1	32	394	1	1	726120
1	2	0	0	1	53	702	1	1	727767
4	2	1	1	1	52	406	2	1	729225
1	2	0	0	1	53	394	1	1	730970
3	2	1	1	1	52	539	2	1	732897
4	4	1	1	1	54	709	2	1	734726
2	4	0	0	1	53	392	1	1	736187
1	2	0	0	1	51	320	1	1	737707
4	2	1	1	1	52	450	2	1	739545
3	3	1	1	1	54	374	2	1	741224
3	3	1	1	1	54	436	2	1	743061
2	2	0	0	1	53	531	1	1	744732
3	2	1	1	1	52	365	2	1	746602
3	4	1	1	1	54	425	1	0	747925
1	4	0	0	1	53	453	2	0	749327
1	2	0	0	1	51	446	1	1	751141
4	2	1	1	1	52	346	2	1	752901
3	1	0	0	-1	33	447	2	1	754359
2	1	0	0	1	51	470	1	1	758850
2	2	0	0	1	51	488	2	0	760209
3	2	1	1	1	52	448	2	1	762119
3	3	1	1	1	54	305	2	1	763545
4	3	1	1	1	54	355	2	1	764765
2	2	0	0	1	53	492	1	1	766656
2	2	1	1	-1	32	391	1	1	768210
3	4	1	1	1	54	467	2	1	769952
3	4	0	0	-1	33	331	2	1	771671
4	2	0	0	-1	31	324	2	1	773437
4	2	1	1	1	52	515	2	1	775005
1	1	0	0	1	53	361	1	1	776687
1	1	0	0	1	51	355	1	1	777870
3	4	1	1	1	52	424	2	1	779193
1	4	0	0	1	53	469	1	1	780728
1	2	0	0	1	51	360	1	1	782508
3	2	1	1	1	52	347	2	1	783813
4	4	1	1	1	54	360	2	1	785176
2	4	0	0	1	53	436	1	1	786748
2	2	0	0	1	51	376	1	1	788550
4	2	1	1	1	52	413	2	1	790122
4	2	0	0	-1	33	387	2	1	791315
2	2	1	1	-1	32	485	1	1	792861
4	4	1	1	1	54	479	2	1	794425
1	4	0	0	1	53	562	1	1	796429
1	4	1	1	-1	32	372	1	1	797796
3	4	0	0	-1	33	435	2	1	799468
1	3	1	1	-1	32	443	1	1	800748
2	3	1	1	-1	34	371	2	0	802119
4	4	1	1	1	54	369	1	0	803680
2	4	0	0	1	53	446	1	1	805093
4	3	1	1	1	52	519	2	1	806794
2	3	1	1	-1	34	479	1	1	808329
2	4	1	1	-1	34	393	1	1	809946
1	4	0	0	1	53	329	2	0	811665
2	2	0	0	1	51	483	1	1	813132
3	2	1	1	1	52	380	2	1	814544
4	1	0	0	-1	33	681	2	1	816402
2	1	0	0	1	51	376	1	1	818274
3	4	1	1	1	52	423	2	1	820107
2	4	0	0	1	53	495	1	1	821851
1	2	0	0	1	51	372	1	1	823442
1	2	1	1	-1	32	449	1	1	825249
4	2	0	0	-1	33	532	2	1	827073
4	2	1	1	1	52	452	2	1	829027
2	4	1	1	-1	34	461	1	1	830868
4	4	0	0	-1	33	446	1	0	832691
2	4	1	1	-1	32	479	1	1	834321
2	4	0	0	1	53	395	1	1	835796
3	4	1	1	1	52	369	2	1	837373
3	4	0	0	-1	33	305	2	1	840990
