# Supplementary material for: Frequency Band-Specific Electrical Brain Stimulation Modulates Cognitive Control Processes
Source: PLoS One. 2015 Sep 25;10(9):e0138984. doi: 10.1371/journal.pone.0138984 (PMC4583279; doi:10.1371/journal.pone.0138984)
Supplement: S2 File — This zip archive contains the necessary Matlab code, SPSS syntax, SPSS data and raw logfile data to perform the analyses described in the paper. EEG data and Matlab code to extract peak frequencies are available upon request (joramvandriel@gmail.com). (ZIP) [file pone.0138984.s002.zip › S2_File/rawdata/alpha/pp29_simonA1_PRE-STIM_EEG.txt]

2	2	0	0	-1	31	546	1	1	7168
3	2	1	1	-1	32	514	2	1	8919
4	3	1	1	-1	34	570	1	0	10475
4	3	1	1	-1	34	563	2	1	12120
3	2	0	0	1	53	581	2	1	13895
4	2	1	1	-1	32	542	2	1	15531
2	3	1	1	1	54	593	1	1	17596
3	3	1	1	-1	34	476	2	1	18961
2	1	0	0	-1	33	674	1	1	20872
4	1	0	0	1	51	632	2	1	22450
3	2	0	0	1	51	624	2	1	24019
4	2	1	1	-1	32	522	2	1	25865
1	4	1	1	1	54	378	1	1	27177
3	4	0	0	1	53	535	2	1	28840
1	1	0	0	-1	31	631	1	1	30963
4	1	0	0	1	51	544	2	1	32777
3	3	1	1	-1	32	533	2	1	34169
3	3	1	1	-1	34	419	2	1	35491
2	2	0	0	-1	33	652	1	1	37307
2	2	1	1	1	52	427	1	1	39212
1	4	1	1	1	54	499	2	0	40755
4	4	0	0	1	53	798	2	1	42900
4	2	0	0	1	51	412	2	1	44132
3	2	1	1	-1	32	545	1	0	45842
1	3	1	1	1	54	619	1	1	47615
2	3	1	1	1	54	518	2	0	49304
2	1	0	0	-1	33	537	2	0	51250
4	1	0	0	1	51	747	2	1	52817
3	1	0	0	1	51	780	2	1	54933
4	1	0	0	1	51	572	2	1	56353
1	1	0	0	-1	31	543	1	1	57758
1	1	0	0	-1	31	433	1	1	59579
4	1	0	0	1	51	565	2	1	61084
3	1	0	0	1	51	397	2	1	62488
1	3	1	1	1	52	357	2	0	63986
1	3	1	1	1	54	573	1	1	66000
2	2	0	0	-1	33	556	1	1	67974
4	2	1	1	-1	32	622	2	1	69782
4	2	0	0	1	53	592	2	1	71456
2	2	1	1	1	52	437	1	1	73228
1	2	0	0	-1	33	721	1	1	75231
1	2	1	1	1	52	505	1	1	77000
3	3	1	1	-1	34	550	2	1	78886
3	3	1	1	-1	34	542	2	1	80834
4	4	1	1	-1	34	518	2	1	82540
3	4	0	0	1	53	548	2	1	84143
4	2	0	0	1	51	737	2	1	86341
1	2	1	1	1	52	513	1	1	88107
1	3	1	1	1	54	394	1	1	89874
3	3	1	1	-1	34	498	2	1	95538
1	1	0	0	-1	33	613	1	1	97614
1	1	0	0	-1	31	299	1	1	99180
4	4	1	1	-1	32	417	2	1	100631
2	4	0	0	-1	33	653	1	1	102655
1	3	1	1	1	52	624	1	1	104362
2	3	1	1	1	54	442	1	1	106067
1	3	1	1	1	54	595	1	1	107577
2	3	1	1	1	54	481	1	1	109023
3	1	0	0	1	53	544	2	1	110601
1	1	0	0	-1	31	601	1	1	112070
1	3	1	1	1	52	512	1	1	114072
4	3	1	1	-1	34	538	2	1	115900
1	4	1	1	1	54	433	1	1	117693
1	4	0	0	-1	33	411	1	1	119516
4	1	0	0	1	51	574	2	1	121044
1	1	0	0	-1	31	364	1	1	122393
3	2	0	0	1	51	628	2	1	124280
3	2	1	1	-1	32	283	1	0	125506
4	4	1	1	-1	34	684	2	1	127457
4	4	0	0	1	53	515	2	1	128852
3	4	1	1	-1	32	817	2	1	131150
3	4	0	0	1	53	382	2	1	132960
2	1	0	0	-1	31	528	1	1	134373
1	1	0	0	-1	31	504	2	0	135968
1	4	1	1	1	52	464	2	0	137281
2	4	0	0	-1	33	732	2	0	138974
4	2	0	0	1	51	794	2	1	141098
1	2	1	1	1	52	491	1	1	142421
1	3	1	1	1	54	499	1	1	144225
4	3	1	1	-1	34	565	2	1	145981
1	2	0	0	-1	33	530	1	1	147911
2	2	1	1	1	52	558	1	1	149741
4	4	1	1	-1	34	513	2	1	151714
1	4	0	0	-1	33	537	1	1	153383
2	3	1	1	1	52	620	1	1	155090
3	3	1	1	-1	34	502	2	1	156885
1	1	0	0	-1	33	572	1	1	158512
2	1	0	0	-1	31	434	1	1	160001
4	4	1	1	-1	32	494	2	1	161588
1	4	0	0	-1	33	531	1	1	163369
2	2	0	0	-1	31	455	2	0	164954
1	2	1	1	1	52	559	1	1	166900
2	2	0	0	-1	33	505	1	1	168764
3	2	1	1	-1	32	462	2	1	170537
3	3	1	1	-1	34	393	2	1	171992
1	3	1	1	1	54	404	1	1	173285
1	3	1	1	1	54	383	1	1	174669
4	3	1	1	-1	34	554	2	1	176551
1	4	1	1	1	54	328	1	1	178372
3	4	0	0	1	53	547	2	1	185071
1	1	0	0	-1	31	448	1	1	186834
4	1	0	0	1	51	469	2	1	188631
1	3	1	1	1	52	419	1	1	189887
2	3	1	1	1	54	519	1	1	191383
1	4	1	1	1	54	350	1	1	192649
2	4	0	0	-1	33	558	1	1	194306
1	1	0	0	-1	31	338	1	1	195815
3	1	0	0	1	51	499	2	1	197488
4	1	0	0	1	51	734	2	1	199358
2	1	0	0	-1	31	332	1	1	200609
1	4	1	1	1	52	453	1	1	201893
3	4	0	0	1	53	563	2	1	203567
4	4	1	1	-1	32	297	1	0	205031
1	4	0	0	-1	33	389	1	1	206829
1	4	1	1	1	52	444	1	1	208364
4	4	0	0	1	53	507	2	1	209774
1	3	1	1	1	52	487	1	1	211376
3	3	1	1	-1	34	557	2	1	213450
1	2	0	0	-1	33	520	1	1	215090
1	2	1	1	1	52	442	1	1	216998
3	4	1	1	-1	34	595	2	1	218598
2	4	0	0	-1	33	424	1	1	219882
3	2	0	0	1	51	484	2	1	221534
3	2	1	1	-1	32	543	2	1	223540
1	3	1	1	1	54	330	1	1	225327
4	3	1	1	-1	34	398	2	1	227108
4	1	0	0	1	53	377	2	1	228484
3	1	0	0	1	51	601	2	1	229960
4	4	1	1	-1	32	451	2	1	231578
4	4	0	0	1	53	330	2	1	233264
1	4	1	1	1	52	390	1	1	234816
2	4	0	0	-1	33	580	1	1	236282
4	1	0	0	1	51	603	2	1	237902
3	1	0	0	1	51	362	2	1	239709
3	4	1	1	-1	32	475	2	1	241169
2	4	0	0	-1	33	492	1	1	243132
4	4	1	1	-1	32	554	2	1	244982
4	4	0	0	1	53	518	2	1	246407
1	4	1	1	1	52	419	1	1	247944
1	4	0	0	-1	33	380	1	1	249406
2	1	0	0	-1	31	535	1	1	250895
4	1	0	0	1	51	537	2	1	252347
1	1	0	0	-1	31	451	1	1	254246
4	1	0	0	1	51	363	2	1	256105
1	4	1	1	1	52	603	1	1	258012
2	4	0	0	-1	33	506	1	1	259710
2	1	0	0	-1	31	342	1	1	260932
3	1	0	0	1	51	557	2	1	262837
1	3	1	1	1	52	511	1	1	264297
1	3	1	1	1	54	390	1	1	272873
3	2	0	0	1	53	555	2	1	274836
1	2	1	1	1	52	404	1	1	276714
4	1	0	0	1	53	585	2	1	278321
4	1	0	0	1	51	456	2	1	280079
3	3	1	1	-1	32	309	1	0	281539
1	3	1	1	1	54	520	1	1	283114
1	3	1	1	1	54	378	1	1	284989
3	3	1	1	-1	34	406	2	1	286882
3	1	0	0	1	53	390	2	1	288198
1	1	0	0	-1	31	381	1	1	289759
3	3	1	1	-1	32	325	1	0	290942
3	3	1	1	-1	34	0	0	0	294516
2	2	0	0	-1	33	626	1	1	295968
1	2	1	1	1	52	456	2	0	297643
4	1	0	0	1	53	576	2	1	299696
2	1	0	0	-1	31	369	1	1	301447
1	3	1	1	1	52	586	1	1	302911
2	3	1	1	1	54	402	1	1	304638
2	3	1	1	1	54	378	1	1	306027
4	3	1	1	-1	34	634	2	1	308094
4	3	1	1	-1	34	442	2	1	309821
1	3	1	1	1	54	521	1	1	311468
2	1	0	0	-1	33	372	1	1	312837
1	1	0	0	-1	31	397	1	1	314719
3	2	0	0	1	51	335	2	1	316318
1	2	1	1	1	52	301	2	0	317993
4	3	1	1	-1	34	669	2	1	319993
3	3	1	1	-1	34	440	2	1	321312
1	3	1	1	1	54	488	1	1	322736
2	3	1	1	1	54	407	1	1	324066
3	3	1	1	-1	34	439	2	1	325562
4	3	1	1	-1	34	474	2	1	327357
3	4	1	1	-1	34	293	1	0	328960
4	4	0	0	1	53	601	2	1	330513
3	1	0	0	1	51	339	2	1	332029
1	1	0	0	-1	31	482	1	1	333558
2	4	1	1	1	52	316	2	0	335315
2	4	0	0	-1	33	473	1	1	336878
3	3	1	1	-1	32	568	2	1	338485
2	3	1	1	1	54	402	1	1	340341
4	3	1	1	-1	34	543	2	1	341834
1	3	1	1	1	54	439	1	1	343089
3	2	0	0	1	53	565	2	1	344814
3	2	1	1	-1	32	517	2	1	346313
4	1	0	0	1	53	441	1	0	348042
1	1	0	0	-1	31	728	1	1	350113
3	1	0	0	1	51	506	2	1	351781
2	1	0	0	-1	31	417	1	1	353197
3	4	1	1	-1	32	390	1	0	354738
3	4	0	0	1	53	412	2	1	362125
1	3	1	1	1	52	459	1	1	363706
3	3	1	1	-1	34	432	2	1	365007
2	2	0	0	-1	33	532	1	1	366955
1	2	1	1	1	52	576	1	1	368917
3	1	0	0	1	53	635	2	1	370823
2	1	0	0	-1	31	355	1	1	372161
2	4	1	1	1	52	380	1	1	373411
1	4	0	0	-1	33	429	2	0	374681
1	4	1	1	1	52	530	1	1	376556
2	4	0	0	-1	33	486	1	1	378462
4	2	0	0	1	51	576	2	1	380058
4	2	1	1	-1	32	420	2	1	381323
3	2	0	0	1	53	477	2	1	382698
3	2	1	1	-1	32	538	2	1	384477
1	2	0	0	-1	33	433	1	1	386361
2	2	1	1	1	52	333	2	0	387936
4	4	1	1	-1	34	530	2	1	389657
3	4	0	0	1	53	447	2	1	391361
2	4	1	1	1	52	339	1	1	393198
1	4	0	0	-1	33	515	1	1	395005
1	4	1	1	1	52	495	1	1	397001
2	4	0	0	-1	33	490	1	1	398679
3	3	1	1	-1	32	455	2	1	400322
1	3	1	1	1	54	479	1	1	402136
1	3	1	1	1	54	340	1	1	403419
2	3	1	1	1	54	535	1	1	405383
3	2	0	0	1	53	594	2	1	407191
2	2	1	1	1	52	574	1	1	409108
4	2	0	0	1	53	628	2	1	410992
3	2	1	1	-1	32	370	1	0	412501
2	1	0	0	-1	33	424	1	1	413981
4	1	0	0	1	51	502	2	1	415565
4	3	1	1	-1	32	451	2	1	417475
2	3	1	1	1	54	380	1	1	419102
4	2	0	0	1	53	532	2	1	421098
1	2	1	1	1	52	416	1	1	422767
4	1	0	0	1	53	508	2	1	424451
1	1	0	0	-1	31	519	1	1	426382
1	4	1	1	1	52	430	1	1	427645
4	4	0	0	1	53	513	2	1	429438
4	4	1	1	-1	32	547	2	1	431313
1	4	0	0	-1	33	456	1	1	432839
4	1	0	0	1	51	421	2	1	434450
4	1	0	0	1	51	314	2	1	435751
1	2	0	0	-1	31	327	1	1	437362
2	2	1	1	1	52	291	2	0	438762
2	1	0	0	-1	33	388	1	1	440033
4	1	0	0	1	51	470	2	1	441942
3	3	1	1	-1	32	277	1	0	443258
2	3	1	1	1	54	456	1	1	449465
3	4	1	1	-1	34	466	2	1	451390
1	4	0	0	-1	33	389	1	1	452650
2	2	0	0	-1	31	542	1	1	454511
2	2	1	1	1	52	424	1	1	455960
3	4	1	1	-1	34	435	2	1	457633
1	4	0	0	-1	33	405	1	1	458936
3	4	1	1	-1	32	501	2	1	460736
4	4	0	0	1	53	369	1	0	461941
2	4	1	1	1	52	572	1	1	463551
2	4	0	0	-1	33	414	1	1	465369
3	2	0	0	1	51	382	2	1	466946
3	2	1	1	-1	32	468	2	1	468573
1	3	1	1	1	54	316	2	0	469778
3	3	1	1	-1	34	518	2	1	471490
1	2	0	0	-1	33	443	1	1	473027
4	2	1	1	-1	32	582	2	1	474922
2	1	0	0	-1	33	485	1	1	476750
2	1	0	0	-1	31	377	1	1	478096
3	4	1	1	-1	32	474	2	1	479638
3	4	0	0	1	53	341	1	0	480970
2	1	0	0	-1	31	556	1	1	482919
1	1	0	0	-1	31	557	1	1	484805
1	4	1	1	1	52	497	1	1	486311
4	4	0	0	1	53	469	2	1	488112
1	4	1	1	1	52	390	2	0	489777
3	4	0	0	1	53	488	2	1	491690
3	4	1	1	-1	32	459	2	1	493335
2	4	0	0	-1	33	342	1	1	494601
3	2	0	0	1	51	555	2	1	496283
2	2	1	1	1	52	467	1	1	498052
4	1	0	0	1	53	521	2	1	499980
2	1	0	0	-1	31	333	1	1	501636
1	2	0	0	-1	31	531	1	1	503186
3	2	1	1	-1	32	556	2	1	504637
4	3	1	1	-1	34	558	2	1	506585
1	3	1	1	1	54	450	1	1	508091
1	3	1	1	1	54	387	1	1	509684
4	3	1	1	-1	34	608	1	0	511450
2	3	1	1	1	54	435	1	1	513034
4	3	1	1	-1	34	497	2	1	514897
4	1	0	0	1	53	763	1	0	516582
1	1	0	0	-1	31	480	1	1	518058
3	2	0	0	1	51	917	1	0	519808
4	2	1	1	-1	32	667	1	0	521334
2	2	0	0	-1	33	791	1	1	523577
2	2	1	1	1	52	592	1	1	525143
3	1	0	0	1	53	532	2	1	527168
3	1	0	0	1	51	344	2	1	528614
4	3	1	1	-1	32	764	2	1	530774
4	3	1	1	-1	34	439	2	1	538150
1	3	1	1	1	54	442	1	1	539931
4	3	1	1	-1	34	346	1	0	541372
1	2	0	0	-1	33	450	1	1	543105
1	2	1	1	1	52	427	1	1	544469
4	1	0	0	1	53	448	2	1	546144
4	1	0	0	1	51	334	2	1	547962
3	3	1	1	-1	32	600	2	1	549444
3	3	1	1	-1	34	733	2	1	551428
1	2	0	0	-1	33	523	1	1	553036
1	2	1	1	1	52	464	1	1	554319
2	3	1	1	1	54	556	1	1	556109
1	3	1	1	1	54	354	1	1	557378
4	2	0	0	1	53	613	2	1	559100
4	2	1	1	-1	32	476	2	1	560905
2	4	1	1	1	54	397	1	1	562428
3	4	0	0	1	53	518	2	1	563962
4	4	1	1	-1	32	630	2	1	565515
2	4	0	0	-1	33	432	1	1	567110
1	1	0	0	-1	31	550	1	1	568571
2	1	0	0	-1	31	295	1	1	569995
3	1	0	0	1	51	390	2	1	571462
3	1	0	0	1	51	311	2	1	572806
4	2	0	0	1	51	373	1	0	574319
4	2	1	1	-1	32	252	1	0	575435
3	3	1	1	-1	34	429	2	1	577279
4	3	1	1	-1	34	354	2	1	578669
3	1	0	0	1	53	363	1	0	580090
3	1	0	0	1	51	500	2	1	581538
2	2	0	0	-1	31	590	1	1	583321
2	2	1	1	1	52	674	1	1	585220
4	3	1	1	-1	34	640	2	1	587318
3	3	1	1	-1	34	421	2	1	588974
1	2	0	0	-1	33	505	1	1	590471
4	2	1	1	-1	32	700	2	1	592538
1	4	1	1	1	54	414	1	1	594447
1	4	0	0	-1	33	319	1	1	595777
4	2	0	0	1	51	403	2	1	597272
3	2	1	1	-1	32	459	2	1	598575
4	1	0	0	1	53	461	2	1	600214
1	1	0	0	-1	31	457	2	0	601829
1	1	0	0	-1	31	405	1	1	603328
4	1	0	0	1	51	516	2	1	604897
3	3	1	1	-1	32	845	2	1	606664
2	3	1	1	1	54	380	1	1	608516
4	2	0	0	1	53	494	2	1	610283
3	2	1	1	-1	32	491	2	1	611739
2	4	1	1	1	54	347	1	1	613184
2	4	0	0	-1	33	481	1	1	614718
3	2	0	0	1	51	445	2	1	616421
2	2	1	1	1	52	377	2	0	621748
1	1	0	0	-1	33	536	1	1	623581
4	1	0	0	1	51	519	2	1	624983
3	3	1	1	-1	32	831	2	1	626742
4	3	1	1	-1	34	397	2	1	628070
2	2	0	0	-1	33	428	1	1	629533
1	2	1	1	1	52	593	1	1	631274
4	2	0	0	1	53	812	2	1	633087
1	2	1	1	1	52	440	1	1	634865
4	4	1	1	-1	34	532	2	1	636657
2	4	0	0	-1	33	406	1	1	638092
3	3	1	1	-1	32	488	2	1	639732
1	3	1	1	1	54	400	1	1	641531
1	1	0	0	-1	33	303	1	1	643036
2	1	0	0	-1	31	374	1	1	644791
2	1	0	0	-1	31	379	1	1	646370
4	1	0	0	1	51	395	2	1	647725
2	3	1	1	1	52	499	1	1	649123
4	3	1	1	-1	34	537	2	1	650506
3	4	1	1	-1	34	442	1	0	652201
1	4	0	0	-1	33	690	1	1	654252
4	1	0	0	1	51	525	2	1	656172
3	1	0	0	1	51	429	2	1	657825
1	3	1	1	1	52	511	1	1	659704
4	3	1	1	-1	34	745	2	1	661947
1	4	1	1	1	54	433	1	1	663295
3	4	0	0	1	53	716	2	1	664866
4	3	1	1	-1	32	519	2	1	666686
3	3	1	1	-1	34	468	2	1	668347
1	3	1	1	1	54	365	1	1	670087
3	3	1	1	-1	34	606	2	1	672157
2	3	1	1	1	54	398	1	1	673692
4	3	1	1	-1	34	573	2	1	675680
4	2	0	0	1	53	402	2	1	677201
2	2	1	1	1	52	465	1	1	679116
1	2	0	0	-1	33	581	1	1	680822
2	2	1	1	1	52	663	1	1	682854
1	1	0	0	-1	33	447	1	1	684234
2	1	0	0	-1	31	468	1	1	685735
1	4	1	1	1	52	535	1	1	687536
1	4	0	0	-1	33	271	1	1	689191
4	3	1	1	-1	32	418	1	0	690473
2	3	1	1	1	54	0	0	0	693899
1	2	0	0	-1	33	644	1	1	696057
1	2	1	1	1	52	427	1	1	697792
3	2	0	0	1	53	422	2	1	699510
2	2	1	1	1	52	419	1	1	701170
4	3	1	1	-1	34	1000	2	1	703430
3	3	1	1	-1	34	680	2	1	705445
1	1	0	0	-1	33	514	1	1	707032
1	1	0	0	-1	31	430	1	1	712098
4	1	0	0	1	51	547	2	1	713915
3	1	0	0	1	51	462	2	1	715567
4	1	0	0	1	51	421	1	0	717484
1	1	0	0	-1	31	420	1	1	719324
2	4	1	1	1	52	613	1	1	721015
1	4	0	0	-1	33	407	1	1	722643
3	1	0	0	1	51	472	2	1	724127
2	1	0	0	-1	31	401	1	1	725526
2	2	0	0	-1	31	391	1	1	726958
1	2	1	1	1	52	508	1	1	728839
2	2	0	0	-1	33	358	1	1	730391
1	2	1	1	1	52	526	1	1	732137
4	2	0	0	1	53	592	2	1	734171
4	2	1	1	-1	32	439	2	1	735901
1	1	0	0	-1	33	614	1	1	737725
1	1	0	0	-1	31	280	1	1	739431
4	4	1	1	-1	32	438	2	1	741250
1	4	0	0	-1	33	390	1	1	742784
2	1	0	0	-1	31	318	1	1	744411
2	1	0	0	-1	31	316	1	1	745677
3	4	1	1	-1	32	466	2	1	747248
2	4	0	0	-1	33	596	1	1	749055
4	2	0	0	1	51	553	2	1	750913
3	2	1	1	-1	32	469	2	1	752892
1	3	1	1	1	54	398	1	1	754796
3	3	1	1	-1	34	366	2	1	756427
1	1	0	0	-1	33	315	1	1	757991
4	1	0	0	1	51	472	2	1	759749
2	3	1	1	1	52	501	1	1	761186
3	3	1	1	-1	34	406	2	1	762994
3	4	1	1	-1	34	391	2	1	764483
1	4	0	0	-1	33	413	1	1	765769
3	2	0	0	1	51	439	1	0	767212
2	2	1	1	1	52	478	1	1	768775
1	4	1	1	1	54	380	2	0	770040
1	4	0	0	-1	33	662	1	1	772194
4	2	0	0	1	51	515	2	1	773950
2	2	1	1	1	52	497	1	1	775942
3	4	1	1	-1	34	428	2	1	777648
1	4	0	0	-1	33	431	1	1	779112
2	3	1	1	1	52	370	2	0	780781
2	3	1	1	1	54	397	1	1	782014
3	3	1	1	-1	34	500	2	1	783374
1	3	1	1	1	54	383	1	1	784658
2	4	1	1	1	54	367	1	1	786287
1	4	0	0	-1	33	509	1	1	787619
4	1	0	0	1	51	517	2	1	789143
4	1	0	0	1	51	371	2	1	790747
3	4	1	1	-1	32	318	1	0	792137
1	4	0	0	-1	33	363	1	1	798751
2	2	0	0	-1	31	463	1	1	800404
3	2	1	1	-1	32	417	2	1	801690
1	4	1	1	1	54	425	1	1	803241
4	4	0	0	1	53	564	2	1	804743
4	1	0	0	1	51	329	2	1	806306
1	1	0	0	-1	31	530	1	1	807740
1	3	1	1	1	52	380	1	1	809196
4	3	1	1	-1	34	497	2	1	810717
3	2	0	0	1	53	543	2	1	812728
1	2	1	1	1	52	452	1	1	814388
1	3	1	1	1	54	312	1	1	815925
3	3	1	1	-1	34	368	2	1	817564
2	4	1	1	1	54	505	1	1	818918
1	4	0	0	-1	33	521	1	1	820382
4	2	0	0	1	51	613	2	1	822199
4	2	1	1	-1	32	415	2	1	823749
1	1	0	0	-1	33	434	1	1	825477
2	1	0	0	-1	31	585	1	1	827524
2	4	1	1	1	52	298	2	0	828979
1	4	0	0	-1	33	533	1	1	830418
1	4	1	1	1	52	411	1	1	832130
2	4	0	0	-1	33	395	1	1	833576
2	3	1	1	1	52	426	1	1	835462
3	3	1	1	-1	34	529	2	1	837068
4	2	0	0	1	53	591	2	1	838987
1	2	1	1	1	52	554	1	1	840824
2	1	0	0	-1	33	409	1	1	842686
2	1	0	0	-1	31	353	1	1	844053
1	4	1	1	1	52	441	1	1	845836
2	4	0	0	-1	33	344	1	1	847240
4	1	0	0	1	51	737	2	1	849272
2	1	0	0	-1	31	376	1	1	850619
3	1	0	0	1	51	440	1	0	852307
3	1	0	0	1	51	398	2	1	853805
2	4	1	1	1	52	565	1	1	855866
1	4	0	0	-1	33	528	1	1	857531
4	3	1	1	-1	32	549	2	1	859558
1	3	1	1	1	54	439	1	1	861267
4	2	0	0	1	53	555	2	1	863017
2	2	1	1	1	52	454	1	1	864313
4	2	0	0	1	53	575	2	1	865881
2	2	1	1	1	52	561	1	1	867479
4	3	1	1	-1	34	535	2	1	869069
2	3	1	1	1	54	336	1	1	870901
4	1	0	0	1	53	406	1	0	872565
2	1	0	0	-1	31	640	1	1	874369
4	1	0	0	1	51	448	2	1	875942
3	1	0	0	1	51	703	2	1	877708
4	2	0	0	1	51	479	1	0	879285
2	2	1	1	1	52	367	1	1	885174
