# Supplementary material for: Frequency Band-Specific Electrical Brain Stimulation Modulates Cognitive Control Processes
Source: PLoS One. 2015 Sep 25;10(9):e0138984. doi: 10.1371/journal.pone.0138984 (PMC4583279; doi:10.1371/journal.pone.0138984)
Supplement: S2 File — This zip archive contains the necessary Matlab code, SPSS syntax, SPSS data and raw logfile data to perform the analyses described in the paper. EEG data and Matlab code to extract peak frequencies are available upon request (joramvandriel@gmail.com). (ZIP) [file pone.0138984.s002.zip › S2_File/rawdata/alpha/pp29_simonB1_STIM.txt]

3	2	0	0	1	51	632	2	1	5891
1	2	1	1	1	52	418	1	1	7377
4	2	0	0	1	53	489	2	1	9108
3	2	1	1	-1	32	380	2	1	10767
3	3	1	1	-1	34	303	2	1	12188
2	3	1	1	1	54	477	1	1	14000
2	4	1	1	1	54	349	1	1	15570
3	4	0	0	1	53	325	2	1	16915
4	1	0	0	1	51	423	1	0	18535
4	1	0	0	1	51	388	2	1	19930
1	3	1	1	1	52	458	1	1	21838
1	3	1	1	1	54	374	1	1	23553
4	2	0	0	1	53	367	2	1	25220
4	2	1	1	-1	32	383	2	1	26514
2	3	1	1	1	54	453	1	1	28080
1	3	1	1	1	54	419	2	0	29726
2	1	0	0	-1	33	380	2	0	31039
1	1	0	0	-1	31	542	1	1	32722
1	3	1	1	1	52	414	1	1	34479
2	3	1	1	1	54	391	1	1	35951
4	3	1	1	-1	34	510	2	1	37729
4	3	1	1	-1	34	380	2	1	38989
2	4	1	1	1	54	378	1	1	40717
1	4	0	0	-1	33	438	1	1	42483
2	3	1	1	1	52	638	1	1	44429
3	3	1	1	-1	34	471	2	1	45927
3	1	0	0	1	53	395	2	1	47644
2	1	0	0	-1	31	673	1	1	49280
2	2	0	0	-1	31	604	1	1	51273
1	2	1	1	1	52	516	1	1	52931
2	2	0	0	-1	33	435	1	1	54234
2	2	1	1	1	52	426	1	1	56129
1	4	1	1	1	54	384	1	1	57479
2	4	0	0	-1	33	401	1	1	58955
3	1	0	0	1	51	661	2	1	60599
2	1	0	0	-1	31	392	1	1	62401
3	4	1	1	-1	32	444	2	1	64215
3	4	0	0	1	53	366	2	1	65849
1	4	1	1	1	52	584	1	1	67642
1	4	0	0	-1	33	398	1	1	69065
2	2	0	0	-1	31	653	1	1	71148
2	2	1	1	1	52	368	1	1	72467
3	4	1	1	-1	34	431	2	1	73740
4	4	0	0	1	53	523	2	1	75534
4	2	0	0	1	51	321	2	1	77176
3	2	1	1	-1	32	396	2	1	78901
4	4	1	1	-1	34	481	2	1	80666
3	4	0	0	1	53	467	2	1	81998
1	1	0	0	-1	31	385	1	1	83366
2	1	0	0	-1	31	501	1	1	89218
2	3	1	1	1	52	430	1	1	90468
3	3	1	1	-1	34	450	2	1	91846
4	2	0	0	1	53	587	2	1	93309
4	2	1	1	-1	32	406	2	1	94620
1	4	1	1	1	54	480	1	1	95928
2	4	0	0	-1	33	431	1	1	97345
4	4	1	1	-1	32	496	2	1	98902
1	4	0	0	-1	33	526	1	1	100769
2	2	0	0	-1	31	561	1	1	102524
3	2	1	1	-1	32	432	2	1	103805
2	3	1	1	1	54	510	1	1	105132
4	3	1	1	-1	34	694	2	1	107333
3	1	0	0	1	53	586	2	1	108751
2	1	0	0	-1	31	399	1	1	110536
3	1	0	0	1	51	453	2	1	112076
4	1	0	0	1	51	369	2	1	113502
3	4	1	1	-1	32	432	2	1	114875
1	4	0	0	-1	33	672	1	1	117032
2	4	1	1	1	52	404	1	1	118412
1	4	0	0	-1	33	437	1	1	119993
3	4	1	1	-1	32	453	2	1	121712
2	4	0	0	-1	33	514	1	1	123148
3	4	1	1	-1	32	444	2	1	124767
3	4	0	0	1	53	319	2	1	126149
2	2	0	0	-1	31	453	1	1	127609
1	2	1	1	1	52	470	1	1	129545
2	2	0	0	-1	33	462	1	1	131226
4	2	1	1	-1	32	377	1	0	132626
3	1	0	0	1	53	448	2	1	134577
1	1	0	0	-1	31	594	1	1	136131
1	1	0	0	-1	31	374	1	1	137443
4	1	0	0	1	51	532	2	1	139153
2	4	1	1	1	52	484	1	1	140890
1	4	0	0	-1	33	507	1	1	142808
1	2	0	0	-1	31	306	1	1	143945
4	2	1	1	-1	32	495	2	1	145579
2	4	1	1	1	54	505	1	1	146999
3	4	0	0	1	53	681	2	1	148633
1	3	1	1	1	52	661	1	1	150548
4	3	1	1	-1	34	474	2	1	152220
2	3	1	1	1	54	415	1	1	154063
1	3	1	1	1	54	421	1	1	155418
1	1	0	0	-1	33	627	1	1	157180
3	1	0	0	1	51	604	2	1	158843
1	1	0	0	-1	31	423	1	1	160584
4	1	0	0	1	51	485	2	1	162052
4	3	1	1	-1	32	425	2	1	163714
2	3	1	1	1	54	545	1	1	165434
2	2	0	0	-1	33	332	1	1	167023
1	2	1	1	1	52	544	1	1	172635
3	4	1	1	-1	34	432	2	1	174246
4	4	0	0	1	53	430	1	0	175860
3	2	0	0	1	51	468	1	0	177727
1	2	1	1	1	52	411	1	1	179136
2	4	1	1	1	54	508	1	1	180686
2	4	0	0	-1	33	403	1	1	182195
3	4	1	1	-1	32	450	2	1	183934
3	4	0	0	1	53	380	2	1	185582
1	2	0	0	-1	31	382	1	1	187311
2	2	1	1	1	52	497	1	1	188638
1	1	0	0	-1	33	660	1	1	190157
2	1	0	0	-1	31	482	1	1	191652
4	3	1	1	-1	32	488	2	1	193481
3	3	1	1	-1	34	437	2	1	194942
1	3	1	1	1	54	347	1	1	196164
1	3	1	1	1	54	374	1	1	197396
4	1	0	0	1	53	571	2	1	199140
3	1	0	0	1	51	612	2	1	200783
2	2	0	0	-1	31	498	1	1	202289
3	2	1	1	-1	32	416	2	1	203954
1	1	0	0	-1	33	381	1	1	205491
1	1	0	0	-1	31	298	1	1	206812
2	2	0	0	-1	31	317	1	1	208268
3	2	1	1	-1	32	548	2	1	209870
4	1	0	0	1	53	531	2	1	211423
3	1	0	0	1	51	530	2	1	213030
2	1	0	0	-1	31	325	1	1	214656
3	1	0	0	1	51	301	2	1	216442
1	1	0	0	-1	31	366	1	1	218048
1	1	0	0	-1	31	291	1	1	219685
3	2	0	0	1	51	308	2	1	221463
2	2	1	1	1	52	470	1	1	223401
2	2	0	0	-1	33	324	1	1	224654
3	2	1	1	-1	32	400	2	1	226491
3	4	1	1	-1	34	370	2	1	227686
2	4	0	0	-1	33	440	1	1	229091
1	1	0	0	-1	31	510	1	1	230679
4	1	0	0	1	51	319	2	1	232218
4	1	0	0	1	51	263	2	1	233930
2	1	0	0	-1	31	324	1	1	235748
1	2	0	0	-1	31	440	1	1	237402
2	2	1	1	1	52	556	1	1	238800
2	2	0	0	-1	33	458	1	1	240549
4	2	1	1	-1	32	340	1	0	241706
3	4	1	1	-1	34	592	2	1	243146
1	4	0	0	-1	33	474	1	1	244965
2	3	1	1	1	52	516	1	1	246380
3	3	1	1	-1	34	526	2	1	247976
1	3	1	1	1	54	525	1	1	249517
1	3	1	1	1	54	365	1	1	254534
2	1	0	0	-1	33	407	1	1	256317
3	1	0	0	1	51	359	2	1	257616
1	1	0	0	-1	31	399	1	1	258929
3	1	0	0	1	51	527	2	1	260803
1	2	0	0	-1	31	375	1	1	262345
3	2	1	1	-1	32	516	2	1	263727
4	4	1	1	-1	34	484	2	1	265351
1	4	0	0	-1	33	397	1	1	267063
2	1	0	0	-1	31	329	1	1	268568
3	1	0	0	1	51	328	2	1	270330
3	1	0	0	1	51	289	2	1	271438
2	1	0	0	-1	31	383	1	1	272890
4	4	1	1	-1	32	318	1	0	274132
3	4	0	0	1	53	473	2	1	275831
1	3	1	1	1	52	503	1	1	277826
2	3	1	1	1	54	419	1	1	279497
4	4	1	1	-1	34	335	2	1	280703
3	4	0	0	1	53	505	2	1	282199
3	4	1	1	-1	32	434	2	1	283747
2	4	0	0	-1	33	456	1	1	285679
4	2	0	0	1	51	463	1	0	287254
3	2	1	1	-1	32	493	2	1	289026
1	1	0	0	-1	33	414	1	1	290809
4	1	0	0	1	51	454	2	1	292393
3	1	0	0	1	51	353	2	1	293758
1	1	0	0	-1	31	363	1	1	295609
4	1	0	0	1	51	552	2	1	297159
2	1	0	0	-1	31	656	1	1	299209
2	4	1	1	1	52	463	1	1	300974
3	4	0	0	1	53	463	2	1	302526
1	4	1	1	1	52	435	1	1	304094
1	4	0	0	-1	33	360	1	1	305600
4	1	0	0	1	51	335	2	1	307242
3	1	0	0	1	51	546	2	1	308977
1	2	0	0	-1	31	346	1	1	310695
1	2	1	1	1	52	461	1	1	312208
3	4	1	1	-1	34	400	2	1	313716
1	4	0	0	-1	33	454	1	1	315461
2	1	0	0	-1	31	350	1	1	316849
4	1	0	0	1	51	490	2	1	318336
3	3	1	1	-1	32	514	2	1	320052
1	3	1	1	1	54	381	1	1	321415
3	2	0	0	1	53	528	2	1	323209
1	2	1	1	1	52	418	1	1	324773
1	2	0	0	-1	33	357	1	1	326219
4	2	1	1	-1	32	392	2	1	327983
3	4	1	1	-1	34	406	1	0	329872
1	4	0	0	-1	33	372	1	1	331290
2	1	0	0	-1	31	521	1	1	332732
1	1	0	0	-1	31	375	1	1	336940
1	1	0	0	-1	31	411	1	1	338564
4	1	0	0	1	51	273	2	1	339892
3	3	1	1	-1	32	452	2	1	341197
3	3	1	1	-1	34	376	2	1	342836
2	4	1	1	1	54	416	1	1	344207
1	4	0	0	-1	33	626	1	1	345941
2	3	1	1	1	52	416	1	1	347467
4	3	1	1	-1	34	602	2	1	349303
4	3	1	1	-1	34	348	2	1	351039
1	3	1	1	1	54	374	1	1	352640
1	1	0	0	-1	33	449	1	1	353946
3	1	0	0	1	51	555	2	1	355545
1	3	1	1	1	52	452	1	1	357224
3	3	1	1	-1	34	552	2	1	358717
4	2	0	0	1	53	436	1	0	360410
3	2	1	1	-1	32	430	2	1	362279
2	4	1	1	1	54	441	1	1	364007
2	4	0	0	-1	33	355	1	1	365536
3	3	1	1	-1	32	420	2	1	366890
2	3	1	1	1	54	426	1	1	368570
3	2	0	0	1	53	405	2	1	370460
2	2	1	1	1	52	412	1	1	371995
2	3	1	1	1	54	429	1	1	373329
1	3	1	1	1	54	518	1	1	374985
1	4	1	1	1	54	401	1	1	376332
4	4	0	0	1	53	435	2	1	378092
2	3	1	1	1	52	409	1	1	379988
3	3	1	1	-1	34	522	2	1	381389
3	4	1	1	-1	34	381	2	1	382971
2	4	0	0	-1	33	561	1	1	384741
3	1	0	0	1	51	359	2	1	386425
2	1	0	0	-1	31	328	1	1	387842
1	2	0	0	-1	31	568	1	1	389293
3	2	1	1	-1	32	361	2	1	390578
2	3	1	1	1	54	401	1	1	392278
2	3	1	1	1	54	345	1	1	393446
4	2	0	0	1	53	559	2	1	395346
2	2	1	1	1	52	495	1	1	396781
3	3	1	1	-1	34	495	2	1	398631
3	3	1	1	-1	34	408	2	1	400164
2	3	1	1	1	54	417	1	1	402045
1	3	1	1	1	54	537	1	1	403471
3	2	0	0	1	53	477	2	1	404962
3	2	1	1	-1	32	439	2	1	406565
4	1	0	0	1	53	580	2	1	408072
4	1	0	0	1	51	548	2	1	409754
3	2	0	0	1	51	453	2	1	411078
2	2	1	1	1	52	417	1	1	412637
4	4	1	1	-1	34	485	2	1	414297
1	4	0	0	-1	33	714	1	1	419420
2	2	0	0	-1	31	394	1	1	421145
1	2	1	1	1	52	328	2	0	422457
1	1	0	0	-1	33	450	1	1	423837
4	1	0	0	1	51	438	2	1	425481
3	2	0	0	1	51	423	2	1	427031
4	2	1	1	-1	32	582	2	1	428878
3	4	1	1	-1	34	367	2	1	430400
2	4	0	0	-1	33	400	2	0	432172
2	4	1	1	1	52	403	1	1	433860
4	4	0	0	1	53	600	2	1	435441
1	4	1	1	1	52	472	1	1	437335
2	4	0	0	-1	33	501	1	1	439019
3	1	0	0	1	51	479	2	1	440459
1	1	0	0	-1	31	360	1	1	441855
2	3	1	1	1	52	544	1	1	443611
4	3	1	1	-1	34	492	2	1	444991
3	2	0	0	1	53	565	2	1	446938
2	2	1	1	1	52	426	1	1	448264
4	4	1	1	-1	34	667	2	1	450115
1	4	0	0	-1	33	452	1	1	451389
3	3	1	1	-1	32	704	2	1	453169
3	3	1	1	-1	34	410	2	1	454475
2	2	0	0	-1	33	416	1	1	456263
3	2	1	1	-1	32	455	2	1	457877
3	4	1	1	-1	34	405	2	1	459247
2	4	0	0	-1	33	525	1	1	460870
1	2	0	0	-1	31	685	1	1	462975
2	2	1	1	1	52	515	1	1	464599
4	1	0	0	1	53	504	2	1	466218
2	1	0	0	-1	31	408	1	1	468086
3	2	0	0	1	51	493	2	1	469450
4	2	1	1	-1	32	610	2	1	471312
4	1	0	0	1	53	423	2	1	472627
1	1	0	0	-1	31	698	1	1	474715
4	4	1	1	-1	32	563	2	1	476473
2	4	0	0	-1	33	410	1	1	478202
3	4	1	1	-1	32	447	2	1	479876
3	4	0	0	1	53	456	2	1	481383
2	2	0	0	-1	31	410	1	1	482846
2	2	1	1	1	52	383	1	1	484487
3	1	0	0	1	53	589	2	1	485937
4	1	0	0	1	51	449	1	0	487759
1	3	1	1	1	52	701	1	1	489603
4	3	1	1	-1	34	766	2	1	491385
3	3	1	1	-1	34	425	2	1	493026
4	3	1	1	-1	34	374	2	1	494377
2	4	1	1	1	54	421	1	1	495993
4	4	0	0	1	53	685	2	1	498053
3	3	1	1	-1	32	430	2	1	499871
4	3	1	1	-1	34	436	2	1	505413
1	2	0	0	-1	33	520	1	1	506856
3	2	1	1	-1	32	536	2	1	508572
2	4	1	1	1	54	376	1	1	510406
1	4	0	0	-1	33	549	1	1	511981
3	1	0	0	1	51	530	2	1	513724
1	1	0	0	-1	31	401	2	0	515485
1	3	1	1	1	52	399	1	1	516897
4	3	1	1	-1	34	503	2	1	518887
2	2	0	0	-1	33	420	1	1	520449
1	2	1	1	1	52	463	1	1	521853
1	3	1	1	1	54	417	1	1	523745
3	3	1	1	-1	34	503	2	1	525526
1	2	0	0	-1	33	405	1	1	526953
1	2	1	1	1	52	376	1	1	528502
3	1	0	0	1	53	508	2	1	530300
1	1	0	0	-1	31	479	1	1	532118
1	3	1	1	1	52	456	1	1	533453
2	3	1	1	1	54	585	1	1	535109
4	2	0	0	1	53	570	2	1	536600
2	2	1	1	1	52	508	1	1	538420
2	4	1	1	1	54	351	1	1	539783
4	4	0	0	1	53	615	2	1	541305
2	1	0	0	-1	31	495	1	1	542776
1	1	0	0	-1	31	337	1	1	544610
2	1	0	0	-1	31	454	1	1	545882
4	1	0	0	1	51	602	2	1	547914
2	1	0	0	-1	31	306	1	1	549425
3	1	0	0	1	51	426	2	1	550709
4	3	1	1	-1	32	341	1	0	552134
1	3	1	1	1	54	516	1	1	553614
2	4	1	1	1	54	434	1	1	555057
1	4	0	0	-1	33	463	1	1	556898
4	1	0	0	1	51	617	2	1	558425
1	1	0	0	-1	31	501	1	1	560086
3	3	1	1	-1	32	657	2	1	562044
1	3	1	1	1	54	419	1	1	563520
3	4	1	1	-1	34	438	2	1	564861
3	4	0	0	1	53	403	2	1	566712
2	1	0	0	-1	31	414	1	1	568016
2	1	0	0	-1	31	605	1	1	570000
4	1	0	0	1	51	527	2	1	571813
1	1	0	0	-1	31	449	1	1	573112
3	3	1	1	-1	32	424	1	0	574796
1	3	1	1	1	54	441	1	1	576458
2	1	0	0	-1	33	472	1	1	577874
3	1	0	0	1	51	388	2	1	579546
1	1	0	0	-1	31	411	1	1	580983
3	1	0	0	1	51	481	2	1	582268
1	3	1	1	1	52	513	1	1	584054
3	3	1	1	-1	34	423	2	1	587669
4	3	1	1	-1	34	615	2	1	589458
3	3	1	1	-1	34	349	2	1	591239
3	3	1	1	-1	34	363	2	1	592984
4	3	1	1	-1	34	376	1	0	594493
3	4	1	1	-1	34	440	2	1	596267
3	4	0	0	1	53	499	2	1	598167
2	2	0	0	-1	31	524	1	1	600095
4	2	1	1	-1	32	501	2	1	602062
2	1	0	0	-1	33	630	1	1	603557
3	1	0	0	1	51	455	2	1	605340
4	3	1	1	-1	32	492	2	1	606862
2	3	1	1	1	54	528	1	1	608747
3	2	0	0	1	53	548	2	1	610545
3	2	1	1	-1	32	412	2	1	611964
2	3	1	1	1	54	431	1	1	613345
4	3	1	1	-1	34	491	2	1	615002
4	4	1	1	-1	34	488	2	1	616556
2	4	0	0	-1	33	596	1	1	618176
1	4	1	1	1	52	574	1	1	619606
2	4	0	0	-1	33	618	1	1	621132
2	3	1	1	1	52	651	1	1	623041
1	3	1	1	1	54	547	1	1	624884
4	3	1	1	-1	34	703	2	1	626860
4	3	1	1	-1	34	345	2	1	628660
3	4	1	1	-1	34	434	2	1	630408
4	4	0	0	1	53	639	1	0	632199
2	4	1	1	1	52	378	1	1	633445
3	4	0	0	1	53	589	2	1	635104
1	2	0	0	-1	31	571	1	1	636538
3	2	1	1	-1	32	523	2	1	637959
4	1	0	0	1	53	592	2	1	639364
3	1	0	0	1	51	376	2	1	640940
3	3	1	1	-1	32	409	2	1	642648
2	3	1	1	1	54	450	1	1	644303
3	4	1	1	-1	34	460	2	1	645900
4	4	0	0	1	53	706	2	1	647650
1	2	0	0	-1	31	420	1	1	648992
3	2	1	1	-1	32	488	2	1	650437
2	4	1	1	1	54	402	1	1	651748
3	4	0	0	1	53	501	2	1	653413
2	3	1	1	1	52	412	1	1	654917
1	3	1	1	1	54	429	2	0	656163
4	3	1	1	-1	34	566	2	1	657868
2	3	1	1	1	54	455	1	1	659308
1	2	0	0	-1	33	443	1	1	660662
3	2	1	1	-1	32	493	2	1	662478
3	4	1	1	-1	34	363	2	1	664246
2	4	0	0	-1	33	519	1	1	666187
2	1	0	0	-1	31	391	1	1	667443
3	1	0	0	1	51	489	2	1	671710
1	3	1	1	1	52	488	1	1	673498
1	3	1	1	1	54	488	1	1	674994
3	2	0	0	1	53	356	2	1	676771
4	2	1	1	-1	32	516	2	1	678439
1	3	1	1	1	54	339	1	1	679827
2	3	1	1	1	54	376	1	1	681702
2	1	0	0	-1	33	311	1	1	683209
3	1	0	0	1	51	361	2	1	684723
4	2	0	0	1	51	456	1	0	686156
4	2	1	1	-1	32	748	2	1	687930
3	3	1	1	-1	34	422	2	1	689292
4	3	1	1	-1	34	383	2	1	690954
4	1	0	0	1	53	475	2	1	692687
2	1	0	0	-1	31	389	1	1	694536
1	2	0	0	-1	31	524	2	0	696238
2	2	1	1	1	52	449	1	1	698063
3	3	1	1	-1	34	464	2	1	699876
2	3	1	1	1	54	401	1	1	701257
1	3	1	1	1	54	448	1	1	702887
2	3	1	1	1	54	357	1	1	704647
3	3	1	1	-1	34	483	2	1	706087
2	3	1	1	1	54	444	1	1	707640
3	3	1	1	-1	34	326	2	1	709344
4	3	1	1	-1	34	475	2	1	710686
3	2	0	0	1	53	431	2	1	712150
3	2	1	1	-1	32	354	2	1	713605
1	2	0	0	-1	33	425	1	1	715234
1	2	1	1	1	52	454	1	1	716514
4	4	1	1	-1	34	473	2	1	718389
4	4	0	0	1	53	708	2	1	720604
3	4	1	1	-1	32	479	2	1	722402
2	4	0	0	-1	33	649	1	1	724435
3	4	1	1	-1	32	456	2	1	725703
1	4	0	0	-1	33	432	1	1	726954
2	1	0	0	-1	31	407	1	1	728419
4	1	0	0	1	51	589	2	1	729813
1	4	1	1	1	52	490	1	1	731629
2	4	0	0	-1	33	489	1	1	733077
1	2	0	0	-1	31	417	1	1	734628
1	2	1	1	1	52	528	1	1	736613
2	3	1	1	1	54	491	1	1	738232
3	3	1	1	-1	34	697	2	1	740080
4	2	0	0	1	53	630	2	1	742210
2	2	1	1	1	52	520	1	1	743615
1	2	0	0	-1	33	357	1	1	744940
1	2	1	1	1	52	348	1	1	746734
4	1	0	0	1	53	501	2	1	748530
1	1	0	0	-1	31	352	1	1	750339
3	1	0	0	1	51	485	2	1	751776
2	1	0	0	-1	31	378	1	1	755606
3	4	1	1	-1	32	531	2	1	757366
1	4	0	0	-1	33	425	1	1	758737
2	3	1	1	1	52	443	1	1	760421
2	3	1	1	1	54	354	1	1	761921
4	1	0	0	1	53	560	2	1	763741
4	1	0	0	1	51	560	2	1	765543
2	4	1	1	1	52	470	1	1	767150
1	4	0	0	-1	33	558	1	1	769133
2	2	0	0	-1	31	306	1	1	770680
1	2	1	1	1	52	332	2	0	772056
2	3	1	1	1	54	456	1	1	773833
2	3	1	1	1	54	327	1	1	775633
1	2	0	0	-1	33	385	1	1	777221
1	2	1	1	1	52	402	1	1	778717
3	3	1	1	-1	34	491	2	1	780533
4	3	1	1	-1	34	546	2	1	781912
4	2	0	0	1	53	534	2	1	783687
1	2	1	1	1	52	501	1	1	785639
2	1	0	0	-1	33	341	1	1	787384
1	1	0	0	-1	31	349	1	1	789122
3	1	0	0	1	51	286	2	1	790676
1	1	0	0	-1	31	485	1	1	792504
3	2	0	0	1	51	469	2	1	793849
4	2	1	1	-1	32	371	1	0	795411
4	1	0	0	1	53	487	2	1	796848
1	1	0	0	-1	31	404	1	1	798697
1	1	0	0	-1	31	350	1	1	800448
2	1	0	0	-1	31	598	1	1	802530
2	3	1	1	1	52	418	1	1	804411
1	3	1	1	1	54	560	1	1	805993
2	2	0	0	-1	33	417	1	1	807593
4	2	1	1	-1	32	538	2	1	809121
2	3	1	1	1	54	420	2	0	810965
4	3	1	1	-1	34	522	2	1	812325
4	3	1	1	-1	34	456	2	1	814232
2	3	1	1	1	54	459	1	1	815630
3	1	0	0	1	53	415	2	1	816935
1	1	0	0	-1	31	418	1	1	818270
4	4	1	1	-1	32	590	2	1	820081
3	4	0	0	1	53	508	2	1	821930
2	4	1	1	1	52	427	1	1	823221
3	4	0	0	1	53	513	2	1	825189
3	4	1	1	-1	32	478	2	1	826964
2	4	0	0	-1	33	392	1	1	828677
1	2	0	0	-1	31	538	2	0	830617
3	2	1	1	-1	32	458	2	1	832293
3	3	1	1	-1	34	377	2	1	834010
1	3	1	1	1	54	377	1	1	835447
1	2	0	0	-1	33	359	1	1	837314
2	2	1	1	1	52	561	1	1	841226
