# Supplementary material for: Frequency Band-Specific Electrical Brain Stimulation Modulates Cognitive Control Processes
Source: PLoS One. 2015 Sep 25;10(9):e0138984. doi: 10.1371/journal.pone.0138984 (PMC4583279; doi:10.1371/journal.pone.0138984)
Supplement: S2 File — This zip archive contains the necessary Matlab code, SPSS syntax, SPSS data and raw logfile data to perform the analyses described in the paper. EEG data and Matlab code to extract peak frequencies are available upon request (joramvandriel@gmail.com). (ZIP) [file pone.0138984.s002.zip › S2_File/rawdata/alpha/pp29_simonC1_POST-STIM.txt]

4	3	1	1	-1	32	529	2	1	10850
3	3	1	1	-1	34	370	1	0	12132
2	1	0	0	-1	33	343	1	1	13815
2	1	0	0	-1	31	356	1	1	15064
3	4	1	1	-1	32	437	2	1	16743
4	4	0	0	1	53	569	2	1	18253
2	2	0	0	-1	31	368	1	1	19643
1	2	1	1	1	52	423	1	1	21242
2	4	1	1	1	54	396	1	1	23090
1	4	0	0	-1	33	689	1	1	24992
4	3	1	1	-1	32	485	2	1	26362
3	3	1	1	-1	34	425	2	1	27791
2	3	1	1	1	54	363	1	1	29365
4	3	1	1	-1	34	320	1	0	31035
2	4	1	1	1	54	467	1	1	32641
3	4	0	0	1	53	568	2	1	34187
4	3	1	1	-1	32	430	1	0	35725
2	3	1	1	1	54	514	1	1	37517
4	1	0	0	1	53	544	2	1	39498
3	1	0	0	1	51	447	2	1	41103
3	3	1	1	-1	32	372	2	1	42822
1	3	1	1	1	54	460	1	1	44153
4	2	0	0	1	53	516	2	1	45962
4	2	1	1	-1	32	395	2	1	47439
2	3	1	1	1	54	448	1	1	48810
3	3	1	1	-1	34	448	2	1	50622
4	1	0	0	1	53	476	2	1	52337
3	1	0	0	1	51	309	2	1	53641
3	1	0	0	1	51	331	2	1	55194
2	1	0	0	-1	31	395	1	1	56610
1	3	1	1	1	52	488	1	1	58365
4	3	1	1	-1	34	463	2	1	59816
2	2	0	0	-1	33	422	1	1	61457
1	2	1	1	1	52	479	1	1	63203
1	3	1	1	1	54	353	1	1	64917
4	3	1	1	-1	34	451	2	1	66694
4	1	0	0	1	53	448	2	1	68578
1	1	0	0	-1	31	354	1	1	69871
3	4	1	1	-1	32	489	2	1	71418
1	4	0	0	-1	33	363	2	0	72808
1	3	1	1	1	52	451	1	1	74344
3	3	1	1	-1	34	420	2	1	75894
2	1	0	0	-1	33	498	1	1	77598
2	1	0	0	-1	31	375	1	1	79115
4	2	0	0	1	51	572	2	1	80848
3	2	1	1	-1	32	478	2	1	82624
1	1	0	0	-1	33	312	1	1	83882
3	1	0	0	1	51	595	2	1	85386
4	1	0	0	1	51	657	2	1	87043
3	1	0	0	1	51	359	2	1	94295
4	2	0	0	1	51	777	2	1	96317
3	2	1	1	-1	32	375	2	1	97601
1	2	0	0	-1	33	481	1	1	99460
4	2	1	1	-1	32	426	2	1	101247
2	2	0	0	-1	33	440	1	1	102956
3	2	1	1	-1	32	475	2	1	104906
1	1	0	0	-1	33	406	1	1	106778
4	1	0	0	1	51	302	2	1	108522
3	1	0	0	1	51	539	2	1	110370
4	1	0	0	1	51	414	2	1	111637
2	4	1	1	1	52	553	1	1	113581
3	4	0	0	1	53	519	2	1	115029
1	1	0	0	-1	31	358	1	1	116206
3	1	0	0	1	51	687	2	1	118077
3	3	1	1	-1	32	331	2	1	119512
1	3	1	1	1	54	370	2	0	121368
1	4	1	1	1	54	335	1	1	123006
4	4	0	0	1	53	468	1	0	124746
3	4	1	1	-1	32	428	2	1	126001
1	4	0	0	-1	33	493	1	1	127923
1	2	0	0	-1	31	358	1	1	129368
4	2	1	1	-1	32	495	2	1	130972
1	3	1	1	1	54	431	1	1	132581
4	3	1	1	-1	34	495	2	1	134476
4	2	0	0	1	53	413	2	1	135875
1	2	1	1	1	52	435	1	1	137437
4	2	0	0	1	53	378	2	1	138623
1	2	1	1	1	52	435	1	1	140538
2	3	1	1	1	54	453	1	1	141880
2	3	1	1	1	54	340	1	1	143070
3	2	0	0	1	53	652	2	1	144940
2	2	1	1	1	52	457	1	1	146659
3	3	1	1	-1	34	338	2	1	148498
4	3	1	1	-1	34	534	2	1	149952
3	3	1	1	-1	34	366	2	1	151295
4	3	1	1	-1	34	445	2	1	153236
4	1	0	0	1	53	518	2	1	154954
2	1	0	0	-1	31	370	1	1	156380
4	2	0	0	1	51	450	2	1	158134
2	2	1	1	1	52	300	2	0	159908
3	2	0	0	1	53	373	2	1	161215
2	2	1	1	1	52	418	1	1	162521
4	2	0	0	1	53	768	2	1	164331
4	2	1	1	-1	32	447	2	1	165635
1	2	0	0	-1	33	432	1	1	167047
3	2	1	1	-1	32	450	2	1	168462
1	3	1	1	1	54	564	1	1	170125
1	3	1	1	1	54	331	1	1	171288
4	3	1	1	-1	34	528	2	1	172854
1	3	1	1	1	54	477	1	1	178468
2	3	1	1	1	54	453	1	1	179850
2	3	1	1	1	54	299	1	1	181485
3	3	1	1	-1	34	342	2	1	183288
1	3	1	1	1	54	351	1	1	184757
4	1	0	0	1	53	733	2	1	186310
1	1	0	0	-1	31	472	1	1	188110
1	4	1	1	1	52	352	1	1	189681
3	4	0	0	1	53	410	2	1	191419
4	1	0	0	1	51	514	2	1	192758
2	1	0	0	-1	31	621	1	1	194508
2	2	0	0	-1	31	305	1	1	195681
3	2	1	1	-1	32	629	2	1	197217
4	2	0	0	1	53	474	2	1	198889
4	2	1	1	-1	32	376	2	1	200733
2	4	1	1	1	54	432	1	1	202584
2	4	0	0	-1	33	309	1	1	204043
1	2	0	0	-1	31	779	1	1	206162
2	2	1	1	1	52	503	1	1	207700
2	3	1	1	1	54	324	1	1	209330
3	3	1	1	-1	34	265	1	0	210708
2	1	0	0	-1	33	351	1	1	212178
2	1	0	0	-1	31	291	1	1	213703
3	4	1	1	-1	32	296	1	0	214891
1	4	0	0	-1	33	326	1	1	216398
2	2	0	0	-1	31	395	1	1	218256
4	2	1	1	-1	32	389	2	1	219530
4	4	1	1	-1	34	361	2	1	220715
1	4	0	0	-1	33	645	1	1	222384
4	1	0	0	1	51	516	2	1	224379
1	1	0	0	-1	31	422	1	1	226146
4	2	0	0	1	51	391	2	1	227365
3	2	1	1	-1	32	565	2	1	229428
2	2	0	0	-1	33	437	1	1	231240
2	2	1	1	1	52	414	1	1	232570
4	2	0	0	1	53	492	2	1	234431
2	2	1	1	1	52	429	1	1	236232
2	1	0	0	-1	33	385	1	1	237859
3	1	0	0	1	51	612	2	1	239453
1	1	0	0	-1	31	366	1	1	241174
3	1	0	0	1	51	339	2	1	242456
2	3	1	1	1	52	421	1	1	244029
3	3	1	1	-1	34	481	2	1	246009
3	1	0	0	1	53	348	2	1	247297
1	1	0	0	-1	31	454	1	1	248926
2	3	1	1	1	52	506	1	1	250493
4	3	1	1	-1	34	402	2	1	252112
4	4	1	1	-1	34	294	2	1	253623
2	4	0	0	-1	33	451	1	1	255487
2	4	1	1	1	52	324	1	1	257081
4	4	0	0	1	53	528	2	1	267189
3	3	1	1	-1	32	445	2	1	268625
3	3	1	1	-1	34	265	2	1	269855
4	2	0	0	1	53	389	1	0	271505
4	2	1	1	-1	32	425	2	1	273104
1	3	1	1	1	54	364	1	1	274462
3	3	1	1	-1	34	393	2	1	275759
3	3	1	1	-1	34	337	2	1	277341
1	3	1	1	1	54	272	2	0	278600
2	2	0	0	-1	33	449	1	1	280030
4	2	1	1	-1	32	488	2	1	281703
4	1	0	0	1	53	418	2	1	282967
1	1	0	0	-1	31	334	1	1	284527
3	1	0	0	1	51	346	2	1	286212
3	1	0	0	1	51	267	2	1	287617
1	4	1	1	1	52	498	1	1	289222
4	4	0	0	1	53	434	2	1	290992
4	3	1	1	-1	32	467	2	1	292922
1	3	1	1	1	54	474	1	1	294464
3	2	0	0	1	53	365	2	1	295869
3	2	1	1	-1	32	518	2	1	297262
4	2	0	0	1	53	394	2	1	298677
3	2	1	1	-1	32	438	2	1	300491
1	3	1	1	1	54	419	1	1	301813
2	3	1	1	1	54	408	1	1	303270
1	3	1	1	1	54	363	1	1	305002
4	3	1	1	-1	34	335	2	1	306466
2	4	1	1	1	54	391	1	1	308024
3	4	0	0	1	53	389	2	1	309398
3	2	0	0	1	51	328	2	1	311202
1	2	1	1	1	52	286	2	0	312481
1	4	1	1	1	54	389	1	1	313903
2	4	0	0	-1	33	350	2	0	315301
4	3	1	1	-1	32	648	2	1	316783
4	3	1	1	-1	34	363	2	1	318651
2	1	0	0	-1	33	384	1	1	320094
3	1	0	0	1	51	589	2	1	321862
3	4	1	1	-1	32	621	2	1	323920
2	4	0	0	-1	33	357	1	1	325133
4	3	1	1	-1	32	497	2	1	327021
1	3	1	1	1	54	448	1	1	328628
1	4	1	1	1	54	342	1	1	330431
4	4	0	0	1	53	313	1	0	332249
1	4	1	1	1	52	401	1	1	334090
1	4	0	0	-1	33	526	1	1	335707
2	1	0	0	-1	31	382	2	0	337349
1	1	0	0	-1	31	488	1	1	339173
4	2	0	0	1	51	463	2	1	340604
2	2	1	1	1	52	505	1	1	342255
1	2	0	0	-1	33	508	1	1	343918
2	2	1	1	1	52	442	1	1	348041
1	3	1	1	1	54	450	1	1	349414
3	3	1	1	-1	34	501	2	1	351149
1	3	1	1	1	54	399	1	1	352692
3	3	1	1	-1	34	449	2	1	354477
2	3	1	1	1	54	337	1	1	355963
3	3	1	1	-1	34	491	2	1	357730
3	1	0	0	1	53	496	2	1	359459
4	1	0	0	1	51	668	2	1	361428
3	2	0	0	1	51	589	2	1	363417
3	2	1	1	-1	32	477	2	1	364736
4	4	1	1	-1	34	829	2	1	366415
4	4	0	0	1	53	502	2	1	368171
1	2	0	0	-1	31	428	1	1	369766
4	2	1	1	-1	32	552	2	1	371451
4	4	1	1	-1	34	501	2	1	373273
1	4	0	0	-1	33	486	1	1	375188
4	3	1	1	-1	32	427	2	1	376915
3	3	1	1	-1	34	552	2	1	378380
1	1	0	0	-1	33	432	1	1	379804
1	1	0	0	-1	31	292	1	1	380932
3	4	1	1	-1	32	329	1	0	382608
2	4	0	0	-1	33	461	1	1	384228
1	2	0	0	-1	31	385	1	1	385720
2	2	1	1	1	52	360	2	0	387015
1	2	0	0	-1	33	377	1	1	388451
2	2	1	1	1	52	420	1	1	390119
4	4	1	1	-1	34	497	2	1	391839
4	4	0	0	1	53	332	2	1	393252
1	3	1	1	1	52	477	1	1	395098
4	3	1	1	-1	34	427	2	1	396551
3	1	0	0	1	53	402	2	1	398322
4	1	0	0	1	51	413	2	1	399731
2	4	1	1	1	52	479	1	1	401091
4	4	0	0	1	53	486	2	1	402575
2	1	0	0	-1	31	379	1	1	403892
3	1	0	0	1	51	316	2	1	405486
1	3	1	1	1	52	332	2	0	406786
2	3	1	1	1	54	476	1	1	408373
3	2	0	0	1	53	466	2	1	410090
3	2	1	1	-1	32	346	2	1	411343
1	1	0	0	-1	33	414	1	1	412605
4	1	0	0	1	51	481	2	1	414078
3	2	0	0	1	51	308	2	1	415845
3	2	1	1	-1	32	349	2	1	417677
1	2	0	0	-1	33	465	1	1	419414
2	2	1	1	1	52	406	1	1	420939
4	3	1	1	-1	34	526	2	1	422824
4	3	1	1	-1	34	386	2	1	424379
1	4	1	1	1	54	381	1	1	426181
4	4	0	0	1	53	522	2	1	431063
3	3	1	1	-1	32	322	1	0	432863
1	3	1	1	1	54	361	2	0	434492
3	4	1	1	-1	34	438	2	1	436258
2	4	0	0	-1	33	513	1	1	437671
1	3	1	1	1	52	484	1	1	439478
2	3	1	1	1	54	547	1	1	441209
1	3	1	1	1	54	355	1	1	442473
1	3	1	1	1	54	335	1	1	443680
3	4	1	1	-1	34	381	2	1	445523
4	4	0	0	1	53	560	2	1	447248
3	2	0	0	1	51	388	2	1	448676
2	2	1	1	1	52	311	2	0	449931
3	2	0	0	1	53	674	2	1	451795
3	2	1	1	-1	32	470	2	1	453703
1	1	0	0	-1	33	352	1	1	455529
3	1	0	0	1	51	477	2	1	456951
3	4	1	1	-1	32	346	2	1	458319
1	4	0	0	-1	33	350	1	1	459691
4	1	0	0	1	51	302	2	1	460951
4	1	0	0	1	51	344	2	1	462356
2	1	0	0	-1	31	321	1	1	463668
3	1	0	0	1	51	344	2	1	465417
2	3	1	1	1	52	319	2	0	467027
3	3	1	1	-1	34	440	2	1	468949
4	2	0	0	1	53	571	2	1	470768
1	2	1	1	1	52	507	1	1	472121
3	3	1	1	-1	34	490	2	1	473662
4	3	1	1	-1	34	551	2	1	475137
3	1	0	0	1	53	407	2	1	476599
2	1	0	0	-1	31	300	1	1	478097
4	3	1	1	-1	32	533	2	1	479972
3	3	1	1	-1	34	616	2	1	481924
4	1	0	0	1	53	460	2	1	483250
3	1	0	0	1	51	585	2	1	485135
2	2	0	0	-1	31	302	1	1	486376
3	2	1	1	-1	32	550	2	1	487982
4	3	1	1	-1	34	348	1	0	489832
1	3	1	1	1	54	407	1	1	491706
2	2	0	0	-1	33	524	1	1	493074
4	2	1	1	-1	32	399	1	0	494714
1	2	0	0	-1	33	504	1	1	496636
3	2	1	1	-1	32	507	2	1	498618
2	3	1	1	1	54	458	1	1	500512
1	3	1	1	1	54	542	1	1	502256
4	2	0	0	1	53	541	2	1	503761
1	2	1	1	1	52	547	1	1	505331
4	3	1	1	-1	34	464	2	1	507246
1	3	1	1	1	54	395	1	1	508782
3	4	1	1	-1	34	548	2	1	510320
1	4	0	0	-1	33	750	1	1	514840
2	2	0	0	-1	31	660	1	1	516581
1	2	1	1	1	52	578	1	1	518552
3	3	1	1	-1	34	436	2	1	520299
2	3	1	1	1	54	390	1	1	522013
2	4	1	1	1	54	370	1	1	523239
3	4	0	0	1	53	516	2	1	525010
3	4	1	1	-1	32	453	2	1	526439
4	4	0	0	1	53	435	2	1	527753
3	1	0	0	1	51	381	2	1	529262
1	1	0	0	-1	31	310	1	1	531057
4	1	0	0	1	51	492	2	1	532479
3	1	0	0	1	51	462	2	1	534217
3	4	1	1	-1	32	288	1	0	535987
1	4	0	0	-1	33	386	1	1	537541
3	1	0	0	1	51	434	2	1	538780
3	1	0	0	1	51	382	2	1	540638
4	2	0	0	1	51	394	2	1	542232
4	2	1	1	-1	32	444	2	1	543990
1	2	0	0	-1	33	477	1	1	545398
4	2	1	1	-1	32	485	2	1	546970
1	2	0	0	-1	33	412	1	1	548755
3	2	1	1	-1	32	503	2	1	550534
4	3	1	1	-1	34	618	2	1	552605
1	3	1	1	1	54	374	1	1	553905
4	4	1	1	-1	34	455	2	1	555686
2	4	0	0	-1	33	457	1	1	557560
1	4	1	1	1	52	313	2	0	558835
2	4	0	0	-1	33	496	1	1	560585
3	3	1	1	-1	32	539	2	1	561990
2	3	1	1	1	54	468	1	1	563937
2	1	0	0	-1	33	366	1	1	565401
4	1	0	0	1	51	391	2	1	567024
2	3	1	1	1	52	449	1	1	568517
2	3	1	1	1	54	336	1	1	569752
3	3	1	1	-1	34	387	2	1	571381
2	3	1	1	1	54	348	1	1	573093
4	3	1	1	-1	34	645	2	1	575093
1	3	1	1	1	54	476	1	1	576660
4	4	1	1	-1	34	794	2	1	578527
1	4	0	0	-1	33	315	1	1	580227
4	2	0	0	1	51	366	2	1	581516
4	2	1	1	-1	32	436	2	1	583294
3	2	0	0	1	53	445	1	0	584649
3	2	1	1	-1	32	543	2	1	586042
2	2	0	0	-1	33	416	1	1	587801
4	2	1	1	-1	32	429	2	1	589101
3	1	0	0	1	53	382	2	1	590871
2	1	0	0	-1	31	348	1	1	592033
1	1	0	0	-1	31	352	1	1	593866
2	1	0	0	-1	31	355	1	1	604236
4	1	0	0	1	51	394	2	1	605947
1	1	0	0	-1	31	370	1	1	607412
4	2	0	0	1	51	388	2	1	608738
2	2	1	1	1	52	437	1	1	610313
2	4	1	1	1	54	676	1	1	612348
3	4	0	0	1	53	325	1	0	614106
3	1	0	0	1	51	455	2	1	615749
2	1	0	0	-1	31	344	1	1	617427
4	4	1	1	-1	32	342	1	0	618665
1	4	0	0	-1	33	407	1	1	620418
4	1	0	0	1	51	245	2	1	621502
4	1	0	0	1	51	319	2	1	622800
1	4	1	1	1	52	273	2	0	624553
4	4	0	0	1	53	353	2	1	625840
1	4	1	1	1	52	338	2	0	627241
2	4	0	0	-1	33	541	1	1	629086
1	4	1	1	1	52	408	1	1	630498
1	4	0	0	-1	33	355	1	1	632265
3	2	0	0	1	51	497	2	1	633675
1	2	1	1	1	52	439	1	1	635450
3	4	1	1	-1	34	451	2	1	636947
4	4	0	0	1	53	356	1	0	638427
1	4	1	1	1	52	486	1	1	640189
2	4	0	0	-1	33	343	2	0	641419
3	3	1	1	-1	32	530	2	1	643414
1	3	1	1	1	54	443	1	1	644956
2	2	0	0	-1	33	304	1	1	646606
1	2	1	1	1	52	520	1	1	648452
1	3	1	1	1	54	322	1	1	649760
3	3	1	1	-1	34	515	2	1	651577
3	1	0	0	1	53	280	2	1	653187
4	1	0	0	1	51	510	2	1	654512
1	3	1	1	1	52	385	1	1	655748
1	3	1	1	1	54	327	1	1	657178
4	4	1	1	-1	34	424	2	1	659103
2	4	0	0	-1	33	430	2	0	660509
3	1	0	0	1	51	294	1	0	661982
3	1	0	0	1	51	443	2	1	663911
2	1	0	0	-1	31	351	1	1	665150
4	1	0	0	1	51	523	2	1	666693
1	1	0	0	-1	31	338	1	1	667893
4	1	0	0	1	51	468	2	1	669463
4	3	1	1	-1	32	463	2	1	671177
2	3	1	1	1	54	303	1	1	672634
2	4	1	1	1	54	334	1	1	674341
3	4	0	0	1	53	480	2	1	676272
1	4	1	1	1	52	503	1	1	677891
2	4	0	0	-1	33	476	1	1	679199
1	1	0	0	-1	31	502	1	1	680884
4	1	0	0	1	51	533	2	1	688048
4	1	0	0	1	51	774	2	1	690312
1	1	0	0	-1	31	636	1	1	692357
2	4	1	1	1	52	337	2	0	694199
1	4	0	0	-1	33	658	1	1	695869
3	4	1	1	-1	32	446	2	1	697783
1	4	0	0	-1	33	562	1	1	699441
4	4	1	1	-1	32	506	2	1	700814
2	4	0	0	-1	33	433	1	1	702614
3	4	1	1	-1	32	395	2	1	703947
1	4	0	0	-1	33	404	1	1	705239
2	4	1	1	1	52	497	1	1	707195
3	4	0	0	1	53	496	2	1	709148
2	3	1	1	1	52	404	1	1	710765
2	3	1	1	1	54	378	1	1	712041
1	2	0	0	-1	33	455	1	1	713361
4	2	1	1	-1	32	500	2	1	714934
2	1	0	0	-1	33	379	1	1	716256
4	1	0	0	1	51	374	2	1	718063
2	1	0	0	-1	31	289	1	1	719493
1	1	0	0	-1	31	328	1	1	720806
3	4	1	1	-1	32	308	1	0	722025
1	4	0	0	-1	33	475	1	1	723620
3	4	1	1	-1	32	398	2	1	725244
1	4	0	0	-1	33	437	1	1	727175
1	1	0	0	-1	31	507	1	1	728875
4	1	0	0	1	51	360	2	1	730371
3	2	0	0	1	51	397	2	1	731730
3	2	1	1	-1	32	538	2	1	733601
2	4	1	1	1	54	433	1	1	735447
2	4	0	0	-1	33	269	1	1	736686
3	1	0	0	1	51	465	2	1	738267
2	1	0	0	-1	31	344	1	1	740021
3	4	1	1	-1	32	432	2	1	741639
4	4	0	0	1	53	410	1	0	743225
4	2	0	0	1	51	424	2	1	744979
2	2	1	1	1	52	483	1	1	746452
3	1	0	0	1	53	696	2	1	748303
3	1	0	0	1	51	365	2	1	749508
2	3	1	1	1	52	410	1	1	751002
1	3	1	1	1	54	599	1	1	752889
4	4	1	1	-1	34	473	2	1	754175
2	4	0	0	-1	33	471	1	1	755567
2	1	0	0	-1	31	328	1	1	756769
3	1	0	0	1	51	364	2	1	758014
4	3	1	1	-1	32	528	2	1	759931
2	3	1	1	1	54	417	1	1	761522
2	2	0	0	-1	33	308	1	1	762813
3	2	1	1	-1	32	391	2	1	764499
4	1	0	0	1	53	495	2	1	766425
4	1	0	0	1	51	355	2	1	775109
2	4	1	1	1	52	403	2	0	776437
3	4	0	0	1	53	417	2	1	778129
1	2	0	0	-1	31	391	1	1	779472
3	2	1	1	-1	32	590	2	1	781063
3	2	0	0	1	53	356	2	1	782478
4	2	1	1	-1	32	375	1	0	784039
4	1	0	0	1	53	355	2	1	785514
2	1	0	0	-1	31	422	1	1	787312
3	1	0	0	1	51	299	2	1	789004
3	1	0	0	1	51	291	2	1	790152
2	4	1	1	1	52	487	1	1	791522
3	4	0	0	1	53	388	2	1	793091
1	1	0	0	-1	31	420	1	1	794935
2	1	0	0	-1	31	451	1	1	796594
4	4	1	1	-1	32	555	1	0	798070
2	4	0	0	-1	33	379	1	1	799840
3	4	1	1	-1	32	553	2	1	801324
3	4	0	0	1	53	348	2	1	802726
2	1	0	0	-1	31	452	1	1	804116
2	1	0	0	-1	31	306	1	1	805798
1	1	0	0	-1	31	392	2	0	807064
2	1	0	0	-1	31	539	1	1	808665
2	3	1	1	1	52	477	1	1	810295
4	3	1	1	-1	34	544	2	1	812274
3	1	0	0	1	53	450	2	1	813651
2	1	0	0	-1	31	470	1	1	815612
4	2	0	0	1	51	372	2	1	817022
3	2	1	1	-1	32	465	2	1	818693
4	2	0	0	1	53	385	2	1	820281
2	2	1	1	1	52	613	1	1	821716
2	3	1	1	1	54	319	1	1	823403
4	3	1	1	-1	34	458	2	1	825149
4	1	0	0	1	53	518	2	1	827121
2	1	0	0	-1	31	406	1	1	828367
3	2	0	0	1	51	411	2	1	829922
2	2	1	1	1	52	493	1	1	831422
2	4	1	1	1	54	400	1	1	833204
3	4	0	0	1	53	373	2	1	834890
2	4	1	1	1	52	611	1	1	836485
1	4	0	0	-1	33	414	1	1	837763
1	3	1	1	1	52	452	1	1	839433
4	3	1	1	-1	34	489	2	1	841239
4	3	1	1	-1	34	355	2	1	842498
3	3	1	1	-1	34	480	2	1	843964
3	3	1	1	-1	34	353	2	1	845587
2	3	1	1	1	54	420	1	1	847171
1	4	1	1	1	54	482	1	1	848838
4	4	0	0	1	53	567	2	1	850915
1	2	0	0	-1	31	361	1	1	852192
2	2	1	1	1	52	439	1	1	863484
