# Supplementary material for: Frequency Band-Specific Electrical Brain Stimulation Modulates Cognitive Control Processes
Source: PLoS One. 2015 Sep 25;10(9):e0138984. doi: 10.1371/journal.pone.0138984 (PMC4583279; doi:10.1371/journal.pone.0138984)
Supplement: S2 File — This zip archive contains the necessary Matlab code, SPSS syntax, SPSS data and raw logfile data to perform the analyses described in the paper. EEG data and Matlab code to extract peak frequencies are available upon request (joramvandriel@gmail.com). (ZIP) [file pone.0138984.s002.zip › S2_File/rawdata/alpha/pp30_simonA1_PRE-STIM_EEG.txt]

4	2	0	0	-1	31	745	2	1	7360
3	2	1	1	1	52	540	2	1	9087
4	2	0	0	-1	33	471	2	1	10428
4	2	1	1	1	52	404	2	1	12313
2	2	0	0	1	53	330	1	1	13688
3	2	1	1	1	52	480	1	0	15244
1	4	1	1	-1	34	572	1	1	16775
3	4	0	0	-1	33	0	0	0	20523
3	1	0	0	-1	31	718	2	1	22520
2	1	0	0	1	51	385	1	1	24408
3	4	1	1	1	52	465	2	1	26288
2	4	0	0	1	53	444	1	1	28067
1	3	1	1	-1	32	737	1	1	29903
4	3	1	1	1	54	539	2	1	31921
1	2	0	0	1	53	608	1	1	34027
3	2	1	1	1	52	821	2	1	36168
3	2	0	0	-1	33	409	2	1	37724
1	2	1	1	-1	32	487	1	1	39023
1	3	1	1	-1	34	635	1	1	40635
4	3	1	1	1	54	475	2	1	42025
3	1	0	0	-1	33	467	1	0	43860
3	1	0	0	-1	31	495	2	1	45279
1	1	0	0	1	51	965	1	1	47363
1	1	0	0	1	51	433	1	1	48884
4	3	1	1	1	52	838	2	1	50707
4	3	1	1	1	54	319	2	1	52380
2	1	0	0	1	53	496	1	1	53830
1	1	0	0	1	51	739	2	0	55538
3	3	1	1	1	52	669	2	1	57401
1	3	1	1	-1	34	620	2	0	59077
3	2	0	0	-1	33	989	2	1	61565
4	2	1	1	1	52	486	1	0	63270
1	4	1	1	-1	34	819	2	0	65064
2	4	0	0	1	53	973	1	1	67434
4	1	0	0	-1	31	705	2	1	69509
3	1	0	0	-1	31	826	2	1	71183
1	2	0	0	1	51	485	1	1	72932
4	2	1	1	1	52	675	2	1	74722
4	1	0	0	-1	33	848	2	1	76586
2	1	0	0	1	51	385	1	1	78374
1	3	1	1	-1	32	501	1	1	79870
4	3	1	1	1	54	529	2	1	81754
4	4	1	1	1	54	444	2	1	83702
2	4	0	0	1	53	454	1	1	85653
1	4	1	1	-1	32	581	1	1	87304
1	4	0	0	1	53	578	1	1	89246
3	3	1	1	1	52	563	2	1	90716
4	3	1	1	1	54	660	2	1	92476
1	4	1	1	-1	34	567	1	1	94359
3	4	0	0	-1	33	536	2	1	100788
4	2	0	0	-1	31	505	2	1	102456
2	2	1	1	-1	32	600	1	1	104229
1	3	1	1	-1	34	738	2	0	105864
3	3	1	1	1	54	496	2	1	107777
4	4	1	1	1	54	0	0	0	111660
1	4	0	0	1	53	930	1	1	113740
1	1	0	0	1	51	319	1	1	115545
4	1	0	0	-1	31	541	2	1	116914
2	3	1	1	-1	32	551	1	1	118462
3	3	1	1	1	54	517	2	1	120114
2	4	1	1	-1	34	0	0	0	123675
3	4	0	0	-1	33	632	2	1	125741
4	1	0	0	-1	31	672	2	1	127715
3	1	0	0	-1	31	420	2	1	129050
3	4	1	1	1	52	508	2	1	130602
2	4	0	0	1	53	392	1	1	132079
4	1	0	0	-1	31	479	2	1	133692
1	1	0	0	1	51	618	2	0	135789
3	2	0	0	-1	31	433	2	1	137425
4	2	1	1	1	52	486	2	1	138851
4	1	0	0	-1	33	599	2	1	140946
1	1	0	0	1	51	414	1	1	142824
1	2	0	0	1	51	399	1	1	144563
4	2	1	1	1	52	512	2	1	146342
2	4	1	1	-1	34	424	1	1	147958
1	4	0	0	1	53	439	2	0	149416
1	2	0	0	1	51	593	1	1	150988
2	2	1	1	-1	32	543	1	1	152695
4	3	1	1	1	54	494	2	1	154122
3	3	1	1	1	54	518	2	1	155675
4	2	0	0	-1	33	488	2	1	157596
2	2	1	1	-1	32	484	1	1	159030
1	2	0	0	1	53	549	1	1	160422
2	2	1	1	-1	32	565	1	1	162375
4	3	1	1	1	54	487	2	1	163921
2	3	1	1	-1	34	709	2	0	166092
1	4	1	1	-1	34	872	2	0	168328
3	4	0	0	-1	33	485	2	1	170256
1	3	1	1	-1	32	814	1	1	172071
2	3	1	1	-1	34	850	1	1	174348
3	4	1	1	1	54	570	2	1	176092
1	4	0	0	1	53	0	0	0	179849
2	2	0	0	1	51	0	0	0	183253
4	2	1	1	1	52	545	2	1	184678
1	2	0	0	1	53	631	1	1	186791
2	2	1	1	-1	32	582	2	0	188793
2	2	0	0	1	53	453	2	0	190249
1	2	1	1	-1	32	645	1	1	191890
4	2	0	0	-1	33	668	2	1	193717
3	2	1	1	1	52	475	2	1	200831
1	4	1	1	-1	34	606	1	1	202266
3	4	0	0	-1	33	0	0	0	206062
4	3	1	1	1	52	0	0	0	209600
3	3	1	1	1	54	485	2	1	211345
1	3	1	1	-1	34	383	1	1	212702
3	3	1	1	1	54	385	2	1	214169
2	3	1	1	-1	34	542	1	1	216081
1	3	1	1	-1	34	535	2	0	218014
4	3	1	1	1	54	562	2	1	219911
4	3	1	1	1	54	727	2	1	222139
1	1	0	0	1	53	802	1	1	224151
3	1	0	0	-1	31	725	1	0	226363
2	4	1	1	-1	32	614	1	1	228309
1	4	0	0	1	53	836	1	1	230620
1	2	0	0	1	51	308	1	1	232282
4	2	1	1	1	52	490	2	1	234021
1	1	0	0	1	53	555	1	1	235843
3	1	0	0	-1	31	447	2	1	237427
1	1	0	0	1	51	884	1	1	239192
3	1	0	0	-1	31	551	2	1	240996
4	3	1	1	1	52	436	2	1	242876
4	3	1	1	1	54	394	2	1	244440
2	2	0	0	1	53	621	1	1	245906
3	2	1	1	1	52	513	2	1	247625
4	3	1	1	1	54	635	2	1	249286
3	3	1	1	1	54	592	2	1	250958
1	3	1	1	-1	34	608	1	1	252617
3	3	1	1	1	54	551	2	1	254538
3	1	0	0	-1	33	343	2	1	256265
4	1	0	0	-1	31	698	2	1	258275
4	1	0	0	-1	31	528	2	1	259705
1	1	0	0	1	51	503	1	1	261319
3	4	1	1	1	52	419	2	1	263211
4	4	0	0	-1	33	812	2	1	265457
3	1	0	0	-1	31	338	2	1	266929
3	1	0	0	-1	31	295	2	1	268033
1	1	0	0	1	51	359	1	1	269454
3	1	0	0	-1	31	275	2	1	271005
2	3	1	1	-1	32	475	1	1	272751
2	3	1	1	-1	34	542	1	1	274450
3	1	0	0	-1	33	365	2	1	275825
3	1	0	0	-1	31	345	2	1	277068
1	2	0	0	1	51	357	1	1	278629
4	2	1	1	1	52	361	1	0	279872
3	1	0	0	-1	33	652	2	1	281818
2	1	0	0	1	51	408	1	1	283124
4	1	0	0	-1	31	592	2	1	284585
2	1	0	0	1	51	581	1	1	286457
1	3	1	1	-1	32	580	2	0	288225
2	3	1	1	-1	34	476	1	1	294097
2	4	1	1	-1	34	741	1	1	296110
4	4	0	0	-1	33	796	1	0	298370
2	4	1	1	-1	32	539	1	1	300336
4	4	0	0	-1	33	339	2	1	301763
3	4	1	1	1	52	774	2	1	303684
4	4	0	0	-1	33	686	2	1	305530
3	3	1	1	1	52	325	1	0	307132
4	3	1	1	1	54	475	2	1	309009
2	3	1	1	-1	34	591	1	1	310682
1	3	1	1	-1	34	382	1	1	312356
3	2	0	0	-1	33	556	2	1	314230
3	2	1	1	1	52	437	2	1	315935
1	4	1	1	-1	34	404	1	1	317810
1	4	0	0	1	53	589	1	1	319222
4	1	0	0	-1	31	480	2	1	320888
2	1	0	0	1	51	262	1	1	322225
2	3	1	1	-1	32	304	2	0	323602
1	3	1	1	-1	34	751	1	1	325232
4	3	1	1	1	54	392	2	1	326860
4	3	1	1	1	54	484	2	1	328256
2	3	1	1	-1	34	392	1	1	330092
3	3	1	1	1	54	557	2	1	332123
4	4	1	1	1	54	436	2	1	333577
2	4	0	0	1	53	493	1	1	335356
2	1	0	0	1	51	329	1	1	336764
3	1	0	0	-1	31	410	2	1	338149
3	1	0	0	-1	31	352	2	1	339699
1	1	0	0	1	51	315	1	1	341263
3	3	1	1	1	52	483	2	1	342641
3	3	1	1	1	54	484	2	1	344345
2	3	1	1	-1	34	348	1	1	345979
3	3	1	1	1	54	291	2	1	347758
1	1	0	0	1	53	577	1	1	349471
3	1	0	0	-1	31	429	1	0	350812
4	2	0	0	-1	31	474	2	1	352107
4	2	1	1	1	52	413	2	1	353464
1	2	0	0	1	53	562	1	1	355245
3	2	1	1	1	52	552	2	1	356644
3	1	0	0	-1	33	484	1	0	358449
2	1	0	0	1	51	474	1	1	360304
2	3	1	1	-1	32	559	1	1	362176
3	3	1	1	1	54	435	2	1	363687
2	1	0	0	1	53	451	1	1	365508
1	1	0	0	1	51	465	1	1	366909
2	4	1	1	-1	32	295	2	0	368666
4	4	0	0	-1	33	465	2	1	369948
1	4	1	1	-1	32	575	1	1	371398
2	4	0	0	1	53	624	1	1	373208
1	4	1	1	-1	32	527	2	0	374569
4	4	0	0	-1	33	508	2	1	382235
1	2	0	0	1	51	462	1	1	384128
2	2	1	1	-1	32	505	1	1	385813
4	4	1	1	1	54	773	2	1	387803
2	4	0	0	1	53	356	1	1	389508
3	2	0	0	-1	31	660	1	0	391430
1	2	1	1	-1	32	410	2	0	392650
3	3	1	1	1	54	0	0	0	396109
1	3	1	1	-1	34	591	1	1	398070
3	1	0	0	-1	33	356	1	0	399503
4	1	0	0	-1	31	545	2	1	401129
2	4	1	1	-1	32	436	1	1	402557
3	4	0	0	-1	33	815	2	1	404722
4	2	0	0	-1	31	352	2	1	406167
2	2	1	1	-1	32	479	1	1	407864
4	3	1	1	1	54	446	2	1	409477
1	3	1	1	-1	34	985	1	1	411381
1	2	0	0	1	53	545	1	1	413425
4	2	1	1	1	52	494	2	1	414833
1	1	0	0	1	53	599	1	1	416410
1	1	0	0	1	51	614	1	1	417933
3	1	0	0	-1	31	581	2	1	419668
2	1	0	0	1	51	306	1	1	421142
1	3	1	1	-1	32	693	1	1	423011
2	3	1	1	-1	34	497	1	1	424992
1	4	1	1	-1	34	583	1	1	426818
4	4	0	0	-1	33	655	2	1	428756
2	3	1	1	-1	32	449	1	1	430419
1	3	1	1	-1	34	567	1	1	432422
1	4	1	1	-1	34	357	1	1	433706
4	4	0	0	-1	33	437	2	1	435442
2	2	0	0	1	51	750	1	1	437651
3	2	1	1	1	52	546	2	1	439051
3	2	0	0	-1	33	543	2	1	441049
2	2	1	1	-1	32	443	1	1	442696
2	2	0	0	1	53	536	1	1	444470
3	2	1	1	1	52	312	1	0	445615
2	2	0	0	1	53	475	1	1	447597
3	2	1	1	1	52	372	2	1	448973
2	3	1	1	-1	34	396	1	1	450687
3	3	1	1	1	54	538	2	1	452073
2	2	0	0	1	53	512	1	1	453959
3	2	1	1	1	52	507	2	1	455654
3	2	0	0	-1	33	413	2	1	457272
1	2	1	1	-1	32	416	1	1	458950
1	3	1	1	-1	34	488	1	1	460512
4	3	1	1	1	54	362	2	1	462358
2	3	1	1	-1	34	458	2	0	463748
4	3	1	1	1	54	555	2	1	465624
4	4	1	1	1	54	470	2	1	467161
2	4	0	0	1	53	399	1	1	471069
4	4	1	1	1	52	730	2	1	473022
3	4	0	0	-1	33	543	1	0	474825
3	2	0	0	-1	31	273	2	1	476280
2	2	1	1	-1	32	466	1	1	477791
4	4	1	1	1	54	0	0	0	481779
4	4	0	0	-1	33	663	2	1	483662
1	3	1	1	-1	32	491	1	1	485557
2	3	1	1	-1	34	775	2	0	487539
1	4	1	1	-1	34	417	2	0	489413
2	4	0	0	1	53	687	1	1	491149
3	1	0	0	-1	31	443	2	1	492690
4	1	0	0	-1	31	344	2	1	493892
2	1	0	0	1	51	280	1	1	495248
2	1	0	0	1	51	300	1	1	496354
3	3	1	1	1	52	503	2	1	497736
4	3	1	1	1	54	544	2	1	499443
4	3	1	1	1	54	415	2	1	501132
2	3	1	1	-1	34	464	1	1	502938
4	2	0	0	-1	33	538	2	1	504654
4	2	1	1	1	52	575	2	1	506331
1	2	0	0	1	53	582	1	1	507866
2	2	1	1	-1	32	610	1	1	509427
1	4	1	1	-1	34	550	1	1	510939
1	4	0	0	1	53	283	1	1	512077
3	3	1	1	1	52	378	2	1	513659
4	3	1	1	1	54	582	2	1	515106
2	3	1	1	-1	34	363	1	1	516855
3	3	1	1	1	54	481	2	1	518810
1	2	0	0	1	53	256	1	1	520410
3	2	1	1	1	52	329	1	0	521958
4	4	1	1	1	54	558	2	1	523397
3	4	0	0	-1	33	498	1	0	524849
3	4	1	1	1	52	623	2	1	526897
2	4	0	0	1	53	975	1	1	528731
3	2	0	0	-1	31	394	2	1	530525
2	2	1	1	-1	32	342	2	0	532082
1	2	0	0	1	53	646	2	0	533847
2	2	1	1	-1	32	584	2	0	535541
1	3	1	1	-1	34	607	1	1	537132
2	3	1	1	-1	34	404	1	1	538566
1	4	1	1	-1	34	312	1	1	539887
4	4	0	0	-1	33	508	2	1	541837
2	1	0	0	1	51	623	1	1	543573
4	1	0	0	-1	31	371	1	0	545029
4	2	0	0	-1	31	441	2	1	546763
3	2	1	1	1	52	363	1	0	548408
1	4	1	1	-1	34	359	1	1	549776
2	4	0	0	1	53	271	1	1	551024
4	3	1	1	1	52	423	2	1	552816
3	3	1	1	1	54	375	1	0	556927
2	3	1	1	-1	34	641	1	1	558896
3	3	1	1	1	54	607	2	1	560445
1	2	0	0	1	53	493	2	0	562340
2	2	1	1	-1	32	531	1	1	564337
4	3	1	1	1	54	897	2	1	566112
3	3	1	1	1	54	448	1	0	568033
2	1	0	0	1	53	265	1	1	569123
1	1	0	0	1	51	359	1	1	570507
2	1	0	0	1	51	362	1	1	572342
3	1	0	0	-1	31	384	2	1	573732
4	1	0	0	-1	31	295	2	1	574942
4	1	0	0	-1	31	321	2	1	576459
2	1	0	0	1	51	397	1	1	578190
3	1	0	0	-1	31	542	2	1	579652
2	2	0	0	1	51	346	1	1	581285
1	2	1	1	-1	32	486	1	1	582906
2	4	1	1	-1	34	315	1	1	584378
2	4	0	0	1	53	298	1	1	585961
1	2	0	0	1	51	291	1	1	587315
2	2	1	1	-1	32	444	1	1	589070
1	3	1	1	-1	34	510	1	1	590863
1	3	1	1	-1	34	287	1	1	592489
3	4	1	1	1	54	342	2	1	594169
4	4	0	0	-1	33	576	2	1	595781
2	3	1	1	-1	32	440	1	1	597088
3	3	1	1	1	54	592	2	1	598664
4	1	0	0	-1	33	724	2	1	600866
3	1	0	0	-1	31	301	2	1	602577
4	4	1	1	1	52	442	2	1	603848
2	4	0	0	1	53	352	1	1	605463
3	4	1	1	1	52	397	2	1	607289
2	4	0	0	1	53	484	1	1	608652
4	2	0	0	-1	31	551	1	0	610276
1	2	1	1	-1	32	553	1	1	612306
4	1	0	0	-1	33	970	2	1	614785
1	1	0	0	1	51	492	2	0	616096
1	4	1	1	-1	32	456	1	1	617576
4	4	0	0	-1	33	576	2	1	619561
3	2	0	0	-1	31	601	2	1	621169
3	2	1	1	1	52	544	2	1	622875
1	3	1	1	-1	34	496	1	1	624565
3	3	1	1	1	54	378	2	1	625897
3	4	1	1	1	54	376	2	1	627601
2	4	0	0	1	53	493	1	1	629316
1	2	0	0	1	51	431	2	0	630883
4	2	1	1	1	52	438	2	1	632155
1	1	0	0	1	53	488	1	1	634103
1	1	0	0	1	51	371	1	1	635747
2	3	1	1	-1	32	376	2	0	637487
2	3	1	1	-1	34	442	1	1	643884
3	2	0	0	-1	33	666	2	1	645835
4	2	1	1	1	52	386	2	1	647328
2	4	1	1	-1	34	263	2	0	648978
4	4	0	0	-1	33	522	2	1	650783
4	4	1	1	1	52	442	2	1	652106
1	4	0	0	1	53	761	1	1	653760
3	3	1	1	1	52	841	2	1	655514
2	3	1	1	-1	34	271	1	1	657253
3	1	0	0	-1	33	482	2	1	658596
3	1	0	0	-1	31	317	2	1	660410
1	1	0	0	1	51	623	1	1	662395
3	1	0	0	-1	31	450	2	1	663650
2	3	1	1	-1	32	463	1	1	665521
1	3	1	1	-1	34	531	1	1	667353
3	1	0	0	-1	33	737	2	1	669176
4	1	0	0	-1	31	312	2	1	670745
2	1	0	0	1	51	628	1	1	672412
4	1	0	0	-1	31	592	2	1	674391
2	3	1	1	-1	32	348	2	0	675902
1	3	1	1	-1	34	376	1	1	677718
2	1	0	0	1	53	328	1	1	678908
3	1	0	0	-1	31	428	2	1	680524
2	4	1	1	-1	32	378	2	0	682383
1	4	0	0	1	53	692	1	1	684219
3	1	0	0	-1	31	431	2	1	685828
4	1	0	0	-1	31	572	2	1	687787
3	2	0	0	-1	31	527	2	1	689664
1	2	1	1	-1	32	791	1	1	691579
2	4	1	1	-1	34	428	1	1	692959
1	4	0	0	1	53	398	1	1	694174
2	2	0	0	1	51	331	1	1	695890
3	2	1	1	1	52	469	2	1	697699
3	1	0	0	-1	33	386	2	1	699166
1	1	0	0	1	51	413	1	1	700613
4	1	0	0	-1	31	334	2	1	702397
3	1	0	0	-1	31	443	2	1	704336
3	4	1	1	1	52	587	2	1	706215
2	4	0	0	1	53	377	1	1	708051
2	1	0	0	1	51	288	1	1	709367
3	1	0	0	-1	31	319	2	1	710498
1	2	0	0	1	51	458	2	0	712244
4	2	1	1	1	52	403	2	1	714141
2	4	1	1	-1	34	478	1	1	715689
2	4	0	0	1	53	478	1	1	717043
1	1	0	0	1	51	989	2	0	719417
1	1	0	0	1	51	387	1	1	720987
2	1	0	0	1	51	369	1	1	722525
2	1	0	0	1	51	329	1	1	724073
1	4	1	1	-1	32	699	1	1	726209
3	4	0	0	-1	33	536	2	1	732263
1	3	1	1	-1	32	762	1	1	734349
2	3	1	1	-1	34	435	1	1	735606
1	3	1	1	-1	34	448	1	1	737500
2	3	1	1	-1	34	269	1	1	738906
3	3	1	1	1	54	401	2	1	740504
3	3	1	1	1	54	311	2	1	741792
1	2	0	0	1	53	400	1	1	743562
1	2	1	1	-1	32	296	2	0	745134
4	2	0	0	-1	33	310	2	1	746765
2	2	1	1	-1	32	486	1	1	748269
3	2	0	0	-1	33	286	1	0	749747
3	2	1	1	1	52	871	2	1	751911
1	4	1	1	-1	34	896	1	1	753723
4	4	0	0	-1	33	478	2	1	755155
2	2	0	0	1	51	531	1	1	757114
1	2	1	1	-1	32	400	2	0	758575
1	2	0	0	1	53	404	2	0	760301
3	2	1	1	1	52	579	1	0	761741
3	2	0	0	-1	33	384	1	0	763358
2	2	1	1	-1	32	0	0	0	766984
4	4	1	1	1	54	517	2	1	768345
3	4	0	0	-1	33	769	2	1	770165
1	4	1	1	-1	32	519	1	1	771653
3	4	0	0	-1	33	518	2	1	773206
2	1	0	0	1	51	309	1	1	774767
3	1	0	0	-1	31	435	2	1	776180
2	4	1	1	-1	32	569	1	1	777816
4	4	0	0	-1	33	633	2	1	779330
3	4	1	1	1	52	306	1	0	780694
4	4	0	0	-1	33	372	2	1	782173
1	2	0	0	1	51	388	1	1	783985
2	2	1	1	-1	32	742	1	1	785738
4	4	1	1	1	54	670	2	1	787219
1	4	0	0	1	53	543	1	1	789028
3	1	0	0	-1	31	478	1	0	790794
2	1	0	0	1	51	431	1	1	792284
2	4	1	1	-1	32	457	1	1	793616
4	4	0	0	-1	33	487	2	1	795223
2	1	0	0	1	51	708	1	1	796993
4	1	0	0	-1	31	285	2	1	798250
3	3	1	1	1	52	475	2	1	800139
3	3	1	1	1	54	360	2	1	801977
2	3	1	1	-1	34	467	1	1	803338
3	3	1	1	1	54	430	2	1	805222
2	3	1	1	-1	34	532	2	0	806813
2	3	1	1	-1	34	476	1	1	808254
3	1	0	0	-1	33	429	2	1	809731
4	1	0	0	-1	31	559	2	1	811641
4	3	1	1	1	52	587	2	1	813694
1	3	1	1	-1	34	390	1	1	819374
4	1	0	0	-1	33	1000	2	1	821663
1	1	0	0	1	51	357	1	1	823447
2	2	0	0	1	51	597	1	1	825026
2	2	1	1	-1	32	431	1	1	826505
3	4	1	1	1	54	483	2	1	828042
3	4	0	0	-1	33	376	1	0	829309
2	3	1	1	-1	32	443	1	1	830653
2	3	1	1	-1	34	329	1	1	831990
4	1	0	0	-1	33	440	2	1	833396
1	1	0	0	1	51	550	1	1	835184
2	1	0	0	1	51	400	1	1	837041
2	1	0	0	1	51	303	1	1	838275
1	2	0	0	1	51	433	2	0	839541
1	2	1	1	-1	32	436	2	0	841119
4	2	0	0	-1	33	792	2	1	843305
2	2	1	1	-1	32	788	1	1	844936
4	3	1	1	1	54	453	2	1	846266
3	3	1	1	1	54	944	1	0	848041
1	4	1	1	-1	34	628	1	1	849738
1	4	0	0	1	53	285	1	1	851150
4	4	1	1	1	52	462	2	1	852737
2	4	0	0	1	53	517	1	1	854116
3	1	0	0	-1	31	322	2	1	855866
4	1	0	0	-1	31	542	2	1	857648
1	1	0	0	1	51	306	1	1	859117
2	1	0	0	1	51	311	1	1	860741
4	4	1	1	1	52	474	2	1	862371
3	4	0	0	-1	33	293	2	1	863954
1	2	0	0	1	51	412	1	1	865728
2	2	1	1	-1	32	318	1	1	867361
2	1	0	0	1	53	349	1	1	869108
4	1	0	0	-1	31	621	2	1	870651
1	3	1	1	-1	32	546	1	1	872414
4	3	1	1	1	54	586	2	1	874247
1	2	0	0	1	53	581	1	1	876321
2	2	1	1	-1	32	410	2	0	878135
4	4	1	1	1	54	401	2	1	879797
3	4	0	0	-1	33	435	1	0	881552
1	1	0	0	1	51	872	1	1	883313
2	1	0	0	1	51	400	1	1	885063
4	4	1	1	1	52	328	1	0	886761
2	4	0	0	1	53	706	1	1	888668
2	3	1	1	-1	32	563	1	1	890550
4	3	1	1	1	54	399	2	1	892109
2	3	1	1	-1	34	634	1	1	893617
1	3	1	1	-1	34	563	1	1	895622
4	1	0	0	-1	33	585	2	1	897370
4	1	0	0	-1	31	342	2	1	898727
2	2	0	0	1	51	424	1	1	900608
3	2	1	1	1	52	354	1	0	904429
