# Supplementary material for: Frequency Band-Specific Electrical Brain Stimulation Modulates Cognitive Control Processes
Source: PLoS One. 2015 Sep 25;10(9):e0138984. doi: 10.1371/journal.pone.0138984 (PMC4583279; doi:10.1371/journal.pone.0138984)
Supplement: S2 File — This zip archive contains the necessary Matlab code, SPSS syntax, SPSS data and raw logfile data to perform the analyses described in the paper. EEG data and Matlab code to extract peak frequencies are available upon request (joramvandriel@gmail.com). (ZIP) [file pone.0138984.s002.zip › S2_File/rawdata/alpha/pp30_simonB1_STIM.txt]

4	3	1	1	1	52	470	2	1	5499
2	3	1	1	-1	34	428	1	1	6848
3	2	0	0	-1	33	504	2	1	8510
4	2	1	1	1	52	540	2	1	10491
4	4	1	1	1	54	381	2	1	12088
1	4	0	0	1	53	627	1	1	13932
4	4	1	1	1	52	420	2	1	15686
1	4	0	0	1	53	488	1	1	17179
2	1	0	0	1	51	376	2	0	18756
2	1	0	0	1	51	433	1	1	20187
4	3	1	1	1	52	418	2	1	21480
1	3	1	1	-1	34	843	1	1	23165
2	4	1	1	-1	34	457	2	0	24874
3	4	0	0	-1	33	396	2	1	26717
1	4	1	1	-1	32	439	1	1	28129
1	4	0	0	1	53	325	1	1	29555
3	4	1	1	1	52	602	2	1	31511
2	4	0	0	1	53	527	1	1	33460
1	1	0	0	1	51	897	1	1	35297
3	1	0	0	-1	31	312	2	1	36804
4	2	0	0	-1	31	280	2	1	38451
2	2	1	1	-1	32	682	1	1	40457
4	3	1	1	1	54	444	2	1	42217
3	3	1	1	1	54	355	1	0	44008
2	2	0	0	1	53	483	1	1	45921
1	2	1	1	-1	32	325	1	1	47620
1	2	0	0	1	53	379	1	1	49091
4	2	1	1	1	52	444	2	1	50621
1	4	1	1	-1	34	460	1	1	51941
2	4	0	0	1	53	0	0	0	55363
2	4	1	1	-1	32	383	1	1	56559
4	4	0	0	-1	33	523	2	1	57889
3	3	1	1	1	52	314	2	1	59107
3	3	1	1	1	54	406	2	1	60943
2	4	1	1	-1	34	382	1	1	62371
4	4	0	0	-1	33	838	2	1	64681
3	1	0	0	-1	31	344	2	1	66462
2	1	0	0	1	51	398	1	1	68352
1	3	1	1	-1	32	380	1	1	69679
3	3	1	1	1	54	427	2	1	71054
4	3	1	1	1	54	357	2	1	72389
3	3	1	1	1	54	429	2	1	74181
3	3	1	1	1	54	346	2	1	75864
4	3	1	1	1	54	381	2	1	77666
2	4	1	1	-1	34	475	1	1	79333
3	4	0	0	-1	33	486	2	1	81142
4	3	1	1	1	52	472	2	1	82760
4	3	1	1	1	54	346	2	1	84195
2	3	1	1	-1	34	465	1	1	85539
4	3	1	1	1	54	382	2	1	92295
2	1	0	0	1	53	760	1	1	94047
1	1	0	0	1	51	536	1	1	95537
4	1	0	0	-1	31	483	2	1	96863
2	1	0	0	1	51	418	1	1	98615
4	1	0	0	-1	31	458	2	1	100504
2	1	0	0	1	51	329	1	1	101850
4	3	1	1	1	52	450	2	1	103737
4	3	1	1	1	54	452	2	1	105245
3	4	1	1	1	54	528	1	0	106903
3	4	0	0	-1	33	384	1	0	108207
1	2	0	0	1	51	617	1	1	110149
3	2	1	1	1	52	921	2	1	111974
2	3	1	1	-1	34	438	1	1	113547
4	3	1	1	1	54	375	2	1	115163
2	3	1	1	-1	34	472	1	1	117027
2	3	1	1	-1	34	539	1	1	118881
1	4	1	1	-1	34	463	1	1	120678
3	4	0	0	-1	33	474	2	1	122643
2	1	0	0	1	51	576	1	1	124614
4	1	0	0	-1	31	443	1	0	125981
3	2	0	0	-1	31	435	1	0	127619
4	2	1	1	1	52	564	2	1	129457
2	1	0	0	1	53	475	1	1	130998
1	1	0	0	1	51	761	1	1	132893
1	2	0	0	1	51	342	1	1	134485
4	2	1	1	1	52	486	2	1	135957
4	1	0	0	-1	33	456	2	1	137736
2	1	0	0	1	51	470	1	1	139030
3	2	0	0	-1	31	425	1	0	140580
2	2	1	1	-1	32	884	1	1	142896
1	4	1	1	-1	34	352	1	1	144330
3	4	0	0	-1	33	392	2	1	145587
3	4	1	1	1	52	677	2	1	147424
2	4	0	0	1	53	620	1	1	148979
2	2	0	0	1	51	492	1	1	150891
3	2	1	1	1	52	450	2	1	152156
4	3	1	1	1	54	518	2	1	154109
4	3	1	1	1	54	393	2	1	155446
1	3	1	1	-1	34	377	1	1	156938
3	3	1	1	1	54	553	2	1	158482
1	3	1	1	-1	34	425	1	1	159913
1	3	1	1	-1	34	484	1	1	161290
2	2	0	0	1	53	603	1	1	162799
4	2	1	1	1	52	489	2	1	164656
4	2	0	0	-1	33	527	2	1	166229
2	2	1	1	-1	32	809	1	1	168148
3	4	1	1	1	54	557	2	1	169663
1	4	0	0	1	53	439	2	0	171034
4	3	1	1	1	52	456	2	1	172818
1	3	1	1	-1	34	346	1	1	177055
2	3	1	1	-1	34	526	1	1	178622
4	3	1	1	1	54	547	2	1	180621
2	1	0	0	1	53	409	2	0	182040
1	1	0	0	1	51	454	1	1	183328
1	4	1	1	-1	32	366	1	1	184539
2	4	0	0	1	53	514	2	0	186054
3	4	1	1	1	52	911	2	1	188350
4	4	0	0	-1	33	351	2	1	190012
1	2	0	0	1	51	318	1	1	191160
1	2	1	1	-1	32	425	1	1	192776
2	1	0	0	1	53	402	1	1	194279
1	1	0	0	1	51	376	1	1	195777
3	3	1	1	1	52	426	2	1	197660
4	3	1	1	1	54	428	2	1	198902
4	3	1	1	1	54	397	2	1	200625
2	3	1	1	-1	34	434	1	1	202060
3	4	1	1	1	54	577	2	1	203934
2	4	0	0	1	53	423	2	0	205618
2	4	1	1	-1	32	462	1	1	207460
4	4	0	0	-1	33	541	2	1	209382
1	1	0	0	1	51	487	1	1	210989
1	1	0	0	1	51	374	1	1	212573
3	1	0	0	-1	31	634	2	1	214179
2	1	0	0	1	51	490	1	1	215904
1	3	1	1	-1	32	668	1	1	217975
4	3	1	1	1	54	671	2	1	220021
2	2	0	0	1	53	406	1	1	221920
3	2	1	1	1	52	485	1	0	223582
3	1	0	0	-1	33	497	2	1	225342
1	1	0	0	1	51	611	1	1	226814
4	3	1	1	1	52	480	2	1	228352
4	3	1	1	1	54	428	2	1	230203
3	2	0	0	-1	33	465	2	1	231621
4	2	1	1	1	52	399	2	1	233404
2	3	1	1	-1	34	482	1	1	234756
1	3	1	1	-1	34	410	1	1	236385
1	3	1	1	-1	34	347	1	1	238112
2	3	1	1	-1	34	506	1	1	239540
4	4	1	1	1	54	816	2	1	241508
3	4	0	0	-1	33	420	2	1	243417
2	4	1	1	-1	32	437	1	1	245156
4	4	0	0	-1	33	479	2	1	246645
1	2	0	0	1	51	563	1	1	248608
1	2	1	1	-1	32	399	1	1	250505
3	1	0	0	-1	33	600	2	1	251950
2	1	0	0	1	51	591	2	0	253803
1	1	0	0	1	51	683	1	1	255295
1	1	0	0	1	51	489	1	1	256645
3	4	1	1	1	52	431	2	1	258246
4	4	0	0	-1	33	335	2	1	263498
3	1	0	0	-1	31	689	1	0	265431
3	1	0	0	-1	31	516	2	1	266804
4	1	0	0	-1	31	446	2	1	268573
3	1	0	0	-1	31	328	2	1	269914
1	2	0	0	1	51	341	1	1	271415
2	2	1	1	-1	32	449	1	1	273020
3	1	0	0	-1	33	527	2	1	274793
1	1	0	0	1	51	751	1	1	276561
2	2	0	0	1	51	423	1	1	277989
2	2	1	1	-1	32	439	1	1	279309
4	4	1	1	1	54	441	2	1	280672
1	4	0	0	1	53	458	1	1	282487
1	3	1	1	-1	32	407	1	1	283967
4	3	1	1	1	54	523	2	1	285549
1	1	0	0	1	53	508	2	0	287258
4	1	0	0	-1	31	594	2	1	288988
2	4	1	1	-1	32	691	1	1	290529
3	4	0	0	-1	33	446	2	1	292233
1	1	0	0	1	51	614	1	1	293988
1	1	0	0	1	51	379	1	1	295674
4	1	0	0	-1	31	415	2	1	297434
1	1	0	0	1	51	363	1	1	298940
4	1	0	0	-1	31	447	2	1	300509
2	1	0	0	1	51	531	1	1	302108
3	3	1	1	1	52	433	2	1	303664
2	3	1	1	-1	34	426	1	1	305437
1	1	0	0	1	53	479	2	0	307247
1	1	0	0	1	51	459	1	1	309167
2	1	0	0	1	51	556	1	1	311039
1	1	0	0	1	51	547	1	1	312404
3	2	0	0	-1	31	581	2	1	313886
3	2	1	1	1	52	463	2	1	315197
4	3	1	1	1	54	514	2	1	316552
2	3	1	1	-1	34	423	1	1	318309
1	3	1	1	-1	34	421	1	1	320009
4	3	1	1	1	54	433	2	1	321679
1	2	0	0	1	53	604	1	1	323206
2	2	1	1	-1	32	440	1	1	324845
1	3	1	1	-1	34	477	1	1	326395
1	3	1	1	-1	34	339	1	1	328042
3	4	1	1	1	54	900	2	1	330117
3	4	0	0	-1	33	293	2	1	331622
4	2	0	0	-1	31	313	2	1	333083
1	2	1	1	-1	32	517	1	1	334953
2	1	0	0	1	53	497	1	1	336617
4	1	0	0	-1	31	388	2	1	338047
1	1	0	0	1	51	931	1	1	340076
4	1	0	0	-1	31	492	2	1	341392
4	1	0	0	-1	31	355	2	1	342592
1	1	0	0	1	51	284	1	1	346976
1	3	1	1	-1	32	441	1	1	348805
4	3	1	1	1	54	712	2	1	350608
1	2	0	0	1	53	276	1	1	352070
4	2	1	1	1	52	497	2	1	353856
3	4	1	1	1	54	604	1	0	355666
1	4	0	0	1	53	426	1	1	357210
4	2	0	0	-1	31	556	2	1	359166
2	2	1	1	-1	32	443	1	1	361101
4	3	1	1	1	54	497	2	1	362573
4	3	1	1	1	54	399	2	1	364137
1	2	0	0	1	53	393	1	1	365373
1	2	1	1	-1	32	677	1	1	367140
3	4	1	1	1	54	456	2	1	369071
3	4	0	0	-1	33	317	2	1	370616
2	2	0	0	1	51	319	1	1	372385
1	2	1	1	-1	32	368	2	0	374101
2	2	0	0	1	53	520	1	1	376042
3	2	1	1	1	52	0	0	0	379879
3	2	0	0	-1	33	350	2	1	381069
1	2	1	1	-1	32	539	1	1	382711
1	1	0	0	1	53	399	1	1	384183
3	1	0	0	-1	31	334	2	1	385422
4	1	0	0	-1	31	563	2	1	387266
3	1	0	0	-1	31	308	2	1	388863
3	4	1	1	1	52	514	2	1	390825
2	4	0	0	1	53	576	1	1	392464
2	1	0	0	1	51	295	1	1	393756
1	1	0	0	1	51	311	1	1	395180
1	4	1	1	-1	32	593	1	1	396724
2	4	0	0	1	53	318	1	1	397857
4	3	1	1	1	52	510	2	1	399289
1	3	1	1	-1	34	524	1	1	400635
4	2	0	0	-1	33	309	2	1	402311
2	2	1	1	-1	32	529	1	1	403859
4	1	0	0	-1	33	400	2	1	405358
2	1	0	0	1	51	253	1	1	406849
1	2	0	0	1	51	485	1	1	408483
4	2	1	1	1	52	332	1	0	409931
2	2	0	0	1	53	310	1	1	411359
3	2	1	1	1	52	481	2	1	412820
3	1	0	0	-1	33	268	2	1	414017
2	1	0	0	1	51	359	1	1	415206
1	3	1	1	-1	32	614	1	1	417015
4	3	1	1	1	54	405	2	1	418835
3	4	1	1	1	54	495	2	1	420319
2	4	0	0	1	53	476	1	1	421953
3	3	1	1	1	52	425	2	1	423432
3	3	1	1	1	54	365	2	1	424795
2	2	0	0	1	53	581	1	1	426870
2	2	1	1	-1	32	534	1	1	432723
1	2	0	0	1	53	486	1	1	434270
2	2	1	1	-1	32	457	1	1	435846
1	4	1	1	-1	34	306	1	1	437005
4	4	0	0	-1	33	418	2	1	438336
4	4	1	1	1	52	354	2	1	440047
3	4	0	0	-1	33	420	1	0	441660
4	1	0	0	-1	31	428	2	1	443470
2	1	0	0	1	51	358	1	1	444799
2	3	1	1	-1	32	349	1	1	446506
3	3	1	1	1	54	429	2	1	448135
2	1	0	0	1	53	293	1	1	449872
2	1	0	0	1	51	253	1	1	451470
3	3	1	1	1	52	492	2	1	452940
2	3	1	1	-1	34	569	1	1	454948
1	4	1	1	-1	34	488	2	0	456605
4	4	0	0	-1	33	547	2	1	458649
4	3	1	1	1	52	350	1	0	460092
3	3	1	1	1	54	576	2	1	462102
1	3	1	1	-1	34	461	1	1	463597
3	3	1	1	1	54	402	2	1	464829
2	3	1	1	-1	34	600	1	1	466589
2	3	1	1	-1	34	633	1	1	468078
3	2	0	0	-1	33	456	2	1	469805
1	2	1	1	-1	32	587	1	1	471350
1	3	1	1	-1	34	432	1	1	472697
4	3	1	1	1	54	388	2	1	473988
3	4	1	1	1	54	475	2	1	475536
1	4	0	0	1	53	591	1	1	477442
4	4	1	1	1	52	417	2	1	479153
3	4	0	0	-1	33	417	1	0	480804
3	2	0	0	-1	31	486	2	1	482494
4	2	1	1	1	52	542	2	1	484060
4	1	0	0	-1	33	346	2	1	485315
2	1	0	0	1	51	408	1	1	486576
2	3	1	1	-1	32	375	1	1	487853
3	3	1	1	1	54	408	2	1	489256
3	1	0	0	-1	33	561	2	1	491088
1	1	0	0	1	51	605	2	0	493003
2	2	0	0	1	51	328	1	1	494386
2	2	1	1	-1	32	326	1	1	495791
1	4	1	1	-1	34	391	2	0	497514
3	4	0	0	-1	33	511	2	1	499340
3	1	0	0	-1	31	298	2	1	500468
2	1	0	0	1	51	451	1	1	501983
4	1	0	0	-1	31	370	2	1	503784
4	1	0	0	-1	31	349	2	1	505342
3	1	0	0	-1	31	544	2	1	507007
3	1	0	0	-1	31	341	2	1	508372
2	4	1	1	-1	32	288	2	0	509793
4	4	0	0	-1	33	401	2	1	513891
3	2	0	0	-1	31	0	0	0	517729
2	2	1	1	-1	32	562	1	1	519351
3	2	0	0	-1	33	408	2	1	520865
3	2	1	1	1	52	358	1	0	522268
4	1	0	0	-1	33	526	2	1	523834
1	1	0	0	1	51	477	1	1	525342
1	1	0	0	1	51	333	1	1	526518
3	1	0	0	-1	31	523	2	1	528149
4	3	1	1	1	52	713	2	1	529902
1	3	1	1	-1	34	638	1	1	531966
2	4	1	1	-1	34	411	1	1	533576
1	4	0	0	1	53	553	1	1	534987
4	1	0	0	-1	31	508	2	1	536798
4	1	0	0	-1	31	358	2	1	538224
1	3	1	1	-1	32	679	1	1	540017
1	3	1	1	-1	34	494	1	1	541428
2	1	0	0	1	53	364	2	0	543088
4	1	0	0	-1	31	372	2	1	544897
2	2	0	0	1	51	581	1	1	546761
4	2	1	1	1	52	455	2	1	548722
1	3	1	1	-1	34	597	1	1	550448
1	3	1	1	-1	34	320	1	1	552028
4	3	1	1	1	54	439	2	1	553494
2	3	1	1	-1	34	366	1	1	554838
3	1	0	0	-1	33	460	1	0	556635
1	1	0	0	1	51	524	1	1	558498
4	4	1	1	1	52	524	2	1	560041
4	4	0	0	-1	33	345	2	1	561582
1	1	0	0	1	51	444	1	1	562922
3	1	0	0	-1	31	894	2	1	564630
1	1	0	0	1	51	281	1	1	565743
1	1	0	0	1	51	328	1	1	567086
4	4	1	1	1	52	428	2	1	568570
2	4	0	0	1	53	496	2	0	570084
1	2	0	0	1	51	472	2	0	571890
4	2	1	1	1	52	460	2	1	573631
1	2	0	0	1	53	693	1	1	575696
4	2	1	1	1	52	466	2	1	577184
1	2	0	0	1	53	401	1	1	578532
4	2	1	1	1	52	449	2	1	580073
3	4	1	1	1	54	582	1	0	581998
4	4	0	0	-1	33	500	2	1	583457
4	2	0	0	-1	31	371	2	1	585200
3	2	1	1	1	52	376	1	0	586595
2	4	1	1	-1	34	504	1	1	588067
2	4	0	0	1	53	290	1	1	589548
3	4	1	1	1	52	455	2	1	591327
1	4	0	0	1	53	683	2	0	592962
4	4	1	1	1	52	418	2	1	594190
2	4	0	0	1	53	577	2	0	600515
4	1	0	0	-1	31	664	2	1	602272
3	1	0	0	-1	31	573	2	1	604110
3	4	1	1	1	52	451	2	1	606055
1	4	0	0	1	53	383	1	1	607539
1	2	0	0	1	51	290	1	1	608933
4	2	1	1	1	52	401	2	1	610267
2	3	1	1	-1	34	403	1	1	611665
1	3	1	1	-1	34	315	1	1	613326
4	4	1	1	1	54	654	2	1	615108
1	4	0	0	1	53	352	1	1	616423
3	2	0	0	-1	31	834	2	1	618198
4	2	1	1	1	52	754	2	1	620382
2	4	1	1	-1	34	474	1	1	621780
1	4	0	0	1	53	292	1	1	622998
2	1	0	0	1	51	318	1	1	624672
4	1	0	0	-1	31	432	2	1	626370
1	2	0	0	1	51	422	1	1	628214
3	2	1	1	1	52	534	2	1	629971
4	4	1	1	1	54	370	2	1	631403
1	4	0	0	1	53	319	1	1	632840
3	3	1	1	1	52	435	2	1	634678
4	3	1	1	1	54	430	2	1	635999
1	3	1	1	-1	34	329	1	1	637717
1	3	1	1	-1	34	418	1	1	639571
4	3	1	1	1	54	450	2	1	641432
1	3	1	1	-1	34	736	1	1	643042
3	1	0	0	-1	33	475	1	0	645023
1	1	0	0	1	51	560	1	1	646779
2	2	0	0	1	51	661	1	1	648830
2	2	1	1	-1	32	434	1	1	650229
3	1	0	0	-1	33	502	2	1	652184
4	1	0	0	-1	31	401	2	1	653454
4	4	1	1	1	52	471	2	1	654967
3	4	0	0	-1	33	604	2	1	657035
1	3	1	1	-1	32	476	1	1	658340
2	3	1	1	-1	34	310	1	1	659471
4	1	0	0	-1	33	448	2	1	661283
2	1	0	0	1	51	501	1	1	663229
4	3	1	1	1	52	468	2	1	665087
2	3	1	1	-1	34	478	1	1	666541
3	4	1	1	1	54	611	1	0	668263
4	4	0	0	-1	33	316	2	1	669499
4	1	0	0	-1	31	338	2	1	670892
3	1	0	0	-1	31	509	1	0	672634
3	2	0	0	-1	31	551	2	1	674528
2	2	1	1	-1	32	926	1	1	676656
1	2	0	0	1	53	531	1	1	678677
4	2	1	1	1	52	507	2	1	680181
3	3	1	1	1	54	346	1	0	681508
2	3	1	1	-1	34	537	1	1	687041
3	3	1	1	1	54	641	1	0	688510
4	3	1	1	1	54	652	2	1	690176
3	4	1	1	1	54	533	2	1	692169
4	4	0	0	-1	33	450	2	1	693530
2	4	1	1	-1	32	605	1	1	695602
2	4	0	0	1	53	282	1	1	697229
4	4	1	1	1	52	420	2	1	698878
2	4	0	0	1	53	272	1	1	700540
1	1	0	0	1	51	460	1	1	701951
2	1	0	0	1	51	415	1	1	703171
2	1	0	0	1	51	443	1	1	704899
3	1	0	0	-1	31	323	2	1	706509
3	3	1	1	1	52	430	2	1	708417
4	3	1	1	1	54	424	2	1	709912
1	1	0	0	1	53	578	1	1	711349
3	1	0	0	-1	31	465	2	1	713194
1	1	0	0	1	51	425	1	1	714853
4	1	0	0	-1	31	324	2	1	716391
3	2	0	0	-1	31	333	2	1	717556
4	2	1	1	1	52	436	2	1	718853
4	4	1	1	1	54	347	2	1	720505
3	4	0	0	-1	33	545	2	1	721938
1	2	0	0	1	51	707	1	1	723836
4	2	1	1	1	52	431	2	1	725659
3	2	0	0	-1	33	471	2	1	727196
1	2	1	1	-1	32	307	2	0	728515
2	4	1	1	-1	34	461	1	1	730431
4	4	0	0	-1	33	428	2	1	731700
3	1	0	0	-1	31	520	2	1	733694
2	1	0	0	1	51	442	2	0	735165
3	2	0	0	-1	31	708	2	1	736799
2	2	1	1	-1	32	773	2	0	738432
1	2	0	0	1	53	475	1	1	740094
1	2	1	1	-1	32	451	1	1	741407
2	2	0	0	1	53	476	1	1	743174
3	2	1	1	1	52	468	2	1	744754
3	2	0	0	-1	33	385	2	1	746558
1	2	1	1	-1	32	438	1	1	747949
3	4	1	1	1	54	729	2	1	749656
1	4	0	0	1	53	336	1	1	750926
1	2	0	0	1	51	313	1	1	752708
3	2	1	1	1	52	413	1	0	754543
2	1	0	0	1	53	525	1	1	756060
1	1	0	0	1	51	426	1	1	757870
2	3	1	1	-1	32	653	1	1	759975
2	3	1	1	-1	34	498	1	1	761337
4	3	1	1	1	54	407	2	1	763058
2	3	1	1	-1	34	586	1	1	765021
2	2	0	0	1	53	538	1	1	766707
3	2	1	1	1	52	648	2	1	771999
4	4	1	1	1	54	726	2	1	773866
4	4	0	0	-1	33	339	2	1	775606
2	3	1	1	-1	32	456	1	1	777104
2	3	1	1	-1	34	415	1	1	778912
3	2	0	0	-1	33	527	2	1	780783
1	2	1	1	-1	32	844	1	1	782474
3	1	0	0	-1	33	964	2	1	784611
2	1	0	0	1	51	422	1	1	785843
3	2	0	0	-1	31	475	2	1	787670
3	2	1	1	1	52	641	2	1	789610
1	3	1	1	-1	34	821	1	1	791910
1	3	1	1	-1	34	315	1	1	793130
2	4	1	1	-1	34	505	1	1	794738
4	4	0	0	-1	33	453	2	1	796097
3	3	1	1	1	52	558	2	1	797462
4	3	1	1	1	54	387	2	1	799090
4	4	1	1	1	54	444	2	1	801009
3	4	0	0	-1	33	629	2	1	802728
3	2	0	0	-1	31	383	2	1	804106
2	2	1	1	-1	32	399	1	1	805907
4	3	1	1	1	54	444	2	1	807252
3	3	1	1	1	54	599	1	0	808917
3	2	0	0	-1	33	541	2	1	810901
1	2	1	1	-1	32	647	1	1	812956
2	4	1	1	-1	34	366	1	1	814245
3	4	0	0	-1	33	433	2	1	815681
2	4	1	1	-1	32	511	1	1	817594
2	4	0	0	1	53	442	1	1	819530
1	3	1	1	-1	32	322	2	0	820816
1	3	1	1	-1	34	660	1	1	822492
4	2	0	0	-1	33	292	2	1	824274
2	2	1	1	-1	32	465	1	1	825868
1	2	0	0	1	53	706	1	1	827935
4	2	1	1	1	52	483	2	1	829391
4	1	0	0	-1	33	361	2	1	830896
1	1	0	0	1	51	403	1	1	832107
3	1	0	0	-1	31	619	2	1	834107
2	1	0	0	1	51	359	1	1	835819
3	3	1	1	1	52	337	1	0	837226
1	3	1	1	-1	34	753	1	1	838974
2	4	1	1	-1	34	621	2	0	840900
4	4	0	0	-1	33	522	2	1	842789
1	4	1	1	-1	32	562	1	1	844395
2	4	0	0	1	53	373	1	1	845690
2	3	1	1	-1	32	405	1	1	847074
1	3	1	1	-1	34	371	1	1	848817
2	2	0	0	1	53	375	1	1	850521
2	2	1	1	-1	32	366	1	1	851923
1	3	1	1	-1	34	423	1	1	853219
2	3	1	1	-1	34	297	1	1	857131
