# Supplementary material for: Frequency Band-Specific Electrical Brain Stimulation Modulates Cognitive Control Processes
Source: PLoS One. 2015 Sep 25;10(9):e0138984. doi: 10.1371/journal.pone.0138984 (PMC4583279; doi:10.1371/journal.pone.0138984)
Supplement: S2 File — This zip archive contains the necessary Matlab code, SPSS syntax, SPSS data and raw logfile data to perform the analyses described in the paper. EEG data and Matlab code to extract peak frequencies are available upon request (joramvandriel@gmail.com). (ZIP) [file pone.0138984.s002.zip › S2_File/rawdata/alpha/pp30_simonC1_POST-STIM.txt]

3	1	0	0	-1	31	360	2	1	5504
2	1	0	0	1	51	393	1	1	6913
2	4	1	1	-1	32	396	1	1	8531
3	4	0	0	-1	33	317	2	1	9738
3	2	0	0	-1	31	310	2	1	11519
2	2	1	1	-1	32	451	1	1	12854
3	2	0	0	-1	33	367	2	1	14064
1	2	1	1	-1	32	482	1	1	15825
4	4	1	1	1	54	488	2	1	17674
3	4	0	0	-1	33	600	1	0	19560
1	3	1	1	-1	32	519	1	1	21266
1	3	1	1	-1	34	688	1	1	23285
2	1	0	0	1	53	475	1	1	24673
1	1	0	0	1	51	432	2	0	26426
2	3	1	1	-1	32	644	1	1	28423
1	3	1	1	-1	34	421	1	1	30211
2	2	0	0	1	53	523	1	1	31719
2	2	1	1	-1	32	459	1	1	33240
3	1	0	0	-1	33	683	2	1	35353
4	1	0	0	-1	31	275	2	1	36860
2	2	0	0	1	51	268	1	1	37992
1	2	1	1	-1	32	530	1	1	40009
4	1	0	0	-1	33	578	2	1	41816
4	1	0	0	-1	31	297	2	1	43535
3	2	0	0	-1	31	457	2	1	44822
1	2	1	1	-1	32	651	1	1	46823
3	1	0	0	-1	33	595	1	0	48827
3	1	0	0	-1	31	466	2	1	50530
2	3	1	1	-1	32	501	1	1	51852
3	3	1	1	1	54	479	1	0	53571
3	2	0	0	-1	33	422	1	0	55340
2	2	1	1	-1	32	534	1	1	56782
1	1	0	0	1	53	711	1	1	58737
1	1	0	0	1	51	467	1	1	60083
2	3	1	1	-1	32	559	2	0	61819
2	3	1	1	-1	34	704	1	1	63755
4	1	0	0	-1	33	563	2	1	65436
4	1	0	0	-1	31	330	2	1	67141
3	1	0	0	-1	31	392	2	1	68706
3	1	0	0	-1	31	539	2	1	70261
4	2	0	0	-1	31	522	2	1	71872
3	2	1	1	1	52	415	1	0	73501
3	2	0	0	-1	33	570	2	1	75203
1	2	1	1	-1	32	488	1	1	76678
1	1	0	0	1	53	503	1	1	78301
3	1	0	0	-1	31	555	2	1	79747
3	4	1	1	1	52	406	2	1	81010
2	4	0	0	1	53	573	1	1	83084
3	4	1	1	1	52	682	2	1	84621
3	4	0	0	-1	33	470	2	1	88313
4	4	1	1	1	52	722	2	1	90479
1	4	0	0	1	53	445	1	1	92283
4	1	0	0	-1	31	523	2	1	93713
2	1	0	0	1	51	978	1	1	95998
3	2	0	0	-1	31	296	2	1	97606
1	2	1	1	-1	32	736	1	1	99786
3	3	1	1	1	54	491	2	1	101391
3	3	1	1	1	54	442	2	1	103298
2	2	0	0	1	53	476	1	1	105240
1	2	1	1	-1	32	0	0	0	108611
3	1	0	0	-1	33	626	2	1	110071
1	1	0	0	1	51	561	1	1	111888
1	2	0	0	1	51	350	1	1	113695
3	2	1	1	1	52	384	2	1	115345
3	1	0	0	-1	33	309	2	1	116757
4	1	0	0	-1	31	338	2	1	118306
4	4	1	1	1	52	326	2	1	119504
1	4	0	0	1	53	411	1	1	120833
4	3	1	1	1	52	452	2	1	122199
4	3	1	1	1	54	392	2	1	123947
3	2	0	0	-1	33	396	1	0	125797
3	2	1	1	1	52	505	2	1	127158
4	1	0	0	-1	33	399	2	1	129014
4	1	0	0	-1	31	334	2	1	130815
2	1	0	0	1	51	486	1	1	132309
2	1	0	0	1	51	310	1	1	134129
1	4	1	1	-1	32	718	1	1	136250
1	4	0	0	1	53	281	1	1	137942
3	2	0	0	-1	31	333	2	1	139506
1	2	1	1	-1	32	382	1	1	141058
1	1	0	0	1	53	322	1	1	142630
4	1	0	0	-1	31	331	2	1	143899
1	4	1	1	-1	32	505	1	1	145527
4	4	0	0	-1	33	318	2	1	147025
4	1	0	0	-1	31	318	2	1	148761
3	1	0	0	-1	31	580	2	1	150187
3	3	1	1	1	52	673	2	1	151986
1	3	1	1	-1	34	395	1	1	153235
1	2	0	0	1	53	329	1	1	154990
3	2	1	1	1	52	444	2	1	156609
2	1	0	0	1	53	358	1	1	158093
1	1	0	0	1	51	414	2	0	159486
2	4	1	1	-1	32	416	2	0	160891
3	4	0	0	-1	33	448	2	1	162530
1	4	1	1	-1	32	531	2	0	164100
3	4	0	0	-1	33	486	2	1	165750
2	4	1	1	-1	32	483	1	1	167734
1	4	0	0	1	53	700	1	1	169879
4	3	1	1	1	52	506	2	1	171413
3	3	1	1	1	54	471	2	1	175508
1	2	0	0	1	53	831	1	1	177535
3	2	1	1	1	52	391	1	0	179341
3	2	0	0	-1	33	523	2	1	180828
2	2	1	1	-1	32	528	2	0	182810
3	3	1	1	1	54	432	2	1	184450
3	3	1	1	1	54	375	2	1	185819
4	4	1	1	1	54	344	2	1	187457
4	4	0	0	-1	33	310	2	1	188933
2	1	0	0	1	51	538	1	1	190290
4	1	0	0	-1	31	362	2	1	191734
3	2	0	0	-1	31	340	2	1	193151
4	2	1	1	1	52	285	1	0	194299
4	3	1	1	1	54	502	2	1	195649
2	3	1	1	-1	34	0	0	0	199287
1	3	1	1	-1	34	549	1	1	200763
1	3	1	1	-1	34	375	1	1	202089
4	1	0	0	-1	33	817	2	1	204190
2	1	0	0	1	51	439	1	1	205621
4	3	1	1	1	52	428	2	1	207396
2	3	1	1	-1	34	445	1	1	208824
4	3	1	1	1	54	418	2	1	210297
4	3	1	1	1	54	352	2	1	211627
1	1	0	0	1	53	310	2	0	213047
1	1	0	0	1	51	477	1	1	214775
3	1	0	0	-1	31	407	1	0	216545
1	1	0	0	1	51	811	1	1	218412
2	2	0	0	1	51	446	1	1	219757
2	2	1	1	-1	32	374	1	1	221509
4	1	0	0	-1	33	410	2	1	223114
2	1	0	0	1	51	673	1	1	224864
2	2	0	0	1	51	323	1	1	226544
3	2	1	1	1	52	457	2	1	228217
1	1	0	0	1	53	536	1	1	230151
2	1	0	0	1	51	493	1	1	231901
2	2	0	0	1	51	459	1	1	233744
4	2	1	1	1	52	418	2	1	235614
2	3	1	1	-1	34	391	1	1	237203
3	3	1	1	1	54	669	2	1	239368
1	2	0	0	1	53	518	1	1	241267
3	2	1	1	1	52	399	2	1	242777
3	4	1	1	1	54	331	2	1	244448
2	4	0	0	1	53	371	1	1	246312
3	4	1	1	1	52	407	2	1	247838
2	4	0	0	1	53	341	2	0	249035
2	3	1	1	-1	32	421	1	1	250696
1	3	1	1	-1	34	452	1	1	251987
4	4	1	1	1	54	459	2	1	253774
1	4	0	0	1	53	393	1	1	255073
3	1	0	0	-1	31	586	2	1	256982
2	1	0	0	1	51	294	1	1	260544
3	2	0	0	-1	31	706	2	1	262218
4	2	1	1	1	52	517	2	1	263965
4	1	0	0	-1	33	314	2	1	265650
2	1	0	0	1	51	401	1	1	267226
1	4	1	1	-1	32	318	2	0	268996
3	4	0	0	-1	33	463	2	1	270668
3	3	1	1	1	52	303	1	0	272056
2	3	1	1	-1	34	428	1	1	273293
4	1	0	0	-1	33	405	2	1	275168
4	1	0	0	-1	31	394	2	1	276888
1	4	1	1	-1	32	468	1	1	278812
1	4	0	0	1	53	753	2	0	280851
4	2	0	0	-1	31	379	2	1	282663
4	2	1	1	1	52	398	2	1	284214
1	2	0	0	1	53	372	1	1	286077
2	2	1	1	-1	32	390	1	1	287919
3	4	1	1	1	54	367	2	1	289612
2	4	0	0	1	53	403	1	1	291189
4	1	0	0	-1	31	399	2	1	292807
4	1	0	0	-1	31	355	2	1	294175
1	4	1	1	-1	32	571	1	1	296228
2	4	0	0	1	53	316	1	1	297599
3	1	0	0	-1	31	311	2	1	298754
3	1	0	0	-1	31	381	2	1	300256
2	4	1	1	-1	32	323	2	0	301471
3	4	0	0	-1	33	474	2	1	302821
3	1	0	0	-1	31	355	2	1	304625
2	1	0	0	1	51	393	1	1	306313
3	4	1	1	1	52	532	2	1	307992
3	4	0	0	-1	33	360	2	1	309346
2	4	1	1	-1	32	550	1	1	311086
1	4	0	0	1	53	765	1	1	313061
3	1	0	0	-1	31	400	2	1	314965
4	1	0	0	-1	31	326	2	1	316094
3	1	0	0	-1	31	342	2	1	317299
2	1	0	0	1	51	329	1	1	318935
1	3	1	1	-1	32	286	2	0	320549
4	3	1	1	1	54	599	2	1	322058
1	4	1	1	-1	34	327	2	0	323354
3	4	0	0	-1	33	625	2	1	324888
3	2	0	0	-1	31	382	2	1	326749
1	2	1	1	-1	32	437	1	1	328507
2	2	0	0	1	53	301	1	1	329936
1	2	1	1	-1	32	622	1	1	331552
2	4	1	1	-1	34	357	1	1	333259
4	4	0	0	-1	33	593	2	1	334856
4	3	1	1	1	52	269	1	0	336511
2	3	1	1	-1	34	549	1	1	338125
3	3	1	1	1	54	694	2	1	340014
3	3	1	1	1	54	660	2	1	344878
1	1	0	0	1	53	588	2	0	346894
2	1	0	0	1	51	376	1	1	348326
3	2	0	0	-1	31	607	2	1	350398
1	2	1	1	-1	32	644	1	1	352514
1	2	0	0	1	53	304	1	1	353705
4	2	1	1	1	52	478	2	1	355157
4	2	0	0	-1	33	317	2	1	356921
3	2	1	1	1	52	377	1	0	358606
2	4	1	1	-1	34	404	2	0	360510
1	4	0	0	1	53	541	1	1	362225
1	2	0	0	1	51	322	1	1	363882
4	2	1	1	1	52	533	2	1	365458
1	2	0	0	1	53	343	2	0	366780
2	2	1	1	-1	32	575	1	1	368430
4	3	1	1	1	54	431	2	1	369879
1	3	1	1	-1	34	428	1	1	371263
1	4	1	1	-1	34	322	1	1	372477
4	4	0	0	-1	33	582	2	1	374183
3	4	1	1	1	52	498	2	1	375689
2	4	0	0	1	53	314	1	1	376919
2	1	0	0	1	51	283	1	1	378106
3	1	0	0	-1	31	503	2	1	379652
3	3	1	1	1	52	235	1	0	380964
1	3	1	1	-1	34	328	2	0	382195
1	2	0	0	1	53	538	1	1	383868
4	2	1	1	1	52	332	1	0	385126
1	4	1	1	-1	34	816	1	1	387255
3	4	0	0	-1	33	518	1	0	388791
4	2	0	0	-1	31	599	2	1	390800
3	2	1	1	1	52	453	2	1	392437
4	2	0	0	-1	33	342	2	1	393780
3	2	1	1	1	52	373	2	1	395210
1	4	1	1	-1	34	323	2	0	396923
1	4	0	0	1	53	605	1	1	398372
4	3	1	1	1	52	424	2	1	400270
4	3	1	1	1	54	681	1	0	402062
2	1	0	0	1	53	481	1	1	403760
4	1	0	0	-1	31	594	1	0	405325
1	4	1	1	-1	32	573	1	1	406920
2	4	0	0	1	53	429	1	1	408731
4	3	1	1	1	52	324	1	0	409951
4	3	1	1	1	54	583	2	1	411939
2	3	1	1	-1	34	976	1	1	414378
1	3	1	1	-1	34	597	2	0	416432
1	2	0	0	1	53	591	1	1	418245
4	2	1	1	1	52	538	2	1	420049
4	3	1	1	1	54	330	2	1	421453
1	3	1	1	-1	34	469	1	1	423254
3	2	0	0	-1	33	556	2	1	425231
4	2	1	1	1	52	705	2	1	429869
3	1	0	0	-1	33	674	2	1	431605
3	1	0	0	-1	31	358	2	1	433159
4	3	1	1	1	52	345	1	0	434456
1	3	1	1	-1	34	516	2	0	435989
3	4	1	1	1	54	589	2	1	438039
1	4	0	0	1	53	498	1	1	439719
4	3	1	1	1	52	979	2	1	441747
4	3	1	1	1	54	381	2	1	443129
3	1	0	0	-1	33	422	2	1	444776
2	1	0	0	1	51	304	1	1	446139
2	1	0	0	1	51	277	1	1	447662
3	1	0	0	-1	31	389	2	1	449083
1	2	0	0	1	51	592	1	1	450666
1	2	1	1	-1	32	435	1	1	452345
3	4	1	1	1	54	528	2	1	454150
4	4	0	0	-1	33	718	2	1	455887
1	2	0	0	1	51	268	1	1	457505
4	2	1	1	1	52	454	2	1	459263
1	2	0	0	1	53	411	2	0	460831
1	2	1	1	-1	32	404	1	1	462676
2	1	0	0	1	53	443	1	1	464116
3	1	0	0	-1	31	564	2	1	465674
2	3	1	1	-1	32	361	2	0	467314
2	3	1	1	-1	34	731	1	1	468920
1	2	0	0	1	53	534	1	1	470867
3	2	1	1	1	52	811	2	1	473164
3	4	1	1	1	54	481	2	1	475035
2	4	0	0	1	53	625	1	1	476543
2	4	1	1	-1	32	364	1	1	478088
4	4	0	0	-1	33	545	2	1	479482
4	3	1	1	1	52	433	2	1	481312
1	3	1	1	-1	34	619	1	1	482883
2	3	1	1	-1	34	412	1	1	484491
1	3	1	1	-1	34	430	1	1	485869
2	4	1	1	-1	34	319	1	1	487406
1	4	0	0	1	53	498	1	1	489369
4	1	0	0	-1	31	480	2	1	490847
2	1	0	0	1	51	322	1	1	492543
4	4	1	1	1	52	376	2	1	493990
4	4	0	0	-1	33	360	2	1	495638
3	1	0	0	-1	31	409	1	0	496918
4	1	0	0	-1	31	403	2	1	498604
1	4	1	1	-1	32	482	1	1	500073
1	4	0	0	1	53	382	1	1	501689
4	2	0	0	-1	31	339	2	1	503129
3	2	1	1	1	52	482	2	1	504710
3	2	0	0	-1	33	272	2	1	506457
1	2	1	1	-1	32	387	1	1	508130
4	4	1	1	1	54	355	2	1	509323
3	4	0	0	-1	33	410	1	0	513813
3	3	1	1	1	52	719	2	1	515376
2	3	1	1	-1	34	480	2	0	517270
1	3	1	1	-1	34	947	2	0	519048
1	3	1	1	-1	34	426	1	1	520444
4	3	1	1	1	54	423	2	1	522240
1	3	1	1	-1	34	529	2	0	524227
4	4	1	1	1	54	570	2	1	526102
3	4	0	0	-1	33	511	2	1	528000
3	4	1	1	1	52	403	2	1	529377
4	4	0	0	-1	33	436	1	0	530651
1	3	1	1	-1	32	500	1	1	532108
3	3	1	1	1	54	466	2	1	533947
1	2	0	0	1	53	729	1	1	535992
4	2	1	1	1	52	449	2	1	537854
1	3	1	1	-1	34	791	1	1	539702
1	3	1	1	-1	34	413	1	1	541402
3	1	0	0	-1	33	513	2	1	543113
2	1	0	0	1	51	544	2	0	544799
3	2	0	0	-1	31	676	2	1	546546
3	2	1	1	1	52	470	2	1	548478
1	4	1	1	-1	34	532	1	1	550238
1	4	0	0	1	53	300	1	1	551635
4	4	1	1	1	52	444	2	1	553025
3	4	0	0	-1	33	513	2	1	554828
4	2	0	0	-1	31	648	2	1	556520
3	2	1	1	1	52	437	2	1	557938
3	4	1	1	1	54	392	2	1	559198
2	4	0	0	1	53	454	1	1	560701
1	2	0	0	1	51	352	1	1	562236
3	2	1	1	1	52	531	2	1	564225
3	2	0	0	-1	33	363	2	1	565488
1	2	1	1	-1	32	571	1	1	567047
1	3	1	1	-1	34	351	1	1	568478
3	3	1	1	1	54	599	2	1	570221
4	4	1	1	1	54	434	2	1	572023
3	4	0	0	-1	33	444	2	1	573275
4	4	1	1	1	52	447	2	1	575147
3	4	0	0	-1	33	341	2	1	576575
1	1	0	0	1	51	489	1	1	578117
1	1	0	0	1	51	489	1	1	579967
3	3	1	1	1	52	457	2	1	581695
1	3	1	1	-1	34	516	1	1	583215
2	3	1	1	-1	34	449	1	1	584953
1	3	1	1	-1	34	364	1	1	586819
3	2	0	0	-1	33	398	1	0	588317
3	2	1	1	1	52	396	2	1	589929
4	1	0	0	-1	33	334	2	1	591394
4	1	0	0	-1	31	327	2	1	592869
3	1	0	0	-1	31	316	2	1	594196
3	1	0	0	-1	31	352	2	1	597642
4	3	1	1	1	52	811	2	1	599678
1	3	1	1	-1	34	429	1	1	600973
1	2	0	0	1	53	310	1	1	602283
2	2	1	1	-1	32	413	1	1	603575
3	2	0	0	-1	33	394	2	1	605478
1	2	1	1	-1	32	376	2	0	606712
1	3	1	1	-1	34	480	1	1	608116
2	3	1	1	-1	34	459	1	1	609596
1	1	0	0	1	53	422	1	1	611087
2	1	0	0	1	51	352	1	1	612870
1	1	0	0	1	51	363	1	1	614353
1	1	0	0	1	51	265	1	1	616084
4	4	1	1	1	52	523	2	1	617807
4	4	0	0	-1	33	314	2	1	619366
1	1	0	0	1	51	515	1	1	621092
4	1	0	0	-1	31	326	2	1	622554
2	3	1	1	-1	32	335	2	0	624365
3	3	1	1	1	54	480	2	1	626280
1	1	0	0	1	53	315	1	1	627944
1	1	0	0	1	51	511	1	1	629498
4	3	1	1	1	52	429	2	1	631075
4	3	1	1	1	54	382	2	1	632332
1	3	1	1	-1	34	515	1	1	633802
1	3	1	1	-1	34	388	1	1	635130
4	2	0	0	-1	33	363	2	1	636992
4	2	1	1	1	52	537	2	1	638423
1	3	1	1	-1	34	454	1	1	639723
3	3	1	1	1	54	415	1	0	641125
2	3	1	1	-1	34	658	1	1	642635
4	3	1	1	1	54	561	2	1	644418
1	4	1	1	-1	34	546	1	1	646266
3	4	0	0	-1	33	915	2	1	648581
2	1	0	0	1	51	527	1	1	650110
1	1	0	0	1	51	531	1	1	652147
1	2	0	0	1	51	404	1	1	653648
4	2	1	1	1	52	583	2	1	655097
4	2	0	0	-1	33	378	2	1	656598
3	2	1	1	1	52	527	2	1	658568
2	4	1	1	-1	34	388	1	1	660010
4	4	0	0	-1	33	728	2	1	662226
1	4	1	1	-1	32	560	1	1	664159
2	4	0	0	1	53	452	2	0	665448
3	3	1	1	1	52	485	2	1	667071
2	3	1	1	-1	34	611	1	1	669103
4	4	1	1	1	54	820	2	1	670833
2	4	0	0	1	53	399	1	1	672405
2	2	0	0	1	51	316	1	1	673594
3	2	1	1	1	52	765	2	1	675649
4	1	0	0	-1	33	542	2	1	677683
3	1	0	0	-1	31	358	2	1	683928
1	3	1	1	-1	32	524	1	1	685273
4	3	1	1	1	54	582	1	0	686694
3	3	1	1	1	54	538	2	1	688694
3	3	1	1	1	54	516	2	1	690575
2	1	0	0	1	53	684	1	1	692427
1	1	0	0	1	51	314	1	1	693986
1	3	1	1	-1	32	479	1	1	695931
4	3	1	1	1	54	462	2	1	697499
4	1	0	0	-1	33	387	2	1	698958
2	1	0	0	1	51	667	1	1	701121
4	3	1	1	1	52	780	1	0	703260
2	3	1	1	-1	34	771	1	1	704873
4	1	0	0	-1	33	896	2	1	706626
4	1	0	0	-1	31	430	2	1	708150
1	4	1	1	-1	32	599	1	1	709973
2	4	0	0	1	53	475	2	0	711762
4	2	0	0	-1	31	779	2	1	713719
2	2	1	1	-1	32	496	1	1	715267
4	4	1	1	1	54	545	2	1	717186
4	4	0	0	-1	33	340	2	1	718702
1	3	1	1	-1	32	949	2	0	721057
1	3	1	1	-1	34	358	1	1	722467
3	1	0	0	-1	33	528	2	1	724045
2	1	0	0	1	51	737	2	0	725788
1	1	0	0	1	51	355	1	1	727445
2	1	0	0	1	51	290	1	1	728695
2	2	0	0	1	51	318	1	1	730356
4	2	1	1	1	52	536	2	1	731827
2	3	1	1	-1	34	699	1	1	733634
2	3	1	1	-1	34	317	1	1	735192
3	4	1	1	1	54	388	2	1	737064
4	4	0	0	-1	33	428	2	1	738843
3	3	1	1	1	52	446	2	1	740168
3	3	1	1	1	54	395	2	1	742033
2	1	0	0	1	53	401	1	1	743792
2	1	0	0	1	51	265	1	1	745108
3	2	0	0	-1	31	363	2	1	746673
1	2	1	1	-1	32	357	2	0	748381
3	3	1	1	1	54	637	2	1	750042
1	3	1	1	-1	34	460	1	1	751457
4	1	0	0	-1	33	490	2	1	753136
3	1	0	0	-1	31	490	1	0	754437
2	3	1	1	-1	32	531	1	1	756186
3	3	1	1	1	54	489	2	1	758147
1	2	0	0	1	53	980	1	1	760110
3	2	1	1	1	52	468	2	1	761743
3	3	1	1	1	54	351	2	1	763296
2	3	1	1	-1	34	337	1	1	764693
3	1	0	0	-1	33	562	2	1	766366
4	1	0	0	-1	31	406	2	1	770972
4	4	1	1	1	52	459	2	1	772887
1	4	0	0	1	53	455	1	1	774387
3	4	1	1	1	52	432	2	1	775882
2	4	0	0	1	53	382	1	1	777328
3	4	1	1	1	52	516	2	1	779186
2	4	0	0	1	53	442	1	1	780523
1	4	1	1	-1	32	568	1	1	782321
1	4	0	0	1	53	338	1	1	783961
2	3	1	1	-1	32	393	1	1	785856
3	3	1	1	1	54	961	2	1	787825
2	2	0	0	1	53	393	1	1	789690
1	2	1	1	-1	32	330	2	0	791244
1	4	1	1	-1	34	314	2	0	792785
4	4	0	0	-1	33	437	1	0	794521
3	3	1	1	1	52	568	2	1	796247
1	3	1	1	-1	34	277	2	0	797500
4	1	0	0	-1	33	406	2	1	799355
1	1	0	0	1	51	361	1	1	800688
3	3	1	1	1	52	317	1	0	802328
3	3	1	1	1	54	577	2	1	803926
1	2	0	0	1	53	671	1	1	805825
4	2	1	1	1	52	690	2	1	807754
2	2	0	0	1	53	829	1	1	809557
4	2	1	1	1	52	490	2	1	811454
3	3	1	1	1	54	554	2	1	813162
4	3	1	1	1	54	625	2	1	815174
4	4	1	1	1	54	448	2	1	817061
3	4	0	0	-1	33	631	2	1	818950
4	1	0	0	-1	31	341	2	1	820176
1	1	0	0	1	51	399	1	1	821730
3	2	0	0	-1	31	355	2	1	823140
4	2	1	1	1	52	534	2	1	824886
1	4	1	1	-1	34	684	1	1	826563
2	4	0	0	1	53	576	1	1	827980
2	1	0	0	1	51	373	1	1	829818
1	1	0	0	1	51	349	1	1	831187
3	4	1	1	1	52	532	2	1	833024
3	4	0	0	-1	33	362	2	1	834338
4	3	1	1	1	52	479	2	1	835828
2	3	1	1	-1	34	517	1	1	837643
3	3	1	1	1	54	539	2	1	839281
2	3	1	1	-1	34	620	1	1	841274
3	4	1	1	1	54	829	2	1	843155
3	4	0	0	-1	33	404	2	1	844490
2	3	1	1	-1	32	441	1	1	845867
2	3	1	1	-1	34	346	1	1	847445
1	2	0	0	1	53	425	2	0	849031
4	2	1	1	1	52	597	2	1	850697
2	1	0	0	1	53	596	1	1	852444
4	1	0	0	-1	31	481	2	1	856185
