# Supplementary material for: Frequency Band-Specific Electrical Brain Stimulation Modulates Cognitive Control Processes
Source: PLoS One. 2015 Sep 25;10(9):e0138984. doi: 10.1371/journal.pone.0138984 (PMC4583279; doi:10.1371/journal.pone.0138984)
Supplement: S2 File — This zip archive contains the necessary Matlab code, SPSS syntax, SPSS data and raw logfile data to perform the analyses described in the paper. EEG data and Matlab code to extract peak frequencies are available upon request (joramvandriel@gmail.com). (ZIP) [file pone.0138984.s002.zip › S2_File/rawdata/alpha/pp31_simonA2_PRE-STIM_EEG.txt]

2	4	1	1	1	52	677	1	1	4989
3	4	0	0	1	53	545	2	1	6892
4	2	0	0	1	51	449	2	1	8621
2	2	1	1	1	52	536	1	1	10461
2	1	0	0	-1	33	460	1	1	12129
4	1	0	0	1	51	657	2	1	13943
1	2	0	0	-1	31	530	1	1	15632
4	2	1	1	-1	32	541	2	1	17668
4	1	0	0	1	53	418	2	1	19007
2	1	0	0	-1	31	511	1	1	20423
3	1	0	0	1	51	663	2	1	22063
4	1	0	0	1	51	463	2	1	23875
3	3	1	1	-1	32	456	2	1	25246
1	3	1	1	1	54	484	1	1	26636
1	3	1	1	1	54	525	1	1	28228
3	3	1	1	-1	34	740	2	1	29973
3	2	0	0	1	53	468	2	1	31755
2	2	1	1	1	52	466	1	1	33452
4	1	0	0	1	53	580	2	1	35426
1	1	0	0	-1	31	618	1	1	37451
4	1	0	0	1	51	526	2	1	39082
2	1	0	0	-1	31	476	1	1	40979
3	2	0	0	1	51	564	2	1	42647
2	2	1	1	1	52	597	1	1	44583
2	2	0	0	-1	33	572	1	1	46457
4	2	1	1	-1	32	499	2	1	48271
1	3	1	1	1	54	607	1	1	50241
1	3	1	1	1	54	518	1	1	52254
3	3	1	1	-1	34	559	2	1	53652
1	3	1	1	1	54	634	1	1	55585
1	1	0	0	-1	33	677	1	1	57469
2	1	0	0	-1	31	569	2	0	59286
1	4	1	1	1	52	670	1	1	60807
3	4	0	0	1	53	598	2	1	62816
3	4	1	1	-1	32	448	2	1	64768
1	4	0	0	-1	33	494	1	1	66268
3	3	1	1	-1	32	628	2	1	68243
1	3	1	1	1	54	551	1	1	70201
4	3	1	1	-1	34	516	2	1	72099
2	3	1	1	1	54	567	1	1	73942
4	4	1	1	-1	34	532	2	1	75764
3	4	0	0	1	53	656	2	1	77656
4	2	0	0	1	51	432	2	1	79011
1	2	1	1	1	52	594	1	1	80519
1	1	0	0	-1	33	598	1	1	82326
4	1	0	0	1	51	604	2	1	84320
1	3	1	1	1	52	594	1	1	85788
2	3	1	1	1	54	540	1	1	87812
4	3	1	1	-1	34	544	2	1	89343
4	3	1	1	-1	34	560	2	1	93219
1	1	0	0	-1	33	591	1	1	95230
2	1	0	0	-1	31	518	1	1	96676
3	4	1	1	-1	32	573	2	1	98067
3	4	0	0	1	53	497	2	1	99742
4	1	0	0	1	51	391	2	1	100977
2	1	0	0	-1	31	527	1	1	102869
2	2	0	0	-1	31	501	1	1	104795
3	2	1	1	-1	32	435	2	1	106044
1	4	1	1	1	54	577	1	1	107445
1	4	0	0	-1	33	468	1	1	108784
2	4	1	1	1	52	497	1	1	110570
1	4	0	0	-1	33	468	1	1	111885
4	4	1	1	-1	32	465	2	1	113750
1	4	0	0	-1	33	625	1	1	115813
1	2	0	0	-1	31	607	1	1	117703
2	2	1	1	1	52	558	2	0	119393
1	3	1	1	1	54	608	1	1	121215
3	3	1	1	-1	34	593	2	1	122817
1	1	0	0	-1	33	703	1	1	124400
3	1	0	0	1	51	653	2	1	126130
1	3	1	1	1	52	650	1	1	128026
1	3	1	1	1	54	415	1	1	129308
4	3	1	1	-1	34	571	2	1	131364
2	3	1	1	1	54	549	1	1	133099
1	4	1	1	1	54	596	1	1	134970
1	4	0	0	-1	33	528	1	1	136802
3	3	1	1	-1	32	507	2	1	138289
2	3	1	1	1	54	655	1	1	140215
4	3	1	1	-1	34	557	2	1	141679
3	3	1	1	-1	34	522	2	1	143168
4	1	0	0	1	53	559	2	1	144697
4	1	0	0	1	51	591	2	1	146415
3	1	0	0	1	51	669	2	1	148007
3	1	0	0	1	51	557	2	1	149671
2	1	0	0	-1	31	498	1	1	151410
3	1	0	0	1	51	486	2	1	153050
3	1	0	0	1	51	452	2	1	154616
2	1	0	0	-1	31	591	1	1	156070
4	2	0	0	1	51	857	2	1	158378
3	2	1	1	-1	32	621	2	1	160109
3	2	0	0	1	53	466	2	1	161881
1	2	1	1	1	52	568	1	1	163400
3	3	1	1	-1	34	897	2	1	165449
3	3	1	1	-1	34	447	2	1	167093
4	3	1	1	-1	34	519	2	1	168539
2	3	1	1	1	54	519	1	1	170437
4	4	1	1	-1	34	448	2	1	171922
2	4	0	0	-1	33	497	1	1	173492
4	4	1	1	-1	32	573	2	1	174984
4	4	0	0	1	53	528	2	1	178201
1	1	0	0	-1	31	728	1	1	180390
3	1	0	0	1	51	1000	2	1	182384
2	2	0	0	-1	31	609	1	1	184417
4	2	1	1	-1	32	505	2	1	185953
3	4	1	1	-1	34	475	2	1	187254
4	4	0	0	1	53	490	2	1	188618
3	4	1	1	-1	32	510	2	1	190433
4	4	0	0	1	53	574	2	1	192438
2	1	0	0	-1	31	393	1	1	194310
4	1	0	0	1	51	508	2	1	196254
1	1	0	0	-1	31	786	1	1	198219
3	1	0	0	1	51	535	2	1	200116
3	2	0	0	1	51	378	2	1	201500
1	2	1	1	1	52	567	1	1	203347
2	4	1	1	1	54	637	1	1	205192
3	4	0	0	1	53	445	2	1	206731
2	2	0	0	-1	31	486	1	1	208569
2	2	1	1	1	52	515	1	1	210314
1	3	1	1	1	54	527	1	1	212189
3	3	1	1	-1	34	470	2	1	213914
2	2	0	0	-1	33	493	1	1	215751
4	2	1	1	-1	32	503	2	1	217162
4	4	1	1	-1	34	481	2	1	218743
1	4	0	0	-1	33	480	1	1	220192
3	2	0	0	1	51	573	2	1	221612
4	2	1	1	-1	32	719	2	1	223617
1	2	0	0	-1	33	496	1	1	225610
3	2	1	1	-1	32	467	2	1	227111
3	3	1	1	-1	34	473	2	1	229073
1	3	1	1	1	54	441	1	1	230597
4	4	1	1	-1	34	510	2	1	232165
3	4	0	0	1	53	740	2	1	233723
4	1	0	0	1	51	532	2	1	235478
1	1	0	0	-1	31	555	1	1	236844
1	4	1	1	1	52	613	1	1	238704
4	4	0	0	1	53	501	2	1	240459
3	3	1	1	-1	32	493	2	1	241993
2	3	1	1	1	54	556	1	1	243481
4	1	0	0	1	53	500	2	1	245282
1	1	0	0	-1	31	642	1	1	246905
3	2	0	0	1	51	546	2	1	248929
4	2	1	1	-1	32	587	2	1	250455
2	1	0	0	-1	33	564	1	1	252021
4	1	0	0	1	51	717	2	1	254029
2	1	0	0	-1	31	489	1	1	255428
1	1	0	0	-1	31	749	1	1	257250
2	2	0	0	-1	31	672	1	1	259200
1	2	1	1	1	52	633	1	1	261178
4	4	1	1	-1	34	668	2	1	262945
2	4	0	0	-1	33	739	1	1	269814
3	2	0	0	1	51	365	2	1	271416
1	2	1	1	1	52	576	1	1	273239
2	3	1	1	1	54	634	1	1	274927
4	3	1	1	-1	34	500	2	1	276547
4	2	0	0	1	53	432	2	1	278336
3	2	1	1	-1	32	380	1	0	279673
1	4	1	1	1	54	597	1	1	281209
1	4	0	0	-1	33	442	1	1	283048
4	4	1	1	-1	32	461	2	1	284347
3	4	0	0	1	53	628	2	1	286421
3	1	0	0	1	51	535	2	1	288000
1	1	0	0	-1	31	436	1	1	289370
2	1	0	0	-1	31	351	1	1	290825
4	1	0	0	1	51	460	2	1	292139
4	4	1	1	-1	32	440	2	1	293498
2	4	0	0	-1	33	722	1	1	295166
2	2	0	0	-1	31	541	1	1	297208
3	2	1	1	-1	32	572	2	1	298952
3	2	0	0	1	53	434	2	1	300724
2	2	1	1	1	52	634	1	1	302270
2	4	1	1	1	54	458	1	1	304181
3	4	0	0	1	53	0	0	0	308079
1	3	1	1	1	52	621	1	1	309684
1	3	1	1	1	54	478	1	1	311351
4	2	0	0	1	53	446	2	1	312652
2	2	1	1	1	52	491	1	1	314001
4	4	1	1	-1	34	592	2	1	315730
4	4	0	0	1	53	477	2	1	317217
1	1	0	0	-1	31	665	1	1	318751
1	1	0	0	-1	31	484	1	1	320699
2	1	0	0	-1	31	616	1	1	322561
3	1	0	0	1	51	592	2	1	324236
3	4	1	1	-1	32	498	2	1	325847
2	4	0	0	-1	33	471	1	1	327282
4	1	0	0	1	51	672	2	1	328931
1	1	0	0	-1	31	590	1	1	330931
1	3	1	1	1	52	368	1	1	332139
4	3	1	1	-1	34	552	2	1	333984
2	4	1	1	1	54	573	1	1	335510
2	4	0	0	-1	33	517	1	1	337221
3	4	1	1	-1	32	550	2	1	339112
4	4	0	0	1	53	526	2	1	340907
4	4	1	1	-1	32	537	2	1	342865
2	4	0	0	-1	33	502	1	1	344786
3	3	1	1	-1	32	488	2	1	346563
3	3	1	1	-1	34	383	2	1	348431
4	2	0	0	1	53	587	2	1	350231
4	2	1	1	-1	32	431	2	1	351524
2	4	1	1	1	54	591	1	1	353041
4	4	0	0	1	53	626	2	1	356670
2	4	1	1	1	52	779	1	1	358915
3	4	0	0	1	53	497	2	1	360836
4	4	1	1	-1	32	561	2	1	362700
2	4	0	0	-1	33	657	1	1	364606
3	4	1	1	-1	32	541	2	1	365962
4	4	0	0	1	53	465	2	1	367705
4	2	0	0	1	51	452	2	1	369558
1	2	1	1	1	52	641	1	1	371534
1	2	0	0	-1	33	388	1	1	372882
4	2	1	1	-1	32	589	2	1	374471
2	3	1	1	1	54	591	1	1	376085
1	3	1	1	1	54	573	1	1	377763
3	4	1	1	-1	34	449	2	1	379586
3	4	0	0	1	53	450	2	1	381128
4	4	1	1	-1	32	563	2	1	383083
3	4	0	0	1	53	458	2	1	384979
4	4	1	1	-1	32	427	2	1	386474
4	4	0	0	1	53	576	2	1	388205
1	2	0	0	-1	31	339	1	1	389575
2	2	1	1	1	52	527	1	1	391158
4	2	0	0	1	53	624	2	1	392593
1	2	1	1	1	52	591	1	1	394366
2	1	0	0	-1	33	724	1	1	396027
3	1	0	0	1	51	456	2	1	397557
4	4	1	1	-1	32	660	2	1	399121
1	4	0	0	-1	33	522	1	1	400844
2	3	1	1	1	52	415	1	1	402434
4	3	1	1	-1	34	448	2	1	403989
1	1	0	0	-1	33	426	1	1	405328
3	1	0	0	1	51	619	2	1	407420
2	4	1	1	1	52	678	1	1	408955
4	4	0	0	1	53	551	2	1	410410
1	1	0	0	-1	31	483	1	1	412061
3	1	0	0	1	51	548	2	1	413812
1	4	1	1	1	52	447	1	1	415583
3	4	0	0	1	53	463	2	1	417052
2	1	0	0	-1	31	706	1	1	418613
1	1	0	0	-1	31	504	1	1	420541
1	4	1	1	1	52	409	1	1	422412
4	4	0	0	1	53	393	2	1	423794
3	2	0	0	1	51	435	2	1	425494
3	2	1	1	-1	32	402	2	1	427148
2	4	1	1	1	54	551	1	1	428816
3	4	0	0	1	53	498	2	1	430819
3	3	1	1	-1	32	514	2	1	432590
4	3	1	1	-1	34	850	2	1	434822
3	1	0	0	1	53	510	2	1	436289
1	1	0	0	-1	31	475	1	1	437983
2	2	0	0	-1	31	503	1	1	439366
4	2	1	1	-1	32	669	2	1	443434
1	3	1	1	1	54	707	1	1	444993
1	3	1	1	1	54	513	1	1	446564
4	3	1	1	-1	34	612	2	1	448161
3	3	1	1	-1	34	686	2	1	450337
4	4	1	1	-1	34	501	2	1	452169
4	4	0	0	1	53	461	2	1	453587
1	1	0	0	-1	31	483	1	1	454934
4	1	0	0	1	51	490	2	1	456341
1	4	1	1	1	52	638	1	1	458059
2	4	0	0	-1	33	658	1	1	459647
2	2	0	0	-1	31	476	1	1	461358
4	2	1	1	-1	32	442	2	1	463059
4	2	0	0	1	53	475	2	1	464404
3	2	1	1	-1	32	566	2	1	465800
3	1	0	0	1	53	572	2	1	467328
2	1	0	0	-1	31	452	1	1	469028
3	1	0	0	1	51	473	2	1	470352
1	1	0	0	-1	31	602	1	1	472134
2	3	1	1	1	52	649	1	1	474172
3	3	1	1	-1	34	599	2	1	475646
2	2	0	0	-1	33	746	1	1	477351
4	2	1	1	-1	32	600	2	1	478931
4	3	1	1	-1	34	443	2	1	480505
3	3	1	1	-1	34	485	2	1	482086
2	4	1	1	1	54	498	1	1	483563
2	4	0	0	-1	33	566	1	1	485383
1	3	1	1	1	52	607	1	1	487476
2	3	1	1	1	54	612	1	1	489533
3	2	0	0	1	53	466	2	1	490932
2	2	1	1	1	52	646	1	1	492460
3	3	1	1	-1	34	609	2	1	494385
1	3	1	1	1	54	763	1	1	496362
4	2	0	0	1	53	694	2	1	498340
4	2	1	1	-1	32	465	2	1	500235
3	1	0	0	1	53	550	2	1	501874
4	1	0	0	1	51	449	2	1	503246
1	1	0	0	-1	31	407	1	1	504637
2	1	0	0	-1	31	388	1	1	506418
1	3	1	1	1	52	410	1	1	507924
4	3	1	1	-1	34	547	2	1	509746
1	3	1	1	1	54	652	1	1	511260
1	3	1	1	1	54	544	1	1	512970
4	4	1	1	-1	34	543	2	1	514426
1	4	0	0	-1	33	558	2	0	516027
4	1	0	0	1	51	666	2	1	517731
3	1	0	0	1	51	678	2	1	519483
3	3	1	1	-1	32	606	2	1	520943
2	3	1	1	1	54	562	1	1	523002
2	3	1	1	1	54	673	1	1	524657
1	3	1	1	1	54	706	1	1	529497
2	1	0	0	-1	33	814	1	1	531726
4	1	0	0	1	51	592	2	1	533651
3	3	1	1	-1	32	558	2	1	535083
1	3	1	1	1	54	605	1	1	537052
2	2	0	0	-1	33	421	1	1	538638
4	2	1	1	-1	32	647	2	1	540528
2	3	1	1	1	54	699	1	1	542410
4	3	1	1	-1	34	474	2	1	544132
4	4	1	1	-1	34	405	2	1	546008
2	4	0	0	-1	33	600	1	1	547928
3	2	0	0	1	51	612	2	1	549388
3	2	1	1	-1	32	564	2	1	551080
2	2	0	0	-1	33	497	1	1	552497
4	2	1	1	-1	32	525	2	1	554231
2	2	0	0	-1	33	452	2	0	555872
1	2	1	1	1	52	593	1	1	557378
3	3	1	1	-1	34	717	2	1	558962
3	3	1	1	-1	34	520	2	1	560926
2	2	0	0	-1	33	636	1	1	563031
1	2	1	1	1	52	553	1	1	564758
2	2	0	0	-1	33	631	1	1	566793
1	2	1	1	1	52	478	2	0	568182
3	1	0	0	1	53	874	2	1	570049
4	1	0	0	1	51	720	2	1	571835
1	2	0	0	-1	31	654	1	1	573811
1	2	1	1	1	52	547	1	1	575770
4	1	0	0	1	53	870	2	1	577756
1	1	0	0	-1	31	536	1	1	579451
4	1	0	0	1	51	609	2	1	581309
2	1	0	0	-1	31	694	1	1	583069
2	4	1	1	1	52	570	1	1	584888
3	4	0	0	1	53	615	2	1	586340
1	4	1	1	1	52	697	1	1	588332
2	4	0	0	-1	33	537	1	1	589908
3	3	1	1	-1	32	490	2	1	591314
1	3	1	1	1	54	511	1	1	592710
1	2	0	0	-1	33	469	1	1	594654
4	2	1	1	-1	32	737	2	1	596246
4	3	1	1	-1	34	555	2	1	598009
1	3	1	1	1	54	670	1	1	599508
4	3	1	1	-1	34	663	2	1	601216
3	3	1	1	-1	34	514	2	1	602735
4	2	0	0	1	53	580	2	1	604679
1	2	1	1	1	52	654	1	1	606542
1	1	0	0	-1	33	520	1	1	608126
4	1	0	0	1	51	541	2	1	610015
4	2	0	0	1	51	489	2	1	611745
2	2	1	1	1	52	496	1	1	613335
4	1	0	0	1	53	681	2	1	615280
4	1	0	0	1	51	480	2	1	621104
1	4	1	1	1	52	534	1	1	622546
3	4	0	0	1	53	761	2	1	624538
2	1	0	0	-1	31	0	0	0	628206
1	1	0	0	-1	31	557	1	1	629712
4	3	1	1	-1	32	517	2	1	631614
4	3	1	1	-1	34	406	2	1	633510
1	4	1	1	1	54	462	1	1	634932
1	4	0	0	-1	33	615	1	1	636614
2	2	0	0	-1	31	737	1	1	638284
1	2	1	1	1	52	532	1	1	639830
4	4	1	1	-1	34	464	2	1	641398
4	4	0	0	1	53	447	2	1	643126
1	4	1	1	1	52	426	1	1	644781
3	4	0	0	1	53	583	2	1	646845
1	3	1	1	1	52	588	1	1	648651
4	3	1	1	-1	34	0	0	0	652006
3	3	1	1	-1	34	813	2	1	653883
4	3	1	1	-1	34	409	2	1	655341
2	2	0	0	-1	33	459	1	1	656720
3	2	1	1	-1	32	469	2	1	658305
3	1	0	0	1	53	479	2	1	660185
2	1	0	0	-1	31	448	1	1	661996
4	2	0	0	1	51	413	2	1	663432
3	2	1	1	-1	32	588	2	1	664839
1	4	1	1	1	54	531	1	1	666319
1	4	0	0	-1	33	434	1	1	668193
4	3	1	1	-1	32	447	2	1	670101
1	3	1	1	1	54	515	1	1	671638
3	1	0	0	1	53	632	2	1	673586
2	1	0	0	-1	31	413	1	1	675460
1	3	1	1	1	52	670	1	1	677407
1	3	1	1	1	54	430	1	1	679342
3	2	0	0	1	53	500	2	1	681194
1	2	1	1	1	52	525	1	1	683130
1	2	0	0	-1	33	871	1	1	684837
4	2	1	1	-1	32	550	2	1	686503
3	4	1	1	-1	34	417	2	1	687784
4	4	0	0	1	53	536	2	1	689418
3	3	1	1	-1	32	646	2	1	691017
4	3	1	1	-1	34	469	2	1	692362
2	1	0	0	-1	33	496	1	1	694333
3	1	0	0	1	51	507	2	1	695842
3	3	1	1	-1	32	418	2	1	697296
2	3	1	1	1	54	509	1	1	698696
3	4	1	1	-1	34	605	2	1	700650
4	4	0	0	1	53	467	2	1	701955
1	1	0	0	-1	31	491	1	1	703944
4	1	0	0	1	51	344	2	1	705341
3	3	1	1	-1	32	500	2	1	706850
1	3	1	1	1	54	511	1	1	710293
4	4	1	1	-1	34	651	2	1	711795
3	4	0	0	1	53	422	2	1	713355
2	3	1	1	1	52	539	1	1	714768
3	3	1	1	-1	34	547	2	1	716137
1	2	0	0	-1	33	596	1	1	717696
1	2	1	1	1	52	501	1	1	719258
3	1	0	0	1	53	441	2	1	720867
2	1	0	0	-1	31	831	1	1	722789
4	4	1	1	-1	32	589	2	1	724556
3	4	0	0	1	53	745	2	1	726228
3	2	0	0	1	51	486	2	1	727940
2	2	1	1	1	52	632	1	1	729976
3	3	1	1	-1	34	580	2	1	731496
3	3	1	1	-1	34	462	2	1	733293
2	4	1	1	1	54	566	1	1	734909
2	4	0	0	-1	33	492	1	1	736611
3	4	1	1	-1	32	491	2	1	738603
4	4	0	0	1	53	534	2	1	740393
1	3	1	1	1	52	560	1	1	742269
1	3	1	1	1	54	492	1	1	744189
2	4	1	1	1	54	613	1	1	746286
3	4	0	0	1	53	573	2	1	747746
3	1	0	0	1	51	726	2	1	749828
2	1	0	0	-1	31	394	1	1	751200
1	4	1	1	1	52	666	1	1	752849
1	4	0	0	-1	33	474	1	1	754737
2	3	1	1	1	52	583	1	1	756503
3	3	1	1	-1	34	409	2	1	758287
3	1	0	0	1	53	430	2	1	759567
2	1	0	0	-1	31	622	1	1	761501
4	2	0	0	1	51	666	2	1	763144
1	2	1	1	1	52	686	1	1	764710
3	3	1	1	-1	34	477	2	1	766202
1	3	1	1	1	54	894	1	1	768378
3	1	0	0	1	53	668	2	1	770143
3	1	0	0	1	51	388	2	1	771892
1	1	0	0	-1	31	724	1	1	773705
4	1	0	0	1	51	462	2	1	775268
1	1	0	0	-1	31	456	1	1	777137
4	1	0	0	1	51	322	2	1	778381
4	1	0	0	1	51	339	2	1	780194
3	1	0	0	1	51	413	2	1	781796
3	3	1	1	-1	32	448	2	1	783230
4	3	1	1	-1	34	520	2	1	784691
3	2	0	0	1	53	463	2	1	786082
3	2	1	1	-1	32	377	2	1	787700
4	1	0	0	1	53	653	2	1	789592
4	1	0	0	1	51	405	2	1	791397
2	2	0	0	-1	31	503	1	1	793305
2	2	1	1	1	52	503	1	1	798548
3	2	0	0	1	53	570	2	1	799986
4	2	1	1	-1	32	381	2	1	801506
1	2	0	0	-1	33	413	1	1	802742
3	2	1	1	-1	32	636	2	1	804699
2	4	1	1	1	54	492	1	1	806112
2	4	0	0	-1	33	448	1	1	807677
3	3	1	1	-1	32	532	2	1	809545
2	3	1	1	1	54	752	1	1	811214
3	3	1	1	-1	34	667	2	1	813079
3	3	1	1	-1	34	399	2	1	814799
1	2	0	0	-1	33	608	1	1	816749
4	2	1	1	-1	32	767	2	1	818858
4	1	0	0	1	53	600	1	0	820423
2	1	0	0	-1	31	788	1	1	822338
4	1	0	0	1	51	511	2	1	824197
2	1	0	0	-1	31	656	1	1	825945
4	4	1	1	-1	32	534	2	1	827830
4	4	0	0	1	53	416	2	1	829357
3	1	0	0	1	51	477	2	1	830929
1	1	0	0	-1	31	428	1	1	832809
4	2	0	0	1	51	460	2	1	834151
4	2	1	1	-1	32	411	2	1	835429
1	1	0	0	-1	33	540	1	1	836828
3	1	0	0	1	51	414	2	1	838158
4	3	1	1	-1	32	973	2	1	840489
4	3	1	1	-1	34	537	2	1	842135
1	3	1	1	1	54	517	1	1	843522
3	3	1	1	-1	34	549	2	1	845220
3	3	1	1	-1	34	477	2	1	846784
4	3	1	1	-1	34	539	2	1	848713
3	2	0	0	1	53	557	2	1	850096
4	2	1	1	-1	32	473	2	1	851886
4	2	0	0	1	53	489	2	1	853756
2	2	1	1	1	52	589	1	1	855519
3	1	0	0	1	53	800	2	1	857173
4	1	0	0	1	51	673	2	1	858736
2	2	0	0	-1	31	568	1	1	860712
1	2	1	1	1	52	491	1	1	862456
2	1	0	0	-1	33	590	1	1	864379
3	1	0	0	1	51	653	2	1	866195
4	3	1	1	-1	32	470	2	1	868114
3	3	1	1	-1	34	502	2	1	869781
4	2	0	0	1	53	415	2	1	871165
2	2	1	1	1	52	544	1	1	872569
1	4	1	1	1	54	663	1	1	874072
4	4	0	0	1	53	712	2	1	875745
1	3	1	1	1	52	728	1	1	877673
3	3	1	1	-1	34	516	2	1	879369
1	3	1	1	1	54	771	1	1	881317
2	3	1	1	1	54	591	2	0	885750
