# Supplementary material for: Frequency Band-Specific Electrical Brain Stimulation Modulates Cognitive Control Processes
Source: PLoS One. 2015 Sep 25;10(9):e0138984. doi: 10.1371/journal.pone.0138984 (PMC4583279; doi:10.1371/journal.pone.0138984)
Supplement: S2 File — This zip archive contains the necessary Matlab code, SPSS syntax, SPSS data and raw logfile data to perform the analyses described in the paper. EEG data and Matlab code to extract peak frequencies are available upon request (joramvandriel@gmail.com). (ZIP) [file pone.0138984.s002.zip › S2_File/rawdata/alpha/pp31_simonB2_STIM.txt]

2	3	1	1	1	52	429	2	0	6978
2	3	1	1	1	54	355	1	1	8191
1	2	0	0	-1	33	493	1	1	9854
2	2	1	1	1	52	426	1	1	11203
2	3	1	1	1	54	571	1	1	12713
3	3	1	1	-1	34	451	2	1	14329
4	4	1	1	-1	34	359	2	1	15661
4	4	0	0	1	53	461	2	1	17279
1	4	1	1	1	52	417	1	1	18992
4	4	0	0	1	53	515	2	1	20601
1	3	1	1	1	52	520	1	1	22318
2	3	1	1	1	54	565	1	1	23955
3	4	1	1	-1	34	555	2	1	25534
3	4	0	0	1	53	449	2	1	26996
1	2	0	0	-1	31	519	1	1	28793
2	2	1	1	1	52	678	1	1	30927
1	1	0	0	-1	33	601	1	1	32941
4	1	0	0	1	51	431	2	1	34720
3	3	1	1	-1	32	534	2	1	36125
4	3	1	1	-1	34	654	2	1	38029
1	1	0	0	-1	33	551	1	1	39447
2	1	0	0	-1	31	799	1	1	41525
4	2	0	0	1	51	523	2	1	43465
3	2	1	1	-1	32	692	2	1	45009
2	4	1	1	1	54	707	1	1	47151
1	4	0	0	-1	33	558	1	1	48959
2	4	1	1	1	52	690	1	1	50691
1	4	0	0	-1	33	657	1	1	52794
3	1	0	0	1	51	768	2	1	54712
2	1	0	0	-1	31	654	1	1	56592
2	4	1	1	1	52	713	1	1	58214
3	4	0	0	1	53	824	2	1	60507
3	1	0	0	1	51	479	2	1	62204
2	1	0	0	-1	31	687	1	1	63847
4	2	0	0	1	51	693	2	1	65652
4	2	1	1	-1	32	511	2	1	67049
3	1	0	0	1	53	596	2	1	68859
1	1	0	0	-1	31	487	1	1	70249
4	3	1	1	-1	32	722	2	1	71888
4	3	1	1	-1	34	491	2	1	73444
1	4	1	1	1	54	508	1	1	75281
2	4	0	0	-1	33	781	1	1	76953
2	3	1	1	1	52	731	1	1	78775
3	3	1	1	-1	34	755	2	1	80810
2	3	1	1	1	54	586	1	1	82837
1	3	1	1	1	54	479	1	1	84206
4	3	1	1	-1	34	405	2	1	85892
3	3	1	1	-1	34	547	2	1	87719
4	4	1	1	-1	34	492	2	1	89075
1	4	0	0	-1	33	595	1	1	92626
2	2	0	0	-1	31	600	1	1	94246
3	2	1	1	-1	32	554	2	1	96216
3	4	1	1	-1	34	415	2	1	97482
1	4	0	0	-1	33	644	1	1	99115
4	3	1	1	-1	32	651	2	1	100964
4	3	1	1	-1	34	454	2	1	102303
3	2	0	0	1	53	591	2	1	104113
4	2	1	1	-1	32	493	2	1	105655
4	3	1	1	-1	34	601	2	1	107565
3	3	1	1	-1	34	395	2	1	109034
4	2	0	0	1	53	439	2	1	110373
4	2	1	1	-1	32	447	2	1	111681
1	2	0	0	-1	33	607	1	1	113396
3	2	1	1	-1	32	504	2	1	115274
2	2	0	0	-1	33	467	1	1	116643
3	2	1	1	-1	32	436	2	1	117939
4	4	1	1	-1	34	565	2	1	119723
2	4	0	0	-1	33	541	1	1	121570
4	4	1	1	-1	32	548	2	1	123237
1	4	0	0	-1	33	529	1	1	124874
1	3	1	1	1	52	551	1	1	126811
4	3	1	1	-1	34	521	2	1	128157
2	2	0	0	-1	33	625	1	1	129713
2	2	1	1	1	52	546	1	1	131426
4	3	1	1	-1	34	639	2	1	133325
3	3	1	1	-1	34	466	2	1	134802
3	3	1	1	-1	34	858	2	1	137166
1	3	1	1	1	54	800	1	1	139169
2	3	1	1	1	54	465	1	1	140985
4	3	1	1	-1	34	341	2	1	142464
4	1	0	0	1	53	470	2	1	144114
3	1	0	0	1	51	682	2	1	146274
3	4	1	1	-1	32	463	2	1	147817
4	4	0	0	1	53	496	2	1	149355
4	2	0	0	1	51	372	2	1	150767
2	2	1	1	1	52	428	1	1	152319
4	2	0	0	1	53	476	2	1	154031
2	2	1	1	1	52	642	1	1	155945
1	1	0	0	-1	33	575	1	1	157986
3	1	0	0	1	51	791	2	1	159650
2	4	1	1	1	52	869	1	1	161560
1	4	0	0	-1	33	516	1	1	163270
2	1	0	0	-1	31	543	1	1	165102
4	1	0	0	1	51	410	2	1	166606
1	3	1	1	1	52	682	1	1	168344
2	3	1	1	1	54	586	1	1	170167
4	4	1	1	-1	34	464	2	1	171473
1	4	0	0	-1	33	665	1	1	173611
4	2	0	0	1	51	443	2	1	174932
2	2	1	1	1	52	566	1	1	178588
3	2	0	0	1	53	534	2	1	180005
2	2	1	1	1	52	706	1	1	181684
4	1	0	0	1	53	498	1	0	183645
3	1	0	0	1	51	730	2	1	185244
2	1	0	0	-1	31	552	1	1	186736
3	1	0	0	1	51	471	2	1	188096
3	2	0	0	1	51	523	2	1	189962
4	2	1	1	-1	32	495	2	1	191860
2	4	1	1	1	54	371	1	1	193660
4	4	0	0	1	53	499	2	1	195267
1	4	1	1	1	52	480	1	1	196765
1	4	0	0	-1	33	440	1	1	198650
2	3	1	1	1	52	657	1	1	200204
4	3	1	1	-1	34	484	2	1	202027
4	1	0	0	1	53	434	2	1	203808
1	1	0	0	-1	31	401	1	1	205192
3	2	0	0	1	51	616	2	1	207185
2	2	1	1	1	52	483	1	1	208731
3	2	0	0	1	53	518	2	1	210568
4	2	1	1	-1	32	473	2	1	211997
2	2	0	0	-1	33	554	1	1	213878
4	2	1	1	-1	32	698	2	1	215433
4	4	1	1	-1	34	485	2	1	217285
2	4	0	0	-1	33	599	1	1	218823
2	4	1	1	1	52	552	1	1	220657
3	4	0	0	1	53	712	2	1	222820
2	3	1	1	1	52	660	1	1	224628
2	3	1	1	1	54	508	1	1	226243
3	4	1	1	-1	34	489	2	1	228117
1	4	0	0	-1	33	393	2	0	229564
2	3	1	1	1	52	732	1	1	231709
2	3	1	1	1	54	765	1	1	233893
1	1	0	0	-1	33	606	1	1	235596
4	1	0	0	1	51	525	2	1	237033
1	4	1	1	1	52	535	1	1	238937
2	4	0	0	-1	33	730	1	1	240788
1	1	0	0	-1	31	519	1	1	242443
2	1	0	0	-1	31	497	1	1	244347
2	2	0	0	-1	31	494	1	1	245984
3	2	1	1	-1	32	651	2	1	247864
3	2	0	0	1	53	458	2	1	249324
1	2	1	1	1	52	725	1	1	251209
3	1	0	0	1	53	594	2	1	253049
4	1	0	0	1	51	486	2	1	254743
2	2	0	0	-1	31	342	1	1	256210
1	2	1	1	1	52	527	1	1	257693
1	3	1	1	1	54	955	1	1	260064
4	3	1	1	-1	34	536	2	1	261657
4	3	1	1	-1	34	359	2	1	263211
2	3	1	1	1	54	565	1	1	266448
3	1	0	0	1	53	570	2	1	268155
2	1	0	0	-1	31	448	1	1	269475
2	4	1	1	1	52	834	1	1	271448
1	4	0	0	-1	33	580	1	1	273025
2	1	0	0	-1	31	586	1	1	274905
2	1	0	0	-1	31	501	1	1	276714
3	4	1	1	-1	32	486	2	1	278571
1	4	0	0	-1	33	542	1	1	280045
1	4	1	1	1	52	442	1	1	281896
4	4	0	0	1	53	521	2	1	283301
3	3	1	1	-1	32	634	2	1	284845
3	3	1	1	-1	34	546	2	1	286220
1	1	0	0	-1	33	558	1	1	287837
1	1	0	0	-1	31	405	1	1	289443
4	1	0	0	1	51	719	2	1	291332
1	1	0	0	-1	31	537	1	1	293127
3	4	1	1	-1	32	754	2	1	294771
3	4	0	0	1	53	547	2	1	296315
4	2	0	0	1	51	650	2	1	297769
2	2	1	1	1	52	538	1	1	299142
2	2	0	0	-1	33	473	1	1	300525
4	2	1	1	-1	32	663	2	1	302410
2	1	0	0	-1	33	725	2	0	304001
1	1	0	0	-1	31	651	1	1	305760
2	1	0	0	-1	31	565	1	1	307231
2	1	0	0	-1	31	592	1	1	309190
1	4	1	1	1	52	614	1	1	310714
3	4	0	0	1	53	565	2	1	312426
3	3	1	1	-1	32	502	2	1	314044
2	3	1	1	1	54	587	1	1	315914
3	2	0	0	1	53	601	2	1	317965
4	2	1	1	-1	32	807	2	1	320139
1	1	0	0	-1	33	727	1	1	321974
2	1	0	0	-1	31	681	1	1	323930
1	4	1	1	1	52	510	1	1	325579
1	4	0	0	-1	33	480	1	1	327065
3	3	1	1	-1	32	600	2	1	328765
2	3	1	1	1	54	524	1	1	330736
2	2	0	0	-1	33	357	1	1	332280
3	2	1	1	-1	32	545	2	1	333801
3	4	1	1	-1	34	691	2	1	335904
2	4	0	0	-1	33	521	1	1	337448
1	1	0	0	-1	31	584	1	1	339057
3	1	0	0	1	51	806	2	1	340705
4	4	1	1	-1	32	558	2	1	342769
4	4	0	0	1	53	456	2	1	344218
2	2	0	0	-1	31	736	1	1	346275
4	2	1	1	-1	32	478	2	1	348182
1	3	1	1	1	54	688	1	1	349775
3	3	1	1	-1	34	787	2	1	353459
3	2	0	0	1	53	585	2	1	355499
1	2	1	1	1	52	538	1	1	356964
4	1	0	0	1	53	601	2	1	359033
2	1	0	0	-1	31	465	1	1	360542
3	3	1	1	-1	32	484	2	1	362389
3	3	1	1	-1	34	381	2	1	364204
2	1	0	0	-1	33	413	1	1	365945
2	1	0	0	-1	31	389	1	1	367537
3	3	1	1	-1	32	522	2	1	368983
4	3	1	1	-1	34	472	2	1	370655
1	3	1	1	1	54	711	1	1	372523
3	3	1	1	-1	34	680	2	1	374199
3	4	1	1	-1	34	371	2	1	375531
2	4	0	0	-1	33	695	1	1	377724
3	4	1	1	-1	32	582	2	1	379705
4	4	0	0	1	53	488	2	1	381691
4	4	1	1	-1	32	461	2	1	383447
1	4	0	0	-1	33	465	1	1	385349
2	2	0	0	-1	31	475	1	1	387048
2	2	1	1	1	52	616	1	1	389133
1	3	1	1	1	54	660	1	1	390642
4	3	1	1	-1	34	484	2	1	392521
3	1	0	0	1	53	337	2	1	394259
1	1	0	0	-1	31	480	1	1	396230
3	2	0	0	1	51	449	2	1	397856
3	2	1	1	-1	32	499	2	1	399405
2	4	1	1	1	54	549	1	1	401180
2	4	0	0	-1	33	404	1	1	402540
3	3	1	1	-1	32	580	1	0	404022
2	3	1	1	1	54	502	1	1	405480
4	2	0	0	1	53	463	2	1	407335
4	2	1	1	-1	32	487	2	1	408964
2	4	1	1	1	54	549	1	1	410744
4	4	0	0	1	53	687	2	1	412620
4	1	0	0	1	51	445	2	1	414346
2	1	0	0	-1	31	371	1	1	415684
3	4	1	1	-1	32	586	2	1	417170
1	4	0	0	-1	33	918	1	1	419375
4	2	0	0	1	51	582	2	1	420957
3	2	1	1	-1	32	585	2	1	422961
3	3	1	1	-1	34	469	2	1	424607
4	3	1	1	-1	34	485	2	1	426401
3	2	0	0	1	53	482	2	1	427770
1	2	1	1	1	52	788	1	1	429542
4	1	0	0	1	53	629	2	1	431060
3	1	0	0	1	51	551	2	1	432697
4	4	1	1	-1	32	501	2	1	434608
4	4	0	0	1	53	591	2	1	436468
3	2	0	0	1	51	499	2	1	438245
1	2	1	1	1	52	515	1	1	441667
4	2	0	0	1	53	425	2	1	443379
3	2	1	1	-1	32	414	2	1	445034
1	2	0	0	-1	33	695	1	1	446543
3	2	1	1	-1	32	696	2	1	448641
2	4	1	1	1	54	425	1	1	450259
2	4	0	0	-1	33	659	1	1	452254
3	2	0	0	1	51	491	2	1	454071
1	2	1	1	1	52	749	1	1	455887
3	4	1	1	-1	34	757	2	1	457932
3	4	0	0	1	53	527	2	1	459903
2	2	0	0	-1	31	594	1	1	461997
2	2	1	1	1	52	451	1	1	463751
3	2	0	0	1	53	391	2	1	465396
3	2	1	1	-1	32	513	2	1	467192
1	3	1	1	1	54	488	1	1	468972
1	3	1	1	1	54	427	1	1	470619
3	1	0	0	1	53	433	2	1	471929
4	1	0	0	1	51	589	2	1	473786
4	1	0	0	1	51	433	2	1	475392
1	1	0	0	-1	31	385	1	1	476963
3	4	1	1	-1	32	549	2	1	478553
1	4	0	0	-1	33	633	1	1	480639
1	2	0	0	-1	31	423	1	1	482215
4	2	1	1	-1	32	545	2	1	483944
3	1	0	0	1	53	616	2	1	485955
3	1	0	0	1	51	365	2	1	487264
2	2	0	0	-1	31	751	1	1	489280
4	2	1	1	-1	32	631	2	1	490860
2	4	1	1	1	54	412	2	0	492547
2	4	0	0	-1	33	607	1	1	494363
1	3	1	1	1	52	517	1	1	495854
2	3	1	1	1	54	406	1	1	497453
1	4	1	1	1	54	421	1	1	499099
3	4	0	0	1	53	0	0	0	503029
2	3	1	1	1	52	535	1	1	504478
3	3	1	1	-1	34	717	2	1	506098
1	1	0	0	-1	33	836	1	1	508330
1	1	0	0	-1	31	500	1	1	510198
4	3	1	1	-1	32	446	2	1	511781
4	3	1	1	-1	34	401	2	1	513686
1	1	0	0	-1	33	789	1	1	515897
1	1	0	0	-1	31	388	1	1	517238
3	1	0	0	1	51	454	2	1	519109
2	1	0	0	-1	31	420	1	1	520575
1	1	0	0	-1	31	446	2	0	522060
1	1	0	0	-1	31	588	1	1	523689
4	1	0	0	1	51	600	2	1	525542
4	1	0	0	1	51	329	2	1	526780
1	4	1	1	1	52	556	1	1	528586
3	4	0	0	1	53	538	1	0	539023
1	4	1	1	1	52	662	1	1	541086
3	4	0	0	1	53	668	2	1	542648
1	3	1	1	1	52	698	1	1	544384
2	3	1	1	1	54	642	1	1	546473
3	4	1	1	-1	34	467	2	1	548430
3	4	0	0	1	53	378	2	1	550243
1	2	0	0	-1	31	464	1	1	551890
1	2	1	1	1	52	625	1	1	553620
3	2	0	0	1	53	440	2	1	555234
2	2	1	1	1	52	607	1	1	556995
2	4	1	1	1	54	524	1	1	558947
4	4	0	0	1	53	522	2	1	560411
4	1	0	0	1	51	584	2	1	562131
1	1	0	0	-1	31	437	1	1	563679
2	3	1	1	1	52	828	1	1	565847
4	3	1	1	-1	34	594	2	1	567439
2	4	1	1	1	54	716	1	1	569503
4	4	0	0	1	53	684	2	1	571036
2	2	0	0	-1	31	610	1	1	572722
4	2	1	1	-1	32	527	2	1	574459
1	3	1	1	1	54	750	1	1	576686
4	3	1	1	-1	34	532	2	1	578316
3	4	1	1	-1	34	550	2	1	579857
3	4	0	0	1	53	467	2	1	581618
4	3	1	1	-1	32	398	2	1	583229
3	3	1	1	-1	34	560	2	1	584767
3	1	0	0	1	53	614	2	1	586545
4	1	0	0	1	51	856	2	1	588671
3	1	0	0	1	51	501	2	1	590588
4	1	0	0	1	51	807	2	1	592543
1	1	0	0	-1	31	583	1	1	594005
1	1	0	0	-1	31	603	1	1	595709
2	1	0	0	-1	31	537	1	1	597699
3	1	0	0	1	51	517	2	1	599452
3	4	1	1	-1	32	405	2	1	600889
4	4	0	0	1	53	550	2	1	602785
3	1	0	0	1	51	494	2	1	604746
3	1	0	0	1	51	418	2	1	606268
1	2	0	0	-1	31	511	1	1	607610
3	2	1	1	-1	32	552	2	1	609574
3	2	0	0	1	53	387	2	1	610964
1	2	1	1	1	52	664	1	1	612768
4	2	0	0	1	53	665	2	1	614670
3	2	1	1	-1	32	454	2	1	616291
3	1	0	0	1	53	403	2	1	617527
2	1	0	0	-1	31	874	1	1	619657
3	1	0	0	1	51	424	2	1	621185
3	1	0	0	1	51	352	2	1	623022
4	3	1	1	-1	32	562	2	1	624719
1	3	1	1	1	54	443	2	0	628671
1	4	1	1	1	54	737	1	1	630217
3	4	0	0	1	53	574	2	1	631961
1	3	1	1	1	52	583	1	1	633775
4	3	1	1	-1	34	638	2	1	635547
3	1	0	0	1	53	659	2	1	637176
2	1	0	0	-1	31	643	1	1	638719
4	3	1	1	-1	32	730	2	1	640707
1	3	1	1	1	54	493	1	1	642660
1	4	1	1	1	54	486	1	1	644108
4	4	0	0	1	53	711	2	1	645853
1	1	0	0	-1	31	547	1	1	647283
3	1	0	0	1	51	756	2	1	649529
1	2	0	0	-1	31	565	1	1	651579
1	2	1	1	1	52	522	1	1	653214
4	2	0	0	1	53	777	2	1	655032
1	2	1	1	1	52	521	1	1	656772
3	1	0	0	1	53	573	1	0	658688
1	1	0	0	-1	31	635	1	1	660142
2	1	0	0	-1	31	632	1	1	662175
1	1	0	0	-1	31	604	1	1	663762
3	1	0	0	1	51	609	2	1	665645
3	1	0	0	1	51	397	2	1	667413
2	2	0	0	-1	31	478	1	1	668868
3	2	1	1	-1	32	734	2	1	671020
2	4	1	1	1	54	522	1	1	672350
1	4	0	0	-1	33	721	1	1	674418
2	1	0	0	-1	31	679	1	1	676257
1	1	0	0	-1	31	515	1	1	677814
1	3	1	1	1	52	580	1	1	679338
2	3	1	1	1	54	580	1	1	680842
3	2	0	0	1	53	668	2	1	682743
3	2	1	1	-1	32	660	2	1	684879
1	2	0	0	-1	33	463	1	1	686514
2	2	1	1	1	52	883	1	1	688814
2	4	1	1	1	54	641	1	1	690465
1	4	0	0	-1	33	594	1	1	692457
3	2	0	0	1	51	534	2	1	694119
4	2	1	1	-1	32	906	2	1	696391
4	3	1	1	-1	34	636	2	1	698228
3	3	1	1	-1	34	520	2	1	699977
1	3	1	1	1	54	536	1	1	701660
2	3	1	1	1	54	468	1	1	703629
2	2	0	0	-1	33	812	1	1	705348
3	2	1	1	-1	32	656	2	1	707411
1	4	1	1	1	54	547	1	1	708771
3	4	0	0	1	53	965	2	1	710857
4	1	0	0	1	51	557	2	1	712660
2	1	0	0	-1	31	542	1	1	714409
4	4	1	1	-1	32	591	2	1	715918
2	4	0	0	-1	33	569	1	1	721457
4	4	1	1	-1	32	547	2	1	723444
1	4	0	0	-1	33	421	1	1	724771
2	3	1	1	1	52	754	1	1	726367
2	3	1	1	1	54	828	1	1	728666
1	3	1	1	1	54	578	1	1	730515
1	3	1	1	1	54	442	1	1	731929
2	1	0	0	-1	33	483	1	1	733899
2	1	0	0	-1	31	375	1	1	735658
4	3	1	1	-1	32	478	2	1	737148
4	3	1	1	-1	34	506	2	1	739145
1	3	1	1	1	54	648	1	1	740627
1	3	1	1	1	54	537	1	1	742131
3	1	0	0	1	53	861	2	1	744389
3	1	0	0	1	51	549	2	1	746414
1	3	1	1	1	52	532	1	1	748330
4	3	1	1	-1	34	580	2	1	750032
3	1	0	0	1	53	743	2	1	751945
1	1	0	0	-1	31	554	1	1	753403
4	2	0	0	1	51	719	2	1	754957
2	2	1	1	1	52	647	1	1	757005
3	1	0	0	1	53	655	2	1	758822
4	1	0	0	1	51	746	2	1	761007
4	1	0	0	1	51	601	2	1	762636
1	1	0	0	-1	31	657	1	1	764770
4	3	1	1	-1	32	704	2	1	766592
1	3	1	1	1	54	567	1	1	768243
2	2	0	0	-1	33	650	1	1	769990
3	2	1	1	-1	32	629	2	1	771822
1	4	1	1	1	54	620	1	1	773648
3	4	0	0	1	53	678	2	1	775270
1	3	1	1	1	52	755	1	1	777366
2	3	1	1	1	54	615	2	0	779345
3	2	0	0	1	53	844	2	1	781625
3	2	1	1	-1	32	566	2	1	783675
2	3	1	1	1	54	614	1	1	785736
4	3	1	1	-1	34	655	2	1	787433
1	4	1	1	1	54	839	1	1	789586
3	4	0	0	1	53	636	2	1	791712
3	2	0	0	1	51	658	2	1	793764
1	2	1	1	1	52	720	1	1	795483
2	3	1	1	1	54	514	1	1	796942
2	3	1	1	1	54	557	1	1	798554
3	1	0	0	1	53	609	2	1	800429
2	1	0	0	-1	31	711	1	1	802396
3	2	0	0	1	51	554	2	1	803877
3	2	1	1	-1	32	832	2	1	805555
2	1	0	0	-1	33	771	1	1	807420
3	1	0	0	1	51	771	2	1	809061
1	1	0	0	-1	31	596	1	1	811067
4	1	0	0	1	51	563	2	1	814255
3	2	0	0	1	51	582	2	1	815905
4	2	1	1	-1	32	430	2	1	817340
3	1	0	0	1	53	364	2	1	819011
4	1	0	0	1	51	483	2	1	820478
4	3	1	1	-1	32	485	2	1	822163
3	3	1	1	-1	34	414	1	0	823785
2	2	0	0	-1	33	711	1	1	825591
2	2	1	1	1	52	467	1	1	827041
3	4	1	1	-1	34	616	2	1	828837
1	4	0	0	-1	33	634	2	0	830611
4	1	0	0	1	51	802	2	1	832898
2	1	0	0	-1	31	885	1	1	834784
1	3	1	1	1	52	702	1	1	836923
4	3	1	1	-1	34	567	2	1	838741
1	3	1	1	1	54	560	1	1	840131
3	3	1	1	-1	34	668	1	0	842128
2	2	0	0	-1	33	671	1	1	843611
1	2	1	1	1	52	596	1	1	845336
3	3	1	1	-1	34	522	2	1	846866
3	3	1	1	-1	34	458	2	1	848683
2	2	0	0	-1	33	460	1	1	850596
2	2	1	1	1	52	521	1	1	852044
1	3	1	1	1	54	793	2	0	854307
2	3	1	1	1	54	670	1	1	855868
4	3	1	1	-1	34	556	2	1	857752
3	3	1	1	-1	34	750	2	1	859979
1	3	1	1	1	54	702	1	1	862087
3	3	1	1	-1	34	590	2	1	863678
1	4	1	1	1	54	640	1	1	865825
1	4	0	0	-1	33	669	1	1	867582
3	2	0	0	1	51	693	2	1	869296
3	2	1	1	-1	32	623	2	1	871322
2	4	1	1	1	54	669	1	1	872942
3	4	0	0	1	53	548	2	1	874737
2	1	0	0	-1	31	601	1	1	876771
3	1	0	0	1	51	578	2	1	878269
2	4	1	1	1	52	671	1	1	880031
4	4	0	0	1	53	752	2	1	882242
2	3	1	1	1	52	771	1	1	884179
2	3	1	1	1	54	517	1	1	886153
3	3	1	1	-1	34	786	2	1	887803
4	3	1	1	-1	34	895	2	1	889748
4	1	0	0	1	53	556	2	1	891503
2	1	0	0	-1	31	809	1	1	893414
4	4	1	1	-1	32	784	2	1	895073
4	4	0	0	1	53	567	2	1	896944
3	4	1	1	-1	32	783	2	1	898652
4	4	0	0	1	53	551	2	1	900320
1	3	1	1	1	52	548	1	1	901862
4	3	1	1	-1	34	640	2	1	905000
