# Supplementary material for: Frequency Band-Specific Electrical Brain Stimulation Modulates Cognitive Control Processes
Source: PLoS One. 2015 Sep 25;10(9):e0138984. doi: 10.1371/journal.pone.0138984 (PMC4583279; doi:10.1371/journal.pone.0138984)
Supplement: S2 File — This zip archive contains the necessary Matlab code, SPSS syntax, SPSS data and raw logfile data to perform the analyses described in the paper. EEG data and Matlab code to extract peak frequencies are available upon request (joramvandriel@gmail.com). (ZIP) [file pone.0138984.s002.zip › S2_File/rawdata/alpha/pp31_simonC2_POST-STIM.txt]

3	4	1	1	-1	32	477	2	1	5070
1	4	0	0	-1	33	420	1	1	6319
1	3	1	1	1	52	532	1	1	7683
2	3	1	1	1	54	546	1	1	9204
3	3	1	1	-1	34	437	2	1	11082
1	3	1	1	1	54	861	1	1	13039
1	2	0	0	-1	33	523	1	1	14549
4	2	1	1	-1	32	720	2	1	16080
1	2	0	0	-1	33	568	1	1	17789
3	2	1	1	-1	32	515	2	1	19323
4	3	1	1	-1	34	515	2	1	20906
1	3	1	1	1	54	502	1	1	22271
1	2	0	0	-1	33	412	1	1	23964
4	2	1	1	-1	32	383	2	1	25543
2	1	0	0	-1	33	662	1	1	27253
2	1	0	0	-1	31	456	1	1	28552
1	3	1	1	1	52	450	2	0	30292
3	3	1	1	-1	34	820	2	1	32236
4	3	1	1	-1	34	505	2	1	34241
2	3	1	1	1	54	447	1	1	35606
1	3	1	1	1	54	579	1	1	37024
4	3	1	1	-1	34	818	2	1	39325
1	2	0	0	-1	33	503	1	1	40934
2	2	1	1	1	52	817	1	1	42817
4	4	1	1	-1	34	821	2	1	44457
2	4	0	0	-1	33	648	1	1	46122
2	2	0	0	-1	31	611	1	1	47542
3	2	1	1	-1	32	593	2	1	49245
2	2	0	0	-1	33	554	1	1	50690
3	2	1	1	-1	32	838	2	1	52499
4	3	1	1	-1	34	705	2	1	54291
3	3	1	1	-1	34	474	2	1	56213
4	1	0	0	1	53	418	2	1	57800
3	1	0	0	1	51	485	2	1	59321
3	3	1	1	-1	32	417	2	1	60995
4	3	1	1	-1	34	594	2	1	62436
1	1	0	0	-1	33	373	1	1	63934
1	1	0	0	-1	31	348	1	1	65737
4	3	1	1	-1	32	506	2	1	67372
2	3	1	1	1	54	552	1	1	69152
2	3	1	1	1	54	488	1	1	70788
3	3	1	1	-1	34	481	2	1	72705
4	1	0	0	1	53	330	2	1	74520
3	1	0	0	1	51	620	2	1	76077
3	3	1	1	-1	32	399	2	1	77427
1	3	1	1	1	54	592	1	1	78932
2	4	1	1	1	54	740	1	1	80956
2	4	0	0	-1	33	677	1	1	83073
1	4	1	1	1	52	613	2	0	84695
3	4	0	0	1	53	594	2	1	88248
3	1	0	0	1	51	454	2	1	89831
4	1	0	0	1	51	383	2	1	91653
4	1	0	0	1	51	453	2	1	93298
1	1	0	0	-1	31	488	1	1	94941
2	1	0	0	-1	31	374	1	1	96474
2	1	0	0	-1	31	390	1	1	97776
4	3	1	1	-1	32	696	2	1	99478
3	3	1	1	-1	34	430	2	1	101092
3	4	1	1	-1	34	372	2	1	102358
1	4	0	0	-1	33	500	1	1	104014
3	1	0	0	1	51	558	2	1	105595
4	1	0	0	1	51	548	2	1	107638
3	1	0	0	1	51	575	2	1	109143
1	1	0	0	-1	31	836	1	1	111291
1	4	1	1	1	52	445	1	1	112836
4	4	0	0	1	53	673	2	1	114411
4	3	1	1	-1	32	492	2	1	115997
1	3	1	1	1	54	443	1	1	117698
2	3	1	1	1	54	721	1	1	119785
4	3	1	1	-1	34	832	2	1	121822
3	4	1	1	-1	34	529	2	1	123664
3	4	0	0	1	53	443	2	1	125185
2	1	0	0	-1	31	678	1	1	126978
3	1	0	0	1	51	430	2	1	128512
3	2	0	0	1	51	387	2	1	130115
2	2	1	1	1	52	531	1	1	131788
3	2	0	0	1	53	515	2	1	133309
2	2	1	1	1	52	648	1	1	134967
4	1	0	0	1	53	536	2	1	136345
4	1	0	0	1	51	515	2	1	137997
1	4	1	1	1	52	576	1	1	139915
4	4	0	0	1	53	559	2	1	141620
2	2	0	0	-1	31	479	1	1	143239
3	2	1	1	-1	32	638	2	1	145050
1	2	0	0	-1	33	556	1	1	146605
4	2	1	1	-1	32	551	2	1	148346
2	1	0	0	-1	33	518	1	1	150050
4	1	0	0	1	51	571	2	1	151808
4	2	0	0	1	51	414	2	1	153085
1	2	1	1	1	52	452	1	1	154877
1	3	1	1	1	54	396	1	1	156137
4	3	1	1	-1	34	483	2	1	157434
4	3	1	1	-1	34	399	2	1	159039
1	3	1	1	1	54	657	1	1	160726
4	1	0	0	1	53	425	1	0	162443
3	1	0	0	1	51	841	1	0	164362
2	1	0	0	-1	31	848	1	1	166576
1	1	0	0	-1	31	775	1	1	168252
1	1	0	0	-1	31	519	1	1	169904
4	1	0	0	1	51	404	2	1	173199
4	2	0	0	1	51	867	2	1	175192
3	2	1	1	-1	32	443	2	1	176699
4	3	1	1	-1	34	503	2	1	178631
4	3	1	1	-1	34	497	2	1	180558
1	4	1	1	1	54	433	1	1	182071
3	4	0	0	1	53	612	2	1	184175
2	1	0	0	-1	31	697	1	1	185971
3	1	0	0	1	51	851	2	1	188295
4	1	0	0	1	51	486	2	1	190180
2	1	0	0	-1	31	419	1	1	191434
3	2	0	0	1	51	461	2	1	192888
4	2	1	1	-1	32	660	2	1	194444
1	2	0	0	-1	33	497	1	1	195816
2	2	1	1	1	52	803	1	1	197626
1	4	1	1	1	54	509	1	1	198996
1	4	0	0	-1	33	574	1	1	200460
2	4	1	1	1	52	654	1	1	202265
1	4	0	0	-1	33	425	1	1	204112
4	3	1	1	-1	32	554	2	1	205786
3	3	1	1	-1	34	573	2	1	207628
4	1	0	0	1	53	440	2	1	208992
1	1	0	0	-1	31	646	1	1	210600
2	1	0	0	-1	31	473	1	1	212368
1	1	0	0	-1	31	427	1	1	214027
3	4	1	1	-1	32	412	2	1	215603
3	4	0	0	1	53	539	2	1	217604
2	4	1	1	1	52	384	1	1	219196
3	4	0	0	1	53	500	1	0	220954
1	3	1	1	1	52	555	1	1	222419
1	3	1	1	1	54	532	1	1	224218
2	1	0	0	-1	33	729	1	1	225879
4	1	0	0	1	51	512	2	1	227665
3	4	1	1	-1	32	458	2	1	229206
3	4	0	0	1	53	458	2	1	230672
1	3	1	1	1	52	596	1	1	232600
2	3	1	1	1	54	500	1	1	234560
1	1	0	0	-1	33	412	1	1	236014
3	1	0	0	1	51	402	2	1	237550
2	1	0	0	-1	31	569	1	1	239025
3	1	0	0	1	51	427	2	1	240690
3	4	1	1	-1	32	396	2	1	242399
1	4	0	0	-1	33	522	1	1	243966
4	2	0	0	1	51	607	2	1	246070
1	2	1	1	1	52	661	1	1	247566
4	4	1	1	-1	34	527	2	1	249302
2	4	0	0	-1	33	756	1	1	250898
4	2	0	0	1	51	562	2	1	252963
3	2	1	1	-1	32	455	2	1	254364
1	1	0	0	-1	33	489	1	1	256317
2	1	0	0	-1	31	468	1	1	259650
1	2	0	0	-1	31	551	1	1	261437
4	2	1	1	-1	32	547	2	1	263098
2	3	1	1	1	54	568	1	1	264638
4	3	1	1	-1	34	380	2	1	266418
2	3	1	1	1	54	475	1	1	267854
1	3	1	1	1	54	566	2	0	269238
3	2	0	0	1	53	414	2	1	271003
4	2	1	1	-1	32	587	2	1	272778
4	2	0	0	1	53	654	2	1	274712
1	2	1	1	1	52	666	1	1	276618
4	4	1	1	-1	34	701	2	1	278777
3	4	0	0	1	53	641	2	1	280647
2	3	1	1	1	52	785	1	1	282751
3	3	1	1	-1	34	749	2	1	284333
2	1	0	0	-1	33	725	1	1	286348
4	1	0	0	1	51	561	2	1	287795
4	1	0	0	1	51	511	2	1	289491
3	1	0	0	1	51	429	2	1	291072
3	1	0	0	1	51	376	2	1	292926
2	1	0	0	-1	31	344	1	1	294532
3	2	0	0	1	51	609	2	1	296635
4	2	1	1	-1	32	627	2	1	298719
2	1	0	0	-1	33	611	1	1	300190
4	1	0	0	1	51	590	1	0	301621
1	3	1	1	1	52	797	1	1	303281
4	3	1	1	-1	34	407	2	1	304782
2	1	0	0	-1	33	531	1	1	306594
4	1	0	0	1	51	602	2	1	308292
2	2	0	0	-1	31	598	1	1	309970
2	2	1	1	1	52	563	1	1	311642
3	3	1	1	-1	34	734	2	1	313635
3	3	1	1	-1	34	621	2	1	315253
1	3	1	1	1	54	541	1	1	317053
2	3	1	1	1	54	519	1	1	318715
4	1	0	0	1	53	540	2	1	320337
3	1	0	0	1	51	739	2	1	322508
4	4	1	1	-1	32	589	2	1	324585
3	4	0	0	1	53	488	2	1	326509
1	4	1	1	1	52	556	1	1	328184
2	4	0	0	-1	33	890	1	1	330083
2	1	0	0	-1	31	461	1	1	331938
3	1	0	0	1	51	383	2	1	333175
3	3	1	1	-1	32	523	2	1	334565
2	3	1	1	1	54	512	1	1	335993
3	1	0	0	1	53	569	2	1	337721
4	1	0	0	1	51	400	2	1	339253
3	4	1	1	-1	32	507	2	1	341262
1	4	0	0	-1	33	675	1	1	343355
3	2	0	0	1	51	494	2	1	345090
1	2	1	1	1	52	547	1	1	349132
4	2	0	0	1	53	404	2	1	350643
2	2	1	1	1	52	488	1	1	352073
1	2	0	0	-1	33	556	1	1	353744
2	2	1	1	1	52	473	1	1	355216
2	4	1	1	1	54	457	1	1	356680
3	4	0	0	1	53	623	2	1	358598
3	2	0	0	1	51	390	2	1	360076
2	2	1	1	1	52	559	1	1	361800
3	4	1	1	-1	34	602	2	1	363587
3	4	0	0	1	53	440	2	1	365059
4	3	1	1	-1	32	589	2	1	366836
1	3	1	1	1	54	498	1	1	368600
3	3	1	1	-1	34	489	2	1	370538
1	3	1	1	1	54	554	1	1	372278
1	2	0	0	-1	33	563	1	1	373717
4	2	1	1	-1	32	557	2	1	375522
1	4	1	1	1	54	557	1	1	377328
1	4	0	0	-1	33	487	1	1	378816
4	3	1	1	-1	32	579	2	1	380663
4	3	1	1	-1	34	391	2	1	382428
2	1	0	0	-1	33	425	1	1	384024
1	1	0	0	-1	31	604	2	0	385745
3	4	1	1	-1	32	0	0	0	389151
1	4	0	0	-1	33	604	1	1	391056
2	1	0	0	-1	31	403	2	0	392655
3	1	0	0	1	51	634	2	1	394414
1	1	0	0	-1	31	571	1	1	396082
1	1	0	0	-1	31	458	1	1	397666
2	2	0	0	-1	31	466	1	1	399109
4	2	1	1	-1	32	599	2	1	401204
3	2	0	0	1	53	388	2	1	402804
4	2	1	1	-1	32	456	2	1	404510
1	4	1	1	1	54	567	1	1	405905
2	4	0	0	-1	33	682	2	0	407581
3	1	0	0	1	51	646	2	1	409265
2	1	0	0	-1	31	562	1	1	410752
2	3	1	1	1	52	549	1	1	412145
3	3	1	1	-1	34	642	2	1	413727
4	1	0	0	1	53	440	2	1	415500
1	1	0	0	-1	31	933	1	1	417289
4	4	1	1	-1	32	751	2	1	419036
4	4	0	0	1	53	723	2	1	420929
3	3	1	1	-1	32	773	2	1	423142
4	3	1	1	-1	34	642	2	1	424998
3	4	1	1	-1	34	449	2	1	426681
2	4	0	0	-1	33	520	1	1	428143
4	4	1	1	-1	32	737	2	1	429969
3	4	0	0	1	53	511	2	1	431987
4	4	1	1	-1	32	428	2	1	433357
2	4	0	0	-1	33	566	1	1	437771
3	1	0	0	1	51	447	2	1	439242
1	1	0	0	-1	31	517	1	1	440714
4	3	1	1	-1	32	535	2	1	442399
3	3	1	1	-1	34	427	2	1	444127
1	3	1	1	1	54	703	1	1	446049
1	3	1	1	1	54	682	1	1	448033
3	2	0	0	1	53	608	2	1	449977
4	2	1	1	-1	32	495	2	1	451284
2	3	1	1	1	54	712	1	1	453285
3	3	1	1	-1	34	769	2	1	455315
3	3	1	1	-1	34	475	2	1	457229
2	3	1	1	1	54	440	1	1	458577
3	4	1	1	-1	34	411	1	0	460444
2	4	0	0	-1	33	613	1	1	462450
3	2	0	0	1	51	416	2	1	463789
3	2	1	1	-1	32	498	2	1	465115
2	1	0	0	-1	33	508	1	1	467042
2	1	0	0	-1	31	556	1	1	468966
3	1	0	0	1	51	536	2	1	470588
3	1	0	0	1	51	775	2	1	472717
2	1	0	0	-1	31	528	1	1	474607
3	1	0	0	1	51	500	2	1	476383
1	1	0	0	-1	31	614	1	1	478502
4	1	0	0	1	51	634	2	1	480071
3	1	0	0	1	51	988	2	1	482328
4	1	0	0	1	51	445	2	1	483601
1	3	1	1	1	52	585	1	1	485663
2	3	1	1	1	54	638	1	1	487598
1	3	1	1	1	54	553	1	1	489294
3	3	1	1	-1	34	364	2	1	490794
4	1	0	0	1	53	424	2	1	492425
4	1	0	0	1	51	433	2	1	493750
3	3	1	1	-1	32	591	2	1	495698
4	3	1	1	-1	34	477	2	1	497477
3	2	0	0	1	53	653	2	1	499125
3	2	1	1	-1	32	690	2	1	501253
1	2	0	0	-1	33	550	1	1	502920
1	2	1	1	1	52	566	1	1	504835
2	1	0	0	-1	33	875	1	1	506840
4	1	0	0	1	51	691	2	1	509015
4	3	1	1	-1	32	430	2	1	510552
1	3	1	1	1	54	481	1	1	511966
1	3	1	1	1	54	536	1	1	513903
4	3	1	1	-1	34	570	2	1	515715
3	3	1	1	-1	34	494	2	1	517301
4	3	1	1	-1	34	831	2	1	519624
4	2	0	0	1	53	427	2	1	521054
1	2	1	1	1	52	694	1	1	522746
1	2	0	0	-1	33	392	1	1	524017
2	2	1	1	1	52	735	1	1	528142
3	3	1	1	-1	34	479	2	1	529691
4	3	1	1	-1	34	483	2	1	531203
3	3	1	1	-1	34	368	2	1	532544
3	3	1	1	-1	34	348	2	1	533989
1	4	1	1	1	54	552	1	1	535529
3	4	0	0	1	53	763	2	1	537545
2	4	1	1	1	52	835	1	1	539477
1	4	0	0	-1	33	494	1	1	541011
4	2	0	0	1	51	430	2	1	542502
2	2	1	1	1	52	520	1	1	544313
1	4	1	1	1	54	518	1	1	546106
1	4	0	0	-1	33	381	1	1	547825
4	4	1	1	-1	32	414	2	1	549715
3	4	0	0	1	53	489	2	1	551312
4	3	1	1	-1	32	635	2	1	553139
2	3	1	1	1	54	400	1	1	554680
2	3	1	1	1	54	563	1	1	556116
1	3	1	1	1	54	719	1	1	558217
3	4	1	1	-1	34	511	2	1	560071
1	4	0	0	-1	33	689	1	1	562008
4	4	1	1	-1	32	636	2	1	563472
1	4	0	0	-1	33	561	1	1	565144
2	2	0	0	-1	31	493	1	1	566750
4	2	1	1	-1	32	489	2	1	568434
3	2	0	0	1	53	486	2	1	569918
2	2	1	1	1	52	695	1	1	571476
4	3	1	1	-1	34	501	2	1	573223
2	3	1	1	1	54	587	1	1	575104
1	3	1	1	1	54	556	1	1	576603
3	3	1	1	-1	34	549	2	1	577979
3	2	0	0	1	53	493	2	1	579283
2	2	1	1	1	52	497	1	1	581021
3	4	1	1	-1	34	598	2	1	583083
1	4	0	0	-1	33	834	1	1	584831
2	2	0	0	-1	31	689	1	1	586493
2	2	1	1	1	52	760	1	1	588548
1	2	0	0	-1	33	562	1	1	590567
3	2	1	1	-1	32	546	2	1	591932
2	4	1	1	1	54	545	1	1	593425
3	4	0	0	1	53	581	2	1	595079
4	3	1	1	-1	32	568	2	1	597041
4	3	1	1	-1	34	415	2	1	598505
3	2	0	0	1	53	507	2	1	600003
2	2	1	1	1	52	608	1	1	602059
2	4	1	1	1	54	604	1	1	603604
3	4	0	0	1	53	783	2	1	605712
3	1	0	0	1	51	368	2	1	607276
4	1	0	0	1	51	921	2	1	609055
3	4	1	1	-1	32	504	2	1	610683
2	4	0	0	-1	33	569	1	1	614392
3	3	1	1	-1	32	309	2	1	615567
4	3	1	1	-1	34	355	2	1	616817
1	1	0	0	-1	33	444	1	1	618317
3	1	0	0	1	51	545	2	1	619972
2	2	0	0	-1	31	396	1	1	621308
4	2	1	1	-1	32	422	2	1	622542
1	2	0	0	-1	33	543	1	1	624176
3	2	1	1	-1	32	518	2	1	626044
1	3	1	1	1	54	456	1	1	627813
4	3	1	1	-1	34	519	2	1	629272
3	4	1	1	-1	34	715	2	1	631290
3	4	0	0	1	53	407	2	1	632638
2	4	1	1	1	52	544	1	1	634132
3	4	0	0	1	53	299	2	1	635899
4	1	0	0	1	51	582	2	1	637828
1	1	0	0	-1	31	516	1	1	639191
4	4	1	1	-1	32	680	2	1	641232
4	4	0	0	1	53	857	2	1	643291
3	2	0	0	1	51	746	1	0	644975
3	2	1	1	-1	32	581	2	1	646755
2	4	1	1	1	54	702	1	1	648694
3	4	0	0	1	53	516	2	1	650353
2	4	1	1	1	52	637	1	1	652246
1	4	0	0	-1	33	628	1	1	654192
3	2	0	0	1	51	568	2	1	655825
2	2	1	1	1	52	899	1	1	657794
3	2	0	0	1	53	626	2	1	659606
2	2	1	1	1	52	570	1	1	661490
3	3	1	1	-1	34	914	2	1	663658
2	3	1	1	1	54	540	1	1	665472
4	1	0	0	1	53	381	2	1	667272
3	1	0	0	1	51	428	2	1	668659
2	3	1	1	1	52	560	1	1	670614
1	3	1	1	1	54	560	1	1	672164
1	4	1	1	1	54	360	1	1	673744
2	4	0	0	-1	33	394	1	1	674996
3	2	0	0	1	51	409	2	1	676343
2	2	1	1	1	52	598	1	1	678094
1	3	1	1	1	54	539	2	0	679810
2	3	1	1	1	54	539	1	1	681220
1	4	1	1	1	54	469	1	1	683007
4	4	0	0	1	53	680	2	1	684572
3	4	1	1	-1	32	621	2	1	686374
3	4	0	0	1	53	505	2	1	688273
1	1	0	0	-1	31	843	1	1	690161
4	1	0	0	1	51	594	2	1	692013
3	2	0	0	1	51	928	2	1	694124
1	2	1	1	1	52	777	1	1	696205
4	2	0	0	1	53	722	2	1	697826
4	2	1	1	-1	32	652	2	1	701416
2	3	1	1	1	54	593	1	1	703096
1	3	1	1	1	54	653	1	1	704706
4	2	0	0	1	53	703	2	1	706906
4	2	1	1	-1	32	498	2	1	708214
2	4	1	1	1	54	594	1	1	709614
4	4	0	0	1	53	680	2	1	711552
2	3	1	1	1	52	924	1	1	713396
1	3	1	1	1	54	680	1	1	715165
4	2	0	0	1	53	526	2	1	716495
1	2	1	1	1	52	644	1	1	718382
3	4	1	1	-1	34	857	2	1	720721
1	4	0	0	-1	33	596	1	1	722249
1	2	0	0	-1	31	556	1	1	723868
4	2	1	1	-1	32	724	2	1	725854
4	2	0	0	1	53	417	2	1	727603
3	2	1	1	-1	32	287	1	0	729177
4	4	1	1	-1	34	478	2	1	730562
4	4	0	0	1	53	458	2	1	732349
1	4	1	1	1	52	459	1	1	734280
3	4	0	0	1	53	618	2	1	736378
4	4	1	1	-1	32	538	2	1	737824
4	4	0	0	1	53	866	2	1	739600
1	3	1	1	1	52	877	1	1	741816
4	3	1	1	-1	34	571	2	1	743302
4	2	0	0	1	53	622	2	1	744970
1	2	1	1	1	52	658	1	1	746687
3	1	0	0	1	53	587	2	1	748440
1	1	0	0	-1	31	481	1	1	749912
4	4	1	1	-1	32	557	1	0	751926
3	4	0	0	1	53	440	2	1	753256
3	2	0	0	1	51	443	2	1	754556
2	2	1	1	1	52	699	1	1	756522
4	4	1	1	-1	34	473	2	1	757993
3	4	0	0	1	53	880	2	1	760316
4	3	1	1	-1	32	436	2	1	761847
2	3	1	1	1	54	587	1	1	763327
1	1	0	0	-1	33	669	1	1	765450
4	1	0	0	1	51	666	2	1	767007
1	4	1	1	1	52	558	1	1	768903
1	4	0	0	-1	33	473	1	1	770767
2	1	0	0	-1	31	566	2	0	772241
2	1	0	0	-1	31	621	1	1	774264
3	1	0	0	1	51	619	2	1	776063
1	1	0	0	-1	31	661	1	1	778199
4	4	1	1	-1	32	477	1	0	779915
3	4	0	0	1	53	923	2	1	782313
1	2	0	0	-1	31	509	1	1	783993
2	2	1	1	1	52	700	1	1	785892
1	4	1	1	1	54	563	1	1	787464
1	4	0	0	-1	33	498	1	1	790896
4	2	0	0	1	51	504	2	1	792744
3	2	1	1	-1	32	948	2	1	794917
4	1	0	0	1	53	574	2	1	796740
3	1	0	0	1	51	598	2	1	798788
2	1	0	0	-1	31	530	1	1	800549
4	1	0	0	1	51	523	2	1	802263
4	4	1	1	-1	32	474	2	1	804218
1	4	0	0	-1	33	939	1	1	806525
4	3	1	1	-1	32	484	2	1	807949
2	3	1	1	1	54	712	1	1	809495
1	1	0	0	-1	33	0	0	0	813099
1	1	0	0	-1	31	418	1	1	814496
2	2	0	0	-1	31	514	2	0	815926
3	2	1	1	-1	32	547	2	1	817973
2	1	0	0	-1	33	602	1	1	819820
4	1	0	0	1	51	572	2	1	821573
2	4	1	1	1	52	654	1	1	823502
3	4	0	0	1	53	520	2	1	825219
4	2	0	0	1	51	539	2	1	826758
1	2	1	1	1	52	841	1	1	828432
2	2	0	0	-1	33	711	1	1	830317
3	2	1	1	-1	32	605	2	1	832124
4	3	1	1	-1	34	644	2	1	833582
4	3	1	1	-1	34	531	2	1	835577
2	1	0	0	-1	33	556	1	1	837568
2	1	0	0	-1	31	711	1	1	839697
3	2	0	0	1	51	401	2	1	841485
4	2	1	1	-1	32	793	2	1	843240
1	3	1	1	1	54	820	1	1	845329
2	3	1	1	1	54	866	1	1	847506
3	1	0	0	1	53	766	2	1	849396
2	1	0	0	-1	31	921	1	1	851249
3	1	0	0	1	51	891	2	1	853193
3	1	0	0	1	51	410	2	1	854948
1	1	0	0	-1	31	558	1	1	856876
1	1	0	0	-1	31	451	1	1	858674
4	3	1	1	-1	32	827	2	1	860653
2	3	1	1	1	54	593	1	1	862450
4	4	1	1	-1	34	682	2	1	864217
3	4	0	0	1	53	796	1	0	865853
2	3	1	1	1	52	725	1	1	867682
4	3	1	1	-1	34	610	2	1	869247
4	2	0	0	1	53	519	2	1	871050
1	2	1	1	1	52	482	1	1	872710
2	1	0	0	-1	33	971	1	1	874880
2	1	0	0	-1	31	456	1	1	876409
3	4	1	1	-1	32	695	2	1	878310
3	4	0	0	1	53	618	2	1	879953
1	2	0	0	-1	31	498	1	1	881607
4	2	1	1	-1	32	488	2	1	887061
