# Supplementary material for: Frequency Band-Specific Electrical Brain Stimulation Modulates Cognitive Control Processes
Source: PLoS One. 2015 Sep 25;10(9):e0138984. doi: 10.1371/journal.pone.0138984 (PMC4583279; doi:10.1371/journal.pone.0138984)
Supplement: S2 File — This zip archive contains the necessary Matlab code, SPSS syntax, SPSS data and raw logfile data to perform the analyses described in the paper. EEG data and Matlab code to extract peak frequencies are available upon request (joramvandriel@gmail.com). (ZIP) [file pone.0138984.s002.zip › S2_File/rawdata/alpha/pp32_simonA1_PRE-STIM_EEG.txt]

3	3	1	1	1	52	702	2	1	5545
2	3	1	1	-1	34	452	1	1	7269
4	2	0	0	-1	33	440	2	1	9093
3	2	1	1	1	52	623	1	0	11167
2	4	1	1	-1	34	461	1	1	12526
3	4	0	0	-1	33	743	2	1	14741
4	3	1	1	1	52	572	2	1	16268
3	3	1	1	1	54	948	2	1	18135
4	2	0	0	-1	33	619	2	1	19685
1	2	1	1	-1	32	481	1	1	21653
1	1	0	0	1	53	378	1	1	23015
3	1	0	0	-1	31	440	2	1	24339
3	1	0	0	-1	31	390	2	1	26023
1	1	0	0	1	51	556	1	1	27750
2	1	0	0	1	51	415	2	0	29581
1	1	0	0	1	51	544	1	1	31564
3	1	0	0	-1	31	692	2	1	33227
4	1	0	0	-1	31	496	2	1	34771
3	3	1	1	1	52	912	1	0	36512
1	3	1	1	-1	34	795	1	1	38168
2	3	1	1	-1	34	400	1	1	39899
2	3	1	1	-1	34	324	1	1	41322
3	3	1	1	1	54	616	2	1	43229
3	3	1	1	1	54	339	2	1	44998
1	1	0	0	1	53	467	1	1	46731
1	1	0	0	1	51	435	1	1	48249
4	1	0	0	-1	31	564	2	1	50058
4	1	0	0	-1	31	369	2	1	51709
3	1	0	0	-1	31	557	1	0	53168
2	1	0	0	1	51	550	1	1	54620
4	2	0	0	-1	31	869	2	1	56821
4	2	1	1	1	52	547	2	1	58297
2	3	1	1	-1	34	520	1	1	60181
4	3	1	1	1	54	0	0	0	63563
4	4	1	1	1	54	576	2	1	65215
2	4	0	0	1	53	515	1	1	66635
3	3	1	1	1	52	544	2	1	68551
1	3	1	1	-1	34	361	1	1	69721
2	4	1	1	-1	34	749	1	1	71701
1	4	0	0	1	53	595	1	1	73479
3	4	1	1	1	52	553	2	1	75351
2	4	0	0	1	53	506	1	1	77341
1	1	0	0	1	51	892	2	0	79630
2	1	0	0	1	51	616	2	0	81552
3	2	0	0	-1	31	681	2	1	83151
2	2	1	1	-1	32	483	1	1	84623
1	3	1	1	-1	34	867	2	0	86856
4	3	1	1	1	54	481	2	1	88537
3	1	0	0	-1	33	0	0	0	92550
1	1	0	0	1	51	665	1	1	100783
4	1	0	0	-1	31	691	2	1	102386
1	1	0	0	1	51	381	1	1	103992
3	2	0	0	-1	31	507	1	0	105842
3	2	1	1	1	52	553	2	1	107768
1	3	1	1	-1	34	597	1	1	109170
1	3	1	1	-1	34	493	1	1	110680
2	1	0	0	1	53	502	1	1	112676
4	1	0	0	-1	31	488	2	1	114242
4	3	1	1	1	52	412	2	1	116108
1	3	1	1	-1	34	458	1	1	117786
3	1	0	0	-1	33	383	2	1	119657
1	1	0	0	1	51	324	1	1	120905
1	2	0	0	1	51	385	1	1	122254
3	2	1	1	1	52	480	2	1	123978
2	4	1	1	-1	34	628	1	1	125561
2	4	0	0	1	53	469	1	1	126886
3	2	0	0	-1	31	642	2	1	128378
4	2	1	1	1	52	454	2	1	129940
2	1	0	0	1	53	892	1	1	131964
2	1	0	0	1	51	704	1	1	133766
3	3	1	1	1	52	521	2	1	135208
4	3	1	1	1	54	377	2	1	136544
1	1	0	0	1	53	636	1	1	138306
2	1	0	0	1	51	570	1	1	139802
3	1	0	0	-1	31	593	2	1	141217
2	1	0	0	1	51	523	1	1	142793
1	1	0	0	1	51	844	1	1	144691
4	1	0	0	-1	31	330	2	1	146102
1	4	1	1	-1	32	499	1	1	147890
2	4	0	0	1	53	0	0	0	151657
1	4	1	1	-1	32	469	1	1	153623
1	4	0	0	1	53	415	1	1	155162
4	2	0	0	-1	31	379	2	1	156746
3	2	1	1	1	52	277	2	1	158079
3	2	0	0	-1	33	422	2	1	159974
2	2	1	1	-1	32	622	1	1	161827
1	1	0	0	1	53	296	1	1	163224
3	1	0	0	-1	31	567	2	1	165080
4	1	0	0	-1	31	343	2	1	166378
2	1	0	0	1	51	501	1	1	167862
3	4	1	1	1	52	526	2	1	169742
4	4	0	0	-1	33	578	2	1	171386
1	4	1	1	-1	32	469	1	1	173076
3	4	0	0	-1	33	496	2	1	175045
1	4	1	1	-1	32	888	1	1	176992
1	4	0	0	1	53	744	1	1	178841
4	3	1	1	1	52	459	2	1	180248
1	3	1	1	-1	34	439	1	1	181550
1	3	1	1	-1	34	422	1	1	182955
3	3	1	1	1	54	430	2	1	188821
2	1	0	0	1	53	458	1	1	190447
3	1	0	0	-1	31	710	2	1	191970
4	4	1	1	1	52	479	2	1	193912
3	4	0	0	-1	33	364	2	1	195754
2	2	0	0	1	51	296	1	1	197377
3	2	1	1	1	52	455	2	1	198876
4	3	1	1	1	54	712	2	1	200932
4	3	1	1	1	54	328	2	1	202601
1	4	1	1	-1	34	402	1	1	204335
1	4	0	0	1	53	424	1	1	205797
4	2	0	0	-1	31	539	2	1	207716
1	2	1	1	-1	32	546	1	1	209390
1	4	1	1	-1	34	355	1	1	210693
4	4	0	0	-1	33	580	2	1	212415
1	1	0	0	1	51	438	1	1	213827
3	1	0	0	-1	31	608	2	1	215438
2	4	1	1	-1	32	364	1	1	217109
3	4	0	0	-1	33	312	2	1	218339
4	1	0	0	-1	31	372	2	1	219652
2	1	0	0	1	51	413	1	1	221095
3	2	0	0	-1	31	384	2	1	222679
2	2	1	1	-1	32	623	1	1	224439
3	3	1	1	1	54	520	2	1	225949
4	3	1	1	1	54	731	2	1	228069
2	4	1	1	-1	34	492	1	1	229832
3	4	0	0	-1	33	355	2	1	231012
4	3	1	1	1	52	0	0	0	234699
1	3	1	1	-1	34	408	1	1	236340
4	1	0	0	-1	33	534	2	1	238251
3	1	0	0	-1	31	337	2	1	239691
1	2	0	0	1	51	420	1	1	241325
4	2	1	1	1	52	423	2	1	242904
4	2	0	0	-1	33	351	2	1	244287
1	2	1	1	-1	32	345	2	0	245780
1	3	1	1	-1	34	409	1	1	247222
2	3	1	1	-1	34	410	2	0	249037
1	2	0	0	1	53	599	1	1	250618
2	2	1	1	-1	32	337	1	1	251922
4	3	1	1	1	54	523	2	1	253921
4	3	1	1	1	54	375	2	1	255491
3	2	0	0	-1	33	383	1	0	256753
2	2	1	1	-1	32	476	1	1	258332
1	1	0	0	1	53	307	1	1	259979
1	1	0	0	1	51	319	1	1	261157
4	3	1	1	1	52	381	2	1	262445
4	3	1	1	1	54	374	2	1	264191
1	1	0	0	1	53	390	1	1	265500
1	1	0	0	1	51	313	1	1	267138
2	2	0	0	1	51	499	2	0	268944
3	2	1	1	1	52	415	2	1	276841
3	4	1	1	1	54	391	2	1	278342
1	4	0	0	1	53	545	1	1	280006
4	1	0	0	-1	31	550	2	1	281739
4	1	0	0	-1	31	561	2	1	283723
2	2	0	0	1	51	476	1	1	285461
3	2	1	1	1	52	410	2	1	287249
4	2	0	0	-1	33	422	1	0	288915
4	2	1	1	1	52	434	2	1	290575
2	1	0	0	1	53	437	1	1	292350
1	1	0	0	1	51	284	1	1	293847
2	2	0	0	1	51	496	2	0	295594
2	2	1	1	-1	32	565	1	1	297285
3	2	0	0	-1	33	554	2	1	298919
1	2	1	1	-1	32	645	1	1	301042
2	3	1	1	-1	34	0	0	0	304578
4	3	1	1	1	54	543	2	1	306370
3	3	1	1	1	54	324	2	1	308188
1	3	1	1	-1	34	333	1	1	309431
4	4	1	1	1	54	450	2	1	310988
1	4	0	0	1	53	520	1	1	312900
4	3	1	1	1	52	518	2	1	314300
1	3	1	1	-1	34	440	1	1	315666
4	4	1	1	1	54	527	2	1	317207
1	4	0	0	1	53	358	1	1	319072
4	1	0	0	-1	31	340	2	1	320876
3	1	0	0	-1	31	809	2	1	323124
1	4	1	1	-1	32	686	1	1	325019
1	4	0	0	1	53	554	1	1	326687
3	1	0	0	-1	31	558	2	1	328121
2	1	0	0	1	51	631	1	1	329863
2	3	1	1	-1	32	654	1	1	331539
3	3	1	1	1	54	640	2	1	333146
1	3	1	1	-1	34	540	1	1	334629
1	3	1	1	-1	34	432	1	1	336498
4	1	0	0	-1	33	534	2	1	338199
2	1	0	0	1	51	606	1	1	339938
4	2	0	0	-1	31	588	2	1	341487
2	2	1	1	-1	32	481	1	1	342817
1	2	0	0	1	53	477	1	1	344256
1	2	1	1	-1	32	382	1	1	345881
3	4	1	1	1	54	405	2	1	347238
3	4	0	0	-1	33	351	2	1	348786
1	1	0	0	1	51	393	1	1	350629
1	1	0	0	1	51	531	1	1	352305
4	3	1	1	1	52	453	2	1	353966
1	3	1	1	-1	34	507	1	1	355851
1	3	1	1	-1	34	395	1	1	357535
4	3	1	1	1	54	376	2	1	359064
2	3	1	1	-1	34	501	2	0	360753
1	3	1	1	-1	34	585	2	0	366352
1	3	1	1	-1	34	498	1	1	367727
2	3	1	1	-1	34	358	1	1	368931
2	1	0	0	1	53	407	1	1	370792
4	1	0	0	-1	31	498	2	1	372608
4	1	0	0	-1	31	287	2	1	374150
2	1	0	0	1	51	426	1	1	375705
1	3	1	1	-1	32	833	1	1	377798
3	3	1	1	1	54	372	2	1	379138
1	3	1	1	-1	34	721	1	1	381352
2	3	1	1	-1	34	858	1	1	383509
2	3	1	1	-1	34	384	1	1	385175
4	3	1	1	1	54	434	2	1	386654
3	4	1	1	1	54	524	2	1	388524
4	4	0	0	-1	33	336	2	1	389841
3	4	1	1	1	52	648	2	1	391992
2	4	0	0	1	53	612	1	1	393460
3	3	1	1	1	52	610	2	1	395283
3	3	1	1	1	54	407	2	1	396552
2	4	1	1	-1	34	492	1	1	397928
2	4	0	0	1	53	334	1	1	399392
1	3	1	1	-1	32	435	1	1	401210
1	3	1	1	-1	34	483	1	1	402896
4	4	1	1	1	54	509	2	1	404585
4	4	0	0	-1	33	347	2	1	406215
2	1	0	0	1	51	416	1	1	407918
1	1	0	0	1	51	364	2	0	409768
1	2	0	0	1	51	443	1	1	411088
4	2	1	1	1	52	590	2	1	413054
3	3	1	1	1	54	379	2	1	414410
4	3	1	1	1	54	532	2	1	415962
2	1	0	0	1	53	447	1	1	417448
4	1	0	0	-1	31	544	2	1	419415
2	3	1	1	-1	32	416	1	1	420713
2	3	1	1	-1	34	342	1	1	422558
3	3	1	1	1	54	594	2	1	423998
1	3	1	1	-1	34	468	1	1	425732
1	3	1	1	-1	34	415	1	1	427541
4	3	1	1	1	54	332	2	1	429232
3	3	1	1	1	54	485	2	1	430816
4	3	1	1	1	54	493	2	1	432558
1	3	1	1	-1	34	400	1	1	433826
3	3	1	1	1	54	502	2	1	435410
2	2	0	0	1	53	513	2	0	437128
2	2	1	1	-1	32	466	1	1	438590
3	4	1	1	1	54	440	2	1	440024
2	4	0	0	1	53	366	2	0	441506
3	1	0	0	-1	31	454	2	1	443082
1	1	0	0	1	51	321	1	1	444452
4	4	1	1	1	52	442	2	1	446354
1	4	0	0	1	53	392	2	0	462356
4	3	1	1	1	52	519	2	1	463911
1	3	1	1	-1	34	645	1	1	465918
2	2	0	0	1	53	538	1	1	467407
4	2	1	1	1	52	429	2	1	468799
2	2	0	0	1	53	350	2	0	470539
3	2	1	1	1	52	388	2	1	472022
4	4	1	1	1	54	423	1	0	473273
3	4	0	0	-1	33	465	1	0	474898
3	1	0	0	-1	31	0	0	0	478837
2	1	0	0	1	51	514	1	1	480773
4	4	1	1	1	52	476	2	1	482344
3	4	0	0	-1	33	684	1	0	483861
3	1	0	0	-1	31	508	2	1	485216
4	1	0	0	-1	31	738	2	1	486930
3	3	1	1	1	52	602	2	1	488706
1	3	1	1	-1	34	536	1	1	490193
3	2	0	0	-1	33	579	2	1	491732
3	2	1	1	1	52	627	2	1	493197
2	4	1	1	-1	34	736	1	1	494862
4	4	0	0	-1	33	531	2	1	496297
3	1	0	0	-1	31	760	1	0	498460
2	1	0	0	1	51	671	2	0	500114
3	2	0	0	-1	31	944	2	1	501931
1	2	1	1	-1	32	612	1	1	504023
3	2	0	0	-1	33	0	0	0	507918
1	2	1	1	-1	32	545	1	1	509384
3	3	1	1	1	54	579	2	1	511113
4	3	1	1	1	54	498	2	1	512639
1	2	0	0	1	53	707	1	1	514397
1	2	1	1	-1	32	397	1	1	515660
4	4	1	1	1	54	423	2	1	517402
3	4	0	0	-1	33	863	1	0	519175
2	2	0	0	1	51	740	1	1	520833
3	2	1	1	1	52	533	2	1	522304
1	2	0	0	1	53	403	1	1	523910
1	2	1	1	-1	32	640	1	1	525505
2	2	0	0	1	53	975	2	0	527809
1	2	1	1	-1	32	568	1	1	529774
1	2	0	0	1	53	316	1	1	531351
2	2	1	1	-1	32	544	1	1	533172
1	3	1	1	-1	34	505	1	1	534560
2	3	1	1	-1	34	377	1	1	535907
4	3	1	1	1	54	413	2	1	537217
3	3	1	1	1	54	284	2	1	538905
4	1	0	0	-1	33	603	2	1	540570
4	1	0	0	-1	31	336	2	1	542286
2	4	1	1	-1	32	398	1	1	543653
2	4	0	0	1	53	410	1	1	544935
3	3	1	1	1	52	363	2	1	546253
3	3	1	1	1	54	379	2	1	554745
4	4	1	1	1	54	478	2	1	556450
4	4	0	0	-1	33	514	2	1	558360
3	3	1	1	1	52	400	1	0	559711
2	3	1	1	-1	34	364	1	1	561100
3	3	1	1	1	54	533	2	1	562817
1	3	1	1	-1	34	478	1	1	564655
1	2	0	0	1	53	482	1	1	566502
3	2	1	1	1	52	565	2	1	568007
3	1	0	0	-1	33	560	2	1	569506
4	1	0	0	-1	31	535	2	1	570986
1	3	1	1	-1	32	362	1	1	572226
1	3	1	1	-1	34	363	1	1	574029
4	1	0	0	-1	33	525	2	1	575691
4	1	0	0	-1	31	353	2	1	577509
2	2	0	0	1	51	497	1	1	579207
4	2	1	1	1	52	503	2	1	580772
1	4	1	1	-1	34	453	1	1	582233
3	4	0	0	-1	33	272	2	1	583802
1	4	1	1	-1	32	341	2	0	585634
3	4	0	0	-1	33	634	2	1	587773
2	1	0	0	1	51	308	1	1	589393
2	1	0	0	1	51	376	1	1	591114
4	4	1	1	1	52	381	2	1	592762
3	4	0	0	-1	33	296	2	1	594322
3	1	0	0	-1	31	397	2	1	595527
1	1	0	0	1	51	455	1	1	597184
3	3	1	1	1	52	471	2	1	598525
4	3	1	1	1	54	550	2	1	600240
4	2	0	0	-1	33	410	2	1	601646
1	2	1	1	-1	32	344	2	0	602863
4	1	0	0	-1	33	462	2	1	604437
3	1	0	0	-1	31	471	1	0	606395
4	2	0	0	-1	31	947	2	1	608846
1	2	1	1	-1	32	606	1	1	610851
1	2	0	0	1	53	349	1	1	612018
4	2	1	1	1	52	415	2	1	613270
1	2	0	0	1	53	483	1	1	614638
2	2	1	1	-1	32	286	2	0	616261
1	3	1	1	-1	34	0	0	0	619581
4	3	1	1	1	54	502	2	1	621101
3	2	0	0	-1	33	465	1	0	622435
1	2	1	1	-1	32	474	1	1	623748
2	2	0	0	1	53	326	2	0	625145
3	2	1	1	1	52	707	2	1	626768
4	3	1	1	1	54	364	2	1	628273
3	3	1	1	1	54	608	2	1	630356
4	1	0	0	-1	33	480	2	1	631910
4	1	0	0	-1	31	358	2	1	633295
1	3	1	1	-1	32	676	1	1	634987
3	3	1	1	1	54	607	2	1	651441
3	2	0	0	-1	33	524	2	1	653335
4	2	1	1	1	52	327	2	1	654771
3	1	0	0	-1	33	336	2	1	656286
1	1	0	0	1	51	407	1	1	657870
2	4	1	1	-1	32	555	1	1	659420
3	4	0	0	-1	33	405	2	1	661231
1	3	1	1	-1	32	402	1	1	662959
2	3	1	1	-1	34	692	1	1	664834
3	3	1	1	1	54	880	2	1	666812
1	3	1	1	-1	34	448	1	1	668409
3	4	1	1	1	54	354	1	0	670197
2	4	0	0	1	53	356	1	1	671795
1	2	0	0	1	51	440	1	1	673647
4	2	1	1	1	52	362	2	1	675435
4	4	1	1	1	54	312	2	1	676901
1	4	0	0	1	53	471	1	1	678452
4	1	0	0	-1	31	549	2	1	680097
4	1	0	0	-1	31	373	2	1	681403
1	2	0	0	1	51	356	1	1	682658
1	2	1	1	-1	32	455	1	1	683930
4	4	1	1	1	54	407	2	1	685336
1	4	0	0	1	53	286	1	1	686474
2	2	0	0	1	51	454	2	0	687809
2	2	1	1	-1	32	333	2	0	689617
1	4	1	1	-1	34	599	1	1	691701
4	4	0	0	-1	33	403	2	1	693574
3	4	1	1	1	52	372	1	0	694759
3	4	0	0	-1	33	645	2	1	696573
4	1	0	0	-1	31	484	2	1	697938
4	1	0	0	-1	31	354	2	1	699424
1	4	1	1	-1	32	436	1	1	701027
2	4	0	0	1	53	361	1	1	702606
4	1	0	0	-1	31	545	2	1	704125
4	1	0	0	-1	31	436	2	1	705577
1	4	1	1	-1	32	509	1	1	706994
2	4	0	0	1	53	698	1	1	708579
4	2	0	0	-1	31	614	2	1	710419
1	2	1	1	-1	32	469	1	1	711919
2	3	1	1	-1	34	441	2	0	713562
2	3	1	1	-1	34	471	1	1	714892
3	4	1	1	1	54	607	2	1	716908
1	4	0	0	1	53	530	1	1	718462
2	4	1	1	-1	32	465	2	0	720123
3	4	0	0	-1	33	340	2	1	721537
3	3	1	1	1	52	546	2	1	723349
2	3	1	1	-1	34	696	1	1	725220
4	3	1	1	1	54	540	2	1	726858
1	3	1	1	-1	34	843	1	1	729156
2	1	0	0	1	53	321	1	1	730683
2	1	0	0	1	51	403	1	1	744856
1	1	0	0	1	51	470	1	1	746575
1	1	0	0	1	51	427	1	1	748319
4	2	0	0	-1	31	355	2	1	750049
3	2	1	1	1	52	340	1	0	751522
2	1	0	0	1	53	328	1	1	752771
2	1	0	0	1	51	330	1	1	754492
3	2	0	0	-1	31	380	2	1	755948
4	2	1	1	1	52	279	2	1	757188
3	4	1	1	1	54	355	2	1	758516
3	4	0	0	-1	33	288	2	1	760279
4	1	0	0	-1	31	362	2	1	761939
3	1	0	0	-1	31	321	2	1	763749
3	4	1	1	1	52	459	2	1	765714
2	4	0	0	1	53	523	1	1	767329
2	4	1	1	-1	32	523	1	1	769328
3	4	0	0	-1	33	392	2	1	771037
1	2	0	0	1	51	470	1	1	772338
2	2	1	1	-1	32	742	1	1	774354
2	1	0	0	1	53	540	1	1	776061
3	1	0	0	-1	31	631	2	1	777574
1	2	0	0	1	51	536	1	1	779388
4	2	1	1	1	52	986	2	1	781879
4	2	0	0	-1	33	554	2	1	783653
1	2	1	1	-1	32	480	1	1	784953
2	2	0	0	1	53	487	1	1	786658
4	2	1	1	1	52	454	2	1	788189
4	1	0	0	-1	33	388	2	1	789384
1	1	0	0	1	51	360	1	1	790762
1	2	0	0	1	51	501	1	1	792106
3	2	1	1	1	52	544	2	1	793598
3	4	1	1	1	54	400	2	1	794826
2	4	0	0	1	53	397	2	0	796099
2	3	1	1	-1	32	516	1	1	797517
1	3	1	1	-1	34	375	2	0	798729
4	1	0	0	-1	33	585	2	1	800752
4	1	0	0	-1	31	475	2	1	802435
3	4	1	1	1	52	683	2	1	804400
1	4	0	0	1	53	496	1	1	805980
2	2	0	0	1	51	294	1	1	807313
1	2	1	1	-1	32	459	1	1	808708
3	2	0	0	-1	33	458	1	0	810064
4	2	1	1	1	52	559	2	1	811969
1	4	1	1	-1	34	759	2	0	814156
1	4	0	0	1	53	467	1	1	815895
3	3	1	1	1	52	527	2	1	817342
4	3	1	1	1	54	647	2	1	818896
1	1	0	0	1	53	478	1	1	820650
4	1	0	0	-1	31	0	0	0	824330
3	4	1	1	1	52	453	2	1	825768
1	4	0	0	1	53	500	1	1	834587
2	2	0	0	1	51	540	1	1	836187
3	2	1	1	1	52	340	1	0	837362
3	1	0	0	-1	33	582	2	1	838795
2	1	0	0	1	51	465	1	1	840169
4	1	0	0	-1	31	565	2	1	841901
1	1	0	0	1	51	333	1	1	843542
1	3	1	1	-1	32	482	1	1	845157
2	3	1	1	-1	34	724	1	1	847355
1	4	1	1	-1	34	418	1	1	848616
2	4	0	0	1	53	399	1	1	850325
1	2	0	0	1	51	361	1	1	851717
3	2	1	1	1	52	473	2	1	853193
4	4	1	1	1	54	314	2	1	854860
2	4	0	0	1	53	504	1	1	856387
1	2	0	0	1	51	510	2	0	857934
1	2	1	1	-1	32	555	1	1	859412
4	2	0	0	-1	33	533	2	1	861084
4	2	1	1	1	52	420	2	1	862460
1	1	0	0	1	53	453	1	1	864112
3	1	0	0	-1	31	328	2	1	865493
3	4	1	1	1	52	351	1	0	866836
1	4	0	0	1	53	397	1	1	868543
2	2	0	0	1	51	281	1	1	870058
2	2	1	1	-1	32	314	2	0	871196
3	4	1	1	1	54	788	2	1	873124
4	4	0	0	-1	33	651	2	1	874977
2	4	1	1	-1	32	418	1	1	876266
2	4	0	0	1	53	367	1	1	877542
3	2	0	0	-1	31	483	2	1	879146
1	2	1	1	-1	32	452	1	1	880939
3	4	1	1	1	54	362	2	1	882740
2	4	0	0	1	53	367	1	1	884108
2	3	1	1	-1	32	344	1	1	885816
1	3	1	1	-1	34	813	2	0	887447
2	3	1	1	-1	34	308	2	0	888758
2	3	1	1	-1	34	407	1	1	890044
3	4	1	1	1	54	412	2	1	891884
1	4	0	0	1	53	397	1	1	893265
3	1	0	0	-1	31	495	2	1	895066
1	1	0	0	1	51	705	1	1	896906
2	1	0	0	1	51	836	1	1	898920
3	1	0	0	-1	31	320	2	1	900422
1	3	1	1	-1	32	349	2	0	901803
1	3	1	1	-1	34	360	1	1	903419
2	4	1	1	-1	34	856	1	1	905415
4	4	0	0	-1	33	411	2	1	907252
4	4	1	1	1	52	442	2	1	909170
1	4	0	0	1	53	505	1	1	910755
4	4	1	1	1	52	604	2	1	912482
2	4	0	0	1	53	517	1	1	925643
