# Supplementary material for: Frequency Band-Specific Electrical Brain Stimulation Modulates Cognitive Control Processes
Source: PLoS One. 2015 Sep 25;10(9):e0138984. doi: 10.1371/journal.pone.0138984 (PMC4583279; doi:10.1371/journal.pone.0138984)
Supplement: S2 File — This zip archive contains the necessary Matlab code, SPSS syntax, SPSS data and raw logfile data to perform the analyses described in the paper. EEG data and Matlab code to extract peak frequencies are available upon request (joramvandriel@gmail.com). (ZIP) [file pone.0138984.s002.zip › S2_File/rawdata/alpha/pp32_simonB1_STIM.txt]

2	3	1	1	-1	32	410	1	1	5246
2	3	1	1	-1	34	354	1	1	6711
1	3	1	1	-1	34	343	1	1	8010
3	3	1	1	1	54	362	2	1	9295
3	1	0	0	-1	33	435	2	1	11014
1	1	0	0	1	51	478	1	1	12906
2	1	0	0	1	51	296	1	1	14046
2	1	0	0	1	51	336	1	1	15775
1	4	1	1	-1	32	478	1	1	17261
3	4	0	0	-1	33	368	2	1	18866
4	3	1	1	1	52	310	1	0	20335
4	3	1	1	1	54	394	2	1	21633
1	3	1	1	-1	34	465	1	1	22910
1	3	1	1	-1	34	456	1	1	24553
4	4	1	1	1	54	452	2	1	26006
1	4	0	0	1	53	467	1	1	27691
2	2	0	0	1	51	407	1	1	29187
2	2	1	1	-1	32	312	2	0	30750
3	3	1	1	1	54	644	2	1	32600
4	3	1	1	1	54	341	2	1	34112
3	2	0	0	-1	33	452	2	1	35927
3	2	1	1	1	52	341	2	1	37202
2	4	1	1	-1	34	396	1	1	38963
4	4	0	0	-1	33	632	2	1	40901
2	1	0	0	1	51	574	2	0	42648
3	1	0	0	-1	31	767	2	1	44877
4	3	1	1	1	52	628	2	1	46596
4	3	1	1	1	54	397	2	1	48253
3	1	0	0	-1	33	583	1	0	49855
2	1	0	0	1	51	466	1	1	51644
3	1	0	0	-1	31	447	2	1	53256
1	1	0	0	1	51	458	1	1	55135
4	1	0	0	-1	31	516	2	1	56856
3	1	0	0	-1	31	371	2	1	58396
3	1	0	0	-1	31	373	2	1	60024
2	1	0	0	1	51	382	2	0	61728
3	2	0	0	-1	31	471	2	1	63651
4	2	1	1	1	52	0	0	0	67554
3	3	1	1	1	54	727	2	1	69541
3	3	1	1	1	54	310	2	1	71229
4	2	0	0	-1	33	560	2	1	73046
4	2	1	1	1	52	459	2	1	74406
2	4	1	1	-1	34	427	1	1	76241
4	4	0	0	-1	33	517	2	1	78053
4	2	0	0	-1	31	316	2	1	79519
2	2	1	1	-1	32	382	1	1	80800
2	1	0	0	1	53	340	1	1	82023
1	1	0	0	1	51	434	1	1	83597
3	3	1	1	1	52	424	2	1	84889
3	3	1	1	1	54	354	2	1	93283
1	4	1	1	-1	34	501	1	1	94943
2	4	0	0	1	53	284	1	1	96069
4	3	1	1	1	52	451	2	1	97803
2	3	1	1	-1	34	377	1	1	99258
2	1	0	0	1	53	358	1	1	101017
1	1	0	0	1	51	272	1	1	102455
2	3	1	1	-1	32	322	2	0	104075
3	3	1	1	1	54	485	2	1	105800
2	1	0	0	1	53	514	1	1	107218
4	1	0	0	-1	31	376	2	1	108723
4	4	1	1	1	52	379	2	1	110395
2	4	0	0	1	53	343	1	1	111861
3	4	1	1	1	52	355	2	1	113572
4	4	0	0	-1	33	436	2	1	115434
3	3	1	1	1	52	882	2	1	117444
3	3	1	1	1	54	387	2	1	118874
2	2	0	0	1	53	505	2	0	120492
2	2	1	1	-1	32	501	1	1	122311
3	3	1	1	1	54	357	2	1	123488
4	3	1	1	1	54	402	2	1	125363
2	4	1	1	-1	34	336	1	1	127156
4	4	0	0	-1	33	520	2	1	128596
4	1	0	0	-1	31	536	2	1	130510
3	1	0	0	-1	31	461	1	0	132234
4	3	1	1	1	52	376	2	1	133889
1	3	1	1	-1	34	371	1	1	135628
1	4	1	1	-1	34	316	1	1	136941
2	4	0	0	1	53	301	1	1	138359
4	2	0	0	-1	31	347	2	1	139806
3	2	1	1	1	52	322	2	1	141458
3	1	0	0	-1	33	440	2	1	142796
2	1	0	0	1	51	400	1	1	144689
2	3	1	1	-1	32	378	1	1	146464
1	3	1	1	-1	34	466	1	1	148008
1	4	1	1	-1	34	377	1	1	149672
2	4	0	0	1	53	846	1	1	151729
1	2	0	0	1	51	402	1	1	153350
1	2	1	1	-1	32	403	1	1	155147
3	4	1	1	1	54	458	2	1	157094
4	4	0	0	-1	33	416	2	1	158643
3	1	0	0	-1	31	399	2	1	160049
4	1	0	0	-1	31	353	2	1	161416
4	2	0	0	-1	31	350	2	1	163046
3	2	1	1	1	52	499	2	1	164412
4	3	1	1	1	54	407	2	1	165768
2	3	1	1	-1	34	418	1	1	167144
4	3	1	1	1	54	994	2	1	169546
3	3	1	1	1	54	532	2	1	170958
4	3	1	1	1	54	423	2	1	172823
4	3	1	1	1	54	398	2	1	180908
2	2	0	0	1	53	536	1	1	182807
1	2	1	1	-1	32	338	1	1	184351
1	4	1	1	-1	34	353	1	1	186069
3	4	0	0	-1	33	544	2	1	187601
3	2	0	0	-1	31	326	2	1	189325
2	2	1	1	-1	32	460	1	1	190931
1	3	1	1	-1	34	689	2	0	192689
1	3	1	1	-1	34	481	1	1	194481
4	3	1	1	1	54	417	2	1	196194
1	3	1	1	-1	34	525	1	1	197618
4	4	1	1	1	54	455	2	1	199373
1	4	0	0	1	53	462	1	1	201151
3	4	1	1	1	52	381	1	0	202892
2	4	0	0	1	53	481	1	1	204608
2	4	1	1	-1	32	712	1	1	206451
4	4	0	0	-1	33	604	2	1	207905
4	3	1	1	1	52	0	0	0	211838
2	3	1	1	-1	34	435	1	1	213581
3	2	0	0	-1	33	528	2	1	215204
4	2	1	1	1	52	472	2	1	216934
4	4	1	1	1	54	347	2	1	218742
1	4	0	0	1	53	469	1	1	220379
2	1	0	0	1	51	469	1	1	222267
1	1	0	0	1	51	394	2	0	223824
2	4	1	1	-1	32	484	1	1	225515
2	4	0	0	1	53	303	1	1	226782
3	2	0	0	-1	31	470	2	1	228461
2	2	1	1	-1	32	461	1	1	230369
4	3	1	1	1	54	386	2	1	232095
1	3	1	1	-1	34	522	1	1	233507
1	4	1	1	-1	34	445	1	1	234822
4	4	0	0	-1	33	566	2	1	236734
4	1	0	0	-1	31	458	2	1	238127
1	1	0	0	1	51	503	1	1	239803
1	2	0	0	1	51	357	1	1	240994
4	2	1	1	1	52	402	2	1	242772
3	3	1	1	1	54	381	2	1	244510
2	3	1	1	-1	34	433	1	1	246102
2	4	1	1	-1	34	356	1	1	247597
1	4	0	0	1	53	627	1	1	249397
4	1	0	0	-1	31	388	2	1	251069
1	1	0	0	1	51	402	1	1	252537
2	2	0	0	1	51	457	2	0	254464
3	2	1	1	1	52	496	2	1	256185
1	3	1	1	-1	34	495	1	1	258081
3	3	1	1	1	54	558	2	1	259595
4	2	0	0	-1	33	506	2	1	261591
2	2	1	1	-1	32	517	1	1	262966
4	2	0	0	-1	33	669	2	1	264953
4	2	1	1	1	52	371	2	1	268878
2	3	1	1	-1	34	574	1	1	270863
2	3	1	1	-1	34	282	1	1	272341
1	2	0	0	1	53	462	1	1	274224
3	2	1	1	1	52	419	2	1	275615
2	3	1	1	-1	34	540	1	1	277598
3	3	1	1	1	54	396	2	1	279311
2	3	1	1	-1	34	401	1	1	280911
3	3	1	1	1	54	492	2	1	282244
4	3	1	1	1	54	501	2	1	284211
2	3	1	1	-1	34	422	1	1	285807
1	1	0	0	1	53	486	1	1	287599
1	1	0	0	1	51	550	1	1	289262
4	1	0	0	-1	31	471	2	1	291162
3	1	0	0	-1	31	478	2	1	292882
3	1	0	0	-1	31	361	2	1	294102
2	1	0	0	1	51	594	1	1	296015
1	4	1	1	-1	32	321	1	1	297303
4	4	0	0	-1	33	499	2	1	298957
4	1	0	0	-1	31	347	2	1	300347
3	1	0	0	-1	31	463	2	1	302225
4	3	1	1	1	52	419	2	1	304080
1	3	1	1	-1	34	449	1	1	305559
3	2	0	0	-1	33	523	2	1	307014
3	2	1	1	1	52	488	2	1	308708
4	3	1	1	1	54	451	2	1	310568
2	3	1	1	-1	34	344	1	1	312306
4	2	0	0	-1	33	347	2	1	313619
1	2	1	1	-1	32	420	1	1	315223
4	3	1	1	1	54	304	2	1	316588
3	3	1	1	1	54	484	1	0	318542
4	4	1	1	1	54	441	2	1	319856
2	4	0	0	1	53	418	1	1	321718
1	1	0	0	1	51	427	1	1	323186
2	1	0	0	1	51	459	1	1	324946
2	2	0	0	1	51	388	1	1	326818
1	2	1	1	-1	32	282	2	0	327910
3	1	0	0	-1	33	439	2	1	329444
3	1	0	0	-1	31	436	2	1	330776
1	2	0	0	1	51	490	1	1	332713
3	2	1	1	1	52	458	2	1	334283
3	1	0	0	-1	33	337	2	1	335648
2	1	0	0	1	51	407	2	0	337118
2	4	1	1	-1	32	737	1	1	338975
3	4	0	0	-1	33	382	2	1	340277
1	3	1	1	-1	32	523	1	1	341686
3	3	1	1	1	54	755	2	1	343888
3	2	0	0	-1	33	537	2	1	345931
2	2	1	1	-1	32	476	1	1	347364
4	4	1	1	1	54	440	2	1	349029
3	4	0	0	-1	33	594	2	1	354940
1	4	1	1	-1	32	415	1	1	356228
2	4	0	0	1	53	372	1	1	357772
3	2	0	0	-1	31	336	2	1	358954
2	2	1	1	-1	32	590	1	1	360785
3	1	0	0	-1	33	476	2	1	362195
3	1	0	0	-1	31	391	2	1	363742
4	1	0	0	-1	31	471	1	0	365022
1	1	0	0	1	51	490	1	1	366978
2	4	1	1	-1	32	606	1	1	368726
1	4	0	0	1	53	343	1	1	370161
2	1	0	0	1	51	476	2	0	371478
3	1	0	0	-1	31	817	2	1	373261
3	4	1	1	1	52	442	2	1	374512
1	4	0	0	1	53	404	1	1	375829
4	4	1	1	1	52	434	2	1	377488
4	4	0	0	-1	33	355	2	1	378732
2	3	1	1	-1	32	378	1	1	380311
4	3	1	1	1	54	428	2	1	381976
4	3	1	1	1	54	325	2	1	383407
1	3	1	1	-1	34	418	1	1	385035
3	4	1	1	1	54	540	2	1	387041
3	4	0	0	-1	33	622	2	1	388976
2	1	0	0	1	51	517	1	1	390960
2	1	0	0	1	51	349	1	1	392644
1	4	1	1	-1	32	342	1	1	393909
2	4	0	0	1	53	478	2	0	395670
1	2	0	0	1	51	363	1	1	396997
4	2	1	1	1	52	425	2	1	398799
2	4	1	1	-1	34	427	1	1	400059
3	4	0	0	-1	33	522	2	1	401885
4	3	1	1	1	52	333	2	1	403106
2	3	1	1	-1	34	469	1	1	404511
1	1	0	0	1	53	478	1	1	405911
1	1	0	0	1	51	360	1	1	407387
2	3	1	1	-1	32	570	1	1	409071
2	3	1	1	-1	34	353	1	1	410645
4	4	1	1	1	54	398	2	1	411935
2	4	0	0	1	53	553	2	0	413867
2	2	0	0	1	51	461	1	1	415832
4	2	1	1	1	52	407	2	1	417583
3	4	1	1	1	54	384	2	1	419326
1	4	0	0	1	53	407	1	1	421171
2	3	1	1	-1	32	402	1	1	422615
1	3	1	1	-1	34	466	1	1	424570
4	1	0	0	-1	33	379	2	1	426350
2	1	0	0	1	51	462	1	1	428179
4	3	1	1	1	52	460	2	1	429516
3	3	1	1	1	54	393	2	1	430901
1	1	0	0	1	53	542	1	1	432853
3	1	0	0	-1	31	303	2	1	454718
1	2	0	0	1	51	369	1	1	456215
4	2	1	1	1	52	385	2	1	457843
2	3	1	1	-1	34	379	1	1	459208
3	3	1	1	1	54	502	2	1	461074
2	2	0	0	1	53	386	2	0	462412
2	2	1	1	-1	32	428	1	1	464232
3	3	1	1	1	54	391	1	0	465642
4	3	1	1	1	54	411	2	1	466987
1	3	1	1	-1	34	440	1	1	468500
1	3	1	1	-1	34	420	1	1	470266
2	1	0	0	1	53	503	1	1	471701
4	1	0	0	-1	31	419	1	0	473525
1	3	1	1	-1	32	789	1	1	475291
3	3	1	1	1	54	455	2	1	476751
3	1	0	0	-1	33	306	2	1	478295
1	1	0	0	1	51	518	1	1	480109
1	1	0	0	1	51	345	1	1	481320
4	1	0	0	-1	31	522	2	1	483042
2	4	1	1	-1	32	430	1	1	484455
3	4	0	0	-1	33	459	2	1	486276
2	4	1	1	-1	32	501	1	1	488227
4	4	0	0	-1	33	470	2	1	489966
4	2	0	0	-1	31	381	2	1	491809
1	2	1	1	-1	32	431	1	1	493701
1	2	0	0	1	53	722	1	1	495343
2	2	1	1	-1	32	649	1	1	497441
2	3	1	1	-1	34	383	1	1	498928
4	3	1	1	1	54	427	2	1	500859
2	4	1	1	-1	34	540	1	1	502213
2	4	0	0	1	53	876	1	1	504242
1	3	1	1	-1	32	500	1	1	506249
1	3	1	1	-1	34	369	1	1	507616
4	2	0	0	-1	33	418	2	1	509428
4	2	1	1	1	52	517	2	1	511396
1	1	0	0	1	53	462	1	1	512751
1	1	0	0	1	51	410	1	1	514320
4	1	0	0	-1	31	335	2	1	515772
4	1	0	0	-1	31	315	2	1	517127
1	4	1	1	-1	32	437	1	1	518893
3	4	0	0	-1	33	452	2	1	520744
1	3	1	1	-1	32	449	1	1	522504
1	3	1	1	-1	34	422	1	1	524055
2	3	1	1	-1	34	563	1	1	525854
2	3	1	1	-1	34	387	1	1	527452
3	2	0	0	-1	33	364	2	1	528829
1	2	1	1	-1	32	457	1	1	530644
4	2	0	0	-1	33	326	2	1	532106
2	2	1	1	-1	32	526	1	1	533799
3	3	1	1	1	54	477	2	1	535339
3	3	1	1	1	54	378	2	1	542715
2	2	0	0	1	53	458	1	1	543981
4	2	1	1	1	52	651	2	1	545828
4	2	0	0	-1	33	396	2	1	547561
2	2	1	1	-1	32	488	1	1	549310
4	1	0	0	-1	33	361	2	1	550615
2	1	0	0	1	51	471	1	1	552390
2	1	0	0	1	51	374	1	1	554138
3	1	0	0	-1	31	483	2	1	556009
3	4	1	1	1	52	365	2	1	557769
2	4	0	0	1	53	416	1	1	559301
1	3	1	1	-1	32	615	1	1	561119
3	3	1	1	1	54	492	2	1	562675
1	2	0	0	1	53	415	2	0	564164
1	2	1	1	-1	32	592	1	1	565977
4	3	1	1	1	54	641	2	1	567963
1	3	1	1	-1	34	475	1	1	569883
3	2	0	0	-1	33	506	2	1	571222
1	2	1	1	-1	32	588	1	1	572640
1	2	0	0	1	53	549	1	1	574664
4	2	1	1	1	52	386	2	1	576419
3	1	0	0	-1	33	471	2	1	578188
4	1	0	0	-1	31	400	2	1	579458
4	3	1	1	1	52	416	2	1	581064
1	3	1	1	-1	34	420	1	1	582774
1	1	0	0	1	53	410	2	0	584289
4	1	0	0	-1	31	509	2	1	585646
1	1	0	0	1	51	441	1	1	587354
1	1	0	0	1	51	404	1	1	588830
4	2	0	0	-1	31	357	2	1	590176
1	2	1	1	-1	32	549	1	1	592171
3	1	0	0	-1	33	0	0	0	595508
3	1	0	0	-1	31	461	2	1	597428
2	2	0	0	1	51	382	1	1	599282
4	2	1	1	1	52	321	2	1	601075
3	4	1	1	1	54	345	1	0	602840
4	4	0	0	-1	33	445	2	1	604312
3	4	1	1	1	52	333	2	1	605794
4	4	0	0	-1	33	289	2	1	606892
3	2	0	0	-1	31	341	2	1	608553
4	2	1	1	1	52	379	2	1	610238
3	2	0	0	-1	33	507	2	1	611713
3	2	1	1	1	52	353	2	1	612992
1	4	1	1	-1	34	450	1	1	614374
3	4	0	0	-1	33	474	2	1	615673
1	2	0	0	1	51	439	1	1	617487
1	2	1	1	-1	32	387	2	0	619241
4	3	1	1	1	54	348	2	1	621021
3	3	1	1	1	54	344	1	0	622279
2	1	0	0	1	53	397	1	1	623914
1	1	0	0	1	51	361	2	0	636818
4	2	0	0	-1	31	463	2	1	638196
1	2	1	1	-1	32	429	1	1	639455
2	4	1	1	-1	34	451	1	1	640897
2	4	0	0	1	53	397	1	1	642359
4	4	1	1	1	52	373	2	1	643993
2	4	0	0	1	53	456	1	1	645758
1	1	0	0	1	51	371	1	1	647435
1	1	0	0	1	51	355	1	1	648625
2	2	0	0	1	51	429	2	0	650425
4	2	1	1	1	52	356	2	1	652195
3	2	0	0	-1	33	530	2	1	654105
2	2	1	1	-1	32	662	1	1	656011
2	2	0	0	1	53	375	1	1	657451
1	2	1	1	-1	32	357	1	1	658617
2	3	1	1	-1	34	379	1	1	660235
3	3	1	1	1	54	409	2	1	661918
4	1	0	0	-1	33	281	2	1	663340
2	1	0	0	1	51	369	1	1	664847
3	3	1	1	1	52	329	2	1	666060
3	3	1	1	1	54	409	2	1	667604
2	4	1	1	-1	34	642	2	0	669330
3	4	0	0	-1	33	348	2	1	671143
4	3	1	1	1	52	390	1	0	672946
3	3	1	1	1	54	465	1	0	674576
1	3	1	1	-1	34	530	1	1	676266
4	3	1	1	1	54	408	2	1	678013
2	1	0	0	1	53	460	1	1	679721
1	1	0	0	1	51	522	1	1	681365
3	3	1	1	1	52	524	2	1	682762
1	3	1	1	-1	34	467	1	1	684643
1	2	0	0	1	53	586	1	1	686659
4	2	1	1	1	52	518	2	1	688289
2	4	1	1	-1	34	526	1	1	690113
2	4	0	0	1	53	442	2	0	691530
1	4	1	1	-1	32	388	2	0	693265
3	4	0	0	-1	33	839	2	1	694920
4	4	1	1	1	52	587	2	1	696362
2	4	0	0	1	53	520	1	1	698142
3	4	1	1	1	52	372	2	1	699708
3	4	0	0	-1	33	339	2	1	700975
2	1	0	0	1	51	499	1	1	702706
4	1	0	0	-1	31	348	2	1	704040
2	4	1	1	-1	32	554	1	1	705617
2	4	0	0	1	53	402	1	1	707486
3	2	0	0	-1	31	411	2	1	709114
4	2	1	1	1	52	528	2	1	710457
3	1	0	0	-1	33	536	2	1	712342
1	1	0	0	1	51	421	1	1	713652
4	4	1	1	1	52	390	2	1	715108
3	4	0	0	-1	33	462	2	1	719545
1	2	0	0	1	51	477	1	1	721510
1	2	1	1	-1	32	485	1	1	722915
2	1	0	0	1	53	370	1	1	724214
4	1	0	0	-1	31	372	2	1	725527
4	1	0	0	-1	31	340	2	1	726872
1	1	0	0	1	51	511	1	1	728582
3	2	0	0	-1	31	541	2	1	729953
1	2	1	1	-1	32	430	1	1	731870
4	4	1	1	1	54	313	2	1	733224
4	4	0	0	-1	33	301	2	1	734391
3	3	1	1	1	52	486	2	1	735735
2	3	1	1	-1	34	402	1	1	737415
3	1	0	0	-1	33	419	2	1	739209
1	1	0	0	1	51	399	1	1	740982
2	2	0	0	1	51	383	2	0	742235
3	2	1	1	1	52	526	2	1	743945
3	4	1	1	1	54	425	2	1	745513
1	4	0	0	1	53	442	1	1	747285
3	2	0	0	-1	31	512	2	1	748781
2	2	1	1	-1	32	615	1	1	750239
3	4	1	1	1	54	755	2	1	752197
2	4	0	0	1	53	642	1	1	753720
1	2	0	0	1	51	404	2	0	754993
4	2	1	1	1	52	502	2	1	756539
1	2	0	0	1	53	452	1	1	757916
1	2	1	1	-1	32	438	1	1	759282
4	4	1	1	1	54	486	2	1	760912
3	4	0	0	-1	33	565	1	0	762952
1	1	0	0	1	51	350	1	1	764138
1	1	0	0	1	51	339	1	1	765324
4	3	1	1	1	52	391	2	1	767113
4	3	1	1	1	54	360	2	1	768906
3	4	1	1	1	54	341	1	0	770423
2	4	0	0	1	53	551	1	1	771883
3	4	1	1	1	52	408	2	1	773797
4	4	0	0	-1	33	603	2	1	775855
1	2	0	0	1	51	484	1	1	777775
2	2	1	1	-1	32	514	1	1	779473
4	3	1	1	1	54	512	2	1	781458
1	3	1	1	-1	34	517	1	1	783195
2	4	1	1	-1	34	502	2	0	784694
2	4	0	0	1	53	466	2	0	786148
4	4	1	1	1	52	0	0	0	790128
2	4	0	0	1	53	407	1	1	791379
1	1	0	0	1	51	457	2	0	792900
1	1	0	0	1	51	369	1	1	794367
3	1	0	0	-1	31	482	2	1	796074
3	1	0	0	-1	31	435	2	1	797425
2	4	1	1	-1	32	683	1	1	799400
2	4	0	0	1	53	347	1	1	802867
3	1	0	0	-1	31	557	2	1	804595
3	1	0	0	-1	31	320	2	1	805922
4	2	0	0	-1	31	396	1	0	807340
3	2	1	1	1	52	358	2	1	808544
1	1	0	0	1	53	386	1	1	810342
3	1	0	0	-1	31	329	2	1	812094
2	3	1	1	-1	32	556	1	1	813469
2	3	1	1	-1	34	376	1	1	815168
1	2	0	0	1	53	337	1	1	816802
2	2	1	1	-1	32	387	1	1	818385
3	1	0	0	-1	33	590	2	1	820389
1	1	0	0	1	51	624	1	1	822346
4	3	1	1	1	52	399	2	1	824044
3	3	1	1	1	54	368	2	1	825324
1	4	1	1	-1	34	558	1	1	826833
4	4	0	0	-1	33	525	2	1	828774
2	4	1	1	-1	32	368	2	0	830508
3	4	0	0	-1	33	337	2	1	832054
4	2	0	0	-1	31	321	2	1	833593
2	2	1	1	-1	32	457	1	1	835410
1	1	0	0	1	53	484	1	1	836986
1	1	0	0	1	51	379	1	1	838749
4	2	0	0	-1	31	515	2	1	840104
4	2	1	1	1	52	374	2	1	841985
1	1	0	0	1	53	431	1	1	843711
4	1	0	0	-1	31	417	2	1	845564
3	2	0	0	-1	31	598	1	0	847117
1	2	1	1	-1	32	437	1	1	849054
1	1	0	0	1	53	368	1	1	850278
4	1	0	0	-1	31	469	2	1	852006
4	1	0	0	-1	31	307	2	1	853254
3	1	0	0	-1	31	450	2	1	854726
3	1	0	0	-1	31	304	2	1	855879
1	1	0	0	1	51	502	1	1	857521
2	4	1	1	-1	32	549	1	1	859054
3	4	0	0	-1	33	492	2	1	860818
1	2	0	0	1	51	405	1	1	862184
1	2	1	1	-1	32	438	1	1	864128
2	2	0	0	1	53	360	1	1	865789
3	2	1	1	1	52	360	2	1	867323
3	4	1	1	1	54	582	2	1	869356
2	4	0	0	1	53	492	1	1	871324
2	3	1	1	-1	32	375	1	1	872632
3	3	1	1	1	54	511	2	1	874257
2	1	0	0	1	53	640	1	1	875761
3	1	0	0	-1	31	367	2	1	877173
1	3	1	1	-1	32	444	1	1	878881
4	3	1	1	1	54	486	2	1	880426
3	3	1	1	1	54	518	1	0	882047
4	3	1	1	1	54	437	2	1	887350
