# Supplementary material for: Frequency Band-Specific Electrical Brain Stimulation Modulates Cognitive Control Processes
Source: PLoS One. 2015 Sep 25;10(9):e0138984. doi: 10.1371/journal.pone.0138984 (PMC4583279; doi:10.1371/journal.pone.0138984)
Supplement: S2 File — This zip archive contains the necessary Matlab code, SPSS syntax, SPSS data and raw logfile data to perform the analyses described in the paper. EEG data and Matlab code to extract peak frequencies are available upon request (joramvandriel@gmail.com). (ZIP) [file pone.0138984.s002.zip › S2_File/rawdata/alpha/pp32_simonC1_POST-STIM.txt]

1	3	1	1	-1	32	570	2	0	6090
3	3	1	1	1	54	431	2	1	7350
3	2	0	0	-1	33	316	2	1	8764
2	2	1	1	-1	32	436	1	1	10675
1	1	0	0	1	53	320	1	1	12281
3	1	0	0	-1	31	486	2	1	13944
2	4	1	1	-1	32	441	1	1	15847
2	4	0	0	1	53	442	1	1	17129
4	3	1	1	1	52	364	2	1	18742
3	3	1	1	1	54	293	2	1	20423
3	3	1	1	1	54	339	2	1	21916
2	3	1	1	-1	34	351	1	1	23480
2	4	1	1	-1	34	376	1	1	24731
3	4	0	0	-1	33	491	2	1	26388
2	1	0	0	1	51	403	1	1	28071
3	1	0	0	-1	31	353	2	1	29484
1	3	1	1	-1	32	404	1	1	30844
3	3	1	1	1	54	334	2	1	32483
2	4	1	1	-1	34	406	1	1	34039
1	4	0	0	1	53	474	1	1	35825
2	4	1	1	-1	32	332	2	0	37486
1	4	0	0	1	53	438	1	1	38777
2	4	1	1	-1	32	659	1	1	40850
2	4	0	0	1	53	356	1	1	42324
3	3	1	1	1	52	381	2	1	44190
1	3	1	1	-1	34	374	1	1	45582
2	4	1	1	-1	34	502	1	1	47367
4	4	0	0	-1	33	259	2	1	48715
1	4	1	1	-1	32	471	1	1	50144
2	4	0	0	1	53	304	1	1	51382
3	3	1	1	1	52	516	2	1	53275
2	3	1	1	-1	34	497	1	1	55215
2	2	0	0	1	53	305	1	1	56396
1	2	1	1	-1	32	399	1	1	58246
4	3	1	1	1	54	473	2	1	59755
2	3	1	1	-1	34	442	1	1	61052
2	1	0	0	1	53	317	1	1	62796
1	1	0	0	1	51	358	2	0	64220
3	4	1	1	1	52	397	2	1	65623
3	4	0	0	-1	33	315	2	1	66875
2	1	0	0	1	51	503	1	1	68583
4	1	0	0	-1	31	534	2	1	70401
3	2	0	0	-1	31	527	2	1	72269
4	2	1	1	1	52	416	2	1	73847
4	2	0	0	-1	33	326	2	1	75195
3	2	1	1	1	52	438	2	1	76952
1	1	0	0	1	53	361	1	1	78198
4	1	0	0	-1	31	442	2	1	80058
1	3	1	1	-1	32	478	1	1	81380
4	3	1	1	1	54	483	2	1	89414
1	1	0	0	1	53	473	1	1	90858
2	1	0	0	1	51	321	1	1	92380
3	2	0	0	-1	31	321	2	1	93744
2	2	1	1	-1	32	433	1	1	95114
4	3	1	1	1	54	496	2	1	97078
1	3	1	1	-1	34	432	1	1	98349
3	4	1	1	1	54	363	2	1	100132
2	4	0	0	1	53	441	1	1	101961
2	1	0	0	1	51	376	2	0	103389
1	1	0	0	1	51	466	2	0	105180
1	4	1	1	-1	32	449	1	1	106474
4	4	0	0	-1	33	534	2	1	108279
3	1	0	0	-1	31	441	2	1	109654
1	1	0	0	1	51	466	2	0	111119
4	2	0	0	-1	31	427	2	1	112668
4	2	1	1	1	52	451	2	1	114142
3	4	1	1	1	54	456	2	1	115739
4	4	0	0	-1	33	391	2	1	117550
2	3	1	1	-1	32	396	1	1	119156
3	3	1	1	1	54	434	2	1	120912
3	4	1	1	1	54	377	2	1	122447
2	4	0	0	1	53	474	1	1	123996
4	1	0	0	-1	31	443	2	1	125515
3	1	0	0	-1	31	469	1	0	127362
2	1	0	0	1	51	351	1	1	128606
2	1	0	0	1	51	307	1	1	130356
3	2	0	0	-1	31	344	2	1	131515
3	2	1	1	1	52	503	2	1	132868
4	4	1	1	1	54	462	2	1	134324
1	4	0	0	1	53	372	1	1	135902
1	1	0	0	1	51	353	1	1	137374
3	1	0	0	-1	31	319	2	1	139073
1	2	0	0	1	51	365	1	1	140626
4	2	1	1	1	52	378	2	1	142332
3	2	0	0	-1	33	440	2	1	143844
3	2	1	1	1	52	326	2	1	144992
2	2	0	0	1	53	589	1	1	146949
1	2	1	1	-1	32	406	1	1	148671
2	2	0	0	1	53	345	1	1	150390
1	2	1	1	-1	32	355	1	1	151921
1	1	0	0	1	53	336	1	1	153148
4	1	0	0	-1	31	500	2	1	154884
4	1	0	0	-1	31	357	2	1	156145
2	1	0	0	1	51	423	1	1	157918
4	2	0	0	-1	31	449	1	0	159583
2	2	1	1	-1	32	469	1	1	161255
3	4	1	1	1	54	386	2	1	162879
1	4	0	0	1	53	696	1	1	164410
3	4	1	1	1	52	361	2	1	165811
3	4	0	0	-1	33	324	2	1	175291
1	2	0	0	1	51	298	1	1	176488
4	2	1	1	1	52	357	2	1	178148
3	3	1	1	1	54	337	2	1	179487
3	3	1	1	1	54	320	2	1	181275
4	4	1	1	1	54	359	1	0	182763
4	4	0	0	-1	33	430	1	0	184063
2	1	0	0	1	51	299	1	1	185498
3	1	0	0	-1	31	313	2	1	187214
2	1	0	0	1	51	550	1	1	188732
2	1	0	0	1	51	433	1	1	190500
3	2	0	0	-1	31	289	2	1	191940
4	2	1	1	1	52	369	2	1	193436
4	2	0	0	-1	33	325	2	1	194910
3	2	1	1	1	52	414	1	0	196762
2	1	0	0	1	53	347	1	1	198035
1	1	0	0	1	51	319	1	1	199671
1	3	1	1	-1	32	370	1	1	201271
3	3	1	1	1	54	389	2	1	203155
1	1	0	0	1	53	416	2	0	204841
4	1	0	0	-1	31	583	2	1	206382
4	4	1	1	1	52	332	2	1	207820
3	4	0	0	-1	33	733	1	0	209452
1	3	1	1	-1	32	464	2	0	210751
1	3	1	1	-1	34	517	1	1	212209
2	1	0	0	1	53	420	1	1	214040
4	1	0	0	-1	31	609	2	1	215831
4	4	1	1	1	52	334	2	1	217610
1	4	0	0	1	53	423	1	1	219258
2	2	0	0	1	51	376	2	0	221102
1	2	1	1	-1	32	460	1	1	222410
2	2	0	0	1	53	470	1	1	224059
2	2	1	1	-1	32	365	1	1	225910
3	4	1	1	1	54	497	2	1	227911
1	4	0	0	1	53	556	1	1	229959
1	4	1	1	-1	32	345	1	1	231739
4	4	0	0	-1	33	487	2	1	233069
1	2	0	0	1	51	448	1	1	234533
1	2	1	1	-1	32	325	1	1	236099
4	3	1	1	1	54	452	2	1	237361
2	3	1	1	-1	34	454	1	1	239301
4	1	0	0	-1	33	490	2	1	241133
2	1	0	0	1	51	487	1	1	242895
4	4	1	1	1	52	490	2	1	244377
1	4	0	0	1	53	480	1	1	246260
4	1	0	0	-1	31	337	2	1	247951
3	1	0	0	-1	31	668	1	0	249837
1	1	0	0	1	51	351	1	1	251599
2	1	0	0	1	51	342	1	1	253171
3	1	0	0	-1	31	326	2	1	254361
2	1	0	0	1	51	406	1	1	259470
2	1	0	0	1	51	446	1	1	261198
4	1	0	0	-1	31	330	2	1	262910
4	4	1	1	1	52	358	2	1	264746
1	4	0	0	1	53	376	1	1	266227
4	4	1	1	1	52	440	2	1	267769
4	4	0	0	-1	33	319	2	1	269512
3	1	0	0	-1	31	431	1	0	271118
4	1	0	0	-1	31	415	2	1	272846
3	2	0	0	-1	31	387	2	1	274728
3	2	1	1	1	52	441	2	1	276655
4	2	0	0	-1	33	448	2	1	278010
2	2	1	1	-1	32	486	1	1	279422
2	1	0	0	1	53	402	1	1	280849
4	1	0	0	-1	31	376	2	1	282458
4	3	1	1	1	52	387	2	1	283810
1	3	1	1	-1	34	444	1	1	285120
4	2	0	0	-1	33	505	2	1	286614
4	2	1	1	1	52	445	2	1	288316
3	3	1	1	1	54	521	2	1	290146
1	3	1	1	-1	34	307	2	0	291655
1	2	0	0	1	53	419	1	1	293554
3	2	1	1	1	52	378	2	1	295350
1	2	0	0	1	53	403	1	1	297049
4	2	1	1	1	52	514	2	1	298886
2	3	1	1	-1	34	560	1	1	300456
1	3	1	1	-1	34	452	1	1	302365
3	3	1	1	1	54	316	2	1	304053
3	3	1	1	1	54	332	2	1	305833
4	4	1	1	1	54	316	2	1	307179
3	4	0	0	-1	33	538	2	1	308935
1	4	1	1	-1	32	461	1	1	310343
1	4	0	0	1	53	366	1	1	312207
4	3	1	1	1	52	423	2	1	313675
1	3	1	1	-1	34	547	1	1	315450
4	2	0	0	-1	33	526	2	1	317128
4	2	1	1	1	52	378	2	1	318771
2	3	1	1	-1	34	437	1	1	320712
2	3	1	1	-1	34	352	1	1	322249
4	3	1	1	1	54	362	2	1	323664
4	3	1	1	1	54	543	2	1	325560
1	3	1	1	-1	34	449	1	1	327372
2	3	1	1	-1	34	383	1	1	329146
3	3	1	1	1	54	445	2	1	330715
4	3	1	1	1	54	502	2	1	332662
1	2	0	0	1	53	797	2	0	334421
2	2	1	1	-1	32	469	1	1	336003
4	2	0	0	-1	33	475	2	1	337859
1	2	1	1	-1	32	597	1	1	339921
2	4	1	1	-1	34	477	2	0	341753
2	4	0	0	1	53	438	1	1	347956
1	1	0	0	1	51	435	1	1	349661
2	1	0	0	1	51	517	1	1	351552
4	2	0	0	-1	31	324	2	1	352839
2	2	1	1	-1	32	429	1	1	354371
4	3	1	1	1	54	412	2	1	356237
3	3	1	1	1	54	672	2	1	358395
3	4	1	1	1	54	320	2	1	359899
1	4	0	0	1	53	472	1	1	361523
2	2	0	0	1	51	291	1	1	363140
4	2	1	1	1	52	448	2	1	364793
4	1	0	0	-1	33	363	2	1	366389
3	1	0	0	-1	31	569	2	1	368389
2	4	1	1	-1	32	356	1	1	370114
1	4	0	0	1	53	382	2	0	371948
3	3	1	1	1	52	325	2	1	373766
4	3	1	1	1	54	393	2	1	375230
2	2	0	0	1	53	488	1	1	377151
3	2	1	1	1	52	428	2	1	378948
2	2	0	0	1	53	403	2	0	380618
3	2	1	1	1	52	463	2	1	382192
1	4	1	1	-1	34	447	1	1	383658
3	4	0	0	-1	33	334	2	1	385260
2	4	1	1	-1	32	428	1	1	386649
4	4	0	0	-1	33	394	2	1	388438
3	1	0	0	-1	31	291	2	1	389641
4	1	0	0	-1	31	390	2	1	391099
4	2	0	0	-1	31	289	2	1	392783
1	2	1	1	-1	32	386	1	1	394173
4	1	0	0	-1	33	361	2	1	395844
2	1	0	0	1	51	475	1	1	397236
1	2	0	0	1	51	548	1	1	398607
2	2	1	1	-1	32	508	1	1	400146
4	3	1	1	1	54	599	2	1	402056
1	3	1	1	-1	34	577	1	1	403999
1	1	0	0	1	53	416	1	1	405829
4	1	0	0	-1	31	464	2	1	407312
3	4	1	1	1	52	522	2	1	409010
1	4	0	0	1	53	314	2	0	410730
1	4	1	1	-1	32	451	1	1	412675
4	4	0	0	-1	33	321	2	1	414449
1	4	1	1	-1	32	519	1	1	416470
4	4	0	0	-1	33	361	2	1	417894
4	3	1	1	1	52	382	2	1	419405
1	3	1	1	-1	34	614	2	0	421362
1	2	0	0	1	53	483	1	1	423325
2	2	1	1	-1	32	340	2	0	425122
2	4	1	1	-1	34	464	1	1	426898
1	4	0	0	1	53	610	1	1	428875
2	3	1	1	-1	32	395	1	1	430611
4	3	1	1	1	54	434	2	1	435440
4	4	1	1	1	54	446	1	0	436996
2	4	0	0	1	53	378	1	1	438729
3	2	0	0	-1	31	294	2	1	439880
3	2	1	1	1	52	402	2	1	441493
2	4	1	1	-1	34	387	1	1	443239
1	4	0	0	1	53	467	1	1	444867
3	3	1	1	1	52	378	2	1	446536
3	3	1	1	1	54	289	2	1	448250
2	2	0	0	1	53	389	1	1	450048
2	2	1	1	-1	32	342	1	1	451876
3	2	0	0	-1	33	556	2	1	453401
3	2	1	1	1	52	415	2	1	455172
1	3	1	1	-1	34	624	1	1	456971
1	3	1	1	-1	34	328	1	1	458558
3	3	1	1	1	54	344	2	1	460371
3	3	1	1	1	54	679	2	1	462403
2	1	0	0	1	53	412	1	1	464147
1	1	0	0	1	51	338	1	1	465501
1	3	1	1	-1	32	389	1	1	467155
3	3	1	1	1	54	414	2	1	468893
2	3	1	1	-1	34	556	1	1	470696
1	3	1	1	-1	34	433	1	1	472073
1	4	1	1	-1	34	370	1	1	473805
2	4	0	0	1	53	501	1	1	475704
3	2	0	0	-1	31	432	2	1	477052
4	2	1	1	1	52	590	2	1	478658
3	1	0	0	-1	33	339	2	1	480284
2	1	0	0	1	51	307	1	1	481856
4	2	0	0	-1	31	325	2	1	483389
3	2	1	1	1	52	481	2	1	484990
4	3	1	1	1	54	373	2	1	486193
3	3	1	1	1	54	429	2	1	487595
1	4	1	1	-1	34	465	1	1	489546
1	4	0	0	1	53	389	2	0	490756
2	2	0	0	1	51	382	1	1	492282
2	2	1	1	-1	32	350	1	1	493716
4	4	1	1	1	54	441	2	1	495607
3	4	0	0	-1	33	498	2	1	497254
4	4	1	1	1	52	308	2	1	499045
2	4	0	0	1	53	399	1	1	500431
4	1	0	0	-1	31	436	2	1	502270
1	1	0	0	1	51	343	1	1	503971
1	1	0	0	1	51	344	1	1	505156
4	1	0	0	-1	31	357	2	1	506814
1	2	0	0	1	51	343	1	1	508022
4	2	1	1	1	52	489	2	1	509976
2	2	0	0	1	53	458	1	1	511861
2	2	1	1	-1	32	575	1	1	513786
1	2	0	0	1	53	463	1	1	515703
3	2	1	1	1	52	671	2	1	524424
1	1	0	0	1	53	317	1	1	526054
1	1	0	0	1	51	328	1	1	527209
4	1	0	0	-1	31	392	2	1	528710
3	1	0	0	-1	31	333	2	1	529968
2	3	1	1	-1	32	506	1	1	531322
4	3	1	1	1	54	397	2	1	532795
3	2	0	0	-1	33	312	2	1	534190
4	2	1	1	1	52	412	2	1	535690
3	3	1	1	1	54	317	2	1	537257
1	3	1	1	-1	34	422	1	1	539143
4	2	0	0	-1	33	354	2	1	540631
4	2	1	1	1	52	356	2	1	542493
1	2	0	0	1	53	386	1	1	544084
4	2	1	1	1	52	400	2	1	545656
2	3	1	1	-1	34	584	1	1	547127
3	3	1	1	1	54	425	2	1	548950
4	4	1	1	1	54	469	2	1	550244
1	4	0	0	1	53	461	1	1	551895
4	1	0	0	-1	31	390	2	1	553492
3	1	0	0	-1	31	450	1	0	555264
2	4	1	1	-1	32	427	1	1	557037
2	4	0	0	1	53	566	1	1	558619
1	1	0	0	1	51	590	1	1	560425
4	1	0	0	-1	31	540	2	1	562454
2	2	0	0	1	51	454	1	1	564371
2	2	1	1	-1	32	457	1	1	565882
1	4	1	1	-1	34	563	1	1	567423
3	4	0	0	-1	33	466	2	1	568781
3	3	1	1	1	52	417	2	1	570108
2	3	1	1	-1	34	430	1	1	571508
2	2	0	0	1	53	387	1	1	573218
3	2	1	1	1	52	361	2	1	574497
2	1	0	0	1	53	444	1	1	576294
2	1	0	0	1	51	582	2	0	578077
3	4	1	1	1	52	626	2	1	580058
2	4	0	0	1	53	513	1	1	581463
4	1	0	0	-1	31	382	2	1	582833
4	1	0	0	-1	31	359	2	1	584411
2	3	1	1	-1	32	617	1	1	585990
4	3	1	1	1	54	472	2	1	587893
3	2	0	0	-1	33	461	2	1	589172
1	2	1	1	-1	32	466	1	1	590626
2	4	1	1	-1	34	422	1	1	592366
4	4	0	0	-1	33	445	2	1	594307
4	3	1	1	1	52	344	2	1	595622
2	3	1	1	-1	34	487	1	1	597354
1	1	0	0	1	53	442	1	1	599094
2	1	0	0	1	51	382	1	1	600889
3	1	0	0	-1	31	508	2	1	602842
3	1	0	0	-1	31	362	2	1	606542
1	4	1	1	-1	32	368	1	1	607872
3	4	0	0	-1	33	409	2	1	609281
1	1	0	0	1	51	375	1	1	610660
2	1	0	0	1	51	460	1	1	611996
3	4	1	1	1	52	558	2	1	613646
2	4	0	0	1	53	488	1	1	615287
3	1	0	0	-1	31	301	2	1	616428
1	1	0	0	1	51	421	1	1	617980
2	2	0	0	1	51	475	1	1	619656
2	2	1	1	-1	32	406	1	1	621257
1	1	0	0	1	53	454	1	1	622784
3	1	0	0	-1	31	366	2	1	624232
2	2	0	0	1	51	413	1	1	625914
4	2	1	1	1	52	485	2	1	627284
4	2	0	0	-1	33	381	2	1	628644
1	2	1	1	-1	32	418	1	1	630239
4	1	0	0	-1	33	597	2	1	632019
4	1	0	0	-1	31	500	2	1	633935
3	4	1	1	1	52	524	2	1	635544
3	4	0	0	-1	33	381	2	1	637306
2	3	1	1	-1	32	441	1	1	638776
1	3	1	1	-1	34	419	1	1	640682
2	1	0	0	1	53	423	1	1	641927
1	1	0	0	1	51	415	1	1	643525
2	2	0	0	1	51	386	1	1	645336
2	2	1	1	-1	32	327	2	0	646569
4	2	0	0	-1	33	410	2	1	648277
1	2	1	1	-1	32	501	1	1	650233
4	3	1	1	1	54	517	2	1	652075
3	3	1	1	1	54	346	2	1	653744
3	2	0	0	-1	33	311	2	1	655100
4	2	1	1	1	52	445	2	1	656688
3	4	1	1	1	54	332	2	1	658114
4	4	0	0	-1	33	341	2	1	659316
2	3	1	1	-1	32	420	1	1	660967
4	3	1	1	1	54	338	2	1	662175
4	4	1	1	1	54	356	2	1	663382
2	4	0	0	1	53	377	1	1	665045
2	3	1	1	-1	32	346	1	1	666749
3	3	1	1	1	54	351	2	1	668603
1	3	1	1	-1	34	419	1	1	670057
1	3	1	1	-1	34	356	1	1	671271
4	1	0	0	-1	33	363	2	1	672733
1	1	0	0	1	51	426	1	1	674376
4	1	0	0	-1	31	337	2	1	675736
3	1	0	0	-1	31	487	2	1	677467
4	4	1	1	1	52	386	2	1	679081
3	4	0	0	-1	33	263	2	1	680705
2	3	1	1	-1	32	453	1	1	682322
3	3	1	1	1	54	403	2	1	689329
1	4	1	1	-1	34	394	1	1	690866
4	4	0	0	-1	33	308	2	1	692413
4	3	1	1	1	52	382	2	1	694024
1	3	1	1	-1	34	331	1	1	695358
3	1	0	0	-1	33	459	2	1	696975
3	1	0	0	-1	31	309	2	1	698158
2	1	0	0	1	51	383	1	1	699578
3	1	0	0	-1	31	315	2	1	701290
4	1	0	0	-1	31	500	2	1	703227
1	1	0	0	1	51	370	1	1	704722
3	2	0	0	-1	31	281	2	1	706258
1	2	1	1	-1	32	502	1	1	707655
4	4	1	1	1	54	319	2	1	709382
1	4	0	0	1	53	355	1	1	710591
1	4	1	1	-1	32	0	0	0	714064
4	4	0	0	-1	33	550	2	1	715683
4	1	0	0	-1	31	533	2	1	717136
2	1	0	0	1	51	403	2	0	718504
3	2	0	0	-1	31	305	2	1	719923
1	2	1	1	-1	32	481	1	1	721907
3	3	1	1	1	54	416	2	1	723490
3	3	1	1	1	54	314	2	1	725052
2	4	1	1	-1	34	450	1	1	726775
4	4	0	0	-1	33	486	2	1	728394
1	3	1	1	-1	32	454	1	1	729888
3	3	1	1	1	54	337	2	1	731264
3	2	0	0	-1	33	361	2	1	732460
4	2	1	1	1	52	466	2	1	734039
3	3	1	1	1	54	340	2	1	735312
2	3	1	1	-1	34	476	1	1	736897
3	4	1	1	1	54	368	2	1	738368
3	4	0	0	-1	33	354	2	1	739893
4	2	0	0	-1	31	570	2	1	741542
4	2	1	1	1	52	361	2	1	742821
2	4	1	1	-1	34	485	1	1	744199
4	4	0	0	-1	33	390	1	0	745913
4	3	1	1	1	52	506	2	1	747290
1	3	1	1	-1	34	513	1	1	748993
4	4	1	1	1	54	435	2	1	750613
1	4	0	0	1	53	466	1	1	752219
3	3	1	1	1	52	328	2	1	754043
4	3	1	1	1	54	402	2	1	755354
3	4	1	1	1	54	329	2	1	756754
2	4	0	0	1	53	349	2	0	758504
1	2	0	0	1	51	567	1	1	760346
3	2	1	1	1	52	386	2	1	762100
3	3	1	1	1	54	411	2	1	763429
2	3	1	1	-1	34	442	1	1	764913
2	1	0	0	1	53	360	1	1	766448
4	1	0	0	-1	31	444	2	1	776863
3	1	0	0	-1	31	333	2	1	778286
4	1	0	0	-1	31	377	1	0	780135
1	3	1	1	-1	32	339	2	0	781907
1	3	1	1	-1	34	428	1	1	783697
4	4	1	1	1	54	311	2	1	785455
2	4	0	0	1	53	344	1	1	787136
1	1	0	0	1	51	346	1	1	788905
1	1	0	0	1	51	347	1	1	790571
4	3	1	1	1	52	307	2	1	791806
2	3	1	1	-1	34	544	1	1	793548
2	1	0	0	1	53	321	1	1	795037
3	1	0	0	-1	31	289	2	1	796161
2	4	1	1	-1	32	447	1	1	798044
2	4	0	0	1	53	374	1	1	799378
1	4	1	1	-1	32	472	1	1	800811
4	4	0	0	-1	33	340	2	1	802454
1	1	0	0	1	51	376	1	1	804145
4	1	0	0	-1	31	341	2	1	805552
3	3	1	1	1	52	336	1	0	807049
2	3	1	1	-1	34	386	1	1	808784
2	1	0	0	1	53	298	1	1	810150
3	1	0	0	-1	31	401	2	1	811541
3	3	1	1	1	52	315	2	1	812703
1	3	1	1	-1	34	415	1	1	814611
2	3	1	1	-1	34	472	2	0	816573
3	3	1	1	1	54	393	2	1	818143
1	2	0	0	1	53	634	1	1	820132
2	2	1	1	-1	32	324	2	0	821716
1	3	1	1	-1	34	618	1	1	823559
2	3	1	1	-1	34	302	1	1	824948
4	3	1	1	1	54	339	1	0	826395
2	3	1	1	-1	34	388	1	1	827966
4	3	1	1	1	54	356	1	0	829330
4	3	1	1	1	54	449	2	1	830892
2	1	0	0	1	53	479	1	1	832287
3	1	0	0	-1	31	674	2	1	834244
3	1	0	0	-1	31	339	2	1	835465
2	1	0	0	1	51	410	1	1	837302
4	2	0	0	-1	31	327	2	1	838955
2	2	1	1	-1	32	381	1	1	840613
4	3	1	1	1	54	303	2	1	842179
4	3	1	1	1	54	351	1	0	843671
2	3	1	1	-1	34	427	1	1	845263
3	3	1	1	1	54	686	2	1	846839
3	2	0	0	-1	33	294	2	1	848353
2	2	1	1	-1	32	402	1	1	849948
2	2	0	0	1	53	307	2	0	851397
4	2	1	1	1	52	382	1	0	853006
4	1	0	0	-1	33	505	2	1	854580
1	1	0	0	1	51	432	1	1	859826
