# Supplementary material for: Frequency Band-Specific Electrical Brain Stimulation Modulates Cognitive Control Processes
Source: PLoS One. 2015 Sep 25;10(9):e0138984. doi: 10.1371/journal.pone.0138984 (PMC4583279; doi:10.1371/journal.pone.0138984)
Supplement: S2 File — This zip archive contains the necessary Matlab code, SPSS syntax, SPSS data and raw logfile data to perform the analyses described in the paper. EEG data and Matlab code to extract peak frequencies are available upon request (joramvandriel@gmail.com). (ZIP) [file pone.0138984.s002.zip › S2_File/rawdata/alpha/pp33_simonA1_PRE-STIM_EEG.txt]

4	1	0	0	1	51	586	2	1	10787
2	1	0	0	-1	31	365	1	1	12490
4	3	1	1	-1	32	566	2	1	13995
4	3	1	1	-1	34	351	2	1	15317
2	2	0	0	-1	33	349	1	1	17181
2	2	1	1	1	52	508	1	1	18660
1	4	1	1	1	54	366	1	1	20261
4	4	0	0	1	53	373	2	1	21589
2	2	0	0	-1	31	434	1	1	23046
4	2	1	1	-1	32	340	1	0	24895
1	2	0	0	-1	33	633	1	1	26807
1	2	1	1	1	52	480	1	1	28242
4	4	1	1	-1	34	364	1	0	30097
2	4	0	0	-1	33	574	1	1	31623
2	1	0	0	-1	31	494	1	1	32987
3	1	0	0	1	51	288	2	1	34419
3	2	0	0	1	51	347	2	1	35791
4	2	1	1	-1	32	433	2	1	37631
3	4	1	1	-1	34	494	2	1	39132
4	4	0	0	1	53	493	2	1	40772
4	3	1	1	-1	32	436	2	1	42541
1	3	1	1	1	54	471	1	1	44503
1	3	1	1	1	54	377	1	1	46113
2	3	1	1	1	54	445	1	1	47893
4	2	0	0	1	53	355	2	1	49637
2	2	1	1	1	52	598	1	1	51356
3	1	0	0	1	53	749	2	1	53381
2	1	0	0	-1	31	501	1	1	54973
1	4	1	1	1	52	637	1	1	56423
1	4	0	0	-1	33	378	1	1	57972
2	1	0	0	-1	31	647	1	1	60080
1	1	0	0	-1	31	532	1	1	61598
2	2	0	0	-1	31	637	1	1	63319
1	2	1	1	1	52	481	1	1	64954
1	1	0	0	-1	33	412	1	1	66517
3	1	0	0	1	51	433	2	1	68407
1	4	1	1	1	52	421	1	1	70144
3	4	0	0	1	53	469	2	1	72022
3	3	1	1	-1	32	590	2	1	73930
4	3	1	1	-1	34	444	2	1	75376
2	2	0	0	-1	33	539	1	1	77092
2	2	1	1	1	52	512	1	1	78482
4	1	0	0	1	53	585	2	1	80229
1	1	0	0	-1	31	412	1	1	81492
2	4	1	1	1	52	0	0	0	85381
1	4	0	0	-1	33	602	1	1	86917
3	2	0	0	1	51	476	2	1	88841
1	2	1	1	1	52	570	1	1	90377
1	3	1	1	1	54	421	1	1	92118
4	3	1	1	-1	34	368	2	1	97321
4	2	0	0	1	53	587	1	0	99067
3	2	1	1	-1	32	552	2	1	100786
2	1	0	0	-1	33	440	1	1	102127
1	1	0	0	-1	31	379	1	1	103746
2	2	0	0	-1	31	673	1	1	105403
1	2	1	1	1	52	620	1	1	107504
3	2	0	0	1	53	343	2	1	109249
2	2	1	1	1	52	453	1	1	110659
2	2	0	0	-1	33	404	1	1	112138
3	2	1	1	-1	32	615	2	1	113676
3	4	1	1	-1	34	410	2	1	115050
1	4	0	0	-1	33	499	1	1	116539
4	1	0	0	1	51	430	2	1	118011
2	1	0	0	-1	31	325	1	1	119578
1	3	1	1	1	52	539	1	1	121068
2	3	1	1	1	54	391	1	1	122446
3	1	0	0	1	53	506	2	1	123795
4	1	0	0	1	51	354	2	1	125336
2	4	1	1	1	52	388	1	1	126790
3	4	0	0	1	53	339	1	0	128039
4	4	1	1	-1	32	722	2	1	130048
2	4	0	0	-1	33	425	1	1	131409
4	1	0	0	1	51	441	2	1	133227
4	1	0	0	1	51	323	2	1	134801
1	1	0	0	-1	31	311	1	1	135931
3	1	0	0	1	51	0	0	0	139393
4	4	1	1	-1	32	664	2	1	140906
4	4	0	0	1	53	444	2	1	142793
2	4	1	1	1	52	426	1	1	144692
1	4	0	0	-1	33	270	1	1	146343
2	2	0	0	-1	31	666	1	1	147829
1	2	1	1	1	52	573	1	1	149776
1	4	1	1	1	54	401	1	1	151423
4	4	0	0	1	53	456	2	1	153386
4	3	1	1	-1	32	520	2	1	155151
1	3	1	1	1	54	347	1	1	156717
1	2	0	0	-1	33	393	1	1	158476
4	2	1	1	-1	32	469	1	0	160150
3	3	1	1	-1	34	551	2	1	162070
1	3	1	1	1	54	607	1	1	163788
2	3	1	1	1	54	338	1	1	165223
2	3	1	1	1	54	392	1	1	166672
1	2	0	0	-1	33	532	1	1	168376
2	2	1	1	1	52	426	1	1	169753
2	4	1	1	1	54	526	1	1	171381
3	4	0	0	1	53	475	2	1	172929
1	4	1	1	1	52	480	1	1	174406
4	4	0	0	1	53	356	2	1	175896
4	1	0	0	1	51	404	2	1	177702
1	1	0	0	-1	31	294	1	1	181532
1	1	0	0	-1	31	590	1	1	183014
3	1	0	0	1	51	354	2	1	184495
1	1	0	0	-1	31	303	1	1	186129
1	1	0	0	-1	31	310	1	1	187955
2	3	1	1	1	52	546	1	1	189542
2	3	1	1	1	54	412	1	1	190880
3	1	0	0	1	53	458	2	1	192664
2	1	0	0	-1	31	426	1	1	194468
3	3	1	1	-1	32	303	1	0	195790
2	3	1	1	1	54	641	1	1	197824
2	4	1	1	1	54	372	1	1	199670
1	4	0	0	-1	33	553	1	1	201672
3	1	0	0	1	51	240	2	1	202954
2	1	0	0	-1	31	327	1	1	204137
2	3	1	1	1	52	410	1	1	205654
1	3	1	1	1	54	417	1	1	207173
4	3	1	1	-1	34	656	2	1	209331
1	3	1	1	1	54	331	1	1	210866
1	3	1	1	1	54	345	1	1	212182
2	3	1	1	1	54	379	1	1	213653
3	3	1	1	-1	34	321	2	1	215365
2	3	1	1	1	54	503	1	1	216741
2	2	0	0	-1	33	407	1	1	218417
3	2	1	1	-1	32	460	2	1	220236
2	2	0	0	-1	33	436	1	1	221698
3	2	1	1	-1	32	404	2	1	223259
2	3	1	1	1	54	420	1	1	225049
2	3	1	1	1	54	348	1	1	226765
4	4	1	1	-1	34	402	2	1	228248
3	4	0	0	1	53	634	2	1	230302
3	2	0	0	1	51	591	1	0	232244
4	2	1	1	-1	32	536	2	1	233875
1	3	1	1	1	54	575	1	1	235819
2	3	1	1	1	54	368	1	1	237480
3	2	0	0	1	53	400	2	1	238775
2	2	1	1	1	52	493	1	1	240193
2	2	0	0	-1	33	465	1	1	242101
4	2	1	1	-1	32	558	2	1	244135
2	2	0	0	-1	33	408	1	1	245954
4	2	1	1	-1	32	583	2	1	247704
3	3	1	1	-1	34	589	2	1	249158
2	3	1	1	1	54	609	1	1	250952
2	1	0	0	-1	33	581	1	1	252426
3	1	0	0	1	51	500	2	1	254284
4	4	1	1	-1	32	394	2	1	255523
2	4	0	0	-1	33	469	1	1	257037
2	3	1	1	1	52	612	1	1	259112
1	3	1	1	1	54	419	1	1	260688
2	1	0	0	-1	33	557	2	0	262503
4	1	0	0	1	51	447	2	1	268083
4	4	1	1	-1	32	500	2	1	269416
2	4	0	0	-1	33	495	1	1	271343
1	3	1	1	1	52	382	1	1	273212
2	3	1	1	1	54	524	1	1	274594
4	4	1	1	-1	34	663	2	1	276450
4	4	0	0	1	53	350	2	1	277850
2	1	0	0	-1	31	428	1	1	279595
2	1	0	0	-1	31	492	1	1	281023
1	4	1	1	1	52	451	1	1	282797
3	4	0	0	1	53	369	2	1	284386
2	3	1	1	1	52	444	1	1	286168
1	3	1	1	1	54	371	1	1	288055
4	2	0	0	1	53	490	2	1	289459
4	2	1	1	-1	32	378	2	1	290851
1	1	0	0	-1	33	451	1	1	292387
3	1	0	0	1	51	474	2	1	293699
4	3	1	1	-1	32	621	1	0	295628
3	3	1	1	-1	34	591	2	1	297222
4	1	0	0	1	53	486	2	1	299170
1	1	0	0	-1	31	424	2	0	300711
1	2	0	0	-1	31	482	1	1	302267
2	2	1	1	1	52	321	1	1	303423
2	3	1	1	1	54	432	1	1	304881
1	3	1	1	1	54	498	1	1	306838
4	3	1	1	-1	34	525	2	1	308584
1	3	1	1	1	54	358	1	1	310334
2	3	1	1	1	54	789	1	1	312299
2	3	1	1	1	54	392	1	1	314026
3	1	0	0	1	53	331	2	1	315244
3	1	0	0	1	51	386	2	1	316794
1	3	1	1	1	52	459	1	1	318754
4	3	1	1	-1	34	327	2	1	320346
3	1	0	0	1	53	330	1	0	321687
3	1	0	0	1	51	576	2	1	323283
4	4	1	1	-1	32	616	2	1	324979
1	4	0	0	-1	33	428	1	1	326803
3	4	1	1	-1	32	436	2	1	328577
2	4	0	0	-1	33	441	1	1	330017
3	4	1	1	-1	32	517	2	1	331442
2	4	0	0	-1	33	473	1	1	333302
2	4	1	1	1	52	468	1	1	335196
1	4	0	0	-1	33	304	1	1	336318
1	2	0	0	-1	31	374	1	1	337685
3	2	1	1	-1	32	446	2	1	339046
3	1	0	0	1	53	329	2	1	340372
2	1	0	0	-1	31	402	1	1	342243
2	1	0	0	-1	31	386	1	1	343979
3	1	0	0	1	51	395	2	1	345666
1	4	1	1	1	52	489	1	1	347309
4	4	0	0	1	53	484	2	1	354578
2	2	0	0	-1	31	358	1	1	356031
2	2	1	1	1	52	422	1	1	357605
4	4	1	1	-1	34	414	2	1	359389
2	4	0	0	-1	33	364	1	1	361250
1	4	1	1	1	52	349	1	1	362551
1	4	0	0	-1	33	365	1	1	364248
4	3	1	1	-1	32	465	2	1	365975
1	3	1	1	1	54	297	1	1	367137
4	2	0	0	1	53	582	2	1	368881
1	2	1	1	1	52	526	1	1	370475
3	1	0	0	1	53	401	2	1	371701
4	1	0	0	1	51	586	1	0	373447
4	3	1	1	-1	32	442	2	1	375383
1	3	1	1	1	54	416	1	1	376708
2	3	1	1	1	54	290	1	1	377820
3	3	1	1	-1	34	384	2	1	379460
1	1	0	0	-1	33	652	1	1	381203
3	1	0	0	1	51	332	2	1	382423
3	3	1	1	-1	32	436	2	1	384305
2	3	1	1	1	54	295	1	1	385987
1	2	0	0	-1	33	357	1	1	387490
3	2	1	1	-1	32	354	1	0	389344
3	4	1	1	-1	34	460	2	1	391009
1	4	0	0	-1	33	457	1	1	392359
1	2	0	0	-1	31	365	1	1	393924
2	2	1	1	1	52	400	1	1	395144
3	4	1	1	-1	34	371	2	1	396444
3	4	0	0	1	53	288	2	1	397684
2	2	0	0	-1	31	365	1	1	398871
4	2	1	1	-1	32	493	2	1	400572
4	3	1	1	-1	34	446	2	1	402491
2	3	1	1	1	54	459	1	1	403877
4	1	0	0	1	53	506	2	1	405517
2	1	0	0	-1	31	533	1	1	407334
2	4	1	1	1	52	361	1	1	408661
4	4	0	0	1	53	449	2	1	410571
1	3	1	1	1	52	627	1	1	412031
2	3	1	1	1	54	403	2	0	413406
2	3	1	1	1	54	307	1	1	414805
1	3	1	1	1	54	424	1	1	416239
4	4	1	1	-1	34	371	2	1	417930
4	4	0	0	1	53	326	2	1	419569
1	4	1	1	1	52	429	1	1	420966
3	4	0	0	1	53	487	2	1	422545
1	4	1	1	1	52	491	1	1	424279
4	4	0	0	1	53	434	2	1	426133
1	1	0	0	-1	31	396	1	1	427987
3	1	0	0	1	51	651	2	1	430149
3	2	0	0	1	51	330	2	1	431974
1	2	1	1	1	52	445	1	1	443500
3	3	1	1	-1	34	550	2	1	445024
4	3	1	1	-1	34	426	2	1	446292
1	3	1	1	1	54	395	1	1	447758
2	3	1	1	1	54	273	1	1	448952
2	1	0	0	-1	33	351	1	1	450314
1	1	0	0	-1	31	441	2	0	451916
1	2	0	0	-1	31	282	1	1	453027
4	2	1	1	-1	32	580	2	1	454961
1	2	0	0	-1	33	354	1	1	456777
3	2	1	1	-1	32	370	2	1	458220
3	4	1	1	-1	34	311	2	1	459367
1	4	0	0	-1	33	396	1	1	461004
4	2	0	0	1	51	930	2	1	463205
1	2	1	1	1	52	529	1	1	465176
2	3	1	1	1	54	558	1	1	467165
3	3	1	1	-1	34	393	2	1	468835
3	4	1	1	-1	34	288	2	1	470257
2	4	0	0	-1	33	373	1	1	471816
2	4	1	1	1	52	480	1	1	473128
1	4	0	0	-1	33	348	1	1	474620
3	2	0	0	1	51	417	2	1	476409
1	2	1	1	1	52	396	1	1	477752
3	4	1	1	-1	34	293	1	0	479421
1	4	0	0	-1	33	570	1	1	480897
2	2	0	0	-1	31	473	2	0	482240
3	2	1	1	-1	32	381	1	0	483442
4	2	0	0	1	53	675	2	1	485166
1	2	1	1	1	52	454	1	1	486858
2	3	1	1	1	54	643	1	1	488698
4	3	1	1	-1	34	522	2	1	490477
2	1	0	0	-1	33	458	1	1	491799
2	1	0	0	-1	31	453	1	1	493541
3	2	0	0	1	51	493	2	1	495470
2	2	1	1	1	52	579	1	1	497129
1	2	0	0	-1	33	421	1	1	498439
4	2	1	1	-1	32	390	2	1	499876
4	1	0	0	1	53	360	2	1	501463
1	1	0	0	-1	31	575	1	1	503286
2	3	1	1	1	52	331	1	1	504471
2	3	1	1	1	54	629	1	1	506481
4	3	1	1	-1	34	298	2	1	508224
4	3	1	1	-1	34	321	2	1	509984
1	4	1	1	1	54	353	1	1	511226
4	4	0	0	1	53	630	2	1	513030
4	1	0	0	1	51	491	1	0	514371
1	1	0	0	-1	31	583	1	1	516014
3	1	0	0	1	51	676	2	1	517590
1	1	0	0	-1	31	469	1	1	519422
2	2	0	0	-1	31	705	1	1	521344
1	2	1	1	1	52	565	1	1	540197
4	2	0	0	1	53	342	2	1	541401
3	2	1	1	-1	32	362	2	1	542776
3	2	0	0	1	53	487	2	1	544225
4	2	1	1	-1	32	507	2	1	546040
3	3	1	1	-1	34	326	2	1	547256
3	3	1	1	-1	34	347	2	1	548952
4	1	0	0	1	53	430	2	1	550811
3	1	0	0	1	51	391	1	0	552568
2	2	0	0	-1	31	537	1	1	554617
3	2	1	1	-1	32	488	2	1	556156
2	3	1	1	1	54	499	1	1	557768
2	3	1	1	1	54	414	1	1	559105
4	3	1	1	-1	34	460	2	1	560535
1	3	1	1	1	54	383	1	1	562371
1	3	1	1	1	54	501	1	1	564253
4	3	1	1	-1	34	635	2	1	566222
1	1	0	0	-1	33	460	1	1	568005
4	1	0	0	1	51	654	2	1	570107
1	2	0	0	-1	31	273	1	1	571283
3	2	1	1	-1	32	559	2	1	573043
2	2	0	0	-1	33	381	1	1	574580
1	2	1	1	1	52	540	1	1	576025
2	3	1	1	1	54	765	1	1	578020
2	3	1	1	1	54	428	1	1	579398
4	4	1	1	-1	34	526	2	1	580999
2	4	0	0	-1	33	498	1	1	582743
2	1	0	0	-1	31	368	1	1	584204
3	1	0	0	1	51	455	2	1	585889
2	2	0	0	-1	31	361	1	1	587560
1	2	1	1	1	52	496	1	1	589496
2	2	0	0	-1	33	381	1	1	591027
4	2	1	1	-1	32	524	2	1	592621
4	2	0	0	1	53	344	2	1	593965
1	2	1	1	1	52	453	1	1	595711
4	4	1	1	-1	34	482	2	1	597014
2	4	0	0	-1	33	812	1	1	598644
3	1	0	0	1	51	598	2	1	600695
2	1	0	0	-1	31	317	1	1	602005
3	1	0	0	1	51	402	2	1	603230
3	1	0	0	1	51	384	2	1	604548
2	2	0	0	-1	31	349	1	1	606068
3	2	1	1	-1	32	589	2	1	607519
4	1	0	0	1	53	445	2	1	609378
4	1	0	0	1	51	589	2	1	610991
1	4	1	1	1	52	528	1	1	612969
2	4	0	0	-1	33	732	1	1	615110
2	4	1	1	1	52	426	1	1	616891
3	4	0	0	1	53	445	2	1	618837
2	1	0	0	-1	31	316	1	1	620111
1	1	0	0	-1	31	463	1	1	632126
3	2	0	0	1	51	406	2	1	633447
1	2	1	1	1	52	395	1	1	634864
1	4	1	1	1	54	421	1	1	636608
3	4	0	0	1	53	422	2	1	638021
4	1	0	0	1	51	354	2	1	639372
3	1	0	0	1	51	490	2	1	640855
4	3	1	1	-1	32	558	2	1	642912
1	3	1	1	1	54	297	1	1	644320
1	2	0	0	-1	33	405	1	1	645836
3	2	1	1	-1	32	399	2	1	647668
2	3	1	1	1	54	464	1	1	649181
2	3	1	1	1	54	430	1	1	650503
3	4	1	1	-1	34	476	2	1	652207
3	4	0	0	1	53	536	2	1	653714
2	3	1	1	1	52	432	1	1	655578
2	3	1	1	1	54	366	1	1	657035
4	4	1	1	-1	34	453	2	1	658994
2	4	0	0	-1	33	458	1	1	660531
3	4	1	1	-1	32	744	2	1	662264
1	4	0	0	-1	33	498	1	1	663786
4	1	0	0	1	51	409	2	1	665339
1	1	0	0	-1	31	299	1	1	667021
3	3	1	1	-1	32	354	1	0	668799
2	3	1	1	1	54	451	1	1	670302
1	1	0	0	-1	33	378	1	1	672132
2	1	0	0	-1	31	655	1	1	673838
4	2	0	0	1	51	543	2	1	675740
4	2	1	1	-1	32	339	2	1	677532
3	1	0	0	1	53	283	2	1	678654
3	1	0	0	1	51	324	2	1	680474
2	1	0	0	-1	31	376	1	1	682166
1	1	0	0	-1	31	269	1	1	683699
2	3	1	1	1	52	566	2	0	685122
1	3	1	1	1	54	519	1	1	686807
1	1	0	0	-1	33	277	1	1	687930
3	1	0	0	1	51	358	2	1	689208
2	4	1	1	1	52	406	1	1	690572
2	4	0	0	-1	33	383	1	1	692323
3	3	1	1	-1	32	340	1	0	694101
1	3	1	1	1	54	513	1	1	695959
4	3	1	1	-1	34	564	2	1	697403
1	3	1	1	1	54	496	1	1	698962
3	3	1	1	-1	34	418	2	1	700222
3	3	1	1	-1	34	374	2	1	701675
2	2	0	0	-1	33	368	1	1	703457
4	2	1	1	-1	32	494	2	1	704796
4	2	0	0	1	53	368	2	1	706440
1	2	1	1	1	52	291	2	0	708060
2	2	0	0	-1	33	347	1	1	709858
2	2	1	1	1	52	454	1	1	719134
3	4	1	1	-1	34	619	2	1	720777
2	4	0	0	-1	33	327	1	1	722477
4	3	1	1	-1	32	403	2	1	724006
2	3	1	1	1	54	350	1	1	725217
4	1	0	0	1	53	419	2	1	726979
1	1	0	0	-1	31	611	1	1	728531
3	1	0	0	1	51	627	2	1	730486
1	1	0	0	-1	31	458	2	0	731871
4	4	1	1	-1	32	688	2	1	733712
2	4	0	0	-1	33	340	1	1	735074
3	3	1	1	-1	32	478	2	1	736601
3	3	1	1	-1	34	499	2	1	738273
2	4	1	1	1	54	501	1	1	740205
2	4	0	0	-1	33	457	2	0	741798
1	2	0	0	-1	31	378	1	1	743594
3	2	1	1	-1	32	491	2	1	744923
4	4	1	1	-1	34	475	2	1	746399
4	4	0	0	1	53	341	2	1	747756
1	1	0	0	-1	31	407	1	1	749102
2	1	0	0	-1	31	336	1	1	750590
4	1	0	0	1	51	411	1	0	752472
3	1	0	0	1	51	594	2	1	754547
2	1	0	0	-1	31	391	1	1	756398
1	1	0	0	-1	31	285	1	1	757598
4	2	0	0	1	51	370	2	1	758927
2	2	1	1	1	52	437	1	1	760833
1	4	1	1	1	54	304	1	1	762300
3	4	0	0	1	53	457	2	1	763979
3	3	1	1	-1	32	304	1	0	765502
1	3	1	1	1	54	423	1	1	766950
3	1	0	0	1	53	564	1	0	768458
2	1	0	0	-1	31	0	0	0	772386
2	1	0	0	-1	31	483	1	1	773937
3	1	0	0	1	51	432	2	1	775584
2	2	0	0	-1	31	383	1	1	777367
2	2	1	1	1	52	894	1	1	779571
1	2	0	0	-1	33	371	1	1	781392
1	2	1	1	1	52	369	1	1	783161
4	2	0	0	1	53	357	2	1	784689
3	2	1	1	-1	32	341	1	0	786250
4	4	1	1	-1	34	478	2	1	787877
2	4	0	0	-1	33	562	1	1	789327
4	4	1	1	-1	32	621	2	1	791178
1	4	0	0	-1	33	455	1	1	792932
3	4	1	1	-1	32	550	2	1	794378
1	4	0	0	-1	33	518	1	1	795767
3	4	1	1	-1	32	464	2	1	797343
3	4	0	0	1	53	396	2	1	798674
1	4	1	1	1	52	427	1	1	800286
4	4	0	0	1	53	494	2	1	807948
3	1	0	0	1	51	580	2	1	809497
4	1	0	0	1	51	540	2	1	810926
4	1	0	0	1	51	423	2	1	812377
2	1	0	0	-1	31	395	1	1	813817
3	1	0	0	1	51	577	2	1	815335
2	1	0	0	-1	31	438	1	1	816684
4	1	0	0	1	51	351	2	1	818338
1	1	0	0	-1	31	302	1	1	819902
2	4	1	1	1	52	371	1	1	821559
4	4	0	0	1	53	449	2	1	823407
2	1	0	0	-1	31	654	1	1	825308
3	1	0	0	1	51	551	2	1	826866
1	3	1	1	1	52	481	1	1	828618
2	3	1	1	1	54	438	1	1	830535
3	1	0	0	1	53	335	2	1	831711
3	1	0	0	1	51	347	2	1	833017
4	1	0	0	1	51	360	1	0	834796
4	1	0	0	1	51	482	2	1	836385
1	2	0	0	-1	31	395	2	0	838260
4	2	1	1	-1	32	511	2	1	839912
3	3	1	1	-1	34	562	2	1	841808
3	3	1	1	-1	34	400	2	1	843257
1	2	0	0	-1	33	358	2	0	844824
2	2	1	1	1	52	584	1	1	846539
2	3	1	1	1	54	553	1	1	847968
1	3	1	1	1	54	862	1	1	850181
4	4	1	1	-1	34	473	2	1	851935
3	4	0	0	1	53	336	2	1	853412
3	4	1	1	-1	32	488	2	1	854953
2	4	0	0	-1	33	477	1	1	856743
1	3	1	1	1	52	491	1	1	858590
2	3	1	1	1	54	419	1	1	860285
1	1	0	0	-1	33	414	1	1	861618
3	1	0	0	1	51	330	2	1	863081
2	4	1	1	1	52	501	1	1	865084
2	4	0	0	-1	33	444	1	1	866790
1	3	1	1	1	52	510	1	1	868487
4	3	1	1	-1	34	493	2	1	870098
1	2	0	0	-1	33	391	1	1	871661
4	2	1	1	-1	32	435	2	1	873466
3	2	0	0	1	53	355	2	1	875205
1	2	1	1	1	52	467	1	1	876811
2	4	1	1	1	54	382	2	0	878123
2	4	0	0	-1	33	485	1	1	879651
4	3	1	1	-1	32	563	2	1	881447
1	3	1	1	1	54	484	1	1	882750
3	3	1	1	-1	34	574	2	1	884837
4	3	1	1	-1	34	409	2	1	886116
2	3	1	1	1	54	496	1	1	888007
1	3	1	1	1	54	383	1	1	894240
