# Supplementary material for: Frequency Band-Specific Electrical Brain Stimulation Modulates Cognitive Control Processes
Source: PLoS One. 2015 Sep 25;10(9):e0138984. doi: 10.1371/journal.pone.0138984 (PMC4583279; doi:10.1371/journal.pone.0138984)
Supplement: S2 File — This zip archive contains the necessary Matlab code, SPSS syntax, SPSS data and raw logfile data to perform the analyses described in the paper. EEG data and Matlab code to extract peak frequencies are available upon request (joramvandriel@gmail.com). (ZIP) [file pone.0138984.s002.zip › S2_File/rawdata/alpha/pp33_simonB1_STIM.txt]

2	2	0	0	-1	31	398	1	1	13823
3	2	1	1	-1	32	386	2	1	15173
3	3	1	1	-1	34	320	2	1	16358
2	3	1	1	1	54	327	1	1	17885
3	4	1	1	-1	34	421	2	1	19359
1	4	0	0	-1	33	323	1	1	20649
3	2	0	0	1	51	324	2	1	22340
2	2	1	1	1	52	277	2	0	23696
3	3	1	1	-1	34	451	2	1	25045
3	3	1	1	-1	34	374	2	1	26786
2	2	0	0	-1	33	340	1	1	28571
2	2	1	1	1	52	654	1	1	30141
1	2	0	0	-1	33	386	1	1	31436
3	2	1	1	-1	32	446	2	1	33152
3	2	0	0	1	53	271	2	1	34704
2	2	1	1	1	52	414	1	1	36140
2	3	1	1	1	54	319	1	1	37722
4	3	1	1	-1	34	439	2	1	39259
1	4	1	1	1	54	315	1	1	40671
1	4	0	0	-1	33	340	1	1	42254
3	3	1	1	-1	32	327	1	0	43912
4	3	1	1	-1	34	484	2	1	45662
2	1	0	0	-1	33	419	2	0	47430
1	1	0	0	-1	31	430	1	1	49322
2	3	1	1	1	52	296	1	1	50621
2	3	1	1	1	54	360	1	1	52289
4	4	1	1	-1	34	451	2	1	53966
1	4	0	0	-1	33	394	1	1	55549
4	3	1	1	-1	32	576	2	1	57024
3	3	1	1	-1	34	362	2	1	58310
2	2	0	0	-1	33	470	1	1	60247
3	2	1	1	-1	32	339	1	0	62075
4	4	1	1	-1	34	477	2	1	63985
1	4	0	0	-1	33	463	1	1	65945
1	3	1	1	1	52	452	1	1	67248
4	3	1	1	-1	34	395	2	1	68570
4	2	0	0	1	53	317	2	1	70330
1	2	1	1	1	52	343	1	1	71886
4	3	1	1	-1	34	478	2	1	73476
1	3	1	1	1	54	542	1	1	74942
3	3	1	1	-1	34	477	2	1	76684
3	3	1	1	-1	34	415	2	1	78121
4	3	1	1	-1	34	419	1	0	79513
2	3	1	1	1	54	427	1	1	80768
4	2	0	0	1	53	566	2	1	82820
2	2	1	1	1	52	488	1	1	84597
4	4	1	1	-1	34	510	2	1	86050
3	4	0	0	1	53	358	2	1	87600
1	3	1	1	1	52	456	1	1	89297
4	3	1	1	-1	34	478	2	1	95054
4	3	1	1	-1	34	448	2	1	96406
1	3	1	1	1	54	439	1	1	98257
2	2	0	0	-1	33	534	1	1	99804
3	2	1	1	-1	32	417	2	1	101346
4	1	0	0	1	53	430	2	1	102617
2	1	0	0	-1	31	615	1	1	104418
2	3	1	1	1	52	418	1	1	106254
3	3	1	1	-1	34	516	2	1	107968
1	3	1	1	1	54	488	1	1	109861
4	3	1	1	-1	34	385	2	1	111735
1	1	0	0	-1	33	534	1	1	113421
3	1	0	0	1	51	522	2	1	115272
1	3	1	1	1	52	388	1	1	117151
1	3	1	1	1	54	395	1	1	118682
4	4	1	1	-1	34	380	2	1	120546
2	4	0	0	-1	33	302	1	1	122090
4	3	1	1	-1	32	397	1	0	123743
2	3	1	1	1	54	523	1	1	125200
2	1	0	0	-1	33	667	1	1	126830
1	1	0	0	-1	31	514	2	0	128384
2	4	1	1	1	52	538	1	1	130046
3	4	0	0	1	53	465	2	1	132000
3	4	1	1	-1	32	502	2	1	133941
2	4	0	0	-1	33	494	1	1	135690
1	1	0	0	-1	31	357	1	1	137247
1	1	0	0	-1	31	356	1	1	139003
4	2	0	0	1	51	332	2	1	140207
2	2	1	1	1	52	467	1	1	141820
3	3	1	1	-1	34	568	2	1	143321
2	3	1	1	1	54	416	1	1	145019
3	3	1	1	-1	34	433	2	1	146537
4	3	1	1	-1	34	375	2	1	148302
4	3	1	1	-1	34	585	1	0	150280
3	3	1	1	-1	34	524	2	1	151899
1	4	1	1	1	54	485	1	1	153233
2	4	0	0	-1	33	449	1	1	154557
3	2	0	0	1	51	531	2	1	156569
1	2	1	1	1	52	451	1	1	158031
3	1	0	0	1	53	431	2	1	159951
1	1	0	0	-1	31	812	1	1	162213
2	2	0	0	-1	31	329	1	1	163482
3	2	1	1	-1	32	421	2	1	165090
3	4	1	1	-1	34	389	2	1	166541
1	4	0	0	-1	33	396	1	1	168095
2	1	0	0	-1	31	545	1	1	169523
1	1	0	0	-1	31	490	1	1	171275
3	1	0	0	1	51	353	2	1	172645
3	1	0	0	1	51	333	2	1	173785
1	4	1	1	1	52	516	1	1	175764
2	4	0	0	-1	33	340	1	1	180380
4	3	1	1	-1	32	454	2	1	182322
2	3	1	1	1	54	352	1	1	183826
3	3	1	1	-1	34	458	2	1	185510
4	3	1	1	-1	34	434	2	1	187075
1	4	1	1	1	54	378	1	1	188370
1	4	0	0	-1	33	379	1	1	189976
4	3	1	1	-1	32	512	2	1	191306
3	3	1	1	-1	34	590	2	1	193072
4	4	1	1	-1	34	443	2	1	194388
2	4	0	0	-1	33	618	1	1	196153
3	4	1	1	-1	32	480	2	1	197981
3	4	0	0	1	53	418	2	1	199246
2	1	0	0	-1	31	412	1	1	200903
4	1	0	0	1	51	409	2	1	202371
4	3	1	1	-1	32	427	2	1	204276
1	3	1	1	1	54	469	1	1	206000
1	4	1	1	1	54	392	1	1	207252
4	4	0	0	1	53	406	2	1	208919
2	1	0	0	-1	31	427	1	1	210575
3	1	0	0	1	51	315	2	1	212245
4	3	1	1	-1	32	568	2	1	214171
2	3	1	1	1	54	412	1	1	215647
2	3	1	1	1	54	386	1	1	217300
3	3	1	1	-1	34	375	2	1	219167
2	3	1	1	1	54	447	1	1	220749
3	3	1	1	-1	34	388	2	1	222026
2	4	1	1	1	54	900	1	1	223902
1	4	0	0	-1	33	553	1	1	225589
1	1	0	0	-1	31	401	1	1	227399
2	1	0	0	-1	31	479	2	0	228963
3	3	1	1	-1	32	548	2	1	230669
3	3	1	1	-1	34	438	2	1	232565
1	2	0	0	-1	33	458	1	1	234469
1	2	1	1	1	52	441	1	1	236195
4	2	0	0	1	53	449	2	1	237558
3	2	1	1	-1	32	573	2	1	239481
3	3	1	1	-1	34	378	2	1	241300
2	3	1	1	1	54	376	1	1	242944
3	3	1	1	-1	34	437	2	1	244395
1	3	1	1	1	54	553	1	1	246350
4	4	1	1	-1	34	560	2	1	247750
1	4	0	0	-1	33	456	1	1	249242
3	4	1	1	-1	32	469	2	1	250728
2	4	0	0	-1	33	565	1	1	252234
4	1	0	0	1	51	399	2	1	253875
4	1	0	0	1	51	350	2	1	255500
2	1	0	0	-1	31	507	1	1	257458
1	1	0	0	-1	31	317	1	1	258938
2	1	0	0	-1	31	679	1	1	261116
1	1	0	0	-1	31	315	1	1	265320
1	4	1	1	1	52	547	1	1	267201
2	4	0	0	-1	33	305	1	1	268445
2	3	1	1	1	52	465	1	1	269755
3	3	1	1	-1	34	471	2	1	271098
4	1	0	0	1	53	448	2	1	272425
4	1	0	0	1	51	386	2	1	274213
1	4	1	1	1	52	460	1	1	275569
2	4	0	0	-1	33	346	1	1	276906
4	1	0	0	1	51	497	2	1	278278
4	1	0	0	1	51	337	2	1	279519
2	4	1	1	1	52	486	1	1	281161
4	4	0	0	1	53	451	2	1	283018
2	2	0	0	-1	31	406	1	1	284419
1	2	1	1	1	52	342	1	1	286070
4	1	0	0	1	53	300	2	1	287724
1	1	0	0	-1	31	302	1	1	289316
4	2	0	0	1	51	448	2	1	290892
2	2	1	1	1	52	448	1	1	292723
3	2	0	0	1	53	417	2	1	294217
4	2	1	1	-1	32	504	2	1	295600
2	1	0	0	-1	33	529	1	1	297471
2	1	0	0	-1	31	417	1	1	298809
3	2	0	0	1	51	420	2	1	300224
1	2	1	1	1	52	495	1	1	302095
4	4	1	1	-1	34	653	2	1	303560
2	4	0	0	-1	33	626	1	1	305681
2	4	1	1	1	52	489	1	1	307261
1	4	0	0	-1	33	363	1	1	309054
2	4	1	1	1	52	510	1	1	310571
4	4	0	0	1	53	911	2	1	312875
1	3	1	1	1	52	420	1	1	314516
3	3	1	1	-1	34	671	2	1	316666
3	1	0	0	1	53	337	2	1	318474
2	1	0	0	-1	31	409	1	1	320284
3	1	0	0	1	51	492	2	1	321690
4	1	0	0	1	51	403	2	1	322930
4	3	1	1	-1	32	512	2	1	324946
2	3	1	1	1	54	294	1	1	326149
3	1	0	0	1	53	384	2	1	327680
1	1	0	0	-1	31	337	1	1	329159
4	1	0	0	1	51	365	2	1	330480
4	1	0	0	1	51	355	2	1	331904
1	4	1	1	1	52	429	1	1	333764
1	4	0	0	-1	33	352	1	1	335437
3	2	0	0	1	51	319	2	1	337188
2	2	1	1	1	52	347	2	0	338774
1	2	0	0	-1	33	336	1	1	340257
2	2	1	1	1	52	444	1	1	341957
3	2	0	0	1	53	449	2	1	343571
4	2	1	1	-1	32	371	1	0	353902
4	1	0	0	1	53	413	2	1	355138
1	1	0	0	-1	31	402	1	1	356489
3	3	1	1	-1	32	335	1	0	358235
4	3	1	1	-1	34	428	2	1	359559
1	3	1	1	1	54	466	1	1	361379
1	3	1	1	1	54	503	1	1	362867
4	4	1	1	-1	34	449	2	1	364742
1	4	0	0	-1	33	402	1	1	366161
4	1	0	0	1	51	545	1	0	368184
1	1	0	0	-1	31	709	1	1	370057
4	4	1	1	-1	32	483	2	1	371985
1	4	0	0	-1	33	475	1	1	373872
2	2	0	0	-1	31	551	2	0	375478
2	2	1	1	1	52	523	1	1	376828
3	3	1	1	-1	34	453	2	1	378255
4	3	1	1	-1	34	433	2	1	379524
2	3	1	1	1	54	414	1	1	380807
3	3	1	1	-1	34	535	2	1	382716
3	2	0	0	1	53	425	2	1	384576
2	2	1	1	1	52	396	1	1	385966
4	1	0	0	1	53	439	2	1	387844
3	1	0	0	1	51	350	2	1	389669
2	4	1	1	1	52	317	1	1	390994
1	4	0	0	-1	33	344	1	1	392680
2	4	1	1	1	52	376	1	1	393951
4	4	0	0	1	53	434	2	1	395596
3	4	1	1	-1	32	362	2	1	396960
1	4	0	0	-1	33	503	1	1	398603
2	4	1	1	1	52	622	1	1	400042
3	4	0	0	1	53	424	2	1	401936
3	4	1	1	-1	32	414	2	1	403569
1	4	0	0	-1	33	401	1	1	404830
4	1	0	0	1	51	577	2	1	406459
3	1	0	0	1	51	283	2	1	408180
3	2	0	0	1	51	317	2	1	409957
1	2	1	1	1	52	517	1	1	411951
1	4	1	1	1	54	377	1	1	413545
2	4	0	0	-1	33	484	1	1	415521
1	3	1	1	1	52	431	1	1	417380
4	3	1	1	-1	34	394	1	0	419194
2	3	1	1	1	54	607	1	1	420635
1	3	1	1	1	54	550	1	1	422399
1	4	1	1	1	54	388	1	1	423796
2	4	0	0	-1	33	429	2	0	425328
3	1	0	0	1	51	490	2	1	427081
4	1	0	0	1	51	353	2	1	428358
3	4	1	1	-1	32	626	2	1	430250
2	4	0	0	-1	33	324	1	1	431475
2	3	1	1	1	52	399	1	1	433378
3	3	1	1	-1	34	542	2	1	439019
1	1	0	0	-1	33	419	1	1	440342
4	1	0	0	1	51	465	1	0	441734
3	3	1	1	-1	32	499	2	1	443154
3	3	1	1	-1	34	343	2	1	444945
2	2	0	0	-1	33	400	1	1	446439
3	2	1	1	-1	32	480	2	1	448045
3	2	0	0	1	53	319	2	1	449211
2	2	1	1	1	52	438	1	1	451089
4	4	1	1	-1	34	561	2	1	452855
3	4	0	0	1	53	325	2	1	454206
2	2	0	0	-1	31	461	1	1	455740
2	2	1	1	1	52	444	1	1	457469
1	1	0	0	-1	33	334	1	1	459086
1	1	0	0	-1	31	329	1	1	460239
2	4	1	1	1	52	528	2	0	462200
1	4	0	0	-1	33	359	1	1	463528
4	3	1	1	-1	32	467	2	1	465386
3	3	1	1	-1	34	574	2	1	467280
4	1	0	0	1	53	433	2	1	468649
3	1	0	0	1	51	365	2	1	470277
2	2	0	0	-1	31	529	1	1	471708
2	2	1	1	1	52	418	1	1	472952
4	3	1	1	-1	34	650	2	1	474770
2	3	1	1	1	54	491	1	1	476239
3	4	1	1	-1	34	724	2	1	478183
2	4	0	0	-1	33	492	1	1	479628
1	1	0	0	-1	31	756	1	1	481804
4	1	0	0	1	51	588	2	1	483730
3	4	1	1	-1	32	419	2	1	485080
4	4	0	0	1	53	422	2	1	486671
1	1	0	0	-1	31	458	1	1	488430
2	1	0	0	-1	31	427	1	1	489725
1	1	0	0	-1	31	638	1	1	491634
3	1	0	0	1	51	456	2	1	493093
1	1	0	0	-1	31	471	1	1	494898
1	1	0	0	-1	31	697	1	1	497064
4	4	1	1	-1	32	451	2	1	498690
1	4	0	0	-1	33	433	1	1	500420
2	3	1	1	1	52	389	1	1	501659
1	3	1	1	1	54	416	1	1	503412
2	2	0	0	-1	33	391	1	1	504620
2	2	1	1	1	52	394	1	1	506012
4	2	0	0	1	53	464	2	1	507633
1	2	1	1	1	52	407	1	1	509127
4	1	0	0	1	53	362	2	1	510308
4	1	0	0	1	51	568	2	1	512145
1	2	0	0	-1	31	437	1	1	513529
4	2	1	1	-1	32	514	2	1	515198
2	4	1	1	1	54	388	1	1	516689
2	4	0	0	-1	33	459	1	1	521777
4	3	1	1	-1	32	630	2	1	523300
3	3	1	1	-1	34	460	1	0	524917
2	1	0	0	-1	33	313	1	1	526119
1	1	0	0	-1	31	341	1	1	527697
1	4	1	1	1	52	446	1	1	529214
4	4	0	0	1	53	607	2	1	530860
4	1	0	0	1	51	337	2	1	532264
1	1	0	0	-1	31	332	1	1	533901
4	3	1	1	-1	32	481	2	1	535453
2	3	1	1	1	54	415	1	1	537025
3	2	0	0	1	53	437	2	1	538925
4	2	1	1	-1	32	564	2	1	540751
1	1	0	0	-1	33	353	1	1	542321
3	1	0	0	1	51	367	2	1	543994
2	3	1	1	1	52	710	1	1	545651
3	3	1	1	-1	34	487	2	1	547337
1	4	1	1	1	54	536	1	1	549085
3	4	0	0	1	53	437	2	1	550413
4	1	0	0	1	51	351	2	1	552065
3	1	0	0	1	51	328	2	1	553397
4	1	0	0	1	51	356	2	1	555150
3	1	0	0	1	51	394	1	0	556656
1	4	1	1	1	52	425	1	1	558553
3	4	0	0	1	53	425	2	1	559838
1	4	1	1	1	52	537	1	1	561355
4	4	0	0	1	53	618	2	1	562874
4	3	1	1	-1	32	429	2	1	564244
2	3	1	1	1	54	562	1	1	565640
2	4	1	1	1	54	433	1	1	567216
4	4	0	0	1	53	463	2	1	568631
2	2	0	0	-1	31	638	1	1	570518
1	2	1	1	1	52	426	1	1	572130
2	4	1	1	1	54	439	1	1	573511
3	4	0	0	1	53	396	2	1	574769
4	3	1	1	-1	32	500	2	1	576494
1	3	1	1	1	54	437	1	1	577812
3	4	1	1	-1	34	494	2	1	579754
1	4	0	0	-1	33	575	1	1	581625
4	2	0	0	1	51	446	1	0	583238
4	2	1	1	-1	32	488	2	1	584780
1	1	0	0	-1	33	419	1	1	586416
4	1	0	0	1	51	480	2	1	588200
4	1	0	0	1	51	353	2	1	590048
1	1	0	0	-1	31	527	1	1	591846
4	3	1	1	-1	32	385	1	0	593108
2	3	1	1	1	54	595	1	1	594638
2	1	0	0	-1	33	431	1	1	596378
1	1	0	0	-1	31	400	1	1	597937
1	3	1	1	1	52	434	1	1	599236
2	3	1	1	1	54	460	1	1	607095
4	1	0	0	1	53	374	2	1	608960
3	1	0	0	1	51	362	2	1	610636
1	2	0	0	-1	31	465	1	1	612597
2	2	1	1	1	52	408	1	1	614064
3	2	0	0	1	53	616	2	1	616179
3	2	1	1	-1	32	463	2	1	617470
4	4	1	1	-1	34	526	2	1	619421
1	4	0	0	-1	33	572	1	1	621263
4	2	0	0	1	51	384	2	1	623072
1	2	1	1	1	52	585	1	1	624681
2	4	1	1	1	54	406	2	0	626331
2	4	0	0	-1	33	440	1	1	627650
3	1	0	0	1	51	545	2	1	629173
1	1	0	0	-1	31	513	1	1	630541
3	2	0	0	1	51	619	1	0	632290
1	2	1	1	1	52	363	1	1	634032
3	2	0	0	1	53	417	2	1	635783
1	2	1	1	1	52	546	1	1	637261
1	2	0	0	-1	33	469	1	1	638845
3	2	1	1	-1	32	484	2	1	640551
3	2	0	0	1	53	375	2	1	642387
1	2	1	1	1	52	408	1	1	643606
4	3	1	1	-1	34	468	2	1	645136
3	3	1	1	-1	34	401	2	1	646363
3	2	0	0	1	53	372	2	1	647577
1	2	1	1	1	52	422	1	1	649068
4	1	0	0	1	53	359	2	1	650692
3	1	0	0	1	51	317	2	1	652261
2	1	0	0	-1	31	335	1	1	653840
1	1	0	0	-1	31	898	1	1	655559
4	1	0	0	1	51	424	2	1	656920
4	1	0	0	1	51	351	2	1	658243
1	3	1	1	1	52	537	1	1	660249
4	3	1	1	-1	34	520	2	1	661902
4	2	0	0	1	53	425	2	1	663258
3	2	1	1	-1	32	387	1	0	664486
1	1	0	0	-1	33	417	1	1	666380
2	1	0	0	-1	31	378	1	1	667683
2	4	1	1	1	52	387	1	1	669547
4	4	0	0	1	53	445	2	1	671348
2	2	0	0	-1	31	392	1	1	673002
3	2	1	1	-1	32	398	1	0	674674
2	3	1	1	1	54	515	1	1	676402
1	3	1	1	1	54	575	1	1	678451
3	3	1	1	-1	34	366	2	1	679937
2	3	1	1	1	54	400	1	1	681764
3	1	0	0	1	53	581	2	1	683780
2	1	0	0	-1	31	427	1	1	685608
2	4	1	1	1	52	376	1	1	686892
1	4	0	0	-1	33	414	1	1	693168
3	2	0	0	1	51	654	2	1	694666
3	2	1	1	-1	32	357	2	1	696521
2	1	0	0	-1	33	456	1	1	697950
4	1	0	0	1	51	401	2	1	699470
4	2	0	0	1	51	492	1	0	701300
2	2	1	1	1	52	341	1	1	702797
1	4	1	1	1	54	314	1	1	704544
4	4	0	0	1	53	541	2	1	706261
2	3	1	1	1	52	464	1	1	707681
4	3	1	1	-1	34	481	2	1	709113
2	4	1	1	1	54	402	1	1	710887
3	4	0	0	1	53	486	2	1	712187
4	3	1	1	-1	32	630	1	0	714189
1	3	1	1	1	54	369	1	1	715727
1	3	1	1	1	54	379	1	1	717202
3	3	1	1	-1	34	416	2	1	718695
3	1	0	0	1	53	365	2	1	720237
2	1	0	0	-1	31	365	1	1	722042
2	3	1	1	1	52	536	1	1	724042
3	3	1	1	-1	34	688	2	1	725657
1	2	0	0	-1	33	384	1	1	727178
1	2	1	1	1	52	433	1	1	728973
2	2	0	0	-1	33	424	2	0	730637
1	2	1	1	1	52	461	1	1	732264
1	2	0	0	-1	33	319	1	1	734047
3	2	1	1	-1	32	514	2	1	735443
1	2	0	0	-1	33	391	1	1	736909
4	2	1	1	-1	32	545	2	1	738826
4	1	0	0	1	53	487	2	1	740312
1	1	0	0	-1	31	381	1	1	741735
1	4	1	1	1	52	430	1	1	743377
2	4	0	0	-1	33	566	1	1	745415
1	4	1	1	1	52	360	2	0	746955
4	4	0	0	1	53	420	2	1	748675
2	1	0	0	-1	31	492	1	1	750485
1	1	0	0	-1	31	379	1	1	752335
1	4	1	1	1	52	397	1	1	753643
2	4	0	0	-1	33	845	1	1	755419
3	2	0	0	1	51	341	2	1	757197
4	2	1	1	-1	32	445	2	1	758916
1	2	0	0	-1	33	436	1	1	760229
4	2	1	1	-1	32	520	2	1	761999
4	2	0	0	1	53	409	2	1	763561
2	2	1	1	1	52	485	1	1	765041
1	2	0	0	-1	33	472	1	1	766943
1	2	1	1	1	52	442	1	1	768820
4	1	0	0	1	53	590	2	1	770774
3	1	0	0	1	51	315	2	1	772443
4	2	0	0	1	51	446	1	0	773880
1	2	1	1	1	52	455	1	1	780244
3	4	1	1	-1	34	403	2	1	781983
4	4	0	0	1	53	437	2	1	783750
4	1	0	0	1	51	384	2	1	785079
2	1	0	0	-1	31	348	1	1	786731
2	2	0	0	-1	31	346	1	1	788328
1	2	1	1	1	52	408	1	1	789577
1	4	1	1	1	54	365	1	1	791309
2	4	0	0	-1	33	385	1	1	793127
2	2	0	0	-1	31	373	1	1	794633
1	2	1	1	1	52	457	1	1	796015
2	3	1	1	1	54	350	1	1	797213
4	3	1	1	-1	34	516	2	1	799101
1	3	1	1	1	54	376	1	1	800606
4	3	1	1	-1	34	392	2	1	802200
3	4	1	1	-1	34	350	2	1	803563
2	4	0	0	-1	33	444	1	1	805422
3	1	0	0	1	51	290	2	1	806916
2	1	0	0	-1	31	309	1	1	808467
3	2	0	0	1	51	306	2	1	809980
2	2	1	1	1	52	463	1	1	811394
1	2	0	0	-1	33	320	1	1	813088
3	2	1	1	-1	32	383	2	1	814671
4	3	1	1	-1	34	465	2	1	816196
2	3	1	1	1	54	299	1	1	818001
4	1	0	0	1	53	358	2	1	819608
4	1	0	0	1	51	365	2	1	821282
3	2	0	0	1	51	674	2	1	823040
3	2	1	1	-1	32	462	2	1	824993
1	3	1	1	1	54	516	2	0	826415
4	3	1	1	-1	34	622	2	1	828524
1	3	1	1	1	54	449	2	0	830029
4	3	1	1	-1	34	523	2	1	831473
2	4	1	1	1	54	283	1	1	832892
2	4	0	0	-1	33	349	1	1	834478
4	1	0	0	1	51	522	2	1	836230
3	1	0	0	1	51	571	2	1	837822
1	1	0	0	-1	31	334	1	1	839433
2	1	0	0	-1	31	310	1	1	840883
1	2	0	0	-1	31	348	1	1	842566
4	2	1	1	-1	32	369	1	0	843773
4	1	0	0	1	53	415	2	1	845600
3	1	0	0	1	51	393	2	1	847393
3	4	1	1	-1	32	401	2	1	849071
4	4	0	0	1	53	419	2	1	850763
4	1	0	0	1	51	649	2	1	852225
1	1	0	0	-1	31	717	1	1	853826
2	2	0	0	-1	31	312	1	1	855008
4	2	1	1	-1	32	467	2	1	856757
4	2	0	0	1	53	273	2	1	858324
1	2	1	1	1	52	368	2	0	862242
