# Supplementary material for: Frequency Band-Specific Electrical Brain Stimulation Modulates Cognitive Control Processes
Source: PLoS One. 2015 Sep 25;10(9):e0138984. doi: 10.1371/journal.pone.0138984 (PMC4583279; doi:10.1371/journal.pone.0138984)
Supplement: S2 File — This zip archive contains the necessary Matlab code, SPSS syntax, SPSS data and raw logfile data to perform the analyses described in the paper. EEG data and Matlab code to extract peak frequencies are available upon request (joramvandriel@gmail.com). (ZIP) [file pone.0138984.s002.zip › S2_File/rawdata/alpha/pp33_simonC1_POST-STIM.txt]

1	1	0	0	-1	31	370	1	1	12982
4	1	0	0	1	51	381	1	0	14844
3	1	0	0	1	51	433	1	0	16296
2	1	0	0	-1	31	522	1	1	18165
4	4	1	1	-1	32	391	2	1	19765
2	4	0	0	-1	33	364	1	1	21075
3	1	0	0	1	51	843	2	1	23143
2	1	0	0	-1	31	302	1	1	24695
2	2	0	0	-1	31	358	1	1	26551
3	2	1	1	-1	32	534	2	1	27930
2	1	0	0	-1	33	408	1	1	29556
3	1	0	0	1	51	487	2	1	31545
3	3	1	1	-1	32	435	2	1	32949
1	3	1	1	1	54	425	1	1	34411
4	1	0	0	1	53	531	2	1	35915
3	1	0	0	1	51	301	2	1	37510
2	2	0	0	-1	31	297	1	1	39144
1	2	1	1	1	52	307	1	1	40770
3	3	1	1	-1	34	343	2	1	42278
2	3	1	1	1	54	513	1	1	43891
1	4	1	1	1	54	541	1	1	45521
1	4	0	0	-1	33	352	1	1	47049
3	1	0	0	1	51	306	2	1	48640
2	1	0	0	-1	31	310	1	1	50044
4	3	1	1	-1	32	455	2	1	51320
1	3	1	1	1	54	397	1	1	52873
4	2	0	0	1	53	615	2	1	54352
4	2	1	1	-1	32	412	2	1	55750
2	1	0	0	-1	33	323	1	1	57170
2	1	0	0	-1	31	424	1	1	59050
4	1	0	0	1	51	342	2	1	60211
1	1	0	0	-1	31	351	1	1	61888
4	4	1	1	-1	32	309	1	0	63565
4	4	0	0	1	53	352	2	1	65324
3	4	1	1	-1	32	325	1	0	67076
4	4	0	0	1	53	489	2	1	68991
2	4	1	1	1	52	476	1	1	70344
1	4	0	0	-1	33	348	1	1	71595
2	1	0	0	-1	31	379	1	1	73204
1	1	0	0	-1	31	336	1	1	74752
3	3	1	1	-1	32	521	2	1	76297
4	3	1	1	-1	34	440	2	1	77588
2	1	0	0	-1	33	397	1	1	79252
2	1	0	0	-1	31	437	1	1	81137
4	4	1	1	-1	32	528	2	1	82646
1	4	0	0	-1	33	338	1	1	84219
3	3	1	1	-1	32	444	2	1	85526
4	3	1	1	-1	34	392	1	0	86786
2	2	0	0	-1	33	617	1	1	88419
1	2	1	1	1	52	658	1	1	94848
1	4	1	1	1	54	530	1	1	96285
2	4	0	0	-1	33	504	1	1	97909
1	2	0	0	-1	31	378	1	1	99418
2	2	1	1	1	52	404	1	1	101219
3	3	1	1	-1	34	473	2	1	102723
1	3	1	1	1	54	418	1	1	104231
4	1	0	0	1	53	490	2	1	105983
3	1	0	0	1	51	341	2	1	107743
4	3	1	1	-1	32	307	1	0	108895
1	3	1	1	1	54	380	1	1	110673
4	3	1	1	-1	34	473	2	1	112416
2	3	1	1	1	54	452	1	1	114037
4	2	0	0	1	53	483	2	1	115679
2	2	1	1	1	52	358	2	0	117249
1	1	0	0	-1	33	464	1	1	118934
3	1	0	0	1	51	542	2	1	120455
3	2	0	0	1	51	331	2	1	121915
1	2	1	1	1	52	480	1	1	123800
3	3	1	1	-1	34	345	1	0	125398
1	3	1	1	1	54	489	1	1	126804
4	3	1	1	-1	34	471	2	1	128751
1	3	1	1	1	54	536	1	1	130162
2	3	1	1	1	54	454	2	0	131918
3	3	1	1	-1	34	515	1	0	133599
2	3	1	1	1	54	527	1	1	135226
2	3	1	1	1	54	407	1	1	136997
4	4	1	1	-1	34	650	2	1	138999
4	4	0	0	1	53	847	2	1	140683
2	4	1	1	1	52	521	1	1	142142
2	4	0	0	-1	33	485	1	1	143683
4	4	1	1	-1	32	432	2	1	145139
4	4	0	0	1	53	500	2	1	146956
2	4	1	1	1	52	416	1	1	148179
3	4	0	0	1	53	0	0	0	151696
3	1	0	0	1	51	371	2	1	152972
4	1	0	0	1	51	335	2	1	154616
3	4	1	1	-1	32	432	2	1	156153
3	4	0	0	1	53	348	2	1	157480
1	2	0	0	-1	31	415	1	1	159077
2	2	1	1	1	52	443	1	1	160845
4	3	1	1	-1	34	452	2	1	162571
4	3	1	1	-1	34	356	2	1	164180
3	3	1	1	-1	34	424	2	1	165509
1	3	1	1	1	54	463	1	1	167017
4	3	1	1	-1	34	477	2	1	168829
1	3	1	1	1	54	449	2	0	170333
2	4	1	1	1	54	425	2	0	172245
4	4	0	0	1	53	373	2	1	173897
1	3	1	1	1	52	469	1	1	175468
3	3	1	1	-1	34	499	2	1	185776
2	4	1	1	1	54	396	1	1	187466
3	4	0	0	1	53	415	2	1	188868
1	1	0	0	-1	31	367	1	1	190606
3	1	0	0	1	51	472	2	1	192121
3	2	0	0	1	51	376	2	1	193802
4	2	1	1	-1	32	500	2	1	195712
4	2	0	0	1	53	333	2	1	196989
3	2	1	1	-1	32	355	1	0	198768
2	2	0	0	-1	33	320	1	1	200180
3	2	1	1	-1	32	345	1	0	201433
1	4	1	1	1	54	439	1	1	202808
4	4	0	0	1	53	363	2	1	204158
1	1	0	0	-1	31	449	1	1	206038
1	1	0	0	-1	31	334	1	1	207402
3	3	1	1	-1	32	425	2	1	208672
1	3	1	1	1	54	417	1	1	209984
1	2	0	0	-1	33	356	1	1	211527
2	2	1	1	1	52	463	2	0	213051
2	4	1	1	1	54	434	1	1	214593
4	4	0	0	1	53	435	2	1	216154
2	4	1	1	1	52	513	1	1	217845
2	4	0	0	-1	33	332	1	1	219584
1	2	0	0	-1	31	539	1	1	221518
1	2	1	1	1	52	410	1	1	222913
4	2	0	0	1	53	405	2	1	224522
4	2	1	1	-1	32	446	2	1	226407
2	1	0	0	-1	33	416	1	1	227860
3	1	0	0	1	51	437	2	1	229307
1	4	1	1	1	52	431	1	1	231030
1	4	0	0	-1	33	360	1	1	232587
2	1	0	0	-1	31	527	1	1	234521
2	1	0	0	-1	31	303	1	1	236190
3	4	1	1	-1	32	318	1	0	238006
3	4	0	0	1	53	402	2	1	239505
2	3	1	1	1	52	415	1	1	240852
1	3	1	1	1	54	513	1	1	242192
3	1	0	0	1	53	497	2	1	243756
1	1	0	0	-1	31	332	1	1	245156
3	1	0	0	1	51	439	2	1	246485
1	1	0	0	-1	31	460	1	1	247998
3	4	1	1	-1	32	465	2	1	249513
1	4	0	0	-1	33	409	1	1	251055
2	1	0	0	-1	31	459	1	1	252913
4	1	0	0	1	51	285	2	1	254236
2	2	0	0	-1	31	333	1	1	255750
3	2	1	1	-1	32	573	2	1	257233
1	3	1	1	1	54	388	1	1	258729
3	3	1	1	-1	34	474	2	1	260465
1	1	0	0	-1	33	635	1	1	262357
4	1	0	0	1	51	420	2	1	274982
2	3	1	1	1	52	439	1	1	276733
3	3	1	1	-1	34	447	2	1	278667
3	2	0	0	1	53	316	2	1	280116
2	2	1	1	1	52	411	1	1	281542
1	2	0	0	-1	33	308	1	1	282837
3	2	1	1	-1	32	449	2	1	284571
4	2	0	0	1	53	434	2	1	286052
4	2	1	1	-1	32	438	2	1	287600
1	3	1	1	1	54	359	1	1	288831
2	3	1	1	1	54	401	1	1	290237
3	1	0	0	1	53	298	2	1	291968
1	1	0	0	-1	31	304	1	1	293201
2	1	0	0	-1	31	357	1	1	294609
2	1	0	0	-1	31	345	1	1	295800
4	3	1	1	-1	32	444	2	1	297531
4	3	1	1	-1	34	389	2	1	299182
1	4	1	1	1	54	421	1	1	301059
4	4	0	0	1	53	412	2	1	302499
3	2	0	0	1	51	314	2	1	304294
2	2	1	1	1	52	334	1	1	305671
1	3	1	1	1	54	271	1	1	306829
1	3	1	1	1	54	317	1	1	308501
3	2	0	0	1	53	377	1	0	310151
4	2	1	1	-1	32	442	1	0	311622
3	2	0	0	1	53	540	2	1	313079
3	2	1	1	-1	32	499	2	1	314604
4	3	1	1	-1	34	812	2	1	316777
4	3	1	1	-1	34	347	2	1	318064
1	3	1	1	1	54	477	1	1	319644
3	3	1	1	-1	34	433	2	1	321331
4	1	0	0	1	53	423	1	0	323132
1	1	0	0	-1	31	332	1	1	324433
4	1	0	0	1	51	495	2	1	326381
3	1	0	0	1	51	271	2	1	327972
2	3	1	1	1	52	567	1	1	329474
1	3	1	1	1	54	386	1	1	330978
1	4	1	1	1	54	344	1	1	332138
4	4	0	0	1	53	543	2	1	333768
1	4	1	1	1	52	391	1	1	335445
2	4	0	0	-1	33	484	1	1	337284
2	2	0	0	-1	31	337	1	1	339094
1	2	1	1	1	52	348	2	0	340441
2	4	1	1	1	54	468	1	1	341749
2	4	0	0	-1	33	360	1	1	343229
4	3	1	1	-1	32	449	2	1	345154
2	3	1	1	1	54	427	1	1	346497
1	3	1	1	1	54	377	1	1	348082
3	3	1	1	-1	34	355	2	1	349849
2	2	0	0	-1	33	399	1	1	351595
3	2	1	1	-1	32	489	2	1	355702
3	2	0	0	1	53	420	2	1	357081
4	2	1	1	-1	32	438	2	1	358478
2	4	1	1	1	54	271	1	1	359871
3	4	0	0	1	53	323	2	1	361458
4	4	1	1	-1	32	840	2	1	363501
3	4	0	0	1	53	332	2	1	364841
3	1	0	0	1	51	317	2	1	366253
1	1	0	0	-1	31	334	1	1	367905
1	1	0	0	-1	31	291	1	1	369332
3	1	0	0	1	51	342	2	1	370799
3	4	1	1	-1	32	363	2	1	372409
1	4	0	0	-1	33	388	1	1	374253
2	4	1	1	1	52	377	1	1	375966
2	4	0	0	-1	33	388	1	1	377637
1	1	0	0	-1	31	518	1	1	379185
2	1	0	0	-1	31	397	1	1	380461
4	1	0	0	1	51	418	2	1	381807
2	1	0	0	-1	31	353	1	1	383065
2	1	0	0	-1	31	355	1	1	384789
4	1	0	0	1	51	603	2	1	386365
1	4	1	1	1	52	478	1	1	388022
1	4	0	0	-1	33	363	1	1	389276
4	4	1	1	-1	32	521	2	1	390691
3	4	0	0	1	53	371	2	1	392180
4	2	0	0	1	51	357	2	1	393853
4	2	1	1	-1	32	400	2	1	395595
3	3	1	1	-1	34	476	2	1	397474
3	3	1	1	-1	34	335	2	1	399004
2	4	1	1	1	54	340	2	0	400337
4	4	0	0	1	53	536	2	1	401713
1	2	0	0	-1	31	311	1	1	403041
2	2	1	1	1	52	359	1	1	404357
2	4	1	1	1	54	356	1	1	406213
4	4	0	0	1	53	478	2	1	408134
4	2	0	0	1	51	337	2	1	409888
3	2	1	1	-1	32	439	2	1	411652
1	4	1	1	1	54	445	1	1	413057
3	4	0	0	1	53	651	2	1	414563
1	2	0	0	-1	31	736	1	1	416298
2	2	1	1	1	52	319	1	1	418059
2	2	0	0	-1	33	330	1	1	419443
3	2	1	1	-1	32	503	1	0	421311
2	1	0	0	-1	33	393	1	1	423207
1	1	0	0	-1	31	377	1	1	424398
3	2	0	0	1	51	427	2	1	426315
2	2	1	1	1	52	481	1	1	428136
1	3	1	1	1	54	479	1	1	429518
2	3	1	1	1	54	571	1	1	431429
3	3	1	1	-1	34	504	1	0	432782
4	3	1	1	-1	34	362	2	1	440667
2	3	1	1	1	54	543	1	1	442525
4	3	1	1	-1	34	528	2	1	444386
3	2	0	0	1	53	370	2	1	445677
3	2	1	1	-1	32	458	1	0	447245
2	3	1	1	1	54	361	1	1	448958
4	3	1	1	-1	34	473	2	1	450519
1	4	1	1	1	54	421	1	1	452317
4	4	0	0	1	53	458	2	1	453602
4	3	1	1	-1	32	467	2	1	455502
1	3	1	1	1	54	355	1	1	457214
2	2	0	0	-1	33	274	1	1	458811
4	2	1	1	-1	32	323	1	0	460558
4	1	0	0	1	53	349	2	1	461810
1	1	0	0	-1	31	378	1	1	463189
4	1	0	0	1	51	356	2	1	464493
4	1	0	0	1	51	305	2	1	466150
3	3	1	1	-1	32	330	1	0	467376
4	3	1	1	-1	34	637	2	1	468934
3	3	1	1	-1	34	401	1	0	470463
3	3	1	1	-1	34	355	2	1	471688
1	3	1	1	1	54	452	1	1	473148
4	3	1	1	-1	34	452	2	1	474509
3	1	0	0	1	53	548	2	1	475972
1	1	0	0	-1	31	483	1	1	477869
3	1	0	0	1	51	353	2	1	479632
3	1	0	0	1	51	286	2	1	481061
2	1	0	0	-1	31	337	1	1	482622
2	1	0	0	-1	31	321	1	1	483962
3	2	0	0	1	51	328	2	1	485409
1	2	1	1	1	52	419	1	1	487190
1	1	0	0	-1	33	398	1	1	488416
3	1	0	0	1	51	552	2	1	490049
3	1	0	0	1	51	461	2	1	491956
2	1	0	0	-1	31	281	1	1	493146
3	4	1	1	-1	32	351	1	0	494809
1	4	0	0	-1	33	339	1	1	496237
2	4	1	1	1	52	345	1	1	497925
1	4	0	0	-1	33	404	1	1	499676
4	4	1	1	-1	32	393	2	1	501479
4	4	0	0	1	53	307	2	1	503242
1	1	0	0	-1	31	344	1	1	504464
4	1	0	0	1	51	385	2	1	505766
4	4	1	1	-1	32	349	1	0	507572
3	4	0	0	1	53	322	2	1	509267
2	2	0	0	-1	31	385	1	1	510797
1	2	1	1	1	52	523	1	1	512781
2	2	0	0	-1	33	454	1	1	514394
1	2	1	1	1	52	371	1	1	515658
4	2	0	0	1	53	591	1	0	517352
3	2	1	1	-1	32	447	2	1	524142
3	1	0	0	1	53	340	2	1	525556
2	1	0	0	-1	31	265	1	1	527294
4	2	0	0	1	51	338	2	1	529071
3	2	1	1	-1	32	335	1	0	530387
1	1	0	0	-1	33	393	1	1	531977
3	1	0	0	1	51	430	1	0	533694
1	1	0	0	-1	31	318	1	1	534836
3	1	0	0	1	51	398	2	1	536663
4	3	1	1	-1	32	471	2	1	538171
4	3	1	1	-1	34	356	2	1	539627
2	2	0	0	-1	33	374	1	1	541081
2	2	1	1	1	52	393	1	1	542408
3	3	1	1	-1	34	596	2	1	544075
2	3	1	1	1	54	499	1	1	545878
4	3	1	1	-1	34	428	2	1	547776
4	3	1	1	-1	34	407	2	1	548994
3	2	0	0	1	53	603	2	1	551081
3	2	1	1	-1	32	279	1	0	552753
1	2	0	0	-1	33	481	1	1	554615
3	2	1	1	-1	32	497	2	1	556305
3	2	0	0	1	53	302	2	1	557701
1	2	1	1	1	52	377	1	1	559581
4	3	1	1	-1	34	374	1	0	560924
3	3	1	1	-1	34	533	2	1	562554
3	2	0	0	1	53	324	2	1	564056
2	2	1	1	1	52	475	1	1	565772
3	2	0	0	1	53	472	2	1	567564
4	2	1	1	-1	32	521	2	1	569474
2	4	1	1	1	54	461	1	1	570966
4	4	0	0	1	53	474	2	1	572400
2	1	0	0	-1	31	435	1	1	573642
2	1	0	0	-1	31	366	1	1	574936
3	3	1	1	-1	32	482	2	1	576300
4	3	1	1	-1	34	500	2	1	578296
4	3	1	1	-1	34	431	2	1	579645
2	3	1	1	1	54	550	1	1	581078
1	1	0	0	-1	33	422	1	1	582967
1	1	0	0	-1	31	341	1	1	584226
4	3	1	1	-1	32	390	2	1	585836
2	3	1	1	1	54	388	1	1	587662
2	3	1	1	1	54	397	1	1	589455
4	3	1	1	-1	34	367	2	1	590722
1	3	1	1	1	54	383	1	1	592527
3	3	1	1	-1	34	372	1	0	593906
3	3	1	1	-1	34	588	2	1	595364
4	3	1	1	-1	34	395	2	1	597121
1	4	1	1	1	54	374	2	0	598560
1	4	0	0	-1	33	344	1	1	600193
3	2	0	0	1	51	373	2	1	601842
3	2	1	1	-1	32	411	2	1	605600
2	3	1	1	1	54	426	1	1	607467
2	3	1	1	1	54	474	1	1	609426
3	2	0	0	1	53	317	2	1	611096
4	2	1	1	-1	32	333	1	0	612337
1	4	1	1	1	54	893	1	1	614070
3	4	0	0	1	53	352	2	1	615372
3	1	0	0	1	51	353	2	1	616652
1	1	0	0	-1	31	503	1	1	618427
4	4	1	1	-1	32	346	1	0	620235
2	4	0	0	-1	33	807	1	1	622466
4	4	1	1	-1	32	388	1	0	623989
1	4	0	0	-1	33	465	1	1	625444
2	3	1	1	1	52	549	1	1	627332
3	3	1	1	-1	34	334	2	1	628998
2	4	1	1	1	54	534	1	1	630699
2	4	0	0	-1	33	359	1	1	632071
3	3	1	1	-1	32	438	2	1	633378
2	3	1	1	1	54	422	1	1	634641
2	3	1	1	1	54	476	1	1	636376
1	3	1	1	1	54	415	1	1	638250
2	4	1	1	1	54	358	1	1	639944
4	4	0	0	1	53	342	1	0	641360
4	1	0	0	1	51	350	2	1	642894
1	1	0	0	-1	31	319	1	1	644502
4	2	0	0	1	51	346	2	1	646312
3	2	1	1	-1	32	487	2	1	647937
1	2	0	0	-1	33	344	2	0	649605
4	2	1	1	-1	32	431	2	1	651465
3	2	0	0	1	53	279	2	1	652957
3	2	1	1	-1	32	321	2	1	654738
1	3	1	1	1	54	384	2	0	656342
3	3	1	1	-1	34	470	2	1	657666
2	4	1	1	1	54	322	1	1	658844
4	4	0	0	1	53	411	2	1	660339
1	4	1	1	1	52	509	1	1	662253
2	4	0	0	-1	33	490	1	1	663601
4	4	1	1	-1	32	357	1	0	665177
3	4	0	0	1	53	0	0	0	669048
3	1	0	0	1	51	376	2	1	670925
1	1	0	0	-1	31	508	1	1	672583
4	2	0	0	1	51	328	2	1	674123
3	2	1	1	-1	32	344	1	0	675818
1	4	1	1	1	54	444	1	1	677388
4	4	0	0	1	53	368	2	1	679134
3	2	0	0	1	51	356	2	1	680554
3	2	1	1	-1	32	394	2	1	682243
2	1	0	0	-1	33	438	1	1	683816
1	1	0	0	-1	31	329	1	1	684969
1	4	1	1	1	52	416	1	1	686221
3	4	0	0	1	53	440	2	1	697159
1	1	0	0	-1	31	419	1	1	698453
2	1	0	0	-1	31	352	1	1	699943
4	3	1	1	-1	32	448	2	1	701219
3	3	1	1	-1	34	454	2	1	702953
1	1	0	0	-1	33	316	1	1	704272
1	1	0	0	-1	31	342	1	1	706066
4	4	1	1	-1	32	325	1	0	707570
1	4	0	0	-1	33	384	1	1	709120
1	2	0	0	-1	31	336	1	1	710801
3	2	1	1	-1	32	440	2	1	712560
4	3	1	1	-1	34	335	2	1	713790
3	3	1	1	-1	34	401	1	0	715346
1	1	0	0	-1	33	301	1	1	716785
3	1	0	0	1	51	361	2	1	718391
3	2	0	0	1	51	355	2	1	719671
2	2	1	1	1	52	331	2	0	720910
4	2	0	0	1	53	512	2	1	722837
1	2	1	1	1	52	316	1	1	724484
4	2	0	0	1	53	389	2	1	726098
3	2	1	1	-1	32	374	2	1	727331
4	3	1	1	-1	34	461	2	1	728628
3	3	1	1	-1	34	338	2	1	730251
1	4	1	1	1	54	399	1	1	731465
3	4	0	0	1	53	414	2	1	732865
3	4	1	1	-1	32	328	2	1	734660
2	4	0	0	-1	33	422	1	1	736453
1	3	1	1	1	52	359	1	1	737673
4	3	1	1	-1	34	349	1	0	739374
4	4	1	1	-1	34	350	2	1	741110
1	4	0	0	-1	33	414	1	1	742785
1	3	1	1	1	52	419	1	1	744117
4	3	1	1	-1	34	480	2	1	745917
3	4	1	1	-1	34	347	2	1	747109
3	4	0	0	1	53	330	2	1	748772
2	2	0	0	-1	31	447	1	1	750379
2	2	1	1	1	52	335	2	0	752060
3	4	1	1	-1	34	393	2	1	753358
3	4	0	0	1	53	360	2	1	754915
1	1	0	0	-1	31	349	1	1	756553
3	1	0	0	1	51	365	2	1	757910
3	4	1	1	-1	32	371	2	1	759509
4	4	0	0	1	53	393	1	0	760828
4	4	1	1	-1	32	365	2	1	762671
1	4	0	0	-1	33	404	1	1	764239
2	2	0	0	-1	31	334	1	1	765967
3	2	1	1	-1	32	360	1	0	767202
1	2	0	0	-1	33	501	1	1	768566
2	2	1	1	1	52	579	1	1	770559
3	1	0	0	1	53	264	2	1	771877
2	1	0	0	-1	31	309	1	1	775190
4	1	0	0	1	51	504	1	0	777173
2	1	0	0	-1	31	370	1	1	778600
1	3	1	1	1	52	314	1	1	779939
3	3	1	1	-1	34	519	2	1	781853
2	1	0	0	-1	33	350	1	1	783110
4	1	0	0	1	51	577	2	1	784813
3	1	0	0	1	51	309	2	1	786160
4	1	0	0	1	51	405	2	1	787643
1	2	0	0	-1	31	312	1	1	788786
3	2	1	1	-1	32	467	2	1	790661
2	2	0	0	-1	33	443	1	1	792129
2	2	1	1	1	52	332	2	0	793512
3	3	1	1	-1	34	478	2	1	795195
2	3	1	1	1	54	333	1	1	796742
1	2	0	0	-1	33	265	1	1	797850
3	2	1	1	-1	32	475	2	1	799560
4	1	0	0	1	53	290	2	1	800881
1	1	0	0	-1	31	436	1	1	802175
2	3	1	1	1	52	367	1	1	803815
4	3	1	1	-1	34	359	1	0	805521
4	4	1	1	-1	34	394	2	1	807006
1	4	0	0	-1	33	370	1	1	808422
4	1	0	0	1	51	439	2	1	810213
3	1	0	0	1	51	300	2	1	811693
2	2	0	0	-1	31	284	1	1	813015
3	2	1	1	-1	32	380	1	0	814329
2	3	1	1	1	54	479	1	1	816173
3	3	1	1	-1	34	454	2	1	817682
4	4	1	1	-1	34	420	2	1	819431
4	4	0	0	1	53	314	2	1	821186
3	3	1	1	-1	32	278	1	0	822599
4	3	1	1	-1	34	602	2	1	824577
3	3	1	1	-1	34	320	2	1	826365
3	3	1	1	-1	34	326	2	1	828074
4	4	1	1	-1	34	345	2	1	829246
4	4	0	0	1	53	372	2	1	830980
1	1	0	0	-1	31	338	2	0	832770
4	1	0	0	1	51	431	2	1	834633
1	1	0	0	-1	31	336	1	1	835803
3	1	0	0	1	51	395	2	1	837394
3	1	0	0	1	51	402	2	1	839279
2	1	0	0	-1	31	285	1	1	840552
4	4	1	1	-1	32	572	2	1	842200
1	4	0	0	-1	33	558	1	1	843790
4	1	0	0	1	51	524	2	1	845167
3	1	0	0	1	51	357	2	1	846869
4	2	0	0	1	51	352	2	1	848152
3	2	1	1	-1	32	304	1	0	849580
3	2	0	0	1	53	401	2	1	850832
2	2	1	1	1	52	517	1	1	858046
