# Supplementary material for: Frequency Band-Specific Electrical Brain Stimulation Modulates Cognitive Control Processes
Source: PLoS One. 2015 Sep 25;10(9):e0138984. doi: 10.1371/journal.pone.0138984 (PMC4583279; doi:10.1371/journal.pone.0138984)
Supplement: S2 File — This zip archive contains the necessary Matlab code, SPSS syntax, SPSS data and raw logfile data to perform the analyses described in the paper. EEG data and Matlab code to extract peak frequencies are available upon request (joramvandriel@gmail.com). (ZIP) [file pone.0138984.s002.zip › S2_File/rawdata/alpha/rest/pp06_simonA2_PRE-STIM_EEG.txt]

3	1	0	0	-1	31	981	2	1	3244
4	1	0	0	-1	31	596	2	1	5032
4	3	1	1	1	52	654	2	1	7165
1	3	1	1	-1	34	542	1	1	8738
4	2	0	0	-1	33	604	2	1	10480
3	2	1	1	1	52	766	2	1	12353
2	1	0	0	1	53	641	1	1	14042
2	1	0	0	1	51	447	1	1	15335
4	4	1	1	1	52	518	2	1	16975
2	4	0	0	1	53	520	1	1	18819
2	2	0	0	1	51	542	1	1	20322
3	2	1	1	1	52	632	2	1	22182
1	3	1	1	-1	34	585	1	1	23862
2	3	1	1	-1	34	597	1	1	25368
4	1	0	0	-1	33	522	2	1	27381
3	1	0	0	-1	31	543	2	1	29323
3	3	1	1	1	52	572	2	1	30828
2	3	1	1	-1	34	578	1	1	32850
2	4	1	1	-1	34	541	1	1	34318
1	4	0	0	1	53	558	1	1	36161
3	1	0	0	-1	31	618	2	1	38292
1	1	0	0	1	51	612	1	1	39741
4	3	1	1	1	52	533	2	1	41241
3	3	1	1	1	54	714	2	1	43080
4	2	0	0	-1	33	619	2	1	44753
1	2	1	1	-1	32	540	1	1	46155
4	3	1	1	1	54	698	2	1	48044
1	3	1	1	-1	34	565	1	1	49778
4	1	0	0	-1	33	693	2	1	51391
3	1	0	0	-1	31	729	2	1	53322
1	2	0	0	1	51	547	1	1	54944
4	2	1	1	1	52	584	2	1	56610
3	1	0	0	-1	33	694	2	1	58322
3	1	0	0	-1	31	586	2	1	60236
4	2	0	0	-1	31	570	2	1	62159
3	2	1	1	1	52	615	2	1	63923
2	4	1	1	-1	34	500	1	1	65262
2	4	0	0	1	53	761	1	1	67086
3	2	0	0	-1	31	512	2	1	68927
1	2	1	1	-1	32	509	1	1	70452
4	4	1	1	1	54	564	2	1	71888
2	4	0	0	1	53	517	1	1	73593
1	2	0	0	1	51	528	1	1	75221
3	2	1	1	1	52	494	2	1	76868
2	4	1	1	-1	34	490	1	1	78418
4	4	0	0	-1	33	587	2	1	80313
4	1	0	0	-1	31	580	2	1	82312
2	1	0	0	1	51	502	1	1	83901
4	1	0	0	-1	31	587	2	1	85447
1	1	0	0	1	51	485	1	1	90522
1	2	0	0	1	51	584	1	1	92153
3	2	1	1	1	52	538	2	1	93779
1	2	0	0	1	53	544	1	1	95129
4	2	1	1	1	52	509	2	1	96805
4	2	0	0	-1	33	595	2	1	98404
1	2	1	1	-1	32	477	1	1	100075
2	3	1	1	-1	34	775	1	1	102332
4	3	1	1	1	54	533	2	1	104096
4	1	0	0	-1	33	403	2	1	105780
3	1	0	0	-1	31	320	2	1	107174
4	1	0	0	-1	31	608	2	1	109024
2	1	0	0	1	51	474	1	1	110516
3	4	1	1	1	52	743	1	0	112115
1	4	0	0	1	53	749	1	1	114256
3	1	0	0	-1	31	711	2	1	116312
1	1	0	0	1	51	482	1	1	117891
3	1	0	0	-1	31	547	2	1	119530
2	1	0	0	1	51	409	1	1	120866
4	4	1	1	1	52	533	2	1	122421
4	4	0	0	-1	33	431	2	1	124158
2	2	0	0	1	51	492	1	1	125792
4	2	1	1	1	52	815	2	1	128083
3	3	1	1	1	54	515	2	1	129441
3	3	1	1	1	54	433	2	1	131184
2	3	1	1	-1	34	559	1	1	133212
1	3	1	1	-1	34	653	1	1	135005
4	3	1	1	1	54	577	2	1	136873
1	3	1	1	-1	34	473	1	1	138732
4	2	0	0	-1	33	580	2	1	140146
1	2	1	1	-1	32	870	1	1	142459
4	2	0	0	-1	33	586	2	1	144392
2	2	1	1	-1	32	756	1	1	146526
4	4	1	1	1	54	645	2	1	148423
2	4	0	0	1	53	568	1	1	150063
3	4	1	1	1	52	586	2	1	151887
1	4	0	0	1	53	492	1	1	153197
3	3	1	1	1	52	572	2	1	155222
1	3	1	1	-1	34	551	1	1	156599
2	1	0	0	1	53	0	0	0	159983
2	1	0	0	1	51	359	1	1	161261
4	2	0	0	-1	31	484	2	1	162642
1	2	1	1	-1	32	504	1	1	164137
1	4	1	1	-1	34	454	1	1	165657
2	4	0	0	1	53	508	1	1	167054
3	1	0	0	-1	31	542	2	1	168848
4	1	0	0	-1	31	544	2	1	170230
3	1	0	0	-1	31	591	2	1	172015
1	1	0	0	1	51	515	1	1	173682
2	2	0	0	1	51	593	1	1	175608
3	2	1	1	1	52	488	2	1	179997
2	2	0	0	1	53	595	1	1	181518
2	2	1	1	-1	32	432	1	1	183302
3	4	1	1	1	54	573	2	1	184901
3	4	0	0	-1	33	529	2	1	186796
1	1	0	0	1	51	493	1	1	188664
2	1	0	0	1	51	512	1	1	190566
4	4	1	1	1	52	623	2	1	192480
1	4	0	0	1	53	502	1	1	194061
2	2	0	0	1	51	470	2	0	195696
3	2	1	1	1	52	536	2	1	197159
4	1	0	0	-1	33	0	0	0	200789
3	1	0	0	-1	31	907	2	1	202851
1	3	1	1	-1	32	573	1	1	204550
2	3	1	1	-1	34	550	1	1	205957
3	4	1	1	1	54	612	2	1	207787
4	4	0	0	-1	33	880	2	1	209509
1	4	1	1	-1	32	631	1	1	211337
3	4	0	0	-1	33	829	2	1	213658
3	1	0	0	-1	31	594	2	1	215695
2	1	0	0	1	51	590	1	1	217187
4	2	0	0	-1	31	610	2	1	218777
2	2	1	1	-1	32	595	1	1	220496
1	3	1	1	-1	34	617	2	0	222621
1	3	1	1	-1	34	723	1	1	224415
4	1	0	0	-1	33	665	2	1	226162
2	1	0	0	1	51	487	1	1	227867
1	4	1	1	-1	32	751	1	1	229834
2	4	0	0	1	53	498	2	0	231341
1	1	0	0	1	51	610	2	0	233010
4	1	0	0	-1	31	582	1	0	234942
4	4	1	1	1	52	730	2	1	236519
3	4	0	0	-1	33	664	2	1	238460
4	3	1	1	1	52	509	2	1	240026
2	3	1	1	-1	34	608	1	1	241466
1	2	0	0	1	53	642	1	1	243357
2	2	1	1	-1	32	502	1	1	244754
2	3	1	1	-1	34	417	1	1	246106
3	3	1	1	1	54	511	2	1	247587
3	1	0	0	-1	33	908	2	1	249491
4	1	0	0	-1	31	418	2	1	251219
3	4	1	1	1	52	517	2	1	252945
3	4	0	0	-1	33	360	2	1	254326
4	2	0	0	-1	31	386	2	1	255820
3	2	1	1	1	52	416	2	1	257491
4	1	0	0	-1	33	341	2	1	258931
3	1	0	0	-1	31	328	2	1	260448
4	3	1	1	1	52	547	2	1	261952
4	3	1	1	1	54	342	2	1	263805
2	1	0	0	1	53	288	2	0	265296
2	1	0	0	1	51	307	1	1	270953
3	3	1	1	1	52	558	2	1	272332
1	3	1	1	-1	34	503	1	1	274190
4	3	1	1	1	54	472	2	1	275877
2	3	1	1	-1	34	485	1	1	277658
2	3	1	1	-1	34	471	1	1	279419
1	3	1	1	-1	34	590	2	0	281443
4	3	1	1	1	54	535	2	1	282798
3	3	1	1	1	54	710	2	1	284653
2	2	0	0	1	53	406	1	1	286426
1	2	1	1	-1	32	666	1	1	288185
3	2	0	0	-1	33	515	2	1	290189
4	2	1	1	1	52	496	2	1	291568
1	3	1	1	-1	34	622	1	1	293231
3	3	1	1	1	54	628	2	1	295298
2	3	1	1	-1	34	560	1	1	296890
3	3	1	1	1	54	0	0	0	300581
1	1	0	0	1	53	760	1	1	302479
4	1	0	0	-1	31	497	2	1	304022
3	2	0	0	-1	31	437	2	1	305890
3	2	1	1	1	52	486	2	1	307267
4	1	0	0	-1	33	484	2	1	309248
4	1	0	0	-1	31	263	2	1	310548
2	2	0	0	1	51	409	1	1	312061
1	2	1	1	-1	32	492	1	1	313819
2	1	0	0	1	53	410	1	1	315583
2	1	0	0	1	51	276	1	1	316940
4	3	1	1	1	52	343	1	0	318686
3	3	1	1	1	54	458	2	1	320107
1	1	0	0	1	53	798	1	1	321735
4	1	0	0	-1	31	565	2	1	323395
3	2	0	0	-1	31	479	2	1	324743
2	2	1	1	-1	32	558	1	1	326691
1	1	0	0	1	53	387	1	1	328174
3	1	0	0	-1	31	564	2	1	329592
3	3	1	1	1	52	491	2	1	331266
4	3	1	1	1	54	485	2	1	333147
1	2	0	0	1	53	548	1	1	334612
2	2	1	1	-1	32	660	2	0	336575
4	4	1	1	1	54	629	2	1	338289
4	4	0	0	-1	33	471	2	1	340149
3	4	1	1	1	52	495	2	1	341876
1	4	0	0	1	53	515	1	1	343521
3	3	1	1	1	52	632	2	1	345438
3	3	1	1	1	54	549	2	1	346917
2	1	0	0	1	53	557	1	1	348984
3	1	0	0	-1	31	465	2	1	350322
2	2	0	0	1	51	563	1	1	352253
3	2	1	1	1	52	504	2	1	354234
1	2	0	0	1	53	552	1	1	356055
2	2	1	1	-1	32	496	1	1	360442
3	2	0	0	-1	33	941	2	1	362468
3	2	1	1	1	52	490	2	1	364078
2	4	1	1	-1	34	585	1	1	365597
4	4	0	0	-1	33	523	2	1	367143
3	3	1	1	1	52	515	2	1	368904
4	3	1	1	1	54	379	2	1	370268
2	1	0	0	1	53	550	1	1	371977
2	1	0	0	1	51	702	2	0	374002
4	2	0	0	-1	31	556	2	1	375482
3	2	1	1	1	52	606	2	1	377548
4	2	0	0	-1	33	675	2	1	379542
1	2	1	1	-1	32	577	1	1	381034
1	1	0	0	1	53	559	1	1	382637
3	1	0	0	-1	31	583	2	1	384456
2	3	1	1	-1	32	560	1	1	386073
4	3	1	1	1	54	592	2	1	387628
3	2	0	0	-1	33	606	2	1	389687
4	2	1	1	1	52	632	2	1	391177
3	3	1	1	1	54	330	2	1	392824
3	3	1	1	1	54	428	2	1	394145
1	1	0	0	1	53	487	1	1	395575
3	1	0	0	-1	31	426	2	1	397021
4	4	1	1	1	52	531	2	1	398439
4	4	0	0	-1	33	485	2	1	399857
1	3	1	1	-1	32	907	1	1	401683
3	3	1	1	1	54	607	2	1	403789
3	1	0	0	-1	33	524	2	1	405809
4	1	0	0	-1	31	580	2	1	407854
1	4	1	1	-1	32	576	1	1	409608
1	4	0	0	1	53	768	1	1	411365
4	1	0	0	-1	31	420	2	1	413108
4	1	0	0	-1	31	627	2	1	414899
1	2	0	0	1	51	441	1	1	416765
3	2	1	1	1	52	613	2	1	418562
2	2	0	0	1	53	572	1	1	420369
1	2	1	1	-1	32	482	2	0	421692
1	2	0	0	1	53	887	1	1	423525
4	2	1	1	1	52	543	2	1	425198
3	2	0	0	-1	33	843	1	0	426925
1	2	1	1	-1	32	644	1	1	428868
1	2	0	0	1	53	781	1	1	430956
4	2	1	1	1	52	407	2	1	432828
4	4	1	1	1	54	496	2	1	434606
1	4	0	0	1	53	507	1	1	435973
2	2	0	0	1	51	535	1	1	437835
4	2	1	1	1	52	586	2	1	439876
4	1	0	0	-1	33	529	2	1	441331
1	1	0	0	1	51	463	1	1	442674
3	4	1	1	1	52	447	2	1	444077
4	4	0	0	-1	33	577	2	1	452866
2	1	0	0	1	51	627	1	1	454964
3	1	0	0	-1	31	429	2	1	456873
2	3	1	1	-1	32	523	1	1	458260
2	3	1	1	-1	34	424	1	1	459884
1	4	1	1	-1	34	311	2	0	461147
2	4	0	0	1	53	360	1	1	462758
4	2	0	0	-1	31	407	1	0	464449
2	2	1	1	-1	32	457	1	1	466200
4	3	1	1	1	54	541	2	1	468097
1	3	1	1	-1	34	529	1	1	469719
3	3	1	1	1	54	559	2	1	471786
3	3	1	1	1	54	636	2	1	473273
2	3	1	1	-1	34	465	1	1	474603
2	3	1	1	-1	34	408	1	1	475853
3	4	1	1	1	54	467	2	1	477688
3	4	0	0	-1	33	557	2	1	479421
1	1	0	0	1	51	888	1	1	481658
2	1	0	0	1	51	500	2	0	483187
4	4	1	1	1	52	550	2	1	485164
4	4	0	0	-1	33	764	2	1	487235
1	3	1	1	-1	32	341	2	0	488787
1	3	1	1	-1	34	661	1	1	490695
2	3	1	1	-1	34	526	1	1	492407
4	3	1	1	1	54	473	2	1	493781
4	1	0	0	-1	33	572	2	1	495326
2	1	0	0	1	51	490	1	1	497174
2	1	0	0	1	51	474	1	1	498670
1	1	0	0	1	51	592	1	1	500582
2	3	1	1	-1	32	444	1	1	502142
4	3	1	1	1	54	542	2	1	504143
2	3	1	1	-1	34	450	1	1	505936
2	3	1	1	-1	34	470	1	1	507529
3	1	0	0	-1	33	754	2	1	509719
1	1	0	0	1	51	584	1	1	511569
1	2	0	0	1	51	463	1	1	513075
3	2	1	1	1	52	544	2	1	514661
1	4	1	1	-1	34	635	1	1	516756
2	4	0	0	1	53	774	1	1	518712
4	3	1	1	1	52	551	2	1	520407
1	3	1	1	-1	34	562	1	1	522466
4	2	0	0	-1	33	516	2	1	524475
3	2	1	1	1	52	588	2	1	526482
2	4	1	1	-1	34	509	1	1	528086
1	4	0	0	1	53	651	1	1	529665
4	4	1	1	1	52	506	2	1	531260
3	4	0	0	-1	33	685	2	1	533390
1	4	1	1	-1	32	744	1	1	535312
4	4	0	0	-1	33	527	2	1	537238
4	4	1	1	1	52	448	2	1	538929
2	4	0	0	1	53	475	1	1	551106
2	1	0	0	1	51	440	1	1	552765
3	1	0	0	-1	31	406	2	1	554195
3	4	1	1	1	52	0	0	0	558027
2	4	0	0	1	53	465	1	1	559520
2	4	1	1	-1	32	475	1	1	560896
3	4	0	0	-1	33	443	2	1	562329
1	2	0	0	1	51	520	1	1	563800
3	2	1	1	1	52	574	2	1	565758
1	4	1	1	-1	34	802	1	1	567573
1	4	0	0	1	53	476	1	1	569170
4	2	0	0	-1	31	637	2	1	571050
1	2	1	1	-1	32	632	1	1	572997
4	4	1	1	1	54	648	2	1	574896
3	4	0	0	-1	33	931	2	1	577077
1	2	0	0	1	51	606	1	1	579050
1	2	1	1	-1	32	477	1	1	580818
4	1	0	0	-1	33	527	2	1	582725
4	1	0	0	-1	31	506	2	1	584274
1	4	1	1	-1	32	530	1	1	585937
1	4	0	0	1	53	558	1	1	587638
2	3	1	1	-1	32	647	1	1	589634
3	3	1	1	1	54	507	2	1	591624
4	4	1	1	1	54	667	2	1	593548
1	4	0	0	1	53	597	1	1	595608
2	1	0	0	1	51	497	1	1	597531
2	1	0	0	1	51	469	1	1	598901
4	4	1	1	1	52	505	2	1	600757
2	4	0	0	1	53	482	1	1	602216
2	1	0	0	1	51	952	1	1	604289
4	1	0	0	-1	31	540	2	1	606241
2	2	0	0	1	51	525	1	1	608179
1	2	1	1	-1	32	470	2	0	610027
1	3	1	1	-1	34	491	1	1	611659
4	3	1	1	1	54	536	2	1	613113
3	1	0	0	-1	33	880	2	1	614991
1	1	0	0	1	51	486	1	1	616773
1	4	1	1	-1	32	603	1	1	618184
3	4	0	0	-1	33	513	2	1	619596
1	3	1	1	-1	32	0	0	0	623420
2	3	1	1	-1	34	524	1	1	625173
1	3	1	1	-1	34	319	1	1	626755
4	3	1	1	1	54	329	2	1	627916
2	4	1	1	-1	34	462	1	1	629515
1	4	0	0	1	53	472	1	1	630940
4	1	0	0	-1	31	465	2	1	632437
1	1	0	0	1	51	445	1	1	634049
3	2	0	0	-1	31	528	2	1	636039
2	2	1	1	-1	32	517	1	1	637602
2	1	0	0	1	53	425	1	1	639140
1	1	0	0	1	51	427	1	1	644303
4	1	0	0	-1	31	399	2	1	645690
2	1	0	0	1	51	498	1	1	647248
2	2	0	0	1	51	955	1	1	649184
1	2	1	1	-1	32	509	1	1	650542
4	2	0	0	-1	33	822	2	1	652504
4	2	1	1	1	52	448	2	1	654007
2	4	1	1	-1	34	469	1	1	655314
1	4	0	0	1	53	557	1	1	656785
4	1	0	0	-1	31	434	2	1	658058
3	1	0	0	-1	31	536	1	0	660087
3	2	0	0	-1	31	473	2	1	661472
1	2	1	1	-1	32	480	1	1	662843
3	1	0	0	-1	33	443	1	0	664742
3	1	0	0	-1	31	510	2	1	666393
2	4	1	1	-1	32	494	1	1	667910
3	4	0	0	-1	33	329	2	1	669083
2	1	0	0	1	51	622	1	1	671179
1	1	0	0	1	51	579	1	1	673131
4	3	1	1	1	52	553	2	1	674948
1	3	1	1	-1	34	599	1	1	676524
4	3	1	1	1	54	871	2	1	678414
3	3	1	1	1	54	814	2	1	680645
3	3	1	1	1	54	543	2	1	682106
2	3	1	1	-1	34	514	1	1	683847
1	4	1	1	-1	34	528	1	1	685266
4	4	0	0	-1	33	431	2	1	687104
2	1	0	0	1	51	524	1	1	688785
3	1	0	0	-1	31	574	2	1	690697
1	1	0	0	1	51	519	1	1	692533
3	1	0	0	-1	31	472	2	1	694029
2	4	1	1	-1	32	448	1	1	695429
1	4	0	0	1	53	0	0	0	698913
4	2	0	0	-1	31	579	2	1	700510
3	2	1	1	1	52	597	2	1	702235
2	2	0	0	1	53	514	1	1	703824
4	2	1	1	1	52	542	2	1	705254
3	4	1	1	1	54	549	2	1	706649
1	4	0	0	1	53	616	1	1	708120
4	3	1	1	1	52	597	2	1	709594
3	3	1	1	1	54	621	2	1	711405
3	1	0	0	-1	33	548	2	1	713177
4	1	0	0	-1	31	678	2	1	715086
4	2	0	0	-1	31	454	2	1	716941
1	2	1	1	-1	32	428	1	1	718817
2	4	1	1	-1	34	942	1	1	721013
4	4	0	0	-1	33	763	2	1	723199
3	4	1	1	1	52	699	2	1	725051
1	4	0	0	1	53	621	1	1	726913
2	1	0	0	1	51	480	1	1	728808
4	1	0	0	-1	31	506	2	1	732724
2	2	0	0	1	51	560	1	1	734551
4	2	1	1	1	52	597	2	1	736452
1	2	0	0	1	53	541	1	1	737950
1	2	1	1	-1	32	967	1	1	739898
3	3	1	1	1	54	649	2	1	741414
4	3	1	1	1	54	786	2	1	743313
4	3	1	1	1	54	572	2	1	744973
2	3	1	1	-1	34	837	1	1	746799
1	3	1	1	-1	34	761	1	1	748845
3	3	1	1	1	54	750	2	1	750856
1	1	0	0	1	53	503	1	1	752376
4	1	0	0	-1	31	572	2	1	754305
1	4	1	1	-1	32	581	1	1	755860
4	4	0	0	-1	33	628	2	1	757832
2	3	1	1	-1	32	845	1	1	759713
3	3	1	1	1	54	605	2	1	761558
3	3	1	1	1	54	509	2	1	763408
2	3	1	1	-1	34	533	1	1	764964
4	4	1	1	1	54	641	2	1	767083
1	4	0	0	1	53	609	1	1	769051
4	2	0	0	-1	31	740	2	1	771273
2	2	1	1	-1	32	515	1	1	773048
1	3	1	1	-1	34	929	1	1	775033
2	3	1	1	-1	34	491	1	1	776984
2	3	1	1	-1	34	449	1	1	778265
1	3	1	1	-1	34	0	0	0	782273
4	3	1	1	1	54	503	2	1	783916
2	3	1	1	-1	34	522	1	1	785643
4	3	1	1	1	54	548	2	1	787481
2	3	1	1	-1	34	576	1	1	789142
4	2	0	0	-1	33	607	2	1	790963
4	2	1	1	1	52	483	2	1	792519
1	4	1	1	-1	34	724	1	1	794276
1	4	0	0	1	53	752	1	1	795937
4	4	1	1	1	52	959	2	1	798065
4	4	0	0	-1	33	603	2	1	799611
3	2	0	0	-1	31	941	1	0	801926
1	2	1	1	-1	32	641	2	0	804040
4	3	1	1	1	54	843	2	1	805740
2	3	1	1	-1	34	870	1	1	807658
4	1	0	0	-1	33	489	2	1	809405
4	1	0	0	-1	31	876	2	1	811482
3	4	1	1	1	52	572	2	1	813300
3	4	0	0	-1	33	400	2	1	814621
4	4	1	1	1	52	479	2	1	816093
2	4	0	0	1	53	0	0	0	819887
1	3	1	1	-1	32	882	1	1	821628
3	3	1	1	1	54	626	2	1	823408
3	2	0	0	-1	33	0	0	0	827321
2	2	1	1	-1	32	435	1	1	844268
4	2	0	0	-1	33	523	2	1	845741
4	2	1	1	1	52	622	2	1	847528
1	1	0	0	1	53	480	1	1	848857
3	1	0	0	-1	31	478	1	0	850222
2	1	0	0	1	51	496	1	1	852017
1	1	0	0	1	51	576	1	1	853790
1	3	1	1	-1	32	424	1	1	855220
3	3	1	1	1	54	571	2	1	856907
4	4	1	1	1	54	356	2	1	858241
4	4	0	0	-1	33	458	2	1	859872
3	3	1	1	1	52	551	2	1	861705
3	3	1	1	1	54	433	2	1	863002
2	1	0	0	1	53	414	1	1	864468
1	1	0	0	1	51	571	2	0	866132
1	2	0	0	1	51	525	1	1	867970
4	2	1	1	1	52	778	2	1	869652
4	3	1	1	1	54	720	2	1	871663
2	3	1	1	-1	34	871	1	1	873539
2	4	1	1	-1	34	677	1	1	875525
1	4	0	0	1	53	0	0	0	879480
4	4	1	1	1	52	0	0	0	883035
2	4	0	0	1	53	579	1	1	885103
1	4	1	1	-1	32	535	2	0	887086
2	4	0	0	1	53	503	1	1	888499
1	4	1	1	-1	32	490	1	1	890372
1	4	0	0	1	53	359	1	1	892138
4	4	1	1	1	52	526	2	1	893905
4	4	0	0	-1	33	612	2	1	895872
1	3	1	1	-1	32	651	1	1	897548
2	3	1	1	-1	34	439	1	1	898917
1	3	1	1	-1	34	400	1	1	900530
2	3	1	1	-1	34	396	1	1	902010
1	3	1	1	-1	34	683	1	1	903570
4	3	1	1	1	54	722	2	1	905374
1	2	0	0	1	53	645	1	1	907205
4	2	1	1	1	52	568	1	0	908889
4	4	1	1	1	54	887	2	1	910970
1	4	0	0	1	53	611	1	1	912994
2	2	0	0	1	51	507	1	1	914903
2	2	1	1	-1	32	714	2	0	916589
3	1	0	0	-1	33	0	0	0	920334
3	1	0	0	-1	31	899	2	1	922730
2	1	0	0	1	51	425	1	1	923997
2	1	0	0	1	51	449	1	1	925862
1	3	1	1	-1	32	364	2	0	927084
2	3	1	1	-1	34	543	1	1	928598
4	4	1	1	1	54	468	2	1	930545
4	4	0	0	-1	33	517	2	1	932254
1	2	0	0	1	51	411	1	1	934107
3	2	1	1	1	52	582	2	1	939382
