# Supplementary material for: Frequency Band-Specific Electrical Brain Stimulation Modulates Cognitive Control Processes
Source: PLoS One. 2015 Sep 25;10(9):e0138984. doi: 10.1371/journal.pone.0138984 (PMC4583279; doi:10.1371/journal.pone.0138984)
Supplement: S2 File — This zip archive contains the necessary Matlab code, SPSS syntax, SPSS data and raw logfile data to perform the analyses described in the paper. EEG data and Matlab code to extract peak frequencies are available upon request (joramvandriel@gmail.com). (ZIP) [file pone.0138984.s002.zip › S2_File/rawdata/alpha/rest/pp06_simonB2_STIM.txt]

2	2	0	0	1	51	600	1	1	5598
1	2	1	1	-1	32	524	1	1	6990
3	1	0	0	-1	33	564	2	1	8820
2	1	0	0	1	51	528	1	1	10346
4	3	1	1	1	52	487	2	1	12255
3	3	1	1	1	54	514	2	1	13930
3	3	1	1	1	54	469	2	1	15284
1	3	1	1	-1	34	457	1	1	16988
2	3	1	1	-1	34	474	1	1	18414
2	3	1	1	-1	34	391	1	1	20050
3	3	1	1	1	54	544	2	1	21684
1	3	1	1	-1	34	524	1	1	23520
1	1	0	0	1	53	585	1	1	24994
4	1	0	0	-1	31	570	2	1	26536
1	4	1	1	-1	32	550	1	1	28246
1	4	0	0	1	53	600	1	1	30130
3	3	1	1	1	52	786	2	1	31989
3	3	1	1	1	54	678	1	0	33614
2	1	0	0	1	53	528	1	1	35148
3	1	0	0	-1	31	651	2	1	37098
2	2	0	0	1	51	480	1	1	39026
3	2	1	1	1	52	694	2	1	40887
4	1	0	0	-1	33	917	2	1	43138
4	1	0	0	-1	31	510	2	1	44837
1	1	0	0	1	51	682	1	1	46613
1	1	0	0	1	51	0	0	0	50272
3	1	0	0	-1	31	693	2	1	52089
4	1	0	0	-1	31	657	2	1	54103
1	4	1	1	-1	32	720	1	1	55961
3	4	0	0	-1	33	689	2	1	58131
3	3	1	1	1	52	938	2	1	60526
2	3	1	1	-1	34	525	1	1	62028
2	4	1	1	-1	34	498	1	1	63532
1	4	0	0	1	53	489	1	1	65257
4	3	1	1	1	52	545	2	1	67054
1	3	1	1	-1	34	670	1	1	69208
2	4	1	1	-1	34	446	1	1	70511
4	4	0	0	-1	33	608	2	1	72145
4	3	1	1	1	52	793	2	1	74083
3	3	1	1	1	54	767	2	1	76337
3	2	0	0	-1	33	721	2	1	77994
1	2	1	1	-1	32	494	1	1	79802
1	4	1	1	-1	34	443	1	1	81549
4	4	0	0	-1	33	551	1	0	83322
2	4	1	1	-1	32	482	1	1	85018
1	4	0	0	1	53	573	1	1	86757
4	2	0	0	-1	31	361	2	1	88187
2	2	1	1	-1	32	742	1	1	90129
4	1	0	0	-1	33	680	2	1	92210
1	1	0	0	1	51	560	1	1	96290
2	2	0	0	1	51	556	1	1	97975
2	2	1	1	-1	32	460	1	1	99897
1	2	0	0	1	53	525	1	1	101689
1	2	1	1	-1	32	592	1	1	103289
2	1	0	0	1	53	522	1	1	105163
3	1	0	0	-1	31	558	1	0	106848
2	4	1	1	-1	32	599	1	1	108322
1	4	0	0	1	53	0	0	0	111728
1	4	1	1	-1	32	581	1	1	113761
4	4	0	0	-1	33	511	2	1	115247
4	3	1	1	1	52	552	2	1	116757
1	3	1	1	-1	34	426	1	1	118474
2	2	0	0	1	53	527	1	1	120011
1	2	1	1	-1	32	674	1	1	121849
3	2	0	0	-1	33	965	2	1	123724
4	2	1	1	1	52	800	2	1	125367
3	2	0	0	-1	33	0	0	0	129115
2	2	1	1	-1	32	206	1	1	130490
4	3	1	1	1	54	496	2	1	131839
4	3	1	1	1	54	686	1	0	133507
1	2	0	0	1	53	549	1	1	135357
2	2	1	1	-1	32	523	1	1	136733
4	4	1	1	1	54	439	2	1	138528
1	4	0	0	1	53	504	1	1	140441
1	4	1	1	-1	32	497	1	1	142444
4	4	0	0	-1	33	475	2	1	144432
4	4	1	1	1	52	557	2	1	145940
3	4	0	0	-1	33	909	1	0	148216
2	2	0	0	1	51	802	1	1	150373
2	2	1	1	-1	32	793	1	1	152031
3	1	0	0	-1	33	659	2	1	154164
3	1	0	0	-1	31	603	2	1	155896
1	2	0	0	1	51	0	0	0	159379
3	2	1	1	1	52	885	2	1	161126
1	1	0	0	1	53	0	0	0	164748
4	1	0	0	-1	31	0	0	0	168315
4	2	0	0	-1	31	839	2	1	170395
2	2	1	1	-1	32	869	1	1	172520
4	4	1	1	1	54	698	2	1	174706
1	4	0	0	1	53	0	0	0	178621
2	3	1	1	-1	32	452	1	1	180339
3	3	1	1	1	54	599	2	1	182030
2	4	1	1	-1	34	470	1	1	183679
2	4	0	0	1	53	756	1	1	185829
3	1	0	0	-1	31	627	2	1	187446
1	1	0	0	1	51	599	1	1	189452
4	3	1	1	1	52	507	1	0	190900
1	3	1	1	-1	34	0	0	0	194840
2	1	0	0	1	53	910	1	1	197153
1	1	0	0	1	51	705	1	1	200897
2	3	1	1	-1	32	776	1	1	202551
4	3	1	1	1	54	934	1	0	204847
1	4	1	1	-1	34	0	0	0	208307
2	4	0	0	1	53	0	0	0	212195
2	2	0	0	1	51	680	1	1	213691
3	2	1	1	1	52	0	0	0	217339
1	4	1	1	-1	34	208	1	1	218959
2	4	0	0	1	53	0	0	0	222960
3	3	1	1	1	52	820	2	1	224814
3	3	1	1	1	54	580	2	1	226753
4	4	1	1	1	54	574	2	1	228231
4	4	0	0	-1	33	0	0	0	231864
1	1	0	0	1	51	934	1	1	233818
4	1	0	0	-1	31	853	2	1	235589
1	4	1	1	-1	32	920	1	1	237515
1	4	0	0	1	53	800	2	0	239272
4	1	0	0	-1	31	0	0	0	243098
4	1	0	0	-1	31	0	0	0	246546
1	1	0	0	1	51	0	0	0	250348
4	1	0	0	-1	31	603	2	1	252323
3	2	0	0	-1	31	652	2	1	254086
2	2	1	1	-1	32	0	0	0	257776
1	1	0	0	1	53	0	0	0	261513
4	1	0	0	-1	31	713	2	1	263558
4	3	1	1	1	52	532	2	1	265502
1	3	1	1	-1	34	598	1	1	267419
2	3	1	1	-1	34	469	1	1	269034
3	3	1	1	1	54	513	2	1	270371
4	3	1	1	1	54	0	0	0	273885
3	3	1	1	1	54	0	0	0	277880
1	3	1	1	-1	34	705	1	1	279950
3	3	1	1	1	54	577	2	1	281360
1	4	1	1	-1	34	602	1	1	283256
2	4	0	0	1	53	551	1	1	284769
1	1	0	0	1	51	0	0	0	288564
2	1	0	0	1	51	0	0	0	292392
1	4	1	1	-1	32	568	1	1	293970
1	4	0	0	1	53	438	1	1	295366
4	1	0	0	-1	31	516	2	1	297089
1	1	0	0	1	51	583	1	1	299164
1	2	0	0	1	51	406	1	1	300980
4	2	1	1	1	52	0	0	0	304865
1	3	1	1	-1	34	345	1	1	306298
4	3	1	1	1	54	0	0	0	309950
1	3	1	1	-1	34	0	0	0	313868
1	3	1	1	-1	34	676	1	1	315401
2	2	0	0	1	53	651	1	1	317091
2	2	1	1	-1	32	0	0	0	320649
1	2	0	0	1	53	0	0	0	324565
4	2	1	1	1	52	586	2	1	418481
4	2	0	0	-1	33	714	2	1	420606
1	2	1	1	-1	32	580	1	1	422181
3	1	0	0	-1	33	585	2	1	424116
2	1	0	0	1	51	513	1	1	425692
2	2	0	0	1	51	495	1	1	427644
1	2	1	1	-1	32	604	1	1	429544
1	1	0	0	1	53	490	1	1	431283
2	1	0	0	1	51	358	1	1	432613
4	4	1	1	1	52	451	1	0	434145
1	4	0	0	1	53	555	1	1	435677
4	1	0	0	-1	31	501	2	1	437678
2	1	0	0	1	51	482	1	1	439664
4	4	1	1	1	52	475	2	1	440952
2	4	0	0	1	53	480	1	1	442678
3	3	1	1	1	52	540	2	1	444299
1	3	1	1	-1	34	471	1	1	445959
2	2	0	0	1	53	541	1	1	447400
3	2	1	1	1	52	703	2	1	449441
4	2	0	0	-1	33	578	2	1	451397
4	2	1	1	1	52	702	2	1	453196
3	4	1	1	1	54	880	2	1	455196
1	4	0	0	1	53	466	1	1	456958
4	1	0	0	-1	31	460	2	1	458732
4	1	0	0	-1	31	535	2	1	460229
3	4	1	1	1	52	622	2	1	461936
2	4	0	0	1	53	481	1	1	463395
3	1	0	0	-1	31	632	2	1	465094
2	1	0	0	1	51	545	1	1	466443
1	3	1	1	-1	32	545	1	1	468404
4	3	1	1	1	54	418	2	1	469718
4	1	0	0	-1	33	730	2	1	471349
1	1	0	0	1	51	532	1	1	472725
4	4	1	1	1	52	559	2	1	474495
2	4	0	0	1	53	486	1	1	476432
2	1	0	0	1	51	685	1	1	478583
3	1	0	0	-1	31	526	2	1	480227
3	4	1	1	1	52	495	2	1	481906
1	4	0	0	1	53	519	1	1	483516
2	3	1	1	-1	32	581	1	1	485606
3	3	1	1	1	54	489	2	1	486945
2	3	1	1	-1	34	430	1	1	488557
1	3	1	1	-1	34	566	1	1	490249
1	1	0	0	1	53	495	1	1	491783
4	1	0	0	-1	31	515	2	1	493470
2	4	1	1	-1	32	508	1	1	495111
3	4	0	0	-1	33	494	2	1	496852
2	3	1	1	-1	32	539	1	1	498500
3	3	1	1	1	54	604	2	1	500194
4	3	1	1	1	54	558	2	1	502018
4	3	1	1	1	54	458	2	1	507098
2	2	0	0	1	53	512	1	1	509026
2	2	1	1	-1	32	515	1	1	510572
1	2	0	0	1	53	756	1	1	512829
2	2	1	1	-1	32	488	1	1	514373
1	3	1	1	-1	34	584	1	1	516445
4	3	1	1	1	54	433	2	1	518273
1	2	0	0	1	53	480	1	1	520261
1	2	1	1	-1	32	501	1	1	521854
3	1	0	0	-1	33	710	2	1	523899
3	1	0	0	-1	31	503	2	1	525262
4	4	1	1	1	52	787	2	1	527333
1	4	0	0	1	53	622	1	1	529179
2	2	0	0	1	51	633	1	1	530674
3	2	1	1	1	52	439	2	1	532198
3	4	1	1	1	54	516	2	1	533810
1	4	0	0	1	53	471	1	1	535338
3	4	1	1	1	52	996	1	0	537635
1	4	0	0	1	53	652	1	1	539151
1	3	1	1	-1	32	567	2	0	541115
3	3	1	1	1	54	507	2	1	543133
2	1	0	0	1	53	639	1	1	544828
1	1	0	0	1	51	738	1	1	546762
4	2	0	0	-1	31	587	2	1	548186
2	2	1	1	-1	32	706	1	1	550026
2	1	0	0	1	53	647	1	1	551759
1	1	0	0	1	51	421	1	1	553499
1	4	1	1	-1	32	798	1	1	555383
4	4	0	0	-1	33	677	2	1	557260
4	4	1	1	1	52	567	2	1	558981
2	4	0	0	1	53	520	1	1	560955
2	1	0	0	1	51	449	1	1	562481
1	1	0	0	1	51	0	0	0	566182
2	1	0	0	1	51	325	1	1	567637
4	1	0	0	-1	31	611	2	1	569745
2	1	0	0	1	51	209	1	1	571086
2	1	0	0	1	51	419	1	1	572770
3	1	0	0	-1	31	454	2	1	574670
2	1	0	0	1	51	437	1	1	576267
3	1	0	0	-1	31	554	2	1	578227
2	1	0	0	1	51	370	1	1	579607
2	4	1	1	-1	32	414	1	1	581419
4	4	0	0	-1	33	497	2	1	582904
3	2	0	0	-1	31	666	2	1	584454
2	2	1	1	-1	32	445	1	1	586014
2	1	0	0	1	53	432	1	1	587265
3	1	0	0	-1	31	546	2	1	589270
4	2	0	0	-1	31	582	2	1	590895
2	2	1	1	-1	32	492	1	1	592460
3	4	1	1	1	54	556	2	1	594429
4	4	0	0	-1	33	502	2	1	597573
1	2	0	0	1	51	631	1	1	599173
2	2	1	1	-1	32	466	1	1	600698
4	3	1	1	1	54	421	2	1	602090
2	3	1	1	-1	34	393	1	1	603566
3	3	1	1	1	54	545	2	1	605124
1	3	1	1	-1	34	507	1	1	606683
4	1	0	0	-1	33	625	2	1	608183
1	1	0	0	1	51	735	1	1	610327
4	2	0	0	-1	31	691	1	0	611905
1	2	1	1	-1	32	449	1	1	613304
2	1	0	0	1	53	434	1	1	614848
3	1	0	0	-1	31	477	2	1	616393
4	4	1	1	1	52	534	2	1	618198
2	4	0	0	1	53	467	1	1	619953
1	4	1	1	-1	32	557	1	1	621657
3	4	0	0	-1	33	430	2	1	623388
4	2	0	0	-1	31	470	2	1	625039
1	2	1	1	-1	32	490	1	1	626629
2	2	0	0	1	53	414	1	1	628321
1	2	1	1	-1	32	489	1	1	629910
1	3	1	1	-1	34	412	1	1	631696
4	3	1	1	1	54	673	2	1	633237
1	2	0	0	1	53	607	1	1	635337
1	2	1	1	-1	32	570	1	1	636978
4	1	0	0	-1	33	588	2	1	638652
2	1	0	0	1	51	376	1	1	640461
4	2	0	0	-1	31	485	2	1	642057
2	2	1	1	-1	32	448	1	1	643487
1	2	0	0	1	53	418	1	1	645157
4	2	1	1	1	52	513	2	1	646978
3	2	0	0	-1	33	605	2	1	649017
3	2	1	1	1	52	504	2	1	650574
1	4	1	1	-1	34	477	1	1	652376
1	4	0	0	1	53	413	1	1	654105
3	3	1	1	1	52	564	2	1	655967
3	3	1	1	1	54	459	2	1	657472
1	3	1	1	-1	34	412	1	1	658845
4	3	1	1	1	54	500	2	1	660335
3	1	0	0	-1	33	476	2	1	662159
1	1	0	0	1	51	488	2	0	664074
2	4	1	1	-1	32	508	1	1	666084
2	4	0	0	1	53	455	1	1	667905
4	4	1	1	1	52	539	2	1	669289
1	4	0	0	1	53	489	1	1	670717
3	4	1	1	1	52	583	2	1	672362
2	4	0	0	1	53	512	1	1	674389
3	3	1	1	1	52	476	2	1	676167
2	3	1	1	-1	34	494	1	1	677493
3	4	1	1	1	54	488	2	1	679350
4	4	0	0	-1	33	652	2	1	683302
2	2	0	0	1	51	631	1	1	685095
2	2	1	1	-1	32	426	1	1	686944
3	2	0	0	-1	33	553	2	1	688393
1	2	1	1	-1	32	486	1	1	689905
2	3	1	1	-1	34	425	1	1	691325
3	3	1	1	1	54	485	2	1	692793
4	3	1	1	1	54	535	2	1	694253
4	3	1	1	1	54	531	2	1	695658
3	3	1	1	1	54	447	2	1	697318
4	3	1	1	1	54	319	2	1	699085
4	2	0	0	-1	33	304	2	1	700703
1	2	1	1	-1	32	516	1	1	702679
4	3	1	1	1	54	482	2	1	704110
4	3	1	1	1	54	636	2	1	705796
1	4	1	1	-1	34	486	1	1	707334
2	4	0	0	1	53	474	1	1	708958
3	4	1	1	1	52	497	2	1	710731
1	4	0	0	1	53	403	1	1	712139
1	1	0	0	1	51	951	1	1	714148
4	1	0	0	-1	31	561	2	1	715697
3	3	1	1	1	52	754	2	1	717436
2	3	1	1	-1	34	575	1	1	719435
4	1	0	0	-1	33	737	2	1	721392
2	1	0	0	1	51	484	1	1	722696
2	1	0	0	1	51	525	1	1	724085
3	1	0	0	-1	31	461	2	1	726003
2	1	0	0	1	51	559	1	1	727781
3	1	0	0	-1	31	520	2	1	729428
1	4	1	1	-1	32	477	1	1	730779
4	4	0	0	-1	33	381	2	1	732432
2	2	0	0	1	51	318	1	1	734209
2	2	1	1	-1	32	383	1	1	735592
4	3	1	1	1	54	451	2	1	737167
1	3	1	1	-1	34	494	1	1	739100
3	4	1	1	1	54	518	2	1	740642
2	4	0	0	1	53	478	1	1	742121
2	1	0	0	1	51	421	1	1	743674
4	1	0	0	-1	31	411	2	1	745104
3	4	1	1	1	52	356	1	0	746728
4	4	0	0	-1	33	537	2	1	748296
1	1	0	0	1	51	368	1	1	749785
2	1	0	0	1	51	472	1	1	751187
4	1	0	0	-1	31	378	2	1	752503
4	1	0	0	-1	31	548	2	1	754469
1	3	1	1	-1	32	535	1	1	756421
2	3	1	1	-1	34	516	1	1	758440
4	4	1	1	1	54	459	2	1	760254
2	4	0	0	1	53	519	1	1	761994
1	2	0	0	1	51	516	1	1	763804
4	2	1	1	1	52	480	2	1	767654
2	2	0	0	1	53	399	1	1	768878
2	2	1	1	-1	32	452	1	1	770724
3	1	0	0	-1	33	471	2	1	772560
4	1	0	0	-1	31	431	2	1	774322
2	1	0	0	1	51	365	1	1	775608
2	1	0	0	1	51	479	1	1	777178
3	2	0	0	-1	31	484	2	1	778618
1	2	1	1	-1	32	513	1	1	780037
3	2	0	0	-1	33	755	2	1	782013
2	2	1	1	-1	32	322	1	1	783843
2	1	0	0	1	53	504	1	1	785449
4	1	0	0	-1	31	531	2	1	787235
4	2	0	0	-1	31	532	2	1	788748
1	2	1	1	-1	32	927	1	1	790725
3	2	0	0	-1	33	614	2	1	792712
1	2	1	1	-1	32	957	1	1	794828
3	2	0	0	-1	33	544	2	1	796295
4	2	1	1	1	52	502	2	1	797716
3	1	0	0	-1	33	342	2	1	799230
2	1	0	0	1	51	519	1	1	801216
3	4	1	1	1	52	628	2	1	802985
4	4	0	0	-1	33	483	2	1	804963
3	4	1	1	1	52	501	2	1	806682
1	4	0	0	1	53	518	1	1	808218
4	4	1	1	1	52	557	2	1	809962
3	4	0	0	-1	33	496	1	0	811873
1	3	1	1	-1	32	523	1	1	813666
2	3	1	1	-1	34	546	1	1	815100
3	3	1	1	1	54	611	2	1	816724
2	3	1	1	-1	34	455	1	1	818355
3	4	1	1	1	54	632	2	1	819859
4	4	0	0	-1	33	635	2	1	821834
4	2	0	0	-1	31	452	2	1	823734
1	2	1	1	-1	32	515	1	1	825336
2	2	0	0	1	53	488	1	1	827192
2	2	1	1	-1	32	460	1	1	828723
1	3	1	1	-1	34	648	1	1	830815
4	3	1	1	1	54	451	2	1	832746
2	2	0	0	1	53	503	1	1	834726
1	2	1	1	-1	32	658	1	1	836617
4	3	1	1	1	54	511	2	1	838327
1	3	1	1	-1	34	448	1	1	840217
3	4	1	1	1	54	545	2	1	841946
4	4	0	0	-1	33	552	2	1	843527
4	2	0	0	-1	31	407	2	1	844956
3	2	1	1	1	52	658	2	1	846749
3	4	1	1	1	54	355	2	1	848340
4	4	0	0	-1	33	574	2	1	850095
4	2	0	0	-1	31	327	2	1	851650
1	2	1	1	-1	32	600	1	1	854918
1	3	1	1	-1	34	502	1	1	856524
4	3	1	1	1	54	460	2	1	858052
4	3	1	1	1	54	430	2	1	859866
2	3	1	1	-1	34	403	1	1	861088
4	2	0	0	-1	33	534	2	1	862438
4	2	1	1	1	52	430	2	1	864122
2	3	1	1	-1	34	481	1	1	865651
4	3	1	1	1	54	598	2	1	867687
1	1	0	0	1	53	578	1	1	869459
2	1	0	0	1	51	611	1	1	870888
4	3	1	1	1	52	500	2	1	872587
3	3	1	1	1	54	587	2	1	874684
2	2	0	0	1	53	444	1	1	876221
4	2	1	1	1	52	514	2	1	877636
1	4	1	1	-1	34	446	1	1	879182
2	4	0	0	1	53	422	1	1	880778
1	4	1	1	-1	32	446	1	1	882301
4	4	0	0	-1	33	585	2	1	883726
4	3	1	1	1	52	528	2	1	885600
1	3	1	1	-1	34	443	1	1	887211
1	1	0	0	1	53	425	1	1	888970
2	1	0	0	1	51	495	1	1	890499
3	1	0	0	-1	31	458	2	1	891964
2	1	0	0	1	51	367	1	1	893395
4	2	0	0	-1	31	404	2	1	895238
4	2	1	1	1	52	485	2	1	897037
3	2	0	0	-1	33	633	2	1	898807
3	2	1	1	1	52	368	2	1	900225
2	4	1	1	-1	34	456	1	1	902162
4	4	0	0	-1	33	453	2	1	903597
2	3	1	1	-1	32	588	1	1	905056
4	3	1	1	1	54	788	2	1	907116
3	1	0	0	-1	33	837	2	1	908993
2	1	0	0	1	51	432	1	1	910642
1	1	0	0	1	51	712	1	1	912260
3	1	0	0	-1	31	530	2	1	913947
1	1	0	0	1	51	502	1	1	915355
1	1	0	0	1	51	367	1	1	917017
4	3	1	1	1	52	455	2	1	918349
2	3	1	1	-1	34	502	1	1	919987
4	3	1	1	1	54	493	2	1	921911
2	3	1	1	-1	34	498	1	1	923283
4	2	0	0	-1	33	501	2	1	924900
3	2	1	1	1	52	533	2	1	926609
2	4	1	1	-1	34	416	1	1	928359
1	4	0	0	1	53	459	1	1	930051
3	4	1	1	1	52	466	2	1	931975
3	4	0	0	-1	33	507	2	1	933537
2	2	0	0	1	51	582	1	1	935585
3	2	1	1	1	52	528	2	1	940156
3	2	0	0	-1	33	383	2	1	942043
4	2	1	1	1	52	563	2	1	944067
3	3	1	1	1	54	429	2	1	945373
1	3	1	1	-1	34	824	1	1	947391
3	2	0	0	-1	33	600	2	1	949443
3	2	1	1	1	52	403	2	1	950892
2	4	1	1	-1	34	567	1	1	952820
2	4	0	0	1	53	792	1	1	954490
4	3	1	1	1	52	419	2	1	956200
2	3	1	1	-1	34	535	1	1	957649
1	4	1	1	-1	34	527	2	0	959489
3	4	0	0	-1	33	618	2	1	961525
4	1	0	0	-1	31	560	2	1	963493
1	1	0	0	1	51	546	2	0	965046
1	4	1	1	-1	32	650	1	1	967195
3	4	0	0	-1	33	464	2	1	968791
4	3	1	1	1	52	561	2	1	970754
3	3	1	1	1	54	593	2	1	972436
3	1	0	0	-1	33	386	2	1	974077
4	1	0	0	-1	31	665	2	1	976157
2	2	0	0	1	51	455	1	1	977696
1	2	1	1	-1	32	515	2	0	979446
1	1	0	0	1	53	619	1	1	980933
2	1	0	0	1	51	526	2	0	982503
4	3	1	1	1	52	487	2	1	984190
2	3	1	1	-1	34	487	1	1	985827
3	3	1	1	1	54	562	2	1	987350
3	3	1	1	1	54	497	2	1	988862
4	2	0	0	-1	33	479	2	1	990586
3	2	1	1	1	52	438	2	1	991957
1	3	1	1	-1	34	455	1	1	993868
3	3	1	1	1	54	553	2	1	995398
4	4	1	1	1	54	543	2	1	997014
1	4	0	0	1	53	379	2	0	998857
3	4	1	1	1	52	500	2	1	1000247
4	4	0	0	-1	33	530	2	1	1001654
3	1	0	0	-1	31	518	2	1	1003259
3	1	0	0	-1	31	381	2	1	1004645
4	3	1	1	1	52	717	2	1	1006261
2	3	1	1	-1	34	343	1	1	1007872
4	3	1	1	1	54	429	2	1	1009575
1	3	1	1	-1	34	357	1	1	1010902
3	3	1	1	1	54	342	2	1	1012110
4	3	1	1	1	54	513	2	1	1013855
1	3	1	1	-1	34	502	1	1	1015229
3	3	1	1	1	54	574	2	1	1016956
2	1	0	0	1	53	477	1	1	1018610
3	1	0	0	-1	31	459	2	1	1020444
4	1	0	0	-1	31	441	2	1	1022180
3	1	0	0	-1	31	461	2	1	1029676
