# Supplementary material for: Frequency Band-Specific Electrical Brain Stimulation Modulates Cognitive Control Processes
Source: PLoS One. 2015 Sep 25;10(9):e0138984. doi: 10.1371/journal.pone.0138984 (PMC4583279; doi:10.1371/journal.pone.0138984)
Supplement: S2 File — This zip archive contains the necessary Matlab code, SPSS syntax, SPSS data and raw logfile data to perform the analyses described in the paper. EEG data and Matlab code to extract peak frequencies are available upon request (joramvandriel@gmail.com). (ZIP) [file pone.0138984.s002.zip › S2_File/rawdata/alpha/rest/pp06_simonC2_POST-STIM.txt]

3	3	1	1	1	52	655	2	1	4552
1	3	1	1	-1	34	487	1	1	6145
4	2	0	0	-1	33	709	2	1	7752
1	2	1	1	-1	32	524	1	1	9412
4	2	0	0	-1	33	839	2	1	11228
1	2	1	1	-1	32	375	1	1	12443
4	3	1	1	1	54	407	2	1	13994
3	3	1	1	1	54	406	1	0	15474
3	2	0	0	-1	33	485	1	0	16920
4	2	1	1	1	52	611	2	1	18652
1	2	0	0	1	53	490	1	1	20269
2	2	1	1	-1	32	507	1	1	21665
4	1	0	0	-1	33	456	2	1	23451
4	1	0	0	-1	31	515	2	1	24949
1	1	0	0	1	51	375	1	1	26325
2	1	0	0	1	51	354	1	1	27679
4	4	1	1	1	52	477	2	1	29389
1	4	0	0	1	53	546	1	1	31405
4	2	0	0	-1	31	609	2	1	33280
1	2	1	1	-1	32	482	1	1	35078
1	2	0	0	1	53	432	1	1	36570
3	2	1	1	1	52	879	2	1	38703
4	1	0	0	-1	33	613	2	1	40701
3	1	0	0	-1	31	349	2	1	41964
2	2	0	0	1	51	419	1	1	43707
3	2	1	1	1	52	393	2	1	45066
1	2	0	0	1	53	395	2	0	46629
3	2	1	1	1	52	537	2	1	48542
4	2	0	0	-1	33	505	2	1	50151
4	2	1	1	1	52	465	2	1	52045
2	3	1	1	-1	34	482	1	1	53379
1	3	1	1	-1	34	647	1	1	54892
4	2	0	0	-1	33	469	2	1	56709
2	2	1	1	-1	32	494	1	1	58205
4	4	1	1	1	54	508	2	1	60118
3	4	0	0	-1	33	509	2	1	61506
3	1	0	0	-1	31	561	2	1	63436
4	1	0	0	-1	31	729	2	1	65186
2	4	1	1	-1	32	411	1	1	66414
2	4	0	0	1	53	366	1	1	68248
1	2	0	0	1	51	485	1	1	69568
1	2	1	1	-1	32	384	1	1	70906
4	4	1	1	1	54	456	2	1	72554
3	4	0	0	-1	33	0	0	0	76150
2	2	0	0	1	51	463	1	1	77460
4	2	1	1	1	52	488	2	1	78804
4	3	1	1	1	54	505	2	1	80796
3	3	1	1	1	54	462	2	1	82744
1	4	1	1	-1	34	701	1	1	84362
1	4	0	0	1	53	399	1	1	92602
3	2	0	0	-1	31	554	2	1	94358
2	2	1	1	-1	32	525	1	1	96188
4	4	1	1	1	54	652	2	1	97993
4	4	0	0	-1	33	527	2	1	99561
1	3	1	1	-1	32	431	1	1	100912
1	3	1	1	-1	34	455	1	1	102229
2	3	1	1	-1	34	520	1	1	103737
4	3	1	1	1	54	329	2	1	105355
4	4	1	1	1	54	491	2	1	107239
3	4	0	0	-1	33	515	2	1	108771
1	4	1	1	-1	32	533	1	1	110551
1	4	0	0	1	53	415	1	1	112357
4	3	1	1	1	52	531	2	1	113694
1	3	1	1	-1	34	516	1	1	115432
4	3	1	1	1	54	458	2	1	116759
4	3	1	1	1	54	572	2	1	118274
1	1	0	0	1	53	473	1	1	119592
4	1	0	0	-1	31	447	2	1	120988
4	2	0	0	-1	31	410	2	1	122732
3	2	1	1	1	52	380	2	1	124471
3	1	0	0	-1	33	323	2	1	125880
1	1	0	0	1	51	371	1	1	127220
1	1	0	0	1	51	550	1	1	128893
2	1	0	0	1	51	488	1	1	130842
4	1	0	0	-1	31	542	2	1	132638
1	1	0	0	1	51	461	1	1	134300
3	2	0	0	-1	31	395	2	1	135840
1	2	1	1	-1	32	442	2	0	137493
1	3	1	1	-1	34	445	2	0	138878
4	3	1	1	1	54	689	2	1	140741
3	2	0	0	-1	33	473	1	0	142024
1	2	1	1	-1	32	549	1	1	143784
2	4	1	1	-1	34	544	1	1	145355
3	4	0	0	-1	33	664	2	1	146963
4	3	1	1	1	52	665	2	1	148648
2	3	1	1	-1	34	441	1	1	150438
4	2	0	0	-1	33	594	2	1	152328
4	2	1	1	1	52	462	2	1	154076
1	3	1	1	-1	34	397	1	1	155587
3	3	1	1	1	54	546	1	0	157036
2	4	1	1	-1	34	513	2	0	158757
4	4	0	0	-1	33	553	2	1	160600
2	1	0	0	1	51	463	1	1	162199
4	1	0	0	-1	31	525	2	1	164184
3	4	1	1	1	52	755	2	1	166082
2	4	0	0	1	53	530	1	1	167557
1	2	0	0	1	51	882	1	1	169702
4	2	1	1	1	52	486	2	1	171565
3	1	0	0	-1	33	624	2	1	173590
4	1	0	0	-1	31	484	2	1	186702
2	3	1	1	-1	32	556	1	1	188744
1	3	1	1	-1	34	456	1	1	190632
3	3	1	1	1	54	453	2	1	192178
1	3	1	1	-1	34	385	2	0	193813
2	2	0	0	1	53	801	1	1	195915
3	2	1	1	1	52	708	2	1	197953
4	4	1	1	1	54	661	2	1	199510
4	4	0	0	-1	33	539	2	1	201231
2	4	1	1	-1	32	513	1	1	203174
3	4	0	0	-1	33	527	2	1	204948
3	2	0	0	-1	31	462	2	1	206294
2	2	1	1	-1	32	427	1	1	207766
2	2	0	0	1	53	451	1	1	209335
3	2	1	1	1	52	474	2	1	210879
4	1	0	0	-1	33	565	2	1	212912
3	1	0	0	-1	31	630	2	1	214814
1	2	0	0	1	51	359	1	1	216078
3	2	1	1	1	52	574	2	1	217995
4	3	1	1	1	54	0	0	0	221337
3	3	1	1	1	54	481	1	0	223245
2	2	0	0	1	53	461	1	1	224537
1	2	1	1	-1	32	466	2	0	225822
1	4	1	1	-1	34	467	1	1	227316
3	4	0	0	-1	33	464	2	1	228948
3	1	0	0	-1	31	483	2	1	230423
2	1	0	0	1	51	451	1	1	231801
4	3	1	1	1	52	526	2	1	233816
3	3	1	1	1	54	452	2	1	235578
4	4	1	1	1	54	523	2	1	237010
3	4	0	0	-1	33	556	2	1	238636
4	1	0	0	-1	31	404	2	1	240315
3	1	0	0	-1	31	305	2	1	241486
4	2	0	0	-1	31	317	2	1	243056
4	2	1	1	1	52	329	2	1	244402
1	1	0	0	1	53	444	1	1	245815
4	1	0	0	-1	31	435	2	1	247700
2	1	0	0	1	51	386	1	1	249169
3	1	0	0	-1	31	406	2	1	250912
4	1	0	0	-1	31	498	2	1	252433
3	1	0	0	-1	31	505	2	1	253754
4	3	1	1	1	52	491	2	1	255347
2	3	1	1	-1	34	361	1	1	257165
2	1	0	0	1	53	397	1	1	258669
1	1	0	0	1	51	451	1	1	260291
2	2	0	0	1	51	370	1	1	261813
4	2	1	1	1	52	548	2	1	263449
2	3	1	1	-1	34	536	1	1	265217
4	3	1	1	1	54	448	2	1	266603
2	4	1	1	-1	34	477	1	1	268423
1	4	0	0	1	53	464	2	0	275806
3	1	0	0	-1	31	852	2	1	278110
4	1	0	0	-1	31	583	2	1	280147
4	3	1	1	1	52	562	2	1	282204
1	3	1	1	-1	34	409	1	1	283999
1	3	1	1	-1	34	414	1	1	285633
2	3	1	1	-1	34	450	1	1	287394
1	4	1	1	-1	34	461	1	1	288874
1	4	0	0	1	53	362	1	1	290697
2	3	1	1	-1	32	505	1	1	292678
4	3	1	1	1	54	423	2	1	294470
1	1	0	0	1	53	471	1	1	296047
2	1	0	0	1	51	326	1	1	297534
4	1	0	0	-1	31	326	2	1	299329
2	1	0	0	1	51	383	1	1	301201
3	1	0	0	-1	31	392	2	1	303062
4	1	0	0	-1	31	602	1	0	304787
4	4	1	1	1	52	598	2	1	306294
2	4	0	0	1	53	430	1	1	308110
1	3	1	1	-1	32	591	1	1	309836
4	3	1	1	1	54	511	2	1	311568
4	3	1	1	1	54	416	2	1	313471
1	3	1	1	-1	34	470	1	1	314847
4	2	0	0	-1	33	501	2	1	316338
2	2	1	1	-1	32	455	1	1	317732
1	3	1	1	-1	34	581	2	0	319641
1	3	1	1	-1	34	533	1	1	321590
4	3	1	1	1	54	565	2	1	323621
2	3	1	1	-1	34	405	1	1	325523
4	4	1	1	1	54	436	2	1	327166
1	4	0	0	1	53	591	1	1	328869
1	2	0	0	1	51	438	1	1	330469
2	2	1	1	-1	32	510	1	1	332298
1	1	0	0	1	53	392	1	1	334155
1	1	0	0	1	51	612	1	1	336050
2	3	1	1	-1	32	387	1	1	337854
1	3	1	1	-1	34	517	1	1	339410
3	1	0	0	-1	33	463	2	1	340766
2	1	0	0	1	51	386	1	1	342098
2	4	1	1	-1	32	545	1	1	343633
1	4	0	0	1	53	542	1	1	345614
2	1	0	0	1	51	395	1	1	347420
4	1	0	0	-1	31	457	2	1	348860
2	1	0	0	1	51	470	1	1	350544
3	1	0	0	-1	31	516	2	1	351906
1	2	0	0	1	51	558	1	1	353755
3	2	1	1	1	52	407	2	1	355581
4	2	0	0	-1	33	534	2	1	357118
1	2	1	1	-1	32	577	1	1	358664
3	1	0	0	-1	33	483	2	1	360233
1	1	0	0	1	51	640	1	1	363930
1	4	1	1	-1	32	492	1	1	365509
4	4	0	0	-1	33	436	2	1	366855
2	2	0	0	1	51	433	1	1	368631
1	2	1	1	-1	32	351	2	0	370493
3	2	0	0	-1	33	511	2	1	371818
2	2	1	1	-1	32	614	1	1	373287
3	4	1	1	1	54	562	2	1	375148
3	4	0	0	-1	33	660	2	1	377115
4	1	0	0	-1	31	325	2	1	378748
2	1	0	0	1	51	370	1	1	380167
3	1	0	0	-1	31	398	2	1	381842
2	1	0	0	1	51	334	1	1	383126
3	2	0	0	-1	31	334	2	1	384490
1	2	1	1	-1	32	495	1	1	386499
1	1	0	0	1	53	823	1	1	388216
2	1	0	0	1	51	472	1	1	389580
1	4	1	1	-1	32	454	1	1	391405
4	4	0	0	-1	33	486	2	1	393309
4	2	0	0	-1	31	534	2	1	394834
2	2	1	1	-1	32	379	1	1	396164
3	2	0	0	-1	33	567	1	0	398181
1	2	1	1	-1	32	0	0	0	401800
1	1	0	0	1	53	394	1	1	403670
4	1	0	0	-1	31	408	2	1	405355
1	1	0	0	1	51	410	1	1	406669
3	1	0	0	-1	31	451	2	1	408367
3	2	0	0	-1	31	461	2	1	409648
4	2	1	1	1	52	825	2	1	411338
2	2	0	0	1	53	444	1	1	413105
4	2	1	1	1	52	689	2	1	415220
2	4	1	1	-1	34	501	1	1	417096
4	4	0	0	-1	33	531	2	1	418750
4	3	1	1	1	52	500	2	1	420650
1	3	1	1	-1	34	489	1	1	422157
3	4	1	1	1	54	465	2	1	423774
3	4	0	0	-1	33	522	2	1	425661
2	3	1	1	-1	32	789	1	1	427374
4	3	1	1	1	54	522	2	1	429300
1	3	1	1	-1	34	443	1	1	430899
3	3	1	1	1	54	669	2	1	432450
2	2	0	0	1	53	416	1	1	433871
4	2	1	1	1	52	519	2	1	435752
4	1	0	0	-1	33	595	2	1	437584
1	1	0	0	1	51	532	1	1	439235
1	2	0	0	1	51	429	1	1	440492
2	2	1	1	-1	32	566	1	1	442540
2	3	1	1	-1	34	456	1	1	443958
3	3	1	1	1	54	686	2	1	445706
2	4	1	1	-1	34	477	1	1	447066
4	4	0	0	-1	33	640	2	1	450454
4	4	1	1	1	52	522	2	1	452097
1	4	0	0	1	53	433	1	1	453854
4	2	0	0	-1	31	490	2	1	455829
3	2	1	1	1	52	601	2	1	457572
4	4	1	1	1	54	459	2	1	459319
4	4	0	0	-1	33	374	2	1	461027
2	3	1	1	-1	32	446	1	1	462438
3	3	1	1	1	54	451	2	1	464075
2	2	0	0	1	53	475	1	1	465399
4	2	1	1	1	52	581	2	1	467431
2	3	1	1	-1	34	489	1	1	469261
2	3	1	1	-1	34	426	1	1	470940
4	4	1	1	1	54	395	2	1	472705
1	4	0	0	1	53	414	1	1	473992
4	3	1	1	1	52	510	2	1	475885
2	3	1	1	-1	34	470	1	1	477782
4	1	0	0	-1	33	403	2	1	479250
2	1	0	0	1	51	321	1	1	480912
2	3	1	1	-1	32	576	1	1	482400
3	3	1	1	1	54	425	2	1	484194
3	4	1	1	1	54	465	2	1	485576
4	4	0	0	-1	33	601	2	1	487358
3	3	1	1	1	52	608	2	1	489048
1	3	1	1	-1	34	488	1	1	491018
1	1	0	0	1	53	440	2	0	492652
4	1	0	0	-1	31	547	2	1	494193
2	4	1	1	-1	32	511	1	1	496053
4	4	0	0	-1	33	547	2	1	497543
4	1	0	0	-1	31	368	2	1	499354
1	1	0	0	1	51	430	1	1	501212
1	4	1	1	-1	32	435	1	1	502890
4	4	0	0	-1	33	532	2	1	504665
3	1	0	0	-1	31	599	2	1	506234
1	1	0	0	1	51	474	1	1	508020
3	3	1	1	1	52	458	1	0	509312
2	3	1	1	-1	34	456	2	0	511164
3	4	1	1	1	54	323	1	0	512809
1	4	0	0	1	53	470	1	1	514167
4	2	0	0	-1	31	339	2	1	515998
4	2	1	1	1	52	463	2	1	517300
1	4	1	1	-1	34	453	1	1	518759
2	4	0	0	1	53	529	1	1	520748
2	3	1	1	-1	32	451	1	1	522092
3	3	1	1	1	54	489	2	1	523705
2	3	1	1	-1	34	463	1	1	525167
4	3	1	1	1	54	555	2	1	526679
1	2	0	0	1	53	444	1	1	528064
2	2	1	1	-1	32	432	1	1	529409
4	3	1	1	1	54	442	2	1	530815
3	3	1	1	1	54	510	2	1	534937
1	4	1	1	-1	34	486	1	1	536760
4	4	0	0	-1	33	680	2	1	538930
1	4	1	1	-1	32	748	1	1	541165
2	4	0	0	1	53	468	1	1	542567
4	1	0	0	-1	31	515	2	1	544152
3	1	0	0	-1	31	511	2	1	545855
3	4	1	1	1	52	504	2	1	547580
4	4	0	0	-1	33	414	2	1	549096
2	4	1	1	-1	32	458	1	1	550794
4	4	0	0	-1	33	700	2	1	552685
2	2	0	0	1	51	452	1	1	553968
3	2	1	1	1	52	444	2	1	555821
3	3	1	1	1	54	564	2	1	557478
4	3	1	1	1	54	382	1	0	559249
4	1	0	0	-1	33	464	2	1	560646
1	1	0	0	1	51	474	1	1	562155
3	2	0	0	-1	31	547	2	1	563797
1	2	1	1	-1	32	550	1	1	565603
3	3	1	1	1	54	492	2	1	567464
2	3	1	1	-1	34	479	1	1	569327
2	3	1	1	-1	34	389	1	1	570790
3	3	1	1	1	54	441	2	1	572644
3	3	1	1	1	54	927	2	1	574957
2	3	1	1	-1	34	434	1	1	576778
3	2	0	0	-1	33	617	2	1	578886
3	2	1	1	1	52	502	2	1	580245
4	3	1	1	1	54	527	2	1	582278
2	3	1	1	-1	34	371	1	1	584114
1	4	1	1	-1	34	485	1	1	585807
2	4	0	0	1	53	438	1	1	587504
3	4	1	1	1	52	548	2	1	589187
2	4	0	0	1	53	456	1	1	591142
1	1	0	0	1	51	462	1	1	592838
3	1	0	0	-1	31	451	2	1	594126
1	1	0	0	1	51	467	1	1	595833
3	1	0	0	-1	31	536	2	1	597822
2	1	0	0	1	51	491	1	1	599759
2	1	0	0	1	51	516	1	1	601305
4	1	0	0	-1	31	658	2	1	603363
4	1	0	0	-1	31	643	2	1	605004
1	3	1	1	-1	32	702	1	1	606733
2	3	1	1	-1	34	549	1	1	608760
1	4	1	1	-1	34	479	1	1	610434
1	4	0	0	1	53	535	1	1	611877
4	1	0	0	-1	31	868	2	1	613782
3	1	0	0	-1	31	475	2	1	615703
1	2	0	0	1	51	495	1	1	617096
3	2	1	1	1	52	782	2	1	618764
3	4	1	1	1	54	427	2	1	620047
4	4	0	0	-1	33	504	2	1	624305
2	2	0	0	1	51	386	1	1	625704
2	2	1	1	-1	32	413	1	1	627322
4	4	1	1	1	54	356	1	0	628624
1	4	0	0	1	53	509	2	0	629972
2	4	1	1	-1	32	586	2	0	631448
2	4	0	0	1	53	418	1	1	633244
1	1	0	0	1	51	439	1	1	634798
4	1	0	0	-1	31	426	2	1	636164
3	1	0	0	-1	31	507	2	1	637769
4	1	0	0	-1	31	515	2	1	639657
4	1	0	0	-1	31	378	2	1	641435
2	1	0	0	1	51	449	1	1	642778
2	1	0	0	1	51	356	1	1	644561
3	1	0	0	-1	31	363	2	1	646404
3	3	1	1	1	52	436	2	1	648175
4	3	1	1	1	54	357	1	0	650034
4	3	1	1	1	54	571	2	1	652055
1	3	1	1	-1	34	579	1	1	654075
1	4	1	1	-1	34	471	1	1	655981
3	4	0	0	-1	33	507	2	1	657389
2	4	1	1	-1	32	629	1	1	659141
4	4	0	0	-1	33	465	2	1	660536
2	2	0	0	1	51	414	1	1	661969
3	2	1	1	1	52	466	2	1	663245
1	1	0	0	1	53	382	1	1	664819
3	1	0	0	-1	31	473	2	1	666388
4	3	1	1	1	52	681	2	1	668471
2	3	1	1	-1	34	447	1	1	670127
3	3	1	1	1	54	559	2	1	671522
2	3	1	1	-1	34	394	1	1	673190
2	1	0	0	1	53	408	1	1	674969
4	1	0	0	-1	31	418	2	1	676223
1	1	0	0	1	51	468	1	1	678182
3	1	0	0	-1	31	406	2	1	679723
2	4	1	1	-1	32	446	1	1	681484
3	4	0	0	-1	33	428	2	1	683179
2	4	1	1	-1	32	344	1	1	684988
4	4	0	0	-1	33	450	2	1	686539
2	4	1	1	-1	32	462	1	1	688343
2	4	0	0	1	53	454	1	1	689987
3	4	1	1	1	52	405	2	1	691784
2	4	0	0	1	53	348	1	1	693423
3	3	1	1	1	52	564	2	1	695176
2	3	1	1	-1	34	485	1	1	696877
4	2	0	0	-1	33	449	2	1	698287
2	2	1	1	-1	32	474	1	1	699625
2	4	1	1	-1	34	410	1	1	701236
3	4	0	0	-1	33	455	2	1	703088
4	3	1	1	1	52	575	1	0	705165
1	3	1	1	-1	34	425	2	0	710829
1	1	0	0	1	53	563	1	1	712631
4	1	0	0	-1	31	333	2	1	714249
2	4	1	1	-1	32	324	1	1	716035
1	4	0	0	1	53	457	2	0	717698
2	4	1	1	-1	32	505	1	1	719066
1	4	0	0	1	53	940	1	1	721365
1	2	0	0	1	51	356	1	1	723209
3	2	1	1	1	52	477	2	1	724816
4	3	1	1	1	54	764	2	1	726626
3	3	1	1	1	54	367	2	1	728054
2	2	0	0	1	53	445	1	1	729784
4	2	1	1	1	52	493	2	1	731170
3	4	1	1	1	54	951	2	1	733044
1	4	0	0	1	53	466	1	1	734777
4	1	0	0	-1	31	548	2	1	736221
2	1	0	0	1	51	511	1	1	738192
1	3	1	1	-1	32	455	2	0	739551
3	3	1	1	1	54	852	2	1	741487
3	3	1	1	1	54	566	2	1	742927
2	3	1	1	-1	34	463	1	1	744659
4	3	1	1	1	54	498	2	1	746008
4	3	1	1	1	54	431	2	1	747680
1	2	0	0	1	53	459	1	1	749351
4	2	1	1	1	52	740	2	1	751266
1	4	1	1	-1	34	479	1	1	753227
1	4	0	0	1	53	538	1	1	754610
4	1	0	0	-1	31	457	2	1	756510
3	1	0	0	-1	31	581	2	1	758058
4	1	0	0	-1	31	632	2	1	759901
4	1	0	0	-1	31	573	2	1	761513
1	1	0	0	1	51	463	1	1	763276
4	1	0	0	-1	31	480	2	1	765158
1	2	0	0	1	51	416	2	0	766749
1	2	1	1	-1	32	361	1	1	768150
4	1	0	0	-1	33	438	2	1	769633
2	1	0	0	1	51	383	1	1	770981
3	1	0	0	-1	31	770	2	1	772669
3	1	0	0	-1	31	376	2	1	774399
2	2	0	0	1	51	458	1	1	776121
3	2	1	1	1	52	674	1	0	778135
3	3	1	1	1	54	491	1	0	779882
2	3	1	1	-1	34	634	1	1	781387
3	2	0	0	-1	33	555	1	0	783171
2	2	1	1	-1	32	561	1	1	784986
3	4	1	1	1	54	651	2	1	786859
1	4	0	0	1	53	437	1	1	788150
3	1	0	0	-1	31	758	2	1	790047
3	1	0	0	-1	31	535	2	1	791590
2	3	1	1	-1	32	585	1	1	793146
1	3	1	1	-1	34	646	1	1	797809
4	2	0	0	-1	33	652	2	1	799534
1	2	1	1	-1	32	534	1	1	801134
1	1	0	0	1	53	364	1	1	802967
3	1	0	0	-1	31	448	2	1	804365
4	2	0	0	-1	31	589	2	1	805814
4	2	1	1	1	52	538	2	1	807788
1	2	0	0	1	53	526	1	1	809382
2	2	1	1	-1	32	513	1	1	810928
4	3	1	1	1	54	452	2	1	812470
1	3	1	1	-1	34	545	1	1	814405
3	4	1	1	1	54	488	2	1	816160
3	4	0	0	-1	33	475	2	1	817855
2	3	1	1	-1	32	498	1	1	819351
4	3	1	1	1	54	483	2	1	820850
1	4	1	1	-1	34	450	1	1	822535
3	4	0	0	-1	33	539	2	1	824050
4	2	0	0	-1	31	735	2	1	825858
3	2	1	1	1	52	422	2	1	827265
4	3	1	1	1	54	444	2	1	828764
4	3	1	1	1	54	360	2	1	830522
1	2	0	0	1	53	504	1	1	831879
3	2	1	1	1	52	511	2	1	833841
3	1	0	0	-1	33	492	2	1	835171
4	1	0	0	-1	31	432	2	1	836551
3	4	1	1	1	52	355	2	1	837988
3	4	0	0	-1	33	307	2	1	839769
1	2	0	0	1	51	554	1	1	841652
1	2	1	1	-1	32	808	1	1	843374
2	3	1	1	-1	34	669	1	1	845334
1	3	1	1	-1	34	444	1	1	846940
1	3	1	1	-1	34	400	1	1	848405
2	3	1	1	-1	34	386	1	1	850094
4	1	0	0	-1	33	456	2	1	851941
2	1	0	0	1	51	392	1	1	853720
2	4	1	1	-1	32	436	1	1	855308
3	4	0	0	-1	33	472	2	1	856825
2	4	1	1	-1	32	404	1	1	858213
2	4	0	0	1	53	351	1	1	859941
3	2	0	0	-1	31	403	2	1	861311
4	2	1	1	1	52	370	1	0	862703
1	1	0	0	1	53	409	1	1	864112
3	1	0	0	-1	31	338	2	1	865578
4	3	1	1	1	52	548	2	1	867533
3	3	1	1	1	54	463	2	1	869451
2	2	0	0	1	53	427	1	1	870747
1	2	1	1	-1	32	533	1	1	872395
4	4	1	1	1	54	490	2	1	874014
2	4	0	0	1	53	351	1	1	875388
1	3	1	1	-1	32	490	1	1	877026
1	3	1	1	-1	34	443	2	0	881454
