# Supplementary material for: Frequency Band-Specific Electrical Brain Stimulation Modulates Cognitive Control Processes
Source: PLoS One. 2015 Sep 25;10(9):e0138984. doi: 10.1371/journal.pone.0138984 (PMC4583279; doi:10.1371/journal.pone.0138984)
Supplement: S2 File — This zip archive contains the necessary Matlab code, SPSS syntax, SPSS data and raw logfile data to perform the analyses described in the paper. EEG data and Matlab code to extract peak frequencies are available upon request (joramvandriel@gmail.com). (ZIP) [file pone.0138984.s002.zip › S2_File/rawdata/alpha/rest/pp13_simonA1_PRE-STIM_EEG.txt]

1	4	1	1	1	52	948	1	1	7146
4	4	0	0	1	53	429	2	1	9045
1	3	1	1	1	52	398	1	1	10644
2	3	1	1	1	54	382	1	1	12447
3	1	0	0	1	53	277	2	1	13617
1	1	0	0	-1	31	472	1	1	15581
3	4	1	1	-1	32	493	2	1	17542
3	4	0	0	1	53	353	2	1	19087
4	3	1	1	-1	32	526	2	1	20855
3	3	1	1	-1	34	406	2	1	22754
2	2	0	0	-1	33	497	1	1	24216
3	2	1	1	-1	32	438	2	1	25707
1	1	0	0	-1	33	594	1	1	27770
1	1	0	0	-1	31	344	1	1	29012
4	2	0	0	1	51	662	2	1	30748
3	2	1	1	-1	32	417	2	1	32615
3	2	0	0	1	53	385	2	1	33812
2	2	1	1	1	52	505	1	1	35315
3	4	1	1	-1	34	565	2	1	37000
3	4	0	0	1	53	435	2	1	38619
2	3	1	1	1	52	456	1	1	40102
4	3	1	1	-1	34	553	2	1	42129
3	3	1	1	-1	34	424	2	1	43836
1	3	1	1	1	54	505	1	1	45293
4	2	0	0	1	53	566	2	1	47085
3	2	1	1	-1	32	651	1	0	48778
3	1	0	0	1	53	606	2	1	50509
2	1	0	0	-1	31	589	1	1	52029
2	3	1	1	1	52	516	1	1	53409
3	3	1	1	-1	34	628	2	1	55298
1	2	0	0	-1	33	542	1	1	57012
2	2	1	1	1	52	712	1	1	58819
4	4	1	1	-1	34	696	2	1	60864
4	4	0	0	1	53	534	2	1	62777
1	4	1	1	1	52	422	1	1	64596
1	4	0	0	-1	33	367	1	1	66226
2	2	0	0	-1	31	511	1	1	67596
1	2	1	1	1	52	487	1	1	69104
3	3	1	1	-1	34	443	2	1	70945
1	3	1	1	1	54	505	1	1	72467
4	1	0	0	1	53	649	2	1	74243
4	1	0	0	1	51	461	2	1	76067
3	4	1	1	-1	32	528	2	1	77505
4	4	0	0	1	53	541	2	1	78872
3	2	0	0	1	51	391	2	1	80495
2	2	1	1	1	52	495	1	1	82000
4	3	1	1	-1	34	494	2	1	83742
2	3	1	1	1	54	583	1	1	85262
3	4	1	1	-1	34	596	2	1	86974
1	4	0	0	-1	33	883	1	1	94838
1	2	0	0	-1	31	0	0	0	98243
4	2	1	1	-1	32	473	2	1	99777
2	3	1	1	1	54	426	1	1	101666
4	3	1	1	-1	34	488	2	1	103059
4	4	1	1	-1	34	474	2	1	104536
2	4	0	0	-1	33	507	1	1	106128
2	3	1	1	1	52	378	1	1	107905
4	3	1	1	-1	34	476	2	1	109616
2	4	1	1	1	54	535	1	1	111108
2	4	0	0	-1	33	385	1	1	112792
3	2	0	0	1	51	477	2	1	114295
3	2	1	1	-1	32	426	2	1	116235
4	3	1	1	-1	34	364	2	1	117911
3	3	1	1	-1	34	520	2	1	119248
4	4	1	1	-1	34	441	2	1	120758
3	4	0	0	1	53	312	2	1	122325
3	1	0	0	1	51	286	2	1	123571
1	1	0	0	-1	31	628	2	0	125299
3	2	0	0	1	51	384	2	1	126902
2	2	1	1	1	52	714	1	1	128437
3	3	1	1	-1	34	437	2	1	130375
4	3	1	1	-1	34	433	2	1	131818
1	1	0	0	-1	33	474	1	1	133742
4	1	0	0	1	51	418	2	1	135085
2	2	0	0	-1	31	466	1	1	136951
1	2	1	1	1	52	317	2	0	138442
1	2	0	0	-1	33	457	1	1	140111
4	2	1	1	-1	32	369	1	0	141822
1	2	0	0	-1	33	443	1	1	143400
1	2	1	1	1	52	474	1	1	145214
2	4	1	1	1	54	409	1	1	146658
3	4	0	0	1	53	529	2	1	148340
2	3	1	1	1	52	492	1	1	149725
4	3	1	1	-1	34	816	2	1	151706
4	1	0	0	1	53	484	2	1	153408
3	1	0	0	1	51	393	1	0	155186
3	1	0	0	1	51	559	2	1	156769
2	1	0	0	-1	31	408	1	1	158202
1	1	0	0	-1	31	433	1	1	160127
1	1	0	0	-1	31	353	1	1	161842
2	3	1	1	1	52	385	2	0	163177
2	3	1	1	1	54	655	2	0	164944
4	1	0	0	1	53	624	2	1	166920
4	1	0	0	1	51	586	1	0	168811
1	1	0	0	-1	31	591	1	1	170891
2	1	0	0	-1	31	479	1	1	172696
1	3	1	1	1	52	461	1	1	174317
1	3	1	1	1	54	564	1	1	176177
2	3	1	1	1	54	307	1	1	177339
3	3	1	1	-1	34	488	2	1	187376
1	2	0	0	-1	33	316	1	1	188530
1	2	1	1	1	52	402	1	1	190330
3	1	0	0	1	53	418	2	1	192002
3	1	0	0	1	51	383	2	1	193809
1	3	1	1	1	52	496	2	0	195597
1	3	1	1	1	54	428	1	1	196859
3	2	0	0	1	53	574	2	1	198623
1	2	1	1	1	52	461	1	1	200260
1	3	1	1	1	54	291	1	1	201673
2	3	1	1	1	54	606	1	1	203518
1	4	1	1	1	54	381	1	1	204881
1	4	0	0	-1	33	402	1	1	206768
4	4	1	1	-1	32	655	2	1	208888
2	4	0	0	-1	33	601	1	1	210318
4	4	1	1	-1	32	591	2	1	211844
4	4	0	0	1	53	522	2	1	213599
1	4	1	1	1	52	588	1	1	215451
4	4	0	0	1	53	495	2	1	216881
2	3	1	1	1	52	483	1	1	218439
4	3	1	1	-1	34	619	2	1	220242
4	3	1	1	-1	34	416	2	1	221585
2	3	1	1	1	54	441	1	1	223191
2	4	1	1	1	54	384	1	1	225075
3	4	0	0	1	53	578	2	1	226565
3	2	0	0	1	51	390	2	1	227995
4	2	1	1	-1	32	346	1	0	229458
2	1	0	0	-1	33	578	1	1	231060
1	1	0	0	-1	31	538	1	1	232907
2	1	0	0	-1	31	340	1	1	234597
2	1	0	0	-1	31	520	1	1	235970
4	2	0	0	1	51	565	2	1	237909
2	2	1	1	1	52	302	2	0	239037
4	1	0	0	1	53	520	2	1	240849
2	1	0	0	-1	31	553	1	1	242235
1	2	0	0	-1	31	484	1	1	243791
1	2	1	1	1	52	461	1	1	245737
3	2	0	0	1	53	624	2	1	247546
1	2	1	1	1	52	540	1	1	249075
2	2	0	0	-1	33	543	1	1	251008
2	2	1	1	1	52	488	1	1	252445
3	4	1	1	-1	34	545	2	1	253853
2	4	0	0	-1	33	590	1	1	255777
4	1	0	0	1	51	654	2	1	257474
4	1	0	0	1	51	404	2	1	259082
1	4	1	1	1	52	409	1	1	260784
4	4	0	0	1	53	411	2	1	262681
3	4	1	1	-1	32	904	2	1	265000
1	4	0	0	-1	33	482	1	1	266880
2	3	1	1	1	52	560	1	1	268706
2	3	1	1	1	54	384	1	1	282723
4	2	0	0	1	53	862	1	0	284816
4	2	1	1	-1	32	716	2	1	286782
2	2	0	0	-1	33	492	1	1	288608
2	2	1	1	1	52	440	1	1	290556
4	1	0	0	1	53	491	2	1	292147
1	1	0	0	-1	31	866	1	1	293883
1	3	1	1	1	52	370	1	1	295710
4	3	1	1	-1	34	439	2	1	297389
1	3	1	1	1	54	572	1	1	298880
4	3	1	1	-1	34	469	2	1	300836
1	2	0	0	-1	33	459	2	0	302766
3	2	1	1	-1	32	455	2	1	304385
3	4	1	1	-1	34	426	2	1	305888
4	4	0	0	1	53	778	2	1	307979
2	1	0	0	-1	31	392	1	1	309553
4	1	0	0	1	51	568	2	1	311087
4	4	1	1	-1	32	449	2	1	312652
1	4	0	0	-1	33	608	1	1	314551
4	4	1	1	-1	32	467	2	1	316415
1	4	0	0	-1	33	704	1	1	317988
4	4	1	1	-1	32	496	2	1	319632
4	4	0	0	1	53	417	2	1	321047
2	3	1	1	1	52	503	1	1	322518
1	3	1	1	1	54	432	1	1	324150
3	3	1	1	-1	34	403	2	1	325429
3	3	1	1	-1	34	534	2	1	327084
1	2	0	0	-1	33	606	1	1	328709
3	2	1	1	-1	32	664	2	1	330358
3	4	1	1	-1	34	304	2	1	331495
2	4	0	0	-1	33	490	1	1	333397
4	4	1	1	-1	32	486	1	0	335207
1	4	0	0	-1	33	515	1	1	337013
2	1	0	0	-1	31	661	1	1	338793
1	1	0	0	-1	31	430	1	1	340732
1	4	1	1	1	52	354	1	1	341940
4	4	0	0	1	53	506	2	1	343585
4	2	0	0	1	51	476	2	1	344991
3	2	1	1	-1	32	713	2	1	346801
3	3	1	1	-1	34	432	2	1	348202
1	3	1	1	1	54	581	1	1	349903
2	3	1	1	1	54	785	1	1	352201
2	3	1	1	1	54	432	1	1	353829
3	1	0	0	1	53	567	2	1	355618
2	1	0	0	-1	31	732	1	1	357755
2	3	1	1	1	52	402	1	1	359096
4	3	1	1	-1	34	506	2	1	360665
4	1	0	0	1	53	525	2	1	362044
1	1	0	0	-1	31	660	1	1	364106
1	1	0	0	-1	31	289	1	1	365276
2	1	0	0	-1	31	557	1	1	389632
2	4	1	1	1	52	556	1	1	391108
3	4	0	0	1	53	718	2	1	393314
4	4	1	1	-1	32	501	2	1	395123
2	4	0	0	-1	33	490	1	1	397084
4	4	1	1	-1	32	465	2	1	398812
3	4	0	0	1	53	593	2	1	400310
1	1	0	0	-1	31	479	1	1	401842
1	1	0	0	-1	31	340	1	1	403209
3	4	1	1	-1	32	565	2	1	404840
1	4	0	0	-1	33	581	1	1	406910
1	2	0	0	-1	31	430	1	1	408550
4	2	1	1	-1	32	358	1	0	410113
3	2	0	0	1	53	342	2	1	411575
1	2	1	1	1	52	529	1	1	413220
1	4	1	1	1	54	492	1	1	414714
3	4	0	0	1	53	645	2	1	416667
2	2	0	0	-1	31	629	1	1	418359
3	2	1	1	-1	32	488	2	1	419841
2	4	1	1	1	54	335	1	1	421280
4	4	0	0	1	53	548	2	1	422678
3	1	0	0	1	51	574	1	0	424700
3	1	0	0	1	51	350	2	1	425991
2	1	0	0	-1	31	460	1	1	427851
1	1	0	0	-1	31	551	1	1	429385
1	3	1	1	1	52	517	1	1	431013
4	3	1	1	-1	34	340	1	0	432532
2	1	0	0	-1	33	621	1	1	434586
4	1	0	0	1	51	562	2	1	436365
4	4	1	1	-1	32	370	2	1	438225
1	4	0	0	-1	33	440	1	1	439763
3	3	1	1	-1	32	467	2	1	441381
3	3	1	1	-1	34	338	2	1	442811
1	4	1	1	1	54	606	2	0	444811
3	4	0	0	1	53	370	2	1	446104
4	1	0	0	1	51	591	2	1	447978
4	1	0	0	1	51	503	2	1	449428
2	2	0	0	-1	31	573	1	1	451225
4	2	1	1	-1	32	601	2	1	452764
4	3	1	1	-1	34	500	2	1	454316
3	3	1	1	-1	34	674	2	1	456152
1	1	0	0	-1	33	538	1	1	457537
3	1	0	0	1	51	615	2	1	459207
1	3	1	1	1	52	395	2	0	460780
3	3	1	1	-1	34	429	2	1	462340
3	1	0	0	1	53	332	2	1	464114
1	1	0	0	-1	31	374	1	1	465790
4	3	1	1	-1	32	615	2	1	467240
3	3	1	1	-1	34	779	2	1	469048
4	4	1	1	-1	34	573	2	1	471029
4	4	0	0	1	53	294	2	1	489422
2	2	0	0	-1	31	0	0	0	493432
3	2	1	1	-1	32	408	2	1	494910
2	4	1	1	1	54	391	1	1	496253
1	4	0	0	-1	33	438	1	1	497884
3	3	1	1	-1	32	390	1	0	499175
4	3	1	1	-1	34	472	2	1	501027
3	3	1	1	-1	34	305	2	1	502273
1	3	1	1	1	54	455	1	1	503637
4	3	1	1	-1	34	433	2	1	505111
3	3	1	1	-1	34	391	2	1	506917
1	3	1	1	1	54	493	2	0	508548
3	3	1	1	-1	34	460	2	1	510218
1	2	0	0	-1	33	457	1	1	511610
1	2	1	1	1	52	428	1	1	513235
4	1	0	0	1	53	546	2	1	514746
1	1	0	0	-1	31	541	1	1	516325
3	2	0	0	1	51	473	2	1	518103
4	2	1	1	-1	32	689	2	1	519772
2	3	1	1	1	54	521	1	1	521664
4	3	1	1	-1	34	507	2	1	523459
3	2	0	0	1	53	596	1	0	525057
3	2	1	1	-1	32	493	2	1	526831
2	3	1	1	1	54	577	1	1	528370
4	3	1	1	-1	34	809	2	1	530542
3	4	1	1	-1	34	694	2	1	532643
4	4	0	0	1	53	779	2	1	534654
1	1	0	0	-1	31	450	1	1	536413
4	1	0	0	1	51	384	2	1	538028
2	3	1	1	1	52	472	1	1	539726
4	3	1	1	-1	34	598	2	1	541696
4	3	1	1	-1	34	477	2	1	543549
1	3	1	1	1	54	459	1	1	545058
1	1	0	0	-1	33	525	1	1	546723
4	1	0	0	1	51	510	2	1	548344
2	2	0	0	-1	31	571	1	1	549976
2	2	1	1	1	52	474	1	1	551598
1	4	1	1	1	54	644	1	1	553677
1	4	0	0	-1	33	410	1	1	555018
3	3	1	1	-1	32	501	2	1	556920
3	3	1	1	-1	34	471	2	1	558495
2	1	0	0	-1	33	493	1	1	560377
1	1	0	0	-1	31	447	2	0	561816
2	4	1	1	1	52	506	1	1	563270
3	4	0	0	1	53	473	2	1	565074
1	2	0	0	-1	31	571	1	1	566551
2	2	1	1	1	52	441	1	1	568260
1	4	1	1	1	54	364	1	1	569788
3	4	0	0	1	53	578	2	1	571497
2	4	1	1	1	52	490	1	1	572996
1	4	0	0	-1	33	520	1	1	596389
1	1	0	0	-1	31	518	1	1	598056
4	1	0	0	1	51	325	2	1	599352
1	1	0	0	-1	31	498	1	1	601214
1	1	0	0	-1	31	382	1	1	602476
3	3	1	1	-1	32	631	1	0	604145
1	3	1	1	1	54	703	1	1	606174
1	2	0	0	-1	33	538	1	1	608123
3	2	1	1	-1	32	415	2	1	610014
2	2	0	0	-1	33	631	1	1	611661
1	2	1	1	1	52	469	1	1	613201
4	4	1	1	-1	34	419	2	1	614934
4	4	0	0	1	53	565	2	1	616726
1	1	0	0	-1	31	530	1	1	618636
2	1	0	0	-1	31	547	1	1	620015
4	2	0	0	1	51	710	2	1	621990
2	2	1	1	1	52	461	1	1	623544
3	4	1	1	-1	34	515	2	1	625091
2	4	0	0	-1	33	513	1	1	626587
4	1	0	0	1	51	489	2	1	627909
4	1	0	0	1	51	668	2	1	629749
3	2	0	0	1	51	700	2	1	631297
3	2	1	1	-1	32	569	2	1	632733
2	1	0	0	-1	33	497	1	1	634272
1	1	0	0	-1	31	451	1	1	636216
4	4	1	1	-1	32	637	2	1	637876
1	4	0	0	-1	33	500	1	1	639224
1	1	0	0	-1	31	445	1	1	640547
2	1	0	0	-1	31	688	1	1	642281
2	4	1	1	1	52	549	1	1	643870
1	4	0	0	-1	33	469	1	1	645255
3	1	0	0	1	51	380	2	1	646628
1	1	0	0	-1	31	458	1	1	648545
2	1	0	0	-1	31	574	1	1	650058
1	1	0	0	-1	31	392	1	1	651703
2	3	1	1	1	52	374	2	0	653204
3	3	1	1	-1	34	593	2	1	655305
4	2	0	0	1	53	564	2	1	656999
2	2	1	1	1	52	537	1	1	658496
1	1	0	0	-1	33	545	1	1	660490
3	1	0	0	1	51	536	2	1	662023
4	2	0	0	1	51	462	2	1	663753
3	2	1	1	-1	32	435	2	1	665382
2	3	1	1	1	54	422	1	1	666902
2	3	1	1	1	54	445	1	1	668370
4	4	1	1	-1	34	540	1	0	670007
1	4	0	0	-1	33	724	1	1	672015
2	2	0	0	-1	31	435	1	1	673481
4	2	1	1	-1	32	826	2	1	675207
3	1	0	0	1	53	525	2	1	677209
4	1	0	0	1	51	497	2	1	696432
2	2	0	0	-1	31	546	1	1	697970
1	2	1	1	1	52	452	1	1	699364
4	3	1	1	-1	34	543	2	1	701243
2	3	1	1	1	54	642	1	1	702954
1	1	0	0	-1	33	563	1	1	704809
2	1	0	0	-1	31	378	1	1	706634
2	2	0	0	-1	31	329	1	1	708177
3	2	1	1	-1	32	435	2	1	709473
2	1	0	0	-1	33	505	1	1	711379
4	1	0	0	1	51	594	2	1	713290
1	2	0	0	-1	31	685	1	1	715116
3	2	1	1	-1	32	785	2	1	717100
2	2	0	0	-1	33	547	1	1	718889
1	2	1	1	1	52	539	1	1	720296
4	4	1	1	-1	34	581	2	1	722381
4	4	0	0	1	53	511	2	1	723891
1	2	0	0	-1	31	568	1	1	725888
4	2	1	1	-1	32	457	2	1	727585
1	1	0	0	-1	33	549	1	1	729594
1	1	0	0	-1	31	364	1	1	730840
2	4	1	1	1	52	599	1	1	732263
3	4	0	0	1	53	533	2	1	734153
2	4	1	1	1	52	582	1	1	736038
4	4	0	0	1	53	506	2	1	737960
4	3	1	1	-1	32	437	2	1	739907
3	3	1	1	-1	34	559	1	0	741840
3	4	1	1	-1	34	480	2	1	743635
2	4	0	0	-1	33	625	1	1	745274
3	4	1	1	-1	32	818	2	1	747239
1	4	0	0	-1	33	456	1	1	748830
3	1	0	0	1	51	410	2	1	750413
3	1	0	0	1	51	379	2	1	751930
4	4	1	1	-1	32	600	2	1	753377
3	4	0	0	1	53	524	2	1	754825
3	2	0	0	1	51	348	2	1	756502
1	2	1	1	1	52	427	1	1	758097
1	3	1	1	1	54	361	1	1	759602
2	3	1	1	1	54	507	1	1	761554
3	3	1	1	-1	34	351	2	1	763074
1	3	1	1	1	54	609	1	1	764963
4	2	0	0	1	53	625	2	1	766475
3	2	1	1	-1	32	525	2	1	768008
3	4	1	1	-1	34	346	2	1	769318
4	4	0	0	1	53	508	2	1	770900
3	1	0	0	1	51	321	2	1	772473
3	1	0	0	1	51	281	2	1	774257
2	3	1	1	1	52	310	2	0	775906
2	3	1	1	1	54	348	1	1	777400
4	2	0	0	1	53	439	1	0	779258
1	2	1	1	1	52	545	1	1	804790
4	2	0	0	1	53	651	2	1	806601
3	2	1	1	-1	32	437	2	1	807991
3	3	1	1	-1	34	337	2	1	809636
2	3	1	1	1	54	467	1	1	811593
2	2	0	0	-1	33	337	1	1	813090
1	2	1	1	1	52	385	1	1	814911
4	3	1	1	-1	34	445	2	1	816723
1	3	1	1	1	54	410	2	0	818076
4	2	0	0	1	53	535	2	1	819547
4	2	1	1	-1	32	510	2	1	821455
2	2	0	0	-1	33	518	1	1	823357
2	2	1	1	1	52	649	1	1	824895
4	2	0	0	1	53	621	2	1	826880
3	2	1	1	-1	32	462	2	1	828404
3	2	0	0	1	53	395	2	1	829932
2	2	1	1	1	52	507	1	1	831407
4	2	0	0	1	53	650	2	1	833443
1	2	1	1	1	52	782	1	1	835707
4	3	1	1	-1	34	529	2	1	837202
2	3	1	1	1	54	463	1	1	838545
1	4	1	1	1	54	461	1	1	840200
3	4	0	0	1	53	507	2	1	841947
1	2	0	0	-1	31	775	1	1	843725
4	2	1	1	-1	32	519	2	1	845508
2	1	0	0	-1	33	762	1	1	847344
2	1	0	0	-1	31	444	1	1	848610
3	1	0	0	1	51	503	2	1	850412
3	1	0	0	1	51	523	2	1	852373
2	4	1	1	1	52	472	1	1	854069
3	4	0	0	1	53	617	2	1	855567
4	3	1	1	-1	32	458	1	0	857493
2	3	1	1	1	54	522	1	1	859511
4	3	1	1	-1	34	546	2	1	861316
2	3	1	1	1	54	681	1	1	863145
3	1	0	0	1	53	617	2	1	864745
4	1	0	0	1	51	546	2	1	866566
4	1	0	0	1	51	308	2	1	867860
3	1	0	0	1	51	399	2	1	869300
1	3	1	1	1	52	267	2	0	870754
3	3	1	1	-1	34	571	2	1	872184
3	3	1	1	-1	34	509	2	1	874042
2	3	1	1	1	54	421	1	1	875876
1	1	0	0	-1	33	686	1	1	878072
2	1	0	0	-1	31	373	1	1	879648
3	4	1	1	-1	32	504	2	1	881125
2	4	0	0	-1	33	457	1	1	882627
2	4	1	1	1	52	415	1	1	884388
3	4	0	0	1	53	469	2	1	886372
1	3	1	1	1	52	492	1	1	887754
4	3	1	1	-1	34	468	2	1	910308
4	2	0	0	1	53	379	2	1	911685
3	2	1	1	-1	32	503	2	1	913552
3	2	0	0	1	53	290	2	1	914966
2	2	1	1	1	52	496	1	1	916844
1	4	1	1	1	54	301	1	1	918642
2	4	0	0	-1	33	392	1	1	920166
4	3	1	1	-1	32	665	2	1	921886
3	3	1	1	-1	34	705	2	1	923664
1	4	1	1	1	54	381	1	1	925145
4	4	0	0	1	53	589	2	1	926762
4	1	0	0	1	51	324	2	1	927933
2	1	0	0	-1	31	526	1	1	929950
2	3	1	1	1	52	603	2	0	931664
1	3	1	1	1	54	437	1	1	933502
4	3	1	1	-1	34	545	2	1	935560
1	3	1	1	1	54	492	1	1	937332
1	3	1	1	1	54	355	1	1	938896
3	3	1	1	-1	34	716	2	1	940823
4	1	0	0	1	53	675	2	1	942651
4	1	0	0	1	51	367	2	1	944394
3	4	1	1	-1	32	542	2	1	945872
3	4	0	0	1	53	378	2	1	947353
2	3	1	1	1	52	556	1	1	949325
4	3	1	1	-1	34	477	2	1	951253
2	1	0	0	-1	33	498	1	1	952622
4	1	0	0	1	51	532	2	1	954275
1	4	1	1	1	52	490	1	1	956006
4	4	0	0	1	53	869	2	1	958378
4	4	1	1	-1	32	482	2	1	959696
1	4	0	0	-1	33	518	1	1	961652
1	1	0	0	-1	31	594	1	1	963734
4	1	0	0	1	51	416	2	1	965269
3	2	0	0	1	51	542	2	1	966955
3	2	1	1	-1	32	420	2	1	968667
1	1	0	0	-1	33	476	1	1	970620
4	1	0	0	1	51	833	2	1	972832
1	3	1	1	1	52	830	1	1	975172
1	3	1	1	1	54	458	1	1	976485
3	1	0	0	1	53	435	2	1	978342
1	1	0	0	-1	31	528	1	1	980225
3	1	0	0	1	51	397	2	1	982113
1	1	0	0	-1	31	506	1	1	983996
1	2	0	0	-1	31	651	1	1	985867
4	2	1	1	-1	32	493	2	1	987287
3	2	0	0	1	53	606	2	1	989046
2	2	1	1	1	52	443	1	1	990992
3	1	0	0	1	53	547	2	1	992976
4	1	0	0	1	51	746	2	1	995219
2	1	0	0	-1	31	507	1	1	996829
1	1	0	0	-1	31	550	1	1	1019381
