# Supplementary material for: Frequency Band-Specific Electrical Brain Stimulation Modulates Cognitive Control Processes
Source: PLoS One. 2015 Sep 25;10(9):e0138984. doi: 10.1371/journal.pone.0138984 (PMC4583279; doi:10.1371/journal.pone.0138984)
Supplement: S2 File — This zip archive contains the necessary Matlab code, SPSS syntax, SPSS data and raw logfile data to perform the analyses described in the paper. EEG data and Matlab code to extract peak frequencies are available upon request (joramvandriel@gmail.com). (ZIP) [file pone.0138984.s002.zip › S2_File/rawdata/alpha/rest/pp13_simonB1_STIM.txt]

4	3	1	1	-1	32	418	1	0	19168
3	3	1	1	-1	34	408	2	1	20988
4	2	0	0	1	53	433	2	1	22778
4	2	1	1	-1	32	385	2	1	24579
2	2	0	0	-1	33	494	1	1	26216
4	2	1	1	-1	32	547	2	1	28242
3	3	1	1	-1	34	365	2	1	29469
1	3	1	1	1	54	766	1	1	31545
2	3	1	1	1	54	469	1	1	33365
2	3	1	1	1	54	406	1	1	35017
4	3	1	1	-1	34	594	2	1	37100
2	3	1	1	1	54	626	2	0	39081
4	3	1	1	-1	34	459	2	1	40784
3	3	1	1	-1	34	394	2	1	42630
1	3	1	1	1	54	508	1	1	44187
1	3	1	1	1	54	452	1	1	45965
4	4	1	1	-1	34	684	2	1	47943
3	4	0	0	1	53	539	2	1	49851
2	1	0	0	-1	31	574	1	1	51406
1	1	0	0	-1	31	472	1	1	53174
3	3	1	1	-1	32	468	2	1	54566
1	3	1	1	1	54	748	1	1	56489
3	2	0	0	1	53	488	2	1	58384
1	2	1	1	1	52	448	1	1	60036
3	3	1	1	-1	34	540	2	1	61380
3	3	1	1	-1	34	601	2	1	63291
4	3	1	1	-1	34	477	2	1	65174
2	3	1	1	1	54	459	1	1	66765
4	2	0	0	1	53	564	2	1	68816
3	2	1	1	-1	32	593	1	0	70622
1	3	1	1	1	54	350	1	1	72224
2	3	1	1	1	54	599	1	1	74283
2	4	1	1	1	54	431	1	1	75947
3	4	0	0	1	53	509	2	1	77298
2	1	0	0	-1	31	569	1	1	79332
1	1	0	0	-1	31	426	1	1	81208
2	4	1	1	1	52	420	1	1	83101
4	4	0	0	1	53	532	2	1	84837
4	4	1	1	-1	32	633	2	1	86378
1	4	0	0	-1	33	579	1	1	88230
4	1	0	0	1	51	528	2	1	90112
4	1	0	0	1	51	338	2	1	91294
2	3	1	1	1	52	558	1	1	92909
1	3	1	1	1	54	444	1	1	94576
1	3	1	1	1	54	379	1	1	96364
3	3	1	1	-1	34	391	2	1	97868
3	4	1	1	-1	34	381	2	1	99119
4	4	0	0	1	53	613	1	0	100754
3	2	0	0	1	51	482	2	1	102294
3	2	1	1	-1	32	479	2	1	115985
4	1	0	0	1	53	485	2	1	117957
2	1	0	0	-1	31	502	1	1	119307
2	3	1	1	1	52	506	1	1	121212
1	3	1	1	1	54	464	1	1	122624
2	3	1	1	1	54	437	1	1	123879
3	3	1	1	-1	34	624	2	1	125664
3	3	1	1	-1	34	318	2	1	127290
2	3	1	1	1	54	423	1	1	128754
1	4	1	1	1	54	477	1	1	130429
2	4	0	0	-1	33	519	1	1	131853
1	4	1	1	1	52	477	1	1	133409
3	4	0	0	1	53	429	2	1	135127
1	4	1	1	1	52	747	1	1	137358
2	4	0	0	-1	33	481	1	1	139218
3	2	0	0	1	51	394	2	1	140481
1	2	1	1	1	52	647	1	1	142272
3	3	1	1	-1	34	431	2	1	143930
2	3	1	1	1	54	399	1	1	145496
4	1	0	0	1	53	420	1	0	147229
3	1	0	0	1	51	546	2	1	148858
4	3	1	1	-1	32	488	2	1	150641
4	3	1	1	-1	34	402	2	1	152148
2	3	1	1	1	54	534	1	1	153844
2	3	1	1	1	54	374	1	1	155710
3	4	1	1	-1	34	442	2	1	157254
4	4	0	0	1	53	428	2	1	158937
4	2	0	0	1	51	343	2	1	160282
1	2	1	1	1	52	548	1	1	162017
3	2	0	0	1	53	477	2	1	163488
3	2	1	1	-1	32	516	2	1	164869
1	2	0	0	-1	33	557	1	1	166661
2	2	1	1	1	52	456	1	1	168193
2	2	0	0	-1	33	501	1	1	169839
1	2	1	1	1	52	408	2	0	171337
4	4	1	1	-1	34	458	2	1	173203
3	4	0	0	1	53	459	2	1	175162
1	3	1	1	1	52	520	1	1	176649
2	3	1	1	1	54	542	1	1	178021
4	2	0	0	1	53	936	2	1	180041
4	2	1	1	-1	32	414	2	1	181272
1	2	0	0	-1	33	595	1	1	182865
3	2	1	1	-1	32	654	2	1	184657
4	4	1	1	-1	34	483	2	1	186592
4	4	0	0	1	53	314	2	1	187844
1	3	1	1	1	52	433	2	0	189520
2	3	1	1	1	54	520	1	1	191272
1	4	1	1	1	54	367	1	1	193061
3	4	0	0	1	53	421	2	1	194892
2	1	0	0	-1	31	621	1	1	196694
4	1	0	0	1	51	469	2	1	207025
3	2	0	0	1	51	764	2	1	208727
1	2	1	1	1	52	478	1	1	210065
2	2	0	0	-1	33	486	1	1	211784
4	2	1	1	-1	32	446	2	1	213253
3	4	1	1	-1	34	690	2	1	214998
3	4	0	0	1	53	389	2	1	216382
1	2	0	0	-1	31	435	2	0	218294
4	2	1	1	-1	32	471	2	1	219921
4	4	1	1	-1	34	397	2	1	221258
1	4	0	0	-1	33	471	1	1	222795
2	4	1	1	1	52	336	1	1	224355
2	4	0	0	-1	33	393	1	1	226178
4	3	1	1	-1	32	440	2	1	227895
1	3	1	1	1	54	639	1	1	230011
4	3	1	1	-1	34	628	2	1	232105
1	3	1	1	1	54	426	1	1	233398
4	3	1	1	-1	34	489	2	1	234755
4	3	1	1	-1	34	392	2	1	236202
1	4	1	1	1	54	436	1	1	237815
4	4	0	0	1	53	458	2	1	239692
4	4	1	1	-1	32	715	2	1	241545
1	4	0	0	-1	33	702	1	1	243429
4	2	0	0	1	51	637	2	1	245153
4	2	1	1	-1	32	455	2	1	246913
3	4	1	1	-1	34	463	2	1	248706
4	4	0	0	1	53	326	2	1	250514
3	1	0	0	1	51	388	2	1	252388
3	1	0	0	1	51	294	2	1	253956
1	1	0	0	-1	31	328	1	1	255716
4	1	0	0	1	51	532	2	1	257539
2	1	0	0	-1	31	512	1	1	259449
1	1	0	0	-1	31	461	1	1	260926
3	3	1	1	-1	32	589	2	1	262849
3	3	1	1	-1	34	393	2	1	264686
1	4	1	1	1	54	553	1	1	266110
3	4	0	0	1	53	529	2	1	267810
3	1	0	0	1	51	334	2	1	269107
2	1	0	0	-1	31	426	1	1	270413
3	1	0	0	1	51	476	2	1	272105
4	1	0	0	1	51	459	2	1	273999
1	3	1	1	1	52	436	1	1	275895
1	3	1	1	1	54	381	1	1	277611
3	4	1	1	-1	34	542	2	1	279059
3	4	0	0	1	53	635	2	1	280660
2	4	1	1	1	52	489	1	1	282148
2	4	0	0	-1	33	533	1	1	284036
1	1	0	0	-1	31	410	1	1	285809
4	1	0	0	1	51	583	2	1	287620
3	2	0	0	1	51	397	2	1	289328
1	2	1	1	1	52	406	1	1	308094
4	1	0	0	1	53	636	2	1	309691
1	1	0	0	-1	31	435	1	1	311246
4	4	1	1	-1	32	485	2	1	312586
2	4	0	0	-1	33	492	2	0	314440
4	4	1	1	-1	32	0	0	0	318191
4	4	0	0	1	53	486	2	1	319910
1	3	1	1	1	52	439	1	1	321249
2	3	1	1	1	54	524	1	1	323122
2	1	0	0	-1	33	367	1	1	324639
4	1	0	0	1	51	538	2	1	326063
1	1	0	0	-1	31	467	1	1	327709
2	1	0	0	-1	31	474	1	1	329517
3	4	1	1	-1	32	361	1	0	331299
4	4	0	0	1	53	447	2	1	332954
4	3	1	1	-1	32	402	2	1	334166
1	3	1	1	1	54	547	1	1	335805
2	2	0	0	-1	33	481	1	1	337572
1	2	1	1	1	52	388	1	1	339345
1	1	0	0	-1	33	388	1	1	340990
3	1	0	0	1	51	327	2	1	342561
1	3	1	1	1	52	382	2	0	344233
2	3	1	1	1	54	531	1	1	345897
4	4	1	1	-1	34	561	2	1	347308
2	4	0	0	-1	33	579	1	1	348886
2	3	1	1	1	52	504	1	1	350222
3	3	1	1	-1	34	526	2	1	351977
4	1	0	0	1	53	436	2	1	353323
3	1	0	0	1	51	414	2	1	355138
3	4	1	1	-1	32	414	2	1	357029
4	4	0	0	1	53	445	2	1	358906
1	1	0	0	-1	31	444	1	1	360683
4	1	0	0	1	51	441	2	1	362135
2	2	0	0	-1	31	566	1	1	364120
2	2	1	1	1	52	533	1	1	365578
3	2	0	0	1	53	613	2	1	367265
3	2	1	1	-1	32	325	2	1	368949
1	1	0	0	-1	33	411	1	1	370642
4	1	0	0	1	51	594	2	1	372368
3	4	1	1	-1	32	611	2	1	373864
4	4	0	0	1	53	522	1	0	375625
2	3	1	1	1	52	454	1	1	377276
4	3	1	1	-1	34	552	2	1	379003
3	1	0	0	1	53	515	2	1	380629
1	1	0	0	-1	31	636	1	1	382423
1	1	0	0	-1	31	458	1	1	383771
4	1	0	0	1	51	566	2	1	385421
4	2	0	0	1	51	323	2	1	386835
1	2	1	1	1	52	580	1	1	388666
2	3	1	1	1	54	479	1	1	390517
2	3	1	1	1	54	342	1	1	403760
3	3	1	1	-1	34	420	2	1	405254
2	3	1	1	1	54	379	1	1	406854
4	1	0	0	1	53	500	2	1	408719
4	1	0	0	1	51	338	2	1	410080
1	2	0	0	-1	31	407	1	1	411774
3	2	1	1	-1	32	447	2	1	413434
3	4	1	1	-1	34	395	2	1	414932
4	4	0	0	1	53	453	1	0	416436
4	1	0	0	1	51	492	2	1	417964
3	1	0	0	1	51	525	2	1	419368
4	1	0	0	1	51	463	2	1	420709
2	1	0	0	-1	31	419	1	1	422510
1	3	1	1	1	52	531	1	1	423907
4	3	1	1	-1	34	597	2	1	425438
3	4	1	1	-1	34	491	2	1	427006
2	4	0	0	-1	33	365	2	0	428808
1	4	1	1	1	52	626	1	1	430476
2	4	0	0	-1	33	440	1	1	432105
4	1	0	0	1	51	444	2	1	433515
4	1	0	0	1	51	379	2	1	434987
1	3	1	1	1	52	403	1	1	436236
2	3	1	1	1	54	525	1	1	438254
4	3	1	1	-1	34	424	2	1	439847
4	3	1	1	-1	34	420	2	1	441544
3	3	1	1	-1	34	529	1	0	443244
1	3	1	1	1	54	342	1	1	444727
1	4	1	1	1	54	426	1	1	446588
4	4	0	0	1	53	488	2	1	448300
4	2	0	0	1	51	429	2	1	449605
1	2	1	1	1	52	519	1	1	451227
2	4	1	1	1	54	523	1	1	452756
3	4	0	0	1	53	431	2	1	454010
3	2	0	0	1	51	326	2	1	455589
2	2	1	1	1	52	490	1	1	456956
3	1	0	0	1	53	505	2	1	458416
3	1	0	0	1	51	398	2	1	459654
2	1	0	0	-1	31	443	1	1	461201
2	1	0	0	-1	31	457	1	1	462763
3	3	1	1	-1	32	475	2	1	464291
1	3	1	1	1	54	560	1	1	465726
2	4	1	1	1	54	433	1	1	467368
2	4	0	0	-1	33	390	1	1	468697
3	4	1	1	-1	32	686	2	1	470457
4	4	0	0	1	53	652	1	0	472260
1	3	1	1	1	52	547	1	1	474174
2	3	1	1	1	54	412	1	1	475719
4	1	0	0	1	53	575	2	1	477134
1	1	0	0	-1	31	520	2	0	478618
1	2	0	0	-1	31	536	1	1	479998
2	2	1	1	1	52	440	1	1	491649
3	2	0	0	1	53	532	2	1	493562
2	2	1	1	1	52	496	1	1	495422
1	2	0	0	-1	33	450	1	1	497203
1	2	1	1	1	52	338	1	1	498943
2	1	0	0	-1	33	439	1	1	500631
4	1	0	0	1	51	404	2	1	502317
3	3	1	1	-1	32	475	2	1	503818
1	3	1	1	1	54	417	1	1	505312
4	2	0	0	1	53	606	2	1	506895
2	2	1	1	1	52	494	1	1	508575
2	2	0	0	-1	33	449	1	1	510412
1	2	1	1	1	52	427	2	0	511800
3	2	0	0	1	53	351	2	1	513474
2	2	1	1	1	52	621	1	1	515346
3	2	0	0	1	53	507	2	1	516846
3	2	1	1	-1	32	451	2	1	518121
1	2	0	0	-1	33	480	1	1	520020
2	2	1	1	1	52	442	1	1	521948
3	3	1	1	-1	34	464	2	1	523456
2	3	1	1	1	54	337	1	1	524998
1	1	0	0	-1	33	510	1	1	526738
3	1	0	0	1	51	363	2	1	528549
1	1	0	0	-1	31	473	1	1	530294
4	1	0	0	1	51	646	2	1	531789
3	2	0	0	1	51	389	2	1	533441
4	2	1	1	-1	32	463	2	1	534852
3	1	0	0	1	53	375	2	1	536085
1	1	0	0	-1	31	539	1	1	537565
4	1	0	0	1	51	491	2	1	539412
2	1	0	0	-1	31	345	1	1	540788
3	3	1	1	-1	32	634	2	1	542323
1	3	1	1	1	54	507	1	1	543868
2	1	0	0	-1	33	582	1	1	545643
3	1	0	0	1	51	607	2	1	547156
1	2	0	0	-1	31	402	1	1	548633
2	2	1	1	1	52	492	1	1	550622
2	3	1	1	1	54	413	1	1	552039
3	3	1	1	-1	34	387	2	1	553313
2	4	1	1	1	54	418	1	1	555084
4	4	0	0	1	53	656	2	1	557008
3	3	1	1	-1	32	426	1	0	558336
1	3	1	1	1	54	555	1	1	559786
3	1	0	0	1	53	586	2	1	561403
1	1	0	0	-1	31	603	1	1	562924
1	1	0	0	-1	31	384	1	1	564751
2	1	0	0	-1	31	412	1	1	566507
3	2	0	0	1	51	365	2	1	567884
3	2	1	1	-1	32	426	2	1	569492
1	1	0	0	-1	33	387	2	0	571111
4	1	0	0	1	51	374	2	1	590001
1	3	1	1	1	52	605	2	0	591576
3	3	1	1	-1	34	557	2	1	593034
2	2	0	0	-1	33	652	1	1	594638
2	2	1	1	1	52	458	1	1	595950
4	4	1	1	-1	34	568	2	1	597530
4	4	0	0	1	53	715	2	1	599480
1	4	1	1	1	52	648	1	1	601156
4	4	0	0	1	53	507	2	1	602628
4	4	1	1	-1	32	398	2	1	604506
2	4	0	0	-1	33	425	1	1	606327
3	2	0	0	1	51	389	2	1	607592
2	2	1	1	1	52	503	1	1	609596
4	2	0	0	1	53	490	2	1	611267
1	2	1	1	1	52	399	1	1	612864
1	3	1	1	1	54	362	1	1	614553
4	3	1	1	-1	34	446	2	1	616308
1	1	0	0	-1	33	349	2	0	617897
2	1	0	0	-1	31	564	1	1	619732
3	1	0	0	1	51	511	2	1	621073
1	1	0	0	-1	31	552	1	1	622919
2	2	0	0	-1	31	444	1	1	624578
1	2	1	1	1	52	554	1	1	626461
4	3	1	1	-1	34	437	2	1	628356
1	3	1	1	1	54	851	1	1	630229
3	2	0	0	1	53	472	2	1	631902
1	2	1	1	1	52	530	1	1	633429
4	4	1	1	-1	34	480	2	1	635111
3	4	0	0	1	53	564	2	1	636579
2	3	1	1	1	52	993	1	1	639070
3	3	1	1	-1	34	477	2	1	640522
4	2	0	0	1	53	492	2	1	641904
2	2	1	1	1	52	495	1	1	643895
1	3	1	1	1	54	456	1	1	645239
2	3	1	1	1	54	361	1	1	646427
1	2	0	0	-1	33	501	1	1	648287
1	2	1	1	1	52	469	1	1	650073
4	3	1	1	-1	34	469	2	1	651530
1	3	1	1	1	54	441	1	1	653243
2	1	0	0	-1	33	491	1	1	654687
1	1	0	0	-1	31	383	1	1	655959
2	4	1	1	1	52	441	1	1	657638
1	4	0	0	-1	33	329	1	1	658957
2	2	0	0	-1	31	327	1	1	660524
3	2	1	1	-1	32	559	2	1	662205
3	1	0	0	1	53	334	2	1	663622
1	1	0	0	-1	31	539	1	1	665549
1	3	1	1	1	52	416	1	1	667253
2	3	1	1	1	54	422	1	1	668723
3	1	0	0	1	53	525	2	1	670675
2	1	0	0	-1	31	373	1	1	679834
3	1	0	0	1	51	552	2	1	681870
4	1	0	0	1	51	328	2	1	683287
3	4	1	1	-1	32	395	2	1	684496
4	4	0	0	1	53	423	2	1	685896
1	1	0	0	-1	31	380	1	1	687615
2	1	0	0	-1	31	480	1	1	689483
2	4	1	1	1	52	390	1	1	691078
3	4	0	0	1	53	519	2	1	692625
4	2	0	0	1	51	519	2	1	694055
1	2	1	1	1	52	504	1	1	695659
1	4	1	1	1	54	398	1	1	697063
2	4	0	0	-1	33	401	1	1	698763
3	1	0	0	1	51	326	2	1	700211
1	1	0	0	-1	31	449	1	1	701984
1	3	1	1	1	52	333	1	1	703206
4	3	1	1	-1	34	0	0	0	707197
4	1	0	0	1	53	555	2	1	708671
3	1	0	0	1	51	403	2	1	710053
2	1	0	0	-1	31	349	1	1	711839
3	1	0	0	1	51	335	2	1	713368
1	2	0	0	-1	31	427	1	1	714970
1	2	1	1	1	52	346	1	1	716342
4	4	1	1	-1	34	548	2	1	718335
3	4	0	0	1	53	538	2	1	720343
4	4	1	1	-1	32	579	2	1	722356
1	4	0	0	-1	33	352	1	1	723815
3	1	0	0	1	51	401	2	1	725698
4	1	0	0	1	51	669	2	1	727745
3	1	0	0	1	51	403	2	1	729380
4	1	0	0	1	51	319	2	1	730504
2	2	0	0	-1	31	544	1	1	732316
2	2	1	1	1	52	386	1	1	734210
3	4	1	1	-1	34	427	2	1	735948
3	4	0	0	1	53	441	1	0	737298
1	2	0	0	-1	31	580	1	1	738853
4	2	1	1	-1	32	550	2	1	740316
4	4	1	1	-1	34	361	2	1	742039
1	4	0	0	-1	33	522	2	0	743930
1	1	0	0	-1	31	518	1	1	745494
3	1	0	0	1	51	457	2	1	747000
4	1	0	0	1	51	721	2	1	749127
2	1	0	0	-1	31	658	1	1	750934
4	2	0	0	1	51	415	2	1	752620
2	2	1	1	1	52	519	1	1	754434
1	4	1	1	1	54	409	1	1	755993
2	4	0	0	-1	33	401	1	1	757307
3	3	1	1	-1	32	460	2	1	758672
3	3	1	1	-1	34	348	2	1	760018
2	2	0	0	-1	33	422	1	1	761402
3	2	1	1	-1	32	535	2	1	772244
1	4	1	1	1	54	519	1	1	774078
1	4	0	0	-1	33	367	1	1	775629
2	1	0	0	-1	31	520	1	1	777330
3	1	0	0	1	51	503	2	1	779130
2	4	1	1	1	52	409	1	1	780756
4	4	0	0	1	53	572	2	1	782771
1	2	0	0	-1	31	614	1	1	784833
3	2	1	1	-1	32	421	2	1	786177
2	1	0	0	-1	33	871	1	1	787967
1	1	0	0	-1	31	756	1	1	789963
2	2	0	0	-1	31	354	1	1	791363
4	2	1	1	-1	32	475	2	1	793041
4	1	0	0	1	53	401	2	1	794765
1	1	0	0	-1	31	357	1	1	795947
3	2	0	0	1	51	474	2	1	797932
2	2	1	1	1	52	519	1	1	799765
3	2	0	0	1	53	489	2	1	801325
1	2	1	1	1	52	518	1	1	802663
3	3	1	1	-1	34	510	2	1	804194
3	3	1	1	-1	34	376	2	1	805749
2	2	0	0	-1	33	471	1	1	807285
3	2	1	1	-1	32	457	2	1	808922
1	1	0	0	-1	33	575	1	1	810318
1	1	0	0	-1	31	421	1	1	811894
4	2	0	0	1	51	377	2	1	813530
3	2	1	1	-1	32	455	1	0	815056
1	1	0	0	-1	33	339	1	1	816683
1	1	0	0	-1	31	332	1	1	818163
4	3	1	1	-1	32	589	2	1	819712
1	3	1	1	1	54	490	1	1	821048
1	1	0	0	-1	33	546	1	1	822508
3	1	0	0	1	51	571	2	1	824228
1	4	1	1	1	52	436	1	1	826072
1	4	0	0	-1	33	323	1	1	827622
4	4	1	1	-1	32	433	2	1	829277
3	4	0	0	1	53	492	2	1	831199
3	3	1	1	-1	32	566	2	1	833189
2	3	1	1	1	54	457	1	1	834790
1	4	1	1	1	54	469	1	1	836640
3	4	0	0	1	53	506	2	1	838584
3	2	0	0	1	51	414	2	1	840083
2	2	1	1	1	52	672	1	1	842069
2	4	1	1	1	54	691	1	1	844171
3	4	0	0	1	53	527	2	1	845872
1	1	0	0	-1	31	437	2	0	847346
2	1	0	0	-1	31	586	1	1	849369
4	4	1	1	-1	32	442	2	1	850649
1	4	0	0	-1	33	631	1	1	852552
3	3	1	1	-1	32	559	2	1	854134
3	3	1	1	-1	34	542	2	1	863694
4	3	1	1	-1	34	508	2	1	865253
1	3	1	1	1	54	847	1	1	867158
2	4	1	1	1	54	319	1	1	868874
2	4	0	0	-1	33	385	1	1	870134
4	4	1	1	-1	32	532	2	1	871823
1	4	0	0	-1	33	547	1	1	873646
4	4	1	1	-1	32	496	2	1	875122
1	4	0	0	-1	33	499	1	1	876747
4	4	1	1	-1	32	355	2	1	878076
2	4	0	0	-1	33	507	2	0	879667
1	4	1	1	1	52	692	1	1	881199
1	4	0	0	-1	33	315	1	1	882965
2	3	1	1	1	52	417	1	1	884456
4	3	1	1	-1	34	595	2	1	886022
1	2	0	0	-1	33	786	1	1	887632
2	2	1	1	1	52	410	1	1	889108
1	3	1	1	1	54	484	1	1	890621
2	3	1	1	1	54	371	1	1	892172
2	3	1	1	1	54	344	1	1	893730
3	3	1	1	-1	34	625	2	1	895267
1	2	0	0	-1	33	515	1	1	897032
3	2	1	1	-1	32	451	2	1	898448
4	1	0	0	1	53	536	2	1	899966
1	1	0	0	-1	31	592	1	1	901517
1	2	0	0	-1	31	340	1	1	902667
4	2	1	1	-1	32	510	2	1	904422
4	1	0	0	1	53	295	2	1	906141
1	1	0	0	-1	31	400	1	1	907928
3	2	0	0	1	51	358	2	1	909276
1	2	1	1	1	52	473	1	1	911217
3	3	1	1	-1	34	480	2	1	912719
1	3	1	1	1	54	551	1	1	914603
1	2	0	0	-1	33	385	1	1	916437
3	2	1	1	-1	32	511	2	1	918444
4	3	1	1	-1	34	498	2	1	920048
4	3	1	1	-1	34	468	2	1	921517
3	4	1	1	-1	34	500	2	1	923456
1	4	0	0	-1	33	513	1	1	925215
4	4	1	1	-1	32	460	2	1	927130
1	4	0	0	-1	33	676	1	1	928694
2	2	0	0	-1	31	642	1	1	930591
1	2	1	1	1	52	562	1	1	932038
3	2	0	0	1	53	577	2	1	933953
4	2	1	1	-1	32	506	2	1	935896
3	1	0	0	1	53	396	2	1	937114
3	1	0	0	1	51	533	2	1	939036
1	1	0	0	-1	31	365	1	1	940488
3	1	0	0	1	51	362	2	1	941719
3	3	1	1	-1	32	376	2	1	943219
2	3	1	1	1	54	577	1	1	959345
