# Supplementary material for: Frequency Band-Specific Electrical Brain Stimulation Modulates Cognitive Control Processes
Source: PLoS One. 2015 Sep 25;10(9):e0138984. doi: 10.1371/journal.pone.0138984 (PMC4583279; doi:10.1371/journal.pone.0138984)
Supplement: S2 File — This zip archive contains the necessary Matlab code, SPSS syntax, SPSS data and raw logfile data to perform the analyses described in the paper. EEG data and Matlab code to extract peak frequencies are available upon request (joramvandriel@gmail.com). (ZIP) [file pone.0138984.s002.zip › S2_File/rawdata/alpha/rest/pp13_simonC1_POST-STIM.txt]

4	2	0	0	1	51	319	2	1	11271
1	2	1	1	1	52	437	1	1	13187
4	1	0	0	1	53	545	2	1	14703
3	1	0	0	1	51	665	2	1	16678
3	4	1	1	-1	32	414	2	1	18300
2	4	0	0	-1	33	518	1	1	20091
3	2	0	0	1	51	494	2	1	21801
4	2	1	1	-1	32	558	2	1	23483
3	3	1	1	-1	34	579	2	1	25398
3	3	1	1	-1	34	343	2	1	26620
4	1	0	0	1	53	512	2	1	28100
1	1	0	0	-1	31	649	1	1	30042
4	1	0	0	1	51	379	2	1	31819
3	1	0	0	1	51	559	2	1	33791
1	3	1	1	1	52	575	2	0	35236
2	3	1	1	1	54	466	1	1	36754
4	2	0	0	1	53	704	2	1	38730
2	2	1	1	1	52	521	1	1	40276
2	4	1	1	1	54	406	1	1	42123
3	4	0	0	1	53	536	2	1	43914
4	2	0	0	1	51	514	2	1	45374
3	2	1	1	-1	32	429	2	1	47159
3	1	0	0	1	53	360	2	1	48633
4	1	0	0	1	51	517	2	1	50603
3	4	1	1	-1	32	381	2	1	52293
1	4	0	0	-1	33	787	1	1	54015
1	3	1	1	1	52	387	1	1	55757
3	3	1	1	-1	34	400	2	1	57511
2	4	1	1	1	54	418	1	1	58877
3	4	0	0	1	53	476	1	0	60715
3	1	0	0	1	51	457	2	1	62318
4	1	0	0	1	51	507	2	1	64219
4	1	0	0	1	51	359	2	1	65725
3	1	0	0	1	51	464	2	1	67412
4	3	1	1	-1	32	498	2	1	69177
4	3	1	1	-1	34	351	2	1	70707
3	2	0	0	1	53	426	2	1	72216
1	2	1	1	1	52	818	1	1	73883
1	4	1	1	1	54	385	1	1	75088
4	4	0	0	1	53	454	2	1	76593
4	3	1	1	-1	32	337	2	1	77808
1	3	1	1	1	54	450	2	0	79658
3	2	0	0	1	53	422	2	1	81302
2	2	1	1	1	52	498	1	1	82745
1	2	0	0	-1	33	492	1	1	84649
3	2	1	1	-1	32	543	2	1	86174
3	3	1	1	-1	34	391	2	1	87632
1	3	1	1	1	54	444	1	1	89168
1	2	0	0	-1	33	472	1	1	90490
4	2	1	1	-1	32	591	2	1	109104
2	3	1	1	1	54	606	1	1	110739
3	3	1	1	-1	34	400	2	1	112511
1	4	1	1	1	54	483	1	1	114401
2	4	0	0	-1	33	510	1	1	115846
4	3	1	1	-1	32	525	2	1	117668
3	3	1	1	-1	34	685	2	1	119277
3	1	0	0	1	53	405	2	1	120889
4	1	0	0	1	51	542	2	1	122365
1	1	0	0	-1	31	576	1	1	123832
1	1	0	0	-1	31	349	1	1	125180
4	3	1	1	-1	32	646	2	1	126727
1	3	1	1	1	54	433	1	1	128498
4	4	1	1	-1	34	529	2	1	129947
4	4	0	0	1	53	580	2	1	131352
2	4	1	1	1	52	638	1	1	133210
2	4	0	0	-1	33	385	1	1	134705
3	3	1	1	-1	32	392	2	1	135971
2	3	1	1	1	54	400	1	1	137257
1	4	1	1	1	54	473	1	1	139236
4	4	0	0	1	53	697	2	1	141350
4	3	1	1	-1	32	417	2	1	142915
2	3	1	1	1	54	478	1	1	144734
4	2	0	0	1	53	504	2	1	146478
3	2	1	1	-1	32	733	2	1	148202
1	4	1	1	1	54	688	1	1	150282
3	4	0	0	1	53	620	2	1	152261
4	3	1	1	-1	32	616	2	1	154076
3	3	1	1	-1	34	448	2	1	155491
4	1	0	0	1	53	641	2	1	157441
1	1	0	0	-1	31	506	1	1	159103
3	2	0	0	1	51	380	2	1	160924
1	2	1	1	1	52	350	2	0	162407
2	1	0	0	-1	33	568	1	1	163931
2	1	0	0	-1	31	420	1	1	165743
3	1	0	0	1	51	344	2	1	167022
3	1	0	0	1	51	388	2	1	168675
2	2	0	0	-1	31	400	1	1	170532
2	2	1	1	1	52	546	1	1	171992
3	3	1	1	-1	34	643	2	1	173752
2	3	1	1	1	54	482	1	1	175450
3	2	0	0	1	53	654	2	1	177235
1	2	1	1	1	52	710	2	0	179281
4	4	1	1	-1	34	628	2	1	181182
1	4	0	0	-1	33	819	1	1	183483
4	1	0	0	1	51	511	2	1	184930
3	1	0	0	1	51	565	2	1	186993
3	4	1	1	-1	32	479	2	1	188307
2	4	0	0	-1	33	528	1	1	190145
1	3	1	1	1	52	405	1	1	191373
4	3	1	1	-1	34	539	2	1	215970
2	2	0	0	-1	33	737	1	1	217713
3	2	1	1	-1	32	473	2	1	219652
4	3	1	1	-1	34	492	2	1	221213
3	3	1	1	-1	34	362	2	1	222790
2	1	0	0	-1	33	410	1	1	224319
1	1	0	0	-1	31	447	1	1	226116
3	2	0	0	1	51	337	2	1	227920
4	2	1	1	-1	32	509	2	1	229568
3	2	0	0	1	53	339	2	1	230793
3	2	1	1	-1	32	451	2	1	232396
1	4	1	1	1	54	443	1	1	233911
3	4	0	0	1	53	358	2	1	235340
1	3	1	1	1	52	320	2	0	236848
3	3	1	1	-1	34	436	2	1	238421
4	4	1	1	-1	34	435	2	1	239963
2	4	0	0	-1	33	549	1	1	241469
4	2	0	0	1	51	616	2	1	243585
2	2	1	1	1	52	544	1	1	245134
1	4	1	1	1	54	648	1	1	246973
1	4	0	0	-1	33	504	1	1	248448
4	3	1	1	-1	32	544	2	1	250147
4	3	1	1	-1	34	567	2	1	252194
1	2	0	0	-1	33	601	1	1	254065
2	2	1	1	1	52	572	1	1	255819
4	1	0	0	1	53	799	2	1	257630
1	1	0	0	-1	31	544	1	1	259085
4	2	0	0	1	51	433	2	1	260756
4	2	1	1	-1	32	412	2	1	262174
1	3	1	1	1	54	690	1	1	263701
4	3	1	1	-1	34	545	2	1	265309
4	2	0	0	1	53	625	2	1	267017
1	2	1	1	1	52	632	1	1	268878
4	3	1	1	-1	34	517	2	1	270430
2	3	1	1	1	54	470	1	1	272302
4	3	1	1	-1	34	498	2	1	273719
4	3	1	1	-1	34	375	2	1	274898
1	2	0	0	-1	33	545	1	1	276943
1	2	1	1	1	52	358	1	1	278582
2	4	1	1	1	54	454	1	1	280276
4	4	0	0	1	53	584	2	1	281679
1	3	1	1	1	52	543	1	1	283598
3	3	1	1	-1	34	734	1	0	285566
1	4	1	1	1	54	551	1	1	287473
3	4	0	0	1	53	622	2	1	288938
4	3	1	1	-1	32	714	2	1	290575
3	3	1	1	-1	34	469	2	1	292516
3	2	0	0	1	53	456	2	1	294049
4	2	1	1	-1	32	384	2	1	295614
4	4	1	1	-1	34	523	2	1	297606
2	4	0	0	-1	33	399	1	1	318620
2	4	1	1	1	52	719	1	1	320717
3	4	0	0	1	53	421	2	1	322598
1	2	0	0	-1	31	401	1	1	324412
1	2	1	1	1	52	370	1	1	326038
3	2	0	0	1	53	402	2	1	327686
1	2	1	1	1	52	553	1	1	329221
1	2	0	0	-1	33	366	1	1	330856
4	2	1	1	-1	32	452	2	1	332366
4	1	0	0	1	53	678	2	1	334387
2	1	0	0	-1	31	455	1	1	336083
3	4	1	1	-1	32	641	2	1	338196
1	4	0	0	-1	33	450	1	1	340119
3	3	1	1	-1	32	447	2	1	341771
2	3	1	1	1	54	419	1	1	343163
4	3	1	1	-1	34	523	1	0	345043
4	3	1	1	-1	34	469	1	0	346600
2	4	1	1	1	54	569	1	1	348038
2	4	0	0	-1	33	540	1	1	349463
3	1	0	0	1	51	362	2	1	351165
2	1	0	0	-1	31	624	1	1	352834
2	1	0	0	-1	31	787	1	1	354522
4	1	0	0	1	51	474	2	1	356414
4	2	0	0	1	51	555	2	1	358096
1	2	1	1	1	52	446	1	1	359362
1	4	1	1	1	54	467	1	1	361181
2	4	0	0	-1	33	399	1	1	362528
2	2	0	0	-1	31	394	1	1	363810
4	2	1	1	-1	32	467	2	1	365415
1	3	1	1	1	54	538	2	0	366828
1	3	1	1	1	54	338	2	0	368149
4	4	1	1	-1	34	406	1	0	369917
1	4	0	0	-1	33	734	1	1	371507
2	3	1	1	1	52	556	1	1	373026
1	3	1	1	1	54	456	1	1	374960
2	1	0	0	-1	33	484	1	1	376704
1	1	0	0	-1	31	465	1	1	378658
2	3	1	1	1	52	526	1	1	380564
2	3	1	1	1	54	459	1	1	382248
1	3	1	1	1	54	403	1	1	383541
2	3	1	1	1	54	490	1	1	384902
3	3	1	1	-1	34	303	1	0	386221
2	3	1	1	1	54	494	1	1	387706
3	1	0	0	1	53	353	1	0	388898
4	1	0	0	1	51	624	2	1	390609
1	3	1	1	1	52	640	1	1	392175
2	3	1	1	1	54	505	1	1	393931
2	1	0	0	-1	33	495	1	1	395458
1	1	0	0	-1	31	689	1	1	397210
1	4	1	1	1	52	456	1	1	399036
4	4	0	0	1	53	458	2	1	413254
1	3	1	1	1	52	532	2	0	415180
2	3	1	1	1	54	548	1	1	416798
3	3	1	1	-1	34	430	2	1	418601
1	3	1	1	1	54	470	1	1	420238
2	2	0	0	-1	33	558	1	1	421981
4	2	1	1	-1	32	464	2	1	423553
4	3	1	1	-1	34	484	2	1	425353
1	3	1	1	1	54	457	1	1	426914
1	4	1	1	1	54	619	1	1	428787
4	4	0	0	1	53	586	2	1	430418
2	2	0	0	-1	31	665	1	1	431911
2	2	1	1	1	52	363	1	1	433702
4	3	1	1	-1	34	450	2	1	435472
1	3	1	1	1	54	593	1	1	436970
1	1	0	0	-1	33	658	1	1	439017
4	1	0	0	1	51	380	2	1	440570
3	4	1	1	-1	32	485	2	1	442183
2	4	0	0	-1	33	572	1	1	444064
2	3	1	1	1	52	486	1	1	445738
3	3	1	1	-1	34	437	2	1	447489
3	4	1	1	-1	34	368	2	1	448900
2	4	0	0	-1	33	499	1	1	450619
4	4	1	1	-1	32	405	2	1	452505
1	4	0	0	-1	33	405	1	1	453977
4	1	0	0	1	51	571	1	0	455363
3	1	0	0	1	51	604	2	1	456810
2	4	1	1	1	52	477	1	1	458297
3	4	0	0	1	53	524	2	1	460034
3	4	1	1	-1	32	538	2	1	461422
2	4	0	0	-1	33	536	1	1	463020
3	1	0	0	1	51	481	2	1	464962
1	1	0	0	-1	31	485	1	1	466372
4	4	1	1	-1	32	518	2	1	468242
1	4	0	0	-1	33	665	1	1	469838
2	2	0	0	-1	31	503	2	0	471520
2	2	1	1	1	52	512	1	1	473299
3	2	0	0	1	53	520	2	1	475077
4	2	1	1	-1	32	472	2	1	476732
4	2	0	0	1	53	412	2	1	477953
2	2	1	1	1	52	721	1	1	479778
3	4	1	1	-1	34	457	2	1	481345
4	4	0	0	1	53	698	2	1	483284
2	2	0	0	-1	31	546	1	1	484838
4	2	1	1	-1	32	392	1	0	486099
1	2	0	0	-1	33	442	1	1	487569
4	2	1	1	-1	32	554	2	1	489261
1	4	1	1	1	54	573	1	1	490863
1	4	0	0	-1	33	440	1	1	492329
3	3	1	1	-1	32	624	2	1	493833
2	3	1	1	1	54	535	1	1	508502
3	4	1	1	-1	34	494	2	1	510262
1	4	0	0	-1	33	439	1	1	512165
2	1	0	0	-1	31	349	1	1	513331
2	1	0	0	-1	31	367	1	1	514790
3	3	1	1	-1	32	425	2	1	516229
3	3	1	1	-1	34	340	2	1	517871
2	2	0	0	-1	33	440	1	1	519666
4	2	1	1	-1	32	540	2	1	521684
3	4	1	1	-1	34	483	2	1	523526
4	4	0	0	1	53	635	2	1	525347
3	1	0	0	1	51	388	2	1	526872
2	1	0	0	-1	31	557	1	1	528415
4	4	1	1	-1	32	530	2	1	530189
3	4	0	0	1	53	455	2	1	531455
3	4	1	1	-1	32	502	2	1	533350
1	4	0	0	-1	33	505	1	1	535055
2	4	1	1	1	52	558	1	1	536679
1	4	0	0	-1	33	740	1	1	538657
3	4	1	1	-1	32	556	2	1	540590
3	4	0	0	1	53	335	2	1	542390
2	1	0	0	-1	31	651	1	1	544088
4	1	0	0	1	51	656	2	1	546015
1	1	0	0	-1	31	580	1	1	547940
1	1	0	0	-1	31	729	1	1	549563
3	3	1	1	-1	32	547	2	1	551376
2	3	1	1	1	54	411	1	1	553129
4	2	0	0	1	53	557	2	1	554742
1	2	1	1	1	52	454	1	1	556437
1	1	0	0	-1	33	470	1	1	557768
4	1	0	0	1	51	478	2	1	559742
2	2	0	0	-1	31	608	1	1	561765
1	2	1	1	1	52	533	1	1	563745
2	2	0	0	-1	33	406	1	1	565132
3	2	1	1	-1	32	452	2	1	566392
1	2	0	0	-1	33	518	1	1	567894
3	2	1	1	-1	32	489	2	1	569605
4	1	0	0	1	53	509	2	1	571464
4	1	0	0	1	51	383	2	1	573242
1	4	1	1	1	52	463	1	1	574925
2	4	0	0	-1	33	538	1	1	576594
1	4	1	1	1	52	598	1	1	578246
3	4	0	0	1	53	647	2	1	579778
1	2	0	0	-1	31	533	1	1	581386
4	2	1	1	-1	32	477	2	1	582951
2	3	1	1	1	54	533	1	1	584519
4	3	1	1	-1	34	498	2	1	585880
3	4	1	1	-1	34	779	2	1	587951
2	4	0	0	-1	33	478	1	1	589521
4	1	0	0	1	51	538	2	1	591313
1	1	0	0	-1	31	467	2	0	607896
2	1	0	0	-1	31	761	1	1	610150
2	1	0	0	-1	31	381	1	1	611922
3	1	0	0	1	51	435	2	1	613168
1	1	0	0	-1	31	595	1	1	614769
1	4	1	1	1	52	469	1	1	616174
4	4	0	0	1	53	564	2	1	618102
3	2	0	0	1	51	544	2	1	620006
4	2	1	1	-1	32	425	2	1	621418
1	1	0	0	-1	33	497	2	0	623381
2	1	0	0	-1	31	574	1	1	625384
3	4	1	1	-1	32	420	2	1	627224
2	4	0	0	-1	33	472	1	1	629187
4	2	0	0	1	51	737	2	1	631286
2	2	1	1	1	52	570	1	1	632912
3	2	0	0	1	53	464	2	1	634760
4	2	1	1	-1	32	565	2	1	636634
3	1	0	0	1	53	388	2	1	637907
1	1	0	0	-1	31	547	2	0	639607
2	4	1	1	1	52	444	1	1	641313
3	4	0	0	1	53	358	2	1	643151
2	3	1	1	1	52	471	1	1	644475
1	3	1	1	1	54	454	1	1	646248
2	1	0	0	-1	33	520	1	1	648229
4	1	0	0	1	51	588	2	1	649656
3	1	0	0	1	51	584	2	1	651338
2	1	0	0	-1	31	514	1	1	652850
2	2	0	0	-1	31	459	1	1	654781
3	2	1	1	-1	32	451	2	1	656308
3	4	1	1	-1	34	354	2	1	657603
2	4	0	0	-1	33	838	1	1	659604
4	3	1	1	-1	32	474	2	1	661093
4	3	1	1	-1	34	539	2	1	662588
1	4	1	1	1	54	385	1	1	663798
1	4	0	0	-1	33	451	1	1	665674
3	3	1	1	-1	32	442	2	1	667262
1	3	1	1	1	54	468	1	1	668678
2	3	1	1	1	54	511	1	1	670248
2	3	1	1	1	54	525	1	1	672050
4	2	0	0	1	53	510	2	1	673630
1	2	1	1	1	52	481	1	1	675033
4	2	0	0	1	53	687	2	1	677163
3	2	1	1	-1	32	543	2	1	678579
4	1	0	0	1	53	454	2	1	680346
2	1	0	0	-1	31	510	1	1	682118
2	3	1	1	1	52	412	1	1	683796
1	3	1	1	1	54	419	1	1	685593
4	1	0	0	1	53	606	2	1	687374
3	1	0	0	1	51	585	2	1	689030
2	2	0	0	-1	31	631	1	1	691092
4	2	1	1	-1	32	480	2	1	702830
2	3	1	1	1	54	546	1	1	704398
1	3	1	1	1	54	774	1	1	706473
2	3	1	1	1	54	570	1	1	708294
2	3	1	1	1	54	365	1	1	709961
1	1	0	0	-1	33	524	1	1	711760
4	1	0	0	1	51	414	2	1	713432
3	3	1	1	-1	32	405	2	1	714716
1	3	1	1	1	54	674	1	1	716684
1	3	1	1	1	54	446	1	1	718361
4	3	1	1	-1	34	469	2	1	719634
3	2	0	0	1	53	573	2	1	721033
4	2	1	1	-1	32	438	2	1	722423
4	2	0	0	1	53	532	2	1	724448
1	2	1	1	1	52	567	1	1	726249
2	2	0	0	-1	33	769	1	1	728109
2	2	1	1	1	52	505	1	1	729943
4	1	0	0	1	53	565	2	1	731460
4	1	0	0	1	51	407	2	1	732898
3	2	0	0	1	51	440	2	1	734283
4	2	1	1	-1	32	518	2	1	736072
2	4	1	1	1	54	552	1	1	737849
4	4	0	0	1	53	618	2	1	739839
2	2	0	0	-1	31	584	1	1	741430
4	2	1	1	-1	32	523	2	1	742898
4	1	0	0	1	53	646	2	1	744528
3	1	0	0	1	51	594	2	1	746146
3	1	0	0	1	51	467	2	1	747704
1	1	0	0	-1	31	688	1	1	749783
1	1	0	0	-1	31	329	1	1	751296
4	1	0	0	1	51	358	2	1	753059
1	3	1	1	1	52	335	2	0	754654
3	3	1	1	-1	34	566	2	1	756178
3	3	1	1	-1	34	544	2	1	758004
4	3	1	1	-1	34	541	2	1	759637
1	2	0	0	-1	33	453	2	0	761280
4	2	1	1	-1	32	379	2	1	762912
1	1	0	0	-1	33	495	2	0	764213
2	1	0	0	-1	31	660	1	1	766300
3	2	0	0	1	51	424	2	1	767731
2	2	1	1	1	52	511	1	1	769578
1	1	0	0	-1	33	514	1	1	771320
1	1	0	0	-1	31	374	1	1	772810
3	4	1	1	-1	32	412	2	1	774213
1	4	0	0	-1	33	651	1	1	776310
2	4	1	1	1	52	606	1	1	777893
3	4	0	0	1	53	537	2	1	779676
4	1	0	0	1	51	605	2	1	781175
3	1	0	0	1	51	403	2	1	782451
1	1	0	0	-1	31	483	1	1	784012
4	1	0	0	1	51	464	2	1	792134
4	4	1	1	-1	32	557	2	1	793663
1	4	0	0	-1	33	495	1	1	795435
2	1	0	0	-1	31	454	1	1	797265
1	1	0	0	-1	31	335	1	1	798901
4	2	0	0	1	51	366	1	0	800751
1	2	1	1	1	52	328	2	0	801954
3	4	1	1	-1	34	552	2	1	803447
2	4	0	0	-1	33	541	1	1	804993
3	2	0	0	1	51	582	2	1	806434
3	2	1	1	-1	32	497	2	1	808165
2	3	1	1	1	54	471	1	1	809809
3	3	1	1	-1	34	458	2	1	811112
4	4	1	1	-1	34	762	2	1	812785
3	4	0	0	1	53	544	2	1	814173
3	3	1	1	-1	32	363	2	1	815735
1	3	1	1	1	54	603	1	1	817156
4	4	1	1	-1	34	407	1	0	818599
3	4	0	0	1	53	428	2	1	820177
3	4	1	1	-1	32	287	2	1	821683
4	4	0	0	1	53	441	1	0	823366
4	1	0	0	1	51	620	2	1	825230
3	1	0	0	1	51	319	2	1	826683
3	4	1	1	-1	32	509	2	1	828029
1	4	0	0	-1	33	583	1	1	829799
2	3	1	1	1	52	369	1	1	831387
3	3	1	1	-1	34	334	2	1	833161
4	2	0	0	1	53	493	2	1	835053
1	2	1	1	1	52	637	1	1	836805
4	3	1	1	-1	34	535	2	1	838466
4	3	1	1	-1	34	421	2	1	839790
3	3	1	1	-1	34	827	2	1	842079
2	3	1	1	1	54	510	1	1	843710
3	1	0	0	1	53	483	2	1	845323
4	1	0	0	1	51	455	2	1	846767
2	1	0	0	-1	31	502	1	1	848096
2	1	0	0	-1	31	511	1	1	850002
3	2	0	0	1	51	431	2	1	851590
4	2	1	1	-1	32	617	2	1	853330
2	3	1	1	1	54	456	1	1	855185
2	3	1	1	1	54	438	1	1	857096
4	2	0	0	1	53	623	2	1	858831
4	2	1	1	-1	32	514	2	1	860442
1	1	0	0	-1	33	698	1	1	862166
4	1	0	0	1	51	466	2	1	863910
1	1	0	0	-1	31	635	1	1	865591
2	1	0	0	-1	31	565	1	1	867078
4	1	0	0	1	51	587	2	1	868588
2	1	0	0	-1	31	401	1	1	870314
3	2	0	0	1	51	377	2	1	871934
1	2	1	1	1	52	358	2	0	889757
4	3	1	1	-1	34	557	2	1	891205
2	3	1	1	1	54	621	1	1	892695
4	4	1	1	-1	34	524	2	1	894358
3	4	0	0	1	53	545	2	1	896352
1	1	0	0	-1	31	428	1	1	897857
4	1	0	0	1	51	535	2	1	899244
4	3	1	1	-1	32	397	2	1	900912
3	3	1	1	-1	34	541	2	1	902286
1	3	1	1	1	54	491	1	1	903900
2	3	1	1	1	54	386	1	1	905173
4	4	1	1	-1	34	497	2	1	907055
1	4	0	0	-1	33	498	2	0	908914
2	2	0	0	-1	31	631	1	1	910814
3	2	1	1	-1	32	857	2	1	912501
4	4	1	1	-1	34	578	2	1	914231
1	4	0	0	-1	33	624	1	1	915708
4	3	1	1	-1	32	480	2	1	917289
3	3	1	1	-1	34	585	2	1	919178
2	1	0	0	-1	33	490	1	1	920824
4	1	0	0	1	51	558	2	1	922858
2	1	0	0	-1	31	574	1	1	924725
3	1	0	0	1	51	336	2	1	925885
1	2	0	0	-1	31	643	1	1	927923
4	2	1	1	-1	32	464	2	1	929407
1	4	1	1	1	54	549	1	1	931361
1	4	0	0	-1	33	461	1	1	932759
4	1	0	0	1	51	563	2	1	934622
2	1	0	0	-1	31	524	1	1	936646
1	1	0	0	-1	31	573	1	1	938495
3	1	0	0	1	51	485	2	1	940221
3	3	1	1	-1	32	446	2	1	941799
4	3	1	1	-1	34	690	2	1	943498
3	1	0	0	1	53	473	2	1	944927
3	1	0	0	1	51	440	2	1	946642
2	1	0	0	-1	31	819	1	1	948851
2	1	0	0	-1	31	446	1	1	950142
4	1	0	0	1	51	625	1	0	952203
1	1	0	0	-1	31	535	1	1	953836
4	4	1	1	-1	32	524	2	1	955830
1	4	0	0	-1	33	515	1	1	957659
1	4	1	1	1	52	494	1	1	959179
4	4	0	0	1	53	475	2	1	960809
1	2	0	0	-1	31	515	1	1	962251
1	2	1	1	1	52	583	1	1	964256
2	3	1	1	1	54	493	1	1	966246
1	3	1	1	1	54	455	1	1	967725
4	3	1	1	-1	34	543	2	1	969717
2	3	1	1	1	54	544	1	1	971149
1	2	0	0	-1	33	431	1	1	972968
4	2	1	1	-1	32	499	2	1	981279
