# Supplementary material for: Frequency Band-Specific Electrical Brain Stimulation Modulates Cognitive Control Processes
Source: PLoS One. 2015 Sep 25;10(9):e0138984. doi: 10.1371/journal.pone.0138984 (PMC4583279; doi:10.1371/journal.pone.0138984)
Supplement: S2 File — This zip archive contains the necessary Matlab code, SPSS syntax, SPSS data and raw logfile data to perform the analyses described in the paper. EEG data and Matlab code to extract peak frequencies are available upon request (joramvandriel@gmail.com). (ZIP) [file pone.0138984.s002.zip › S2_File/rawdata/theta/pp01_simonA1_PRE-STIM_EEG.txt]

2	1	0	0	-1	31	483	1	1	4386
3	1	0	0	1	51	384	2	1	5607
4	2	0	0	1	51	514	1	0	7539
2	2	1	1	1	52	567	1	1	9140
2	3	1	1	1	54	358	1	1	10392
1	3	1	1	1	54	615	1	1	11858
4	3	1	1	-1	34	462	2	1	13157
3	3	1	1	-1	34	366	2	1	14949
2	4	1	1	1	54	771	1	1	16546
4	4	0	0	1	53	899	2	1	18639
3	2	0	0	1	51	338	2	1	20338
1	2	1	1	1	52	303	2	0	22006
1	4	1	1	1	54	546	1	1	24032
2	4	0	0	-1	33	432	1	1	25373
4	2	0	0	1	51	652	2	1	27131
2	2	1	1	1	52	689	1	1	28907
4	2	0	0	1	53	399	1	0	30816
1	2	1	1	1	52	668	1	1	32949
3	2	0	0	1	53	386	2	1	34287
2	2	1	1	1	52	712	1	1	36158
4	2	0	0	1	53	722	2	1	37966
2	2	1	1	1	52	549	1	1	39938
2	2	0	0	-1	33	665	1	1	42084
3	2	1	1	-1	32	498	2	1	44057
4	2	0	0	1	53	762	2	1	45645
2	2	1	1	1	52	556	1	1	47298
3	4	1	1	-1	34	490	2	1	48925
2	4	0	0	-1	33	600	1	1	50453
2	4	1	1	1	52	503	1	1	51816
3	4	0	0	1	53	577	2	1	53836
4	2	0	0	1	51	535	1	0	55475
3	2	1	1	-1	32	490	2	1	57130
3	2	0	0	1	53	449	2	1	58857
2	2	1	1	1	52	0	0	0	62776
2	1	0	0	-1	33	500	1	1	64575
3	1	0	0	1	51	364	2	1	66027
4	3	1	1	-1	32	597	2	1	67810
2	3	1	1	1	54	404	1	1	69267
2	1	0	0	-1	33	888	1	1	71295
3	1	0	0	1	51	275	2	1	72834
4	1	0	0	1	51	601	2	1	74271
3	1	0	0	1	51	351	2	1	76101
3	2	0	0	1	51	310	2	1	77541
1	2	1	1	1	52	573	1	1	78990
4	1	0	0	1	53	677	1	0	80501
3	1	0	0	1	51	722	2	1	82521
1	3	1	1	1	52	322	2	0	84122
2	3	1	1	1	54	575	1	1	85575
1	3	1	1	1	54	535	2	0	87020
4	3	1	1	-1	34	489	2	1	93756
3	3	1	1	-1	34	554	2	1	95789
3	3	1	1	-1	34	363	2	1	97640
1	3	1	1	1	54	364	1	1	99100
3	3	1	1	-1	34	425	2	1	100929
2	2	0	0	-1	33	548	1	1	102956
3	2	1	1	-1	32	369	1	0	104423
1	4	1	1	1	54	651	1	1	106554
4	4	0	0	1	53	653	2	1	108339
3	2	0	0	1	51	489	2	1	109946
2	2	1	1	1	52	572	1	1	111711
4	4	1	1	-1	34	541	2	1	113647
4	4	0	0	1	53	612	2	1	115583
1	4	1	1	1	52	451	1	1	117113
2	4	0	0	-1	33	325	1	1	118258
3	3	1	1	-1	32	442	2	1	120134
2	3	1	1	1	54	556	1	1	121975
4	2	0	0	1	53	373	2	1	123441
3	2	1	1	-1	32	650	2	1	125332
3	4	1	1	-1	34	484	2	1	127057
2	4	0	0	-1	33	425	1	1	128833
1	2	0	0	-1	31	599	1	1	130936
4	2	1	1	-1	32	582	2	1	132690
2	4	1	1	1	54	725	1	1	134436
3	4	0	0	1	53	450	2	1	136286
2	1	0	0	-1	31	404	1	1	137896
4	1	0	0	1	51	536	1	0	139718
3	1	0	0	1	51	478	2	1	141069
2	1	0	0	-1	31	499	1	1	142710
3	4	1	1	-1	32	569	2	1	144247
3	4	0	0	1	53	446	2	1	145608
4	4	1	1	-1	32	335	1	0	146780
3	4	0	0	1	53	474	2	1	148094
1	1	0	0	-1	31	460	1	1	149907
1	1	0	0	-1	31	421	1	1	151712
2	4	1	1	1	52	337	2	0	153225
2	4	0	0	-1	33	463	1	1	155008
3	2	0	0	1	51	402	2	1	156290
4	2	1	1	-1	32	585	2	1	157926
1	2	0	0	-1	33	458	1	1	159227
2	2	1	1	1	52	379	2	0	161039
3	3	1	1	-1	34	498	2	1	162500
4	3	1	1	-1	34	512	2	1	164226
2	4	1	1	1	54	433	1	1	166049
3	4	0	0	1	53	337	1	0	167474
4	1	0	0	1	51	0	0	0	171396
3	1	0	0	1	51	527	2	1	173308
1	2	0	0	-1	31	462	1	1	175228
3	2	1	1	-1	32	336	1	0	176910
2	3	1	1	1	54	768	2	0	178835
1	3	1	1	1	54	491	1	1	184719
3	1	0	0	1	53	529	2	1	186215
4	1	0	0	1	51	793	1	0	188474
3	4	1	1	-1	32	879	2	1	190435
4	4	0	0	1	53	433	2	1	191749
1	1	0	0	-1	31	451	1	1	193691
4	1	0	0	1	51	417	2	1	194999
4	1	0	0	1	51	477	2	1	196381
2	1	0	0	-1	31	357	1	1	197885
1	1	0	0	-1	31	643	1	1	199386
3	1	0	0	1	51	350	2	1	200730
4	4	1	1	-1	32	549	2	1	202701
1	4	0	0	-1	33	670	1	1	204501
1	1	0	0	-1	31	379	1	1	205867
3	1	0	0	1	51	417	2	1	207630
1	4	1	1	1	52	530	1	1	209070
1	4	0	0	-1	33	299	1	1	210487
2	4	1	1	1	52	507	1	1	211903
1	4	0	0	-1	33	483	1	1	213646
1	4	1	1	1	52	435	1	1	215172
2	4	0	0	-1	33	479	2	0	216738
4	3	1	1	-1	32	393	1	0	218598
4	3	1	1	-1	34	356	2	1	220045
1	1	0	0	-1	33	323	2	0	221297
1	1	0	0	-1	31	526	1	1	222647
4	3	1	1	-1	32	564	2	1	224214
3	3	1	1	-1	34	945	2	1	226538
3	4	1	1	-1	34	488	2	1	228209
4	4	0	0	1	53	430	1	0	229647
3	3	1	1	-1	32	627	2	1	231742
2	3	1	1	1	54	468	1	1	233622
4	1	0	0	1	53	566	2	1	235629
2	1	0	0	-1	31	632	2	0	237279
4	2	0	0	1	51	548	2	1	238922
2	2	1	1	1	52	629	1	1	240418
3	4	1	1	-1	34	438	2	1	242087
1	4	0	0	-1	33	544	1	1	243649
1	3	1	1	1	52	630	1	1	245410
4	3	1	1	-1	34	511	2	1	247180
4	2	0	0	1	53	739	2	1	249129
3	2	1	1	-1	32	453	2	1	250596
3	4	1	1	-1	34	392	2	1	252079
4	4	0	0	1	53	525	2	1	253734
4	4	1	1	-1	32	475	2	1	255667
3	4	0	0	1	53	656	2	1	257358
1	1	0	0	-1	31	561	1	1	259349
2	1	0	0	-1	31	312	1	1	260610
3	4	1	1	-1	32	470	2	1	262313
2	4	0	0	-1	33	478	2	0	263734
2	2	0	0	-1	31	558	1	1	265534
4	2	1	1	-1	32	447	2	1	271255
4	1	0	0	1	53	631	1	0	273249
2	1	0	0	-1	31	469	1	1	274551
3	2	0	0	1	51	575	2	1	276178
4	2	1	1	-1	32	526	2	1	278153
1	2	0	0	-1	33	424	1	1	279856
3	2	1	1	-1	32	567	2	1	281505
1	3	1	1	1	54	417	2	0	283032
4	3	1	1	-1	34	487	1	0	284449
3	3	1	1	-1	34	639	2	1	286354
1	3	1	1	1	54	346	2	0	288063
3	2	0	0	1	53	566	2	1	290073
3	2	1	1	-1	32	414	2	1	291671
4	3	1	1	-1	34	634	2	1	293166
3	3	1	1	-1	34	441	2	1	294508
1	2	0	0	-1	33	729	1	1	296347
1	2	1	1	1	52	322	1	1	297645
3	3	1	1	-1	34	482	2	1	299571
1	3	1	1	1	54	479	1	1	301418
2	3	1	1	1	54	656	2	0	303415
2	3	1	1	1	54	419	1	1	305151
1	3	1	1	1	54	585	1	1	307072
3	3	1	1	-1	34	459	2	1	308397
3	2	0	0	1	53	597	2	1	309904
2	2	1	1	1	52	643	1	1	311544
4	2	0	0	1	53	416	1	0	313466
1	2	1	1	1	52	651	1	1	315549
4	1	0	0	1	53	520	1	0	317403
3	1	0	0	1	51	772	2	1	319399
4	3	1	1	-1	32	905	2	1	321125
4	3	1	1	-1	34	323	2	1	322804
3	1	0	0	1	53	500	2	1	324255
3	1	0	0	1	51	336	2	1	325806
2	3	1	1	1	52	505	1	1	327369
2	3	1	1	1	54	358	1	1	328662
4	4	1	1	-1	34	526	2	1	330343
1	4	0	0	-1	33	533	2	0	332234
2	4	1	1	1	52	501	1	1	333925
1	4	0	0	-1	33	495	1	1	335568
1	3	1	1	1	52	378	1	1	337301
3	3	1	1	-1	34	879	2	1	339494
4	2	0	0	1	53	851	2	1	341555
2	2	1	1	1	52	547	1	1	343537
1	1	0	0	-1	33	491	2	0	345507
1	1	0	0	-1	31	323	1	1	347207
2	2	0	0	-1	31	486	2	0	348582
3	2	1	1	-1	32	639	2	1	350332
2	4	1	1	1	54	422	1	1	351974
2	4	0	0	-1	33	353	1	1	353707
3	1	0	0	1	51	703	2	1	355830
1	1	0	0	-1	31	431	1	1	360178
3	3	1	1	-1	32	612	2	1	361931
3	3	1	1	-1	34	401	2	1	363328
1	4	1	1	1	54	641	1	1	365464
4	4	0	0	1	53	600	2	1	366919
2	4	1	1	1	52	542	1	1	368438
1	4	0	0	-1	33	470	2	0	370204
4	3	1	1	-1	32	403	1	0	371853
3	3	1	1	-1	34	591	2	1	373909
1	3	1	1	1	54	505	1	1	375626
1	3	1	1	1	54	337	1	1	376935
2	2	0	0	-1	33	648	1	1	378490
2	2	1	1	1	52	555	1	1	380174
4	2	0	0	1	53	336	1	0	381404
1	2	1	1	1	52	520	2	0	383386
3	4	1	1	-1	34	488	2	1	385008
4	4	0	0	1	53	460	2	1	386562
3	4	1	1	-1	32	483	2	1	387920
3	4	0	0	1	53	389	2	1	389355
4	4	1	1	-1	32	397	1	0	391217
4	4	0	0	1	53	417	1	0	392535
2	2	0	0	-1	31	752	1	1	394485
2	2	1	1	1	52	319	1	1	395809
1	4	1	1	1	54	435	2	0	397180
2	4	0	0	-1	33	507	1	1	398514
2	3	1	1	1	52	367	1	1	400134
4	3	1	1	-1	34	563	2	1	402074
2	2	0	0	-1	33	435	2	0	403327
2	2	1	1	1	52	561	1	1	405006
1	3	1	1	1	54	662	1	1	406842
2	3	1	1	1	54	645	1	1	408313
2	3	1	1	1	54	387	1	1	409761
1	3	1	1	1	54	326	1	1	411192
1	4	1	1	1	54	364	1	1	412432
2	4	0	0	-1	33	484	1	1	413848
1	3	1	1	1	52	461	1	1	415181
3	3	1	1	-1	34	353	2	1	416879
3	2	0	0	1	53	300	2	1	418122
1	2	1	1	1	52	399	2	0	419793
2	2	0	0	-1	33	498	1	1	421573
4	2	1	1	-1	32	413	2	1	423358
4	1	0	0	1	53	500	1	0	425042
1	1	0	0	-1	31	516	1	1	426609
1	4	1	1	1	52	530	1	1	428200
2	4	0	0	-1	33	418	2	0	429509
3	1	0	0	1	51	0	0	0	433286
4	1	0	0	1	51	627	2	1	435318
3	1	0	0	1	51	374	2	1	436873
4	1	0	0	1	51	366	2	1	438581
3	1	0	0	1	51	370	2	1	440203
3	1	0	0	1	51	534	2	1	444933
1	1	0	0	-1	31	443	1	1	446191
2	1	0	0	-1	31	287	1	1	447553
2	1	0	0	-1	31	254	1	1	449091
3	1	0	0	1	51	365	2	1	450443
4	4	1	1	-1	32	403	1	0	452215
1	4	0	0	-1	33	635	1	1	454109
2	1	0	0	-1	31	363	1	1	455307
1	1	0	0	-1	31	430	1	1	456987
3	2	0	0	1	51	336	2	1	458336
1	2	1	1	1	52	313	2	0	459649
3	1	0	0	1	53	733	2	1	461691
1	1	0	0	-1	31	0	0	0	465191
4	2	0	0	1	51	934	2	1	467088
2	2	1	1	1	52	720	1	1	469116
3	1	0	0	1	53	534	2	1	471012
2	1	0	0	-1	31	312	1	1	472267
3	4	1	1	-1	32	552	2	1	473901
3	4	0	0	1	53	417	2	1	475800
1	4	1	1	1	52	650	1	1	477864
4	4	0	0	1	53	517	2	1	479625
2	1	0	0	-1	31	0	0	0	483207
2	1	0	0	-1	31	443	1	1	485106
3	1	0	0	1	51	438	2	1	486725
2	1	0	0	-1	31	375	1	1	488017
1	3	1	1	1	52	540	1	1	489391
3	3	1	1	-1	34	508	2	1	491312
4	3	1	1	-1	34	396	2	1	492580
2	3	1	1	1	54	635	1	1	494563
2	2	0	0	-1	33	337	1	1	496317
4	2	1	1	-1	32	691	2	1	498486
1	3	1	1	1	54	830	1	1	500213
1	3	1	1	1	54	421	1	1	501818
2	2	0	0	-1	33	535	2	0	503332
2	2	1	1	1	52	382	2	0	505160
3	3	1	1	-1	34	698	2	1	507014
2	3	1	1	1	54	439	1	1	508938
2	4	1	1	1	54	380	1	1	510580
4	4	0	0	1	53	637	2	1	512464
1	1	0	0	-1	31	514	2	0	514108
1	1	0	0	-1	31	538	1	1	515779
3	3	1	1	-1	32	498	2	1	517544
1	3	1	1	1	54	674	1	1	519625
1	2	0	0	-1	33	489	1	1	521501
4	2	1	1	-1	32	547	2	1	523491
4	4	1	1	-1	34	425	2	1	524959
1	4	0	0	-1	33	484	1	1	526706
1	1	0	0	-1	31	390	1	1	528531
2	1	0	0	-1	31	715	1	1	530704
2	2	0	0	-1	31	280	1	1	531903
3	2	1	1	-1	32	565	2	1	536851
3	3	1	1	-1	34	638	2	1	538807
2	3	1	1	1	54	458	1	1	540429
3	2	0	0	1	53	369	1	0	542153
2	2	1	1	1	52	644	1	1	544071
2	3	1	1	1	54	421	1	1	545772
1	3	1	1	1	54	479	1	1	547439
4	4	1	1	-1	34	436	2	1	549375
2	4	0	0	-1	33	436	1	1	550848
2	2	0	0	-1	31	561	1	1	552322
1	2	1	1	1	52	736	1	1	554314
4	4	1	1	-1	34	393	1	0	555687
4	4	0	0	1	53	452	2	1	557272
2	2	0	0	-1	31	766	1	1	559414
3	2	1	1	-1	32	512	2	1	560979
2	1	0	0	-1	33	750	2	0	562819
3	1	0	0	1	51	401	2	1	564398
2	2	0	0	-1	31	509	1	1	566028
3	2	1	1	-1	32	540	2	1	567852
4	1	0	0	1	53	381	1	0	569456
2	1	0	0	-1	31	845	1	1	571776
1	3	1	1	1	52	431	1	1	573595
4	3	1	1	-1	34	494	2	1	575598
2	1	0	0	-1	33	525	1	1	576986
4	1	0	0	1	51	689	2	1	578962
4	3	1	1	-1	32	467	2	1	580417
1	3	1	1	1	54	439	1	1	581751
1	3	1	1	1	54	425	1	1	583209
4	3	1	1	-1	34	696	2	1	585136
4	4	1	1	-1	34	555	2	1	586778
2	4	0	0	-1	33	495	1	1	588096
4	4	1	1	-1	32	641	2	1	589734
2	4	0	0	-1	33	511	1	1	591529
4	1	0	0	1	51	810	2	1	593166
1	1	0	0	-1	31	563	1	1	595059
1	1	0	0	-1	31	297	1	1	596241
4	1	0	0	1	51	492	2	1	597927
2	3	1	1	1	52	929	1	1	599806
4	3	1	1	-1	34	462	2	1	601436
1	1	0	0	-1	33	599	1	1	603448
1	1	0	0	-1	31	894	1	1	605588
2	3	1	1	1	52	365	2	0	606976
2	3	1	1	1	54	416	1	1	608796
3	2	0	0	1	53	484	2	1	610418
4	2	1	1	-1	32	815	1	0	612371
4	3	1	1	-1	34	489	2	1	614129
2	3	1	1	1	54	418	1	1	615903
2	3	1	1	1	54	399	1	1	617725
3	3	1	1	-1	34	693	2	1	619657
3	1	0	0	1	53	580	2	1	621341
4	1	0	0	1	51	691	2	1	628987
1	4	1	1	1	52	751	1	1	631192
4	4	0	0	1	53	727	2	1	633116
2	1	0	0	-1	31	653	2	0	634679
4	1	0	0	1	51	415	2	1	636315
3	4	1	1	-1	32	563	2	1	637889
1	4	0	0	-1	33	609	1	1	639917
1	4	1	1	1	52	430	1	1	641647
4	4	0	0	1	53	569	2	1	643378
4	2	0	0	1	51	310	2	1	644623
1	2	1	1	1	52	437	1	1	646174
1	3	1	1	1	54	687	1	1	648255
3	3	1	1	-1	34	445	2	1	649579
1	1	0	0	-1	33	0	0	0	653007
2	1	0	0	-1	31	862	1	1	654947
4	3	1	1	-1	32	563	2	1	656904
4	3	1	1	-1	34	466	2	1	658587
2	2	0	0	-1	33	517	1	1	660028
1	2	1	1	1	52	575	1	1	661998
1	1	0	0	-1	33	542	1	1	663556
3	1	0	0	1	51	410	2	1	665211
3	2	0	0	1	51	338	2	1	666697
2	2	1	1	1	52	524	1	1	668675
2	2	0	0	-1	33	377	1	1	670116
1	2	1	1	1	52	611	1	1	671849
3	2	0	0	1	53	409	2	1	673578
3	2	1	1	-1	32	502	2	1	674899
4	3	1	1	-1	34	762	2	1	676801
1	3	1	1	1	54	426	1	1	678663
2	1	0	0	-1	33	556	1	1	680257
4	1	0	0	1	51	400	1	0	681482
3	3	1	1	-1	32	563	2	1	683331
2	3	1	1	1	54	522	1	1	685358
3	3	1	1	-1	34	509	2	1	687353
2	3	1	1	1	54	641	1	1	688885
4	1	0	0	1	53	0	0	0	692484
3	1	0	0	1	51	580	2	1	694430
3	1	0	0	1	51	321	2	1	696040
4	1	0	0	1	51	335	2	1	697593
2	3	1	1	1	52	726	1	1	699256
3	3	1	1	-1	34	493	2	1	701164
1	2	0	0	-1	33	542	1	1	702608
2	2	1	1	1	52	516	1	1	704231
2	1	0	0	-1	33	486	1	1	706080
3	1	0	0	1	51	854	2	1	707867
1	1	0	0	-1	31	434	1	1	709794
1	1	0	0	-1	31	353	1	1	711095
3	3	1	1	-1	32	485	2	1	712455
3	3	1	1	-1	34	453	2	1	714124
1	3	1	1	1	54	565	1	1	715781
4	3	1	1	-1	34	735	2	1	720148
1	4	1	1	1	54	752	1	1	721774
4	4	0	0	1	53	473	2	1	723314
3	2	0	0	1	51	734	2	1	725140
3	2	1	1	-1	32	553	2	1	726790
1	4	1	1	1	54	534	1	1	728600
4	4	0	0	1	53	373	1	0	730348
3	1	0	0	1	51	506	2	1	731768
1	1	0	0	-1	31	539	1	1	733794
3	3	1	1	-1	32	528	2	1	735355
4	3	1	1	-1	34	507	2	1	736766
1	4	1	1	1	54	711	1	1	738522
2	4	0	0	-1	33	507	1	1	740466
1	4	1	1	1	52	550	1	1	742266
4	4	0	0	1	53	616	2	1	744255
2	4	1	1	1	52	601	1	1	746022
4	4	0	0	1	53	591	2	1	747981
2	4	1	1	1	52	558	1	1	749976
1	4	0	0	-1	33	437	2	0	751421
1	3	1	1	1	52	453	2	0	753111
4	3	1	1	-1	34	793	2	1	755110
3	3	1	1	-1	34	520	2	1	756580
3	3	1	1	-1	34	447	2	1	758334
1	1	0	0	-1	33	577	1	1	759874
3	1	0	0	1	51	503	1	0	761638
3	2	0	0	1	51	433	1	0	762946
1	2	1	1	1	52	542	1	1	764620
3	4	1	1	-1	34	423	2	1	766435
1	4	0	0	-1	33	760	1	1	768379
1	1	0	0	-1	31	425	1	1	770075
4	1	0	0	1	51	437	2	1	771610
1	4	1	1	1	52	611	1	1	773360
4	4	0	0	1	53	699	2	1	775528
2	2	0	0	-1	31	576	1	1	777147
4	2	1	1	-1	32	810	2	1	779053
2	2	0	0	-1	33	505	1	1	780510
1	2	1	1	1	52	707	1	1	782513
4	3	1	1	-1	34	534	2	1	784069
3	3	1	1	-1	34	522	2	1	785691
4	1	0	0	1	53	731	2	1	787542
4	1	0	0	1	51	321	2	1	789047
1	3	1	1	1	52	698	1	1	791153
2	3	1	1	1	54	632	2	0	792701
1	3	1	1	1	54	639	1	1	794835
3	3	1	1	-1	34	556	2	1	796550
4	1	0	0	1	53	636	2	1	798115
4	1	0	0	1	51	429	2	1	799505
1	4	1	1	1	52	524	1	1	800928
3	4	0	0	1	53	619	2	1	802858
1	3	1	1	1	52	495	1	1	804478
4	3	1	1	-1	34	600	2	1	810896
4	2	0	0	1	53	767	2	1	812613
2	2	1	1	1	52	659	1	1	814463
3	1	0	0	1	53	812	2	1	816431
4	1	0	0	1	51	631	2	1	817953
1	2	0	0	-1	31	520	1	1	819573
3	2	1	1	-1	32	532	2	1	820948
4	4	1	1	-1	34	636	2	1	822782
4	4	0	0	1	53	432	2	1	824104
1	3	1	1	1	52	515	1	1	825639
3	3	1	1	-1	34	652	2	1	827293
1	4	1	1	1	54	517	1	1	829193
1	4	0	0	-1	33	374	1	1	830976
3	4	1	1	-1	32	453	2	1	832901
3	4	0	0	1	53	482	2	1	834261
2	1	0	0	-1	31	752	2	0	836436
1	1	0	0	-1	31	467	1	1	837926
4	2	0	0	1	51	626	2	1	839674
4	2	1	1	-1	32	548	2	1	841222
3	1	0	0	1	53	617	2	1	843087
4	1	0	0	1	51	439	2	1	844577
3	4	1	1	-1	32	641	2	1	846310
4	4	0	0	1	53	685	2	1	847945
2	2	0	0	-1	31	451	1	1	849539
1	2	1	1	1	52	529	1	1	851306
4	2	0	0	1	53	447	1	0	853153
3	2	1	1	-1	32	710	2	1	854877
1	4	1	1	1	54	749	1	1	856598
3	4	0	0	1	53	553	2	1	858313
4	2	0	0	1	51	430	1	0	860051
4	2	1	1	-1	32	389	2	1	861555
1	3	1	1	1	54	456	1	1	863022
1	3	1	1	1	54	419	1	1	864650
4	1	0	0	1	53	498	2	1	866257
2	1	0	0	-1	31	609	1	1	868037
4	1	0	0	1	51	540	2	1	869674
3	1	0	0	1	51	629	2	1	871599
3	4	1	1	-1	32	450	2	1	873235
1	4	0	0	-1	33	456	1	1	874949
1	2	0	0	-1	31	487	2	0	876559
2	2	1	1	1	52	469	2	0	878152
3	4	1	1	-1	34	520	2	1	879940
1	4	0	0	-1	33	535	1	1	881676
2	1	0	0	-1	31	835	1	1	883469
1	1	0	0	-1	31	391	1	1	884730
4	3	1	1	-1	32	438	1	0	886568
1	3	1	1	1	54	433	2	0	888109
1	3	1	1	1	54	423	1	1	889443
3	3	1	1	-1	34	444	2	1	890839
1	1	0	0	-1	33	615	1	1	892357
4	1	0	0	1	51	666	1	0	897608
