# Supplementary material for: Frequency Band-Specific Electrical Brain Stimulation Modulates Cognitive Control Processes
Source: PLoS One. 2015 Sep 25;10(9):e0138984. doi: 10.1371/journal.pone.0138984 (PMC4583279; doi:10.1371/journal.pone.0138984)
Supplement: S2 File — This zip archive contains the necessary Matlab code, SPSS syntax, SPSS data and raw logfile data to perform the analyses described in the paper. EEG data and Matlab code to extract peak frequencies are available upon request (joramvandriel@gmail.com). (ZIP) [file pone.0138984.s002.zip › S2_File/rawdata/theta/pp01_simonB1_STIM.txt]

4	3	1	1	-1	32	607	2	1	7833
4	3	1	1	-1	34	444	2	1	9358
2	2	0	0	-1	33	414	1	1	11259
3	2	1	1	-1	32	444	2	1	13045
3	3	1	1	-1	34	401	2	1	14332
1	3	1	1	1	54	621	1	1	15985
3	3	1	1	-1	34	406	2	1	17350
2	3	1	1	1	54	402	1	1	18936
4	4	1	1	-1	34	454	2	1	20665
3	4	0	0	1	53	314	2	1	21994
1	4	1	1	1	52	560	1	1	24028
1	4	0	0	-1	33	460	2	0	25749
4	3	1	1	-1	32	568	2	1	27285
3	3	1	1	-1	34	361	2	1	29135
2	2	0	0	-1	33	382	1	1	30827
3	2	1	1	-1	32	424	2	1	32702
3	2	0	0	1	53	390	2	1	34274
2	2	1	1	1	52	482	1	1	35791
4	3	1	1	-1	34	587	2	1	37280
1	3	1	1	1	54	488	1	1	38779
1	2	0	0	-1	33	363	1	1	40100
3	2	1	1	-1	32	560	2	1	41962
2	1	0	0	-1	33	540	1	1	43756
2	1	0	0	-1	31	404	1	1	45217
3	4	1	1	-1	32	434	2	1	47120
4	4	0	0	1	53	427	1	0	48698
2	2	0	0	-1	31	628	1	1	50531
4	2	1	1	-1	32	333	1	0	52249
1	1	0	0	-1	33	586	1	1	53859
1	1	0	0	-1	31	363	1	1	55339
4	1	0	0	1	51	494	2	1	57054
1	1	0	0	-1	31	404	1	1	58303
3	2	0	0	1	51	641	2	1	59825
3	2	1	1	-1	32	420	2	1	61480
1	2	0	0	-1	33	678	1	1	63500
2	2	1	1	1	52	447	2	0	65426
4	4	1	1	-1	34	490	2	1	66831
4	4	0	0	1	53	487	2	1	68514
1	1	0	0	-1	31	376	1	1	70103
3	1	0	0	1	51	413	2	1	71907
1	4	1	1	1	52	308	2	0	73638
2	4	0	0	-1	33	712	1	1	75602
1	4	1	1	1	52	787	1	1	77671
2	4	0	0	-1	33	452	2	0	79258
4	4	1	1	-1	32	0	0	0	82696
2	4	0	0	-1	33	638	1	1	84632
4	2	0	0	1	51	760	1	0	86681
4	2	1	1	-1	32	595	2	1	88501
3	1	0	0	1	53	487	2	1	89822
1	1	0	0	-1	31	524	1	1	98152
2	4	1	1	1	52	789	1	1	99854
2	4	0	0	-1	33	388	1	1	101215
3	3	1	1	-1	32	673	2	1	102838
1	3	1	1	1	54	563	1	1	104499
4	4	1	1	-1	34	471	2	1	106411
4	4	0	0	1	53	315	2	1	107851
3	4	1	1	-1	32	581	2	1	109525
4	4	0	0	1	53	474	2	1	110965
1	1	0	0	-1	31	474	1	1	112645
2	1	0	0	-1	31	438	1	1	114099
1	3	1	1	1	52	320	2	0	115724
4	3	1	1	-1	34	0	0	0	119074
4	2	0	0	1	53	483	2	1	120842
1	2	1	1	1	52	472	1	1	122596
3	2	0	0	1	53	668	2	1	124648
4	2	1	1	-1	32	575	2	1	126382
4	3	1	1	-1	34	325	2	1	127528
1	3	1	1	1	54	532	1	1	129306
1	4	1	1	1	54	426	1	1	130718
3	4	0	0	1	53	398	2	1	132491
4	3	1	1	-1	32	337	1	0	134160
4	3	1	1	-1	34	323	2	1	135560
1	3	1	1	1	54	519	1	1	137366
3	3	1	1	-1	34	510	2	1	138878
3	3	1	1	-1	34	344	2	1	140277
2	3	1	1	1	54	453	1	1	142143
2	1	0	0	-1	33	481	1	1	143450
3	1	0	0	1	51	342	2	1	145249
4	3	1	1	-1	32	393	1	0	146807
3	3	1	1	-1	34	426	2	1	148448
4	2	0	0	1	53	328	2	1	150024
1	2	1	1	1	52	525	1	1	152047
1	3	1	1	1	54	415	1	1	153396
3	3	1	1	-1	34	448	2	1	155343
3	3	1	1	-1	34	423	2	1	157175
4	3	1	1	-1	34	629	2	1	159110
3	1	0	0	1	53	451	2	1	160536
1	1	0	0	-1	31	618	1	1	162173
2	1	0	0	-1	31	407	2	0	163737
3	1	0	0	1	51	306	2	1	165467
3	2	0	0	1	51	576	2	1	166944
4	2	1	1	-1	32	516	2	1	168394
3	2	0	0	1	53	327	2	1	169838
4	2	1	1	-1	32	387	2	1	171181
1	3	1	1	1	54	514	1	1	172833
1	3	1	1	1	54	306	1	1	174404
4	1	0	0	1	53	564	2	1	175947
4	1	0	0	1	51	578	2	1	177920
1	1	0	0	-1	31	652	1	1	179778
4	1	0	0	1	51	451	2	1	184897
1	1	0	0	-1	31	632	1	1	186673
4	1	0	0	1	51	375	2	1	188071
2	4	1	1	1	52	516	1	1	189627
4	4	0	0	1	53	597	2	1	191682
3	3	1	1	-1	32	469	1	0	193157
4	3	1	1	-1	34	454	2	1	195025
2	2	0	0	-1	33	545	1	1	196695
4	2	1	1	-1	32	533	2	1	198643
3	1	0	0	1	53	462	2	1	200499
2	1	0	0	-1	31	491	2	0	202088
3	1	0	0	1	51	456	2	1	203618
3	1	0	0	1	51	340	2	1	205442
2	2	0	0	-1	31	315	1	1	206964
4	2	1	1	-1	32	489	2	1	208720
3	4	1	1	-1	34	357	2	1	210295
1	4	0	0	-1	33	421	1	1	211967
3	2	0	0	1	51	405	2	1	213323
1	2	1	1	1	52	589	2	0	215279
1	2	0	0	-1	33	481	1	1	216598
4	2	1	1	-1	32	545	2	1	218518
3	3	1	1	-1	34	342	2	1	219957
4	3	1	1	-1	34	422	2	1	221890
4	2	0	0	1	53	317	2	1	223207
3	2	1	1	-1	32	475	1	0	224812
1	4	1	1	1	54	570	1	1	226553
1	4	0	0	-1	33	378	1	1	227934
4	3	1	1	-1	32	535	2	1	229768
2	3	1	1	1	54	510	1	1	231586
1	3	1	1	1	54	644	2	0	233219
3	3	1	1	-1	34	568	2	1	234779
1	3	1	1	1	54	544	1	1	236195
2	3	1	1	1	54	613	1	1	238062
1	2	0	0	-1	33	568	1	1	239677
1	2	1	1	1	52	415	1	1	241182
3	2	0	0	1	53	525	2	1	242517
3	2	1	1	-1	32	371	2	1	244234
2	1	0	0	-1	33	545	1	1	246280
2	1	0	0	-1	31	404	1	1	247892
1	2	0	0	-1	31	524	1	1	249567
2	2	1	1	1	52	470	1	1	251318
1	4	1	1	1	54	528	1	1	252701
4	4	0	0	1	53	622	2	1	254365
1	1	0	0	-1	31	503	1	1	256130
3	1	0	0	1	51	457	2	1	257440
2	2	0	0	-1	31	630	1	1	259176
4	2	1	1	-1	32	583	2	1	261030
3	3	1	1	-1	34	356	2	1	262445
4	3	1	1	-1	34	413	2	1	263889
3	1	0	0	1	53	490	2	1	265675
4	1	0	0	1	51	381	1	0	270346
4	3	1	1	-1	32	703	2	1	272278
2	3	1	1	1	54	785	1	1	274094
3	4	1	1	-1	34	464	2	1	275863
3	4	0	0	1	53	389	2	1	277367
4	1	0	0	1	51	689	2	1	278926
1	1	0	0	-1	31	512	1	1	280698
2	3	1	1	1	52	615	1	1	282336
3	3	1	1	-1	34	505	2	1	284193
4	1	0	0	1	53	806	2	1	286465
3	1	0	0	1	51	362	2	1	288039
2	1	0	0	-1	31	395	1	1	289413
4	1	0	0	1	51	745	1	0	291574
3	2	0	0	1	51	460	2	1	293508
4	2	1	1	-1	32	484	2	1	295225
2	2	0	0	-1	33	547	1	1	296634
3	2	1	1	-1	32	683	2	1	298756
1	2	0	0	-1	33	439	1	1	300415
1	2	1	1	1	52	472	1	1	302319
3	2	0	0	1	53	462	2	1	303769
2	2	1	1	1	52	530	1	1	305526
3	4	1	1	-1	34	433	2	1	306815
2	4	0	0	-1	33	726	2	0	308593
4	3	1	1	-1	32	412	1	0	310262
1	3	1	1	1	54	555	1	1	311780
1	1	0	0	-1	33	624	1	1	313481
3	1	0	0	1	51	396	2	1	314977
1	3	1	1	1	52	513	1	1	316545
1	3	1	1	1	54	411	1	1	318440
3	1	0	0	1	53	447	2	1	320195
4	1	0	0	1	51	601	2	1	322239
2	4	1	1	1	52	372	2	0	324053
4	4	0	0	1	53	446	1	0	325378
4	3	1	1	-1	32	466	2	1	327073
3	3	1	1	-1	34	542	2	1	328461
3	2	0	0	1	53	416	2	1	329816
2	2	1	1	1	52	485	1	1	331585
1	3	1	1	1	54	461	1	1	333115
2	3	1	1	1	54	531	1	1	334831
3	4	1	1	-1	34	457	2	1	336357
3	4	0	0	1	53	378	2	1	338140
2	2	0	0	-1	31	580	1	1	339929
2	2	1	1	1	52	517	1	1	341316
3	4	1	1	-1	34	514	2	1	343251
2	4	0	0	-1	33	522	1	1	344982
3	1	0	0	1	51	488	2	1	346908
1	1	0	0	-1	31	497	1	1	348602
3	3	1	1	-1	32	563	2	1	350563
4	3	1	1	-1	34	562	2	1	352039
4	4	1	1	-1	34	419	2	1	353569
3	4	0	0	1	53	329	1	0	357092
3	2	0	0	1	51	477	2	1	358944
1	2	1	1	1	52	591	1	1	360801
1	3	1	1	1	54	494	1	1	362281
3	3	1	1	-1	34	490	2	1	363961
2	2	0	0	-1	33	630	1	1	365988
1	2	1	1	1	52	593	1	1	368025
2	1	0	0	-1	33	760	1	1	369960
1	1	0	0	-1	31	419	1	1	371872
3	4	1	1	-1	32	508	2	1	373440
4	4	0	0	1	53	501	2	1	374929
1	1	0	0	-1	31	868	1	1	376785
2	1	0	0	-1	31	599	1	1	378867
2	4	1	1	1	52	522	1	1	380640
1	4	0	0	-1	33	455	1	1	382594
3	4	1	1	-1	32	505	2	1	384356
1	4	0	0	-1	33	621	1	1	385816
1	1	0	0	-1	31	481	1	1	387454
2	1	0	0	-1	31	740	1	1	389477
1	1	0	0	-1	31	471	1	1	391123
2	1	0	0	-1	31	716	1	1	393020
1	2	0	0	-1	31	485	1	1	394863
4	2	1	1	-1	32	664	1	0	396788
4	2	0	0	1	53	432	2	1	398592
2	2	1	1	1	52	542	1	1	400355
2	4	1	1	1	54	506	1	1	401869
4	4	0	0	1	53	511	2	1	403237
4	3	1	1	-1	32	460	2	1	404771
3	3	1	1	-1	34	471	2	1	406073
4	1	0	0	1	53	459	2	1	407773
3	1	0	0	1	51	424	2	1	409187
1	1	0	0	-1	31	650	1	1	410870
1	1	0	0	-1	31	378	1	1	412298
4	3	1	1	-1	32	630	2	1	414283
2	3	1	1	1	54	520	1	1	416151
1	1	0	0	-1	33	544	1	1	418167
2	1	0	0	-1	31	641	1	1	419699
3	1	0	0	1	51	480	2	1	421499
3	1	0	0	1	51	589	2	1	423228
2	4	1	1	1	52	845	1	1	425327
3	4	0	0	1	53	508	2	1	426726
2	3	1	1	1	52	502	1	1	428720
1	3	1	1	1	54	533	1	1	430431
4	1	0	0	1	53	598	2	1	431862
3	1	0	0	1	51	550	2	1	433659
4	4	1	1	-1	32	480	2	1	435479
3	4	0	0	1	53	401	2	1	436744
2	1	0	0	-1	31	581	1	1	438459
4	1	0	0	1	51	591	2	1	440106
4	4	1	1	-1	32	494	2	1	441918
1	4	0	0	-1	33	412	1	1	446681
2	2	0	0	-1	31	772	1	1	448411
4	2	1	1	-1	32	543	2	1	450109
4	1	0	0	1	53	380	2	1	451864
3	1	0	0	1	51	466	2	1	453379
1	4	1	1	1	52	501	1	1	454727
4	4	0	0	1	53	721	2	1	456625
4	4	1	1	-1	32	435	2	1	458087
2	4	0	0	-1	33	419	1	1	459489
2	4	1	1	1	52	364	1	1	461224
3	4	0	0	1	53	461	2	1	462821
3	3	1	1	-1	32	387	2	1	464256
1	3	1	1	1	54	520	1	1	465600
2	1	0	0	-1	33	535	1	1	467607
1	1	0	0	-1	31	447	1	1	468956
4	3	1	1	-1	32	386	1	0	470405
1	3	1	1	1	54	733	1	1	472011
3	3	1	1	-1	34	513	2	1	473718
3	3	1	1	-1	34	323	2	1	475194
2	1	0	0	-1	33	464	1	1	476894
4	1	0	0	1	51	441	2	1	478772
4	3	1	1	-1	32	449	2	1	480503
1	3	1	1	1	54	397	1	1	481793
3	4	1	1	-1	34	425	2	1	483529
1	4	0	0	-1	33	731	1	1	485105
2	4	1	1	1	52	522	1	1	486990
2	4	0	0	-1	33	395	1	1	488508
1	2	0	0	-1	31	534	1	1	489890
2	2	1	1	1	52	517	1	1	491625
4	3	1	1	-1	34	587	2	1	493679
3	3	1	1	-1	34	417	2	1	495183
2	3	1	1	1	54	568	1	1	496859
2	3	1	1	1	54	531	1	1	498658
3	2	0	0	1	53	394	2	1	500242
3	2	1	1	-1	32	348	2	1	501556
4	4	1	1	-1	34	572	2	1	503567
2	4	0	0	-1	33	529	1	1	505306
2	1	0	0	-1	31	389	1	1	506815
4	1	0	0	1	51	642	2	1	508541
3	1	0	0	1	51	434	2	1	510068
4	1	0	0	1	51	479	2	1	511518
3	2	0	0	1	51	492	2	1	513086
2	2	1	1	1	52	769	1	1	515232
3	1	0	0	1	53	404	2	1	517100
3	1	0	0	1	51	380	2	1	518878
2	4	1	1	1	52	542	1	1	520301
3	4	0	0	1	53	424	2	1	522099
4	4	1	1	-1	32	402	1	0	523888
1	4	0	0	-1	33	589	1	1	525538
4	4	1	1	-1	32	533	2	1	527044
2	4	0	0	-1	33	415	1	1	530588
2	3	1	1	1	52	583	1	1	532150
4	3	1	1	-1	34	466	2	1	534056
3	4	1	1	-1	34	543	2	1	535601
4	4	0	0	1	53	402	1	0	537506
1	1	0	0	-1	31	508	1	1	539121
4	1	0	0	1	51	574	2	1	540592
1	3	1	1	1	52	462	1	1	542423
4	3	1	1	-1	34	426	2	1	543847
4	3	1	1	-1	34	400	2	1	545257
3	3	1	1	-1	34	480	2	1	546858
4	3	1	1	-1	34	411	2	1	548270
2	3	1	1	1	54	442	1	1	549916
2	4	1	1	1	54	377	1	1	551504
1	4	0	0	-1	33	429	2	0	552772
4	2	0	0	1	51	619	1	0	554690
3	2	1	1	-1	32	626	2	1	556384
4	1	0	0	1	53	424	2	1	558293
1	1	0	0	-1	31	546	1	1	560157
4	1	0	0	1	51	499	2	1	561628
4	1	0	0	1	51	356	2	1	563324
1	1	0	0	-1	31	427	1	1	565036
3	1	0	0	1	51	414	2	1	566509
2	4	1	1	1	52	858	1	1	568844
3	4	0	0	1	53	497	2	1	570369
1	2	0	0	-1	31	455	1	1	571934
3	2	1	1	-1	32	576	2	1	573467
2	4	1	1	1	54	532	1	1	574922
1	4	0	0	-1	33	601	1	1	577010
1	1	0	0	-1	31	492	1	1	578625
4	1	0	0	1	51	503	2	1	580311
4	1	0	0	1	51	349	2	1	581746
2	1	0	0	-1	31	424	1	1	583463
3	4	1	1	-1	32	552	2	1	585237
2	4	0	0	-1	33	617	1	1	587288
3	3	1	1	-1	32	509	2	1	588626
1	3	1	1	1	54	629	1	1	590559
2	3	1	1	1	54	454	1	1	591972
2	3	1	1	1	54	432	1	1	593865
1	1	0	0	-1	33	620	1	1	595728
1	1	0	0	-1	31	385	1	1	597385
4	1	0	0	1	51	442	2	1	598774
3	1	0	0	1	51	535	2	1	600640
4	3	1	1	-1	32	524	2	1	602193
3	3	1	1	-1	34	482	2	1	603718
3	1	0	0	1	53	398	2	1	605384
2	1	0	0	-1	31	577	1	1	607196
2	2	0	0	-1	31	507	1	1	609205
4	2	1	1	-1	32	548	2	1	610948
2	4	1	1	1	54	559	1	1	612892
2	4	0	0	-1	33	394	1	1	617209
4	2	0	0	1	51	456	1	0	618693
4	2	1	1	-1	32	625	2	1	620332
3	4	1	1	-1	34	502	2	1	621739
1	4	0	0	-1	33	664	1	1	623850
4	4	1	1	-1	32	884	2	1	625931
1	4	0	0	-1	33	487	1	1	627726
2	3	1	1	1	52	549	1	1	629668
4	3	1	1	-1	34	591	2	1	631380
1	2	0	0	-1	33	572	1	1	633265
2	2	1	1	1	52	559	1	1	634990
2	1	0	0	-1	33	467	1	1	636341
3	1	0	0	1	51	391	2	1	637952
1	3	1	1	1	52	498	1	1	639825
4	3	1	1	-1	34	439	2	1	641535
1	3	1	1	1	54	787	1	1	643205
4	3	1	1	-1	34	530	2	1	644840
4	1	0	0	1	53	650	2	1	646353
2	1	0	0	-1	31	386	1	1	648171
1	2	0	0	-1	31	398	1	1	649644
2	2	1	1	1	52	465	1	1	651555
2	1	0	0	-1	33	381	1	1	653349
3	1	0	0	1	51	364	2	1	655149
1	4	1	1	1	52	581	1	1	657013
3	4	0	0	1	53	545	2	1	658413
4	3	1	1	-1	32	504	1	0	660062
3	3	1	1	-1	34	564	2	1	661653
2	2	0	0	-1	33	599	1	1	663270
1	2	1	1	1	52	404	1	1	664952
2	4	1	1	1	54	376	1	1	666758
1	4	0	0	-1	33	546	1	1	668663
1	1	0	0	-1	31	705	1	1	670873
4	1	0	0	1	51	544	1	0	672566
1	1	0	0	-1	31	565	1	1	674466
4	1	0	0	1	51	408	2	1	675952
2	2	0	0	-1	31	521	1	1	677513
1	2	1	1	1	52	308	2	0	678867
3	3	1	1	-1	34	479	2	1	680556
1	3	1	1	1	54	480	1	1	682199
1	2	0	0	-1	33	510	1	1	684152
4	2	1	1	-1	32	581	2	1	685744
2	2	0	0	-1	33	922	1	1	688084
4	2	1	1	-1	32	368	1	0	689824
1	2	0	0	-1	33	451	2	0	691199
2	2	1	1	1	52	488	2	0	693102
4	4	1	1	-1	34	536	2	1	694745
1	4	0	0	-1	33	518	1	1	696429
1	4	1	1	1	52	488	1	1	697802
4	4	0	0	1	53	468	2	1	699592
1	1	0	0	-1	31	382	1	1	701102
1	1	0	0	-1	31	379	1	1	704673
2	3	1	1	1	52	480	1	1	705975
3	3	1	1	-1	34	593	2	1	707834
1	4	1	1	1	54	419	1	1	709631
3	4	0	0	1	53	511	2	1	711376
2	2	0	0	-1	31	531	1	1	712831
4	2	1	1	-1	32	545	2	1	714327
4	1	0	0	1	53	376	2	1	715514
2	1	0	0	-1	31	449	1	1	716951
2	3	1	1	1	52	556	1	1	718386
4	3	1	1	-1	34	677	2	1	720332
4	3	1	1	-1	34	406	1	0	721856
2	3	1	1	1	54	542	1	1	723491
4	2	0	0	1	53	650	2	1	725099
4	2	1	1	-1	32	450	2	1	727029
1	4	1	1	1	54	639	1	1	728622
3	4	0	0	1	53	680	2	1	730754
2	2	0	0	-1	31	442	1	1	732697
1	2	1	1	1	52	350	2	0	734123
2	3	1	1	1	54	799	1	1	736247
1	3	1	1	1	54	453	1	1	738065
3	1	0	0	1	53	454	2	1	739360
1	1	0	0	-1	31	780	1	1	741512
2	2	0	0	-1	31	673	1	1	743178
4	2	1	1	-1	32	906	2	1	745360
1	2	0	0	-1	33	446	1	1	746615
2	2	1	1	1	52	570	1	1	748148
3	4	1	1	-1	34	428	2	1	750080
1	4	0	0	-1	33	497	1	1	751592
1	4	1	1	1	52	492	1	1	753402
4	4	0	0	1	53	734	2	1	755415
3	2	0	0	1	51	527	2	1	756992
2	2	1	1	1	52	745	1	1	758940
2	2	0	0	-1	33	682	1	1	760434
1	2	1	1	1	52	476	2	0	761824
1	3	1	1	1	54	571	1	1	763667
3	3	1	1	-1	34	518	2	1	765278
1	2	0	0	-1	33	441	2	0	767015
4	2	1	1	-1	32	501	2	1	768896
3	2	0	0	1	53	709	2	1	770878
4	2	1	1	-1	32	829	2	1	773086
3	3	1	1	-1	34	419	2	1	774724
3	3	1	1	-1	34	405	2	1	775963
2	2	0	0	-1	33	727	2	0	777880
2	2	1	1	1	52	468	1	1	779815
3	4	1	1	-1	34	599	2	1	781802
2	4	0	0	-1	33	784	1	1	784092
4	3	1	1	-1	32	529	2	1	785732
4	3	1	1	-1	34	587	2	1	787656
2	4	1	1	1	54	533	1	1	789093
2	4	0	0	-1	33	742	1	1	793356
1	4	1	1	1	52	937	1	1	795490
2	4	0	0	-1	33	597	1	1	797457
2	2	0	0	-1	31	389	1	1	799301
4	2	1	1	-1	32	396	1	0	801163
1	1	0	0	-1	33	522	1	1	802826
3	1	0	0	1	51	292	2	1	804197
2	1	0	0	-1	31	608	1	1	805826
3	1	0	0	1	51	403	2	1	807617
1	2	0	0	-1	31	516	1	1	809595
1	2	1	1	1	52	443	1	1	811101
4	4	1	1	-1	34	780	1	0	812749
1	4	0	0	-1	33	596	1	1	814308
1	4	1	1	1	52	987	1	1	816641
4	4	0	0	1	53	579	2	1	818477
2	4	1	1	1	52	547	1	1	820058
1	4	0	0	-1	33	664	1	1	821682
3	3	1	1	-1	32	517	2	1	823084
1	3	1	1	1	54	552	1	1	825117
4	1	0	0	1	53	580	2	1	826775
4	1	0	0	1	51	399	2	1	828585
1	2	0	0	-1	31	380	1	1	829834
1	2	1	1	1	52	785	1	1	831832
2	3	1	1	1	54	851	1	1	834036
3	3	1	1	-1	34	452	2	1	835973
3	1	0	0	1	53	377	2	1	837376
2	1	0	0	-1	31	799	1	1	839032
4	4	1	1	-1	32	487	2	1	840757
4	4	0	0	1	53	510	2	1	842491
3	3	1	1	-1	32	534	2	1	844475
3	3	1	1	-1	34	579	2	1	846369
4	1	0	0	1	53	450	2	1	847961
3	1	0	0	1	51	401	2	1	849803
3	3	1	1	-1	32	468	2	1	851206
4	3	1	1	-1	34	701	2	1	852951
4	2	0	0	1	53	450	2	1	854570
2	2	1	1	1	52	572	1	1	856526
4	3	1	1	-1	34	611	2	1	858216
2	3	1	1	1	54	465	1	1	859963
2	2	0	0	-1	33	435	1	1	861823
3	2	1	1	-1	32	482	2	1	863270
4	4	1	1	-1	34	591	2	1	865203
2	4	0	0	-1	33	524	1	1	866845
1	2	0	0	-1	31	493	1	1	868156
4	2	1	1	-1	32	539	2	1	869738
2	3	1	1	1	54	600	1	1	871742
2	3	1	1	1	54	386	2	0	873240
3	4	1	1	-1	34	492	2	1	875220
4	4	0	0	1	53	543	2	1	876734
4	1	0	0	1	51	499	2	1	878204
1	1	0	0	-1	31	503	1	1	883545
