# Supplementary material for: Frequency Band-Specific Electrical Brain Stimulation Modulates Cognitive Control Processes
Source: PLoS One. 2015 Sep 25;10(9):e0138984. doi: 10.1371/journal.pone.0138984 (PMC4583279; doi:10.1371/journal.pone.0138984)
Supplement: S2 File — This zip archive contains the necessary Matlab code, SPSS syntax, SPSS data and raw logfile data to perform the analyses described in the paper. EEG data and Matlab code to extract peak frequencies are available upon request (joramvandriel@gmail.com). (ZIP) [file pone.0138984.s002.zip › S2_File/rawdata/theta/pp01_simonC1_POST-STIM.txt]

2	2	0	0	-1	31	414	1	1	21413
2	2	1	1	1	52	373	1	1	22712
3	2	0	0	1	53	402	2	1	24247
1	2	1	1	1	52	449	1	1	25692
3	3	1	1	-1	34	477	2	1	27665
2	3	1	1	1	54	374	1	1	29168
4	1	0	0	1	53	360	1	0	30955
3	1	0	0	1	51	483	2	1	32365
3	1	0	0	1	51	371	2	1	33832
4	1	0	0	1	51	566	2	1	35724
1	4	1	1	1	52	486	1	1	37525
1	4	0	0	-1	33	331	1	1	38732
4	2	0	0	1	51	561	2	1	40199
1	2	1	1	1	52	417	2	0	41574
1	4	1	1	1	54	449	1	1	42840
3	4	0	0	1	53	425	2	1	44484
4	3	1	1	-1	32	594	2	1	46361
2	3	1	1	1	54	478	1	1	47805
1	1	0	0	-1	33	473	2	0	49090
3	1	0	0	1	51	390	2	1	50980
4	3	1	1	-1	32	818	1	0	53056
1	3	1	1	1	54	372	2	0	54231
1	1	0	0	-1	33	450	1	1	55928
4	1	0	0	1	51	533	2	1	57507
3	4	1	1	-1	32	450	2	1	59096
4	4	0	0	1	53	781	1	0	61272
2	2	0	0	-1	31	439	1	1	62523
3	2	1	1	-1	32	541	2	1	64132
3	4	1	1	-1	34	591	2	1	66077
2	4	0	0	-1	33	606	1	1	67513
3	3	1	1	-1	32	514	2	1	69065
3	3	1	1	-1	34	365	2	1	70582
2	1	0	0	-1	33	586	1	1	72072
3	1	0	0	1	51	414	2	1	73869
3	4	1	1	-1	32	393	2	1	75634
2	4	0	0	-1	33	570	1	1	77109
2	4	1	1	1	52	394	1	1	78543
3	4	0	0	1	53	499	2	1	80094
2	3	1	1	1	52	501	1	1	81580
2	3	1	1	1	54	397	1	1	83067
4	4	1	1	-1	34	410	2	1	84636
4	4	0	0	1	53	349	2	1	85889
3	1	0	0	1	51	516	2	1	87858
4	1	0	0	1	51	564	1	0	89302
3	2	0	0	1	51	518	2	1	91018
1	2	1	1	1	52	512	1	1	92395
4	4	1	1	-1	34	433	2	1	94015
3	4	0	0	1	53	395	2	1	95345
3	2	0	0	1	51	396	2	1	96597
4	2	1	1	-1	32	586	2	1	101693
2	3	1	1	1	54	547	1	1	103157
2	3	1	1	1	54	393	1	1	104591
4	4	1	1	-1	34	464	2	1	106150
1	4	0	0	-1	33	514	1	1	107981
1	3	1	1	1	52	418	1	1	109859
3	3	1	1	-1	34	478	2	1	111768
2	2	0	0	-1	33	381	1	1	112962
2	2	1	1	1	52	477	1	1	114501
4	3	1	1	-1	34	435	2	1	116312
4	3	1	1	-1	34	474	2	1	118005
3	3	1	1	-1	34	435	2	1	119796
1	3	1	1	1	54	417	1	1	121662
1	4	1	1	1	54	323	1	1	123332
4	4	0	0	1	53	534	2	1	125139
4	4	1	1	-1	32	459	2	1	126811
3	4	0	0	1	53	437	2	1	128385
3	1	0	0	1	51	327	2	1	129841
2	1	0	0	-1	31	545	1	1	131628
4	2	0	0	1	51	366	2	1	133137
3	2	1	1	-1	32	477	2	1	135014
3	4	1	1	-1	34	369	2	1	136506
4	4	0	0	1	53	466	2	1	138432
2	3	1	1	1	52	476	1	1	140175
2	3	1	1	1	54	494	1	1	141562
3	2	0	0	1	53	657	2	1	143408
2	2	1	1	1	52	406	1	1	144863
3	2	0	0	1	53	553	2	1	146786
3	2	1	1	-1	32	389	2	1	148171
1	1	0	0	-1	33	507	1	1	150014
3	1	0	0	1	51	250	2	1	151199
2	2	0	0	-1	31	421	1	1	152630
3	2	1	1	-1	32	530	2	1	154620
4	1	0	0	1	53	416	1	0	155943
3	1	0	0	1	51	474	2	1	157620
2	2	0	0	-1	31	374	1	1	159120
3	2	1	1	-1	32	538	2	1	160606
2	1	0	0	-1	33	562	1	1	162523
3	1	0	0	1	51	348	2	1	163939
2	3	1	1	1	52	767	2	0	165565
2	3	1	1	1	54	552	1	1	167398
4	3	1	1	-1	34	502	2	1	169280
2	3	1	1	1	54	573	1	1	170745
2	1	0	0	-1	33	552	1	1	172417
1	1	0	0	-1	31	455	2	0	173761
4	2	0	0	1	51	688	2	1	175632
2	2	1	1	1	52	854	1	1	177833
2	1	0	0	-1	33	804	1	1	180033
3	1	0	0	1	51	546	2	1	181510
4	4	1	1	-1	32	551	1	0	182881
1	4	0	0	-1	33	662	1	1	187224
2	2	0	0	-1	31	896	1	1	189516
2	2	1	1	1	52	389	1	1	191393
3	1	0	0	1	53	337	2	1	192797
1	1	0	0	-1	31	603	1	1	194512
4	1	0	0	1	51	604	2	1	196281
1	1	0	0	-1	31	458	2	0	198236
3	4	1	1	-1	32	532	2	1	200142
2	4	0	0	-1	33	447	1	1	201596
4	1	0	0	1	51	780	2	1	203406
4	1	0	0	1	51	399	2	1	205049
1	3	1	1	1	52	571	1	1	206927
4	3	1	1	-1	34	580	2	1	208937
2	2	0	0	-1	33	869	1	1	211171
2	2	1	1	1	52	523	1	1	212839
1	2	0	0	-1	33	746	1	1	214811
2	2	1	1	1	52	644	1	1	216843
4	1	0	0	1	53	647	2	1	218599
3	1	0	0	1	51	600	2	1	220206
1	3	1	1	1	52	948	1	1	222189
3	3	1	1	-1	34	809	2	1	224152
3	2	0	0	1	53	678	2	1	226301
1	2	1	1	1	52	421	1	1	227758
4	1	0	0	1	53	453	2	1	229437
4	1	0	0	1	51	531	2	1	231170
2	3	1	1	1	52	738	1	1	233192
2	3	1	1	1	54	880	1	1	235562
1	2	0	0	-1	33	740	2	0	237147
1	2	1	1	1	52	499	1	1	238716
2	3	1	1	1	54	519	1	1	240579
3	3	1	1	-1	34	448	2	1	242037
3	1	0	0	1	53	431	2	1	243595
1	1	0	0	-1	31	515	1	1	245344
2	4	1	1	1	52	648	1	1	247000
1	4	0	0	-1	33	434	2	0	248368
1	2	0	0	-1	31	529	1	1	250215
4	2	1	1	-1	32	512	2	1	252099
2	2	0	0	-1	33	505	1	1	253714
2	2	1	1	1	52	384	1	1	254907
3	3	1	1	-1	34	511	1	0	256281
3	3	1	1	-1	34	520	2	1	257810
2	1	0	0	-1	33	451	1	1	259728
4	1	0	0	1	51	445	2	1	261160
3	4	1	1	-1	32	436	2	1	262767
3	4	0	0	1	53	467	2	1	264121
2	1	0	0	-1	31	486	1	1	265816
1	1	0	0	-1	31	468	2	0	267197
1	1	0	0	-1	31	436	1	1	268583
4	1	0	0	1	51	470	2	1	270502
1	2	0	0	-1	31	402	1	1	272403
4	2	1	1	-1	32	458	1	0	275787
2	3	1	1	1	54	582	1	1	277795
2	3	1	1	1	54	513	1	1	279437
4	2	0	0	1	53	543	2	1	281009
4	2	1	1	-1	32	441	2	1	282425
1	4	1	1	1	54	417	1	1	284095
2	4	0	0	-1	33	377	1	1	285575
2	3	1	1	1	52	394	1	1	287128
3	3	1	1	-1	34	409	2	1	288925
1	3	1	1	1	54	400	1	1	290537
2	3	1	1	1	54	457	1	1	291933
4	4	1	1	-1	34	410	2	1	293748
2	4	0	0	-1	33	440	2	0	295224
3	4	1	1	-1	32	465	2	1	297069
3	4	0	0	1	53	307	2	1	298527
4	4	1	1	-1	32	600	2	1	300049
1	4	0	0	-1	33	546	1	1	301508
4	4	1	1	-1	32	428	1	0	303135
3	4	0	0	1	53	598	1	0	305046
2	3	1	1	1	52	582	1	1	306590
3	3	1	1	-1	34	479	2	1	307956
3	4	1	1	-1	34	340	2	1	309189
1	4	0	0	-1	33	742	1	1	311395
3	3	1	1	-1	32	532	2	1	313024
2	3	1	1	1	54	564	1	1	314649
2	1	0	0	-1	33	472	1	1	316050
3	1	0	0	1	51	498	2	1	317450
1	2	0	0	-1	31	584	1	1	319042
1	2	1	1	1	52	387	1	1	320513
3	4	1	1	-1	34	428	2	1	321795
4	4	0	0	1	53	420	1	0	323631
4	3	1	1	-1	32	463	2	1	325116
3	3	1	1	-1	34	460	2	1	326739
3	2	0	0	1	53	419	2	1	328517
4	2	1	1	-1	32	419	2	1	330279
1	2	0	0	-1	33	498	1	1	331747
4	2	1	1	-1	32	544	2	1	333801
3	1	0	0	1	53	408	2	1	335498
1	1	0	0	-1	31	398	1	1	337325
2	1	0	0	-1	31	591	1	1	338990
4	1	0	0	1	51	717	2	1	340833
2	3	1	1	1	52	595	1	1	342847
2	3	1	1	1	54	355	1	1	344486
3	3	1	1	-1	34	369	2	1	345795
3	3	1	1	-1	34	420	2	1	347365
2	1	0	0	-1	33	446	1	1	349066
1	1	0	0	-1	31	610	1	1	350905
1	3	1	1	1	52	459	1	1	352506
4	3	1	1	-1	34	490	2	1	354207
1	4	1	1	1	54	392	1	1	355577
2	4	0	0	-1	33	722	1	1	359932
2	3	1	1	1	52	536	1	1	361878
4	3	1	1	-1	34	562	2	1	363752
3	4	1	1	-1	34	573	2	1	365721
1	4	0	0	-1	33	368	1	1	367551
4	2	0	0	1	51	430	1	0	368884
3	2	1	1	-1	32	516	2	1	370206
1	3	1	1	1	54	559	1	1	371907
2	3	1	1	1	54	379	1	1	373111
2	3	1	1	1	54	395	1	1	374556
3	3	1	1	-1	34	394	2	1	376189
3	3	1	1	-1	34	427	2	1	377795
1	3	1	1	1	54	374	1	1	379623
3	2	0	0	1	53	556	2	1	381167
2	2	1	1	1	52	953	1	1	383565
4	4	1	1	-1	34	625	2	1	385235
4	4	0	0	1	53	369	2	1	386850
1	2	0	0	-1	31	349	1	1	388496
4	2	1	1	-1	32	506	2	1	390332
2	1	0	0	-1	33	399	1	1	391563
3	1	0	0	1	51	873	2	1	393243
3	2	0	0	1	51	347	2	1	394520
4	2	1	1	-1	32	366	1	0	395961
4	2	0	0	1	53	647	2	1	397437
2	2	1	1	1	52	437	1	1	398839
4	2	0	0	1	53	804	1	0	400590
4	2	1	1	-1	32	533	2	1	402574
3	1	0	0	1	53	371	1	0	404273
4	1	0	0	1	51	355	2	1	406045
4	1	0	0	1	51	334	2	1	407364
1	1	0	0	-1	31	445	1	1	408945
4	3	1	1	-1	32	509	2	1	410925
2	3	1	1	1	54	431	1	1	412482
3	2	0	0	1	53	491	2	1	413964
2	2	1	1	1	52	620	2	0	415591
4	2	0	0	1	53	426	2	1	416965
2	2	1	1	1	52	557	1	1	418908
3	1	0	0	1	53	520	2	1	420383
2	1	0	0	-1	31	476	1	1	422045
3	3	1	1	-1	32	480	2	1	423603
2	3	1	1	1	54	527	1	1	425136
3	2	0	0	1	53	358	2	1	426591
2	2	1	1	1	52	462	1	1	428441
3	2	0	0	1	53	400	2	1	429944
3	2	1	1	-1	32	401	2	1	431438
4	4	1	1	-1	34	604	2	1	433381
1	4	0	0	-1	33	419	1	1	434750
3	1	0	0	1	51	421	2	1	436159
2	1	0	0	-1	31	411	1	1	437427
3	4	1	1	-1	32	533	2	1	439080
3	4	0	0	1	53	352	2	1	442068
4	1	0	0	1	51	655	2	1	444170
2	1	0	0	-1	31	367	1	1	445448
4	1	0	0	1	51	394	2	1	446706
2	1	0	0	-1	31	396	1	1	448471
2	3	1	1	1	52	464	2	0	450168
3	3	1	1	-1	34	434	2	1	451535
4	4	1	1	-1	34	788	2	1	453738
2	4	0	0	-1	33	571	1	1	455460
2	4	1	1	1	52	382	1	1	457231
1	4	0	0	-1	33	558	1	1	458884
3	3	1	1	-1	32	570	2	1	460453
3	3	1	1	-1	34	541	2	1	462227
2	4	1	1	1	54	467	1	1	463606
3	4	0	0	1	53	814	2	1	465293
2	4	1	1	1	52	382	2	0	466884
2	4	0	0	-1	33	680	1	1	468575
3	3	1	1	-1	32	503	2	1	470034
4	3	1	1	-1	34	750	2	1	472020
3	2	0	0	1	53	717	2	1	473724
1	2	1	1	1	52	687	2	0	475473
2	4	1	1	1	54	421	1	1	476753
3	4	0	0	1	53	0	0	0	480265
3	3	1	1	-1	32	543	2	1	481707
4	3	1	1	-1	34	572	2	1	483284
3	4	1	1	-1	34	412	2	1	484520
4	4	0	0	1	53	574	2	1	486460
2	3	1	1	1	52	414	1	1	487778
1	3	1	1	1	54	660	2	0	489569
1	4	1	1	1	54	409	1	1	490980
3	4	0	0	1	53	544	2	1	492807
4	1	0	0	1	51	668	2	1	494414
4	1	0	0	1	51	338	2	1	495969
1	4	1	1	1	52	450	1	1	497424
4	4	0	0	1	53	562	2	1	499301
3	4	1	1	-1	32	383	1	0	501142
2	4	0	0	-1	33	878	1	1	503474
1	2	0	0	-1	31	565	1	1	505160
4	2	1	1	-1	32	561	2	1	506829
3	4	1	1	-1	34	479	2	1	508746
3	4	0	0	1	53	350	2	1	510103
2	1	0	0	-1	31	452	2	0	511530
4	1	0	0	1	51	669	2	1	513060
1	3	1	1	1	52	828	1	1	515328
1	3	1	1	1	54	675	1	1	517294
3	4	1	1	-1	34	511	2	1	518638
2	4	0	0	-1	33	579	1	1	520673
2	2	0	0	-1	31	440	1	1	522502
1	2	1	1	1	52	545	1	1	524468
1	4	1	1	1	54	429	1	1	526256
4	4	0	0	1	53	607	2	1	535955
1	4	1	1	1	52	431	1	1	537636
3	4	0	0	1	53	456	2	1	539110
3	2	0	0	1	51	574	2	1	541077
1	2	1	1	1	52	471	1	1	542711
2	4	1	1	1	54	444	1	1	544447
1	4	0	0	-1	33	527	1	1	546062
1	2	0	0	-1	31	295	1	1	547497
3	2	1	1	-1	32	420	2	1	549002
2	3	1	1	1	54	552	1	1	550369
1	3	1	1	1	54	378	1	1	552187
1	2	0	0	-1	33	358	1	1	553450
3	2	1	1	-1	32	552	2	1	555292
3	1	0	0	1	53	411	2	1	557020
4	1	0	0	1	51	376	2	1	558335
3	3	1	1	-1	32	607	2	1	559802
3	3	1	1	-1	34	347	2	1	561622
2	4	1	1	1	54	340	1	1	563086
3	4	0	0	1	53	414	2	1	564672
3	1	0	0	1	51	357	2	1	566302
2	1	0	0	-1	31	348	1	1	567670
3	1	0	0	1	51	472	2	1	569477
2	1	0	0	-1	31	383	1	1	570684
1	4	1	1	1	52	587	1	1	572740
4	4	0	0	1	53	607	2	1	574705
4	1	0	0	1	51	392	2	1	576244
3	1	0	0	1	51	372	2	1	577459
2	3	1	1	1	52	588	1	1	579524
3	3	1	1	-1	34	657	2	1	581245
2	4	1	1	1	54	475	1	1	583205
3	4	0	0	1	53	440	1	0	584882
2	2	0	0	-1	31	600	1	1	586958
3	2	1	1	-1	32	515	2	1	588296
2	1	0	0	-1	33	528	1	1	590237
3	1	0	0	1	51	391	2	1	591494
1	2	0	0	-1	31	496	1	1	593005
1	2	1	1	1	52	565	1	1	594857
2	1	0	0	-1	33	654	1	1	597019
1	1	0	0	-1	31	436	1	1	598842
4	1	0	0	1	51	426	2	1	600291
4	1	0	0	1	51	350	2	1	601500
2	2	0	0	-1	31	490	1	1	603299
3	2	1	1	-1	32	501	2	1	604892
4	4	1	1	-1	34	732	1	0	606678
3	4	0	0	1	53	363	2	1	608159
2	3	1	1	1	52	624	1	1	609756
4	3	1	1	-1	34	429	1	0	611651
3	3	1	1	-1	34	665	2	1	613234
1	3	1	1	1	54	584	1	1	614924
2	3	1	1	1	54	688	1	1	616970
1	3	1	1	1	54	479	1	1	626538
4	2	0	0	1	53	476	2	1	628431
4	2	1	1	-1	32	689	2	1	629966
3	3	1	1	-1	34	481	2	1	631700
2	3	1	1	1	54	398	1	1	633575
3	2	0	0	1	53	570	2	1	635301
3	2	1	1	-1	32	458	2	1	637125
2	1	0	0	-1	33	423	1	1	638706
3	1	0	0	1	51	667	2	1	640510
4	1	0	0	1	51	391	2	1	642143
1	1	0	0	-1	31	346	1	1	643730
1	1	0	0	-1	31	341	1	1	645150
2	1	0	0	-1	31	770	1	1	646920
4	1	0	0	1	51	311	2	1	648116
3	1	0	0	1	51	453	2	1	649652
3	2	0	0	1	51	346	2	1	650868
1	2	1	1	1	52	553	1	1	652644
3	3	1	1	-1	34	477	2	1	654493
4	3	1	1	-1	34	475	1	0	655985
4	4	1	1	-1	34	582	2	1	657478
1	4	0	0	-1	33	553	1	1	658980
3	1	0	0	1	51	463	2	1	660686
1	1	0	0	-1	31	619	1	1	662622
3	2	0	0	1	51	419	2	1	664469
3	2	1	1	-1	32	407	2	1	666367
1	3	1	1	1	54	516	1	1	668242
4	3	1	1	-1	34	406	2	1	669578
4	2	0	0	1	53	399	2	1	671151
1	2	1	1	1	52	479	1	1	673102
2	4	1	1	1	54	498	1	1	674831
4	4	0	0	1	53	391	1	0	676028
4	3	1	1	-1	32	576	2	1	677489
1	3	1	1	1	54	471	1	1	678959
1	2	0	0	-1	33	468	2	0	680431
4	2	1	1	-1	32	789	2	1	682691
2	3	1	1	1	54	507	1	1	684221
2	3	1	1	1	54	401	1	1	686125
4	1	0	0	1	53	579	2	1	687555
2	1	0	0	-1	31	846	1	1	689769
1	3	1	1	1	52	370	2	0	691346
1	3	1	1	1	54	515	1	1	693042
2	2	0	0	-1	33	567	1	1	694863
1	2	1	1	1	52	403	1	1	696630
1	1	0	0	-1	33	350	1	1	698410
4	1	0	0	1	51	618	2	1	700164
3	3	1	1	-1	32	610	2	1	702169
3	3	1	1	-1	34	446	2	1	703508
1	2	0	0	-1	33	524	1	1	705526
1	2	1	1	1	52	350	2	0	707310
4	3	1	1	-1	34	545	2	1	709276
3	3	1	1	-1	34	433	1	0	714139
3	3	1	1	-1	34	419	2	1	715791
2	3	1	1	1	54	404	1	1	717229
2	3	1	1	1	54	482	1	1	718629
3	3	1	1	-1	34	373	2	1	719815
4	4	1	1	-1	34	554	2	1	721369
3	4	0	0	1	53	500	2	1	723110
3	3	1	1	-1	32	431	2	1	724368
1	3	1	1	1	54	471	1	1	725811
2	4	1	1	1	54	768	1	1	727789
1	4	0	0	-1	33	677	1	1	729463
4	3	1	1	-1	32	552	2	1	731398
2	3	1	1	1	54	430	1	1	732836
2	4	1	1	1	54	372	1	1	734225
4	4	0	0	1	53	580	2	1	735711
2	4	1	1	1	52	521	1	1	737610
4	4	0	0	1	53	512	2	1	739384
3	2	0	0	1	51	375	2	1	740943
4	2	1	1	-1	32	524	2	1	742307
3	4	1	1	-1	34	463	2	1	744171
1	4	0	0	-1	33	519	2	0	745535
3	4	1	1	-1	32	531	2	1	747531
1	4	0	0	-1	33	580	1	1	749245
1	1	0	0	-1	31	482	1	1	751025
3	1	0	0	1	51	391	2	1	752530
1	4	1	1	1	52	582	1	1	753988
2	4	0	0	-1	33	599	1	1	755438
1	1	0	0	-1	31	750	1	1	757223
3	1	0	0	1	51	425	2	1	758829
2	1	0	0	-1	31	549	1	1	760394
1	1	0	0	-1	31	690	1	1	762529
4	3	1	1	-1	32	812	1	0	764504
3	3	1	1	-1	34	450	2	1	766424
3	4	1	1	-1	34	527	2	1	767809
4	4	0	0	1	53	379	2	1	769418
2	1	0	0	-1	31	543	1	1	771245
3	1	0	0	1	51	477	2	1	772750
2	1	0	0	-1	31	556	2	0	774422
1	1	0	0	-1	31	552	1	1	776276
2	2	0	0	-1	31	382	1	1	777914
1	2	1	1	1	52	594	1	1	779788
3	2	0	0	1	53	707	2	1	781656
1	2	1	1	1	52	415	2	0	783031
4	3	1	1	-1	34	574	2	1	784669
3	3	1	1	-1	34	738	2	1	786238
1	1	0	0	-1	33	640	1	1	787931
2	1	0	0	-1	31	611	1	1	789817
1	1	0	0	-1	31	497	1	1	791499
3	1	0	0	1	51	403	2	1	793148
3	1	0	0	1	51	597	2	1	794984
2	1	0	0	-1	31	448	1	1	799497
2	3	1	1	1	52	548	1	1	801120
3	3	1	1	-1	34	575	1	0	803084
4	3	1	1	-1	34	440	2	1	804400
3	3	1	1	-1	34	586	2	1	806426
2	1	0	0	-1	33	437	1	1	807944
4	1	0	0	1	51	347	2	1	809299
1	2	0	0	-1	31	452	1	1	811105
2	2	1	1	1	52	549	1	1	812943
3	2	0	0	1	53	391	2	1	814356
1	2	1	1	1	52	448	1	1	815871
2	2	0	0	-1	33	496	1	1	817733
1	2	1	1	1	52	375	2	0	819249
3	3	1	1	-1	34	380	1	0	820844
4	3	1	1	-1	34	682	2	1	822651
3	2	0	0	1	53	329	2	1	823865
1	2	1	1	1	52	573	1	1	825375
3	1	0	0	1	53	533	2	1	826917
4	1	0	0	1	51	556	2	1	828500
2	2	0	0	-1	31	411	1	1	830368
2	2	1	1	1	52	328	2	0	831674
4	4	1	1	-1	34	661	2	1	833364
2	4	0	0	-1	33	594	1	1	835257
1	2	0	0	-1	31	521	1	1	836715
2	2	1	1	1	52	537	1	1	838157
2	4	1	1	1	54	402	1	1	839388
3	4	0	0	1	53	492	2	1	840700
4	3	1	1	-1	32	476	2	1	842666
1	3	1	1	1	54	507	1	1	844317
1	1	0	0	-1	33	435	1	1	845869
2	1	0	0	-1	31	427	1	1	847326
3	4	1	1	-1	32	534	2	1	848818
3	4	0	0	1	53	353	2	1	850274
2	1	0	0	-1	31	396	1	1	852031
1	1	0	0	-1	31	357	1	1	853871
4	2	0	0	1	51	493	2	1	855656
4	2	1	1	-1	32	419	1	0	857285
2	4	1	1	1	54	471	1	1	858654
1	4	0	0	-1	33	545	1	1	860085
2	1	0	0	-1	31	621	1	1	862208
2	1	0	0	-1	31	381	1	1	864048
3	1	0	0	1	51	331	2	1	865768
3	1	0	0	1	51	304	2	1	867089
2	2	0	0	-1	31	436	1	1	868788
4	2	1	1	-1	32	362	1	0	870553
2	4	1	1	1	54	309	2	0	871726
2	4	0	0	-1	33	688	1	1	873627
3	3	1	1	-1	32	801	2	1	875899
1	3	1	1	1	54	522	1	1	877738
4	4	1	1	-1	34	431	2	1	879445
1	4	0	0	-1	33	432	2	0	884918
