# Supplementary material for: Frequency Band-Specific Electrical Brain Stimulation Modulates Cognitive Control Processes
Source: PLoS One. 2015 Sep 25;10(9):e0138984. doi: 10.1371/journal.pone.0138984 (PMC4583279; doi:10.1371/journal.pone.0138984)
Supplement: S2 File — This zip archive contains the necessary Matlab code, SPSS syntax, SPSS data and raw logfile data to perform the analyses described in the paper. EEG data and Matlab code to extract peak frequencies are available upon request (joramvandriel@gmail.com). (ZIP) [file pone.0138984.s002.zip › S2_File/rawdata/theta/pp02_simonA1_PRE-STIM_EEG.txt]

1	1	0	0	1	51	564	1	1	6696
4	1	0	0	-1	31	517	2	1	8662
3	4	1	1	1	52	540	2	1	10378
4	4	0	0	-1	33	369	2	1	12064
2	2	0	0	1	51	467	1	1	13694
3	2	1	1	1	52	372	2	1	15359
4	4	1	1	1	54	731	2	1	17211
4	4	0	0	-1	33	354	2	1	18732
2	1	0	0	1	51	376	1	1	20174
3	1	0	0	-1	31	566	2	1	21911
2	2	0	0	1	51	678	1	1	23654
3	2	1	1	1	52	418	2	1	24950
3	4	1	1	1	54	416	2	1	26766
2	4	0	0	1	53	420	2	0	28604
1	4	1	1	-1	32	451	1	1	30074
1	4	0	0	1	53	367	1	1	31375
2	2	0	0	1	51	759	1	1	33401
3	2	1	1	1	52	672	2	1	35327
1	4	1	1	-1	34	431	1	1	36922
4	4	0	0	-1	33	519	2	1	38585
1	1	0	0	1	51	664	1	1	40632
1	1	0	0	1	51	0	0	0	44311
2	1	0	0	1	51	0	0	0	47938
3	1	0	0	-1	31	447	2	1	49731
4	2	0	0	-1	31	483	2	1	51079
1	2	1	1	-1	32	0	0	0	54666
2	2	0	0	1	53	512	2	0	56204
2	2	1	1	-1	32	550	2	0	58014
4	1	0	0	-1	33	464	2	1	59328
4	1	0	0	-1	31	633	2	1	60936
1	1	0	0	1	51	0	0	0	64390
2	1	0	0	1	51	0	0	0	67948
1	2	0	0	1	51	0	0	0	71858
2	2	1	1	-1	32	322	2	0	73044
4	3	1	1	1	54	0	0	0	76970
3	3	1	1	1	54	471	2	1	78284
3	4	1	1	1	54	355	2	1	79526
2	4	0	0	1	53	268	2	0	81146
4	1	0	0	-1	31	417	2	1	82676
3	1	0	0	-1	31	535	2	1	84202
3	4	1	1	1	52	359	2	1	85410
2	4	0	0	1	53	0	0	0	88902
1	1	0	0	1	51	0	0	0	92825
1	1	0	0	1	51	0	0	0	96818
4	4	1	1	1	52	0	0	0	100489
4	4	0	0	-1	33	296	2	1	102191
1	4	1	1	-1	32	845	1	1	104303
3	4	0	0	-1	33	507	2	1	105627
1	1	0	0	1	51	392	1	1	107000
1	1	0	0	1	51	315	1	1	114369
3	4	1	1	1	52	583	2	1	116187
1	4	0	0	1	53	399	1	1	117509
3	4	1	1	1	52	425	2	1	119164
2	4	0	0	1	53	0	0	0	123094
3	1	0	0	-1	31	415	2	1	124723
4	1	0	0	-1	31	439	2	1	126648
3	3	1	1	1	52	0	0	0	130083
2	3	1	1	-1	34	0	0	0	133912
3	3	1	1	1	54	370	2	1	135732
1	3	1	1	-1	34	459	2	0	137247
1	1	0	0	1	53	540	2	0	139021
2	1	0	0	1	51	482	2	0	140863
1	1	0	0	1	51	0	0	0	144538
3	1	0	0	-1	31	621	2	1	146373
2	2	0	0	1	51	0	0	0	150293
3	2	1	1	1	52	578	2	1	151794
3	4	1	1	1	54	402	2	1	153315
1	4	0	0	1	53	0	0	0	156873
3	2	0	0	-1	31	538	2	1	158629
2	2	1	1	-1	32	0	0	0	162114
3	2	0	0	-1	33	499	2	1	163851
2	2	1	1	-1	32	0	0	0	167764
3	1	0	0	-1	33	0	0	0	171198
1	1	0	0	1	51	0	0	0	174983
3	4	1	1	1	52	436	2	1	176345
4	4	0	0	-1	33	768	2	1	178228
1	3	1	1	-1	32	0	0	0	181927
1	3	1	1	-1	34	492	2	0	183745
3	2	0	0	-1	33	552	2	1	185208
4	2	1	1	1	52	495	2	1	187141
3	3	1	1	1	54	374	2	1	188892
1	3	1	1	-1	34	0	0	0	192274
1	4	1	1	-1	34	0	0	0	195705
4	4	0	0	-1	33	467	2	1	197058
2	1	0	0	1	51	450	2	0	198572
1	1	0	0	1	51	0	0	0	202183
2	3	1	1	-1	32	0	0	0	206056
2	3	1	1	-1	34	0	0	0	209764
1	1	0	0	1	53	0	0	0	213689
2	1	0	0	1	51	0	0	0	217239
2	3	1	1	-1	32	0	0	0	220648
3	3	1	1	1	54	733	2	1	222506
4	2	0	0	-1	33	0	0	0	226168
4	2	1	1	1	52	0	0	0	229748
1	4	1	1	-1	34	0	0	0	233690
3	4	0	0	-1	33	496	2	1	235565
2	1	0	0	1	51	769	1	1	237387
2	1	0	0	1	51	572	1	1	239373
4	1	0	0	-1	31	622	1	0	241309
1	1	0	0	1	51	581	1	1	246858
3	1	0	0	-1	31	725	2	1	248467
4	1	0	0	-1	31	752	2	1	250472
2	3	1	1	-1	32	709	1	1	252562
2	3	1	1	-1	34	698	1	1	254067
3	4	1	1	1	54	447	2	1	255978
1	4	0	0	1	53	538	1	1	257452
4	3	1	1	1	52	497	2	1	258840
1	3	1	1	-1	34	459	1	1	260342
3	3	1	1	1	54	479	2	1	261775
2	3	1	1	-1	34	732	1	1	263370
3	1	0	0	-1	33	642	2	1	265264
4	1	0	0	-1	31	499	2	1	267240
2	2	0	0	1	51	605	1	1	269011
2	2	1	1	-1	32	430	1	1	270568
4	2	0	0	-1	33	759	1	0	272353
1	2	1	1	-1	32	593	2	0	274444
1	4	1	1	-1	34	631	1	1	276230
3	4	0	0	-1	33	582	2	1	278087
4	1	0	0	-1	31	752	2	1	279838
2	1	0	0	1	51	622	1	1	281796
3	3	1	1	1	52	600	2	1	283827
4	3	1	1	1	54	756	2	1	285951
3	3	1	1	1	54	821	2	1	287738
2	3	1	1	-1	34	551	1	1	289692
1	1	0	0	1	53	909	1	1	291950
3	1	0	0	-1	31	817	2	1	294038
4	2	0	0	-1	31	782	2	1	295954
1	2	1	1	-1	32	697	1	1	298056
4	2	0	0	-1	33	562	2	1	299953
4	2	1	1	1	52	566	2	1	301736
3	4	1	1	1	54	633	2	1	303743
1	4	0	0	1	53	577	1	1	305244
3	2	0	0	-1	31	595	2	1	307223
4	2	1	1	1	52	673	2	1	308713
1	1	0	0	1	53	687	1	1	310259
1	1	0	0	1	51	548	1	1	312209
4	3	1	1	1	52	448	2	1	313684
3	3	1	1	1	54	459	2	1	315632
2	4	1	1	-1	34	459	1	1	317392
3	4	0	0	-1	33	492	2	1	318970
1	2	0	0	1	51	357	1	1	320176
1	2	1	1	-1	32	479	1	1	321567
3	1	0	0	-1	33	546	2	1	323254
2	1	0	0	1	51	440	1	1	325184
2	1	0	0	1	51	431	1	1	327102
1	1	0	0	1	51	537	1	1	329058
2	4	1	1	-1	32	661	1	1	330932
1	4	0	0	1	53	493	1	1	332520
4	4	1	1	1	52	514	1	0	333931
1	4	0	0	1	53	599	1	1	339454
3	2	0	0	-1	31	455	2	1	341081
2	2	1	1	-1	32	524	1	1	342965
4	2	0	0	-1	33	512	1	0	344768
4	2	1	1	1	52	754	2	1	346447
3	2	0	0	-1	33	601	2	1	348474
2	2	1	1	-1	32	632	1	1	350067
2	2	0	0	1	53	681	1	1	351834
3	2	1	1	1	52	506	2	1	353378
4	1	0	0	-1	33	791	2	1	355397
3	1	0	0	-1	31	501	2	1	357301
2	4	1	1	-1	32	667	1	1	358959
3	4	0	0	-1	33	457	2	1	360715
1	3	1	1	-1	32	413	1	1	362174
2	3	1	1	-1	34	504	1	1	363790
2	3	1	1	-1	34	382	1	1	365165
4	3	1	1	1	54	417	2	1	366424
3	4	1	1	1	54	380	2	1	368268
4	4	0	0	-1	33	462	1	0	370201
1	3	1	1	-1	32	447	1	1	371477
4	3	1	1	1	54	451	2	1	373381
4	4	1	1	1	54	402	2	1	374833
2	4	0	0	1	53	784	2	0	376733
1	3	1	1	-1	32	640	1	1	378495
1	3	1	1	-1	34	444	1	1	380185
4	4	1	1	1	54	532	2	1	381878
1	4	0	0	1	53	625	2	0	383592
1	4	1	1	-1	32	445	1	1	385500
3	4	0	0	-1	33	481	2	1	387088
3	2	0	0	-1	31	626	2	1	388556
2	2	1	1	-1	32	975	1	1	390403
3	4	1	1	1	54	422	2	1	391915
2	4	0	0	1	53	430	2	0	393828
2	4	1	1	-1	32	280	1	1	395439
4	4	0	0	-1	33	548	2	1	396868
2	1	0	0	1	51	542	1	1	398289
3	1	0	0	-1	31	708	2	1	399908
1	1	0	0	1	51	399	1	1	401330
2	1	0	0	1	51	853	1	1	403002
1	4	1	1	-1	32	645	1	1	404725
4	4	0	0	-1	33	636	1	0	406357
4	4	1	1	1	52	505	2	1	408024
3	4	0	0	-1	33	540	2	1	409612
1	2	0	0	1	51	741	1	1	411315
4	2	1	1	1	52	551	2	1	412960
1	4	1	1	-1	34	529	1	1	414713
4	4	0	0	-1	33	884	2	1	416852
1	4	1	1	-1	32	435	1	1	418669
4	4	0	0	-1	33	466	2	1	419975
1	2	0	0	1	51	736	1	1	421538
3	2	1	1	1	52	651	2	1	427599
2	4	1	1	-1	34	0	0	0	431217
3	4	0	0	-1	33	504	2	1	432870
1	2	0	0	1	51	622	1	1	434461
4	2	1	1	1	52	523	2	1	435919
2	2	0	0	1	53	505	1	1	437672
3	2	1	1	1	52	562	2	1	439699
4	4	1	1	1	54	228	1	0	441354
1	4	0	0	1	53	512	1	1	443110
4	4	1	1	1	52	632	2	1	445131
3	4	0	0	-1	33	697	2	1	447024
4	2	0	0	-1	31	636	1	0	448655
1	2	1	1	-1	32	607	1	1	450477
2	2	0	0	1	53	436	2	0	452397
3	2	1	1	1	52	552	2	1	453984
1	1	0	0	1	53	669	1	1	455935
2	1	0	0	1	51	643	2	0	457726
1	4	1	1	-1	32	628	1	1	459368
3	4	0	0	-1	33	476	2	1	461077
1	3	1	1	-1	32	525	1	1	462710
2	3	1	1	-1	34	749	1	1	464536
1	1	0	0	1	53	644	1	1	466307
2	1	0	0	1	51	541	1	1	467735
4	4	1	1	1	52	876	2	1	469839
2	4	0	0	1	53	470	1	1	471502
2	1	0	0	1	51	445	1	1	473275
3	1	0	0	-1	31	688	2	1	475460
3	2	0	0	-1	31	352	2	1	477075
2	2	1	1	-1	32	469	1	1	478414
4	3	1	1	1	54	479	2	1	480190
3	3	1	1	1	54	392	2	1	481956
1	3	1	1	-1	34	712	2	0	484027
1	3	1	1	-1	34	440	1	1	485836
4	4	1	1	1	54	710	2	1	487520
4	4	0	0	-1	33	541	1	0	489303
1	4	1	1	-1	32	547	1	1	490867
3	4	0	0	-1	33	478	2	1	492635
2	1	0	0	1	51	443	1	1	493997
2	1	0	0	1	51	652	1	1	495881
1	3	1	1	-1	32	523	1	1	497236
4	3	1	1	1	54	584	2	1	498775
4	2	0	0	-1	33	736	2	1	500644
1	2	1	1	-1	32	495	1	1	502518
3	3	1	1	1	54	423	2	1	504255
2	3	1	1	-1	34	579	1	1	506229
1	1	0	0	1	53	694	1	1	508043
1	1	0	0	1	51	569	1	1	509773
2	3	1	1	-1	32	493	2	0	511331
2	3	1	1	-1	34	507	1	1	513088
4	3	1	1	1	54	474	2	1	514894
3	3	1	1	1	54	338	2	1	523650
2	1	0	0	1	53	527	1	1	525055
4	1	0	0	-1	31	430	2	1	526899
2	2	0	0	1	51	455	1	1	528392
4	2	1	1	1	52	487	2	1	530250
3	3	1	1	1	54	690	2	1	532051
2	3	1	1	-1	34	686	1	1	533892
1	3	1	1	-1	34	543	1	1	535744
3	3	1	1	1	54	500	2	1	537638
4	2	0	0	-1	33	500	2	1	539423
3	2	1	1	1	52	590	2	1	541372
3	2	0	0	-1	33	749	2	1	543215
4	2	1	1	1	52	472	2	1	545089
3	3	1	1	1	54	625	2	1	546937
1	3	1	1	-1	34	427	1	1	548603
3	4	1	1	1	54	557	2	1	550311
4	4	0	0	-1	33	410	2	1	551979
4	3	1	1	1	52	440	2	1	553447
1	3	1	1	-1	34	584	1	1	555276
3	4	1	1	1	54	422	2	1	556684
2	4	0	0	1	53	455	1	1	558473
1	4	1	1	-1	32	716	1	1	560282
2	4	0	0	1	53	576	2	0	562320
1	3	1	1	-1	32	433	1	1	563849
2	3	1	1	-1	34	0	0	0	567827
4	3	1	1	1	54	582	2	1	569414
3	3	1	1	1	54	355	2	1	571266
4	2	0	0	-1	33	563	2	1	572712
2	2	1	1	-1	32	427	2	0	574022
2	2	0	0	1	53	312	1	1	575273
3	2	1	1	1	52	487	2	1	576626
2	4	1	1	-1	34	381	1	1	577984
4	4	0	0	-1	33	333	1	0	579491
3	4	1	1	1	52	359	2	1	581180
1	4	0	0	1	53	495	1	1	582782
3	2	0	0	-1	31	364	2	1	584502
2	2	1	1	-1	32	502	1	1	586178
1	4	1	1	-1	34	486	2	0	587656
4	4	0	0	-1	33	823	2	1	589371
3	1	0	0	-1	31	610	2	1	591073
4	1	0	0	-1	31	456	1	0	592893
1	4	1	1	-1	32	514	1	1	594383
4	4	0	0	-1	33	443	2	1	595708
1	4	1	1	-1	32	325	2	0	597199
1	4	0	0	1	53	418	2	0	598643
3	4	1	1	1	52	490	2	1	600538
1	4	0	0	1	53	436	1	1	602336
4	3	1	1	1	52	372	2	1	603952
2	3	1	1	-1	34	926	1	1	606038
3	4	1	1	1	54	401	2	1	607374
1	4	0	0	1	53	499	1	1	613469
3	3	1	1	1	52	672	2	1	615246
2	3	1	1	-1	34	534	1	1	616605
2	1	0	0	1	53	775	1	1	618539
3	1	0	0	-1	31	443	2	1	620360
1	1	0	0	1	51	408	1	1	622131
3	1	0	0	-1	31	595	2	1	623687
2	1	0	0	1	51	584	1	1	625416
2	1	0	0	1	51	369	1	1	626699
1	3	1	1	-1	32	468	1	1	628339
4	3	1	1	1	54	337	2	1	630098
4	1	0	0	-1	33	332	2	1	631515
2	1	0	0	1	51	381	1	1	632894
2	1	0	0	1	51	458	2	0	634800
1	1	0	0	1	51	341	1	1	636350
3	3	1	1	1	52	328	2	1	637732
1	3	1	1	-1	34	470	1	1	639216
4	4	1	1	1	54	628	2	1	640915
2	4	0	0	1	53	485	1	1	642479
3	2	0	0	-1	31	436	2	1	643936
1	2	1	1	-1	32	391	2	0	645326
4	3	1	1	1	54	409	1	0	647241
3	3	1	1	1	54	423	2	1	648710
4	3	1	1	1	54	454	2	1	650468
3	3	1	1	1	54	540	2	1	652442
2	2	0	0	1	53	547	1	1	654421
2	2	1	1	-1	32	323	2	0	656099
3	3	1	1	1	54	205	1	0	657511
3	3	1	1	1	54	991	2	1	659337
1	1	0	0	1	53	778	1	1	661621
4	1	0	0	-1	31	508	2	1	663489
3	3	1	1	1	52	430	2	1	664764
1	3	1	1	-1	34	450	1	1	666410
4	1	0	0	-1	33	427	2	1	668147
3	1	0	0	-1	31	292	2	1	669584
2	3	1	1	-1	32	431	2	0	671096
1	3	1	1	-1	34	409	1	1	672451
3	2	0	0	-1	33	514	2	1	674160
2	2	1	1	-1	32	616	1	1	675696
4	3	1	1	1	54	492	2	1	677206
4	3	1	1	1	54	553	2	1	679186
2	1	0	0	1	53	400	2	0	680542
1	1	0	0	1	51	465	1	1	681919
4	2	0	0	-1	31	712	2	1	683967
4	2	1	1	1	52	521	2	1	685908
1	1	0	0	1	53	533	1	1	687350
2	1	0	0	1	51	424	2	0	688888
1	3	1	1	-1	32	388	1	1	690753
3	3	1	1	1	54	462	2	1	692624
1	1	0	0	1	53	697	1	1	694784
1	1	0	0	1	51	485	1	1	701067
3	1	0	0	-1	31	427	2	1	702556
4	1	0	0	-1	31	752	1	0	704530
4	2	0	0	-1	31	465	2	1	706349
1	2	1	1	-1	32	415	1	1	708229
3	4	1	1	1	54	342	2	1	709523
1	4	0	0	1	53	506	1	1	711280
2	3	1	1	-1	32	493	2	0	713010
1	3	1	1	-1	34	452	1	1	714525
1	2	0	0	1	53	474	1	1	716207
2	2	1	1	-1	32	409	2	0	718112
4	3	1	1	1	54	623	2	1	719884
1	3	1	1	-1	34	431	1	1	721263
4	3	1	1	1	54	572	2	1	722709
1	3	1	1	-1	34	367	1	1	724089
2	2	0	0	1	53	318	1	1	725225
3	2	1	1	1	52	476	2	1	726814
2	4	1	1	-1	34	304	1	1	728483
4	4	0	0	-1	33	537	2	1	730136
4	3	1	1	1	52	379	2	1	731799
2	3	1	1	-1	34	310	2	0	733107
3	4	1	1	1	54	558	2	1	735052
1	4	0	0	1	53	482	1	1	736508
1	1	0	0	1	51	366	2	0	737695
3	1	0	0	-1	31	524	2	1	739058
3	1	0	0	-1	31	331	2	1	740850
1	1	0	0	1	51	300	1	1	742058
4	3	1	1	1	52	501	2	1	743504
2	3	1	1	-1	34	533	1	1	744880
2	4	1	1	-1	34	474	1	1	746185
4	4	0	0	-1	33	738	2	1	747975
4	2	0	0	-1	31	766	2	1	749908
2	2	1	1	-1	32	540	2	0	751287
3	4	1	1	1	54	863	2	1	753181
4	4	0	0	-1	33	603	2	1	754777
3	3	1	1	1	52	682	2	1	756362
4	3	1	1	1	54	0	0	0	760045
4	2	0	0	-1	33	412	2	1	761735
2	2	1	1	-1	32	421	1	1	763196
2	2	0	0	1	53	409	1	1	764901
3	2	1	1	1	52	432	2	1	766484
4	2	0	0	-1	33	642	2	1	768413
2	2	1	1	-1	32	776	1	1	770071
1	2	0	0	1	53	522	1	1	771966
4	2	1	1	1	52	433	2	1	773593
4	2	0	0	-1	33	464	2	1	775514
1	2	1	1	-1	32	487	1	1	776979
4	1	0	0	-1	33	465	2	1	778859
4	1	0	0	-1	31	390	2	1	780583
1	3	1	1	-1	32	667	1	1	782117
4	3	1	1	1	54	471	2	1	785890
2	3	1	1	-1	34	490	1	1	787568
1	3	1	1	-1	34	968	1	1	789792
2	3	1	1	-1	34	639	1	1	791374
4	3	1	1	1	54	457	2	1	793145
4	3	1	1	1	54	441	2	1	794621
1	3	1	1	-1	34	499	1	1	796072
4	3	1	1	1	54	362	2	1	797585
4	3	1	1	1	54	385	2	1	799040
3	1	0	0	-1	33	417	1	0	800379
3	1	0	0	-1	31	578	2	1	802398
1	3	1	1	-1	32	429	1	1	804040
3	3	1	1	1	54	384	2	1	805429
3	3	1	1	1	54	412	2	1	806751
2	3	1	1	-1	34	362	1	1	808279
1	1	0	0	1	53	527	1	1	809787
4	1	0	0	-1	31	527	2	1	811394
3	2	0	0	-1	31	466	2	1	813295
3	2	1	1	1	52	399	2	1	814917
2	3	1	1	-1	34	480	1	1	816366
1	3	1	1	-1	34	563	2	0	817815
4	1	0	0	-1	33	418	1	0	819357
2	1	0	0	1	51	379	1	1	820758
3	4	1	1	1	52	475	2	1	822605
4	4	0	0	-1	33	560	2	1	824281
2	3	1	1	-1	32	611	1	1	825965
3	3	1	1	1	54	630	2	1	827874
4	2	0	0	-1	33	592	2	1	829760
4	2	1	1	1	52	335	2	1	830998
2	2	0	0	1	53	0	0	0	834429
4	2	1	1	1	52	588	2	1	836380
4	2	0	0	-1	33	417	2	1	838181
1	2	1	1	-1	32	394	1	1	839692
2	1	0	0	1	53	373	2	0	841376
4	1	0	0	-1	31	517	2	1	843110
1	2	0	0	1	51	855	1	1	845156
4	2	1	1	1	52	477	2	1	846959
3	1	0	0	-1	33	575	2	1	848454
3	1	0	0	-1	31	455	2	1	850076
2	2	0	0	1	51	467	1	1	851943
4	2	1	1	1	52	396	1	0	853789
4	4	1	1	1	54	507	2	1	855221
1	4	0	0	1	53	549	1	1	856812
1	2	0	0	1	51	366	1	1	858065
4	2	1	1	1	52	544	2	1	859639
4	4	1	1	1	54	338	2	1	860960
3	4	0	0	-1	33	461	1	0	862886
2	2	0	0	1	51	580	1	1	864650
1	2	1	1	-1	32	482	1	1	866017
3	2	0	0	-1	33	497	2	1	868010
1	2	1	1	-1	32	500	1	1	875974
2	3	1	1	-1	34	623	1	1	877443
4	3	1	1	1	54	535	1	0	878795
2	3	1	1	-1	34	539	1	1	880321
2	3	1	1	-1	34	440	1	1	881930
3	1	0	0	-1	33	414	2	1	883739
2	1	0	0	1	51	561	1	1	885381
3	2	0	0	-1	31	681	2	1	887153
3	2	1	1	1	52	500	2	1	889048
2	1	0	0	1	53	391	1	1	890396
4	1	0	0	-1	31	479	2	1	891899
2	4	1	1	-1	32	499	2	0	893555
4	4	0	0	-1	33	588	2	1	895609
1	3	1	1	-1	32	496	1	1	897526
4	3	1	1	1	54	482	2	1	899511
3	4	1	1	1	54	529	2	1	901217
2	4	0	0	1	53	568	1	1	902796
3	3	1	1	1	52	611	2	1	904849
3	3	1	1	1	54	353	2	1	906465
1	1	0	0	1	53	398	1	1	907752
2	1	0	0	1	51	431	2	0	909067
1	4	1	1	-1	32	413	1	1	910530
2	4	0	0	1	53	366	2	0	911954
4	2	0	0	-1	31	366	1	0	913598
3	2	1	1	1	52	578	2	1	915179
4	2	0	0	-1	33	457	2	1	916710
2	2	1	1	-1	32	0	0	0	920316
3	2	0	0	-1	33	695	2	1	922300
2	2	1	1	-1	32	428	1	1	923826
2	1	0	0	1	53	896	1	1	925653
4	1	0	0	-1	31	499	2	1	926982
1	4	1	1	-1	32	604	1	1	929072
4	4	0	0	-1	33	573	2	1	930491
4	1	0	0	-1	31	906	2	1	932419
2	1	0	0	1	51	552	1	1	934255
4	3	1	1	1	52	515	2	1	936233
4	3	1	1	1	54	538	2	1	938237
2	1	0	0	1	53	514	1	1	939726
1	1	0	0	1	51	522	2	0	941736
3	3	1	1	1	52	541	2	1	943374
3	3	1	1	1	54	444	2	1	944755
2	1	0	0	1	53	662	1	1	946514
4	1	0	0	-1	31	517	2	1	948493
1	2	0	0	1	51	273	1	1	949862
3	2	1	1	1	52	440	2	1	951464
2	3	1	1	-1	34	434	1	1	952927
1	3	1	1	-1	34	436	1	1	954178
4	1	0	0	-1	33	480	2	1	955506
3	1	0	0	-1	31	403	2	1	956922
2	1	0	0	1	51	467	2	0	958867
1	1	0	0	1	51	328	1	1	968818
