# Supplementary material for: Frequency Band-Specific Electrical Brain Stimulation Modulates Cognitive Control Processes
Source: PLoS One. 2015 Sep 25;10(9):e0138984. doi: 10.1371/journal.pone.0138984 (PMC4583279; doi:10.1371/journal.pone.0138984)
Supplement: S2 File — This zip archive contains the necessary Matlab code, SPSS syntax, SPSS data and raw logfile data to perform the analyses described in the paper. EEG data and Matlab code to extract peak frequencies are available upon request (joramvandriel@gmail.com). (ZIP) [file pone.0138984.s002.zip › S2_File/rawdata/theta/pp02_simonB1_STIM.txt]

3	4	1	1	1	52	480	2	1	12288
1	4	0	0	1	53	507	2	0	13618
3	3	1	1	1	52	370	2	1	14907
4	3	1	1	1	54	722	2	1	16499
1	2	0	0	1	53	455	1	1	17873
3	2	1	1	1	52	412	2	1	19389
4	4	1	1	1	54	620	2	1	21372
3	4	0	0	-1	33	451	2	1	23061
2	1	0	0	1	51	525	1	1	25059
2	1	0	0	1	51	363	2	0	26616
1	1	0	0	1	51	429	1	1	28000
3	1	0	0	-1	31	422	2	1	29636
1	3	1	1	-1	32	634	1	1	31506
4	3	1	1	1	54	415	2	1	33304
4	2	0	0	-1	33	365	2	1	34992
3	2	1	1	1	52	495	2	1	36635
2	3	1	1	-1	34	744	1	1	38213
4	3	1	1	1	54	421	2	1	39727
3	2	0	0	-1	33	504	2	1	41158
2	2	1	1	-1	32	511	2	0	42608
4	2	0	0	-1	33	439	1	0	43868
4	2	1	1	1	52	363	2	1	45517
3	3	1	1	1	54	513	2	1	47365
3	3	1	1	1	54	823	2	1	49660
1	1	0	0	1	53	440	1	1	51571
2	1	0	0	1	51	458	2	0	53272
1	1	0	0	1	51	402	1	1	54836
4	1	0	0	-1	31	473	2	1	56811
4	3	1	1	1	52	556	2	1	58811
2	3	1	1	-1	34	403	2	0	60449
4	4	1	1	1	54	612	2	1	62253
3	4	0	0	-1	33	559	2	1	63862
3	1	0	0	-1	31	553	2	1	65740
4	1	0	0	-1	31	629	2	1	67455
3	4	1	1	1	52	530	2	1	69485
3	4	0	0	-1	33	432	2	1	71415
4	3	1	1	1	52	555	2	1	73083
3	3	1	1	1	54	582	2	1	75024
4	3	1	1	1	54	441	2	1	76483
2	3	1	1	-1	34	693	1	1	78363
4	2	0	0	-1	33	452	2	1	79932
4	2	1	1	1	52	380	2	1	81466
2	2	0	0	1	53	553	2	0	83322
3	2	1	1	1	52	549	2	1	84992
4	3	1	1	1	54	344	2	1	86571
4	3	1	1	1	54	552	2	1	88397
2	4	1	1	-1	34	652	1	1	90056
3	4	0	0	-1	33	540	2	1	91960
4	2	0	0	-1	31	445	2	1	93498
1	2	1	1	-1	32	680	1	1	98642
2	1	0	0	1	53	618	1	1	100265
3	1	0	0	-1	31	465	2	1	101692
2	3	1	1	-1	32	703	1	1	103411
1	3	1	1	-1	34	587	2	0	105212
3	2	0	0	-1	33	584	2	1	106649
4	2	1	1	1	52	568	2	1	108166
1	3	1	1	-1	34	555	1	1	110160
4	3	1	1	1	54	460	2	1	111853
2	3	1	1	-1	34	598	1	1	113657
1	3	1	1	-1	34	473	1	1	115220
4	3	1	1	1	54	460	2	1	117010
2	3	1	1	-1	34	518	1	1	119013
4	3	1	1	1	54	320	2	1	120466
2	3	1	1	-1	34	719	1	1	122075
2	3	1	1	-1	34	651	1	1	124108
3	3	1	1	1	54	421	2	1	125633
1	1	0	0	1	53	595	2	0	127552
3	1	0	0	-1	31	546	1	0	128993
2	2	0	0	1	51	480	1	1	130432
1	2	1	1	-1	32	629	1	1	132499
3	1	0	0	-1	33	590	2	1	133921
1	1	0	0	1	51	716	1	1	135910
4	1	0	0	-1	31	789	2	1	137847
3	1	0	0	-1	31	552	2	1	139874
1	2	0	0	1	51	552	1	1	141233
2	2	1	1	-1	32	536	2	0	143080
3	2	0	0	-1	33	483	2	1	144410
3	2	1	1	1	52	479	2	1	146258
2	1	0	0	1	53	768	1	1	147934
4	1	0	0	-1	31	568	2	1	149342
3	4	1	1	1	52	620	2	1	151351
3	4	0	0	-1	33	702	1	0	153054
2	2	0	0	1	51	769	1	1	155022
2	2	1	1	-1	32	822	1	1	156681
3	4	1	1	1	54	565	2	1	158056
1	4	0	0	1	53	545	1	1	159853
2	4	1	1	-1	32	470	2	0	161434
2	4	0	0	1	53	479	1	1	163348
4	3	1	1	1	52	977	2	1	165656
4	3	1	1	1	54	581	2	1	167446
1	4	1	1	-1	34	560	1	1	168881
3	4	0	0	-1	33	717	2	1	170629
3	1	0	0	-1	31	362	2	1	172000
4	1	0	0	-1	31	489	2	1	173670
1	4	1	1	-1	32	536	1	1	175626
4	4	0	0	-1	33	353	2	1	177253
4	3	1	1	1	52	424	2	1	179156
1	3	1	1	-1	34	479	1	1	180719
3	4	1	1	1	54	454	2	1	182032
3	4	0	0	-1	33	746	2	1	185919
2	3	1	1	-1	32	573	2	0	187935
2	3	1	1	-1	34	555	1	1	189983
4	3	1	1	1	54	432	2	1	191235
4	3	1	1	1	54	649	2	1	193293
1	1	0	0	1	53	607	1	1	195171
2	1	0	0	1	51	488	2	0	197013
3	2	0	0	-1	31	526	2	1	198948
3	2	1	1	1	52	779	2	1	200669
2	2	0	0	1	53	549	1	1	202443
4	2	1	1	1	52	461	2	1	204216
4	1	0	0	-1	33	435	2	1	205817
1	1	0	0	1	51	598	1	1	207634
3	3	1	1	1	52	479	2	1	209300
4	3	1	1	1	54	511	2	1	211268
1	2	0	0	1	53	703	1	1	213053
2	2	1	1	-1	32	605	2	0	214755
1	2	0	0	1	53	704	1	1	216433
4	2	1	1	1	52	556	2	1	218173
3	2	0	0	-1	33	680	2	1	220174
3	2	1	1	1	52	429	2	1	222003
2	2	0	0	1	53	0	0	0	225531
1	2	1	1	-1	32	679	1	1	227579
2	1	0	0	1	53	458	1	1	229471
1	1	0	0	1	51	427	2	0	231274
4	4	1	1	1	52	557	2	1	232899
3	4	0	0	-1	33	577	2	1	234837
3	3	1	1	1	52	665	2	1	236855
4	3	1	1	1	54	648	2	1	238344
3	4	1	1	1	54	499	2	1	240187
3	4	0	0	-1	33	513	2	1	241526
1	1	0	0	1	51	487	1	1	243161
2	1	0	0	1	51	542	1	1	244817
3	3	1	1	1	52	449	2	1	246326
4	3	1	1	1	54	448	2	1	247709
2	2	0	0	1	53	524	1	1	249615
1	2	1	1	-1	32	357	1	1	251023
1	4	1	1	-1	34	379	1	1	252904
4	4	0	0	-1	33	469	2	1	254658
1	1	0	0	1	51	478	1	1	256384
3	1	0	0	-1	31	463	2	1	258190
3	1	0	0	-1	31	318	2	1	259651
2	1	0	0	1	51	395	1	1	261042
3	1	0	0	-1	31	399	2	1	262290
3	1	0	0	-1	31	423	2	1	263769
2	1	0	0	1	51	332	1	1	265259
1	1	0	0	1	51	284	1	1	266692
2	2	0	0	1	51	285	1	1	268133
3	2	1	1	1	52	225	1	0	269295
3	1	0	0	-1	33	412	2	1	271173
2	1	0	0	1	51	749	1	1	280467
4	2	0	0	-1	31	0	0	0	284407
4	2	1	1	1	52	0	0	0	288317
3	4	1	1	1	54	609	2	1	290214
1	4	0	0	1	53	443	1	1	291646
1	2	0	0	1	51	377	1	1	293519
4	2	1	1	1	52	592	2	1	295445
3	4	1	1	1	54	432	2	1	297249
1	4	0	0	1	53	524	1	1	298684
2	1	0	0	1	51	548	1	1	300636
4	1	0	0	-1	31	419	2	1	302123
2	3	1	1	-1	32	536	1	1	303824
4	3	1	1	1	54	385	2	1	305224
1	3	1	1	-1	34	472	1	1	306968
1	3	1	1	-1	34	440	1	1	308373
4	1	0	0	-1	33	468	2	1	309680
4	1	0	0	-1	31	651	2	1	311720
2	2	0	0	1	51	668	2	0	313752
2	2	1	1	-1	32	649	1	1	315856
3	1	0	0	-1	33	785	2	1	317864
2	1	0	0	1	51	598	1	1	319897
2	4	1	1	-1	32	524	1	1	321899
1	4	0	0	1	53	674	1	1	323579
1	4	1	1	-1	32	489	1	1	325113
4	4	0	0	-1	33	540	2	1	327124
2	3	1	1	-1	32	630	1	1	328585
2	3	1	1	-1	34	658	1	1	330156
1	2	0	0	1	53	617	1	1	331744
2	2	1	1	-1	32	699	1	1	333299
4	1	0	0	-1	33	526	2	1	334952
3	1	0	0	-1	31	516	1	0	336751
4	1	0	0	-1	31	586	1	0	338531
1	1	0	0	1	51	570	1	1	340147
1	4	1	1	-1	32	449	1	1	341743
4	4	0	0	-1	33	380	1	0	343221
2	4	1	1	-1	32	483	1	1	344824
3	4	0	0	-1	33	556	2	1	346552
3	4	1	1	1	52	394	2	1	348198
4	4	0	0	-1	33	502	2	1	349864
1	1	0	0	1	51	447	2	0	351336
2	1	0	0	1	51	745	2	0	353149
3	1	0	0	-1	31	673	2	1	354909
4	1	0	0	-1	31	667	2	1	356879
1	4	1	1	-1	32	438	1	1	358680
1	4	0	0	1	53	317	1	1	359980
3	3	1	1	1	52	504	2	1	361375
2	3	1	1	-1	34	529	2	0	362926
4	1	0	0	-1	33	462	1	0	364274
4	1	0	0	-1	31	453	2	1	366117
1	3	1	1	-1	32	519	1	1	367542
1	3	1	1	-1	34	573	1	1	371034
4	2	0	0	-1	33	563	2	1	372825
1	2	1	1	-1	32	467	1	1	374372
1	4	1	1	-1	34	379	1	1	376207
2	4	0	0	1	53	602	2	0	378131
3	4	1	1	1	52	0	0	0	381872
2	4	0	0	1	53	672	1	1	383960
2	4	1	1	-1	32	695	1	1	385524
4	4	0	0	-1	33	577	2	1	387153
3	3	1	1	1	52	430	2	1	388903
3	3	1	1	1	54	334	2	1	390207
2	3	1	1	-1	34	497	1	1	392134
1	3	1	1	-1	34	365	1	1	393962
4	2	0	0	-1	33	507	2	1	395676
2	2	1	1	-1	32	552	1	1	397392
4	2	0	0	-1	33	780	2	1	399387
4	2	1	1	1	52	476	2	1	401133
1	4	1	1	-1	34	565	1	1	403049
1	4	0	0	1	53	360	1	1	404547
4	2	0	0	-1	31	438	2	1	406489
4	2	1	1	1	52	362	2	1	408255
3	3	1	1	1	54	487	2	1	409689
1	3	1	1	-1	34	561	1	1	411095
3	2	0	0	-1	33	513	2	1	412658
1	2	1	1	-1	32	546	1	1	414601
3	4	1	1	1	54	510	2	1	416482
2	4	0	0	1	53	660	1	1	418040
2	2	0	0	1	51	687	1	1	419644
1	2	1	1	-1	32	519	1	1	421176
3	2	0	0	-1	33	812	2	1	422884
3	2	1	1	1	52	696	2	1	424826
4	3	1	1	1	54	580	2	1	426353
3	3	1	1	1	54	492	2	1	427939
4	4	1	1	1	54	753	2	1	430103
3	4	0	0	-1	33	472	2	1	431621
4	1	0	0	-1	31	534	2	1	433510
3	1	0	0	-1	31	507	2	1	435419
3	2	0	0	-1	31	421	2	1	437226
4	2	1	1	1	52	574	2	1	438719
2	4	1	1	-1	34	784	2	0	440476
2	4	0	0	1	53	405	2	0	442074
1	4	1	1	-1	32	416	1	1	443814
1	4	0	0	1	53	321	1	1	445030
4	4	1	1	1	52	509	2	1	446512
3	4	0	0	-1	33	482	2	1	448440
1	1	0	0	1	51	337	1	1	450015
4	1	0	0	-1	31	444	2	1	451581
4	2	0	0	-1	31	421	2	1	452877
1	2	1	1	-1	32	551	1	1	454456
2	3	1	1	-1	34	563	1	1	456320
3	3	1	1	1	54	572	2	1	459884
3	1	0	0	-1	33	517	2	1	461467
2	1	0	0	1	51	468	1	1	463162
2	3	1	1	-1	32	470	1	1	465057
3	3	1	1	1	54	364	2	1	466476
1	4	1	1	-1	34	604	1	1	468531
4	4	0	0	-1	33	577	2	1	470285
4	4	1	1	1	52	0	0	0	474080
2	4	0	0	1	53	718	1	1	475862
3	4	1	1	1	52	633	2	1	477992
4	4	0	0	-1	33	791	2	1	479900
2	2	0	0	1	51	533	1	1	481287
3	2	1	1	1	52	578	2	1	482722
1	3	1	1	-1	34	509	1	1	484068
2	3	1	1	-1	34	612	1	1	485596
3	3	1	1	1	54	475	2	1	487408
3	3	1	1	1	54	421	2	1	489031
4	4	1	1	1	54	742	2	1	490677
2	4	0	0	1	53	560	1	1	492635
1	4	1	1	-1	32	527	1	1	494506
2	4	0	0	1	53	516	1	1	496331
3	2	0	0	-1	31	416	2	1	498004
1	2	1	1	-1	32	474	1	1	499522
2	2	0	0	1	53	526	1	1	501209
2	2	1	1	-1	32	467	1	1	502546
3	4	1	1	1	54	509	2	1	504104
3	4	0	0	-1	33	660	2	1	505909
2	2	0	0	1	51	502	1	1	507255
3	2	1	1	1	52	510	2	1	508731
4	4	1	1	1	54	677	2	1	510345
2	4	0	0	1	53	604	1	1	512397
3	4	1	1	1	52	441	2	1	513723
4	4	0	0	-1	33	605	2	1	515629
1	2	0	0	1	51	601	1	1	517169
2	2	1	1	-1	32	739	1	1	518787
1	1	0	0	1	53	761	1	1	520424
1	1	0	0	1	51	535	1	1	522100
4	4	1	1	1	52	597	2	1	524015
3	4	0	0	-1	33	330	2	1	525421
1	2	0	0	1	51	437	1	1	527186
2	2	1	1	-1	32	596	1	1	529150
4	2	0	0	-1	33	596	2	1	530675
4	2	1	1	1	52	438	2	1	531997
1	1	0	0	1	53	971	1	1	534443
1	1	0	0	1	51	413	1	1	535837
4	1	0	0	-1	31	455	2	1	537406
3	1	0	0	-1	31	550	2	1	539011
2	1	0	0	1	51	530	1	1	540429
3	1	0	0	-1	31	465	2	1	542304
2	1	0	0	1	51	438	1	1	543691
3	1	0	0	-1	31	495	2	1	547689
3	3	1	1	1	52	428	2	1	548943
1	3	1	1	-1	34	562	1	1	550456
2	3	1	1	-1	34	537	1	1	552311
3	3	1	1	1	54	432	2	1	554199
4	2	0	0	-1	33	686	2	1	555890
1	2	1	1	-1	32	756	2	0	558041
4	1	0	0	-1	33	879	2	1	559844
1	1	0	0	1	51	511	1	1	561432
4	4	1	1	1	52	437	2	1	562829
2	4	0	0	1	53	498	1	1	564613
4	2	0	0	-1	31	548	2	1	566063
3	2	1	1	1	52	584	2	1	567848
3	1	0	0	-1	33	622	1	0	569653
1	1	0	0	1	51	475	1	1	571630
2	1	0	0	1	51	617	2	0	573147
2	1	0	0	1	51	807	2	0	575243
3	3	1	1	1	52	518	2	1	576666
2	3	1	1	-1	34	724	1	1	578811
1	4	1	1	-1	34	389	1	1	580511
3	4	0	0	-1	33	506	2	1	582115
1	4	1	1	-1	32	549	1	1	583695
4	4	0	0	-1	33	523	2	1	585229
2	3	1	1	-1	32	676	1	1	586858
2	3	1	1	-1	34	666	1	1	588830
1	4	1	1	-1	34	354	1	1	590209
2	4	0	0	1	53	510	1	1	591900
3	1	0	0	-1	31	748	2	1	593952
4	1	0	0	-1	31	760	2	1	595925
4	3	1	1	1	52	419	2	1	597722
2	3	1	1	-1	34	563	1	1	599575
2	2	0	0	1	53	887	1	1	601491
4	2	1	1	1	52	469	2	1	602896
2	4	1	1	-1	34	572	1	1	604305
1	4	0	0	1	53	639	1	1	605852
3	4	1	1	1	52	452	2	1	607283
4	4	0	0	-1	33	472	2	1	608706
3	4	1	1	1	52	499	2	1	610628
2	4	0	0	1	53	344	2	0	612308
4	3	1	1	1	52	426	2	1	614038
1	3	1	1	-1	34	400	1	1	615383
2	1	0	0	1	53	521	1	1	616973
4	1	0	0	-1	31	516	2	1	618512
1	3	1	1	-1	32	495	1	1	620028
2	3	1	1	-1	34	583	2	0	622116
3	2	0	0	-1	33	0	0	0	625521
4	2	1	1	1	52	586	2	1	627060
3	2	0	0	-1	33	536	2	1	628873
4	2	1	1	1	52	942	2	1	630896
2	1	0	0	1	53	843	1	1	632947
1	1	0	0	1	51	368	1	1	637086
1	1	0	0	1	51	537	1	1	638884
3	1	0	0	-1	31	601	2	1	640413
1	2	0	0	1	51	602	1	1	641849
2	2	1	1	-1	32	520	1	1	643514
4	4	1	1	1	54	473	2	1	645041
2	4	0	0	1	53	519	1	1	646785
3	2	0	0	-1	31	513	2	1	648664
3	2	1	1	1	52	474	2	1	650237
1	4	1	1	-1	34	660	1	1	652309
3	4	0	0	-1	33	464	2	1	653594
3	3	1	1	1	52	415	2	1	655247
4	3	1	1	1	54	405	1	0	656550
1	4	1	1	-1	34	503	1	1	657958
3	4	0	0	-1	33	472	2	1	659504
2	2	0	0	1	51	472	1	1	661311
2	2	1	1	-1	32	473	1	1	662686
3	2	0	0	-1	33	494	2	1	664058
1	2	1	1	-1	32	628	1	1	665847
4	3	1	1	1	54	567	2	1	667922
4	3	1	1	1	54	370	2	1	669121
2	4	1	1	-1	34	587	1	1	671136
3	4	0	0	-1	33	421	2	1	672680
1	3	1	1	-1	32	620	1	1	674447
3	3	1	1	1	54	518	2	1	676306
1	2	0	0	1	53	890	1	1	678008
2	2	1	1	-1	32	437	1	1	679334
1	1	0	0	1	53	374	1	1	681033
1	1	0	0	1	51	422	1	1	682779
4	3	1	1	1	52	500	2	1	684096
4	3	1	1	1	54	451	2	1	685384
1	1	0	0	1	53	500	1	1	686955
1	1	0	0	1	51	416	1	1	688379
4	2	0	0	-1	31	425	2	1	690105
1	2	1	1	-1	32	616	1	1	691768
1	4	1	1	-1	34	508	1	1	693670
2	4	0	0	1	53	548	1	1	695664
4	4	1	1	1	52	575	2	1	697303
4	4	0	0	-1	33	487	2	1	698623
1	2	0	0	1	51	464	1	1	700024
3	2	1	1	1	52	523	2	1	701411
3	1	0	0	-1	33	730	2	1	703501
2	1	0	0	1	51	527	1	1	704888
2	1	0	0	1	51	551	1	1	706762
3	1	0	0	-1	31	347	2	1	708026
4	2	0	0	-1	31	657	1	0	709951
2	2	1	1	-1	32	566	1	1	711901
4	3	1	1	1	54	566	2	1	713837
4	3	1	1	1	54	498	2	1	715187
3	3	1	1	1	54	712	2	1	717095
4	3	1	1	1	54	731	2	1	722014
2	3	1	1	-1	34	648	1	1	723671
1	3	1	1	-1	34	568	1	1	725303
2	2	0	0	1	53	408	1	1	726650
1	2	1	1	-1	32	594	1	1	728230
4	3	1	1	1	54	441	2	1	729646
3	3	1	1	1	54	774	2	1	731561
3	3	1	1	1	54	434	2	1	733389
2	3	1	1	-1	34	694	1	1	735587
1	3	1	1	-1	34	454	1	1	736859
2	3	1	1	-1	34	566	1	1	738892
3	1	0	0	-1	33	602	2	1	740931
2	1	0	0	1	51	590	1	1	742554
1	1	0	0	1	51	456	1	1	743891
3	1	0	0	-1	31	541	2	1	745560
2	3	1	1	-1	32	650	2	0	747333
1	3	1	1	-1	34	738	1	1	749097
3	4	1	1	1	54	489	2	1	750516
3	4	0	0	-1	33	460	2	1	752152
1	2	0	0	1	51	454	1	1	753664
4	2	1	1	1	52	487	2	1	755451
4	2	0	0	-1	33	516	2	1	756883
1	2	1	1	-1	32	497	1	1	758756
1	1	0	0	1	53	563	2	0	760322
4	1	0	0	-1	31	662	1	0	761821
2	1	0	0	1	51	573	1	1	763337
2	1	0	0	1	51	393	1	1	764972
3	2	0	0	-1	31	377	2	1	766805
1	2	1	1	-1	32	449	1	1	768363
4	3	1	1	1	54	441	2	1	769839
4	3	1	1	1	54	491	2	1	771559
1	4	1	1	-1	34	337	1	1	772832
4	4	0	0	-1	33	440	1	0	774411
3	3	1	1	1	52	530	2	1	775830
4	3	1	1	1	54	456	2	1	777770
3	1	0	0	-1	33	285	2	1	779075
1	1	0	0	1	51	510	1	1	780539
4	1	0	0	-1	31	327	2	1	782291
4	1	0	0	-1	31	412	2	1	784028
1	2	0	0	1	51	363	1	1	785532
2	2	1	1	-1	32	569	2	0	787177
2	1	0	0	1	53	338	1	1	788944
3	1	0	0	-1	31	294	2	1	790132
4	4	1	1	1	52	426	2	1	791713
2	4	0	0	1	53	398	2	0	793609
1	4	1	1	-1	32	547	1	1	794989
1	4	0	0	1	53	342	1	1	796286
2	3	1	1	-1	32	449	1	1	797640
1	3	1	1	-1	34	402	1	1	799406
4	3	1	1	1	54	554	2	1	800935
3	3	1	1	1	54	534	2	1	804430
3	3	1	1	1	54	452	2	1	805906
2	3	1	1	-1	34	537	1	1	807308
2	1	0	0	1	53	907	2	0	809288
4	1	0	0	-1	31	492	2	1	811134
4	4	1	1	1	52	440	2	1	812653
1	4	0	0	1	53	518	2	0	814338
4	3	1	1	1	52	206	1	0	815643
1	3	1	1	-1	34	830	1	1	817854
4	1	0	0	-1	33	413	2	1	819180
2	1	0	0	1	51	506	1	1	821107
3	3	1	1	1	52	419	2	1	822635
3	3	1	1	1	54	453	2	1	824195
4	1	0	0	-1	33	304	2	1	825570
2	1	0	0	1	51	444	1	1	827481
4	1	0	0	-1	31	449	2	1	829434
2	1	0	0	1	51	434	1	1	830985
2	2	0	0	1	51	446	1	1	832665
4	2	1	1	1	52	571	2	1	834471
4	4	1	1	1	54	398	2	1	836005
2	4	0	0	1	53	475	1	1	837379
2	4	1	1	-1	32	473	1	1	839292
1	4	0	0	1	53	363	2	0	840935
1	1	0	0	1	51	477	1	1	842569
2	1	0	0	1	51	578	1	1	844161
4	2	0	0	-1	31	544	2	1	846139
4	2	1	1	1	52	515	1	0	847751
3	3	1	1	1	54	544	2	1	849414
2	3	1	1	-1	34	536	1	1	850969
4	2	0	0	-1	33	558	2	1	852984
4	2	1	1	1	52	863	2	1	855080
1	1	0	0	1	53	668	1	1	856639
1	1	0	0	1	51	585	1	1	858693
4	1	0	0	-1	31	447	2	1	860164
4	1	0	0	-1	31	805	2	1	861899
3	1	0	0	-1	31	545	2	1	863280
4	1	0	0	-1	31	479	2	1	864988
4	4	1	1	1	52	470	2	1	866404
1	4	0	0	1	53	443	1	1	867700
4	3	1	1	1	52	438	2	1	869449
2	3	1	1	-1	34	415	2	0	871237
2	2	0	0	1	53	285	1	1	872542
4	2	1	1	1	52	477	2	1	874046
1	3	1	1	-1	34	385	1	1	875913
2	3	1	1	-1	34	769	1	1	877547
1	2	0	0	1	53	637	1	1	879437
4	2	1	1	1	52	440	2	1	881213
3	3	1	1	1	54	619	2	1	883266
4	3	1	1	1	54	855	2	1	884983
3	4	1	1	1	54	459	2	1	886398
1	4	0	0	1	53	554	1	1	890692
