# Supplementary material for: Frequency Band-Specific Electrical Brain Stimulation Modulates Cognitive Control Processes
Source: PLoS One. 2015 Sep 25;10(9):e0138984. doi: 10.1371/journal.pone.0138984 (PMC4583279; doi:10.1371/journal.pone.0138984)
Supplement: S2 File — This zip archive contains the necessary Matlab code, SPSS syntax, SPSS data and raw logfile data to perform the analyses described in the paper. EEG data and Matlab code to extract peak frequencies are available upon request (joramvandriel@gmail.com). (ZIP) [file pone.0138984.s002.zip › S2_File/rawdata/theta/pp02_simonC1_POST-STIM.txt]

3	1	0	0	-1	31	351	2	1	2741
1	1	0	0	1	51	355	1	1	4167
3	1	0	0	-1	31	387	2	1	5948
3	1	0	0	-1	31	395	2	1	7808
1	3	1	1	-1	32	261	2	0	8882
2	3	1	1	-1	34	633	1	1	10634
3	4	1	1	1	54	479	2	1	12277
2	4	0	0	1	53	423	2	0	13585
2	3	1	1	-1	32	881	1	1	15587
1	3	1	1	-1	34	482	1	1	17149
1	3	1	1	-1	34	399	1	1	18825
2	3	1	1	-1	34	439	2	0	20593
1	2	0	0	1	53	560	1	1	22660
3	2	1	1	1	52	769	2	1	24354
3	3	1	1	1	54	665	1	0	25999
2	3	1	1	-1	34	682	1	1	27679
1	3	1	1	-1	34	498	1	1	29235
2	3	1	1	-1	34	585	1	1	30742
3	2	0	0	-1	33	817	2	1	32782
4	2	1	1	1	52	521	2	1	34801
3	1	0	0	-1	33	254	2	1	36498
4	1	0	0	-1	31	353	2	1	38163
1	4	1	1	-1	32	418	1	1	39748
3	4	0	0	-1	33	406	2	1	41609
4	3	1	1	1	52	486	2	1	43540
2	3	1	1	-1	34	463	2	0	45319
3	2	0	0	-1	33	639	2	1	46924
3	2	1	1	1	52	502	2	1	48239
1	4	1	1	-1	34	570	1	1	50268
3	4	0	0	-1	33	391	2	1	51471
3	4	1	1	1	52	421	2	1	53357
4	4	0	0	-1	33	730	2	1	55326
4	1	0	0	-1	31	419	2	1	56838
2	1	0	0	1	51	748	2	0	58598
2	2	0	0	1	51	452	1	1	59965
3	2	1	1	1	52	492	2	1	61844
2	3	1	1	-1	34	549	1	1	63536
3	3	1	1	1	54	534	2	1	65229
2	1	0	0	1	53	628	1	1	66698
1	1	0	0	1	51	579	1	1	68307
2	4	1	1	-1	32	483	2	0	70034
2	4	0	0	1	53	383	1	1	71851
1	4	1	1	-1	32	415	1	1	73420
2	4	0	0	1	53	498	1	1	75415
1	2	0	0	1	51	358	1	1	76715
1	2	1	1	-1	32	381	1	1	78466
2	2	0	0	1	53	868	1	1	80712
4	2	1	1	1	52	522	2	1	82154
2	1	0	0	1	53	405	1	1	83636
4	1	0	0	-1	31	583	2	1	87568
2	3	1	1	-1	32	707	1	1	89523
3	3	1	1	1	54	413	2	1	91080
1	3	1	1	-1	34	479	1	1	92711
2	3	1	1	-1	34	557	1	1	94410
4	4	1	1	1	54	349	2	1	95741
4	4	0	0	-1	33	556	2	1	97265
1	1	0	0	1	51	466	2	0	98985
3	1	0	0	-1	31	699	2	1	100955
2	2	0	0	1	51	693	1	1	102920
2	2	1	1	-1	32	375	1	1	104763
3	4	1	1	1	54	459	2	1	106213
4	4	0	0	-1	33	567	1	0	107737
4	1	0	0	-1	31	414	2	1	109368
1	1	0	0	1	51	620	1	1	111133
3	1	0	0	-1	31	450	2	1	112663
1	1	0	0	1	51	618	1	1	114661
2	3	1	1	-1	32	389	2	0	116540
3	3	1	1	1	54	678	2	1	118384
1	4	1	1	-1	34	440	1	1	119872
1	4	0	0	1	53	410	2	0	121689
4	4	1	1	1	52	494	2	1	123110
2	4	0	0	1	53	742	1	1	124828
4	2	0	0	-1	31	540	2	1	126730
2	2	1	1	-1	32	588	1	1	128179
2	4	1	1	-1	34	628	1	1	130002
1	4	0	0	1	53	487	2	0	131653
3	4	1	1	1	52	477	2	1	133013
1	4	0	0	1	53	649	1	1	134554
2	3	1	1	-1	32	614	1	1	135992
3	3	1	1	1	54	522	2	1	137464
4	1	0	0	-1	33	347	2	1	138766
1	1	0	0	1	51	458	1	1	140068
3	1	0	0	-1	31	499	1	0	141751
3	1	0	0	-1	31	304	2	1	143360
2	3	1	1	-1	32	472	1	1	144840
4	3	1	1	1	54	791	2	1	146798
2	2	0	0	1	53	520	1	1	148295
1	2	1	1	-1	32	771	1	1	149923
1	4	1	1	-1	34	413	1	1	151231
2	4	0	0	1	53	451	2	0	152773
4	3	1	1	1	52	726	2	1	154720
2	3	1	1	-1	34	569	1	1	156622
1	1	0	0	1	53	460	1	1	158139
3	1	0	0	-1	31	428	2	1	159698
4	4	1	1	1	52	466	1	0	161583
3	4	0	0	-1	33	588	2	1	163357
2	1	0	0	1	51	668	1	1	165293
4	1	0	0	-1	31	571	2	1	166681
1	1	0	0	1	51	569	1	1	168324
4	1	0	0	-1	31	432	2	1	172279
2	1	0	0	1	51	692	1	1	173776
2	1	0	0	1	51	824	1	1	175661
3	2	0	0	-1	31	992	2	1	177818
2	2	1	1	-1	32	944	2	0	179869
2	3	1	1	-1	34	488	1	1	181509
4	3	1	1	1	54	545	2	1	183471
2	2	0	0	1	53	645	1	1	185587
4	2	1	1	1	52	490	2	1	186968
1	4	1	1	-1	34	571	1	1	188730
1	4	0	0	1	53	549	1	1	190157
4	2	0	0	-1	31	504	2	1	191733
2	2	1	1	-1	32	556	1	1	193328
2	2	0	0	1	53	628	1	1	195396
1	2	1	1	-1	32	490	1	1	196928
3	4	1	1	1	54	517	2	1	198858
2	4	0	0	1	53	551	1	1	200690
1	2	0	0	1	51	672	2	0	202357
1	2	1	1	-1	32	475	1	1	204205
2	4	1	1	-1	34	487	1	1	205886
4	4	0	0	-1	33	543	2	1	207423
3	3	1	1	1	52	859	2	1	209535
2	3	1	1	-1	34	564	1	1	210979
1	2	0	0	1	53	736	1	1	212556
1	2	1	1	-1	32	390	1	1	214108
3	4	1	1	1	54	460	2	1	215479
1	4	0	0	1	53	606	1	1	217165
2	1	0	0	1	51	544	1	1	218996
4	1	0	0	-1	31	494	2	1	220770
4	2	0	0	-1	31	455	2	1	222357
2	2	1	1	-1	32	504	1	1	223931
4	3	1	1	1	54	400	2	1	225371
1	3	1	1	-1	34	364	1	1	226763
2	2	0	0	1	53	432	2	0	228323
1	2	1	1	-1	32	421	1	1	230031
3	3	1	1	1	54	466	2	1	231513
1	3	1	1	-1	34	482	1	1	233433
1	2	0	0	1	53	454	1	1	234983
4	2	1	1	1	52	721	2	1	237078
3	2	0	0	-1	33	341	2	1	238875
3	2	1	1	1	52	386	2	1	240423
2	3	1	1	-1	34	406	1	1	242230
3	3	1	1	1	54	0	0	0	245842
4	1	0	0	-1	33	442	2	1	247251
4	1	0	0	-1	31	367	2	1	248776
2	4	1	1	-1	32	493	1	1	250083
2	4	0	0	1	53	483	1	1	251385
4	3	1	1	1	52	577	2	1	253164
3	3	1	1	1	54	560	2	1	255096
4	4	1	1	1	54	687	2	1	256669
4	4	0	0	-1	33	459	2	1	259718
3	3	1	1	1	52	445	2	1	260987
4	3	1	1	1	54	399	2	1	262249
3	2	0	0	-1	33	397	2	1	263555
3	2	1	1	1	52	301	2	1	265289
2	1	0	0	1	53	371	1	1	266593
4	1	0	0	-1	31	467	2	1	268274
1	2	0	0	1	51	249	1	1	269374
2	2	1	1	-1	32	398	2	0	270672
1	1	0	0	1	53	288	1	1	272119
1	1	0	0	1	51	302	1	1	273648
4	4	1	1	1	52	419	2	1	275537
3	4	0	0	-1	33	478	2	1	277351
2	4	1	1	-1	32	857	2	0	279563
4	4	0	0	-1	33	721	2	1	281156
2	3	1	1	-1	32	657	2	0	282940
1	3	1	1	-1	34	392	1	1	284177
2	1	0	0	1	53	290	1	1	285952
4	1	0	0	-1	31	463	2	1	287423
4	1	0	0	-1	31	522	2	1	289408
1	1	0	0	1	51	420	1	1	290656
4	3	1	1	1	52	395	2	1	291884
3	3	1	1	1	54	568	2	1	293912
4	3	1	1	1	54	343	2	1	295541
2	3	1	1	-1	34	515	1	1	297317
3	3	1	1	1	54	395	2	1	298521
3	3	1	1	1	54	441	2	1	300270
2	3	1	1	-1	34	647	1	1	301764
1	3	1	1	-1	34	492	1	1	303186
2	4	1	1	-1	34	429	1	1	304879
3	4	0	0	-1	33	422	2	1	306642
1	2	0	0	1	51	467	1	1	308194
2	2	1	1	-1	32	470	2	0	309671
2	2	0	0	1	53	559	2	0	311404
3	2	1	1	1	52	528	2	1	313364
2	4	1	1	-1	34	455	1	1	314933
4	4	0	0	-1	33	772	2	1	316517
1	2	0	0	1	51	494	1	1	318041
4	2	1	1	1	52	558	2	1	319465
4	3	1	1	1	54	839	2	1	321178
3	3	1	1	1	54	625	2	1	322730
4	4	1	1	1	54	658	2	1	324826
2	4	0	0	1	53	449	1	1	326251
4	2	0	0	-1	31	0	0	0	329803
4	2	1	1	1	52	442	2	1	331287
1	1	0	0	1	53	623	1	1	332810
1	1	0	0	1	51	410	1	1	334276
3	1	0	0	-1	31	468	2	1	336218
1	1	0	0	1	51	549	1	1	337869
2	2	0	0	1	51	514	1	1	339461
2	2	1	1	-1	32	456	1	1	343437
1	2	0	0	1	53	435	1	1	345164
1	2	1	1	-1	32	422	1	1	347006
4	1	0	0	-1	33	374	2	1	348252
4	1	0	0	-1	31	360	2	1	349451
1	1	0	0	1	51	352	1	1	351053
2	1	0	0	1	51	352	2	0	352798
2	4	1	1	-1	32	294	2	0	353932
3	4	0	0	-1	33	437	1	0	355484
2	2	0	0	1	51	419	1	1	357132
2	2	1	1	-1	32	376	1	1	358648
3	4	1	1	1	54	407	2	1	360413
4	4	0	0	-1	33	486	1	0	362100
1	3	1	1	-1	32	448	1	1	363539
4	3	1	1	1	54	399	2	1	364917
4	2	0	0	-1	33	447	2	1	366547
3	2	1	1	1	52	565	2	1	368561
1	3	1	1	-1	34	472	1	1	370387
3	3	1	1	1	54	514	2	1	371947
2	1	0	0	1	53	459	1	1	373239
2	1	0	0	1	51	326	1	1	374695
3	3	1	1	1	52	398	2	1	376032
2	3	1	1	-1	34	394	1	1	377376
3	1	0	0	-1	33	582	2	1	379452
1	1	0	0	1	51	509	2	0	381227
1	1	0	0	1	51	464	1	1	382611
4	1	0	0	-1	31	416	2	1	383976
2	3	1	1	-1	32	490	1	1	385582
4	3	1	1	1	54	381	2	1	387233
3	3	1	1	1	54	498	2	1	388616
4	3	1	1	1	54	623	2	1	390428
1	2	0	0	1	53	536	1	1	392036
1	2	1	1	-1	32	449	1	1	393553
4	3	1	1	1	54	431	2	1	394877
2	3	1	1	-1	34	536	1	1	396389
2	4	1	1	-1	34	416	1	1	398110
4	4	0	0	-1	33	564	2	1	399828
3	4	1	1	1	52	523	2	1	401415
3	4	0	0	-1	33	392	2	1	402752
2	2	0	0	1	51	549	1	1	404587
2	2	1	1	-1	32	372	2	0	406231
4	4	1	1	1	54	423	2	1	407852
2	4	0	0	1	53	593	1	1	409582
4	2	0	0	-1	31	742	2	1	411335
1	2	1	1	-1	32	525	1	1	413086
1	1	0	0	1	53	451	1	1	414557
4	1	0	0	-1	31	449	2	1	416134
1	4	1	1	-1	32	524	1	1	417693
4	4	0	0	-1	33	530	2	1	419425
2	4	1	1	-1	32	459	1	1	421091
3	4	0	0	-1	33	427	2	1	424557
4	3	1	1	1	52	423	2	1	425863
2	3	1	1	-1	34	430	1	1	427680
3	2	0	0	-1	33	372	1	0	429330
1	2	1	1	-1	32	541	1	1	431296
1	3	1	1	-1	34	597	1	1	432716
4	3	1	1	1	54	420	2	1	434612
2	3	1	1	-1	34	414	1	1	436267
1	3	1	1	-1	34	418	1	1	438006
1	3	1	1	-1	34	398	1	1	439304
4	3	1	1	1	54	434	2	1	441180
4	1	0	0	-1	33	425	2	1	442734
1	1	0	0	1	51	454	1	1	444002
1	2	0	0	1	51	470	1	1	445495
4	2	1	1	1	52	453	2	1	446788
1	1	0	0	1	53	371	2	0	448415
3	1	0	0	-1	31	339	2	1	449633
1	1	0	0	1	51	287	1	1	450871
4	1	0	0	-1	31	417	2	1	452711
4	4	1	1	1	52	355	2	1	454003
3	4	0	0	-1	33	422	2	1	455242
3	2	0	0	-1	31	383	2	1	456507
4	2	1	1	1	52	439	1	0	458150
1	2	0	0	1	53	255	1	1	459556
3	2	1	1	1	52	429	2	1	461239
4	4	1	1	1	54	488	2	1	463153
3	4	0	0	-1	33	257	2	1	464738
4	3	1	1	1	52	302	2	1	466107
4	3	1	1	1	54	338	2	1	467468
1	1	0	0	1	53	358	1	1	469152
3	1	0	0	-1	31	239	2	1	470362
3	1	0	0	-1	31	352	2	1	472001
4	1	0	0	-1	31	292	2	1	473680
3	4	1	1	1	52	351	1	0	475395
3	4	0	0	-1	33	622	2	1	476980
4	3	1	1	1	52	430	2	1	478361
1	3	1	1	-1	34	693	1	1	480086
4	3	1	1	1	54	493	2	1	481772
3	3	1	1	1	54	543	2	1	483537
4	4	1	1	1	54	442	2	1	485220
4	4	0	0	-1	33	456	2	1	487033
1	3	1	1	-1	32	437	1	1	488514
4	3	1	1	1	54	432	2	1	490394
3	4	1	1	1	54	459	2	1	491922
4	4	0	0	-1	33	479	2	1	493845
3	2	0	0	-1	31	464	2	1	495225
4	2	1	1	1	52	512	2	1	497041
2	3	1	1	-1	34	535	1	1	498771
1	3	1	1	-1	34	403	1	1	500092
1	1	0	0	1	53	399	1	1	501467
3	1	0	0	-1	31	520	2	1	505388
3	2	0	0	-1	31	472	2	1	507148
4	2	1	1	1	52	450	2	1	508563
4	3	1	1	1	54	384	2	1	510087
1	3	1	1	-1	34	459	1	1	511449
2	1	0	0	1	53	410	2	0	513002
3	1	0	0	-1	31	271	2	1	514322
2	3	1	1	-1	32	418	2	0	515897
4	3	1	1	1	54	210	1	0	517407
4	4	1	1	1	54	416	2	1	518881
2	4	0	0	1	53	296	2	0	520136
1	2	0	0	1	51	316	1	1	521609
1	2	1	1	-1	32	329	1	1	523358
2	4	1	1	-1	34	577	1	1	524787
1	4	0	0	1	53	389	1	1	526575
3	1	0	0	-1	31	589	2	1	528464
1	1	0	0	1	51	375	1	1	530070
1	3	1	1	-1	32	365	1	1	531533
4	3	1	1	1	54	416	2	1	532844
1	3	1	1	-1	34	467	1	1	534344
3	3	1	1	1	54	408	2	1	535626
3	2	0	0	-1	33	416	2	1	537184
4	2	1	1	1	52	417	2	1	539006
1	2	0	0	1	53	858	1	1	540966
2	2	1	1	-1	32	410	2	0	542773
3	2	0	0	-1	33	469	2	1	544118
4	2	1	1	1	52	506	2	1	545677
3	4	1	1	1	54	460	2	1	547147
4	4	0	0	-1	33	450	2	1	548469
2	3	1	1	-1	32	377	2	0	550313
3	3	1	1	1	54	442	2	1	551889
1	2	0	0	1	53	553	1	1	553718
1	2	1	1	-1	32	437	1	1	555366
4	3	1	1	1	54	418	2	1	556781
3	3	1	1	1	54	532	2	1	558705
4	4	1	1	1	54	797	2	1	560352
3	4	0	0	-1	33	533	2	1	562277
1	1	0	0	1	51	433	1	1	563747
2	1	0	0	1	51	508	1	1	565521
2	1	0	0	1	51	321	1	1	566994
3	1	0	0	-1	31	755	2	1	569052
1	1	0	0	1	51	346	1	1	570431
3	1	0	0	-1	31	353	2	1	571948
1	4	1	1	-1	32	309	2	0	573628
4	4	0	0	-1	33	428	2	1	574999
3	4	1	1	1	52	487	2	1	576329
2	4	0	0	1	53	404	1	1	577716
2	4	1	1	-1	32	375	1	1	579027
3	4	0	0	-1	33	738	2	1	581230
4	3	1	1	1	52	490	2	1	582684
4	3	1	1	1	54	351	2	1	588030
3	3	1	1	1	54	431	2	1	589796
4	3	1	1	1	54	433	1	0	591528
2	3	1	1	-1	34	203	2	0	592663
3	3	1	1	1	54	404	2	1	594068
1	1	0	0	1	53	355	1	1	595837
4	1	0	0	-1	31	331	1	0	597291
3	1	0	0	-1	31	489	2	1	598996
4	1	0	0	-1	31	395	2	1	600220
3	1	0	0	-1	31	335	2	1	601988
4	1	0	0	-1	31	326	2	1	603549
2	2	0	0	1	51	674	1	1	605673
3	2	1	1	1	52	507	2	1	607519
3	1	0	0	-1	33	407	2	1	608893
4	1	0	0	-1	31	440	2	1	610276
2	2	0	0	1	51	596	1	1	611846
3	2	1	1	1	52	476	2	1	613579
3	3	1	1	1	54	496	2	1	615389
2	3	1	1	-1	34	466	1	1	616722
1	4	1	1	-1	34	598	2	0	618721
3	4	0	0	-1	33	594	2	1	620463
2	1	0	0	1	51	673	1	1	622057
1	1	0	0	1	51	0	0	0	625861
1	1	0	0	1	51	364	1	1	627357
4	1	0	0	-1	31	427	2	1	629071
1	3	1	1	-1	32	547	1	1	631004
3	3	1	1	1	54	0	0	0	634701
1	4	1	1	-1	34	796	1	1	636670
3	4	0	0	-1	33	541	2	1	638673
3	2	0	0	-1	31	502	2	1	640671
2	2	1	1	-1	32	517	1	1	642422
3	1	0	0	-1	33	466	2	1	644318
1	1	0	0	1	51	666	1	1	646376
4	4	1	1	1	52	447	2	1	648273
2	4	0	0	1	53	473	1	1	650154
1	4	1	1	-1	32	406	1	1	651631
3	4	0	0	-1	33	515	2	1	653227
4	4	1	1	1	52	578	2	1	655303
4	4	0	0	-1	33	420	2	1	656718
1	4	1	1	-1	32	575	1	1	658132
1	4	0	0	1	53	500	1	1	659493
4	2	0	0	-1	31	562	2	1	661242
1	2	1	1	-1	32	570	1	1	662785
4	4	1	1	1	54	417	2	1	664199
1	4	0	0	1	53	520	2	0	665976
2	1	0	0	1	51	579	1	1	667710
1	1	0	0	1	51	457	1	1	669347
2	3	1	1	-1	32	540	1	1	670841
3	3	1	1	1	54	599	2	1	672665
1	1	0	0	1	53	555	1	1	674565
1	1	0	0	1	51	426	1	1	677734
4	4	1	1	1	52	588	2	1	679767
1	4	0	0	1	53	552	1	1	681515
3	1	0	0	-1	31	563	2	1	682890
4	1	0	0	-1	31	551	2	1	684946
3	1	0	0	-1	31	679	2	1	686761
1	1	0	0	1	51	548	1	1	688486
2	4	1	1	-1	32	650	1	1	689997
4	4	0	0	-1	33	643	2	1	692116
4	1	0	0	-1	31	460	2	1	693576
2	1	0	0	1	51	607	1	1	695550
2	4	1	1	-1	32	506	1	1	697395
3	4	0	0	-1	33	583	2	1	699164
1	2	0	0	1	51	555	1	1	700868
1	2	1	1	-1	32	467	1	1	702472
3	1	0	0	-1	33	499	2	1	704173
2	1	0	0	1	51	630	1	1	705791
2	4	1	1	-1	32	576	1	1	707679
1	4	0	0	1	53	503	1	1	709543
2	3	1	1	-1	32	541	1	1	710960
4	3	1	1	1	54	551	2	1	712617
1	3	1	1	-1	34	596	1	1	714078
3	3	1	1	1	54	635	2	1	715613
2	2	0	0	1	53	566	1	1	717357
2	2	1	1	-1	32	581	1	1	719086
3	2	0	0	-1	33	539	2	1	720864
2	2	1	1	-1	32	448	2	0	722811
1	1	0	0	1	53	519	1	1	724345
3	1	0	0	-1	31	614	2	1	725981
1	2	0	0	1	51	554	1	1	727757
2	2	1	1	-1	32	558	1	1	729334
3	1	0	0	-1	33	677	2	1	730827
2	1	0	0	1	51	485	1	1	732425
2	1	0	0	1	51	551	1	1	733888
1	1	0	0	1	51	410	1	1	735708
4	4	1	1	1	52	558	2	1	737309
3	4	0	0	-1	33	513	1	0	738850
2	2	0	0	1	51	764	2	0	740557
1	2	1	1	-1	32	487	1	1	742359
4	2	0	0	-1	33	644	2	1	744089
1	2	1	1	-1	32	637	1	1	746161
3	2	0	0	-1	33	562	2	1	747983
1	2	1	1	-1	32	604	1	1	749502
3	3	1	1	1	54	632	2	1	751540
4	3	1	1	1	54	589	2	1	753461
4	4	1	1	1	54	961	2	1	755770
2	4	0	0	1	53	637	1	1	757671
3	1	0	0	-1	31	547	2	1	759292
3	1	0	0	-1	31	446	2	1	760852
2	1	0	0	1	51	458	1	1	762780
1	1	0	0	1	51	331	1	1	765802
2	1	0	0	1	51	425	1	1	767149
4	1	0	0	-1	31	453	2	1	769025
3	2	0	0	-1	31	373	2	1	770389
4	2	1	1	1	52	498	2	1	772029
4	1	0	0	-1	33	350	2	1	773747
3	1	0	0	-1	31	323	2	1	775235
3	3	1	1	1	52	352	1	0	776942
1	3	1	1	-1	34	667	1	1	778976
2	4	1	1	-1	34	674	1	1	780882
4	4	0	0	-1	33	659	2	1	782635
3	4	1	1	1	52	714	2	1	784321
2	4	0	0	1	53	596	2	0	786078
4	2	0	0	-1	31	382	2	1	787858
2	2	1	1	-1	32	653	2	0	789500
2	3	1	1	-1	34	395	2	0	791057
3	3	1	1	1	54	581	2	1	792758
1	4	1	1	-1	34	413	2	0	794478
4	4	0	0	-1	33	431	1	0	796027
1	1	0	0	1	51	344	1	1	797620
3	1	0	0	-1	31	410	2	1	798938
3	3	1	1	1	52	429	2	1	800805
2	3	1	1	-1	34	632	1	1	802282
1	2	0	0	1	53	451	2	0	803614
3	2	1	1	1	52	383	2	1	805371
1	4	1	1	-1	34	228	1	1	806573
2	4	0	0	1	53	358	1	1	808063
3	2	0	0	-1	31	386	2	1	809586
1	2	1	1	-1	32	406	1	1	810840
2	3	1	1	-1	34	360	1	1	812174
1	3	1	1	-1	34	339	1	1	813692
2	2	0	0	1	53	327	2	0	815412
1	2	1	1	-1	32	363	1	1	817038
4	2	0	0	-1	33	448	2	1	818672
1	2	1	1	-1	32	428	1	1	820575
2	3	1	1	-1	34	776	1	1	822179
3	3	1	1	1	54	348	1	0	823757
1	4	1	1	-1	34	505	1	1	825321
3	4	0	0	-1	33	521	2	1	827246
1	2	0	0	1	51	444	1	1	828885
3	2	1	1	1	52	645	2	1	831017
2	1	0	0	1	53	506	1	1	832552
3	1	0	0	-1	31	598	2	1	834155
3	2	0	0	-1	31	428	2	1	835394
2	2	1	1	-1	32	464	1	1	837286
1	3	1	1	-1	34	340	1	1	838878
1	3	1	1	-1	34	477	1	1	840776
4	2	0	0	-1	33	403	1	0	842645
3	2	1	1	1	52	558	2	1	844106
3	3	1	1	1	54	491	2	1	845634
2	3	1	1	-1	34	396	1	1	848875
