# Supplementary material for: Frequency Band-Specific Electrical Brain Stimulation Modulates Cognitive Control Processes
Source: PLoS One. 2015 Sep 25;10(9):e0138984. doi: 10.1371/journal.pone.0138984 (PMC4583279; doi:10.1371/journal.pone.0138984)
Supplement: S2 File — This zip archive contains the necessary Matlab code, SPSS syntax, SPSS data and raw logfile data to perform the analyses described in the paper. EEG data and Matlab code to extract peak frequencies are available upon request (joramvandriel@gmail.com). (ZIP) [file pone.0138984.s002.zip › S2_File/rawdata/theta/pp03_simonA2_PRE-STIM_EEG.txt]

1	3	1	1	1	52	509	1	1	4662
2	3	1	1	1	54	479	1	1	6251
3	4	1	1	-1	34	364	2	1	7617
1	4	0	0	-1	33	421	1	1	8915
4	2	0	0	1	51	483	2	1	10802
4	2	1	1	-1	32	507	2	1	12318
2	3	1	1	1	54	424	1	1	14026
3	3	1	1	-1	34	445	2	1	15403
1	4	1	1	1	54	474	1	1	17226
2	4	0	0	-1	33	442	1	1	19008
4	2	0	0	1	51	488	2	1	20328
4	2	1	1	-1	32	470	2	1	21815
2	2	0	0	-1	33	351	1	1	23442
4	2	1	1	-1	32	627	2	1	25577
4	1	0	0	1	53	377	2	1	26814
3	1	0	0	1	51	493	1	0	28640
1	2	0	0	-1	31	409	1	1	29987
2	2	1	1	1	52	0	0	0	33587
2	2	0	0	-1	33	351	1	1	35163
3	2	1	1	-1	32	445	2	1	36524
2	1	0	0	-1	33	441	1	1	38225
1	1	0	0	-1	31	349	1	1	39474
2	2	0	0	-1	31	383	1	1	40955
2	2	1	1	1	52	407	1	1	42456
4	2	0	0	1	53	382	2	1	44288
4	2	1	1	-1	32	523	2	1	46049
2	3	1	1	1	54	515	1	1	47779
3	3	1	1	-1	34	387	2	1	49129
4	3	1	1	-1	34	492	1	0	50783
2	3	1	1	1	54	505	1	1	52291
2	2	0	0	-1	33	318	1	1	53433
1	2	1	1	1	52	549	1	1	55369
2	3	1	1	1	54	426	1	1	56615
1	3	1	1	1	54	535	2	0	58617
3	3	1	1	-1	34	407	2	1	60500
1	3	1	1	1	54	513	1	1	62258
2	1	0	0	-1	33	444	1	1	63689
4	1	0	0	1	51	415	2	1	65469
3	1	0	0	1	51	358	2	1	67245
2	1	0	0	-1	31	386	1	1	69093
1	2	0	0	-1	31	442	1	1	70388
2	2	1	1	1	52	536	1	1	72121
4	2	0	0	1	53	440	2	1	73930
4	2	1	1	-1	32	526	2	1	75664
1	2	0	0	-1	33	512	1	1	77630
3	2	1	1	-1	32	402	2	1	78928
1	1	0	0	-1	33	525	1	1	80845
3	1	0	0	1	51	489	2	1	82819
2	3	1	1	1	52	305	1	1	84193
3	3	1	1	-1	34	399	2	1	87857
4	2	0	0	1	53	523	2	1	89630
4	2	1	1	-1	32	449	2	1	91570
3	3	1	1	-1	34	388	2	1	93095
4	3	1	1	-1	34	474	1	0	94671
4	1	0	0	1	53	446	2	1	95934
2	1	0	0	-1	31	412	1	1	97559
2	2	0	0	-1	31	439	1	1	99285
3	2	1	1	-1	32	550	2	1	101194
4	2	0	0	1	53	496	2	1	102990
2	2	1	1	1	52	382	2	0	104277
2	3	1	1	1	54	497	1	1	105907
3	3	1	1	-1	34	535	2	1	107318
4	4	1	1	-1	34	411	2	1	108834
3	4	0	0	1	53	495	2	1	110785
4	4	1	1	-1	32	440	2	1	112585
2	4	0	0	-1	33	391	1	1	114006
4	3	1	1	-1	32	532	2	1	115395
4	3	1	1	-1	34	429	2	1	116702
2	1	0	0	-1	33	485	1	1	118174
1	1	0	0	-1	31	618	1	1	119697
3	2	0	0	1	51	559	2	1	121520
1	2	1	1	1	52	462	1	1	123244
1	2	0	0	-1	33	476	1	1	124712
2	2	1	1	1	52	475	1	1	126358
4	1	0	0	1	53	299	2	1	128101
4	1	0	0	1	51	410	2	1	129970
1	4	1	1	1	52	399	1	1	131862
4	4	0	0	1	53	412	2	1	133251
4	3	1	1	-1	32	523	2	1	134901
1	3	1	1	1	54	493	1	1	136340
3	4	1	1	-1	34	534	2	1	138295
1	4	0	0	-1	33	544	1	1	139723
4	4	1	1	-1	32	545	2	1	141696
2	4	0	0	-1	33	488	1	1	143345
1	1	0	0	-1	31	457	1	1	145199
3	1	0	0	1	51	525	2	1	147058
3	1	0	0	1	51	379	2	1	148545
2	1	0	0	-1	31	474	1	1	149971
2	2	0	0	-1	31	373	1	1	151249
4	2	1	1	-1	32	467	2	1	152699
2	4	1	1	1	54	465	1	1	154110
4	4	0	0	1	53	405	2	1	155341
1	1	0	0	-1	31	481	1	1	157211
4	1	0	0	1	51	337	2	1	158988
4	4	1	1	-1	32	533	2	1	160890
1	4	0	0	-1	33	441	1	1	162795
4	4	1	1	-1	32	528	2	1	164561
1	4	0	0	-1	33	525	1	1	166477
4	3	1	1	-1	32	620	2	1	167929
3	3	1	1	-1	34	682	2	1	171351
3	3	1	1	-1	34	468	2	1	172987
4	3	1	1	-1	34	529	2	1	174486
4	4	1	1	-1	34	418	2	1	176221
1	4	0	0	-1	33	505	1	1	177674
4	3	1	1	-1	32	498	2	1	179310
1	3	1	1	1	54	430	1	1	181122
4	1	0	0	1	53	503	2	1	182760
1	1	0	0	-1	31	387	1	1	184656
1	3	1	1	1	52	480	1	1	186440
4	3	1	1	-1	34	452	2	1	188096
2	1	0	0	-1	33	461	1	1	189740
4	1	0	0	1	51	538	2	1	191394
2	3	1	1	1	52	658	1	1	193231
4	3	1	1	-1	34	545	2	1	195141
4	4	1	1	-1	34	391	2	1	196863
3	4	0	0	1	53	448	2	1	198279
4	4	1	1	-1	32	430	2	1	199668
1	4	0	0	-1	33	467	1	1	201306
4	2	0	0	1	51	475	2	1	203160
2	2	1	1	1	52	357	1	1	204440
4	3	1	1	-1	34	521	2	1	206319
1	3	1	1	1	54	475	1	1	207809
1	3	1	1	1	54	409	1	1	209621
4	3	1	1	-1	34	389	2	1	210842
1	4	1	1	1	54	525	1	1	212580
2	4	0	0	-1	33	509	2	0	214276
1	2	0	0	-1	31	550	1	1	215944
2	2	1	1	1	52	492	1	1	217322
2	3	1	1	1	54	509	1	1	218662
1	3	1	1	1	54	612	1	1	220643
1	4	1	1	1	54	413	1	1	222459
2	4	0	0	-1	33	502	1	1	224243
2	2	0	0	-1	31	320	1	1	225478
4	2	1	1	-1	32	450	2	1	226853
2	3	1	1	1	54	481	1	1	228513
2	3	1	1	1	54	420	1	1	230054
3	4	1	1	-1	34	421	2	1	231673
1	4	0	0	-1	33	702	1	1	233622
3	4	1	1	-1	32	726	2	1	235778
1	4	0	0	-1	33	685	1	1	237829
2	4	1	1	1	52	422	1	1	239614
1	4	0	0	-1	33	369	1	1	241075
2	1	0	0	-1	31	472	1	1	242942
1	1	0	0	-1	31	575	1	1	244683
4	3	1	1	-1	32	588	2	1	246701
3	3	1	1	-1	34	457	2	1	248597
3	1	0	0	1	53	416	2	1	250446
1	1	0	0	-1	31	310	1	1	251617
1	1	0	0	-1	31	486	1	1	252915
2	1	0	0	-1	31	424	1	1	256107
4	3	1	1	-1	32	697	2	1	258206
4	3	1	1	-1	34	428	2	1	259947
3	2	0	0	1	53	463	2	1	261752
2	2	1	1	1	52	338	1	1	263361
2	1	0	0	-1	33	592	1	1	264825
3	1	0	0	1	51	437	2	1	266447
1	3	1	1	1	52	356	1	1	268206
2	3	1	1	1	54	449	1	1	269643
2	4	1	1	1	54	375	1	1	270920
3	4	0	0	1	53	403	2	1	272541
2	1	0	0	-1	31	360	1	1	274350
1	1	0	0	-1	31	402	1	1	276152
3	4	1	1	-1	32	333	1	0	277641
1	4	0	0	-1	33	487	1	1	279018
1	2	0	0	-1	31	441	1	1	280339
4	2	1	1	-1	32	476	2	1	282108
4	4	1	1	-1	34	544	2	1	283538
1	4	0	0	-1	33	440	1	1	285093
2	2	0	0	-1	31	527	1	1	286505
2	2	1	1	1	52	478	1	1	288024
4	3	1	1	-1	34	356	2	1	289569
4	3	1	1	-1	34	384	2	1	290990
1	2	0	0	-1	33	414	1	1	292413
1	2	1	1	1	52	503	1	1	294358
4	3	1	1	-1	34	403	2	1	296165
3	3	1	1	-1	34	494	2	1	297767
2	3	1	1	1	54	405	1	1	299160
1	3	1	1	1	54	399	1	1	300707
4	3	1	1	-1	34	425	2	1	302100
4	3	1	1	-1	34	617	2	1	304077
3	3	1	1	-1	34	485	2	1	305531
2	3	1	1	1	54	395	1	1	306982
3	2	0	0	1	53	757	2	1	308580
2	2	1	1	1	52	507	1	1	310314
2	1	0	0	-1	33	569	1	1	312207
3	1	0	0	1	51	374	2	1	314074
2	4	1	1	1	52	470	1	1	315813
4	4	0	0	1	53	370	2	1	317103
4	2	0	0	1	51	618	2	1	318899
3	2	1	1	-1	32	425	2	1	320602
2	4	1	1	1	54	346	1	1	321952
1	4	0	0	-1	33	499	1	1	323500
1	1	0	0	-1	31	511	1	1	325202
4	1	0	0	1	51	364	2	1	326983
3	2	0	0	1	51	402	2	1	328764
4	2	1	1	-1	32	348	2	1	330111
2	1	0	0	-1	33	481	1	1	331768
3	1	0	0	1	51	692	2	1	333619
4	4	1	1	-1	32	497	2	1	335227
2	4	0	0	-1	33	335	1	1	338575
1	1	0	0	-1	31	662	1	1	340125
2	1	0	0	-1	31	381	1	1	341627
2	1	0	0	-1	31	374	1	1	343354
3	1	0	0	1	51	317	2	1	345069
4	2	0	0	1	51	511	2	1	347080
1	2	1	1	1	52	529	1	1	349003
4	4	1	1	-1	34	458	2	1	350820
2	4	0	0	-1	33	359	1	1	352651
4	1	0	0	1	51	336	2	1	354039
1	1	0	0	-1	31	359	1	1	355552
3	1	0	0	1	51	502	2	1	357089
4	1	0	0	1	51	516	2	1	358976
4	3	1	1	-1	32	526	2	1	360811
1	3	1	1	1	54	356	1	1	362397
1	2	0	0	-1	33	500	1	1	364091
4	2	1	1	-1	32	439	2	1	365628
3	3	1	1	-1	34	551	2	1	367185
4	3	1	1	-1	34	498	2	1	369110
1	1	0	0	-1	33	418	1	1	370616
3	1	0	0	1	51	467	2	1	372340
4	4	1	1	-1	32	416	2	1	373586
1	4	0	0	-1	33	526	1	1	375069
1	2	0	0	-1	31	370	1	1	376287
3	2	1	1	-1	32	452	2	1	377700
1	2	0	0	-1	33	563	1	1	379288
4	2	1	1	-1	32	654	2	1	381236
3	4	1	1	-1	34	456	2	1	383080
4	4	0	0	1	53	475	2	1	384447
3	1	0	0	1	51	509	2	1	385961
2	1	0	0	-1	31	430	1	1	387693
3	4	1	1	-1	32	392	2	1	389478
3	4	0	0	1	53	375	2	1	390743
2	3	1	1	1	52	466	1	1	392331
3	3	1	1	-1	34	410	2	1	393753
4	3	1	1	-1	34	421	2	1	395033
3	3	1	1	-1	34	442	2	1	396318
2	1	0	0	-1	33	348	1	1	398010
2	1	0	0	-1	31	377	1	1	399889
3	1	0	0	1	51	333	2	1	401298
3	1	0	0	1	51	328	2	1	403086
4	1	0	0	1	51	360	2	1	404921
3	1	0	0	1	51	369	2	1	406596
4	4	1	1	-1	32	299	1	0	407874
4	4	0	0	1	53	458	2	1	409295
1	3	1	1	1	52	503	1	1	411136
1	3	1	1	1	54	452	2	0	413023
2	1	0	0	-1	33	410	1	1	414868
4	1	0	0	1	51	585	2	1	416740
2	3	1	1	1	52	406	1	1	418576
1	3	1	1	1	54	536	1	1	421917
3	3	1	1	-1	34	590	2	1	423575
4	3	1	1	-1	34	633	2	1	425048
2	1	0	0	-1	33	386	1	1	426441
2	1	0	0	-1	31	319	1	1	427606
4	3	1	1	-1	32	646	2	1	429672
4	3	1	1	-1	34	392	2	1	431405
1	4	1	1	1	54	308	1	1	432946
1	4	0	0	-1	33	421	2	0	434201
2	4	1	1	1	52	672	1	1	435907
1	4	0	0	-1	33	650	1	1	437852
3	3	1	1	-1	32	421	2	1	439289
4	3	1	1	-1	34	564	2	1	441355
4	4	1	1	-1	34	390	2	1	443242
3	4	0	0	1	53	494	2	1	444998
1	2	0	0	-1	31	284	1	1	446762
4	2	1	1	-1	32	456	2	1	448313
1	3	1	1	1	54	372	1	1	449569
2	3	1	1	1	54	452	1	1	450872
3	2	0	0	1	53	427	2	1	452196
3	2	1	1	-1	32	517	2	1	454185
1	3	1	1	1	54	419	1	1	456037
4	3	1	1	-1	34	480	2	1	457362
2	3	1	1	1	54	500	1	1	459063
3	3	1	1	-1	34	508	2	1	460893
1	1	0	0	-1	33	498	1	1	462570
2	1	0	0	-1	31	399	1	1	464174
2	1	0	0	-1	31	389	1	1	465798
4	1	0	0	1	51	385	2	1	467058
3	1	0	0	1	51	447	2	1	468342
1	1	0	0	-1	31	411	1	1	469738
4	3	1	1	-1	32	471	2	1	471330
4	3	1	1	-1	34	602	2	1	473051
3	2	0	0	1	53	525	2	1	474692
2	2	1	1	1	52	584	1	1	476738
4	2	0	0	1	53	451	2	1	478258
1	2	1	1	1	52	427	1	1	479704
3	1	0	0	1	53	643	2	1	481270
4	1	0	0	1	51	603	2	1	482878
1	4	1	1	1	52	348	1	1	484576
2	4	0	0	-1	33	565	1	1	486359
1	2	0	0	-1	31	731	1	1	488317
4	2	1	1	-1	32	466	2	1	489720
3	1	0	0	1	53	477	2	1	491081
2	1	0	0	-1	31	404	1	1	492524
4	1	0	0	1	51	439	2	1	493931
3	1	0	0	1	51	466	2	1	495880
4	4	1	1	-1	32	564	2	1	497519
1	4	0	0	-1	33	361	1	1	499242
1	2	0	0	-1	31	394	1	1	500500
3	2	1	1	-1	32	492	2	1	507248
3	4	1	1	-1	34	550	2	1	509203
4	4	0	0	1	53	403	2	1	510865
4	1	0	0	1	51	390	2	1	512455
3	1	0	0	1	51	460	2	1	514361
1	4	1	1	1	52	397	1	1	515621
1	4	0	0	-1	33	432	1	1	516998
4	1	0	0	1	51	713	2	1	518812
4	1	0	0	1	51	431	2	1	520237
1	2	0	0	-1	31	420	1	1	522080
4	2	1	1	-1	32	521	2	1	523803
4	1	0	0	1	53	411	2	1	525373
3	1	0	0	1	51	389	2	1	526979
3	4	1	1	-1	32	700	2	1	528569
1	4	0	0	-1	33	352	1	1	530361
2	4	1	1	1	52	470	1	1	532064
3	4	0	0	1	53	388	2	1	533435
2	4	1	1	1	52	464	1	1	535105
3	4	0	0	1	53	426	2	1	536689
4	4	1	1	-1	32	484	2	1	538417
3	4	0	0	1	53	488	2	1	539817
3	3	1	1	-1	32	483	2	1	541751
1	3	1	1	1	54	611	1	1	543515
4	4	1	1	-1	34	629	2	1	545554
2	4	0	0	-1	33	372	1	1	547093
2	4	1	1	1	52	539	1	1	548978
3	4	0	0	1	53	450	2	1	550610
2	1	0	0	-1	31	419	2	0	552480
3	1	0	0	1	51	600	2	1	553899
1	4	1	1	1	52	480	1	1	555674
3	4	0	0	1	53	607	2	1	557414
4	1	0	0	1	51	575	2	1	559478
3	1	0	0	1	51	693	2	1	561253
2	3	1	1	1	52	328	1	1	562639
1	3	1	1	1	54	765	1	1	564459
2	4	1	1	1	54	498	1	1	565877
1	4	0	0	-1	33	474	1	1	567501
1	3	1	1	1	52	478	1	1	569059
3	3	1	1	-1	34	422	2	1	570969
4	2	0	0	1	53	447	2	1	572832
1	2	1	1	1	52	586	1	1	574778
3	2	0	0	1	53	830	2	1	576474
1	2	1	1	1	52	603	1	1	578079
4	2	0	0	1	53	650	2	1	579537
4	2	1	1	-1	32	510	2	1	581489
1	2	0	0	-1	33	523	1	1	583226
4	2	1	1	-1	32	512	2	1	585179
4	1	0	0	1	53	456	2	1	586870
2	1	0	0	-1	31	641	1	1	588431
2	3	1	1	1	52	423	1	1	589754
4	3	1	1	-1	34	499	2	1	593612
2	2	0	0	-1	33	605	1	1	595304
4	2	1	1	-1	32	453	2	1	597125
3	4	1	1	-1	34	447	2	1	599051
4	4	0	0	1	53	468	2	1	600856
2	3	1	1	1	52	430	1	1	602658
4	3	1	1	-1	34	400	2	1	604299
2	2	0	0	-1	33	434	1	1	606129
2	2	1	1	1	52	439	1	1	607658
3	4	1	1	-1	34	387	2	1	608914
4	4	0	0	1	53	544	2	1	610558
1	2	0	0	-1	31	442	1	1	612245
4	2	1	1	-1	32	469	2	1	613874
2	4	1	1	1	54	359	1	1	615570
4	4	0	0	1	53	420	2	1	616957
3	3	1	1	-1	32	457	2	1	618643
3	3	1	1	-1	34	417	2	1	620005
1	4	1	1	1	54	490	1	1	621566
1	4	0	0	-1	33	413	1	1	622970
4	4	1	1	-1	32	503	2	1	624622
3	4	0	0	1	53	683	2	1	626311
2	4	1	1	1	52	497	1	1	628296
1	4	0	0	-1	33	511	1	1	629888
3	2	0	0	1	51	491	2	1	631477
3	2	1	1	-1	32	651	1	0	633485
2	2	0	0	-1	33	571	1	1	634893
1	2	1	1	1	52	483	1	1	636778
3	3	1	1	-1	34	376	2	1	638285
1	3	1	1	1	54	511	1	1	639856
1	1	0	0	-1	33	400	1	1	641524
4	1	0	0	1	51	592	2	1	643213
2	2	0	0	-1	31	466	1	1	645086
2	2	1	1	1	52	399	1	1	646846
3	4	1	1	-1	34	346	2	1	648009
2	4	0	0	-1	33	641	1	1	649892
4	3	1	1	-1	32	606	2	1	651589
2	3	1	1	1	54	459	1	1	653058
4	2	0	0	1	53	497	2	1	654872
2	2	1	1	1	52	470	1	1	656183
4	4	1	1	-1	34	520	2	1	658089
2	4	0	0	-1	33	441	1	1	659538
2	1	0	0	-1	31	356	1	1	660790
4	1	0	0	1	51	564	2	1	662622
4	1	0	0	1	51	431	2	1	664546
3	1	0	0	1	51	544	2	1	666078
2	1	0	0	-1	31	366	1	1	667258
1	1	0	0	-1	31	381	1	1	668796
2	3	1	1	1	52	409	1	1	670251
1	3	1	1	1	54	421	1	1	671485
4	3	1	1	-1	34	380	2	1	673320
3	3	1	1	-1	34	421	2	1	677107
1	1	0	0	-1	33	510	1	1	679074
2	1	0	0	-1	31	408	1	1	680304
1	3	1	1	1	52	472	1	1	681964
3	3	1	1	-1	34	369	2	1	683518
2	2	0	0	-1	33	485	1	1	684954
3	2	1	1	-1	32	475	1	0	686286
4	4	1	1	-1	34	567	2	1	688211
4	4	0	0	1	53	351	2	1	689992
1	2	0	0	-1	31	347	1	1	691623
2	2	1	1	1	52	395	1	1	692849
1	3	1	1	1	54	570	1	1	694671
1	3	1	1	1	54	385	1	1	696454
2	3	1	1	1	54	395	1	1	697958
2	3	1	1	1	54	420	1	1	699372
3	4	1	1	-1	34	388	2	1	700693
4	4	0	0	1	53	424	2	1	702048
1	2	0	0	-1	31	437	1	1	703451
4	2	1	1	-1	32	482	2	1	705265
3	1	0	0	1	53	343	2	1	706729
2	1	0	0	-1	31	349	1	1	708423
3	2	0	0	1	51	410	2	1	709691
1	2	1	1	1	52	578	1	1	711400
1	1	0	0	-1	33	581	1	1	712952
4	1	0	0	1	51	370	2	1	714578
2	4	1	1	1	52	552	1	1	716417
2	4	0	0	-1	33	506	1	1	718340
3	2	0	0	1	51	294	2	1	719559
3	2	1	1	-1	32	573	2	1	721610
1	2	0	0	-1	33	523	1	1	722995
3	2	1	1	-1	32	468	2	1	724319
3	4	1	1	-1	34	412	2	1	726192
1	4	0	0	-1	33	634	1	1	728142
1	1	0	0	-1	31	336	1	1	729493
3	1	0	0	1	51	820	2	1	731297
4	3	1	1	-1	32	647	2	1	732882
3	3	1	1	-1	34	692	2	1	734797
1	1	0	0	-1	33	646	1	1	736505
3	1	0	0	1	51	465	2	1	738168
4	3	1	1	-1	32	542	2	1	740146
1	3	1	1	1	54	571	1	1	741615
4	3	1	1	-1	34	499	2	1	743539
4	3	1	1	-1	34	437	2	1	745410
3	1	0	0	1	53	622	2	1	747194
4	1	0	0	1	51	378	2	1	748500
4	1	0	0	1	51	388	2	1	750384
2	1	0	0	-1	31	414	1	1	751641
1	3	1	1	1	52	368	1	1	753089
4	3	1	1	-1	34	510	2	1	754746
4	1	0	0	1	53	419	2	1	756518
1	1	0	0	-1	31	430	1	1	762005
3	4	1	1	-1	32	521	2	1	763737
4	4	0	0	1	53	449	2	1	765159
4	2	0	0	1	51	389	2	1	766819
1	2	1	1	1	52	440	2	0	768178
4	2	0	0	1	53	568	2	1	770015
3	2	1	1	-1	32	564	2	1	771586
1	1	0	0	-1	33	383	1	1	772907
4	1	0	0	1	51	548	2	1	774750
3	1	0	0	1	51	468	2	1	776038
2	1	0	0	-1	31	420	1	1	777650
2	2	0	0	-1	31	485	1	1	779092
3	2	1	1	-1	32	477	2	1	780770
4	2	0	0	1	53	591	2	1	782446
2	2	1	1	1	52	642	1	1	784404
2	4	1	1	1	54	460	1	1	786300
3	4	0	0	1	53	535	2	1	788122
2	3	1	1	1	52	521	1	1	789531
1	3	1	1	1	54	820	1	1	791433
4	3	1	1	-1	34	400	2	1	792689
2	3	1	1	1	54	540	1	1	794311
4	4	1	1	-1	34	617	2	1	796324
3	4	0	0	1	53	566	2	1	797717
2	4	1	1	1	52	565	1	1	799671
3	4	0	0	1	53	604	2	1	801467
4	1	0	0	1	51	561	2	1	803240
2	1	0	0	-1	31	511	1	1	805094
1	2	0	0	-1	31	463	1	1	806525
1	2	1	1	1	52	445	1	1	808338
4	4	1	1	-1	34	759	2	1	810356
2	4	0	0	-1	33	597	1	1	812194
2	4	1	1	1	52	434	1	1	813817
3	4	0	0	1	53	447	2	1	815415
3	1	0	0	1	51	488	2	1	817153
2	1	0	0	-1	31	471	1	1	819034
2	2	0	0	-1	31	380	1	1	820779
3	2	1	1	-1	32	561	2	1	822231
3	2	0	0	1	53	477	2	1	823708
1	2	1	1	1	52	496	1	1	825098
4	3	1	1	-1	34	460	2	1	826856
1	3	1	1	1	54	523	1	1	828804
2	1	0	0	-1	33	548	1	1	830426
1	1	0	0	-1	31	400	1	1	832156
4	1	0	0	1	51	375	2	1	833536
3	1	0	0	1	51	442	2	1	835102
4	3	1	1	-1	32	521	2	1	836565
4	3	1	1	-1	34	449	2	1	837957
3	2	0	0	1	53	441	2	1	839745
4	2	1	1	-1	32	663	2	1	841837
1	3	1	1	1	54	486	1	1	843410
2	3	1	1	1	54	420	1	1	847421
