# Supplementary material for: Frequency Band-Specific Electrical Brain Stimulation Modulates Cognitive Control Processes
Source: PLoS One. 2015 Sep 25;10(9):e0138984. doi: 10.1371/journal.pone.0138984 (PMC4583279; doi:10.1371/journal.pone.0138984)
Supplement: S2 File — This zip archive contains the necessary Matlab code, SPSS syntax, SPSS data and raw logfile data to perform the analyses described in the paper. EEG data and Matlab code to extract peak frequencies are available upon request (joramvandriel@gmail.com). (ZIP) [file pone.0138984.s002.zip › S2_File/rawdata/theta/pp03_simonB2_STIM.txt]

3	2	0	0	1	51	491	2	1	25915
2	2	1	1	1	52	434	1	1	27642
2	4	1	1	1	54	399	1	1	29114
3	4	0	0	1	53	399	2	1	30367
4	4	1	1	-1	32	393	2	1	31876
2	4	0	0	-1	33	404	1	1	33113
1	2	0	0	-1	31	446	2	0	34774
1	2	1	1	1	52	478	1	1	36373
2	2	0	0	-1	33	539	1	1	37975
4	2	1	1	-1	32	371	2	1	39380
4	3	1	1	-1	34	432	2	1	41215
1	3	1	1	1	54	449	1	1	42498
4	4	1	1	-1	34	464	2	1	44200
4	4	0	0	1	53	459	2	1	45977
1	4	1	1	1	52	382	1	1	47777
2	4	0	0	-1	33	659	1	1	49548
1	4	1	1	1	52	655	2	0	51587
3	4	0	0	1	53	724	2	1	53528
2	3	1	1	1	52	714	1	1	55656
1	3	1	1	1	54	490	1	1	57131
4	1	0	0	1	53	593	2	1	58888
3	1	0	0	1	51	806	2	1	60762
1	1	0	0	-1	31	454	1	1	62676
4	1	0	0	1	51	472	2	1	64582
3	2	0	0	1	51	346	2	1	66057
2	2	1	1	1	52	445	1	1	67971
2	1	0	0	-1	33	514	1	1	69709
3	1	0	0	1	51	457	2	1	71201
2	4	1	1	1	52	440	1	1	72902
2	4	0	0	-1	33	582	1	1	74576
4	3	1	1	-1	32	469	2	1	76299
4	3	1	1	-1	34	444	2	1	77929
1	4	1	1	1	54	504	1	1	79615
4	4	0	0	1	53	519	2	1	81032
1	3	1	1	1	52	493	1	1	82411
3	3	1	1	-1	34	558	2	1	84113
2	1	0	0	-1	33	519	1	1	85838
4	1	0	0	1	51	478	1	0	87585
4	2	0	0	1	51	403	2	1	89486
3	2	1	1	-1	32	653	2	1	91121
4	3	1	1	-1	34	575	2	1	92978
2	3	1	1	1	54	384	1	1	94607
1	3	1	1	1	54	685	1	1	96537
2	3	1	1	1	54	427	1	1	98271
3	2	0	0	1	53	313	2	1	99586
1	2	1	1	1	52	474	1	1	101040
1	2	0	0	-1	33	496	1	1	102840
3	2	1	1	-1	32	334	2	1	104583
3	4	1	1	-1	34	422	2	1	106132
2	4	0	0	-1	33	460	1	1	112421
2	2	0	0	-1	31	511	1	1	113819
1	2	1	1	1	52	502	1	1	115332
1	4	1	1	1	54	660	1	1	116898
2	4	0	0	-1	33	467	1	1	118801
3	3	1	1	-1	32	376	2	1	120256
4	3	1	1	-1	34	507	2	1	121932
2	3	1	1	1	54	384	1	1	123219
2	3	1	1	1	54	413	1	1	125026
3	2	0	0	1	53	494	2	1	126525
3	2	1	1	-1	32	395	2	1	127888
4	3	1	1	-1	34	483	2	1	129761
1	3	1	1	1	54	446	1	1	131315
3	4	1	1	-1	34	468	2	1	132858
1	4	0	0	-1	33	437	1	1	134519
1	2	0	0	-1	31	337	1	1	135930
4	2	1	1	-1	32	471	2	1	137780
2	3	1	1	1	54	475	1	1	139065
4	3	1	1	-1	34	487	2	1	141018
1	4	1	1	1	54	387	1	1	142719
4	4	0	0	1	53	321	2	1	144485
1	3	1	1	1	52	361	1	1	145974
1	3	1	1	1	54	494	1	1	147712
3	4	1	1	-1	34	434	2	1	149078
3	4	0	0	1	53	757	2	1	150815
1	2	0	0	-1	31	388	1	1	152378
4	2	1	1	-1	32	447	2	1	153740
2	2	0	0	-1	33	457	1	1	155527
1	2	1	1	1	52	478	2	0	156848
1	1	0	0	-1	33	526	1	1	158626
4	1	0	0	1	51	484	2	1	160340
2	2	0	0	-1	31	512	1	1	162293
3	2	1	1	-1	32	534	2	1	164047
2	3	1	1	1	54	653	2	0	166073
2	3	1	1	1	54	591	1	1	167627
1	1	0	0	-1	33	473	1	1	169243
4	1	0	0	1	51	370	2	1	170974
4	3	1	1	-1	32	378	2	1	172450
1	3	1	1	1	54	715	1	1	174501
1	3	1	1	1	54	494	1	1	175937
2	3	1	1	1	54	471	1	1	177376
4	3	1	1	-1	34	498	2	1	179102
1	3	1	1	1	54	613	1	1	180889
1	4	1	1	1	54	398	2	0	182217
4	4	0	0	1	53	719	2	1	184185
3	2	0	0	1	51	520	2	1	185960
2	2	1	1	1	52	520	1	1	187750
3	4	1	1	-1	34	476	2	1	189643
3	4	0	0	1	53	460	2	1	191507
2	4	1	1	1	52	533	1	1	193345
1	4	0	0	-1	33	684	1	1	197608
3	2	0	0	1	51	720	1	0	199729
4	2	1	1	-1	32	715	2	1	201848
4	1	0	0	1	53	414	2	1	203507
1	1	0	0	-1	31	370	1	1	205125
2	4	1	1	1	52	458	1	1	206803
1	4	0	0	-1	33	472	1	1	208598
4	1	0	0	1	51	486	2	1	210355
4	1	0	0	1	51	407	2	1	211693
1	2	0	0	-1	31	617	1	1	213194
1	2	1	1	1	52	573	1	1	214860
3	1	0	0	1	53	549	2	1	216382
4	1	0	0	1	51	488	2	1	218124
2	1	0	0	-1	31	466	1	1	220067
1	1	0	0	-1	31	521	1	1	221891
1	4	1	1	1	52	483	1	1	223363
4	4	0	0	1	53	407	2	1	224860
3	3	1	1	-1	32	504	2	1	226694
2	3	1	1	1	54	322	1	1	228442
4	2	0	0	1	53	552	2	1	230184
3	2	1	1	-1	32	431	2	1	231563
3	4	1	1	-1	34	427	2	1	233267
2	4	0	0	-1	33	363	1	1	235068
3	2	0	0	1	51	388	2	1	236722
3	2	1	1	-1	32	457	2	1	238227
2	4	1	1	1	54	491	1	1	240198
4	4	0	0	1	53	628	2	1	241639
3	3	1	1	-1	32	537	2	1	243067
2	3	1	1	1	54	534	1	1	244796
1	3	1	1	1	54	526	2	0	246824
1	3	1	1	1	54	507	1	1	248606
3	1	0	0	1	53	490	2	1	250478
3	1	0	0	1	51	455	2	1	251929
2	3	1	1	1	52	491	1	1	253683
2	3	1	1	1	54	429	1	1	255497
3	1	0	0	1	53	424	2	1	257002
4	1	0	0	1	51	605	2	1	258844
2	4	1	1	1	52	478	1	1	260252
1	4	0	0	-1	33	549	1	1	262134
4	4	1	1	-1	32	515	2	1	263714
3	4	0	0	1	53	459	2	1	265594
1	1	0	0	-1	31	506	1	1	267251
1	1	0	0	-1	31	473	1	1	269155
4	4	1	1	-1	32	484	2	1	270738
4	4	0	0	1	53	437	2	1	272032
3	4	1	1	-1	32	567	2	1	274051
3	4	0	0	1	53	422	2	1	275924
2	4	1	1	1	52	494	1	1	277728
1	4	0	0	-1	33	353	1	1	279396
1	3	1	1	1	52	521	1	1	281182
4	3	1	1	-1	34	485	2	1	287579
1	1	0	0	-1	33	577	1	1	289564
2	1	0	0	-1	31	575	1	1	291025
2	3	1	1	1	52	448	1	1	292560
3	3	1	1	-1	34	465	2	1	293874
3	1	0	0	1	53	413	2	1	295356
2	1	0	0	-1	31	380	1	1	296584
2	3	1	1	1	52	431	1	1	298126
3	3	1	1	-1	34	428	2	1	299590
3	2	0	0	1	53	397	1	0	300908
1	2	1	1	1	52	529	1	1	302421
2	4	1	1	1	54	673	1	1	304352
4	4	0	0	1	53	389	2	1	306205
4	4	1	1	-1	32	549	2	1	307838
1	4	0	0	-1	33	439	1	1	309109
1	4	1	1	1	52	462	1	1	310994
2	4	0	0	-1	33	372	1	1	312203
2	1	0	0	-1	31	585	1	1	314084
3	1	0	0	1	51	318	2	1	315339
4	3	1	1	-1	32	466	2	1	316660
4	3	1	1	-1	34	425	2	1	318344
1	1	0	0	-1	33	403	1	1	320028
4	1	0	0	1	51	474	2	1	321527
2	2	0	0	-1	31	439	1	1	322896
3	2	1	1	-1	32	419	2	1	324458
1	2	0	0	-1	33	476	1	1	326392
4	2	1	1	-1	32	458	2	1	327908
3	4	1	1	-1	34	421	2	1	329631
2	4	0	0	-1	33	463	1	1	331270
4	2	0	0	1	51	455	2	1	332803
2	2	1	1	1	52	421	1	1	334517
3	3	1	1	-1	34	537	2	1	335958
2	3	1	1	1	54	391	1	1	337561
4	1	0	0	1	53	538	2	1	339422
3	1	0	0	1	51	429	2	1	340998
3	1	0	0	1	51	429	2	1	342564
1	1	0	0	-1	31	330	1	1	344111
2	4	1	1	1	52	404	1	1	345419
3	4	0	0	1	53	546	2	1	347244
3	2	0	0	1	51	473	2	1	348942
2	2	1	1	1	52	437	1	1	350860
2	1	0	0	-1	33	406	1	1	352287
3	1	0	0	1	51	440	2	1	353641
3	1	0	0	1	51	439	2	1	355398
2	1	0	0	-1	31	467	1	1	357223
2	2	0	0	-1	31	347	1	1	359001
1	2	1	1	1	52	544	1	1	360533
3	3	1	1	-1	34	370	2	1	362398
1	3	1	1	1	54	521	1	1	363895
2	2	0	0	-1	33	572	1	1	365668
1	2	1	1	1	52	454	1	1	370062
4	1	0	0	1	53	574	2	1	371774
3	1	0	0	1	51	432	2	1	373069
4	4	1	1	-1	32	543	2	1	374844
1	4	0	0	-1	33	364	1	1	376638
3	1	0	0	1	51	393	2	1	378062
4	1	0	0	1	51	454	2	1	380002
3	3	1	1	-1	32	458	2	1	381840
4	3	1	1	-1	34	680	2	1	383876
2	4	1	1	1	54	492	1	1	385575
3	4	0	0	1	53	498	2	1	387322
3	2	0	0	1	51	490	2	1	388916
2	2	1	1	1	52	435	1	1	390819
1	2	0	0	-1	33	388	1	1	392213
1	2	1	1	1	52	475	1	1	393608
3	3	1	1	-1	34	533	2	1	395192
1	3	1	1	1	54	542	1	1	396714
2	1	0	0	-1	33	506	1	1	398513
4	1	0	0	1	51	506	2	1	400329
2	1	0	0	-1	31	519	1	1	402331
2	1	0	0	-1	31	518	1	1	404261
3	1	0	0	1	51	409	2	1	405961
3	1	0	0	1	51	496	2	1	407919
2	2	0	0	-1	31	384	1	1	409267
4	2	1	1	-1	32	563	2	1	410867
1	4	1	1	1	54	517	1	1	412891
1	4	0	0	-1	33	489	1	1	414581
4	1	0	0	1	51	471	2	1	415872
1	1	0	0	-1	31	477	1	1	417853
2	2	0	0	-1	31	352	1	1	419650
4	2	1	1	-1	32	457	2	1	421311
3	2	0	0	1	53	395	2	1	423187
2	2	1	1	1	52	473	1	1	424824
1	3	1	1	1	54	608	1	1	426734
4	3	1	1	-1	34	476	2	1	428169
3	2	0	0	1	53	676	2	1	430088
2	2	1	1	1	52	530	1	1	431730
1	1	0	0	-1	33	420	1	1	433342
1	1	0	0	-1	31	435	1	1	435066
4	1	0	0	1	51	497	2	1	436932
4	1	0	0	1	51	403	2	1	438771
1	1	0	0	-1	31	378	1	1	440015
1	1	0	0	-1	31	419	1	1	441937
4	2	0	0	1	51	434	2	1	443258
4	2	1	1	-1	32	432	2	1	445128
1	3	1	1	1	54	423	1	1	446639
4	3	1	1	-1	34	509	2	1	448136
3	2	0	0	1	53	510	2	1	449659
3	2	1	1	-1	32	451	2	1	450931
1	1	0	0	-1	33	509	1	1	452826
4	1	0	0	1	51	417	2	1	457029
2	4	1	1	1	52	537	1	1	459049
2	4	0	0	-1	33	431	1	1	460455
3	3	1	1	-1	32	502	2	1	461812
2	3	1	1	1	54	470	1	1	463689
4	2	0	0	1	53	543	1	0	465530
2	2	1	1	1	52	590	1	1	467344
3	4	1	1	-1	34	394	2	1	469007
1	4	0	0	-1	33	541	1	1	470660
2	4	1	1	1	52	624	1	1	472757
3	4	0	0	1	53	356	2	1	474242
2	2	0	0	-1	31	501	1	1	475689
4	2	1	1	-1	32	513	2	1	477106
3	2	0	0	1	53	507	2	1	479024
4	2	1	1	-1	32	537	2	1	480663
3	2	0	0	1	53	773	2	1	482444
1	2	1	1	1	52	582	1	1	484159
1	3	1	1	1	54	606	1	1	485732
4	3	1	1	-1	34	482	2	1	487501
2	4	1	1	1	54	482	1	1	489432
3	4	0	0	1	53	380	2	1	490918
3	4	1	1	-1	32	479	2	1	492498
1	4	0	0	-1	33	470	1	1	493808
1	4	1	1	1	52	423	1	1	495579
4	4	0	0	1	53	378	2	1	497138
4	1	0	0	1	51	444	2	1	498700
3	1	0	0	1	51	421	2	1	500166
1	3	1	1	1	52	500	1	1	502084
3	3	1	1	-1	34	370	2	1	503662
4	3	1	1	-1	34	421	2	1	505445
4	3	1	1	-1	34	388	2	1	507188
3	3	1	1	-1	34	396	2	1	508846
1	3	1	1	1	54	358	1	1	510052
2	2	0	0	-1	33	516	1	1	511970
3	2	1	1	-1	32	491	2	1	513862
1	4	1	1	1	54	528	1	1	515654
3	4	0	0	1	53	479	2	1	517007
3	1	0	0	1	51	408	2	1	518878
2	1	0	0	-1	31	341	1	1	520326
3	3	1	1	-1	32	522	2	1	522280
3	3	1	1	-1	34	422	2	1	524105
2	4	1	1	1	54	480	1	1	525821
4	4	0	0	1	53	532	2	1	527309
4	1	0	0	1	51	428	2	1	528653
3	1	0	0	1	51	416	2	1	530446
3	3	1	1	-1	32	462	2	1	532235
2	3	1	1	1	54	301	1	1	533886
3	3	1	1	-1	34	436	2	1	535565
4	3	1	1	-1	34	480	2	1	537301
1	2	0	0	-1	33	446	1	1	539009
4	2	1	1	-1	32	398	2	1	543275
3	1	0	0	1	53	531	2	1	544922
2	1	0	0	-1	31	543	1	1	546444
3	4	1	1	-1	32	445	2	1	548298
2	4	0	0	-1	33	409	1	1	549702
1	2	0	0	-1	31	482	1	1	551539
2	2	1	1	1	52	522	1	1	553395
4	2	0	0	1	53	432	1	0	554643
3	2	1	1	-1	32	538	2	1	556148
1	3	1	1	1	54	616	1	1	558016
3	3	1	1	-1	34	444	2	1	559682
1	4	1	1	1	54	431	1	1	561148
4	4	0	0	1	53	439	1	0	562543
1	2	0	0	-1	31	919	1	1	564823
1	2	1	1	1	52	412	1	1	566610
3	2	0	0	1	53	490	2	1	567965
2	2	1	1	1	52	461	1	1	569792
1	1	0	0	-1	33	534	1	1	571521
4	1	0	0	1	51	427	2	1	573281
4	3	1	1	-1	32	512	2	1	574827
2	3	1	1	1	54	487	1	1	576428
1	2	0	0	-1	33	402	1	1	578289
3	2	1	1	-1	32	502	2	1	579723
3	3	1	1	-1	34	601	2	1	581660
2	3	1	1	1	54	499	1	1	583288
2	3	1	1	1	54	382	1	1	584634
1	3	1	1	1	54	464	1	1	586266
4	3	1	1	-1	34	411	2	1	587875
2	3	1	1	1	54	439	1	1	589745
4	3	1	1	-1	34	420	2	1	591373
2	3	1	1	1	54	444	1	1	593144
1	1	0	0	-1	33	510	1	1	594577
3	1	0	0	1	51	442	2	1	596178
1	3	1	1	1	52	485	1	1	597703
1	3	1	1	1	54	530	1	1	599265
4	2	0	0	1	53	454	2	1	600576
3	2	1	1	-1	32	570	2	1	602042
1	4	1	1	1	54	581	1	1	603609
4	4	0	0	1	53	744	2	1	605376
2	3	1	1	1	52	455	1	1	606841
2	3	1	1	1	54	396	1	1	608744
1	4	1	1	1	54	452	1	1	610178
3	4	0	0	1	53	479	2	1	611474
4	1	0	0	1	51	475	2	1	612876
1	1	0	0	-1	31	632	1	1	614661
1	2	0	0	-1	31	347	1	1	616119
2	2	1	1	1	52	473	1	1	617569
1	4	1	1	1	54	526	2	0	619325
3	4	0	0	1	53	351	2	1	621084
3	2	0	0	1	51	626	2	1	623072
2	2	1	1	1	52	338	1	1	629430
2	1	0	0	-1	33	483	1	1	631126
3	1	0	0	1	51	477	2	1	632588
2	4	1	1	1	52	381	2	0	634281
3	4	0	0	1	53	432	1	0	636006
4	4	1	1	-1	32	602	2	1	637611
4	4	0	0	1	53	506	2	1	639401
1	1	0	0	-1	31	391	1	1	641163
4	1	0	0	1	51	407	2	1	642614
1	1	0	0	-1	31	439	1	1	643930
3	1	0	0	1	51	601	2	1	645850
4	3	1	1	-1	32	533	2	1	647397
3	3	1	1	-1	34	743	2	1	649399
1	3	1	1	1	54	820	1	1	651413
1	3	1	1	1	54	405	1	1	653089
3	3	1	1	-1	34	455	2	1	654950
2	3	1	1	1	54	348	1	1	656213
4	3	1	1	-1	34	535	2	1	657973
2	3	1	1	1	54	510	1	1	659451
3	1	0	0	1	53	484	2	1	661304
4	1	0	0	1	51	342	2	1	663047
2	4	1	1	1	52	608	1	1	664641
1	4	0	0	-1	33	557	2	0	666162
3	3	1	1	-1	32	531	2	1	667872
2	3	1	1	1	54	442	1	1	669782
4	1	0	0	1	53	502	2	1	671357
3	1	0	0	1	51	582	2	1	672996
2	2	0	0	-1	31	517	1	1	674878
1	2	1	1	1	52	477	1	1	676722
4	4	1	1	-1	34	345	2	1	678224
3	4	0	0	1	53	448	2	1	679891
4	4	1	1	-1	32	453	2	1	681645
1	4	0	0	-1	33	363	1	1	683355
3	4	1	1	-1	32	389	2	1	684568
2	4	0	0	-1	33	435	1	1	685893
2	3	1	1	1	52	491	1	1	687557
3	3	1	1	-1	34	413	2	1	689341
4	1	0	0	1	53	529	2	1	691104
1	1	0	0	-1	31	443	1	1	692440
1	4	1	1	1	52	364	1	1	694289
2	4	0	0	-1	33	359	1	1	695555
2	2	0	0	-1	31	470	1	1	697326
3	2	1	1	-1	32	311	2	1	698524
1	2	0	0	-1	33	443	1	1	700191
3	2	1	1	-1	32	482	2	1	701794
3	3	1	1	-1	34	452	2	1	703254
2	3	1	1	1	54	331	1	1	704646
1	1	0	0	-1	33	418	1	1	706501
2	1	0	0	-1	31	380	1	1	708095
3	1	0	0	1	51	327	2	1	709798
4	1	0	0	1	51	557	2	1	715219
4	1	0	0	1	51	540	2	1	717148
2	1	0	0	-1	31	394	1	1	718719
4	2	0	0	1	51	415	2	1	720567
4	2	1	1	-1	32	458	2	1	722252
1	2	0	0	-1	33	609	1	1	724142
1	2	1	1	1	52	404	1	1	725476
3	3	1	1	-1	34	478	2	1	727139
1	3	1	1	1	54	418	2	0	728468
1	1	0	0	-1	33	600	1	1	729891
4	1	0	0	1	51	536	2	1	731520
3	2	0	0	1	51	474	2	1	733375
4	2	1	1	-1	32	572	2	1	734784
4	1	0	0	1	53	443	2	1	736722
1	1	0	0	-1	31	456	1	1	738180
4	3	1	1	-1	32	462	2	1	739513
2	3	1	1	1	54	458	1	1	741098
4	1	0	0	1	53	462	2	1	743043
2	1	0	0	-1	31	427	1	1	744538
4	3	1	1	-1	32	469	2	1	746332
1	3	1	1	1	54	520	1	1	748134
4	2	0	0	1	53	472	2	1	749542
2	2	1	1	1	52	445	1	1	750919
1	1	0	0	-1	33	518	1	1	752416
4	1	0	0	1	51	497	2	1	753876
3	4	1	1	-1	32	636	2	1	755424
1	4	0	0	-1	33	584	1	1	756910
4	2	0	0	1	51	452	2	1	758209
3	2	1	1	-1	32	471	2	1	759713
1	2	0	0	-1	33	418	1	1	761316
3	2	1	1	-1	32	382	2	1	762643
4	3	1	1	-1	34	523	2	1	764134
3	3	1	1	-1	34	721	2	1	765793
4	1	0	0	1	53	417	2	1	767505
3	1	0	0	1	51	463	2	1	769129
4	3	1	1	-1	32	421	2	1	770567
4	3	1	1	-1	34	403	2	1	772200
2	1	0	0	-1	33	398	1	1	773931
1	1	0	0	-1	31	369	1	1	775149
4	1	0	0	1	51	434	2	1	776532
3	1	0	0	1	51	403	2	1	777871
3	1	0	0	1	51	464	2	1	779840
1	1	0	0	-1	31	369	1	1	781224
2	4	1	1	1	52	353	1	1	782761
1	4	0	0	-1	33	350	1	1	784362
4	3	1	1	-1	32	423	2	1	786187
1	3	1	1	1	54	471	1	1	788041
3	2	0	0	1	53	411	2	1	789896
4	2	1	1	-1	32	421	1	0	791797
2	2	0	0	-1	33	470	1	1	793088
1	2	1	1	1	52	562	1	1	797832
4	4	1	1	-1	34	535	2	1	799865
3	4	0	0	1	53	570	2	1	801574
3	2	0	0	1	51	446	2	1	803324
4	2	1	1	-1	32	456	2	1	804785
3	1	0	0	1	53	374	2	1	806084
1	1	0	0	-1	31	360	1	1	807426
3	3	1	1	-1	32	385	2	1	808749
2	3	1	1	1	54	345	1	1	810354
1	4	1	1	1	54	420	1	1	811582
3	4	0	0	1	53	486	2	1	813255
4	2	0	0	1	51	369	2	1	814953
1	2	1	1	1	52	395	2	0	816197
2	1	0	0	-1	33	550	1	1	818140
4	1	0	0	1	51	489	2	1	819928
1	4	1	1	1	52	595	1	1	821608
4	4	0	0	1	53	522	2	1	823095
1	3	1	1	1	52	536	1	1	824598
3	3	1	1	-1	34	525	2	1	825979
2	1	0	0	-1	33	424	1	1	827532
2	1	0	0	-1	31	604	1	1	829310
4	2	0	0	1	51	498	2	1	831232
2	2	1	1	1	52	539	1	1	832831
2	1	0	0	-1	33	399	1	1	834686
3	1	0	0	1	51	399	2	1	836116
4	2	0	0	1	51	400	2	1	837974
1	2	1	1	1	52	460	1	1	839721
3	4	1	1	-1	34	547	2	1	841447
4	4	0	0	1	53	593	2	1	843357
2	2	0	0	-1	31	515	1	1	844840
2	2	1	1	1	52	483	1	1	846215
3	4	1	1	-1	34	519	2	1	848041
3	4	0	0	1	53	436	2	1	849656
4	1	0	0	1	51	367	2	1	851065
1	1	0	0	-1	31	360	1	1	852817
3	3	1	1	-1	32	557	2	1	854434
2	3	1	1	1	54	467	1	1	855847
3	1	0	0	1	53	512	2	1	857767
2	1	0	0	-1	31	368	1	1	859467
2	4	1	1	1	52	474	1	1	860806
4	4	0	0	1	53	449	2	1	862257
2	4	1	1	1	52	517	1	1	863888
2	4	0	0	-1	33	482	1	1	865725
1	4	1	1	1	52	501	1	1	867519
4	4	0	0	1	53	470	1	0	869178
3	3	1	1	-1	32	525	1	0	871101
2	3	1	1	1	54	539	1	1	872788
2	3	1	1	1	54	460	1	1	874062
3	3	1	1	-1	34	711	2	1	875759
4	1	0	0	1	53	408	2	1	877500
3	1	0	0	1	51	573	2	1	880529
