# Supplementary material for: Frequency Band-Specific Electrical Brain Stimulation Modulates Cognitive Control Processes
Source: PLoS One. 2015 Sep 25;10(9):e0138984. doi: 10.1371/journal.pone.0138984 (PMC4583279; doi:10.1371/journal.pone.0138984)
Supplement: S2 File — This zip archive contains the necessary Matlab code, SPSS syntax, SPSS data and raw logfile data to perform the analyses described in the paper. EEG data and Matlab code to extract peak frequencies are available upon request (joramvandriel@gmail.com). (ZIP) [file pone.0138984.s002.zip › S2_File/rawdata/theta/pp03_simonC2_POST-STIM.txt]

2	4	1	1	1	52	424	1	1	4375
4	4	0	0	1	53	517	2	1	6263
4	4	1	1	-1	32	419	2	1	7879
1	4	0	0	-1	33	533	2	0	9738
1	3	1	1	1	52	303	1	1	11529
2	3	1	1	1	54	326	1	1	12902
3	1	0	0	1	53	343	2	1	14427
1	1	0	0	-1	31	392	1	1	16104
3	1	0	0	1	51	378	2	1	17326
4	1	0	0	1	51	452	2	1	19166
3	1	0	0	1	51	391	2	1	20489
3	1	0	0	1	51	529	2	1	22062
2	1	0	0	-1	31	318	1	1	23420
2	1	0	0	-1	31	339	1	1	24661
3	1	0	0	1	51	433	2	1	26442
1	1	0	0	-1	31	484	1	1	28072
2	1	0	0	-1	31	436	1	1	29490
4	1	0	0	1	51	481	2	1	30970
3	4	1	1	-1	32	412	2	1	32202
4	4	0	0	1	53	598	2	1	34228
4	3	1	1	-1	32	453	2	1	36138
3	3	1	1	-1	34	437	2	1	37702
2	2	0	0	-1	33	428	1	1	38991
3	2	1	1	-1	32	490	2	1	40655
4	3	1	1	-1	34	501	2	1	42298
3	3	1	1	-1	34	424	2	1	44166
1	3	1	1	1	54	334	2	0	45985
4	3	1	1	-1	34	385	1	0	47535
2	4	1	1	1	54	506	1	1	49530
1	4	0	0	-1	33	549	1	1	51047
4	4	1	1	-1	32	504	2	1	52614
2	4	0	0	-1	33	631	1	1	54247
3	1	0	0	1	51	442	2	1	55683
3	1	0	0	1	51	587	2	1	57368
4	2	0	0	1	51	500	1	0	58882
1	2	1	1	1	52	642	1	1	60744
2	4	1	1	1	54	678	1	1	62239
2	4	0	0	-1	33	430	1	1	63775
4	3	1	1	-1	32	432	2	1	65097
4	3	1	1	-1	34	426	2	1	66576
2	3	1	1	1	54	381	1	1	67789
1	3	1	1	1	54	589	1	1	69858
3	2	0	0	1	53	351	2	1	71099
2	2	1	1	1	52	460	1	1	72676
3	4	1	1	-1	34	369	2	1	73869
4	4	0	0	1	53	343	1	0	75361
3	1	0	0	1	51	718	2	1	77259
3	1	0	0	1	51	381	2	1	79127
4	3	1	1	-1	32	497	2	1	80636
1	3	1	1	1	54	462	2	0	85645
2	1	0	0	-1	33	443	1	1	87451
3	1	0	0	1	51	458	2	1	89151
1	4	1	1	1	52	412	1	1	90863
4	4	0	0	1	53	402	2	1	92304
1	1	0	0	-1	31	439	1	1	93829
2	1	0	0	-1	31	527	1	1	95570
4	4	1	1	-1	32	358	2	1	97105
4	4	0	0	1	53	639	2	1	98866
1	1	0	0	-1	31	485	1	1	100421
4	1	0	0	1	51	393	2	1	101685
2	3	1	1	1	52	550	1	1	103080
2	3	1	1	1	54	427	1	1	104689
1	3	1	1	1	54	727	1	1	106519
1	3	1	1	1	54	352	1	1	107834
4	2	0	0	1	53	438	2	1	109742
1	2	1	1	1	52	430	1	1	111055
4	4	1	1	-1	34	369	2	1	112643
1	4	0	0	-1	33	521	1	1	114587
2	4	1	1	1	52	632	1	1	116048
4	4	0	0	1	53	578	2	1	117662
1	4	1	1	1	52	422	1	1	119246
2	4	0	0	-1	33	540	1	1	121121
3	4	1	1	-1	32	434	2	1	122755
2	4	0	0	-1	33	396	1	1	123974
1	3	1	1	1	52	496	1	1	125917
3	3	1	1	-1	34	378	2	1	127329
3	4	1	1	-1	34	411	2	1	129085
2	4	0	0	-1	33	478	1	1	130545
4	1	0	0	1	51	491	2	1	131964
4	1	0	0	1	51	616	1	0	134042
2	1	0	0	-1	31	319	1	1	135403
4	1	0	0	1	51	372	2	1	136608
3	4	1	1	-1	32	411	2	1	138240
1	4	0	0	-1	33	613	1	1	139664
4	4	1	1	-1	32	452	2	1	141147
1	4	0	0	-1	33	417	1	1	142391
2	3	1	1	1	52	716	1	1	143961
2	3	1	1	1	54	360	1	1	145179
3	4	1	1	-1	34	400	2	1	146938
3	4	0	0	1	53	489	2	1	148241
1	3	1	1	1	52	477	1	1	149778
3	3	1	1	-1	34	427	2	1	151239
4	4	1	1	-1	34	471	2	1	152766
3	4	0	0	1	53	462	2	1	154559
1	1	0	0	-1	31	325	1	1	155869
2	1	0	0	-1	31	466	1	1	157655
3	2	0	0	1	51	375	2	1	159367
4	2	1	1	-1	32	377	2	1	160789
4	1	0	0	1	53	427	2	1	162463
2	1	0	0	-1	31	414	1	1	166277
2	2	0	0	-1	31	412	1	1	167815
1	2	1	1	1	52	496	2	0	169564
1	3	1	1	1	54	499	1	1	171346
3	3	1	1	-1	34	442	2	1	173227
2	2	0	0	-1	33	414	1	1	174911
2	2	1	1	1	52	445	1	1	176174
3	3	1	1	-1	34	455	2	1	177795
4	3	1	1	-1	34	422	2	1	179184
4	4	1	1	-1	34	389	2	1	180918
1	4	0	0	-1	33	405	1	1	182577
1	4	1	1	1	52	542	1	1	184461
4	4	0	0	1	53	361	2	1	185935
4	1	0	0	1	51	387	2	1	187376
1	1	0	0	-1	31	345	1	1	188732
2	2	0	0	-1	31	450	1	1	190527
2	2	1	1	1	52	426	1	1	191983
4	2	0	0	1	53	357	2	1	193288
1	2	1	1	1	52	480	1	1	194733
1	1	0	0	-1	33	471	1	1	196320
4	1	0	0	1	51	456	2	1	198248
3	2	0	0	1	51	369	2	1	199496
3	2	1	1	-1	32	450	2	1	201437
2	3	1	1	1	54	369	1	1	202779
2	3	1	1	1	54	356	1	1	204601
3	4	1	1	-1	34	476	2	1	206469
2	4	0	0	-1	33	599	1	1	208539
1	1	0	0	-1	31	362	1	1	209918
2	1	0	0	-1	31	422	1	1	211301
4	2	0	0	1	51	363	2	1	212553
3	2	1	1	-1	32	366	2	1	214270
4	4	1	1	-1	34	437	1	0	215693
3	4	0	0	1	53	588	2	1	217557
1	2	0	0	-1	31	703	1	1	219136
1	2	1	1	1	52	412	1	1	220937
4	2	0	0	1	53	400	2	1	222802
2	2	1	1	1	52	441	1	1	224099
3	1	0	0	1	53	418	2	1	225552
1	1	0	0	-1	31	336	1	1	227095
3	2	0	0	1	51	356	2	1	228362
2	2	1	1	1	52	501	1	1	230224
4	3	1	1	-1	34	464	2	1	231778
2	3	1	1	1	54	398	1	1	232983
2	2	0	0	-1	33	481	1	1	234759
4	2	1	1	-1	32	414	2	1	236141
4	2	0	0	1	53	419	2	1	237565
3	2	1	1	-1	32	431	2	1	239473
3	1	0	0	1	53	434	2	1	241392
4	1	0	0	1	51	414	2	1	242719
1	3	1	1	1	52	406	1	1	244047
4	3	1	1	-1	34	452	2	1	247351
1	3	1	1	1	54	965	1	1	249656
1	3	1	1	1	54	385	1	1	250974
4	2	0	0	1	53	431	2	1	252423
2	2	1	1	1	52	532	1	1	254049
1	2	0	0	-1	33	584	1	1	256137
3	2	1	1	-1	32	377	1	0	257795
3	1	0	0	1	53	450	2	1	259075
2	1	0	0	-1	31	469	1	1	260351
2	4	1	1	1	52	426	1	1	261646
3	4	0	0	1	53	382	2	1	263251
4	2	0	0	1	51	443	2	1	264602
1	2	1	1	1	52	391	1	1	265934
4	4	1	1	-1	34	503	2	1	267377
3	4	0	0	1	53	624	2	1	269111
4	4	1	1	-1	32	422	2	1	270630
2	4	0	0	-1	33	415	1	1	272228
3	3	1	1	-1	32	403	2	1	274073
4	3	1	1	-1	34	397	2	1	275652
3	2	0	0	1	53	413	2	1	276993
2	2	1	1	1	52	469	1	1	278498
4	2	0	0	1	53	780	2	1	280508
1	2	1	1	1	52	414	1	1	282250
3	3	1	1	-1	34	650	2	1	284194
1	3	1	1	1	54	410	1	1	285677
4	1	0	0	1	53	430	2	1	286953
1	1	0	0	-1	31	403	1	1	288517
4	2	0	0	1	51	367	2	1	289708
2	2	1	1	1	52	382	1	1	291544
2	3	1	1	1	54	444	1	1	293104
3	3	1	1	-1	34	441	2	1	295041
3	4	1	1	-1	34	403	2	1	296639
1	4	0	0	-1	33	396	1	1	298024
4	2	0	0	1	51	524	2	1	299756
4	2	1	1	-1	32	404	2	1	301417
1	4	1	1	1	54	348	1	1	302717
3	4	0	0	1	53	437	2	1	304258
3	4	1	1	-1	32	426	2	1	305676
2	4	0	0	-1	33	402	1	1	307206
4	2	0	0	1	51	388	1	0	308429
2	2	1	1	1	52	564	1	1	310189
3	1	0	0	1	53	427	2	1	311977
4	1	0	0	1	51	474	2	1	313639
3	4	1	1	-1	32	438	2	1	315193
1	4	0	0	-1	33	503	1	1	316762
2	2	0	0	-1	31	442	1	1	318573
2	2	1	1	1	52	491	1	1	320525
4	1	0	0	1	53	399	2	1	321894
3	1	0	0	1	51	484	2	1	323752
4	4	1	1	-1	32	467	2	1	325626
2	4	0	0	-1	33	559	1	1	328473
1	3	1	1	1	52	636	1	1	330101
3	3	1	1	-1	34	496	2	1	331508
2	1	0	0	-1	33	474	1	1	333079
1	1	0	0	-1	31	459	1	1	334880
1	2	0	0	-1	31	343	1	1	336031
4	2	1	1	-1	32	473	2	1	337927
1	2	0	0	-1	33	424	1	1	339749
1	2	1	1	1	52	394	1	1	341064
3	1	0	0	1	53	446	2	1	342555
2	1	0	0	-1	31	565	1	1	344198
1	1	0	0	-1	31	497	1	1	345584
1	1	0	0	-1	31	378	1	1	347419
2	4	1	1	1	52	436	1	1	349124
2	4	0	0	-1	33	549	1	1	350931
4	3	1	1	-1	32	712	2	1	352518
4	3	1	1	-1	34	440	2	1	354353
1	3	1	1	1	54	530	1	1	355707
3	3	1	1	-1	34	556	2	1	357388
1	2	0	0	-1	33	437	1	1	359263
3	2	1	1	-1	32	425	2	1	360677
2	1	0	0	-1	33	415	1	1	362051
3	1	0	0	1	51	550	2	1	364075
4	2	0	0	1	51	315	2	1	365639
2	2	1	1	1	52	360	2	0	367345
3	1	0	0	1	53	453	2	1	368722
4	1	0	0	1	51	635	2	1	370232
2	3	1	1	1	52	381	1	1	371503
3	3	1	1	-1	34	499	2	1	373278
3	1	0	0	1	53	389	2	1	374736
2	1	0	0	-1	31	393	1	1	376042
1	3	1	1	1	52	391	2	0	377796
2	3	1	1	1	54	350	1	1	379547
1	3	1	1	1	54	467	1	1	381109
1	3	1	1	1	54	414	1	1	383011
3	2	0	0	1	53	338	2	1	384551
3	2	1	1	-1	32	401	2	1	385925
2	4	1	1	1	54	484	1	1	387887
3	4	0	0	1	53	374	2	1	389431
2	1	0	0	-1	31	554	1	1	391241
4	1	0	0	1	51	377	2	1	392460
1	4	1	1	1	52	491	1	1	393763
1	4	0	0	-1	33	457	1	1	395491
2	2	0	0	-1	31	511	1	1	396901
4	2	1	1	-1	32	673	2	1	398956
1	2	0	0	-1	33	470	1	1	400379
4	2	1	1	-1	32	560	2	1	401900
1	3	1	1	1	54	435	1	1	403274
4	3	1	1	-1	34	463	2	1	405056
1	4	1	1	1	54	418	1	1	406978
3	4	0	0	1	53	399	2	1	411272
4	3	1	1	-1	32	601	2	1	413187
1	3	1	1	1	54	494	1	1	415026
4	2	0	0	1	53	532	2	1	416949
1	2	1	1	1	52	716	1	1	418851
4	2	0	0	1	53	418	2	1	420345
4	2	1	1	-1	32	452	2	1	422034
1	3	1	1	1	54	498	2	0	423403
1	3	1	1	1	54	563	1	1	425468
4	3	1	1	-1	34	486	2	1	427456
1	3	1	1	1	54	456	1	1	429371
3	1	0	0	1	53	474	2	1	431255
4	1	0	0	1	51	411	2	1	432550
3	4	1	1	-1	32	465	2	1	434071
1	4	0	0	-1	33	394	2	0	435558
3	2	0	0	1	51	597	2	1	436989
4	2	1	1	-1	32	561	2	1	438774
4	4	1	1	-1	34	398	2	1	440317
3	4	0	0	1	53	681	2	1	442425
1	3	1	1	1	52	485	1	1	443975
3	3	1	1	-1	34	429	2	1	445750
1	3	1	1	1	54	417	1	1	447492
3	3	1	1	-1	34	402	2	1	449212
3	1	0	0	1	53	552	2	1	450697
1	1	0	0	-1	31	479	1	1	452628
4	1	0	0	1	51	589	2	1	454042
3	1	0	0	1	51	531	2	1	455955
3	1	0	0	1	51	423	2	1	457610
2	1	0	0	-1	31	405	1	1	459206
3	3	1	1	-1	32	532	2	1	460766
4	3	1	1	-1	34	437	2	1	462008
2	1	0	0	-1	33	506	1	1	463836
4	1	0	0	1	51	438	2	1	465449
3	1	0	0	1	51	637	2	1	467540
3	1	0	0	1	51	438	2	1	469210
2	2	0	0	-1	31	356	1	1	470508
2	2	1	1	1	52	478	1	1	471880
3	1	0	0	1	53	468	2	1	473528
3	1	0	0	1	51	389	2	1	474927
4	1	0	0	1	51	542	2	1	476390
1	1	0	0	-1	31	398	1	1	477655
4	4	1	1	-1	32	459	2	1	479211
2	4	0	0	-1	33	481	1	1	481070
2	1	0	0	-1	31	360	1	1	482796
4	1	0	0	1	51	387	2	1	484657
1	4	1	1	1	52	579	1	1	486264
3	4	0	0	1	53	441	2	1	487964
4	4	1	1	-1	32	587	2	1	489501
2	4	0	0	-1	33	460	1	1	491453
4	2	0	0	1	51	401	2	1	493133
2	2	1	1	1	52	540	1	1	499003
1	2	0	0	-1	33	497	1	1	500363
3	2	1	1	-1	32	456	2	1	501648
2	3	1	1	1	54	468	1	1	503540
2	3	1	1	1	54	458	1	1	505094
4	4	1	1	-1	34	379	1	0	506751
2	4	0	0	-1	33	434	1	1	508159
3	1	0	0	1	51	335	2	1	509778
1	1	0	0	-1	31	568	1	1	511716
3	3	1	1	-1	32	413	2	1	513097
2	3	1	1	1	54	424	1	1	514349
4	1	0	0	1	53	646	2	1	516496
4	1	0	0	1	51	424	2	1	517938
2	3	1	1	1	52	500	1	1	519349
3	3	1	1	-1	34	417	2	1	521098
3	2	0	0	1	53	424	2	1	522546
4	2	1	1	-1	32	404	2	1	524150
1	3	1	1	1	54	330	1	1	525832
2	3	1	1	1	54	525	1	1	527633
1	4	1	1	1	54	450	1	1	529122
2	4	0	0	-1	33	0	0	0	532953
4	4	1	1	-1	32	512	2	1	534385
1	4	0	0	-1	33	486	1	1	536256
3	2	0	0	1	51	337	2	1	537595
1	2	1	1	1	52	542	1	1	539346
1	3	1	1	1	54	410	1	1	540673
3	3	1	1	-1	34	353	2	1	541836
3	4	1	1	-1	34	455	2	1	543578
2	4	0	0	-1	33	461	1	1	545211
3	2	0	0	1	51	417	2	1	546627
2	2	1	1	1	52	413	2	0	548403
3	1	0	0	1	53	646	2	1	550381
4	1	0	0	1	51	397	2	1	551777
2	3	1	1	1	52	325	1	1	553055
2	3	1	1	1	54	404	1	1	554939
3	2	0	0	1	53	378	2	1	556263
1	2	1	1	1	52	484	1	1	557829
1	1	0	0	-1	33	515	1	1	559619
3	1	0	0	1	51	409	2	1	561397
2	1	0	0	-1	31	349	1	1	563068
3	1	0	0	1	51	375	2	1	564353
2	1	0	0	-1	31	446	1	1	566293
2	1	0	0	-1	31	471	1	1	567929
3	1	0	0	1	51	446	2	1	569199
4	1	0	0	1	51	690	2	1	571046
4	3	1	1	-1	32	675	2	1	572539
3	3	1	1	-1	34	507	2	1	573939
1	3	1	1	1	54	410	1	1	575653
4	3	1	1	-1	34	513	2	1	577049
3	4	1	1	-1	34	515	2	1	578624
1	4	0	0	-1	33	448	1	1	582151
2	1	0	0	-1	31	573	1	1	583604
2	1	0	0	-1	31	378	1	1	585361
3	2	0	0	1	51	364	2	1	586953
3	2	1	1	-1	32	716	2	1	589082
1	3	1	1	1	54	399	1	1	590330
1	3	1	1	1	54	418	1	1	591858
4	3	1	1	-1	34	527	2	1	593668
4	3	1	1	-1	34	506	2	1	595402
1	2	0	0	-1	33	625	1	1	597058
4	2	1	1	-1	32	442	2	1	598474
3	4	1	1	-1	34	461	2	1	600386
3	4	0	0	1	53	415	2	1	602240
1	3	1	1	1	52	422	1	1	604047
2	3	1	1	1	54	353	1	1	605489
2	4	1	1	1	54	457	1	1	607435
3	4	0	0	1	53	404	2	1	608881
1	3	1	1	1	52	420	1	1	610120
1	3	1	1	1	54	469	1	1	611923
4	3	1	1	-1	34	384	2	1	613200
4	3	1	1	-1	34	492	2	1	614976
3	3	1	1	-1	34	406	2	1	616708
4	3	1	1	-1	34	431	2	1	618625
2	4	1	1	1	54	353	1	1	619981
3	4	0	0	1	53	370	2	1	621439
1	2	0	0	-1	31	376	1	1	623165
4	2	1	1	-1	32	428	2	1	624731
2	3	1	1	1	54	399	1	1	625942
3	3	1	1	-1	34	493	2	1	627360
2	2	0	0	-1	33	447	2	0	629120
2	2	1	1	1	52	547	1	1	630563
3	3	1	1	-1	34	434	2	1	632187
4	3	1	1	-1	34	514	2	1	633706
4	2	0	0	1	53	448	2	1	635542
1	2	1	1	1	52	502	1	1	637088
4	2	0	0	1	53	504	2	1	638663
1	2	1	1	1	52	549	1	1	640363
1	4	1	1	1	54	498	1	1	642128
4	4	0	0	1	53	448	2	1	643761
1	4	1	1	1	52	702	1	1	645377
3	4	0	0	1	53	465	2	1	647106
3	2	0	0	1	51	464	2	1	648643
2	2	1	1	1	52	415	1	1	649895
2	4	1	1	1	54	507	1	1	651314
3	4	0	0	1	53	759	2	1	653495
1	3	1	1	1	52	477	1	1	654892
2	3	1	1	1	54	566	1	1	656332
1	1	0	0	-1	33	515	1	1	658213
4	1	0	0	1	51	374	2	1	659761
1	2	0	0	-1	31	543	1	1	661564
1	2	1	1	1	52	479	1	1	665428
2	4	1	1	1	54	577	1	1	666988
3	4	0	0	1	53	475	2	1	668489
4	1	0	0	1	51	498	2	1	670440
3	1	0	0	1	51	543	2	1	671980
2	4	1	1	1	52	421	1	1	673387
3	4	0	0	1	53	496	2	1	675016
2	3	1	1	1	52	396	1	1	676466
2	3	1	1	1	54	374	1	1	677859
3	3	1	1	-1	34	449	2	1	679442
4	3	1	1	-1	34	432	2	1	680738
1	3	1	1	1	54	354	1	1	682227
2	3	1	1	1	54	414	1	1	684113
1	3	1	1	1	54	351	1	1	685491
1	3	1	1	1	54	409	1	1	687070
2	3	1	1	1	54	500	1	1	688513
1	3	1	1	1	54	386	1	1	690338
4	2	0	0	1	53	385	2	1	691976
2	2	1	1	1	52	410	1	1	693669
4	2	0	0	1	53	329	2	1	695305
2	2	1	1	1	52	403	1	1	697150
2	4	1	1	1	54	474	1	1	698902
3	4	0	0	1	53	410	2	1	700241
1	1	0	0	-1	31	432	1	1	702137
1	1	0	0	-1	31	423	1	1	703746
2	2	0	0	-1	31	659	1	1	705569
2	2	1	1	1	52	439	1	1	707500
4	1	0	0	1	53	367	2	1	709101
1	1	0	0	-1	31	366	1	1	710794
4	1	0	0	1	51	339	2	1	712320
2	1	0	0	-1	31	483	1	1	713828
2	4	1	1	1	52	452	1	1	715366
3	4	0	0	1	53	457	2	1	717272
2	2	0	0	-1	31	388	1	1	718782
1	2	1	1	1	52	433	1	1	720141
4	1	0	0	1	53	472	1	0	721781
4	1	0	0	1	51	448	2	1	723548
1	3	1	1	1	52	416	1	1	725122
4	3	1	1	-1	34	539	2	1	727128
4	2	0	0	1	53	534	2	1	729084
2	2	1	1	1	52	341	1	1	730792
4	4	1	1	-1	34	506	2	1	732720
2	4	0	0	-1	33	487	1	1	734050
3	4	1	1	-1	32	432	2	1	735300
3	4	0	0	1	53	384	2	1	736529
4	2	0	0	1	51	555	2	1	738400
4	2	1	1	-1	32	489	2	1	740232
1	3	1	1	1	54	506	1	1	742142
3	3	1	1	-1	34	567	2	1	743727
4	3	1	1	-1	34	512	2	1	745169
4	3	1	1	-1	34	456	2	1	750857
1	4	1	1	1	54	540	1	1	752689
1	4	0	0	-1	33	416	1	1	754339
4	1	0	0	1	51	380	2	1	755967
3	1	0	0	1	51	345	2	1	757266
4	1	0	0	1	51	458	2	1	759095
2	1	0	0	-1	31	415	1	1	760441
4	2	0	0	1	51	385	2	1	761797
2	2	1	1	1	52	411	2	0	763460
4	1	0	0	1	53	317	2	1	765062
2	1	0	0	-1	31	305	1	1	766344
3	2	0	0	1	51	435	2	1	767629
4	2	1	1	-1	32	501	2	1	769322
3	2	0	0	1	53	357	2	1	770883
1	2	1	1	1	52	377	1	1	772070
2	4	1	1	1	54	369	1	1	773628
3	4	0	0	1	53	363	1	0	775011
4	2	0	0	1	51	362	2	1	776342
4	2	1	1	-1	32	423	2	1	777883
1	3	1	1	1	54	501	1	1	779267
4	3	1	1	-1	34	579	2	1	781315
4	3	1	1	-1	34	463	2	1	782765
1	3	1	1	1	54	558	1	1	784598
2	1	0	0	-1	33	533	1	1	786102
2	1	0	0	-1	31	359	1	1	787305
1	2	0	0	-1	31	443	1	1	788757
1	2	1	1	1	52	368	1	1	790401
4	1	0	0	1	53	326	2	1	792037
3	1	0	0	1	51	400	2	1	793707
2	1	0	0	-1	31	361	1	1	795212
1	1	0	0	-1	31	425	1	1	796644
1	4	1	1	1	52	480	1	1	798466
2	4	0	0	-1	33	477	1	1	800293
2	1	0	0	-1	31	408	1	1	802062
3	1	0	0	1	51	366	2	1	803647
4	1	0	0	1	51	611	2	1	805216
2	1	0	0	-1	31	329	1	1	806377
3	3	1	1	-1	32	382	1	0	808157
2	3	1	1	1	54	495	1	1	810097
3	4	1	1	-1	34	353	2	1	811417
1	4	0	0	-1	33	439	1	1	812933
2	4	1	1	1	52	414	1	1	814301
1	4	0	0	-1	33	470	1	1	816101
2	2	0	0	-1	31	426	1	1	817357
4	2	1	1	-1	32	420	2	1	818949
3	4	1	1	-1	34	406	2	1	820744
4	4	0	0	1	53	481	2	1	822406
1	2	0	0	-1	31	563	1	1	824348
2	2	1	1	1	52	468	1	1	826242
3	3	1	1	-1	34	562	2	1	827847
2	3	1	1	1	54	450	1	1	830930
