# Supplementary material for: Frequency Band-Specific Electrical Brain Stimulation Modulates Cognitive Control Processes
Source: PLoS One. 2015 Sep 25;10(9):e0138984. doi: 10.1371/journal.pone.0138984 (PMC4583279; doi:10.1371/journal.pone.0138984)
Supplement: S2 File — This zip archive contains the necessary Matlab code, SPSS syntax, SPSS data and raw logfile data to perform the analyses described in the paper. EEG data and Matlab code to extract peak frequencies are available upon request (joramvandriel@gmail.com). (ZIP) [file pone.0138984.s002.zip › S2_File/rawdata/theta/pp04_simonA2_PRE-STIM_EEG.txt]

2	1	0	0	1	51	360	1	1	2581
1	1	0	0	1	51	316	1	1	4088
4	2	0	0	-1	31	419	2	1	5539
2	2	1	1	-1	32	586	1	1	7014
2	4	1	1	-1	34	646	1	1	8678
3	4	0	0	-1	33	442	2	1	10056
2	1	0	0	1	51	372	1	1	11654
2	1	0	0	1	51	315	1	1	13328
3	3	1	1	1	52	780	2	1	15503
1	3	1	1	-1	34	716	1	1	17526
3	1	0	0	-1	33	466	2	1	19371
1	1	0	0	1	51	309	1	1	20831
3	1	0	0	-1	31	378	2	1	22326
4	1	0	0	-1	31	401	1	0	23550
2	2	0	0	1	51	366	1	1	25219
2	2	1	1	-1	32	402	1	1	26957
1	4	1	1	-1	34	325	1	1	28308
3	4	0	0	-1	33	394	2	1	30187
4	1	0	0	-1	31	425	2	1	31489
4	1	0	0	-1	31	377	2	1	33023
2	4	1	1	-1	32	518	1	1	34519
4	4	0	0	-1	33	477	2	1	36221
1	4	1	1	-1	32	421	1	1	37456
3	4	0	0	-1	33	681	2	1	39100
2	3	1	1	-1	32	391	1	1	40368
2	3	1	1	-1	34	440	1	1	42106
3	2	0	0	-1	33	402	2	1	43733
2	2	1	1	-1	32	432	1	1	44982
3	2	0	0	-1	33	385	2	1	46656
4	2	1	1	1	52	395	1	0	48135
2	2	0	0	1	53	309	1	1	49824
2	2	1	1	-1	32	457	2	0	51104
1	3	1	1	-1	34	507	2	0	52750
3	3	1	1	1	54	488	2	1	54391
2	3	1	1	-1	34	359	1	1	56052
3	3	1	1	1	54	476	2	1	57541
2	4	1	1	-1	34	385	1	1	58772
3	4	0	0	-1	33	340	1	0	60050
1	2	0	0	1	51	417	1	1	61342
4	2	1	1	1	52	491	2	1	63307
4	3	1	1	1	54	661	2	1	65137
1	3	1	1	-1	34	345	1	1	66469
3	2	0	0	-1	33	336	1	0	68154
1	2	1	1	-1	32	378	1	1	69420
3	1	0	0	-1	33	434	2	1	71133
4	1	0	0	-1	31	500	2	1	72876
1	3	1	1	-1	32	444	1	1	74765
3	3	1	1	1	54	447	2	1	76367
3	3	1	1	1	54	363	2	1	77939
1	3	1	1	-1	34	337	1	1	81724
2	2	0	0	1	53	427	1	1	83081
2	2	1	1	-1	32	374	1	1	84480
1	3	1	1	-1	34	347	1	1	85659
2	3	1	1	-1	34	376	1	1	87170
1	4	1	1	-1	34	333	1	1	88817
4	4	0	0	-1	33	504	2	1	90799
4	4	1	1	1	52	444	2	1	92668
1	4	0	0	1	53	333	1	1	94289
3	3	1	1	1	52	403	2	1	95681
4	3	1	1	1	54	405	2	1	97275
3	3	1	1	1	54	391	2	1	99061
2	3	1	1	-1	34	598	1	1	100516
1	1	0	0	1	53	630	1	1	102035
3	1	0	0	-1	31	582	2	1	103931
4	3	1	1	1	52	492	2	1	105678
4	3	1	1	1	54	372	2	1	107130
1	1	0	0	1	53	746	1	1	108964
1	1	0	0	1	51	442	1	1	110305
2	4	1	1	-1	32	564	2	0	111803
3	4	0	0	-1	33	764	2	1	113386
4	3	1	1	1	52	529	2	1	115264
1	3	1	1	-1	34	444	1	1	116591
2	4	1	1	-1	34	557	2	0	118046
3	4	0	0	-1	33	483	2	1	119811
1	3	1	1	-1	32	388	1	1	121207
1	3	1	1	-1	34	443	1	1	122846
3	3	1	1	1	54	454	2	1	124634
1	3	1	1	-1	34	441	1	1	126569
2	2	0	0	1	53	437	1	1	127888
3	2	1	1	1	52	506	2	1	129343
1	1	0	0	1	53	437	1	1	130795
1	1	0	0	1	51	349	1	1	132604
4	4	1	1	1	52	518	2	1	134230
2	4	0	0	1	53	626	1	1	135953
4	2	0	0	-1	31	478	2	1	137523
2	2	1	1	-1	32	465	1	1	139017
3	1	0	0	-1	33	553	2	1	140817
1	1	0	0	1	51	364	1	1	142065
2	2	0	0	1	51	413	1	1	143663
2	2	1	1	-1	32	384	1	1	145219
1	4	1	1	-1	34	392	1	1	146951
1	4	0	0	1	53	338	1	1	148206
2	1	0	0	1	51	389	1	1	149860
1	1	0	0	1	51	331	1	1	151319
2	1	0	0	1	51	401	1	1	152883
3	1	0	0	-1	31	350	2	1	154636
2	3	1	1	-1	32	535	1	1	156272
4	3	1	1	1	54	406	2	1	157738
1	2	0	0	1	53	428	1	1	159529
3	2	1	1	1	52	533	2	1	163982
3	2	0	0	-1	33	381	2	1	165311
2	2	1	1	-1	32	350	1	1	167052
1	3	1	1	-1	34	486	1	1	168880
3	3	1	1	1	54	407	2	1	170429
4	3	1	1	1	54	407	2	1	172308
1	3	1	1	-1	34	331	1	1	174058
1	3	1	1	-1	34	339	1	1	175746
3	3	1	1	1	54	483	2	1	177496
2	1	0	0	1	53	532	1	1	179228
4	1	0	0	-1	31	405	2	1	180583
1	2	0	0	1	51	572	1	1	182256
3	2	1	1	1	52	0	0	0	185926
3	4	1	1	1	54	387	2	1	187458
2	4	0	0	1	53	305	1	1	188595
4	1	0	0	-1	31	493	2	1	190156
4	1	0	0	-1	31	330	2	1	191958
1	1	0	0	1	51	343	1	1	193550
3	1	0	0	-1	31	378	2	1	195431
2	1	0	0	1	51	410	1	1	197059
1	1	0	0	1	51	457	1	1	198477
4	3	1	1	1	52	389	2	1	199793
4	3	1	1	1	54	300	2	1	201084
1	4	1	1	-1	34	315	1	1	202806
3	4	0	0	-1	33	411	2	1	204260
4	2	0	0	-1	31	382	2	1	205908
2	2	1	1	-1	32	380	1	1	207337
4	2	0	0	-1	33	409	2	1	208577
4	2	1	1	1	52	465	2	1	210442
3	4	1	1	1	54	422	2	1	212078
1	4	0	0	1	53	366	1	1	213895
4	3	1	1	1	52	398	2	1	215404
2	3	1	1	-1	34	414	1	1	217281
1	1	0	0	1	53	348	1	1	218622
1	1	0	0	1	51	299	1	1	220306
4	1	0	0	-1	31	300	2	1	222024
4	1	0	0	-1	31	334	2	1	223382
3	1	0	0	-1	31	485	1	0	224998
2	1	0	0	1	51	402	1	1	226384
1	3	1	1	-1	32	524	1	1	227753
1	3	1	1	-1	34	377	1	1	229462
4	2	0	0	-1	33	427	2	1	231223
3	2	1	1	1	52	382	2	1	232999
4	4	1	1	1	54	464	2	1	234594
4	4	0	0	-1	33	356	2	1	236313
2	2	0	0	1	51	336	1	1	238076
4	2	1	1	1	52	433	2	1	239928
4	4	1	1	1	54	397	2	1	241675
1	4	0	0	1	53	437	1	1	243248
3	2	0	0	-1	31	627	2	1	244929
2	2	1	1	-1	32	454	1	1	250273
4	4	1	1	1	54	481	2	1	251792
2	4	0	0	1	53	339	1	1	253473
1	3	1	1	-1	32	384	1	1	255054
2	3	1	1	-1	34	311	2	0	256875
4	3	1	1	1	54	426	2	1	258187
4	3	1	1	1	54	390	2	1	259842
3	2	0	0	-1	33	361	1	0	261687
3	2	1	1	1	52	478	2	1	263501
4	2	0	0	-1	33	494	2	1	264976
1	2	1	1	-1	32	591	1	1	266538
3	1	0	0	-1	33	514	2	1	268199
1	1	0	0	1	51	540	1	1	269812
4	2	0	0	-1	31	535	2	1	271739
3	2	1	1	1	52	413	2	1	273005
1	3	1	1	-1	34	491	1	1	274711
4	3	1	1	1	54	415	2	1	276444
2	2	0	0	1	53	457	1	1	278081
4	2	1	1	1	52	455	2	1	279492
4	4	1	1	1	54	441	2	1	281099
1	4	0	0	1	53	364	1	1	282609
2	3	1	1	-1	32	324	2	0	284139
1	3	1	1	-1	34	426	1	1	285849
1	2	0	0	1	53	289	1	1	287489
2	2	1	1	-1	32	586	1	1	288920
4	1	0	0	-1	33	436	2	1	290295
3	1	0	0	-1	31	465	2	1	291791
4	2	0	0	-1	31	459	2	1	293067
1	2	1	1	-1	32	384	1	1	294860
4	4	1	1	1	54	439	2	1	296670
4	4	0	0	-1	33	350	2	1	298306
1	3	1	1	-1	32	362	1	1	299754
2	3	1	1	-1	34	454	1	1	301486
4	1	0	0	-1	33	483	2	1	303137
3	1	0	0	-1	31	518	2	1	305040
1	4	1	1	-1	32	420	1	1	306429
1	4	0	0	1	53	452	1	1	308324
4	4	1	1	1	52	387	2	1	309582
2	4	0	0	1	53	492	1	1	311515
4	2	0	0	-1	31	435	2	1	313148
3	2	1	1	1	52	485	2	1	314743
2	3	1	1	-1	34	437	1	1	316442
1	3	1	1	-1	34	390	1	1	318197
3	3	1	1	1	54	349	2	1	320001
1	3	1	1	-1	34	456	1	1	321534
1	2	0	0	1	53	485	1	1	323454
4	2	1	1	1	52	410	2	1	325069
1	2	0	0	1	53	714	1	1	327040
3	2	1	1	1	52	429	2	1	328965
4	4	1	1	1	54	417	2	1	330355
4	4	0	0	-1	33	399	2	1	333816
3	2	0	0	-1	31	459	2	1	335631
2	2	1	1	-1	32	420	1	1	337098
2	4	1	1	-1	34	395	1	1	338319
3	4	0	0	-1	33	423	2	1	339689
3	4	1	1	1	52	436	2	1	341581
4	4	0	0	-1	33	495	2	1	343007
4	1	0	0	-1	31	363	2	1	344823
3	1	0	0	-1	31	354	2	1	346167
4	4	1	1	1	52	467	2	1	347554
4	4	0	0	-1	33	350	2	1	348979
2	3	1	1	-1	32	403	1	1	350657
2	3	1	1	-1	34	361	1	1	352105
4	3	1	1	1	54	423	2	1	353633
2	3	1	1	-1	34	407	1	1	355153
1	3	1	1	-1	34	551	1	1	356820
4	3	1	1	1	54	388	2	1	358212
4	4	1	1	1	54	358	2	1	359877
3	4	0	0	-1	33	466	2	1	361344
3	1	0	0	-1	31	326	2	1	363056
1	1	0	0	1	51	509	1	1	364659
3	3	1	1	1	52	456	2	1	366617
4	3	1	1	1	54	449	2	1	367993
3	4	1	1	1	54	393	2	1	369527
1	4	0	0	1	53	438	1	1	371011
2	4	1	1	-1	32	597	1	1	372692
4	4	0	0	-1	33	416	2	1	374179
4	4	1	1	1	52	439	2	1	375532
2	4	0	0	1	53	366	1	1	377146
4	3	1	1	1	52	426	2	1	378922
3	3	1	1	1	54	446	2	1	380682
4	4	1	1	1	54	390	2	1	382337
4	4	0	0	-1	33	353	2	1	383581
3	4	1	1	1	52	490	2	1	384907
1	4	0	0	1	53	481	1	1	386606
3	1	0	0	-1	31	430	2	1	388278
2	1	0	0	1	51	454	2	0	390131
3	1	0	0	-1	31	662	2	1	392118
3	1	0	0	-1	31	377	2	1	393744
1	4	1	1	-1	32	408	1	1	395326
1	4	0	0	1	53	380	1	1	396727
2	1	0	0	1	51	440	1	1	398187
2	1	0	0	1	51	304	1	1	399802
3	4	1	1	1	52	443	2	1	401174
4	4	0	0	-1	33	434	2	1	403005
4	3	1	1	1	52	435	2	1	404643
1	3	1	1	-1	34	436	1	1	406205
3	2	0	0	-1	33	550	2	1	407718
4	2	1	1	1	52	464	2	1	409503
4	4	1	1	1	54	415	2	1	411100
1	4	0	0	1	53	406	1	1	415313
4	4	1	1	1	52	479	2	1	417214
4	4	0	0	-1	33	364	2	1	418684
2	2	0	0	1	51	399	1	1	419956
3	2	1	1	1	52	434	2	1	421292
3	2	0	0	-1	33	477	2	1	423092
2	2	1	1	-1	32	419	1	1	424462
1	4	1	1	-1	34	722	1	1	426453
3	4	0	0	-1	33	376	2	1	428096
1	2	0	0	1	51	399	1	1	429616
4	2	1	1	1	52	429	2	1	430930
4	2	0	0	-1	33	413	2	1	432184
3	2	1	1	1	52	377	1	0	433469
3	1	0	0	-1	33	469	2	1	435110
2	1	0	0	1	51	412	1	1	436640
4	4	1	1	1	52	463	2	1	438427
1	4	0	0	1	53	518	1	1	440232
1	4	1	1	-1	32	392	1	1	441686
4	4	0	0	-1	33	433	2	1	443535
2	2	0	0	1	51	521	1	1	445170
4	2	1	1	1	52	575	2	1	446876
4	3	1	1	1	54	571	2	1	448630
1	3	1	1	-1	34	406	1	1	450016
3	1	0	0	-1	33	419	2	1	451811
2	1	0	0	1	51	375	1	1	453312
3	1	0	0	-1	31	376	2	1	454934
4	1	0	0	-1	31	530	2	1	456614
2	1	0	0	1	51	341	1	1	458447
4	1	0	0	-1	31	395	2	1	460044
2	2	0	0	1	51	431	1	1	461448
2	2	1	1	-1	32	495	1	1	462770
3	3	1	1	1	54	482	2	1	464095
4	3	1	1	1	54	386	2	1	465669
2	3	1	1	-1	34	423	1	1	466987
3	3	1	1	1	54	380	1	0	468489
1	1	0	0	1	53	430	1	1	470157
3	1	0	0	-1	31	382	2	1	471836
2	2	0	0	1	51	492	1	1	473592
4	2	1	1	1	52	452	2	1	475439
3	1	0	0	-1	33	402	2	1	476884
2	1	0	0	1	51	432	1	1	478532
3	2	0	0	-1	31	425	2	1	480159
4	2	1	1	1	52	502	2	1	481945
3	4	1	1	1	54	441	2	1	483399
2	4	0	0	1	53	512	1	1	484757
4	4	1	1	1	52	534	2	1	486189
3	4	0	0	-1	33	424	2	1	488101
3	4	1	1	1	52	386	2	1	489774
4	4	0	0	-1	33	430	2	1	491606
1	2	0	0	1	51	316	1	1	492975
3	2	1	1	1	52	547	2	1	497507
3	1	0	0	-1	33	394	2	1	498945
4	1	0	0	-1	31	307	2	1	500470
2	3	1	1	-1	32	459	1	1	501764
4	3	1	1	1	54	526	2	1	503645
2	2	0	0	1	53	589	1	1	505277
2	2	1	1	-1	32	492	1	1	506646
4	3	1	1	1	54	403	2	1	507979
2	3	1	1	-1	34	483	1	1	509497
1	1	0	0	1	53	547	1	1	511127
3	1	0	0	-1	31	448	2	1	512826
1	1	0	0	1	51	461	1	1	514617
1	1	0	0	1	51	367	1	1	516061
4	1	0	0	-1	31	362	2	1	517907
4	1	0	0	-1	31	542	2	1	519303
1	2	0	0	1	51	403	1	1	521204
4	2	1	1	1	52	355	1	0	522777
4	4	1	1	1	54	452	2	1	524239
1	4	0	0	1	53	544	1	1	525665
2	4	1	1	-1	32	395	2	0	526923
2	4	0	0	1	53	545	1	1	528698
3	2	0	0	-1	31	425	2	1	530172
2	2	1	1	-1	32	442	1	1	531612
4	2	0	0	-1	33	419	2	1	533225
3	2	1	1	1	52	581	2	1	535256
2	3	1	1	-1	34	456	1	1	536971
1	3	1	1	-1	34	379	1	1	538338
2	1	0	0	1	53	377	2	0	540084
1	1	0	0	1	51	363	1	1	541480
4	3	1	1	1	52	535	2	1	543372
4	3	1	1	1	54	390	2	1	544684
2	2	0	0	1	53	399	1	1	546511
1	2	1	1	-1	32	494	1	1	547967
4	2	0	0	-1	33	382	2	1	549779
2	2	1	1	-1	32	448	1	1	551371
2	2	0	0	1	53	370	1	1	552588
1	2	1	1	-1	32	359	1	1	553851
3	2	0	0	-1	33	510	2	1	555853
2	2	1	1	-1	32	559	1	1	557561
1	4	1	1	-1	34	383	1	1	559122
4	4	0	0	-1	33	342	2	1	560951
1	1	0	0	1	51	391	1	1	562674
1	1	0	0	1	51	306	1	1	563984
4	4	1	1	1	52	411	2	1	565345
3	4	0	0	-1	33	348	2	1	567118
4	4	1	1	1	52	462	2	1	568925
1	4	0	0	1	53	504	1	1	570762
1	2	0	0	1	51	306	1	1	572143
3	2	1	1	1	52	412	2	1	573608
4	1	0	0	-1	33	387	2	1	575437
1	1	0	0	1	51	606	1	1	585021
2	1	0	0	1	51	438	1	1	586593
3	1	0	0	-1	31	454	2	1	588406
3	1	0	0	-1	31	337	2	1	589677
2	1	0	0	1	51	413	1	1	590964
2	3	1	1	-1	32	424	1	1	592890
1	3	1	1	-1	34	416	1	1	594559
1	3	1	1	-1	34	297	1	1	596319
4	3	1	1	1	54	536	2	1	598152
4	4	1	1	1	54	361	2	1	599618
1	4	0	0	1	53	348	1	1	601240
3	2	0	0	-1	31	446	1	0	602508
2	2	1	1	-1	32	532	2	0	604481
4	2	0	0	-1	33	395	2	1	606246
1	2	1	1	-1	32	586	1	1	607993
4	3	1	1	1	54	451	2	1	609759
4	3	1	1	1	54	382	2	1	611633
1	4	1	1	-1	34	459	1	1	613024
2	4	0	0	1	53	589	1	1	614984
1	2	0	0	1	51	447	1	1	616463
1	2	1	1	-1	32	376	1	1	617761
4	3	1	1	1	54	474	2	1	619590
2	3	1	1	-1	34	495	1	1	621589
1	1	0	0	1	53	385	1	1	623237
1	1	0	0	1	51	362	1	1	624494
2	4	1	1	-1	32	451	2	0	626408
2	4	0	0	1	53	353	1	1	627641
4	1	0	0	-1	31	505	2	1	629576
4	1	0	0	-1	31	402	2	1	631369
3	2	0	0	-1	31	515	1	0	632798
1	2	1	1	-1	32	602	1	1	634250
4	1	0	0	-1	33	499	2	1	635697
3	1	0	0	-1	31	709	2	1	637402
4	3	1	1	1	52	590	2	1	639503
3	3	1	1	1	54	448	2	1	641412
2	3	1	1	-1	34	497	1	1	642842
1	3	1	1	-1	34	479	1	1	644244
2	2	0	0	1	53	409	1	1	645783
3	2	1	1	1	52	417	2	1	647111
4	3	1	1	1	54	448	2	1	648479
4	3	1	1	1	54	373	2	1	649736
2	4	1	1	-1	34	451	1	1	651344
4	4	0	0	-1	33	547	2	1	653030
3	4	1	1	1	52	512	2	1	654357
4	4	0	0	-1	33	481	2	1	656089
2	2	0	0	1	51	534	1	1	657588
3	2	1	1	1	52	586	2	1	659343
1	4	1	1	-1	34	585	1	1	661231
1	4	0	0	1	53	364	1	1	663045
3	4	1	1	1	52	429	2	1	664395
3	4	0	0	-1	33	343	2	1	668395
1	3	1	1	-1	32	482	1	1	669754
1	3	1	1	-1	34	379	1	1	671209
4	3	1	1	1	54	473	2	1	672561
1	3	1	1	-1	34	563	1	1	674177
2	4	1	1	-1	34	371	1	1	675597
1	4	0	0	1	53	322	1	1	677063
1	3	1	1	-1	32	333	1	1	678232
4	3	1	1	1	54	421	2	1	679855
3	1	0	0	-1	33	614	2	1	681300
4	1	0	0	-1	31	415	2	1	682868
4	4	1	1	1	52	443	2	1	684255
3	4	0	0	-1	33	478	2	1	685829
1	4	1	1	-1	32	458	1	1	687573
4	4	0	0	-1	33	695	2	1	689091
4	1	0	0	-1	31	502	2	1	690603
2	1	0	0	1	51	481	1	1	692460
2	2	0	0	1	51	465	1	1	694262
1	2	1	1	-1	32	357	2	0	695804
1	3	1	1	-1	34	475	1	1	697373
2	3	1	1	-1	34	410	1	1	699226
4	3	1	1	1	54	555	2	1	700679
1	3	1	1	-1	34	478	1	1	702634
3	1	0	0	-1	33	568	2	1	704419
1	1	0	0	1	51	411	1	1	706114
4	3	1	1	1	52	515	2	1	707738
3	3	1	1	1	54	460	2	1	709672
3	3	1	1	1	54	339	2	1	711012
4	3	1	1	1	54	388	2	1	712599
3	3	1	1	1	54	256	2	1	714217
2	3	1	1	-1	34	404	1	1	715755
1	3	1	1	-1	34	527	2	0	717284
1	3	1	1	-1	34	343	2	0	719084
3	1	0	0	-1	33	368	2	1	720559
2	1	0	0	1	51	405	2	0	721927
2	2	0	0	1	51	356	1	1	723548
1	2	1	1	-1	32	321	1	1	724787
3	4	1	1	1	54	445	2	1	726402
1	4	0	0	1	53	458	1	1	728025
3	2	0	0	-1	31	491	2	1	729743
1	2	1	1	-1	32	566	1	1	731695
1	3	1	1	-1	34	399	1	1	733200
4	3	1	1	1	54	398	2	1	734599
4	2	0	0	-1	33	410	2	1	736166
3	2	1	1	1	52	342	1	0	737582
1	1	0	0	1	53	541	1	1	739335
3	1	0	0	-1	31	342	2	1	741081
4	4	1	1	1	52	403	2	1	742702
1	4	0	0	1	53	505	1	1	744423
2	1	0	0	1	51	480	1	1	746342
1	1	0	0	1	51	437	2	0	750900
4	1	0	0	-1	31	429	2	1	752519
3	1	0	0	-1	31	609	2	1	754641
1	1	0	0	1	51	425	1	1	756514
3	1	0	0	-1	31	398	2	1	758253
3	1	0	0	-1	31	358	2	1	759498
1	1	0	0	1	51	374	1	1	760746
1	1	0	0	1	51	344	1	1	762243
4	1	0	0	-1	31	348	2	1	763634
2	4	1	1	-1	32	555	1	1	765184
1	4	0	0	1	53	390	1	1	766484
3	1	0	0	-1	31	396	2	1	768067
2	1	0	0	1	51	359	1	1	769450
3	4	1	1	1	52	509	2	1	771000
1	4	0	0	1	53	391	1	1	772408
1	2	0	0	1	51	385	1	1	773804
4	2	1	1	1	52	568	2	1	775184
3	2	0	0	-1	33	525	2	1	776691
2	2	1	1	-1	32	573	1	1	778358
1	1	0	0	1	53	343	1	1	779758
2	1	0	0	1	51	397	2	0	781248
3	2	0	0	-1	31	675	2	1	783440
3	2	1	1	1	52	470	2	1	785075
1	1	0	0	1	53	418	1	1	786589
1	1	0	0	1	51	300	1	1	788112
3	3	1	1	1	52	377	2	1	789688
2	3	1	1	-1	34	410	1	1	791472
4	4	1	1	1	54	499	2	1	793009
4	4	0	0	-1	33	544	2	1	794883
3	1	0	0	-1	31	455	2	1	796376
4	1	0	0	-1	31	334	2	1	797539
1	2	0	0	1	51	407	1	1	798973
2	2	1	1	-1	32	348	2	0	800337
3	3	1	1	1	54	380	1	0	801621
3	3	1	1	1	54	476	2	1	803135
1	1	0	0	1	53	637	1	1	804957
3	1	0	0	-1	31	429	2	1	806270
1	3	1	1	-1	32	633	1	1	808112
3	3	1	1	1	54	380	2	1	809406
1	2	0	0	1	53	405	2	0	811281
1	2	1	1	-1	32	481	1	1	813016
2	1	0	0	1	53	389	1	1	814547
1	1	0	0	1	51	310	1	1	815680
3	3	1	1	1	52	457	2	1	817106
2	3	1	1	-1	34	575	1	1	819032
4	4	1	1	1	54	527	2	1	820900
2	4	0	0	1	53	557	1	1	822904
2	3	1	1	-1	32	362	1	1	824389
1	3	1	1	-1	34	357	1	1	825697
4	1	0	0	-1	33	439	2	1	827375
4	1	0	0	-1	31	506	2	1	832105
