# Supplementary material for: Frequency Band-Specific Electrical Brain Stimulation Modulates Cognitive Control Processes
Source: PLoS One. 2015 Sep 25;10(9):e0138984. doi: 10.1371/journal.pone.0138984 (PMC4583279; doi:10.1371/journal.pone.0138984)
Supplement: S2 File — This zip archive contains the necessary Matlab code, SPSS syntax, SPSS data and raw logfile data to perform the analyses described in the paper. EEG data and Matlab code to extract peak frequencies are available upon request (joramvandriel@gmail.com). (ZIP) [file pone.0138984.s002.zip › S2_File/rawdata/theta/pp04_simonB2_STIM.txt]

1	2	0	0	1	51	423	1	1	2788
4	2	1	1	1	52	486	2	1	4236
2	3	1	1	-1	34	331	1	1	5601
1	3	1	1	-1	34	310	1	1	7234
4	2	0	0	-1	33	487	2	1	8648
1	2	1	1	-1	32	310	1	1	10104
2	1	0	0	1	53	341	1	1	11824
2	1	0	0	1	51	298	1	1	13627
1	2	0	0	1	51	454	2	0	15321
4	2	1	1	1	52	440	2	1	16776
4	4	1	1	1	54	505	2	1	18587
1	4	0	0	1	53	318	1	1	19772
1	1	0	0	1	51	307	1	1	21098
3	1	0	0	-1	31	424	1	0	22605
1	3	1	1	-1	32	339	1	1	24206
1	3	1	1	-1	34	305	1	1	25909
2	2	0	0	1	53	389	2	0	27369
1	2	1	1	-1	32	393	1	1	28824
4	2	0	0	-1	33	559	2	1	30655
4	2	1	1	1	52	394	2	1	32315
3	3	1	1	1	54	419	2	1	34118
4	3	1	1	1	54	378	2	1	35432
2	4	1	1	-1	34	504	1	1	36929
4	4	0	0	-1	33	534	2	1	38634
4	2	0	0	-1	31	545	2	1	40280
1	2	1	1	-1	32	412	1	1	41841
3	3	1	1	1	54	432	2	1	43225
2	3	1	1	-1	34	472	1	1	44735
2	4	1	1	-1	34	374	1	1	46591
4	4	0	0	-1	33	433	2	1	48379
2	4	1	1	-1	32	889	1	1	50281
2	4	0	0	1	53	429	1	1	52126
3	2	0	0	-1	31	429	2	1	53919
4	2	1	1	1	52	611	2	1	56045
3	1	0	0	-1	33	708	2	1	57675
1	1	0	0	1	51	488	1	1	59278
4	3	1	1	1	52	538	2	1	60794
4	3	1	1	1	54	409	2	1	62371
2	2	0	0	1	53	484	1	1	64341
2	2	1	1	-1	32	395	1	1	65963
4	2	0	0	-1	33	504	2	1	67751
4	2	1	1	1	52	359	2	1	69264
2	1	0	0	1	53	421	1	1	70946
1	1	0	0	1	51	855	1	1	73217
1	4	1	1	-1	32	616	1	1	74754
2	4	0	0	1	53	409	1	1	76442
1	2	0	0	1	51	416	1	1	77794
4	2	1	1	1	52	314	1	0	79597
3	3	1	1	1	54	479	2	1	81505
2	3	1	1	-1	34	455	1	1	85595
3	3	1	1	1	54	464	2	1	87561
4	3	1	1	1	54	324	1	0	88924
4	1	0	0	-1	33	354	2	1	90519
1	1	0	0	1	51	380	1	1	92052
4	2	0	0	-1	31	416	2	1	93632
2	2	1	1	-1	32	414	1	1	95315
2	3	1	1	-1	34	300	1	1	96943
1	3	1	1	-1	34	492	1	1	98583
4	3	1	1	1	54	435	2	1	100084
1	3	1	1	-1	34	740	1	1	101645
3	2	0	0	-1	33	486	2	1	103394
2	2	1	1	-1	32	621	1	1	105331
1	3	1	1	-1	34	404	1	1	107235
3	3	1	1	1	54	472	2	1	108625
4	3	1	1	1	54	441	2	1	110303
3	3	1	1	1	54	456	2	1	112183
2	3	1	1	-1	34	335	1	1	113682
4	3	1	1	1	54	405	2	1	115168
3	4	1	1	1	54	352	2	1	116715
4	4	0	0	-1	33	367	2	1	118112
4	2	0	0	-1	31	335	2	1	119876
3	2	1	1	1	52	448	2	1	121707
2	3	1	1	-1	34	439	1	1	123034
4	3	1	1	1	54	663	2	1	124576
1	4	1	1	-1	34	512	1	1	126354
1	4	0	0	1	53	607	1	1	127888
2	4	1	1	-1	32	502	1	1	129323
1	4	0	0	1	53	472	1	1	130705
3	4	1	1	1	52	452	2	1	132601
4	4	0	0	-1	33	375	2	1	134314
1	1	0	0	1	51	574	1	1	136212
1	1	0	0	1	51	379	1	1	138006
3	1	0	0	-1	31	525	1	0	139403
3	1	0	0	-1	31	446	2	1	141200
2	3	1	1	-1	32	448	1	1	142474
2	3	1	1	-1	34	615	1	1	144004
3	1	0	0	-1	33	537	2	1	146031
1	1	0	0	1	51	443	1	1	147295
1	4	1	1	-1	32	554	1	1	148927
4	4	0	0	-1	33	421	2	1	150727
4	4	1	1	1	52	378	2	1	152565
1	4	0	0	1	53	563	2	0	154265
2	3	1	1	-1	32	461	1	1	155932
1	3	1	1	-1	34	400	1	1	157209
4	1	0	0	-1	33	398	2	1	158968
4	1	0	0	-1	31	343	2	1	160517
1	1	0	0	1	51	353	1	1	162349
3	1	0	0	-1	31	307	2	1	164002
4	1	0	0	-1	31	365	2	1	165833
1	1	0	0	1	51	566	1	1	169662
3	1	0	0	-1	31	406	2	1	171024
2	1	0	0	1	51	510	1	1	172489
1	3	1	1	-1	32	444	1	1	174419
1	3	1	1	-1	34	358	1	1	175705
4	4	1	1	1	54	431	2	1	177608
2	4	0	0	1	53	492	1	1	179154
1	1	0	0	1	51	423	1	1	181047
2	1	0	0	1	51	391	1	1	182495
1	3	1	1	-1	32	405	1	1	183989
4	3	1	1	1	54	433	2	1	185362
3	1	0	0	-1	33	550	2	1	186743
1	1	0	0	1	51	578	1	1	188255
3	2	0	0	-1	31	413	2	1	189622
1	2	1	1	-1	32	566	1	1	191677
3	2	0	0	-1	33	568	2	1	193713
4	2	1	1	1	52	503	2	1	195036
1	2	0	0	1	53	513	1	1	196628
1	2	1	1	-1	32	400	1	1	197832
2	3	1	1	-1	34	445	1	1	199276
4	3	1	1	1	54	558	2	1	200709
2	3	1	1	-1	34	354	2	0	202424
2	3	1	1	-1	34	610	1	1	204424
3	4	1	1	1	54	458	2	1	205815
4	4	0	0	-1	33	512	2	1	207134
4	4	1	1	1	52	399	2	1	208361
2	4	0	0	1	53	594	1	1	210216
2	1	0	0	1	51	400	1	1	211436
3	1	0	0	-1	31	575	2	1	213135
4	1	0	0	-1	31	350	2	1	214532
2	1	0	0	1	51	407	1	1	216412
4	2	0	0	-1	31	477	2	1	217884
4	2	1	1	1	52	494	2	1	219567
3	1	0	0	-1	33	401	2	1	221469
4	1	0	0	-1	31	363	2	1	222879
1	4	1	1	-1	32	447	1	1	224541
4	4	0	0	-1	33	352	2	1	226048
2	2	0	0	1	51	386	1	1	227941
1	2	1	1	-1	32	428	1	1	229437
2	3	1	1	-1	34	417	1	1	231299
4	3	1	1	1	54	395	2	1	233043
3	3	1	1	1	54	499	2	1	234730
1	3	1	1	-1	34	418	1	1	236337
3	1	0	0	-1	33	398	2	1	238240
4	1	0	0	-1	31	412	2	1	239700
2	4	1	1	-1	32	578	1	1	241409
2	4	0	0	1	53	441	1	1	242786
3	4	1	1	1	52	525	2	1	244429
3	4	0	0	-1	33	605	2	1	245973
2	2	0	0	1	51	400	1	1	247507
3	2	1	1	1	52	444	2	1	250640
4	4	1	1	1	54	370	2	1	252305
4	4	0	0	-1	33	302	2	1	253802
3	1	0	0	-1	31	479	2	1	255354
1	1	0	0	1	51	327	1	1	256933
2	1	0	0	1	51	392	2	0	258325
4	1	0	0	-1	31	401	2	1	260088
4	4	1	1	1	52	501	2	1	261550
2	4	0	0	1	53	435	1	1	263350
4	3	1	1	1	52	399	2	1	264764
4	3	1	1	1	54	484	2	1	266734
3	4	1	1	1	54	358	1	0	268319
2	4	0	0	1	53	425	1	1	270000
1	3	1	1	-1	32	517	2	0	271454
4	3	1	1	1	54	486	2	1	272849
2	1	0	0	1	53	412	1	1	274283
3	1	0	0	-1	31	383	2	1	275610
1	2	0	0	1	51	437	1	1	277323
3	2	1	1	1	52	423	2	1	278956
4	1	0	0	-1	33	360	2	1	280662
1	1	0	0	1	51	352	1	1	281976
2	1	0	0	1	51	622	1	1	283625
4	1	0	0	-1	31	391	2	1	284975
3	3	1	1	1	52	462	2	1	286709
1	3	1	1	-1	34	463	1	1	288521
4	1	0	0	-1	33	529	2	1	290391
3	1	0	0	-1	31	423	2	1	291840
1	3	1	1	-1	32	354	2	0	293531
1	3	1	1	-1	34	399	1	1	294935
3	2	0	0	-1	33	412	2	1	296662
3	2	1	1	1	52	357	2	1	298096
4	1	0	0	-1	33	356	2	1	299296
3	1	0	0	-1	31	361	2	1	300845
4	1	0	0	-1	31	342	2	1	302675
1	1	0	0	1	51	371	1	1	304355
4	2	0	0	-1	31	397	2	1	306178
2	2	1	1	-1	32	603	1	1	307678
2	3	1	1	-1	34	367	1	1	309166
3	3	1	1	1	54	377	2	1	310759
4	1	0	0	-1	33	379	2	1	312304
1	1	0	0	1	51	457	1	1	314075
1	4	1	1	-1	32	321	1	1	315443
2	4	0	0	1	53	393	2	0	316938
1	2	0	0	1	51	370	1	1	318295
3	2	1	1	1	52	511	2	1	319918
2	2	0	0	1	53	432	1	1	321767
3	2	1	1	1	52	451	2	1	323080
3	2	0	0	-1	33	453	2	1	324498
4	2	1	1	1	52	517	2	1	325964
1	4	1	1	-1	34	632	1	1	327568
2	4	0	0	1	53	449	1	1	334776
1	4	1	1	-1	32	361	1	1	336643
4	4	0	0	-1	33	475	2	1	338226
2	2	0	0	1	51	428	1	1	339706
3	2	1	1	1	52	551	2	1	341192
3	2	0	0	-1	33	317	2	1	342368
1	2	1	1	-1	32	441	1	1	343725
4	2	0	0	-1	33	559	2	1	345261
2	2	1	1	-1	32	349	2	0	346618
1	3	1	1	-1	34	417	1	1	348273
4	3	1	1	1	54	517	2	1	349808
4	2	0	0	-1	33	380	2	1	351332
1	2	1	1	-1	32	500	1	1	352953
4	4	1	1	1	54	552	2	1	354348
3	4	0	0	-1	33	499	1	0	356097
1	2	0	0	1	51	473	1	1	358014
2	2	1	1	-1	32	434	1	1	359491
4	2	0	0	-1	33	506	2	1	361507
3	2	1	1	1	52	470	2	1	363441
2	3	1	1	-1	34	577	1	1	365319
3	3	1	1	1	54	356	1	0	366998
3	4	1	1	1	54	465	2	1	368687
2	4	0	0	1	53	417	1	1	369994
4	4	1	1	1	52	435	2	1	371493
1	4	0	0	1	53	769	1	1	373473
3	3	1	1	1	52	359	2	1	375275
2	3	1	1	-1	34	588	1	1	377053
4	3	1	1	1	54	493	2	1	378740
4	3	1	1	1	54	400	2	1	380155
1	1	0	0	1	53	437	1	1	381434
4	1	0	0	-1	31	467	2	1	383051
2	3	1	1	-1	32	410	1	1	384970
4	3	1	1	1	54	516	2	1	386641
1	3	1	1	-1	34	386	1	1	387918
1	3	1	1	-1	34	456	1	1	389564
3	2	0	0	-1	33	380	2	1	391293
4	2	1	1	1	52	451	2	1	392998
2	4	1	1	-1	34	667	1	1	394747
2	4	0	0	1	53	466	1	1	396175
3	1	0	0	-1	31	641	2	1	398198
3	1	0	0	-1	31	360	2	1	399605
4	3	1	1	1	52	401	2	1	401262
3	3	1	1	1	54	427	2	1	402590
1	3	1	1	-1	34	390	1	1	404197
3	3	1	1	1	54	566	2	1	405635
2	1	0	0	1	53	469	1	1	407007
2	1	0	0	1	51	347	1	1	408225
4	4	1	1	1	52	427	2	1	409897
2	4	0	0	1	53	627	1	1	411814
1	2	0	0	1	51	520	1	1	413597
4	2	1	1	1	52	425	2	1	416884
2	2	0	0	1	53	209	1	1	418521
2	2	1	1	-1	32	398	1	1	419931
3	2	0	0	-1	33	417	2	1	421573
4	2	1	1	1	52	433	2	1	422813
3	4	1	1	1	54	346	2	1	424584
1	4	0	0	1	53	550	1	1	426079
4	2	0	0	-1	31	477	2	1	427531
1	2	1	1	-1	32	455	1	1	429321
4	4	1	1	1	54	410	2	1	430650
2	4	0	0	1	53	493	1	1	432505
1	1	0	0	1	51	427	2	0	433949
2	1	0	0	1	51	435	1	1	435199
2	3	1	1	-1	32	530	1	1	437240
1	3	1	1	-1	34	468	1	1	438553
2	1	0	0	1	53	468	1	1	440056
3	1	0	0	-1	31	461	2	1	441369
2	3	1	1	-1	32	731	1	1	443337
2	3	1	1	-1	34	374	1	1	444610
3	3	1	1	1	54	436	2	1	446124
3	3	1	1	1	54	483	2	1	447618
2	1	0	0	1	53	474	1	1	449007
3	1	0	0	-1	31	600	2	1	450768
1	3	1	1	-1	32	509	1	1	452536
1	3	1	1	-1	34	429	1	1	454092
3	1	0	0	-1	33	615	2	1	455893
3	1	0	0	-1	31	365	2	1	457301
2	4	1	1	-1	32	462	1	1	458790
1	4	0	0	1	53	448	1	1	460266
2	4	1	1	-1	32	674	1	1	462202
1	4	0	0	1	53	402	1	1	463552
1	3	1	1	-1	32	428	1	1	465366
4	3	1	1	1	54	519	2	1	466697
1	3	1	1	-1	34	601	1	1	468715
3	3	1	1	1	54	421	2	1	470133
3	1	0	0	-1	33	370	2	1	471362
4	1	0	0	-1	31	417	2	1	472668
1	3	1	1	-1	32	404	1	1	474295
4	3	1	1	1	54	481	2	1	475678
1	1	0	0	1	53	404	1	1	477282
2	1	0	0	1	51	456	1	1	478714
2	3	1	1	-1	32	442	1	1	480471
3	3	1	1	1	54	413	2	1	481943
1	4	1	1	-1	34	451	1	1	483410
4	4	0	0	-1	33	497	2	1	485260
4	1	0	0	-1	31	405	2	1	486672
2	1	0	0	1	51	466	1	1	488346
4	4	1	1	1	52	445	2	1	489883
2	4	0	0	1	53	376	1	1	491580
4	2	0	0	-1	31	416	2	1	493121
1	2	1	1	-1	32	425	1	1	496252
4	2	0	0	-1	33	544	2	1	497834
4	2	1	1	1	52	411	2	1	499661
3	2	0	0	-1	33	341	2	1	501148
2	2	1	1	-1	32	436	1	1	502526
2	2	0	0	1	53	467	1	1	504201
3	2	1	1	1	52	474	2	1	506107
2	4	1	1	-1	34	576	1	1	507864
2	4	0	0	1	53	636	1	1	509888
3	4	1	1	1	52	470	2	1	511301
4	4	0	0	-1	33	465	2	1	512975
4	1	0	0	-1	31	438	2	1	514917
1	1	0	0	1	51	489	1	1	516294
1	2	0	0	1	51	450	1	1	517931
4	2	1	1	1	52	603	2	1	519464
3	2	0	0	-1	33	579	2	1	521185
4	2	1	1	1	52	440	2	1	522469
3	4	1	1	1	54	434	2	1	524277
2	4	0	0	1	53	439	1	1	525982
2	3	1	1	-1	32	403	1	1	527219
3	3	1	1	1	54	468	2	1	528588
3	4	1	1	1	54	441	2	1	529930
2	4	0	0	1	53	499	1	1	531785
2	4	1	1	-1	32	628	1	1	533423
1	4	0	0	1	53	600	1	1	534951
1	4	1	1	-1	32	439	1	1	536808
2	4	0	0	1	53	501	1	1	538785
3	3	1	1	1	52	404	1	0	540573
3	3	1	1	1	54	348	2	1	541949
2	1	0	0	1	53	456	1	1	543719
1	1	0	0	1	51	498	1	1	545554
2	3	1	1	-1	32	513	1	1	547101
2	3	1	1	-1	34	346	1	1	548554
4	2	0	0	-1	33	510	2	1	550207
2	2	1	1	-1	32	401	2	0	551749
3	4	1	1	1	54	471	2	1	553558
3	4	0	0	-1	33	400	2	1	555250
1	4	1	1	-1	32	486	1	1	556777
1	4	0	0	1	53	533	1	1	558659
4	3	1	1	1	52	408	2	1	560049
4	3	1	1	1	54	490	2	1	561519
3	1	0	0	-1	33	516	1	0	563286
4	1	0	0	-1	31	535	2	1	565285
4	1	0	0	-1	31	406	2	1	566906
3	1	0	0	-1	31	426	2	1	568549
2	4	1	1	-1	32	0	0	0	572453
2	4	0	0	1	53	395	1	1	573989
3	4	1	1	1	52	417	2	1	575447
4	4	0	0	-1	33	451	2	1	577257
3	3	1	1	1	52	442	2	1	578560
1	3	1	1	-1	34	473	1	1	582390
1	1	0	0	1	53	448	1	1	584313
3	1	0	0	-1	31	377	2	1	585814
1	4	1	1	-1	32	476	1	1	587731
2	4	0	0	1	53	570	1	1	589139
2	3	1	1	-1	32	427	1	1	591062
4	3	1	1	1	54	427	2	1	592378
1	3	1	1	-1	34	455	1	1	594130
2	3	1	1	-1	34	401	1	1	595769
1	2	0	0	1	53	428	1	1	597583
2	2	1	1	-1	32	487	1	1	599530
4	2	0	0	-1	33	435	2	1	601115
2	2	1	1	-1	32	682	1	1	602618
4	4	1	1	1	54	582	2	1	604130
3	4	0	0	-1	33	625	2	1	605762
1	2	0	0	1	51	437	1	1	607500
1	2	1	1	-1	32	455	1	1	609112
4	1	0	0	-1	33	585	2	1	610539
4	1	0	0	-1	31	440	2	1	612406
2	1	0	0	1	51	486	1	1	614109
1	1	0	0	1	51	463	1	1	615895
1	1	0	0	1	51	341	1	1	617445
4	1	0	0	-1	31	411	2	1	619242
1	4	1	1	-1	32	595	1	1	620773
1	4	0	0	1	53	480	2	0	622710
4	2	0	0	-1	31	418	2	1	624023
4	2	1	1	1	52	429	2	1	625866
3	1	0	0	-1	33	439	2	1	627205
3	1	0	0	-1	31	433	2	1	628768
1	2	0	0	1	51	360	1	1	630399
3	2	1	1	1	52	404	2	1	631900
1	3	1	1	-1	34	460	1	1	633198
4	3	1	1	1	54	491	2	1	634633
2	3	1	1	-1	34	492	1	1	636574
4	3	1	1	1	54	465	2	1	638056
1	4	1	1	-1	34	459	1	1	639486
1	4	0	0	1	53	343	1	1	640885
2	3	1	1	-1	32	392	2	0	642398
1	3	1	1	-1	34	421	1	1	643732
4	1	0	0	-1	33	505	1	0	645689
3	1	0	0	-1	31	839	2	1	647521
1	4	1	1	-1	32	424	1	1	649408
1	4	0	0	1	53	371	1	1	651004
2	1	0	0	1	51	426	1	1	652474
3	1	0	0	-1	31	564	2	1	654119
4	1	0	0	-1	31	465	2	1	655858
3	1	0	0	-1	31	335	2	1	657241
4	1	0	0	-1	31	319	2	1	658780
1	1	0	0	1	51	378	1	1	660559
2	2	0	0	1	51	397	1	1	661815
4	2	1	1	1	52	574	2	1	666530
2	3	1	1	-1	34	400	1	1	668171
3	3	1	1	1	54	567	2	1	670146
1	4	1	1	-1	34	488	1	1	671669
1	4	0	0	1	53	439	1	1	673490
3	1	0	0	-1	31	448	2	1	675091
3	1	0	0	-1	31	349	2	1	676748
1	4	1	1	-1	32	504	1	1	678166
2	4	0	0	1	53	571	1	1	679675
4	1	0	0	-1	31	429	2	1	681456
4	1	0	0	-1	31	368	2	1	683183
1	4	1	1	-1	32	415	1	1	684408
2	4	0	0	1	53	510	1	1	686148
2	4	1	1	-1	32	445	1	1	687956
1	4	0	0	1	53	445	1	1	689876
4	1	0	0	-1	31	407	2	1	691797
1	1	0	0	1	51	354	1	1	693569
3	3	1	1	1	52	449	2	1	695367
4	3	1	1	1	54	526	2	1	696730
1	1	0	0	1	53	449	2	0	698230
3	1	0	0	-1	31	428	2	1	699888
1	1	0	0	1	51	435	1	1	701417
4	1	0	0	-1	31	450	2	1	703205
3	3	1	1	1	52	633	2	1	705228
1	3	1	1	-1	34	549	1	1	707247
2	2	0	0	1	53	454	1	1	708549
1	2	1	1	-1	32	441	1	1	710213
4	4	1	1	1	54	457	2	1	711662
2	4	0	0	1	53	441	1	1	713563
2	2	0	0	1	51	367	1	1	714852
3	2	1	1	1	52	477	2	1	716349
3	4	1	1	1	54	339	2	1	718007
2	4	0	0	1	53	594	1	1	719719
3	4	1	1	1	52	427	2	1	721468
3	4	0	0	-1	33	366	2	1	723079
4	4	1	1	1	52	538	2	1	724872
2	4	0	0	1	53	661	1	1	726752
3	4	1	1	1	52	336	2	1	728100
1	4	0	0	1	53	493	1	1	729790
2	3	1	1	-1	32	334	2	0	731344
1	3	1	1	-1	34	361	1	1	733105
1	2	0	0	1	53	480	1	1	735039
4	2	1	1	1	52	406	2	1	736914
4	1	0	0	-1	33	488	2	1	738313
2	1	0	0	1	51	381	1	1	739745
1	4	1	1	-1	32	386	1	1	741381
3	4	0	0	-1	33	607	2	1	743332
2	2	0	0	1	51	406	1	1	744665
3	2	1	1	1	52	879	2	1	746818
2	2	0	0	1	53	412	1	1	748356
4	2	1	1	1	52	387	2	1	752344
3	1	0	0	-1	33	369	2	1	754169
3	1	0	0	-1	31	392	2	1	755520
2	3	1	1	-1	32	435	1	1	756934
3	3	1	1	1	54	972	2	1	759408
2	4	1	1	-1	34	383	1	1	761012
2	4	0	0	1	53	512	1	1	762799
4	1	0	0	-1	31	457	2	1	764460
4	1	0	0	-1	31	391	2	1	765702
1	2	0	0	1	51	490	1	1	767504
1	2	1	1	-1	32	799	2	0	769542
4	1	0	0	-1	33	413	2	1	770930
1	1	0	0	1	51	377	1	1	772147
3	1	0	0	-1	31	519	2	1	773961
2	1	0	0	1	51	469	1	1	775655
1	3	1	1	-1	32	552	1	1	777447
1	3	1	1	-1	34	411	1	1	778949
4	4	1	1	1	54	431	2	1	780569
3	4	0	0	-1	33	442	2	1	782171
3	2	0	0	-1	31	354	2	1	783871
4	2	1	1	1	52	368	1	0	785307
3	3	1	1	1	54	408	2	1	786536
1	3	1	1	-1	34	442	1	1	787922
3	2	0	0	-1	33	456	2	1	789273
3	2	1	1	1	52	412	2	1	790628
4	2	0	0	-1	33	372	2	1	792120
2	2	1	1	-1	32	483	1	1	793882
3	2	0	0	-1	33	381	2	1	795272
4	2	1	1	1	52	447	2	1	797077
4	4	1	1	1	54	398	2	1	798492
3	4	0	0	-1	33	427	2	1	800007
3	2	0	0	-1	31	350	2	1	801474
4	2	1	1	1	52	421	2	1	803159
1	3	1	1	-1	34	424	1	1	804828
1	3	1	1	-1	34	364	1	1	806675
3	2	0	0	-1	33	387	2	1	808021
4	2	1	1	1	52	486	2	1	809392
4	2	0	0	-1	33	466	2	1	811320
2	2	1	1	-1	32	461	2	0	813126
2	1	0	0	1	53	461	1	1	814964
4	1	0	0	-1	31	403	2	1	816827
4	3	1	1	1	52	531	2	1	818667
1	3	1	1	-1	34	514	1	1	820601
4	1	0	0	-1	33	540	2	1	822097
1	1	0	0	1	51	521	2	0	823941
1	3	1	1	-1	32	454	1	1	825604
4	3	1	1	1	54	562	2	1	827012
3	2	0	0	-1	33	668	2	1	828803
3	2	1	1	1	52	372	2	1	830675
1	3	1	1	-1	34	476	1	1	831989
1	3	1	1	-1	34	454	1	1	835670
