# Supplementary material for: Frequency Band-Specific Electrical Brain Stimulation Modulates Cognitive Control Processes
Source: PLoS One. 2015 Sep 25;10(9):e0138984. doi: 10.1371/journal.pone.0138984 (PMC4583279; doi:10.1371/journal.pone.0138984)
Supplement: S2 File — This zip archive contains the necessary Matlab code, SPSS syntax, SPSS data and raw logfile data to perform the analyses described in the paper. EEG data and Matlab code to extract peak frequencies are available upon request (joramvandriel@gmail.com). (ZIP) [file pone.0138984.s002.zip › S2_File/rawdata/theta/pp04_simonC2_POST-STIM.txt]

2	2	0	0	1	51	384	1	1	1939
1	2	1	1	-1	32	376	1	1	3315
4	4	1	1	1	54	414	2	1	4966
3	4	0	0	-1	33	432	1	0	6390
4	1	0	0	-1	31	393	2	1	8169
1	1	0	0	1	51	490	1	1	9840
3	4	1	1	1	52	381	2	1	11274
3	4	0	0	-1	33	309	2	1	12468
4	1	0	0	-1	31	339	2	1	14250
3	1	0	0	-1	31	484	2	1	15575
3	2	0	0	-1	31	375	2	1	17456
4	2	1	1	1	52	340	1	0	19014
1	2	0	0	1	53	402	1	1	20255
2	2	1	1	-1	32	327	1	1	21454
1	3	1	1	-1	34	395	1	1	23356
3	3	1	1	1	54	467	2	1	24837
3	1	0	0	-1	33	521	2	1	26351
2	1	0	0	1	51	374	1	1	27714
3	3	1	1	1	52	483	2	1	29526
2	3	1	1	-1	34	435	1	1	31164
3	2	0	0	-1	33	396	2	1	32758
2	2	1	1	-1	32	391	1	1	34503
1	1	0	0	1	53	370	1	1	36270
4	1	0	0	-1	31	359	2	1	37670
1	3	1	1	-1	32	403	1	1	39163
3	3	1	1	1	54	455	2	1	40959
2	1	0	0	1	53	478	1	1	42427
1	1	0	0	1	51	352	1	1	43916
2	3	1	1	-1	32	386	1	1	45447
1	3	1	1	-1	34	311	1	1	47205
2	4	1	1	-1	34	330	2	0	48856
4	4	0	0	-1	33	458	2	1	50316
1	4	1	1	-1	32	441	1	1	52205
2	4	0	0	1	53	482	1	1	53595
1	3	1	1	-1	32	473	1	1	54957
2	3	1	1	-1	34	358	1	1	56685
4	3	1	1	1	54	415	2	1	58514
1	3	1	1	-1	34	826	1	1	60443
1	4	1	1	-1	34	329	1	1	62105
4	4	0	0	-1	33	587	2	1	64109
4	1	0	0	-1	31	361	2	1	65711
1	1	0	0	1	51	337	1	1	67213
4	1	0	0	-1	31	349	2	1	68613
4	1	0	0	-1	31	285	2	1	70271
3	3	1	1	1	52	447	2	1	71816
1	3	1	1	-1	34	874	1	1	73542
2	3	1	1	-1	34	397	1	1	75278
2	3	1	1	-1	34	296	1	1	76862
4	4	1	1	1	54	513	2	1	78415
2	4	0	0	1	53	563	1	1	81993
3	3	1	1	1	52	535	2	1	83515
1	3	1	1	-1	34	407	1	1	84860
2	2	0	0	1	53	567	1	1	86657
1	2	1	1	-1	32	441	1	1	88291
1	1	0	0	1	53	356	1	1	89803
4	1	0	0	-1	31	386	2	1	91026
2	2	0	0	1	51	366	1	1	92385
3	2	1	1	1	52	464	2	1	94059
2	2	0	0	1	53	400	1	1	95845
2	2	1	1	-1	32	393	1	1	97296
1	3	1	1	-1	34	524	1	1	99251
1	3	1	1	-1	34	344	1	1	100480
2	3	1	1	-1	34	421	1	1	102066
4	3	1	1	1	54	413	2	1	103380
1	4	1	1	-1	34	387	1	1	104756
2	4	0	0	1	53	434	1	1	106702
4	2	0	0	-1	31	415	2	1	107930
3	2	1	1	1	52	468	2	1	109479
1	3	1	1	-1	34	407	1	1	110980
4	3	1	1	1	54	421	2	1	112623
1	1	0	0	1	53	323	1	1	114159
3	1	0	0	-1	31	393	2	1	115874
3	4	1	1	1	52	488	2	1	117490
4	4	0	0	-1	33	450	2	1	119190
4	4	1	1	1	52	441	2	1	120703
1	4	0	0	1	53	397	2	0	122240
2	3	1	1	-1	32	395	1	1	123795
2	3	1	1	-1	34	327	1	1	125167
3	1	0	0	-1	33	414	2	1	126782
3	1	0	0	-1	31	372	2	1	128491
4	4	1	1	1	52	413	2	1	129930
2	4	0	0	1	53	363	1	1	131701
2	2	0	0	1	51	336	1	1	133395
3	2	1	1	1	52	379	2	1	134881
3	4	1	1	1	54	419	2	1	136358
1	4	0	0	1	53	407	1	1	138133
4	2	0	0	-1	31	417	2	1	139413
4	2	1	1	1	52	392	2	1	141192
3	3	1	1	1	54	506	2	1	143116
1	3	1	1	-1	34	432	1	1	144997
4	1	0	0	-1	33	365	2	1	146391
2	1	0	0	1	51	389	1	1	147934
1	3	1	1	-1	32	573	1	1	149393
3	3	1	1	1	54	508	2	1	151389
4	4	1	1	1	54	440	2	1	153202
4	4	0	0	-1	33	369	2	1	154896
1	3	1	1	-1	32	376	2	0	156403
1	3	1	1	-1	34	402	1	1	157906
3	3	1	1	1	54	371	2	1	159731
4	3	1	1	1	54	420	2	1	163274
4	2	0	0	-1	33	374	2	1	164789
1	2	1	1	-1	32	404	1	1	166226
1	3	1	1	-1	34	299	1	1	167807
4	3	1	1	1	54	448	2	1	169346
2	2	0	0	1	53	501	1	1	171072
3	2	1	1	1	52	577	2	1	172892
2	3	1	1	-1	34	426	1	1	174650
1	3	1	1	-1	34	440	1	1	176541
1	2	0	0	1	53	325	1	1	178180
4	2	1	1	1	52	570	2	1	180254
1	1	0	0	1	53	331	1	1	181584
1	1	0	0	1	51	378	1	1	183165
4	4	1	1	1	52	539	2	1	184837
2	4	0	0	1	53	622	1	1	186587
4	4	1	1	1	52	437	2	1	187850
3	4	0	0	-1	33	828	2	1	190135
3	3	1	1	1	52	425	2	1	191809
2	3	1	1	-1	34	399	1	1	193269
1	2	0	0	1	53	467	1	1	195006
2	2	1	1	-1	32	384	1	1	196650
1	3	1	1	-1	34	376	1	1	198470
2	3	1	1	-1	34	538	1	1	199825
3	1	0	0	-1	33	432	2	1	201764
1	1	0	0	1	51	443	1	1	203107
1	1	0	0	1	51	589	1	1	204867
4	1	0	0	-1	31	445	2	1	206744
1	2	0	0	1	51	375	1	1	207956
1	2	1	1	-1	32	535	1	1	209537
4	4	1	1	1	54	394	2	1	211428
3	4	0	0	-1	33	384	1	0	213090
2	2	0	0	1	51	321	1	1	214342
1	2	1	1	-1	32	425	1	1	215615
3	3	1	1	1	54	365	2	1	216850
1	3	1	1	-1	34	444	1	1	218756
3	1	0	0	-1	33	334	2	1	220535
2	1	0	0	1	51	358	1	1	222058
1	2	0	0	1	51	547	1	1	223925
3	2	1	1	1	52	443	2	1	225877
1	2	0	0	1	53	528	1	1	227386
2	2	1	1	-1	32	442	1	1	228923
2	3	1	1	-1	34	371	1	1	230274
4	3	1	1	1	54	405	2	1	231677
1	1	0	0	1	53	387	1	1	233243
4	1	0	0	-1	31	358	2	1	234795
1	3	1	1	-1	32	393	1	1	236173
4	3	1	1	1	54	392	2	1	237404
4	2	0	0	-1	33	360	2	1	238745
2	2	1	1	-1	32	353	1	1	240571
3	4	1	1	1	54	358	1	0	242048
3	4	0	0	-1	33	359	2	1	245499
2	1	0	0	1	51	435	1	1	247388
2	1	0	0	1	51	325	1	1	249155
3	1	0	0	-1	31	426	2	1	251049
1	1	0	0	1	51	650	1	1	252925
4	3	1	1	1	52	420	2	1	254836
1	3	1	1	-1	34	498	1	1	256456
2	1	0	0	1	53	599	1	1	258193
1	1	0	0	1	51	355	1	1	259413
1	2	0	0	1	51	329	1	1	260612
2	2	1	1	-1	32	368	1	1	262120
1	4	1	1	-1	34	313	1	1	263585
3	4	0	0	-1	33	456	2	1	265395
4	3	1	1	1	52	432	2	1	266823
4	3	1	1	1	54	403	2	1	268452
1	2	0	0	1	53	481	1	1	269756
4	2	1	1	1	52	377	1	0	271039
1	4	1	1	-1	34	395	1	1	272388
3	4	0	0	-1	33	550	1	0	274205
4	4	1	1	1	52	456	2	1	275788
2	4	0	0	1	53	393	1	1	277159
2	1	0	0	1	51	321	1	1	278469
3	1	0	0	-1	31	476	2	1	280003
2	4	1	1	-1	32	407	1	1	281578
4	4	0	0	-1	33	366	2	1	282919
3	3	1	1	1	52	327	1	0	284431
3	3	1	1	1	54	411	2	1	285918
1	1	0	0	1	53	362	1	1	287601
3	1	0	0	-1	31	322	2	1	288795
2	4	1	1	-1	32	538	1	1	290287
2	4	0	0	1	53	419	1	1	292094
1	3	1	1	-1	32	441	1	1	293931
1	3	1	1	-1	34	372	1	1	295169
3	4	1	1	1	54	635	2	1	296854
3	4	0	0	-1	33	341	2	1	298479
4	1	0	0	-1	31	366	2	1	300349
2	1	0	0	1	51	275	1	1	301821
2	3	1	1	-1	32	378	1	1	303378
4	3	1	1	1	54	366	2	1	304799
1	3	1	1	-1	34	499	1	1	306275
4	3	1	1	1	54	395	2	1	308169
2	4	1	1	-1	34	413	1	1	309749
1	4	0	0	1	53	396	1	1	311487
1	1	0	0	1	51	315	1	1	312954
4	1	0	0	-1	31	427	2	1	314335
2	2	0	0	1	51	418	1	1	315688
2	2	1	1	-1	32	469	1	1	317020
3	1	0	0	-1	33	467	2	1	318560
2	1	0	0	1	51	454	1	1	320501
3	3	1	1	1	52	324	1	0	321674
1	3	1	1	-1	34	451	1	1	324667
2	4	1	1	-1	34	411	1	1	326209
3	4	0	0	-1	33	415	2	1	327976
1	1	0	0	1	51	354	1	1	329761
2	1	0	0	1	51	318	1	1	331131
2	3	1	1	-1	32	291	1	1	332481
4	3	1	1	1	54	384	2	1	333888
2	2	0	0	1	53	445	1	1	335203
3	2	1	1	1	52	412	2	1	336744
2	4	1	1	-1	34	422	1	1	338122
1	4	0	0	1	53	403	1	1	339825
3	3	1	1	1	52	423	2	1	341600
3	3	1	1	1	54	431	2	1	342923
4	1	0	0	-1	33	466	1	0	344810
1	1	0	0	1	51	256	1	1	346494
2	4	1	1	-1	32	627	1	1	348463
1	4	0	0	1	53	356	1	1	350051
1	3	1	1	-1	32	356	1	1	351618
2	3	1	1	-1	34	350	2	0	353001
4	3	1	1	1	54	451	2	1	354545
1	3	1	1	-1	34	369	1	1	356272
2	3	1	1	-1	34	357	1	1	357837
2	3	1	1	-1	34	452	1	1	359209
4	4	1	1	1	54	460	2	1	360610
2	4	0	0	1	53	329	1	1	362176
2	1	0	0	1	51	338	1	1	363997
3	1	0	0	-1	31	369	2	1	365233
2	2	0	0	1	51	434	1	1	366659
3	2	1	1	1	52	404	2	1	367943
3	2	0	0	-1	33	486	2	1	369534
2	2	1	1	-1	32	553	1	1	371255
2	4	1	1	-1	34	409	1	1	372778
1	4	0	0	1	53	411	1	1	374496
2	1	0	0	1	51	317	1	1	376198
3	1	0	0	-1	31	387	2	1	377431
1	1	0	0	1	51	392	1	1	379311
1	1	0	0	1	51	334	1	1	380591
4	1	0	0	-1	31	466	2	1	381970
4	1	0	0	-1	31	436	2	1	383668
1	2	0	0	1	51	400	1	1	385507
2	2	1	1	-1	32	401	1	1	387120
2	2	0	0	1	53	321	1	1	388657
3	2	1	1	1	52	564	2	1	390706
4	4	1	1	1	54	430	2	1	392513
2	4	0	0	1	53	319	2	0	394329
3	1	0	0	-1	31	381	2	1	395622
2	1	0	0	1	51	445	1	1	397414
1	4	1	1	-1	32	376	1	1	399238
1	4	0	0	1	53	294	1	1	400794
4	3	1	1	1	52	451	2	1	402679
2	3	1	1	-1	34	441	1	1	406564
3	4	1	1	1	54	379	1	0	407817
3	4	0	0	-1	33	438	2	1	409473
1	4	1	1	-1	32	376	1	1	411083
2	4	0	0	1	53	412	1	1	412970
4	2	0	0	-1	31	422	2	1	414624
3	2	1	1	1	52	364	2	1	416257
2	4	1	1	-1	34	362	1	1	417540
4	4	0	0	-1	33	382	2	1	419191
3	3	1	1	1	52	310	1	0	420359
4	3	1	1	1	54	413	2	1	422213
3	3	1	1	1	54	318	1	0	423771
2	3	1	1	-1	34	488	1	1	425737
3	3	1	1	1	54	363	2	1	427307
2	3	1	1	-1	34	461	1	1	428900
4	2	0	0	-1	33	521	2	1	430809
3	2	1	1	1	52	466	2	1	432323
4	2	0	0	-1	33	532	2	1	434073
2	2	1	1	-1	32	422	1	1	435513
1	3	1	1	-1	34	469	1	1	437408
3	3	1	1	1	54	367	2	1	439197
4	1	0	0	-1	33	440	2	1	441057
1	1	0	0	1	51	696	1	1	443035
1	3	1	1	-1	32	484	1	1	444453
4	3	1	1	1	54	430	2	1	446059
1	4	1	1	-1	34	373	1	1	447546
1	4	0	0	1	53	322	1	1	449211
3	4	1	1	1	52	287	1	0	450874
2	4	0	0	1	53	323	1	1	452270
1	1	0	0	1	51	352	1	1	453788
2	1	0	0	1	51	357	1	1	455443
4	1	0	0	-1	31	508	2	1	457332
3	1	0	0	-1	31	393	1	0	459056
1	2	0	0	1	51	351	1	1	460779
1	2	1	1	-1	32	315	1	1	462068
4	2	0	0	-1	33	461	2	1	463652
1	2	1	1	-1	32	920	1	1	465413
2	3	1	1	-1	34	350	1	1	466811
4	3	1	1	1	54	383	2	1	468192
3	4	1	1	1	54	359	2	1	469837
4	4	0	0	-1	33	360	2	1	471204
2	4	1	1	-1	32	403	1	1	472784
2	4	0	0	1	53	288	1	1	474119
4	4	1	1	1	52	423	2	1	475790
3	4	0	0	-1	33	333	1	0	477116
3	2	0	0	-1	31	407	2	1	478573
1	2	1	1	-1	32	423	1	1	480162
3	1	0	0	-1	33	327	2	1	481533
2	1	0	0	1	51	359	1	1	483148
4	4	1	1	1	52	407	2	1	484396
1	4	0	0	1	53	433	1	1	489206
3	1	0	0	-1	31	346	2	1	490770
4	1	0	0	-1	31	437	2	1	492222
2	1	0	0	1	51	332	1	1	493907
3	1	0	0	-1	31	490	2	1	495450
2	4	1	1	-1	32	377	1	1	496980
4	4	0	0	-1	33	369	2	1	498292
1	2	0	0	1	51	352	1	1	499911
2	2	1	1	-1	32	608	1	1	501632
4	1	0	0	-1	33	402	2	1	502900
2	1	0	0	1	51	413	1	1	504422
3	1	0	0	-1	31	436	2	1	506039
2	1	0	0	1	51	420	2	0	507484
1	3	1	1	-1	32	394	2	0	508890
1	3	1	1	-1	34	421	1	1	510298
4	2	0	0	-1	33	654	2	1	512105
3	2	1	1	1	52	488	1	0	513416
2	1	0	0	1	53	389	1	1	515289
2	1	0	0	1	51	375	1	1	516780
3	2	0	0	-1	31	440	2	1	518392
4	2	1	1	1	52	440	2	1	519987
1	4	1	1	-1	34	686	1	1	521983
2	4	0	0	1	53	419	1	1	523844
4	1	0	0	-1	31	441	2	1	525791
4	1	0	0	-1	31	329	2	1	527430
1	2	0	0	1	51	570	1	1	529043
2	2	1	1	-1	32	464	2	0	530647
1	2	0	0	1	53	411	1	1	532198
2	2	1	1	-1	32	397	1	1	533656
4	2	0	0	-1	33	508	2	1	535546
1	2	1	1	-1	32	431	1	1	537452
4	3	1	1	1	54	577	2	1	538941
1	3	1	1	-1	34	579	1	1	540378
4	3	1	1	1	54	583	2	1	542398
3	3	1	1	1	54	633	2	1	544313
2	2	0	0	1	53	725	1	1	546107
3	2	1	1	1	52	551	2	1	547607
3	1	0	0	-1	33	534	2	1	549382
2	1	0	0	1	51	462	1	1	551131
4	2	0	0	-1	31	463	2	1	553037
4	2	1	1	1	52	540	2	1	554884
1	1	0	0	1	53	424	1	1	556244
1	1	0	0	1	51	397	1	1	557752
4	4	1	1	1	52	514	2	1	559314
3	4	0	0	-1	33	568	2	1	560962
1	4	1	1	-1	32	495	1	1	562796
4	4	0	0	-1	33	513	2	1	564629
1	2	0	0	1	51	460	1	1	565943
1	2	1	1	-1	32	508	2	0	567777
3	3	1	1	1	54	445	2	1	569709
3	3	1	1	1	54	361	2	1	574604
4	3	1	1	1	54	392	2	1	576064
4	3	1	1	1	54	327	2	1	577510
1	1	0	0	1	53	387	1	1	578980
4	1	0	0	-1	31	449	2	1	580581
4	1	0	0	-1	31	350	2	1	582419
1	1	0	0	1	51	371	1	1	584086
2	2	0	0	1	51	454	1	1	585857
1	2	1	1	-1	32	320	2	0	587206
2	4	1	1	-1	34	368	2	0	588684
1	4	0	0	1	53	354	1	1	590213
3	4	1	1	1	52	454	2	1	592082
4	4	0	0	-1	33	409	2	1	593378
3	4	1	1	1	52	654	2	1	595269
2	4	0	0	1	53	390	2	0	596801
4	3	1	1	1	52	642	2	1	598881
2	3	1	1	-1	34	453	1	1	600278
1	4	1	1	-1	34	409	1	1	602152
2	4	0	0	1	53	398	1	1	603880
1	3	1	1	-1	32	712	1	1	605996
4	3	1	1	1	54	428	2	1	607686
4	4	1	1	1	54	727	2	1	609703
1	4	0	0	1	53	551	1	1	611615
1	1	0	0	1	51	499	1	1	613364
3	1	0	0	-1	31	471	2	1	614649
4	4	1	1	1	52	479	2	1	616422
2	4	0	0	1	53	400	1	1	618042
4	4	1	1	1	52	383	1	0	619654
3	4	0	0	-1	33	420	1	0	621435
1	2	0	0	1	51	398	1	1	622672
1	2	1	1	-1	32	434	1	1	624035
3	3	1	1	1	54	419	2	1	625897
4	3	1	1	1	54	404	2	1	627653
2	2	0	0	1	53	524	1	1	629254
1	2	1	1	-1	32	463	1	1	631120
3	1	0	0	-1	33	560	2	1	633091
1	1	0	0	1	51	384	1	1	634808
1	1	0	0	1	51	391	1	1	636274
4	1	0	0	-1	31	463	2	1	637824
1	4	1	1	-1	32	417	1	1	639324
1	4	0	0	1	53	460	1	1	641285
3	2	0	0	-1	31	553	2	1	643245
1	2	1	1	-1	32	586	1	1	645015
4	3	1	1	1	54	455	2	1	646428
2	3	1	1	-1	34	479	1	1	648116
4	1	0	0	-1	33	627	2	1	649898
4	1	0	0	-1	31	430	2	1	651674
3	1	0	0	-1	31	447	1	0	653053
2	1	0	0	1	51	450	1	1	654428
4	2	0	0	-1	31	490	2	1	655863
4	2	1	1	1	52	410	2	1	659755
1	4	1	1	-1	34	489	1	1	661425
3	4	0	0	-1	33	419	1	0	662944
1	2	0	0	1	51	395	1	1	664454
1	2	1	1	-1	32	377	1	1	665988
2	1	0	0	1	53	453	2	0	667485
1	1	0	0	1	51	495	1	1	669173
1	4	1	1	-1	32	462	1	1	670566
2	4	0	0	1	53	397	1	1	671789
2	2	0	0	1	51	382	1	1	673466
3	2	1	1	1	52	421	2	1	675264
2	4	1	1	-1	34	407	1	1	676501
1	4	0	0	1	53	408	1	1	678127
4	3	1	1	1	52	546	2	1	679782
3	3	1	1	1	54	551	2	1	681535
1	3	1	1	-1	34	483	1	1	683213
2	3	1	1	-1	34	433	1	1	684688
3	1	0	0	-1	33	442	2	1	686548
3	1	0	0	-1	31	377	2	1	688289
4	2	0	0	-1	31	415	2	1	690123
1	2	1	1	-1	32	447	1	1	691721
1	2	0	0	1	53	382	1	1	693007
3	2	1	1	1	52	456	2	1	694896
2	2	0	0	1	53	401	1	1	696485
1	2	1	1	-1	32	396	1	1	697865
3	2	0	0	-1	33	532	2	1	699383
3	2	1	1	1	52	480	2	1	700879
4	3	1	1	1	54	557	2	1	702385
4	3	1	1	1	54	421	2	1	703977
1	3	1	1	-1	34	396	1	1	705823
2	3	1	1	-1	34	367	1	1	707440
2	1	0	0	1	53	325	1	1	708848
4	1	0	0	-1	31	350	2	1	710340
4	1	0	0	-1	31	386	2	1	711698
1	1	0	0	1	51	391	1	1	713041
2	3	1	1	-1	32	467	1	1	714489
4	3	1	1	1	54	469	2	1	716128
2	4	1	1	-1	34	451	1	1	717847
3	4	0	0	-1	33	500	2	1	719368
2	2	0	0	1	51	422	1	1	720893
2	2	1	1	-1	32	461	1	1	722387
4	2	0	0	-1	33	558	2	1	723834
2	2	1	1	-1	32	528	1	1	725676
1	1	0	0	1	53	531	1	1	727553
3	1	0	0	-1	31	445	2	1	729337
4	4	1	1	1	52	379	2	1	730746
1	4	0	0	1	53	527	1	1	732447
3	2	0	0	-1	31	388	2	1	733889
2	2	1	1	-1	32	361	2	0	735314
1	3	1	1	-1	34	948	1	1	737748
2	3	1	1	-1	34	452	1	1	741610
3	4	1	1	1	54	620	2	1	743313
3	4	0	0	-1	33	379	2	1	744518
1	3	1	1	-1	32	483	1	1	745825
4	3	1	1	1	54	495	2	1	747743
1	2	0	0	1	53	456	1	1	749663
1	2	1	1	-1	32	413	1	1	751184
4	4	1	1	1	54	428	2	1	752640
4	4	0	0	-1	33	609	2	1	754319
2	1	0	0	1	51	525	1	1	756043
1	1	0	0	1	51	447	1	1	757308
2	3	1	1	-1	32	573	1	1	758817
2	3	1	1	-1	34	410	1	1	760680
1	3	1	1	-1	34	430	1	1	762145
2	3	1	1	-1	34	476	1	1	763497
4	4	1	1	1	54	671	2	1	765652
2	4	0	0	1	53	516	1	1	767576
2	2	0	0	1	51	402	1	1	769287
3	2	1	1	1	52	501	2	1	771145
4	4	1	1	1	54	456	1	0	772732
3	4	0	0	-1	33	352	2	1	774228
4	1	0	0	-1	31	352	2	1	775493
4	1	0	0	-1	31	392	2	1	777190
3	2	0	0	-1	31	495	2	1	779165
4	2	1	1	1	52	0	0	0	782986
1	2	0	0	1	53	421	1	1	784920
3	2	1	1	1	52	399	2	1	786433
3	2	0	0	-1	33	352	2	1	788035
1	2	1	1	-1	32	375	1	1	789885
1	1	0	0	1	53	423	1	1	791380
4	1	0	0	-1	31	418	2	1	793144
2	2	0	0	1	51	448	1	1	794781
1	2	1	1	-1	32	453	1	1	796723
2	4	1	1	-1	34	455	1	1	798093
3	4	0	0	-1	33	772	2	1	800227
2	3	1	1	-1	32	407	1	1	802102
4	3	1	1	1	54	405	2	1	803674
1	1	0	0	1	53	393	1	1	805098
4	1	0	0	-1	31	470	2	1	806669
2	1	0	0	1	51	372	1	1	807874
1	1	0	0	1	51	439	1	1	809509
2	4	1	1	-1	32	431	1	1	811355
4	4	0	0	-1	33	394	2	1	812802
3	2	0	0	-1	31	420	2	1	814472
2	2	1	1	-1	32	406	1	1	815929
4	3	1	1	1	54	390	2	1	817607
3	3	1	1	1	54	589	2	1	819188
3	1	0	0	-1	33	453	2	1	820898
2	1	0	0	1	51	527	1	1	822364
2	1	0	0	1	51	427	1	1	824090
3	1	0	0	-1	31	436	2	1	828182
