# Supplementary material for: Frequency Band-Specific Electrical Brain Stimulation Modulates Cognitive Control Processes
Source: PLoS One. 2015 Sep 25;10(9):e0138984. doi: 10.1371/journal.pone.0138984 (PMC4583279; doi:10.1371/journal.pone.0138984)
Supplement: S2 File — This zip archive contains the necessary Matlab code, SPSS syntax, SPSS data and raw logfile data to perform the analyses described in the paper. EEG data and Matlab code to extract peak frequencies are available upon request (joramvandriel@gmail.com). (ZIP) [file pone.0138984.s002.zip › S2_File/rawdata/theta/pp05_simonA1_PRE-STIM_EEG.txt]

1	2	0	0	-1	31	858	1	1	5326
4	2	1	1	-1	32	458	2	1	6881
2	3	1	1	1	54	642	1	1	8617
4	3	1	1	-1	34	727	2	1	10191
4	3	1	1	-1	34	448	2	1	11959
3	3	1	1	-1	34	421	2	1	13577
2	3	1	1	1	54	290	1	1	14834
2	3	1	1	1	54	415	1	1	16146
1	3	1	1	1	54	725	1	1	18177
3	3	1	1	-1	34	386	2	1	20047
4	3	1	1	-1	34	458	2	1	21752
1	3	1	1	1	54	586	1	1	23383
4	2	0	0	1	53	704	2	1	25338
2	2	1	1	1	52	556	1	1	27111
2	3	1	1	1	54	608	1	1	28799
1	3	1	1	1	54	575	1	1	30277
3	2	0	0	1	53	506	2	1	31747
4	2	1	1	-1	32	457	2	1	33411
2	4	1	1	1	54	495	1	1	34735
2	4	0	0	-1	33	684	1	1	36267
3	2	0	0	1	51	752	2	1	38195
4	2	1	1	-1	32	329	1	0	39386
2	1	0	0	-1	33	567	1	1	41294
4	1	0	0	1	51	769	2	1	43523
3	4	1	1	-1	32	415	1	0	45312
3	4	0	0	1	53	346	2	1	47136
2	4	1	1	1	52	479	1	1	48571
4	4	0	0	1	53	620	2	1	50196
3	2	0	0	1	51	469	2	1	51897
3	2	1	1	-1	32	580	2	1	53462
1	1	0	0	-1	33	568	1	1	55329
4	1	0	0	1	51	403	2	1	57083
4	1	0	0	1	51	373	2	1	58747
2	1	0	0	-1	31	414	1	1	60566
2	1	0	0	-1	31	518	1	1	62107
4	1	0	0	1	51	483	2	1	63932
2	2	0	0	-1	31	522	1	1	65342
3	2	1	1	-1	32	613	2	1	67061
1	2	0	0	-1	33	434	2	0	68683
3	2	1	1	-1	32	448	1	0	70194
1	2	0	0	-1	33	907	1	1	72510
3	2	1	1	-1	32	685	2	1	74632
2	1	0	0	-1	33	500	1	1	76521
3	1	0	0	1	51	494	2	1	78296
4	4	1	1	-1	32	609	2	1	80049
3	4	0	0	1	53	710	2	1	81911
4	4	1	1	-1	32	478	2	1	83849
4	4	0	0	1	53	358	2	1	85638
2	3	1	1	1	52	473	1	1	87585
4	3	1	1	-1	34	505	2	1	93522
4	1	0	0	1	53	618	2	1	95313
3	1	0	0	1	51	459	2	1	97284
4	1	0	0	1	51	338	2	1	98483
4	1	0	0	1	51	479	2	1	100094
1	4	1	1	1	52	396	1	1	101753
3	4	0	0	1	53	974	2	1	103998
1	2	0	0	-1	31	543	1	1	105845
4	2	1	1	-1	32	488	2	1	107747
4	1	0	0	1	53	611	2	1	109566
3	1	0	0	1	51	582	2	1	111460
4	2	0	0	1	51	404	2	1	112821
3	2	1	1	-1	32	560	2	1	114696
3	2	0	0	1	53	442	2	1	116541
4	2	1	1	-1	32	435	2	1	118396
3	1	0	0	1	53	507	2	1	119911
2	1	0	0	-1	31	392	1	1	121550
2	3	1	1	1	52	583	1	1	123455
4	3	1	1	-1	34	551	2	1	125076
4	1	0	0	1	53	596	2	1	126771
1	1	0	0	-1	31	518	1	1	128731
1	3	1	1	1	52	581	1	1	130415
4	3	1	1	-1	34	462	2	1	131880
1	4	1	1	1	54	0	0	0	135792
3	4	0	0	1	53	0	0	0	139154
3	1	0	0	1	51	330	2	1	140421
4	1	0	0	1	51	459	2	1	142206
4	2	0	0	1	51	435	2	1	143604
3	2	1	1	-1	32	475	2	1	144973
3	1	0	0	1	53	253	2	1	146402
4	1	0	0	1	51	355	2	1	148242
2	1	0	0	-1	31	420	1	1	150178
3	1	0	0	1	51	286	2	1	151931
2	1	0	0	-1	31	331	1	1	153335
1	1	0	0	-1	31	387	1	1	154905
4	1	0	0	1	51	268	2	1	156311
4	1	0	0	1	51	348	2	1	157879
1	4	1	1	1	52	564	1	1	159795
2	4	0	0	-1	33	454	1	1	161317
3	2	0	0	1	51	376	2	1	162573
3	2	1	1	-1	32	440	1	0	164224
1	2	0	0	-1	33	606	1	1	166074
1	2	1	1	1	52	829	1	1	168297
2	3	1	1	1	54	580	1	1	170019
1	3	1	1	1	54	436	1	1	171749
3	2	0	0	1	53	426	2	1	173440
4	2	1	1	-1	32	635	2	1	175587
2	3	1	1	1	54	575	1	1	177210
4	3	1	1	-1	34	748	2	1	178879
3	4	1	1	-1	34	454	2	1	180788
1	4	0	0	-1	33	378	2	0	186037
4	3	1	1	-1	32	622	2	1	188036
4	3	1	1	-1	34	466	2	1	189959
1	3	1	1	1	54	467	1	1	191584
1	3	1	1	1	54	702	1	1	193238
3	1	0	0	1	53	663	2	1	195331
2	1	0	0	-1	31	426	1	1	196696
1	3	1	1	1	52	501	1	1	198308
2	3	1	1	1	54	536	1	1	200010
4	1	0	0	1	53	489	2	1	201922
1	1	0	0	-1	31	636	2	0	204061
1	2	0	0	-1	31	571	1	1	205805
3	2	1	1	-1	32	530	2	1	207409
4	4	1	1	-1	34	533	2	1	209067
3	4	0	0	1	53	657	2	1	211149
3	4	1	1	-1	32	457	2	1	213023
1	4	0	0	-1	33	429	1	1	214950
2	2	0	0	-1	31	471	1	1	216948
4	2	1	1	-1	32	609	2	1	218912
1	4	1	1	1	54	493	1	1	220745
3	4	0	0	1	53	658	2	1	222467
2	2	0	0	-1	31	724	1	1	224496
1	2	1	1	1	52	568	1	1	226576
3	4	1	1	-1	34	478	2	1	227978
1	4	0	0	-1	33	487	1	1	229666
2	2	0	0	-1	31	471	1	1	231389
1	2	1	1	1	52	628	1	1	232909
4	1	0	0	1	53	506	2	1	234940
3	1	0	0	1	51	768	2	1	237222
2	3	1	1	1	52	520	1	1	238968
4	3	1	1	-1	34	662	2	1	240519
4	3	1	1	-1	34	399	2	1	242146
1	3	1	1	1	54	516	1	1	244109
4	4	1	1	-1	34	461	2	1	245692
3	4	0	0	1	53	0	0	0	249421
1	3	1	1	1	52	864	1	1	251547
3	3	1	1	-1	34	453	2	1	252884
1	1	0	0	-1	33	771	1	1	254874
2	1	0	0	-1	31	453	2	0	256569
3	1	0	0	1	51	904	2	1	258902
3	1	0	0	1	51	441	2	1	260764
2	3	1	1	1	52	506	1	1	262376
2	3	1	1	1	54	426	1	1	263733
3	4	1	1	-1	34	466	2	1	265720
1	4	0	0	-1	33	752	1	1	267388
3	2	0	0	1	51	345	2	1	268843
3	2	1	1	-1	32	538	2	1	270250
4	4	1	1	-1	34	583	1	0	271928
4	4	0	0	1	53	498	2	1	273307
1	2	0	0	-1	31	643	1	1	275245
2	2	1	1	1	52	578	1	1	280510
2	3	1	1	1	54	607	1	1	282334
3	3	1	1	-1	34	456	2	1	284158
3	1	0	0	1	53	667	1	0	286164
1	1	0	0	-1	31	838	1	1	288006
4	3	1	1	-1	32	523	2	1	289941
1	3	1	1	1	54	856	1	1	291711
4	3	1	1	-1	34	0	0	0	295629
1	3	1	1	1	54	524	1	1	296977
3	4	1	1	-1	34	397	2	1	298517
2	4	0	0	-1	33	604	1	1	300046
4	4	1	1	-1	32	479	2	1	301619
2	4	0	0	-1	33	565	1	1	303117
3	4	1	1	-1	32	555	2	1	305105
4	4	0	0	1	53	0	0	0	309015
3	1	0	0	1	51	373	2	1	310456
2	1	0	0	-1	31	439	1	1	312334
2	1	0	0	-1	31	379	1	1	314071
4	1	0	0	1	51	349	2	1	315526
1	2	0	0	-1	31	420	1	1	317256
4	2	1	1	-1	32	603	2	1	319095
4	4	1	1	-1	34	388	2	1	320377
3	4	0	0	1	53	677	2	1	322031
4	2	0	0	1	51	477	2	1	323534
4	2	1	1	-1	32	436	2	1	324925
2	1	0	0	-1	33	535	1	1	326304
1	1	0	0	-1	31	733	1	1	328465
4	4	1	1	-1	32	428	2	1	330141
2	4	0	0	-1	33	530	1	1	332054
1	4	1	1	1	52	300	2	0	333495
1	4	0	0	-1	33	525	1	1	334947
4	1	0	0	1	51	517	2	1	336469
1	1	0	0	-1	31	581	1	1	338133
2	1	0	0	-1	31	428	1	1	339408
2	1	0	0	-1	31	592	1	1	341475
1	1	0	0	-1	31	371	1	1	343080
2	1	0	0	-1	31	345	1	1	344551
3	3	1	1	-1	32	536	2	1	346001
3	3	1	1	-1	34	499	2	1	347723
2	4	1	1	1	54	880	1	1	350074
4	4	0	0	1	53	475	2	1	351546
1	4	1	1	1	52	572	1	1	353473
4	4	0	0	1	53	578	2	1	355274
2	4	1	1	1	52	473	1	1	356776
4	4	0	0	1	53	558	2	1	358316
4	2	0	0	1	51	407	2	1	359602
2	2	1	1	1	52	444	1	1	361387
3	1	0	0	1	53	539	2	1	363059
1	1	0	0	-1	31	406	1	1	364356
3	4	1	1	-1	32	497	2	1	365846
2	4	0	0	-1	33	449	1	1	373744
3	3	1	1	-1	32	499	2	1	375345
3	3	1	1	-1	34	342	2	1	376844
1	4	1	1	1	54	534	1	1	378464
3	4	0	0	1	53	607	2	1	379911
3	4	1	1	-1	32	692	2	1	382007
4	4	0	0	1	53	479	2	1	383751
4	3	1	1	-1	32	620	2	1	385671
1	3	1	1	1	54	484	1	1	386995
1	1	0	0	-1	33	441	1	1	388282
2	1	0	0	-1	31	436	1	1	390250
4	3	1	1	-1	32	481	2	1	392097
2	3	1	1	1	54	488	1	1	393736
2	4	1	1	1	54	310	2	0	395420
1	4	0	0	-1	33	763	1	1	397670
1	3	1	1	1	52	557	1	1	399280
2	3	1	1	1	54	459	1	1	401136
2	4	1	1	1	54	350	1	1	402433
3	4	0	0	1	53	400	2	1	403880
2	4	1	1	1	52	471	1	1	405603
1	4	0	0	-1	33	584	2	0	407088
3	1	0	0	1	51	747	2	1	408841
3	1	0	0	1	51	582	2	1	410709
2	2	0	0	-1	31	487	1	1	412260
4	2	1	1	-1	32	538	1	0	414267
2	2	0	0	-1	33	566	1	1	415826
1	2	1	1	1	52	849	1	1	417958
4	1	0	0	1	53	704	2	1	419689
2	1	0	0	-1	31	637	1	1	421670
1	2	0	0	-1	31	676	1	1	423359
1	2	1	1	1	52	470	1	1	424723
4	4	1	1	-1	34	590	2	1	426744
3	4	0	0	1	53	952	2	1	428814
4	4	1	1	-1	32	514	2	1	430237
3	4	0	0	1	53	556	2	1	431767
1	2	0	0	-1	31	452	1	1	433584
3	2	1	1	-1	32	525	2	1	435073
1	1	0	0	-1	33	588	1	1	436824
3	1	0	0	1	51	500	2	1	438648
1	3	1	1	1	52	503	1	1	440508
2	3	1	1	1	54	546	1	1	442134
4	1	0	0	1	53	590	2	1	444169
4	1	0	0	1	51	469	2	1	445809
1	4	1	1	1	52	468	1	1	447194
3	4	0	0	1	53	705	2	1	448955
3	4	1	1	-1	32	633	2	1	450434
1	4	0	0	-1	33	723	1	1	452098
2	4	1	1	1	52	784	1	1	454064
2	4	0	0	-1	33	441	1	1	455334
4	3	1	1	-1	32	666	2	1	457034
1	3	1	1	1	54	796	1	1	468115
3	3	1	1	-1	34	997	2	1	470355
1	3	1	1	1	54	575	2	0	472261
3	1	0	0	1	53	598	2	1	473696
1	1	0	0	-1	31	0	0	0	477063
2	4	1	1	1	52	534	1	1	478963
1	4	0	0	-1	33	784	1	1	481220
3	3	1	1	-1	32	613	2	1	482998
4	3	1	1	-1	34	572	2	1	484520
2	3	1	1	1	54	481	1	1	486141
2	3	1	1	1	54	466	1	1	488119
4	3	1	1	-1	34	571	2	1	489595
2	3	1	1	1	54	0	0	0	493155
4	1	0	0	1	53	631	1	0	494694
4	1	0	0	1	51	460	2	1	496420
1	1	0	0	-1	31	463	1	1	497883
4	1	0	0	1	51	417	2	1	499400
2	3	1	1	1	52	616	1	1	501251
2	3	1	1	1	54	417	1	1	502768
3	3	1	1	-1	34	569	2	1	504633
3	3	1	1	-1	34	365	2	1	506075
2	4	1	1	1	54	504	1	1	507758
1	4	0	0	-1	33	594	2	0	509615
1	1	0	0	-1	31	708	1	1	511421
4	1	0	0	1	51	631	2	1	513115
3	3	1	1	-1	32	506	2	1	515141
1	3	1	1	1	54	497	1	1	516972
3	2	0	0	1	53	491	2	1	518483
1	2	1	1	1	52	379	2	0	519975
3	4	1	1	-1	34	678	1	0	522122
2	4	0	0	-1	33	626	1	1	524011
3	3	1	1	-1	32	699	2	1	526117
3	3	1	1	-1	34	505	2	1	527706
2	1	0	0	-1	33	749	1	1	529642
1	1	0	0	-1	31	659	1	1	531289
1	2	0	0	-1	31	473	1	1	533264
3	2	1	1	-1	32	540	2	1	534683
2	2	0	0	-1	33	468	1	1	536041
3	2	1	1	-1	32	899	2	1	538263
3	1	0	0	1	53	424	2	1	539621
2	1	0	0	-1	31	467	1	1	541535
1	2	0	0	-1	31	369	1	1	543383
4	2	1	1	-1	32	422	2	1	545302
2	4	1	1	1	54	512	1	1	546653
2	4	0	0	-1	33	0	0	0	550016
3	4	1	1	-1	32	788	2	1	551684
2	4	0	0	-1	33	463	1	1	553592
2	3	1	1	1	52	621	1	1	555138
3	3	1	1	-1	34	446	2	1	556523
1	3	1	1	1	54	534	1	1	558533
4	3	1	1	-1	34	511	2	1	567228
4	3	1	1	-1	34	497	2	1	569052
2	3	1	1	1	54	454	1	1	570790
3	1	0	0	1	53	693	2	1	572518
4	1	0	0	1	51	692	2	1	574205
1	4	1	1	1	52	505	1	1	575973
3	4	0	0	1	53	575	2	1	577916
3	1	0	0	1	51	483	2	1	579285
2	1	0	0	-1	31	494	1	1	581130
2	2	0	0	-1	31	365	1	1	582381
3	2	1	1	-1	32	516	2	1	583844
4	3	1	1	-1	34	640	2	1	585389
1	3	1	1	1	54	541	1	1	587439
4	3	1	1	-1	34	519	2	1	588969
3	3	1	1	-1	34	829	2	1	590843
1	4	1	1	1	54	441	1	1	592772
1	4	0	0	-1	33	595	2	0	594539
4	4	1	1	-1	32	576	2	1	596535
2	4	0	0	-1	33	510	1	1	598181
3	1	0	0	1	51	495	2	1	599892
4	1	0	0	1	51	451	2	1	601673
4	1	0	0	1	51	424	2	1	603119
1	1	0	0	-1	31	449	1	1	604409
4	4	1	1	-1	32	531	2	1	606139
4	4	0	0	1	53	386	2	1	607549
1	2	0	0	-1	31	649	1	1	609704
2	2	1	1	1	52	529	1	1	611421
1	2	0	0	-1	33	634	1	1	613170
2	2	1	1	1	52	585	1	1	614685
3	4	1	1	-1	34	470	2	1	616625
4	4	0	0	1	53	492	2	1	618093
2	4	1	1	1	52	534	1	1	619578
2	4	0	0	-1	33	459	1	1	620896
3	2	0	0	1	51	456	2	1	622204
4	2	1	1	-1	32	499	2	1	623901
1	1	0	0	-1	33	499	1	1	625441
1	1	0	0	-1	31	463	1	1	627007
4	1	0	0	1	51	410	2	1	628624
1	1	0	0	-1	31	535	1	1	630673
4	2	0	0	1	51	332	2	1	632321
3	2	1	1	-1	32	573	2	1	633815
4	2	0	0	1	53	479	2	1	635663
1	2	1	1	1	52	410	2	0	637366
2	3	1	1	1	54	451	1	1	639269
3	3	1	1	-1	34	777	2	1	641468
1	2	0	0	-1	33	0	0	0	645312
1	2	1	1	1	52	505	1	1	647088
2	1	0	0	-1	33	450	1	1	648374
1	1	0	0	-1	31	374	1	1	649780
2	3	1	1	1	52	524	1	1	651806
1	3	1	1	1	54	464	1	1	659121
2	4	1	1	1	54	511	1	1	660664
1	4	0	0	-1	33	412	1	1	662005
1	2	0	0	-1	31	367	1	1	663515
3	2	1	1	-1	32	550	2	1	665060
1	2	0	0	-1	33	498	1	1	666977
3	2	1	1	-1	32	538	2	1	668401
1	2	0	0	-1	33	680	1	1	670020
1	2	1	1	1	52	815	1	1	671843
4	3	1	1	-1	34	550	2	1	673599
4	3	1	1	-1	34	408	2	1	675420
3	1	0	0	1	53	404	2	1	676770
3	1	0	0	1	51	477	2	1	678590
4	3	1	1	-1	32	626	2	1	680524
4	3	1	1	-1	34	422	2	1	682123
1	4	1	1	1	54	472	1	1	683861
2	4	0	0	-1	33	491	1	1	685685
4	1	0	0	1	51	429	2	1	687182
4	1	0	0	1	51	411	2	1	688521
3	3	1	1	-1	32	515	2	1	690425
2	3	1	1	1	54	481	1	1	692049
1	3	1	1	1	54	654	1	1	694073
1	3	1	1	1	54	512	1	1	695598
3	1	0	0	1	53	486	2	1	697159
4	1	0	0	1	51	794	2	1	698844
1	1	0	0	-1	31	383	1	1	700221
4	1	0	0	1	51	350	2	1	701999
4	1	0	0	1	51	383	2	1	703848
1	1	0	0	-1	31	344	1	1	705416
3	1	0	0	1	51	286	2	1	707214
4	1	0	0	1	51	598	2	1	709086
4	1	0	0	1	51	406	2	1	710996
3	1	0	0	1	51	396	2	1	712716
3	4	1	1	-1	32	478	2	1	714231
1	4	0	0	-1	33	641	1	1	716246
1	4	1	1	1	52	560	1	1	717880
4	4	0	0	1	53	893	2	1	720101
2	2	0	0	-1	31	509	1	1	722048
2	2	1	1	1	52	509	1	1	723713
1	3	1	1	1	54	767	1	1	725787
3	3	1	1	-1	34	615	2	1	727908
1	2	0	0	-1	33	441	1	1	729618
3	2	1	1	-1	32	556	2	1	731202
1	2	0	0	-1	33	612	1	1	733199
4	2	1	1	-1	32	488	2	1	735071
3	1	0	0	1	53	0	0	0	739031
4	1	0	0	1	51	469	2	1	740461
1	4	1	1	1	52	512	1	1	741926
3	4	0	0	1	53	484	2	1	743714
4	3	1	1	-1	32	577	2	1	745375
2	3	1	1	1	54	479	1	1	754243
1	3	1	1	1	54	869	2	0	756471
3	3	1	1	-1	34	542	2	1	758025
2	3	1	1	1	54	773	1	1	759648
4	3	1	1	-1	34	549	2	1	761640
1	1	0	0	-1	33	857	1	1	763490
1	1	0	0	-1	31	415	1	1	764891
4	2	0	0	1	51	538	2	1	766324
3	2	1	1	-1	32	585	1	0	767818
4	2	0	0	1	53	511	2	1	769832
2	2	1	1	1	52	501	1	1	771275
3	3	1	1	-1	34	607	2	1	772876
1	3	1	1	1	54	748	1	1	774480
1	4	1	1	1	54	619	1	1	776586
2	4	0	0	-1	33	512	2	0	778135
2	3	1	1	1	52	605	1	1	780228
3	3	1	1	-1	34	666	2	1	781994
4	4	1	1	-1	34	376	2	1	783530
2	4	0	0	-1	33	470	1	1	784854
2	2	0	0	-1	31	653	1	1	786691
1	2	1	1	1	52	553	1	1	788549
4	2	0	0	1	53	599	1	0	790130
3	2	1	1	-1	32	0	0	0	793701
4	3	1	1	-1	34	450	2	1	795543
1	3	1	1	1	54	496	1	1	797366
3	2	0	0	1	53	474	2	1	798769
2	2	1	1	1	52	597	1	1	800360
1	2	0	0	-1	33	0	0	0	804244
4	2	1	1	-1	32	545	2	1	806265
1	4	1	1	1	54	430	1	1	807814
1	4	0	0	-1	33	528	1	1	809818
2	1	0	0	-1	31	442	1	1	811620
1	1	0	0	-1	31	368	1	1	813311
2	2	0	0	-1	31	396	1	1	814851
3	2	1	1	-1	32	539	2	1	816581
1	3	1	1	1	54	458	1	1	818311
3	3	1	1	-1	34	581	2	1	819907
3	3	1	1	-1	34	435	2	1	821202
1	3	1	1	1	54	543	2	0	823069
1	2	0	0	-1	33	482	2	0	824573
4	2	1	1	-1	32	445	1	0	826487
3	1	0	0	1	53	708	2	1	828056
3	1	0	0	1	51	432	2	1	829793
1	2	0	0	-1	31	501	1	1	831378
2	2	1	1	1	52	686	1	1	833497
1	3	1	1	1	54	472	1	1	834797
2	3	1	1	1	54	467	1	1	836280
2	2	0	0	-1	33	472	1	1	837705
1	2	1	1	1	52	497	1	1	839217
3	2	0	0	1	53	261	2	1	840595
3	2	1	1	-1	32	502	2	1	846637
2	2	0	0	-1	33	684	1	1	848598
2	2	1	1	1	52	472	1	1	850474
3	3	1	1	-1	34	512	2	1	852124
1	3	1	1	1	54	877	1	1	853927
4	3	1	1	-1	34	372	2	1	855419
2	3	1	1	1	54	470	1	1	857257
4	2	0	0	1	53	528	2	1	859024
2	2	1	1	1	52	656	1	1	861090
1	4	1	1	1	54	574	1	1	862994
3	4	0	0	1	53	382	2	1	864753
2	1	0	0	-1	31	402	1	1	866550
3	1	0	0	1	51	331	2	1	867719
2	3	1	1	1	52	521	1	1	869190
2	3	1	1	1	54	409	1	1	870828
1	2	0	0	-1	33	590	1	1	872920
4	2	1	1	-1	32	523	2	1	874852
1	1	0	0	-1	33	420	1	1	876456
2	1	0	0	-1	31	577	2	0	878030
3	2	0	0	1	51	511	2	1	879793
1	2	1	1	1	52	459	1	1	881533
4	3	1	1	-1	34	763	2	1	883250
4	3	1	1	-1	34	456	2	1	885205
3	2	0	0	1	53	654	2	1	886794
1	2	1	1	1	52	522	1	1	888758
4	4	1	1	-1	34	456	2	1	890496
1	4	0	0	-1	33	518	1	1	891989
1	3	1	1	1	52	503	1	1	893861
4	3	1	1	-1	34	437	2	1	895666
1	4	1	1	1	54	789	1	1	897367
4	4	0	0	1	53	611	2	1	898835
3	4	1	1	-1	32	720	2	1	901001
2	4	0	0	-1	33	478	1	1	902839
1	2	0	0	-1	31	566	1	1	904732
1	2	1	1	1	52	617	1	1	906468
2	1	0	0	-1	33	470	1	1	907959
4	1	0	0	1	51	447	2	1	909284
3	2	0	0	1	51	365	2	1	910650
2	2	1	1	1	52	524	1	1	912320
1	4	1	1	1	54	396	1	1	913578
1	4	0	0	-1	33	348	1	1	915040
2	1	0	0	-1	31	417	1	1	916362
4	1	0	0	1	51	517	2	1	917865
3	1	0	0	1	51	386	2	1	919444
1	1	0	0	-1	31	470	1	1	920810
2	4	1	1	1	52	475	1	1	922774
4	4	0	0	1	53	439	2	1	924642
4	4	1	1	-1	32	321	1	0	925993
2	4	0	0	-1	33	531	1	1	927513
4	3	1	1	-1	32	528	2	1	929433
3	3	1	1	-1	34	623	2	1	939719
