# Supplementary material for: Frequency Band-Specific Electrical Brain Stimulation Modulates Cognitive Control Processes
Source: PLoS One. 2015 Sep 25;10(9):e0138984. doi: 10.1371/journal.pone.0138984 (PMC4583279; doi:10.1371/journal.pone.0138984)
Supplement: S2 File — This zip archive contains the necessary Matlab code, SPSS syntax, SPSS data and raw logfile data to perform the analyses described in the paper. EEG data and Matlab code to extract peak frequencies are available upon request (joramvandriel@gmail.com). (ZIP) [file pone.0138984.s002.zip › S2_File/rawdata/theta/pp05_simonB1_STIM.txt]

4	1	0	0	1	51	632	2	1	10892
1	1	0	0	-1	31	619	1	1	12612
4	4	1	1	-1	32	620	2	1	14420
1	4	0	0	-1	33	542	1	1	16263
1	3	1	1	1	52	444	1	1	18193
4	3	1	1	-1	34	471	2	1	19877
4	4	1	1	-1	34	508	2	1	21765
1	4	0	0	-1	33	453	1	1	23091
2	1	0	0	-1	31	508	1	1	24431
3	1	0	0	1	51	654	1	0	26295
1	2	0	0	-1	31	545	1	1	27823
3	2	1	1	-1	32	648	2	1	29365
3	3	1	1	-1	34	474	2	1	31310
4	3	1	1	-1	34	461	2	1	32829
2	4	1	1	1	54	495	1	1	34224
3	4	0	0	1	53	606	2	1	36188
1	4	1	1	1	52	771	1	1	38133
3	4	0	0	1	53	567	2	1	40204
2	2	0	0	-1	31	488	1	1	42115
4	2	1	1	-1	32	547	2	1	43783
3	4	1	1	-1	34	669	2	1	45530
1	4	0	0	-1	33	431	1	1	46993
4	4	1	1	-1	32	518	2	1	49030
3	4	0	0	1	53	486	1	0	51008
2	4	1	1	1	52	463	1	1	52398
3	4	0	0	1	53	544	2	1	54052
3	4	1	1	-1	32	424	2	1	55696
4	4	0	0	1	53	543	2	1	57233
1	4	1	1	1	52	520	1	1	59124
1	4	0	0	-1	33	437	1	1	60466
3	3	1	1	-1	32	558	2	1	61948
2	3	1	1	1	54	610	1	1	63594
4	1	0	0	1	53	517	2	1	65292
1	1	0	0	-1	31	394	1	1	66541
3	3	1	1	-1	32	868	2	1	68528
4	3	1	1	-1	34	431	2	1	70242
3	3	1	1	-1	34	473	2	1	72128
1	3	1	1	1	54	495	1	1	73852
3	1	0	0	1	53	507	2	1	75669
4	1	0	0	1	51	786	2	1	77331
4	4	1	1	-1	32	531	2	1	79370
3	4	0	0	1	53	444	1	0	81276
4	1	0	0	1	51	431	2	1	83181
1	1	0	0	-1	31	344	1	1	84467
4	3	1	1	-1	32	593	2	1	86528
4	3	1	1	-1	34	400	2	1	88387
2	2	0	0	-1	33	458	1	1	90196
1	2	1	1	1	52	585	1	1	91995
4	2	0	0	1	53	496	2	1	93482
1	2	1	1	1	52	602	1	1	110050
2	1	0	0	-1	33	497	1	1	111918
4	1	0	0	1	51	346	2	1	113265
3	2	0	0	1	51	604	2	1	114822
4	2	1	1	-1	32	519	2	1	116690
4	3	1	1	-1	34	441	2	1	118627
2	3	1	1	1	54	482	1	1	120047
4	1	0	0	1	53	545	2	1	121738
1	1	0	0	-1	31	377	1	1	123565
4	1	0	0	1	51	482	2	1	125405
3	1	0	0	1	51	381	2	1	126618
3	2	0	0	1	51	383	2	1	127967
2	2	1	1	1	52	499	1	1	129798
1	2	0	0	-1	33	465	1	1	131632
2	2	1	1	1	52	535	1	1	133212
3	3	1	1	-1	34	465	2	1	135152
4	3	1	1	-1	34	502	2	1	136968
1	3	1	1	1	54	517	1	1	138304
3	3	1	1	-1	34	566	2	1	140238
2	2	0	0	-1	33	597	1	1	141783
2	2	1	1	1	52	384	1	1	143121
3	4	1	1	-1	34	470	2	1	144602
4	4	0	0	1	53	611	2	1	146297
1	4	1	1	1	52	426	1	1	147604
1	4	0	0	-1	33	419	1	1	149202
3	2	0	0	1	51	510	2	1	150771
1	2	1	1	1	52	598	1	1	152372
2	3	1	1	1	54	400	1	1	154268
1	3	1	1	1	54	640	1	1	156303
3	4	1	1	-1	34	445	2	1	157937
4	4	0	0	1	53	419	2	1	159420
2	1	0	0	-1	31	502	1	1	161167
2	1	0	0	-1	31	330	1	1	162310
3	3	1	1	-1	32	602	2	1	163730
4	3	1	1	-1	34	490	2	1	165539
4	1	0	0	1	53	360	2	1	167231
3	1	0	0	1	51	333	2	1	169054
1	4	1	1	1	52	469	1	1	170392
4	4	0	0	1	53	594	2	1	171990
3	2	0	0	1	51	523	1	0	173417
3	2	1	1	-1	32	684	2	1	175234
1	4	1	1	1	54	484	1	1	177231
1	4	0	0	-1	33	380	1	1	178508
3	2	0	0	1	51	669	2	1	180281
4	2	1	1	-1	32	533	2	1	181780
2	4	1	1	1	54	434	1	1	183319
3	4	0	0	1	53	449	2	1	185264
1	2	0	0	-1	31	532	2	0	187094
3	2	1	1	-1	32	451	2	1	188494
3	4	1	1	-1	34	387	2	1	189778
2	4	0	0	-1	33	420	1	1	197879
3	1	0	0	1	51	498	2	1	199803
1	1	0	0	-1	31	422	1	1	201367
4	4	1	1	-1	32	529	2	1	202789
2	4	0	0	-1	33	525	1	1	204563
3	2	0	0	1	51	445	2	1	206381
2	2	1	1	1	52	685	1	1	208140
2	1	0	0	-1	33	535	1	1	209547
4	1	0	0	1	51	649	2	1	211131
2	4	1	1	1	52	653	1	1	212837
1	4	0	0	-1	33	482	2	0	214412
1	4	1	1	1	52	387	2	0	215789
4	4	0	0	1	53	583	2	1	217576
2	2	0	0	-1	31	357	1	1	219269
1	2	1	1	1	52	558	1	1	220969
3	2	0	0	1	53	444	2	1	222798
2	2	1	1	1	52	490	1	1	224595
3	4	1	1	-1	34	501	2	1	226424
4	4	0	0	1	53	698	2	1	228031
3	3	1	1	-1	32	463	2	1	229865
1	3	1	1	1	54	669	1	1	231878
1	1	0	0	-1	33	396	1	1	233171
4	1	0	0	1	51	575	2	1	235031
2	1	0	0	-1	31	490	1	1	236330
2	1	0	0	-1	31	331	1	1	237746
3	1	0	0	1	51	554	2	1	239663
2	1	0	0	-1	31	393	1	1	241318
2	4	1	1	1	52	489	1	1	243228
3	4	0	0	1	53	315	2	1	244959
1	1	0	0	-1	31	595	1	1	247001
2	1	0	0	-1	31	463	1	1	248315
2	3	1	1	1	52	407	1	1	249742
1	3	1	1	1	54	509	1	1	251107
3	1	0	0	1	53	543	2	1	252576
2	1	0	0	-1	31	447	1	1	254268
1	3	1	1	1	52	550	1	1	256146
1	3	1	1	1	54	469	1	1	257967
4	4	1	1	-1	34	488	2	1	259783
2	4	0	0	-1	33	378	1	1	261306
4	1	0	0	1	51	666	2	1	263270
1	1	0	0	-1	31	344	1	1	265008
4	1	0	0	1	51	401	2	1	266896
4	1	0	0	1	51	297	2	1	268676
1	4	1	1	1	52	413	1	1	270404
2	4	0	0	-1	33	503	1	1	272005
3	2	0	0	1	51	476	2	1	273846
2	2	1	1	1	52	750	1	1	275740
3	3	1	1	-1	34	656	2	1	277496
4	3	1	1	-1	34	367	1	0	279278
1	2	0	0	-1	33	429	1	1	281132
1	2	1	1	1	52	502	1	1	290009
4	3	1	1	-1	34	531	2	1	291600
4	3	1	1	-1	34	483	2	1	292926
3	1	0	0	1	53	546	2	1	294312
3	1	0	0	1	51	388	2	1	295671
2	1	0	0	-1	31	433	1	1	297435
1	1	0	0	-1	31	408	1	1	298918
3	3	1	1	-1	32	534	2	1	300306
4	3	1	1	-1	34	550	2	1	301700
1	3	1	1	1	54	560	1	1	303332
2	3	1	1	1	54	443	1	1	305054
4	3	1	1	-1	34	618	2	1	306744
4	3	1	1	-1	34	459	2	1	308127
2	3	1	1	1	54	641	1	1	310045
2	3	1	1	1	54	333	1	1	311853
3	3	1	1	-1	34	533	2	1	313476
1	3	1	1	1	54	498	1	1	315036
2	4	1	1	1	54	516	1	1	316643
4	4	0	0	1	53	535	2	1	318033
1	4	1	1	1	52	973	1	1	320371
1	4	0	0	-1	33	451	1	1	321772
4	3	1	1	-1	32	458	2	1	323480
2	3	1	1	1	54	421	1	1	325374
4	3	1	1	-1	34	489	2	1	326698
1	3	1	1	1	54	777	1	1	328923
4	3	1	1	-1	34	379	2	1	330774
3	3	1	1	-1	34	460	2	1	332387
1	1	0	0	-1	33	492	1	1	334095
2	1	0	0	-1	31	370	1	1	335289
1	2	0	0	-1	31	454	1	1	336631
2	2	1	1	1	52	462	1	1	338215
2	2	0	0	-1	33	326	1	1	339722
3	2	1	1	-1	32	472	2	1	341601
2	2	0	0	-1	33	544	1	1	343080
3	2	1	1	-1	32	418	2	1	344633
4	4	1	1	-1	34	456	2	1	346180
4	4	0	0	1	53	389	2	1	347935
2	3	1	1	1	52	988	1	1	350276
4	3	1	1	-1	34	421	2	1	351860
2	3	1	1	1	54	506	1	1	353295
4	3	1	1	-1	34	492	2	1	355288
3	2	0	0	1	53	666	2	1	357242
1	2	1	1	1	52	519	1	1	359000
3	2	0	0	1	53	513	2	1	360654
2	2	1	1	1	52	537	1	1	362621
3	4	1	1	-1	34	452	2	1	364577
4	4	0	0	1	53	416	2	1	366443
1	4	1	1	1	52	494	1	1	368075
2	4	0	0	-1	33	556	1	1	370052
1	3	1	1	1	52	474	1	1	371695
1	3	1	1	1	54	413	1	1	378916
2	4	1	1	1	54	462	1	1	380638
4	4	0	0	1	53	593	2	1	382167
1	2	0	0	-1	31	551	1	1	383681
4	2	1	1	-1	32	532	2	1	385034
4	2	0	0	1	53	433	2	1	386563
2	2	1	1	1	52	508	1	1	388043
2	2	0	0	-1	33	352	1	1	389537
3	2	1	1	-1	32	524	2	1	390887
4	1	0	0	1	53	517	2	1	392563
2	1	0	0	-1	31	407	1	1	394302
4	2	0	0	1	51	397	2	1	395720
2	2	1	1	1	52	525	1	1	397282
3	2	0	0	1	53	467	2	1	398701
2	2	1	1	1	52	494	1	1	400670
2	1	0	0	-1	33	555	1	1	402556
4	1	0	0	1	51	396	2	1	403964
3	4	1	1	-1	32	459	1	0	405246
4	4	0	0	1	53	496	2	1	406978
2	1	0	0	-1	31	530	1	1	408912
1	1	0	0	-1	31	487	1	1	410874
1	1	0	0	-1	31	347	1	1	412533
2	1	0	0	-1	31	395	1	1	414141
3	1	0	0	1	51	380	2	1	415464
1	1	0	0	-1	31	520	1	1	417451
3	1	0	0	1	51	309	2	1	419117
2	1	0	0	-1	31	377	1	1	420487
3	2	0	0	1	51	412	2	1	421893
2	2	1	1	1	52	471	1	1	423362
4	1	0	0	1	53	576	2	1	425382
2	1	0	0	-1	31	421	1	1	427248
3	3	1	1	-1	32	528	2	1	428957
3	3	1	1	-1	34	397	2	1	430421
4	4	1	1	-1	34	466	2	1	431753
3	4	0	0	1	53	539	2	1	433353
2	2	0	0	-1	31	355	1	1	434759
3	2	1	1	-1	32	465	2	1	436293
1	4	1	1	1	54	732	1	1	438334
3	4	0	0	1	53	458	2	1	439636
2	1	0	0	-1	31	730	1	1	441580
3	1	0	0	1	51	492	2	1	443433
1	4	1	1	1	52	320	2	0	445233
2	4	0	0	-1	33	517	1	1	446692
4	2	0	0	1	51	546	2	1	448062
4	2	1	1	-1	32	525	2	1	449721
2	1	0	0	-1	33	485	1	1	451375
2	1	0	0	-1	31	529	1	1	452963
4	4	1	1	-1	32	542	2	1	454620
4	4	0	0	1	53	414	2	1	455925
1	1	0	0	-1	31	865	1	1	458218
2	1	0	0	-1	31	436	1	1	465356
2	3	1	1	1	52	510	1	1	466689
4	3	1	1	-1	34	481	2	1	468185
3	2	0	0	1	53	535	2	1	469978
1	2	1	1	1	52	585	1	1	471664
3	2	0	0	1	53	558	2	1	473568
1	2	1	1	1	52	650	1	1	475586
4	1	0	0	1	53	558	2	1	477504
4	1	0	0	1	51	399	2	1	479139
1	1	0	0	-1	31	462	1	1	480409
2	1	0	0	-1	31	664	1	1	482511
2	2	0	0	-1	31	375	1	1	484374
1	2	1	1	1	52	588	1	1	486217
2	2	0	0	-1	33	376	1	1	488045
4	2	1	1	-1	32	761	2	1	490226
1	4	1	1	1	54	438	1	1	491505
3	4	0	0	1	53	531	2	1	492874
3	4	1	1	-1	32	439	2	1	494723
4	4	0	0	1	53	570	2	1	496706
1	2	0	0	-1	31	478	2	0	498166
2	2	1	1	1	52	450	1	1	499875
1	4	1	1	1	54	503	1	1	501473
1	4	0	0	-1	33	342	1	1	503187
2	4	1	1	1	52	467	1	1	505014
2	4	0	0	-1	33	389	1	1	506629
1	1	0	0	-1	31	435	1	1	508524
3	1	0	0	1	51	532	2	1	509936
4	3	1	1	-1	32	518	2	1	511606
1	3	1	1	1	54	510	1	1	512933
2	1	0	0	-1	33	701	1	1	515003
2	1	0	0	-1	31	376	1	1	516634
4	3	1	1	-1	32	395	2	1	518533
4	3	1	1	-1	34	420	2	1	520424
1	1	0	0	-1	33	481	1	1	521969
4	1	0	0	1	51	588	2	1	523617
2	1	0	0	-1	31	391	1	1	525500
4	1	0	0	1	51	393	2	1	526908
1	4	1	1	1	52	580	1	1	528758
3	4	0	0	1	53	422	2	1	530477
2	1	0	0	-1	31	410	1	1	531809
3	1	0	0	1	51	431	2	1	533295
2	2	0	0	-1	31	342	1	1	534858
3	2	1	1	-1	32	532	2	1	536225
3	3	1	1	-1	34	483	2	1	537990
2	3	1	1	1	54	535	1	1	539421
4	1	0	0	1	53	473	2	1	541010
2	1	0	0	-1	31	394	1	1	542287
2	4	1	1	1	52	424	1	1	544082
3	4	0	0	1	53	464	2	1	545366
4	2	0	0	1	51	583	1	0	547119
4	2	1	1	-1	32	409	2	1	555596
1	3	1	1	1	54	490	1	1	556988
1	3	1	1	1	54	404	1	1	558564
4	3	1	1	-1	34	441	2	1	560472
3	3	1	1	-1	34	548	2	1	562269
4	1	0	0	1	53	377	2	1	564124
3	1	0	0	1	51	374	2	1	565408
4	2	0	0	1	51	403	2	1	566738
2	2	1	1	1	52	455	1	1	568310
3	1	0	0	1	53	512	2	1	570301
1	1	0	0	-1	31	436	1	1	571775
2	2	0	0	-1	31	386	1	1	573221
4	2	1	1	-1	32	449	2	1	575180
1	4	1	1	1	54	488	1	1	577073
3	4	0	0	1	53	517	2	1	578860
4	1	0	0	1	51	474	2	1	580568
4	1	0	0	1	51	392	2	1	581949
3	4	1	1	-1	32	486	2	1	583497
3	4	0	0	1	53	410	2	1	585336
1	2	0	0	-1	31	372	1	1	586811
4	2	1	1	-1	32	534	2	1	588296
3	3	1	1	-1	34	485	2	1	590151
2	3	1	1	1	54	571	1	1	591909
2	2	0	0	-1	33	408	1	1	593732
4	2	1	1	-1	32	666	2	1	595798
4	1	0	0	1	53	591	2	1	597351
3	1	0	0	1	51	607	2	1	599219
1	2	0	0	-1	31	357	1	1	600495
1	2	1	1	1	52	489	1	1	602271
2	3	1	1	1	54	408	1	1	603908
3	3	1	1	-1	34	440	2	1	605525
4	1	0	0	1	53	329	2	1	606855
1	1	0	0	-1	31	380	1	1	608063
1	3	1	1	1	52	605	1	1	609501
4	3	1	1	-1	34	469	2	1	610811
2	2	0	0	-1	33	575	1	1	612618
4	2	1	1	-1	32	500	2	1	613946
2	3	1	1	1	54	487	1	1	615911
1	3	1	1	1	54	618	1	1	617683
2	3	1	1	1	54	509	1	1	619008
4	3	1	1	-1	34	512	2	1	620412
3	1	0	0	1	53	361	2	1	622156
3	1	0	0	1	51	354	2	1	623513
2	2	0	0	-1	31	481	1	1	625197
4	2	1	1	-1	32	601	2	1	627099
1	3	1	1	1	54	480	1	1	629017
1	3	1	1	1	54	546	1	1	630695
3	4	1	1	-1	34	476	2	1	632480
2	4	0	0	-1	33	566	1	1	634460
3	3	1	1	-1	32	768	2	1	636621
3	3	1	1	-1	34	443	2	1	643359
2	4	1	1	1	54	536	1	1	645268
2	4	0	0	-1	33	379	1	1	646613
3	1	0	0	1	51	448	2	1	647877
2	1	0	0	-1	31	536	1	1	649249
2	4	1	1	1	52	476	1	1	650888
3	4	0	0	1	53	370	2	1	652616
3	1	0	0	1	51	347	2	1	654333
2	1	0	0	-1	31	345	1	1	655864
2	2	0	0	-1	31	380	1	1	657065
3	2	1	1	-1	32	499	2	1	658412
4	4	1	1	-1	34	513	2	1	659933
3	4	0	0	1	53	405	2	1	661686
1	1	0	0	-1	31	469	1	1	663056
1	1	0	0	-1	31	468	1	1	664673
4	3	1	1	-1	32	492	2	1	666059
1	3	1	1	1	54	622	1	1	667797
2	4	1	1	1	54	524	1	1	669324
1	4	0	0	-1	33	513	1	1	670811
3	3	1	1	-1	32	551	2	1	672546
1	3	1	1	1	54	482	1	1	674489
1	3	1	1	1	54	538	1	1	676044
3	3	1	1	-1	34	405	2	1	677508
3	3	1	1	-1	34	379	2	1	678728
4	3	1	1	-1	34	540	2	1	680281
3	1	0	0	1	53	413	2	1	681788
2	1	0	0	-1	31	489	1	1	683611
3	1	0	0	1	51	381	2	1	685020
4	1	0	0	1	51	552	2	1	686641
4	4	1	1	-1	32	556	2	1	688182
2	4	0	0	-1	33	448	1	1	689517
3	1	0	0	1	51	456	2	1	691290
4	1	0	0	1	51	361	2	1	693007
3	4	1	1	-1	32	486	2	1	694854
3	4	0	0	1	53	405	2	1	696581
2	2	0	0	-1	31	475	1	1	698506
2	2	1	1	1	52	398	1	1	699901
3	4	1	1	-1	34	560	2	1	701682
2	4	0	0	-1	33	589	1	1	703539
4	2	0	0	1	51	491	2	1	705063
1	2	1	1	1	52	605	1	1	706507
2	3	1	1	1	54	568	1	1	707996
4	3	1	1	-1	34	448	2	1	709312
2	1	0	0	-1	33	587	1	1	710944
2	1	0	0	-1	31	579	1	1	713037
3	2	0	0	1	51	405	2	1	714821
3	2	1	1	-1	32	438	2	1	716422
2	4	1	1	1	54	471	1	1	718035
2	4	0	0	-1	33	493	1	1	719753
4	3	1	1	-1	32	480	2	1	721087
1	3	1	1	1	54	595	1	1	725988
4	4	1	1	-1	34	505	2	1	727577
4	4	0	0	1	53	306	2	1	729349
2	3	1	1	1	52	457	1	1	730658
2	3	1	1	1	54	656	1	1	732221
1	2	0	0	-1	33	512	1	1	734236
3	2	1	1	-1	32	464	2	1	736058
2	3	1	1	1	54	529	1	1	737829
2	3	1	1	1	54	406	2	0	739182
1	3	1	1	1	54	525	2	0	740562
2	3	1	1	1	54	571	1	1	742365
3	1	0	0	1	53	560	2	1	743868
1	1	0	0	-1	31	536	2	0	745798
1	4	1	1	1	52	725	1	1	747596
4	4	0	0	1	53	667	2	1	749644
2	4	1	1	1	52	529	1	1	751479
2	4	0	0	-1	33	627	1	1	753613
1	1	0	0	-1	31	498	1	1	754940
2	1	0	0	-1	31	443	1	1	756374
4	2	0	0	1	51	466	2	1	758267
1	2	1	1	1	52	485	1	1	759983
3	3	1	1	-1	34	922	2	1	761729
2	3	1	1	1	54	501	1	1	763276
2	3	1	1	1	54	404	1	1	764783
4	3	1	1	-1	34	437	2	1	766668
4	3	1	1	-1	34	453	2	1	767949
1	3	1	1	1	54	467	1	1	769892
3	3	1	1	-1	34	498	2	1	771220
3	3	1	1	-1	34	445	2	1	772897
1	1	0	0	-1	33	471	1	1	774818
4	1	0	0	1	51	394	2	1	776513
2	3	1	1	1	52	472	1	1	778340
1	3	1	1	1	54	736	1	1	780384
3	2	0	0	1	53	618	2	1	781925
2	2	1	1	1	52	445	1	1	783620
3	2	0	0	1	53	489	2	1	785010
1	2	1	1	1	52	508	1	1	786856
1	3	1	1	1	54	571	1	1	788780
2	3	1	1	1	54	483	1	1	790158
4	1	0	0	1	53	496	2	1	791550
3	1	0	0	1	51	362	2	1	792890
1	4	1	1	1	52	463	1	1	794826
4	4	0	0	1	53	576	2	1	796549
4	1	0	0	1	51	501	2	1	797978
2	1	0	0	-1	31	452	1	1	799558
1	2	0	0	-1	31	496	1	1	801472
2	2	1	1	1	52	518	1	1	803343
1	4	1	1	1	54	546	1	1	805054
4	4	0	0	1	53	509	2	1	806903
2	2	0	0	-1	31	457	1	1	808706
2	2	1	1	1	52	429	1	1	818038
3	2	0	0	1	53	441	2	1	819879
2	2	1	1	1	52	479	1	1	821813
2	1	0	0	-1	33	421	1	1	823707
3	1	0	0	1	51	408	2	1	825114
2	3	1	1	1	52	536	1	1	826707
3	3	1	1	-1	34	496	2	1	828352
3	3	1	1	-1	34	521	2	1	829694
1	3	1	1	1	54	610	1	1	831262
2	4	1	1	1	54	578	1	1	833161
4	4	0	0	1	53	449	2	1	835090
3	4	1	1	-1	32	435	1	0	836852
2	4	0	0	-1	33	438	1	1	838484
3	4	1	1	-1	32	499	2	1	840397
4	4	0	0	1	53	473	2	1	841935
4	3	1	1	-1	32	349	2	1	843711
1	3	1	1	1	54	450	1	1	845515
2	2	0	0	-1	33	301	1	1	846973
3	2	1	1	-1	32	541	2	1	848683
3	3	1	1	-1	34	360	2	1	850319
4	3	1	1	-1	34	337	2	1	852052
2	2	0	0	-1	33	352	1	1	853909
1	2	1	1	1	52	505	1	1	855833
4	1	0	0	1	53	474	2	1	857369
3	1	0	0	1	51	671	2	1	859066
4	3	1	1	-1	32	481	2	1	860426
4	3	1	1	-1	34	443	2	1	862160
2	3	1	1	1	54	418	1	1	863782
3	3	1	1	-1	34	580	2	1	865523
4	2	0	0	1	53	514	2	1	867243
4	2	1	1	-1	32	385	2	1	868994
1	2	0	0	-1	33	410	1	1	870270
1	2	1	1	1	52	465	1	1	872031
3	2	0	0	1	53	523	2	1	873384
2	2	1	1	1	52	513	1	1	875310
2	4	1	1	1	54	601	1	1	876825
1	4	0	0	-1	33	458	1	1	878176
1	1	0	0	-1	31	373	1	1	879861
2	1	0	0	-1	31	408	1	1	881353
4	3	1	1	-1	32	484	2	1	883042
3	3	1	1	-1	34	356	2	1	884270
2	4	1	1	1	54	443	1	1	886101
3	4	0	0	1	53	460	2	1	887707
3	2	0	0	1	51	437	2	1	889060
2	2	1	1	1	52	676	1	1	890881
2	2	0	0	-1	33	572	1	1	892357
3	2	1	1	-1	32	469	2	1	894218
4	2	0	0	1	53	681	2	1	896037
2	2	1	1	1	52	553	1	1	897820
4	1	0	0	1	53	454	2	1	899148
3	1	0	0	1	51	560	2	1	905090
