# Supplementary material for: Frequency Band-Specific Electrical Brain Stimulation Modulates Cognitive Control Processes
Source: PLoS One. 2015 Sep 25;10(9):e0138984. doi: 10.1371/journal.pone.0138984 (PMC4583279; doi:10.1371/journal.pone.0138984)
Supplement: S2 File — This zip archive contains the necessary Matlab code, SPSS syntax, SPSS data and raw logfile data to perform the analyses described in the paper. EEG data and Matlab code to extract peak frequencies are available upon request (joramvandriel@gmail.com). (ZIP) [file pone.0138984.s002.zip › S2_File/rawdata/theta/pp05_simonC1_POST-STIM.txt]

4	3	1	1	-1	32	481	2	1	5954
1	3	1	1	1	54	457	1	1	7871
1	2	0	0	-1	33	387	1	1	9683
2	2	1	1	1	52	322	2	0	11266
2	4	1	1	1	54	520	1	1	13297
3	4	0	0	1	53	528	2	1	14683
4	3	1	1	-1	32	447	2	1	16024
2	3	1	1	1	54	436	1	1	17832
1	1	0	0	-1	33	397	1	1	19344
1	1	0	0	-1	31	399	1	1	20581
4	4	1	1	-1	32	451	2	1	22528
4	4	0	0	1	53	321	2	1	23953
2	3	1	1	1	52	483	1	1	25663
3	3	1	1	-1	34	571	2	1	27729
1	4	1	1	1	54	518	1	1	29471
2	4	0	0	-1	33	440	1	1	31054
3	3	1	1	-1	32	412	2	1	32631
4	3	1	1	-1	34	583	1	0	34181
1	3	1	1	1	54	497	1	1	35965
2	3	1	1	1	54	434	1	1	37693
3	4	1	1	-1	34	506	2	1	39303
3	4	0	0	1	53	340	2	1	40933
2	2	0	0	-1	31	365	1	1	42297
2	2	1	1	1	52	480	1	1	44051
3	4	1	1	-1	34	466	2	1	45899
3	4	0	0	1	53	292	2	1	47634
2	3	1	1	1	52	465	1	1	49179
4	3	1	1	-1	34	434	2	1	50794
2	1	0	0	-1	33	587	1	1	52722
3	1	0	0	1	51	538	2	1	54450
4	3	1	1	-1	32	578	2	1	56110
1	3	1	1	1	54	477	1	1	57395
3	1	0	0	1	53	569	2	1	59086
3	1	0	0	1	51	391	2	1	60307
2	1	0	0	-1	31	377	1	1	61991
4	1	0	0	1	51	586	2	1	63846
4	3	1	1	-1	32	493	2	1	65599
2	3	1	1	1	54	453	1	1	66941
4	4	1	1	-1	34	715	2	1	68936
2	4	0	0	-1	33	443	1	1	70355
2	4	1	1	1	52	533	1	1	71805
3	4	0	0	1	53	532	2	1	73685
3	4	1	1	-1	32	391	2	1	75297
2	4	0	0	-1	33	724	1	1	77507
2	4	1	1	1	52	520	1	1	79346
1	4	0	0	-1	33	567	1	1	81357
3	2	0	0	1	51	534	2	1	83045
1	2	1	1	1	52	510	1	1	84925
4	2	0	0	1	53	489	2	1	86718
1	2	1	1	1	52	338	2	0	92448
4	2	0	0	1	53	455	2	1	94104
3	2	1	1	-1	32	513	2	1	95487
2	1	0	0	-1	33	415	1	1	96822
4	1	0	0	1	51	462	2	1	98629
4	4	1	1	-1	32	347	2	1	100186
1	4	0	0	-1	33	401	1	1	101924
4	4	1	1	-1	32	496	2	1	103478
2	4	0	0	-1	33	456	1	1	105417
2	1	0	0	-1	31	349	1	1	106706
1	1	0	0	-1	31	437	1	1	107961
4	1	0	0	1	51	384	2	1	109802
2	1	0	0	-1	31	326	1	1	111407
3	4	1	1	-1	32	544	2	1	113318
1	4	0	0	-1	33	556	1	1	114789
3	2	0	0	1	51	408	2	1	116318
1	2	1	1	1	52	519	2	0	117730
2	1	0	0	-1	33	407	1	1	119253
2	1	0	0	-1	31	340	1	1	120622
3	2	0	0	1	51	465	2	1	122481
2	2	1	1	1	52	484	1	1	124298
3	2	0	0	1	53	468	1	0	125961
2	2	1	1	1	52	506	1	1	127667
2	4	1	1	1	54	433	1	1	128918
1	4	0	0	-1	33	530	1	1	130417
3	1	0	0	1	51	450	2	1	131801
4	1	0	0	1	51	387	2	1	133537
1	3	1	1	1	52	507	1	1	135340
4	3	1	1	-1	34	452	2	1	136877
4	3	1	1	-1	34	401	2	1	138626
1	3	1	1	1	54	409	1	1	140179
1	3	1	1	1	54	323	1	1	141459
4	3	1	1	-1	34	531	2	1	143271
1	3	1	1	1	54	503	1	1	144734
3	3	1	1	-1	34	439	2	1	146310
3	2	0	0	1	53	317	2	1	147961
2	2	1	1	1	52	502	1	1	149670
4	2	0	0	1	53	569	2	1	151206
4	2	1	1	-1	32	536	2	1	153101
1	2	0	0	-1	33	544	1	1	154734
1	2	1	1	1	52	340	1	1	156440
4	3	1	1	-1	34	460	2	1	158275
4	3	1	1	-1	34	388	2	1	159794
1	1	0	0	-1	33	415	1	1	161609
1	1	0	0	-1	31	318	1	1	162745
4	2	0	0	1	51	385	2	1	164343
4	2	1	1	-1	32	360	2	1	165532
3	1	0	0	1	53	547	1	0	167108
1	1	0	0	-1	31	391	1	1	168497
2	4	1	1	1	52	295	2	0	170111
2	4	0	0	-1	33	414	1	1	175178
3	4	1	1	-1	32	482	2	1	176484
3	4	0	0	1	53	374	2	1	178282
1	1	0	0	-1	31	406	1	1	179604
1	1	0	0	-1	31	516	1	1	181477
4	4	1	1	-1	32	426	2	1	183071
4	4	0	0	1	53	484	2	1	184373
3	2	0	0	1	51	557	2	1	186177
4	2	1	1	-1	32	429	2	1	188011
2	1	0	0	-1	33	417	1	1	189413
1	1	0	0	-1	31	472	1	1	191207
3	1	0	0	1	51	353	2	1	192699
3	1	0	0	1	51	313	2	1	194138
2	4	1	1	1	52	511	1	1	195544
3	4	0	0	1	53	453	2	1	197310
2	1	0	0	-1	31	632	1	1	198845
2	1	0	0	-1	31	376	1	1	200601
1	2	0	0	-1	31	375	1	1	202329
3	2	1	1	-1	32	445	2	1	203643
4	2	0	0	1	53	514	2	1	205523
4	2	1	1	-1	32	360	2	1	207173
3	4	1	1	-1	34	428	2	1	208845
3	4	0	0	1	53	345	2	1	210386
1	1	0	0	-1	31	358	1	1	212133
3	1	0	0	1	51	436	2	1	213701
2	3	1	1	1	52	524	1	1	215580
2	3	1	1	1	54	405	1	1	217097
1	4	1	1	1	54	477	2	0	218401
1	4	0	0	-1	33	466	1	1	219752
2	3	1	1	1	52	372	1	1	221226
4	3	1	1	-1	34	483	2	1	222770
3	2	0	0	1	53	252	2	1	223911
3	2	1	1	-1	32	340	2	1	225302
2	1	0	0	-1	33	414	1	1	227100
4	1	0	0	1	51	447	1	0	228427
2	1	0	0	-1	31	383	1	1	229899
3	1	0	0	1	51	330	2	1	231357
1	3	1	1	1	52	463	1	1	233217
4	3	1	1	-1	34	415	2	1	234616
2	2	0	0	-1	33	672	1	1	236216
1	2	1	1	1	52	513	1	1	237623
1	4	1	1	1	54	489	1	1	239501
2	4	0	0	-1	33	387	1	1	240857
3	3	1	1	-1	32	387	2	1	242105
1	3	1	1	1	54	457	1	1	243890
2	2	0	0	-1	33	435	1	1	245629
2	2	1	1	1	52	391	1	1	247476
3	4	1	1	-1	34	437	2	1	249017
2	4	0	0	-1	33	486	1	1	250659
1	1	0	0	-1	31	506	1	1	252647
2	1	0	0	-1	31	350	1	1	258991
2	4	1	1	1	52	479	1	1	260293
1	4	0	0	-1	33	448	1	1	262024
4	1	0	0	1	51	432	2	1	263602
4	1	0	0	1	51	350	2	1	265391
1	4	1	1	1	52	422	1	1	266676
2	4	0	0	-1	33	482	1	1	268130
2	3	1	1	1	52	432	1	1	269505
3	3	1	1	-1	34	539	2	1	271465
3	4	1	1	-1	34	537	2	1	272960
1	4	0	0	-1	33	639	1	1	274427
4	3	1	1	-1	32	542	2	1	276244
3	3	1	1	-1	34	637	2	1	278112
2	2	0	0	-1	33	487	1	1	280058
4	2	1	1	-1	32	500	2	1	281528
4	3	1	1	-1	34	329	2	1	282743
1	3	1	1	1	54	496	1	1	284565
1	4	1	1	1	54	426	2	0	286417
4	4	0	0	1	53	523	2	1	288252
4	4	1	1	-1	32	443	2	1	289952
3	4	0	0	1	53	451	2	1	291608
2	2	0	0	-1	31	428	1	1	293096
1	2	1	1	1	52	337	2	0	294726
4	3	1	1	-1	34	528	2	1	296136
3	3	1	1	-1	34	672	2	1	297985
1	3	1	1	1	54	285	1	1	299463
1	3	1	1	1	54	335	1	1	300717
2	2	0	0	-1	33	432	1	1	302530
1	2	1	1	1	52	452	1	1	304383
4	2	0	0	1	53	577	2	1	305912
2	2	1	1	1	52	475	1	1	307705
4	3	1	1	-1	34	553	2	1	309626
4	3	1	1	-1	34	400	2	1	311100
2	3	1	1	1	54	424	1	1	312352
1	3	1	1	1	54	447	1	1	313725
2	3	1	1	1	54	408	1	1	315369
1	3	1	1	1	54	441	1	1	317315
2	1	0	0	-1	33	588	1	1	318991
2	1	0	0	-1	31	362	1	1	320493
3	1	0	0	1	51	403	2	1	322357
4	1	0	0	1	51	356	2	1	323939
4	4	1	1	-1	32	380	2	1	325352
1	4	0	0	-1	33	471	1	1	326921
2	1	0	0	-1	31	584	1	1	328388
4	1	0	0	1	51	545	2	1	330117
2	3	1	1	1	52	539	1	1	332116
2	3	1	1	1	54	396	1	1	333518
3	4	1	1	-1	34	462	2	1	335469
2	4	0	0	-1	33	445	1	1	336910
4	1	0	0	1	51	486	2	1	338728
2	1	0	0	-1	31	371	1	1	346838
1	1	0	0	-1	31	617	2	0	348561
3	1	0	0	1	51	658	2	1	350589
2	4	1	1	1	52	469	1	1	352147
3	4	0	0	1	53	489	2	1	353800
3	3	1	1	-1	32	752	2	1	355827
1	3	1	1	1	54	407	1	1	357488
2	4	1	1	1	54	412	1	1	358878
4	4	0	0	1	53	424	2	1	360279
2	3	1	1	1	52	883	1	1	362456
3	3	1	1	-1	34	407	2	1	363719
3	2	0	0	1	53	324	2	1	364952
2	2	1	1	1	52	483	1	1	366318
4	2	0	0	1	53	623	2	1	367754
1	2	1	1	1	52	475	1	1	369571
1	3	1	1	1	54	500	1	1	371521
4	3	1	1	-1	34	478	2	1	373391
1	1	0	0	-1	33	452	1	1	374752
4	1	0	0	1	51	486	2	1	376424
2	2	0	0	-1	31	542	1	1	377826
3	2	1	1	-1	32	523	2	1	379324
2	1	0	0	-1	33	533	1	1	381123
3	1	0	0	1	51	396	2	1	382527
4	2	0	0	1	51	664	2	1	384057
2	2	1	1	1	52	506	1	1	385806
3	4	1	1	-1	34	425	2	1	387536
3	4	0	0	1	53	407	2	1	389065
2	4	1	1	1	52	561	1	1	390738
2	4	0	0	-1	33	423	1	1	392117
3	1	0	0	1	51	399	2	1	393349
3	1	0	0	1	51	418	2	1	394903
1	3	1	1	1	52	696	1	1	396805
3	3	1	1	-1	34	470	2	1	398769
4	1	0	0	1	53	418	2	1	400047
3	1	0	0	1	51	419	2	1	401946
3	2	0	0	1	51	423	2	1	403870
2	2	1	1	1	52	512	1	1	405378
4	4	1	1	-1	34	501	2	1	407245
1	4	0	0	-1	33	794	1	1	409425
1	1	0	0	-1	31	475	1	1	410749
3	1	0	0	1	51	496	2	1	412657
2	1	0	0	-1	31	479	1	1	414634
2	1	0	0	-1	31	451	1	1	416298
1	2	0	0	-1	31	555	1	1	418252
4	2	1	1	-1	32	763	2	1	420231
1	1	0	0	-1	33	590	1	1	422116
2	1	0	0	-1	31	516	1	1	423591
4	3	1	1	-1	32	671	2	1	425254
3	3	1	1	-1	34	644	2	1	427062
4	3	1	1	-1	34	526	2	1	428971
4	3	1	1	-1	34	369	2	1	440780
1	4	1	1	1	54	663	2	0	442871
1	4	0	0	-1	33	442	2	0	444498
4	1	0	0	1	51	549	2	1	446297
1	1	0	0	-1	31	493	1	1	447800
3	3	1	1	-1	32	576	1	0	449780
1	3	1	1	1	54	688	1	1	451379
1	2	0	0	-1	33	659	1	1	453219
2	2	1	1	1	52	578	1	1	454684
3	2	0	0	1	53	504	2	1	456428
4	2	1	1	-1	32	641	2	1	457994
4	4	1	1	-1	34	399	2	1	459560
3	4	0	0	1	53	501	2	1	460894
1	1	0	0	-1	31	546	1	1	462628
4	1	0	0	1	51	396	2	1	464481
4	3	1	1	-1	32	497	2	1	466107
1	3	1	1	1	54	622	1	1	468054
4	4	1	1	-1	34	509	2	1	469567
4	4	0	0	1	53	392	2	1	471295
1	1	0	0	-1	31	426	1	1	473048
4	1	0	0	1	51	343	2	1	474322
2	3	1	1	1	52	584	1	1	476391
1	3	1	1	1	54	498	1	1	477774
4	2	0	0	1	53	528	2	1	479154
3	2	1	1	-1	32	497	2	1	480879
3	1	0	0	1	53	397	2	1	482278
1	1	0	0	-1	31	473	1	1	483846
2	1	0	0	-1	31	438	1	1	485265
1	1	0	0	-1	31	710	1	1	487345
3	4	1	1	-1	32	406	2	1	488863
1	4	0	0	-1	33	610	1	1	490925
4	1	0	0	1	51	544	2	1	492420
1	1	0	0	-1	31	793	1	1	494071
2	2	0	0	-1	31	538	1	1	495711
4	2	1	1	-1	32	526	2	1	497056
2	2	0	0	-1	33	484	1	1	498632
3	2	1	1	-1	32	622	2	1	500089
3	3	1	1	-1	34	575	2	1	501824
2	3	1	1	1	54	435	1	1	503649
1	4	1	1	1	54	748	1	1	505858
4	4	0	0	1	53	470	2	1	507638
3	4	1	1	-1	32	780	2	1	509774
4	4	0	0	1	53	439	2	1	511644
3	2	0	0	1	51	468	2	1	513124
4	2	1	1	-1	32	553	2	1	514490
1	3	1	1	1	54	492	1	1	515846
2	3	1	1	1	54	514	1	1	517663
4	2	0	0	1	53	571	2	1	519449
4	2	1	1	-1	32	698	2	1	521463
1	3	1	1	1	54	524	1	1	523019
1	3	1	1	1	54	541	1	1	527733
4	1	0	0	1	53	587	2	1	529443
3	1	0	0	1	51	426	2	1	531106
1	2	0	0	-1	31	429	1	1	532495
2	2	1	1	1	52	417	1	1	534201
2	3	1	1	1	54	400	1	1	535636
3	3	1	1	-1	34	504	2	1	537247
1	1	0	0	-1	33	522	1	1	538676
3	1	0	0	1	51	667	2	1	540342
4	2	0	0	1	51	611	1	0	542195
1	2	1	1	1	52	558	1	1	543782
3	2	0	0	1	53	492	2	1	545161
1	2	1	1	1	52	532	1	1	546899
1	4	1	1	1	54	425	1	1	548142
2	4	0	0	-1	33	491	2	0	549752
4	3	1	1	-1	32	464	2	1	551442
4	3	1	1	-1	34	474	2	1	552822
3	1	0	0	1	53	464	2	1	554703
2	1	0	0	-1	31	439	1	1	556052
2	4	1	1	1	52	411	1	1	557888
3	4	0	0	1	53	587	2	1	559343
2	1	0	0	-1	31	522	1	1	560706
2	1	0	0	-1	31	407	1	1	561961
3	2	0	0	1	51	432	2	1	563697
2	2	1	1	1	52	477	1	1	565215
3	4	1	1	-1	34	518	2	1	566849
1	4	0	0	-1	33	526	1	1	568211
4	4	1	1	-1	32	492	2	1	569614
2	4	0	0	-1	33	406	1	1	571174
1	2	0	0	-1	31	522	2	0	572500
3	2	1	1	-1	32	549	2	1	574090
2	3	1	1	1	54	429	1	1	575917
3	3	1	1	-1	34	547	2	1	577317
4	3	1	1	-1	34	485	2	1	579160
4	3	1	1	-1	34	357	2	1	580845
1	2	0	0	-1	33	516	1	1	582482
1	2	1	1	1	52	410	1	1	583772
2	4	1	1	1	54	331	1	1	585093
3	4	0	0	1	53	454	2	1	586876
3	3	1	1	-1	32	474	2	1	588168
2	3	1	1	1	54	463	1	1	589750
4	2	0	0	1	53	386	2	1	591643
2	2	1	1	1	52	448	1	1	592996
2	3	1	1	1	54	342	1	1	594822
4	3	1	1	-1	34	479	2	1	596494
4	1	0	0	1	53	430	2	1	598030
2	1	0	0	-1	31	365	1	1	599542
1	2	0	0	-1	31	477	1	1	601141
2	2	1	1	1	52	427	1	1	602421
3	1	0	0	1	53	442	2	1	604124
4	1	0	0	1	51	371	2	1	614324
3	3	1	1	-1	32	339	1	0	615750
1	3	1	1	1	54	562	1	1	617692
4	1	0	0	1	53	422	2	1	619182
2	1	0	0	-1	31	598	1	1	621031
1	4	1	1	1	52	723	1	1	622905
1	4	0	0	-1	33	378	1	1	624665
4	1	0	0	1	51	362	2	1	626099
2	1	0	0	-1	31	506	1	1	627451
1	4	1	1	1	52	413	2	0	629284
3	4	0	0	1	53	448	2	1	631193
2	1	0	0	-1	31	327	1	1	632774
1	1	0	0	-1	31	501	1	1	634519
2	4	1	1	1	52	415	1	1	635928
4	4	0	0	1	53	519	2	1	637286
3	2	0	0	1	51	479	2	1	639131
4	2	1	1	-1	32	577	2	1	640656
3	1	0	0	1	53	447	2	1	642153
1	1	0	0	-1	31	518	1	1	643768
1	1	0	0	-1	31	299	1	1	644998
4	1	0	0	1	51	425	2	1	646348
1	2	0	0	-1	31	429	1	1	647985
2	2	1	1	1	52	316	2	0	649177
4	3	1	1	-1	34	702	2	1	650922
1	3	1	1	1	54	548	1	1	652824
4	2	0	0	1	53	767	2	1	654831
4	2	1	1	-1	32	465	2	1	656393
1	4	1	1	1	54	429	1	1	657788
4	4	0	0	1	53	590	1	0	659429
1	4	1	1	1	52	593	1	1	661322
1	4	0	0	-1	33	495	1	1	663177
3	3	1	1	-1	32	541	2	1	665036
3	3	1	1	-1	34	350	2	1	666399
2	1	0	0	-1	33	451	1	1	668291
1	1	0	0	-1	31	474	1	1	669833
2	3	1	1	1	52	479	1	1	671355
3	3	1	1	-1	34	445	2	1	673063
1	4	1	1	1	54	492	1	1	674649
4	4	0	0	1	53	467	2	1	676053
2	2	0	0	-1	31	472	1	1	677820
1	2	1	1	1	52	483	1	1	679246
3	1	0	0	1	53	678	2	1	681073
1	1	0	0	-1	31	405	1	1	682622
4	3	1	1	-1	32	425	1	0	684132
4	3	1	1	-1	34	555	2	1	686170
1	3	1	1	1	54	374	1	1	687838
4	3	1	1	-1	34	383	1	0	689422
3	3	1	1	-1	34	638	2	1	691513
1	3	1	1	1	54	466	1	1	693179
4	1	0	0	1	53	451	2	1	694569
4	1	0	0	1	51	388	2	1	698925
1	1	0	0	-1	31	508	1	1	700658
1	1	0	0	-1	31	344	1	1	701905
3	4	1	1	-1	32	448	2	1	703730
2	4	0	0	-1	33	399	1	1	705102
1	1	0	0	-1	31	516	2	0	706478
1	1	0	0	-1	31	370	1	1	707915
4	1	0	0	1	51	516	2	1	709721
1	1	0	0	-1	31	508	1	1	711049
3	2	0	0	1	51	611	1	0	713104
4	2	1	1	-1	32	443	2	1	714419
3	4	1	1	-1	34	497	2	1	716034
1	4	0	0	-1	33	529	1	1	717430
2	1	0	0	-1	31	399	1	1	718974
4	1	0	0	1	51	455	2	1	720883
4	4	1	1	-1	32	431	2	1	722815
3	4	0	0	1	53	386	2	1	724122
3	4	1	1	-1	32	591	2	1	725857
4	4	0	0	1	53	415	2	1	727769
4	2	0	0	1	51	369	2	1	729201
3	2	1	1	-1	32	599	2	1	731242
1	4	1	1	1	54	463	1	1	732872
2	4	0	0	-1	33	331	1	1	734670
2	4	1	1	1	52	395	1	1	736540
1	4	0	0	-1	33	307	1	1	737979
1	2	0	0	-1	31	369	1	1	739335
4	2	1	1	-1	32	578	2	1	741187
3	4	1	1	-1	34	526	2	1	742620
1	4	0	0	-1	33	552	1	1	744012
3	3	1	1	-1	32	903	2	1	745954
4	3	1	1	-1	34	519	2	1	747321
3	3	1	1	-1	34	473	2	1	749209
1	3	1	1	1	54	485	1	1	751120
3	2	0	0	1	53	416	2	1	752626
4	2	1	1	-1	32	561	2	1	754391
1	4	1	1	1	54	447	1	1	755958
4	4	0	0	1	53	515	2	1	757626
4	3	1	1	-1	32	400	2	1	758888
1	3	1	1	1	54	460	1	1	760652
1	2	0	0	-1	33	656	2	0	762591
4	2	1	1	-1	32	413	2	1	764474
3	1	0	0	1	53	682	2	1	766126
4	1	0	0	1	51	393	2	1	767777
3	2	0	0	1	51	352	2	1	769296
4	2	1	1	-1	32	481	2	1	770802
3	3	1	1	-1	34	374	2	1	772259
1	3	1	1	1	54	462	1	1	773593
1	2	0	0	-1	33	432	1	1	775363
4	2	1	1	-1	32	486	2	1	776974
2	4	1	1	1	54	485	1	1	778436
4	4	0	0	1	53	488	2	1	790122
4	3	1	1	-1	32	477	2	1	792079
1	3	1	1	1	54	574	2	0	793999
3	4	1	1	-1	34	336	1	0	795799
1	4	0	0	-1	33	744	1	1	798007
2	2	0	0	-1	31	410	1	1	799443
3	2	1	1	-1	32	501	2	1	801035
2	1	0	0	-1	33	470	1	1	802326
3	1	0	0	1	51	417	2	1	803864
1	3	1	1	1	52	508	1	1	805726
4	3	1	1	-1	34	601	2	1	807594
2	2	0	0	-1	33	412	1	1	809269
2	2	1	1	1	52	444	1	1	810775
3	1	0	0	1	53	487	2	1	812420
4	1	0	0	1	51	664	2	1	813955
2	3	1	1	1	52	510	1	1	815722
2	3	1	1	1	54	433	1	1	817469
3	2	0	0	1	53	483	2	1	819093
3	2	1	1	-1	32	457	2	1	820966
2	2	0	0	-1	33	467	1	1	822278
4	2	1	1	-1	32	486	2	1	823746
2	2	0	0	-1	33	610	1	1	825437
3	2	1	1	-1	32	464	2	1	827011
1	1	0	0	-1	33	430	1	1	828758
4	1	0	0	1	51	489	1	0	830471
2	2	0	0	-1	31	458	1	1	831759
3	2	1	1	-1	32	937	2	1	834051
1	3	1	1	1	54	457	1	1	835453
1	3	1	1	1	54	503	1	1	837342
2	1	0	0	-1	33	461	1	1	839148
2	1	0	0	-1	31	388	1	1	840571
1	4	1	1	1	52	457	2	0	842105
3	4	0	0	1	53	523	2	1	844005
1	3	1	1	1	52	349	2	0	845741
2	3	1	1	1	54	549	1	1	847576
3	2	0	0	1	53	510	2	1	849119
2	2	1	1	1	52	495	1	1	850716
4	2	0	0	1	53	560	2	1	852272
1	2	1	1	1	52	303	1	1	853536
2	3	1	1	1	54	415	1	1	854795
4	3	1	1	-1	34	559	2	1	856202
2	4	1	1	1	54	516	1	1	857738
1	4	0	0	-1	33	574	1	1	859500
1	3	1	1	1	52	424	1	1	861283
3	3	1	1	-1	34	565	2	1	862872
3	2	0	0	1	53	480	2	1	864627
1	2	1	1	1	52	473	1	1	866608
2	1	0	0	-1	33	476	1	1	868477
1	1	0	0	-1	31	478	1	1	870276
1	3	1	1	1	52	458	1	1	872185
4	3	1	1	-1	34	433	2	1	883319
