# Supplementary material for: Frequency Band-Specific Electrical Brain Stimulation Modulates Cognitive Control Processes
Source: PLoS One. 2015 Sep 25;10(9):e0138984. doi: 10.1371/journal.pone.0138984 (PMC4583279; doi:10.1371/journal.pone.0138984)
Supplement: S2 File — This zip archive contains the necessary Matlab code, SPSS syntax, SPSS data and raw logfile data to perform the analyses described in the paper. EEG data and Matlab code to extract peak frequencies are available upon request (joramvandriel@gmail.com). (ZIP) [file pone.0138984.s002.zip › S2_File/rawdata/theta/pp07_simonA2_PRE-STIM_EEG.txt]

2	1	0	0	-1	31	598	1	1	3311
2	1	0	0	-1	31	354	1	1	5111
4	1	0	0	1	51	496	2	1	6751
4	1	0	0	1	51	308	2	1	8526
3	3	1	1	-1	32	325	1	0	10072
2	3	1	1	1	54	529	1	1	11882
2	4	1	1	1	54	382	1	1	13219
1	4	0	0	-1	33	943	2	0	15269
4	2	0	0	1	51	827	2	1	17557
3	2	1	1	-1	32	592	2	1	19491
2	1	0	0	-1	33	426	1	1	21041
3	1	0	0	1	51	539	2	1	22934
4	3	1	1	-1	32	290	1	0	24709
4	3	1	1	-1	34	413	2	1	26560
3	3	1	1	-1	34	556	2	1	28479
2	3	1	1	1	54	524	1	1	30430
4	3	1	1	-1	34	573	2	1	32348
3	3	1	1	-1	34	647	2	1	34282
1	2	0	0	-1	33	820	1	1	36550
3	2	1	1	-1	32	459	2	1	38120
3	4	1	1	-1	34	394	2	1	39605
2	4	0	0	-1	33	536	1	1	41118
2	1	0	0	-1	31	471	1	1	43091
3	1	0	0	1	51	453	2	1	44665
4	4	1	1	-1	32	507	1	0	46281
3	4	0	0	1	53	754	2	1	48080
4	1	0	0	1	51	417	2	1	49828
1	1	0	0	-1	31	696	1	1	51918
1	3	1	1	1	52	610	1	1	53529
2	3	1	1	1	54	536	1	1	55122
2	2	0	0	-1	33	512	1	1	57087
4	2	1	1	-1	32	542	2	1	58962
4	2	0	0	1	53	363	2	1	60765
3	2	1	1	-1	32	412	2	1	62252
4	1	0	0	1	53	327	2	1	63462
1	1	0	0	-1	31	860	1	1	65824
1	3	1	1	1	52	602	1	1	67724
3	3	1	1	-1	34	595	2	1	69694
4	3	1	1	-1	34	424	2	1	71464
4	3	1	1	-1	34	548	2	1	73116
1	2	0	0	-1	33	991	1	1	75288
2	2	1	1	1	52	538	1	1	76946
1	2	0	0	-1	33	803	1	1	78715
3	2	1	1	-1	32	619	2	1	80425
1	2	0	0	-1	33	903	2	0	82233
4	2	1	1	-1	32	682	2	1	83792
1	3	1	1	1	54	447	1	1	85680
3	3	1	1	-1	34	526	2	1	87330
2	2	0	0	-1	33	558	1	1	89132
4	2	1	1	-1	32	526	2	1	93341
2	4	1	1	1	54	612	1	1	95416
1	4	0	0	-1	33	655	1	1	97359
4	2	0	0	1	51	610	2	1	98996
4	2	1	1	-1	32	378	2	1	100458
1	3	1	1	1	54	358	2	0	101776
3	3	1	1	-1	34	473	2	1	103645
4	4	1	1	-1	34	564	2	1	105101
4	4	0	0	1	53	573	2	1	106772
1	2	0	0	-1	31	0	0	0	110263
2	2	1	1	1	52	617	1	1	112018
3	3	1	1	-1	34	552	2	1	113963
4	3	1	1	-1	34	823	1	0	116039
2	2	0	0	-1	33	796	2	0	118013
2	2	1	1	1	52	537	1	1	119445
3	3	1	1	-1	34	518	2	1	121249
1	3	1	1	1	54	491	1	1	122778
2	1	0	0	-1	33	413	1	1	124567
4	1	0	0	1	51	479	2	1	126208
2	3	1	1	1	52	452	1	1	127526
1	3	1	1	1	54	812	1	1	129462
4	3	1	1	-1	34	501	2	1	130820
4	3	1	1	-1	34	498	2	1	132223
1	4	1	1	1	54	949	1	1	134276
4	4	0	0	1	53	828	2	1	136148
3	1	0	0	1	51	443	2	1	137573
3	1	0	0	1	51	349	2	1	138840
4	4	1	1	-1	32	743	2	1	141069
3	4	0	0	1	53	405	2	1	142818
2	4	1	1	1	52	729	1	1	144885
2	4	0	0	-1	33	433	1	1	146770
3	3	1	1	-1	32	539	2	1	148552
2	3	1	1	1	54	528	1	1	150564
3	4	1	1	-1	34	515	2	1	152497
3	4	0	0	1	53	548	2	1	154438
2	3	1	1	1	52	489	1	1	156316
3	3	1	1	-1	34	420	2	1	158015
2	4	1	1	1	54	458	1	1	159763
3	4	0	0	1	53	574	2	1	161312
3	1	0	0	1	51	339	2	1	162764
4	1	0	0	1	51	699	2	1	164437
1	3	1	1	1	52	534	1	1	166221
3	3	1	1	-1	34	386	2	1	168109
3	3	1	1	-1	34	316	2	1	169267
2	3	1	1	1	54	504	1	1	171076
2	2	0	0	-1	33	484	1	1	172512
3	2	1	1	-1	32	483	2	1	173864
2	2	0	0	-1	33	683	1	1	176042
2	2	1	1	1	52	773	1	1	177989
1	2	0	0	-1	33	875	2	0	180120
4	2	1	1	-1	32	498	1	0	187113
4	4	1	1	-1	34	783	2	1	189175
1	4	0	0	-1	33	603	1	1	190718
2	3	1	1	1	52	524	1	1	192298
2	3	1	1	1	54	380	1	1	193890
4	3	1	1	-1	34	793	2	1	195844
2	3	1	1	1	54	544	1	1	197668
3	2	0	0	1	53	564	2	1	199150
2	2	1	1	1	52	469	2	0	200934
4	4	1	1	-1	34	770	2	1	203028
1	4	0	0	-1	33	939	1	1	205338
4	4	1	1	-1	32	562	2	1	207214
3	4	0	0	1	53	497	2	1	208562
2	2	0	0	-1	31	547	1	1	209924
4	2	1	1	-1	32	567	2	1	211446
4	4	1	1	-1	34	704	2	1	213443
3	4	0	0	1	53	384	2	1	214914
3	3	1	1	-1	32	421	2	1	216504
2	3	1	1	1	54	529	1	1	218148
2	4	1	1	1	54	486	1	1	219826
3	4	0	0	1	53	498	2	1	221650
2	4	1	1	1	52	525	1	1	223120
1	4	0	0	-1	33	649	1	1	225261
3	2	0	0	1	51	525	2	1	227257
2	2	1	1	1	52	542	1	1	228763
3	1	0	0	1	53	413	2	1	230446
3	1	0	0	1	51	360	2	1	231987
1	3	1	1	1	52	642	1	1	233955
1	3	1	1	1	54	534	1	1	235767
2	4	1	1	1	54	557	1	1	237357
4	4	0	0	1	53	485	2	1	239131
3	2	0	0	1	51	708	2	1	241036
3	2	1	1	-1	32	537	2	1	243071
1	4	1	1	1	54	371	2	0	244272
4	4	0	0	1	53	645	2	1	246166
3	4	1	1	-1	32	579	2	1	247994
4	4	0	0	1	53	463	2	1	249358
2	3	1	1	1	52	505	1	1	251135
1	3	1	1	1	54	457	1	1	252607
4	4	1	1	-1	34	387	2	1	254361
4	4	0	0	1	53	494	2	1	255665
3	1	0	0	1	51	590	2	1	257288
2	1	0	0	-1	31	533	1	1	259208
3	1	0	0	1	51	371	2	1	260941
3	1	0	0	1	51	497	2	1	262728
4	1	0	0	1	51	864	2	1	264958
2	1	0	0	-1	31	448	1	1	266569
3	3	1	1	-1	32	629	2	1	268687
1	3	1	1	1	54	492	1	1	270547
4	2	0	0	1	53	522	2	1	272119
2	2	1	1	1	52	747	1	1	300148
1	3	1	1	1	54	786	2	0	302340
2	3	1	1	1	54	457	1	1	303760
1	4	1	1	1	54	520	1	1	305504
1	4	0	0	-1	33	455	1	1	306827
3	4	1	1	-1	32	484	2	1	308645
3	4	0	0	1	53	369	2	1	310523
2	2	0	0	-1	31	522	1	1	311878
1	2	1	1	1	52	561	1	1	313377
4	4	1	1	-1	34	507	2	1	314972
1	4	0	0	-1	33	457	2	0	316848
2	2	0	0	-1	31	424	1	1	318386
2	2	1	1	1	52	355	1	1	319739
3	2	0	0	1	53	436	2	1	321502
3	2	1	1	-1	32	411	2	1	323066
2	2	0	0	-1	33	353	1	1	324768
3	2	1	1	-1	32	395	2	1	326338
3	4	1	1	-1	34	267	2	1	327553
1	4	0	0	-1	33	597	1	1	328961
2	2	0	0	-1	31	502	1	1	330926
2	2	1	1	1	52	272	2	0	332214
4	2	0	0	1	53	581	2	1	333883
2	2	1	1	1	52	424	1	1	335147
3	1	0	0	1	53	546	2	1	336678
2	1	0	0	-1	31	379	1	1	338398
4	1	0	0	1	51	627	2	1	339931
2	1	0	0	-1	31	482	1	1	341269
1	3	1	1	1	52	652	1	1	343103
2	3	1	1	1	54	461	1	1	344651
4	3	1	1	-1	34	466	2	1	346325
1	3	1	1	1	54	354	2	0	347927
3	2	0	0	1	53	682	2	1	349454
4	2	1	1	-1	32	600	1	0	351191
2	3	1	1	1	54	516	1	1	352725
1	3	1	1	1	54	622	1	1	354188
4	4	1	1	-1	34	677	2	1	356116
3	4	0	0	1	53	867	2	1	358230
1	2	0	0	-1	31	815	1	1	360315
1	2	1	1	1	52	393	1	1	362151
4	3	1	1	-1	34	522	2	1	363723
1	3	1	1	1	54	579	2	0	365324
2	1	0	0	-1	33	527	1	1	367051
4	1	0	0	1	51	505	2	1	368437
4	1	0	0	1	51	342	2	1	369757
1	1	0	0	-1	31	506	1	1	371244
2	1	0	0	-1	31	448	1	1	372966
2	1	0	0	-1	31	382	1	1	374633
1	2	0	0	-1	31	586	2	0	376281
4	2	1	1	-1	32	632	2	1	378003
3	2	0	0	1	53	452	2	1	379612
1	2	1	1	1	52	285	2	0	382194
4	4	1	1	-1	34	668	2	1	383938
1	4	0	0	-1	33	453	1	1	385632
2	4	1	1	1	52	671	1	1	387155
3	4	0	0	1	53	514	2	1	388848
3	1	0	0	1	51	297	2	1	390345
2	1	0	0	-1	31	395	1	1	392017
1	1	0	0	-1	31	619	1	1	394049
1	1	0	0	-1	31	317	1	1	395638
4	3	1	1	-1	32	542	2	1	397393
2	3	1	1	1	54	589	1	1	398919
1	1	0	0	-1	33	523	1	1	400516
2	1	0	0	-1	31	329	1	1	402127
1	1	0	0	-1	31	475	1	1	403432
3	1	0	0	1	51	492	2	1	405352
4	1	0	0	1	51	752	2	1	407300
2	1	0	0	-1	31	521	1	1	408887
2	3	1	1	1	52	569	1	1	410890
3	3	1	1	-1	34	632	2	1	412373
4	4	1	1	-1	34	600	2	1	413788
2	4	0	0	-1	33	568	1	1	415248
1	3	1	1	1	52	554	1	1	417195
2	3	1	1	1	54	527	1	1	418734
3	4	1	1	-1	34	533	2	1	420721
4	4	0	0	1	53	314	2	1	421873
1	3	1	1	1	52	646	1	1	423805
2	3	1	1	1	54	396	1	1	425612
2	1	0	0	-1	33	454	1	1	427061
3	1	0	0	1	51	370	2	1	428802
2	4	1	1	1	52	502	1	1	430625
2	4	0	0	-1	33	343	1	1	432412
3	1	0	0	1	51	303	2	1	434151
2	1	0	0	-1	31	483	1	1	435854
1	1	0	0	-1	31	556	1	1	437240
3	1	0	0	1	51	413	2	1	438989
3	3	1	1	-1	32	813	2	1	441135
4	3	1	1	-1	34	599	1	0	442631
1	2	0	0	-1	33	523	1	1	444593
2	2	1	1	1	52	512	1	1	446105
2	2	0	0	-1	33	329	1	1	447883
3	2	1	1	-1	32	522	2	1	449730
4	2	0	0	1	53	474	2	1	451240
2	2	1	1	1	52	605	1	1	452785
3	2	0	0	1	53	512	2	1	454605
1	2	1	1	1	52	0	0	0	458625
2	2	0	0	-1	33	543	1	1	460400
3	2	1	1	-1	32	520	2	1	462176
3	1	0	0	1	53	336	2	1	463510
1	1	0	0	-1	31	0	0	0	466951
2	1	0	0	-1	31	452	1	1	468457
2	1	0	0	-1	31	355	1	1	472800
1	3	1	1	1	52	638	1	1	474597
4	3	1	1	-1	34	471	2	1	476340
3	3	1	1	-1	34	437	2	1	478219
1	3	1	1	1	54	680	1	1	479949
2	1	0	0	-1	33	456	1	1	481392
3	1	0	0	1	51	541	2	1	483057
1	1	0	0	-1	31	567	1	1	484719
2	1	0	0	-1	31	446	1	1	486177
1	3	1	1	1	52	643	1	1	488113
2	3	1	1	1	54	505	1	1	489474
4	1	0	0	1	53	693	2	1	491121
4	1	0	0	1	51	358	2	1	492976
2	3	1	1	1	52	433	1	1	494458
4	3	1	1	-1	34	659	2	1	496106
2	1	0	0	-1	33	608	1	1	497772
4	1	0	0	1	51	800	2	1	499386
2	3	1	1	1	52	568	1	1	500971
1	3	1	1	1	54	537	1	1	502781
4	2	0	0	1	53	747	2	1	504530
4	2	1	1	-1	32	786	2	1	506282
1	4	1	1	1	54	538	1	1	507677
2	4	0	0	-1	33	466	1	1	509408
4	3	1	1	-1	32	643	2	1	510995
3	3	1	1	-1	34	694	2	1	512529
3	1	0	0	1	53	423	2	1	514436
2	1	0	0	-1	31	514	1	1	516197
2	3	1	1	1	52	489	1	1	517613
3	3	1	1	-1	34	689	2	1	519345
2	4	1	1	1	54	487	1	1	520883
3	4	0	0	1	53	630	2	1	522743
3	1	0	0	1	51	416	2	1	524054
2	1	0	0	-1	31	411	1	1	525919
4	1	0	0	1	51	618	2	1	527854
1	1	0	0	-1	31	362	1	1	529569
4	2	0	0	1	51	666	2	1	531478
2	2	1	1	1	52	621	1	1	533283
4	4	1	1	-1	34	670	2	1	535434
2	4	0	0	-1	33	594	1	1	537347
3	4	1	1	-1	32	817	2	1	539047
4	4	0	0	1	53	830	2	1	540783
4	3	1	1	-1	32	516	2	1	542342
1	3	1	1	1	54	521	1	1	544057
1	3	1	1	1	54	390	1	1	545345
3	3	1	1	-1	34	615	2	1	547023
4	2	0	0	1	53	0	0	0	550602
1	2	1	1	1	52	990	1	1	552464
1	2	0	0	-1	33	586	1	1	554330
4	2	1	1	-1	32	750	2	1	556284
3	4	1	1	-1	34	620	2	1	557755
4	4	0	0	1	53	706	2	1	562874
4	2	0	0	1	51	678	2	1	564499
1	2	1	1	1	52	943	1	1	566802
3	4	1	1	-1	34	573	2	1	568444
1	4	0	0	-1	33	485	1	1	570109
3	2	0	0	1	51	450	2	1	571813
1	2	1	1	1	52	791	1	1	573559
4	1	0	0	1	53	474	2	1	575138
1	1	0	0	-1	31	511	2	0	577126
1	2	0	0	-1	31	486	1	1	579051
4	2	1	1	-1	32	493	2	1	580979
1	1	0	0	-1	33	505	1	1	582753
1	1	0	0	-1	31	350	1	1	583978
4	4	1	1	-1	32	759	2	1	586059
3	4	0	0	1	53	341	2	1	587432
2	1	0	0	-1	31	461	1	1	588794
2	1	0	0	-1	31	347	1	1	590221
1	2	0	0	-1	31	516	2	0	591823
1	2	1	1	1	52	490	1	1	593724
3	1	0	0	1	53	491	2	1	595245
3	1	0	0	1	51	439	2	1	596715
1	3	1	1	1	52	564	1	1	598191
3	3	1	1	-1	34	538	2	1	599864
3	4	1	1	-1	34	696	2	1	601706
2	4	0	0	-1	33	497	1	1	603146
2	1	0	0	-1	31	339	1	1	604640
1	1	0	0	-1	31	799	1	1	606869
1	4	1	1	1	52	422	1	1	608451
4	4	0	0	1	53	534	2	1	610189
2	3	1	1	1	52	508	1	1	612181
3	3	1	1	-1	34	418	2	1	613692
1	3	1	1	1	54	516	1	1	615663
4	3	1	1	-1	34	569	2	1	617264
1	1	0	0	-1	33	500	2	0	618842
3	1	0	0	1	51	507	2	1	620207
1	2	0	0	-1	31	765	1	1	622215
3	2	1	1	-1	32	566	2	1	623820
4	2	0	0	1	53	450	1	0	625111
1	2	1	1	1	52	395	2	0	626589
3	2	0	0	1	53	562	2	1	628501
2	2	1	1	1	52	821	1	1	630276
4	4	1	1	-1	34	665	2	1	632053
3	4	0	0	1	53	670	2	1	633958
1	3	1	1	1	52	668	1	1	635719
3	3	1	1	-1	34	802	2	1	637870
2	4	1	1	1	54	447	1	1	639821
4	4	0	0	1	53	492	2	1	641684
4	3	1	1	-1	32	587	2	1	643431
3	3	1	1	-1	34	600	2	1	645519
3	4	1	1	-1	34	335	2	1	647247
2	4	0	0	-1	33	475	1	1	654811
3	1	0	0	1	51	895	2	1	656910
3	1	0	0	1	51	296	2	1	658286
4	3	1	1	-1	32	550	2	1	659795
4	3	1	1	-1	34	421	2	1	661534
1	2	0	0	-1	33	359	1	1	662887
2	2	1	1	1	52	587	1	1	664508
3	1	0	0	1	53	465	2	1	666455
4	1	0	0	1	51	498	2	1	668266
1	2	0	0	-1	31	351	1	1	669656
1	2	1	1	1	52	469	1	1	671079
2	1	0	0	-1	33	539	1	1	673039
2	1	0	0	-1	31	285	1	1	674530
3	2	0	0	1	51	488	2	1	676444
2	2	1	1	1	52	429	1	1	678253
3	1	0	0	1	53	423	2	1	679807
3	1	0	0	1	51	316	2	1	681040
2	1	0	0	-1	31	486	1	1	682958
2	1	0	0	-1	31	443	1	1	684219
1	1	0	0	-1	31	563	1	1	685973
3	1	0	0	1	51	404	2	1	687556
3	4	1	1	-1	32	586	2	1	689423
2	4	0	0	-1	33	441	1	1	691029
4	1	0	0	1	51	560	2	1	692959
4	1	0	0	1	51	553	2	1	694338
1	1	0	0	-1	31	612	1	1	696064
2	1	0	0	-1	31	342	1	1	697259
2	3	1	1	1	52	501	1	1	698740
3	3	1	1	-1	34	533	2	1	700662
1	2	0	0	-1	33	0	0	0	704064
4	2	1	1	-1	32	716	2	1	705843
1	3	1	1	1	54	448	1	1	707384
2	3	1	1	1	54	432	1	1	708899
1	2	0	0	-1	33	852	1	1	710749
4	2	1	1	-1	32	537	2	1	712406
3	1	0	0	1	53	596	2	1	714313
4	1	0	0	1	51	456	2	1	716248
1	4	1	1	1	52	640	1	1	717823
4	4	0	0	1	53	573	2	1	719270
4	1	0	0	1	51	566	2	1	721273
1	1	0	0	-1	31	0	0	0	725154
1	3	1	1	1	52	526	1	1	726809
4	3	1	1	-1	34	509	2	1	728241
1	4	1	1	1	54	684	1	1	729928
3	4	0	0	1	53	654	2	1	731925
4	2	0	0	1	51	772	2	1	733662
2	2	1	1	1	52	571	1	1	735310
4	1	0	0	1	53	479	2	1	736609
1	1	0	0	-1	31	783	1	1	738733
1	4	1	1	1	52	628	1	1	740716
4	4	0	0	1	53	449	2	1	744443
3	2	0	0	1	51	631	2	1	745986
1	2	1	1	1	52	568	1	1	747372
1	4	1	1	1	54	488	1	1	748742
2	4	0	0	-1	33	469	1	1	750590
3	1	0	0	1	51	298	2	1	751872
1	1	0	0	-1	31	400	1	1	753770
3	4	1	1	-1	32	498	2	1	755277
2	4	0	0	-1	33	468	1	1	756987
4	4	1	1	-1	32	554	2	1	758755
4	4	0	0	1	53	379	2	1	760093
1	2	0	0	-1	31	638	1	1	761894
3	2	1	1	-1	32	550	2	1	763884
1	3	1	1	1	54	517	2	0	765496
3	3	1	1	-1	34	469	2	1	767033
1	3	1	1	1	54	517	1	1	768962
3	3	1	1	-1	34	366	2	1	770627
3	2	0	0	1	53	415	2	1	772241
4	2	1	1	-1	32	725	2	1	774271
3	4	1	1	-1	34	350	2	1	775595
2	4	0	0	-1	33	465	1	1	777273
3	4	1	1	-1	32	412	2	1	778648
4	4	0	0	1	53	502	1	0	780553
1	2	0	0	-1	31	869	1	1	782636
3	2	1	1	-1	32	483	2	1	784107
2	4	1	1	1	54	404	1	1	785439
4	4	0	0	1	53	742	2	1	787209
3	1	0	0	1	51	523	2	1	788691
3	1	0	0	1	51	448	2	1	790648
2	4	1	1	1	52	572	1	1	792404
4	4	0	0	1	53	595	2	1	793882
4	4	1	1	-1	32	673	2	1	795401
2	4	0	0	-1	33	507	1	1	797187
1	2	0	0	-1	31	616	1	1	799029
3	2	1	1	-1	32	597	2	1	800870
1	1	0	0	-1	33	832	1	1	802637
4	1	0	0	1	51	809	2	1	804351
3	2	0	0	1	51	683	2	1	806283
4	2	1	1	-1	32	936	2	1	808423
1	4	1	1	1	54	497	1	1	809796
4	4	0	0	1	53	653	2	1	811950
2	2	0	0	-1	31	776	1	1	813557
3	2	1	1	-1	32	447	2	1	814841
2	1	0	0	-1	33	500	1	1	816679
1	1	0	0	-1	31	595	1	1	818687
4	3	1	1	-1	32	507	2	1	820427
3	3	1	1	-1	34	526	2	1	821767
4	4	1	1	-1	34	483	2	1	823392
4	4	0	0	1	53	390	2	1	825113
3	1	0	0	1	51	455	2	1	826915
3	1	0	0	1	51	400	2	1	832098
4	1	0	0	1	51	594	2	1	834103
2	1	0	0	-1	31	550	1	1	836056
2	4	1	1	1	52	460	1	1	837759
1	4	0	0	-1	33	619	2	0	839536
2	1	0	0	-1	31	484	1	1	841084
2	1	0	0	-1	31	314	1	1	842517
4	4	1	1	-1	32	344	1	0	844032
1	4	0	0	-1	33	366	1	1	845622
4	1	0	0	1	51	450	1	0	847443
1	1	0	0	-1	31	429	1	1	849117
2	2	0	0	-1	31	416	1	1	850634
1	2	1	1	1	52	378	2	0	852337
1	2	0	0	-1	33	277	1	1	853614
4	2	1	1	-1	32	525	2	1	854952
2	1	0	0	-1	33	491	1	1	856689
1	1	0	0	-1	31	329	1	1	858519
1	3	1	1	1	52	344	1	1	859759
4	3	1	1	-1	34	459	2	1	861064
4	2	0	0	1	53	420	2	1	862517
1	2	1	1	1	52	469	1	1	864343
3	4	1	1	-1	34	532	2	1	866261
3	4	0	0	1	53	678	2	1	867809
2	3	1	1	1	52	549	1	1	869244
1	3	1	1	1	54	337	1	1	870934
1	3	1	1	1	54	305	1	1	872528
4	3	1	1	-1	34	584	2	1	873989
3	1	0	0	1	53	480	2	1	875593
2	1	0	0	-1	31	510	1	1	877598
2	4	1	1	1	52	365	1	1	878960
4	4	0	0	1	53	534	2	1	880418
2	3	1	1	1	52	878	1	1	882131
2	3	1	1	1	54	499	1	1	883946
3	2	0	0	1	53	480	2	1	885425
2	2	1	1	1	52	537	1	1	887129
1	4	1	1	1	54	0	0	0	890840
3	4	0	0	1	53	0	0	0	894743
2	2	0	0	-1	31	388	1	1	896191
1	2	1	1	1	52	643	1	1	898035
1	3	1	1	1	54	452	1	1	899826
3	3	1	1	-1	34	601	2	1	901934
2	4	1	1	1	54	505	1	1	903282
1	4	0	0	-1	33	955	2	0	905700
3	3	1	1	-1	32	474	2	1	907177
3	3	1	1	-1	34	603	2	1	908652
1	3	1	1	1	54	501	1	1	910231
2	3	1	1	1	54	615	1	1	912030
3	3	1	1	-1	34	456	2	1	913434
1	3	1	1	1	54	518	1	1	915344
4	3	1	1	-1	34	680	2	1	917248
4	3	1	1	-1	34	525	2	1	934721
