# Supplementary material for: Frequency Band-Specific Electrical Brain Stimulation Modulates Cognitive Control Processes
Source: PLoS One. 2015 Sep 25;10(9):e0138984. doi: 10.1371/journal.pone.0138984 (PMC4583279; doi:10.1371/journal.pone.0138984)
Supplement: S2 File — This zip archive contains the necessary Matlab code, SPSS syntax, SPSS data and raw logfile data to perform the analyses described in the paper. EEG data and Matlab code to extract peak frequencies are available upon request (joramvandriel@gmail.com). (ZIP) [file pone.0138984.s002.zip › S2_File/rawdata/theta/pp07_simonB2_STIM.txt]

4	3	1	1	-1	32	718	2	1	3305
1	3	1	1	1	54	499	1	1	4958
1	3	1	1	1	54	913	2	0	7049
2	3	1	1	1	54	497	1	1	8535
4	2	0	0	1	53	0	0	0	12109
1	2	1	1	1	52	490	1	1	13700
4	3	1	1	-1	34	557	2	1	15174
2	3	1	1	1	54	500	1	1	16657
2	4	1	1	1	54	411	1	1	18014
3	4	0	0	1	53	534	2	1	19537
2	2	0	0	-1	31	400	1	1	21140
4	2	1	1	-1	32	605	2	1	22982
4	4	1	1	-1	34	489	2	1	24898
1	4	0	0	-1	33	962	1	1	27317
2	4	1	1	1	52	423	1	1	28988
2	4	0	0	-1	33	314	1	1	30536
1	3	1	1	1	52	760	1	1	32246
4	3	1	1	-1	34	550	2	1	34045
2	2	0	0	-1	33	365	1	1	35512
2	2	1	1	1	52	396	1	1	36840
1	2	0	0	-1	33	545	1	1	38587
1	2	1	1	1	52	461	1	1	40139
2	2	0	0	-1	33	447	1	1	41537
2	2	1	1	1	52	582	1	1	43244
1	2	0	0	-1	33	285	1	1	44453
2	2	1	1	1	52	359	1	1	46090
3	3	1	1	-1	34	441	2	1	47438
4	3	1	1	-1	34	546	1	0	49388
4	1	0	0	1	53	904	2	1	51169
3	1	0	0	1	51	562	2	1	52777
1	2	0	0	-1	31	547	1	1	54287
2	2	1	1	1	52	496	1	1	55877
3	2	0	0	1	53	828	2	1	57535
2	2	1	1	1	52	646	1	1	59018
2	4	1	1	1	54	477	1	1	60728
3	4	0	0	1	53	424	2	1	62212
4	4	1	1	-1	32	0	0	0	65895
2	4	0	0	-1	33	805	1	1	68209
2	4	1	1	1	52	407	1	1	69820
4	4	0	0	1	53	730	2	1	71854
1	2	0	0	-1	31	571	2	0	73604
1	2	1	1	1	52	510	2	0	75492
4	3	1	1	-1	34	647	2	1	77460
4	3	1	1	-1	34	468	2	1	79029
1	2	0	0	-1	33	509	1	1	80596
1	2	1	1	1	52	397	1	1	82379
3	4	1	1	-1	34	447	2	1	83951
3	4	0	0	1	53	358	2	1	85546
4	3	1	1	-1	32	454	1	0	86845
1	3	1	1	1	54	536	1	1	89549
3	4	1	1	-1	34	457	2	1	91049
4	4	0	0	1	53	655	2	1	93165
4	1	0	0	1	51	404	2	1	94733
1	1	0	0	-1	31	0	0	0	98358
3	2	0	0	1	51	451	2	1	100185
2	2	1	1	1	52	665	1	1	101865
1	1	0	0	-1	33	461	2	0	103424
2	1	0	0	-1	31	465	1	1	105329
1	3	1	1	1	52	581	1	1	107371
4	3	1	1	-1	34	646	2	1	108994
4	3	1	1	-1	34	538	2	1	110400
1	3	1	1	1	54	585	1	1	111876
1	2	0	0	-1	33	598	1	1	113626
4	2	1	1	-1	32	491	2	1	115252
3	4	1	1	-1	34	757	2	1	117489
2	4	0	0	-1	33	453	1	1	119410
4	4	1	1	-1	32	500	2	1	121346
2	4	0	0	-1	33	489	1	1	122766
1	2	0	0	-1	31	857	1	1	124518
3	2	1	1	-1	32	576	2	1	126556
1	4	1	1	1	54	815	1	1	128613
1	4	0	0	-1	33	553	1	1	130459
4	3	1	1	-1	32	0	0	0	133944
3	3	1	1	-1	34	762	2	1	135901
4	2	0	0	1	53	666	2	1	137478
4	2	1	1	-1	32	511	2	1	139155
1	3	1	1	1	54	642	1	1	140824
2	3	1	1	1	54	510	1	1	142782
4	4	1	1	-1	34	965	2	1	145152
3	4	0	0	1	53	423	2	1	147042
4	3	1	1	-1	32	491	2	1	148676
1	3	1	1	1	54	643	1	1	150164
3	1	0	0	1	53	489	2	1	151834
4	1	0	0	1	51	449	2	1	153235
3	2	0	0	1	51	384	2	1	154452
2	2	1	1	1	52	551	1	1	156076
3	2	0	0	1	53	436	2	1	157635
2	2	1	1	1	52	602	1	1	159139
3	1	0	0	1	53	460	2	1	160969
3	1	0	0	1	51	347	2	1	162387
4	2	0	0	1	51	489	2	1	163755
2	2	1	1	1	52	569	1	1	165479
3	2	0	0	1	53	347	2	1	166673
4	2	1	1	-1	32	469	1	0	168312
3	1	0	0	1	53	207	2	1	169486
1	1	0	0	-1	31	659	1	1	171110
1	2	0	0	-1	31	468	1	1	173023
3	2	1	1	-1	32	434	2	1	174732
3	4	1	1	-1	34	447	2	1	176192
1	4	0	0	-1	33	785	1	1	180616
4	1	0	0	1	51	513	2	1	182410
4	1	0	0	1	51	276	2	1	184187
1	2	0	0	-1	31	534	1	1	185893
4	2	1	1	-1	32	766	1	0	187539
3	3	1	1	-1	34	675	2	1	189682
4	3	1	1	-1	34	533	2	1	191427
1	2	0	0	-1	33	0	0	0	195328
2	2	1	1	1	52	438	1	1	197011
2	2	0	0	-1	33	451	1	1	198729
1	2	1	1	1	52	652	1	1	200301
2	4	1	1	1	54	416	1	1	201970
2	4	0	0	-1	33	433	1	1	203344
3	3	1	1	-1	32	617	2	1	205274
1	3	1	1	1	54	862	2	0	207565
1	3	1	1	1	54	447	1	1	208967
4	3	1	1	-1	34	895	2	1	211084
1	1	0	0	-1	33	0	0	0	214462
1	1	0	0	-1	31	0	0	0	218238
3	1	0	0	1	51	0	0	0	222099
1	1	0	0	-1	31	602	1	1	223905
1	4	1	1	1	52	434	1	1	225556
2	4	0	0	-1	33	450	1	1	227347
2	2	0	0	-1	31	392	1	1	229191
4	2	1	1	-1	32	282	1	0	230883
1	3	1	1	1	54	472	1	1	232780
3	3	1	1	-1	34	478	2	1	234159
2	2	0	0	-1	33	482	1	1	235924
4	2	1	1	-1	32	486	2	1	237234
3	4	1	1	-1	34	490	2	1	238760
3	4	0	0	1	53	319	2	1	240013
2	3	1	1	1	52	457	1	1	241337
2	3	1	1	1	54	518	1	1	242930
3	2	0	0	1	53	442	2	1	244766
4	2	1	1	-1	32	506	2	1	246246
3	4	1	1	-1	34	550	2	1	248288
1	4	0	0	-1	33	475	2	0	249728
3	1	0	0	1	51	299	2	1	251017
1	1	0	0	-1	31	431	1	1	252653
4	2	0	0	1	51	940	2	1	254676
3	2	1	1	-1	32	711	2	1	256245
1	4	1	1	1	54	542	2	0	258275
2	4	0	0	-1	33	740	1	1	260463
3	1	0	0	1	51	642	2	1	262045
3	1	0	0	1	51	686	2	1	263683
1	2	0	0	-1	31	771	1	1	265582
4	2	1	1	-1	32	0	0	0	268948
3	1	0	0	1	53	534	2	1	270302
4	1	0	0	1	51	953	2	1	272366
4	4	1	1	-1	32	464	2	1	274009
1	4	0	0	-1	33	812	1	1	277704
1	1	0	0	-1	31	511	1	1	279262
3	1	0	0	1	51	429	2	1	280597
3	3	1	1	-1	32	555	2	1	281993
4	3	1	1	-1	34	748	2	1	284197
2	1	0	0	-1	33	834	2	0	286398
2	1	0	0	-1	31	526	1	1	288388
3	4	1	1	-1	32	625	2	1	290134
4	4	0	0	1	53	436	2	1	291581
2	4	1	1	1	52	0	0	0	295113
4	4	0	0	1	53	538	2	1	296738
1	3	1	1	1	52	506	1	1	298706
3	3	1	1	-1	34	430	2	1	300087
2	3	1	1	1	54	511	1	1	301868
2	3	1	1	1	54	357	1	1	303411
4	2	0	0	1	53	488	2	1	305220
1	2	1	1	1	52	560	1	1	307162
1	3	1	1	1	54	498	1	1	309143
4	3	1	1	-1	34	600	2	1	310701
1	3	1	1	1	54	512	1	1	312700
2	3	1	1	1	54	486	1	1	314110
2	1	0	0	-1	33	338	1	1	315375
3	1	0	0	1	51	360	2	1	316633
4	1	0	0	1	51	507	2	1	318269
1	1	0	0	-1	31	542	2	0	320149
3	3	1	1	-1	32	368	2	1	321494
1	3	1	1	1	54	669	1	1	323004
2	1	0	0	-1	33	622	1	1	324676
2	1	0	0	-1	31	308	1	1	326489
3	4	1	1	-1	32	428	2	1	328191
1	4	0	0	-1	33	778	1	1	330106
4	4	1	1	-1	32	922	2	1	332209
1	4	0	0	-1	33	944	1	1	334570
4	2	0	0	1	51	554	2	1	336378
1	2	1	1	1	52	523	1	1	338105
1	4	1	1	1	54	506	1	1	339839
3	4	0	0	1	53	610	2	1	341352
1	4	1	1	1	52	553	1	1	342979
4	4	0	0	1	53	620	2	1	344661
1	1	0	0	-1	31	843	1	1	346978
4	1	0	0	1	51	0	0	0	350704
2	3	1	1	1	52	0	0	0	354078
3	3	1	1	-1	34	522	2	1	356085
2	4	1	1	1	54	571	1	1	358100
2	4	0	0	-1	33	468	1	1	359634
1	1	0	0	-1	31	584	1	1	361566
1	1	0	0	-1	31	566	1	1	363192
3	4	1	1	-1	32	717	2	1	364862
1	4	0	0	-1	33	693	1	1	366522
2	3	1	1	1	52	539	1	1	368304
4	3	1	1	-1	34	495	2	1	375674
2	3	1	1	1	54	0	0	0	379401
2	3	1	1	1	54	425	1	1	381209
3	3	1	1	-1	34	384	2	1	383069
2	3	1	1	1	54	379	1	1	384661
2	2	0	0	-1	33	728	1	1	386804
1	2	1	1	1	52	507	1	1	388553
2	1	0	0	-1	33	624	1	1	390210
1	1	0	0	-1	31	384	1	1	391846
2	2	0	0	-1	31	374	1	1	393164
2	2	1	1	1	52	519	1	1	395099
1	2	0	0	-1	33	747	2	0	397027
4	2	1	1	-1	32	341	1	0	398405
2	2	0	0	-1	33	721	1	1	400362
3	2	1	1	-1	32	349	2	1	401897
3	1	0	0	1	53	354	2	1	403195
2	1	0	0	-1	31	476	1	1	404723
1	3	1	1	1	52	633	1	1	406555
3	3	1	1	-1	34	588	2	1	408642
2	1	0	0	-1	33	496	1	1	410220
2	1	0	0	-1	31	394	1	1	412069
1	3	1	1	1	52	517	1	1	413934
1	3	1	1	1	54	394	1	1	415292
4	4	1	1	-1	34	605	2	1	416886
1	4	0	0	-1	33	528	1	1	418722
3	2	0	0	1	51	667	2	1	420314
4	2	1	1	-1	32	433	1	0	421629
3	2	0	0	1	53	537	2	1	423649
2	2	1	1	1	52	503	1	1	425467
3	3	1	1	-1	34	928	2	1	427810
3	3	1	1	-1	34	421	2	1	429513
4	3	1	1	-1	34	659	2	1	431614
3	3	1	1	-1	34	0	0	0	435274
3	3	1	1	-1	34	414	2	1	436568
1	3	1	1	1	54	651	1	1	438486
4	1	0	0	1	53	648	2	1	440246
4	1	0	0	1	51	495	2	1	441760
3	1	0	0	1	51	724	2	1	443662
1	1	0	0	-1	31	810	1	1	445936
4	3	1	1	-1	32	590	2	1	447395
1	3	1	1	1	54	498	2	0	449051
4	3	1	1	-1	34	564	2	1	450933
2	3	1	1	1	54	455	1	1	452622
2	1	0	0	-1	33	462	1	1	454134
4	1	0	0	1	51	526	2	1	455939
3	2	0	0	1	51	704	2	1	457689
1	2	1	1	1	52	500	1	1	459156
3	1	0	0	1	53	658	2	1	461172
2	1	0	0	-1	31	598	1	1	462789
3	1	0	0	1	51	366	2	1	464504
2	1	0	0	-1	31	561	1	1	473268
3	2	0	0	1	51	543	2	1	475016
2	2	1	1	1	52	489	1	1	476573
1	1	0	0	-1	33	887	1	1	478541
1	1	0	0	-1	31	405	1	1	480276
3	2	0	0	1	51	472	2	1	481739
1	2	1	1	1	52	380	2	0	483357
2	2	0	0	-1	33	425	1	1	484638
3	2	1	1	-1	32	801	2	1	486818
3	1	0	0	1	53	347	2	1	488671
4	1	0	0	1	51	534	2	1	490527
4	4	1	1	-1	32	496	2	1	492137
3	4	0	0	1	53	780	2	1	494057
1	3	1	1	1	52	552	1	1	495500
1	3	1	1	1	54	347	1	1	497051
4	4	1	1	-1	34	644	2	1	498932
4	4	0	0	1	53	391	2	1	500429
3	4	1	1	-1	32	489	2	1	502416
4	4	0	0	1	53	499	2	1	503893
2	1	0	0	-1	31	525	1	1	505580
1	1	0	0	-1	31	0	0	0	508944
2	1	0	0	-1	31	543	1	1	510391
2	1	0	0	-1	31	387	1	1	511783
4	4	1	1	-1	32	603	2	1	513603
3	4	0	0	1	53	324	2	1	515434
3	3	1	1	-1	32	439	2	1	516856
2	3	1	1	1	54	532	1	1	518818
2	4	1	1	1	54	597	1	1	520373
1	4	0	0	-1	33	608	1	1	522430
2	3	1	1	1	52	628	1	1	524158
4	3	1	1	-1	34	560	2	1	525716
1	3	1	1	1	54	872	1	1	527872
4	3	1	1	-1	34	790	2	1	529789
1	3	1	1	1	54	0	0	0	533322
1	3	1	1	1	54	0	0	0	537267
2	3	1	1	1	54	0	0	0	540602
1	3	1	1	1	54	658	2	0	542712
2	4	1	1	1	54	377	1	1	544348
4	4	0	0	1	53	441	2	1	545893
3	2	0	0	1	51	0	0	0	549828
2	2	1	1	1	52	458	1	1	551430
3	3	1	1	-1	34	899	2	1	553363
4	3	1	1	-1	34	607	2	1	554971
2	1	0	0	-1	33	513	1	1	556686
1	1	0	0	-1	31	918	1	1	558569
3	4	1	1	-1	32	0	0	0	561961
2	4	0	0	-1	33	582	1	1	563926
1	1	0	0	-1	31	647	1	1	565838
2	1	0	0	-1	31	515	1	1	567264
3	1	0	0	1	51	412	2	1	568574
1	1	0	0	-1	31	920	1	1	635341
2	2	0	0	-1	31	424	1	1	637052
2	2	1	1	1	52	581	1	1	638943
1	4	1	1	1	54	349	1	1	640463
4	4	0	0	1	53	458	2	1	642116
1	4	1	1	1	52	441	1	1	644006
1	4	0	0	-1	33	362	1	1	645305
4	4	1	1	-1	32	773	2	1	646921
3	4	0	0	1	53	603	2	1	648971
4	4	1	1	-1	32	696	2	1	650483
2	4	0	0	-1	33	422	1	1	651824
2	1	0	0	-1	31	306	1	1	653327
4	1	0	0	1	51	482	2	1	654717
4	1	0	0	1	51	364	2	1	656478
3	1	0	0	1	51	541	2	1	658064
1	3	1	1	1	52	887	1	1	659798
2	3	1	1	1	54	401	1	1	661374
2	1	0	0	-1	33	328	1	1	662946
1	1	0	0	-1	31	612	1	1	664973
3	1	0	0	1	51	462	2	1	666607
2	1	0	0	-1	31	418	1	1	667996
4	3	1	1	-1	32	755	2	1	669641
2	3	1	1	1	54	613	1	1	671126
1	4	1	1	1	54	545	1	1	672639
3	4	0	0	1	53	449	2	1	674525
3	4	1	1	-1	32	740	2	1	676680
2	4	0	0	-1	33	718	1	1	678218
1	3	1	1	1	52	561	1	1	679938
2	3	1	1	1	54	815	2	0	681611
4	3	1	1	-1	34	601	2	1	683690
4	3	1	1	-1	34	719	2	1	685523
1	1	0	0	-1	33	674	1	1	687012
4	1	0	0	1	51	800	2	1	688752
1	1	0	0	-1	31	734	1	1	690609
2	1	0	0	-1	31	588	1	1	692601
2	2	0	0	-1	31	417	1	1	694402
3	2	1	1	-1	32	483	2	1	695700
4	3	1	1	-1	34	452	1	0	696991
2	3	1	1	1	54	496	1	1	698846
4	1	0	0	1	53	465	2	1	700822
2	1	0	0	-1	31	720	1	1	702474
1	3	1	1	1	52	531	1	1	704269
3	3	1	1	-1	34	543	2	1	705794
2	1	0	0	-1	33	631	1	1	707583
3	1	0	0	1	51	703	2	1	709583
2	3	1	1	1	52	523	1	1	711606
2	3	1	1	1	54	454	1	1	713566
1	2	0	0	-1	33	464	1	1	715297
1	2	1	1	1	52	413	1	1	716528
2	3	1	1	1	54	486	1	1	718065
2	3	1	1	1	54	389	1	1	728904
4	3	1	1	-1	34	618	2	1	730738
3	3	1	1	-1	34	532	2	1	732117
3	3	1	1	-1	34	373	2	1	733852
1	3	1	1	1	54	574	1	1	735335
2	1	0	0	-1	33	497	1	1	736854
3	1	0	0	1	51	342	2	1	738213
2	1	0	0	-1	31	430	1	1	739548
3	1	0	0	1	51	856	2	1	741875
4	2	0	0	1	51	673	2	1	743431
4	2	1	1	-1	32	536	2	1	744883
2	3	1	1	1	54	424	1	1	746499
3	3	1	1	-1	34	555	2	1	748284
1	1	0	0	-1	33	666	1	1	750273
3	1	0	0	1	51	333	2	1	752083
3	1	0	0	1	51	503	2	1	753540
1	1	0	0	-1	31	675	1	1	755284
4	1	0	0	1	51	552	2	1	756774
3	1	0	0	1	51	398	2	1	758375
4	1	0	0	1	51	410	2	1	759787
4	1	0	0	1	51	410	2	1	761140
1	3	1	1	1	52	939	1	1	763184
4	3	1	1	-1	34	456	2	1	764587
1	2	0	0	-1	33	624	1	1	766130
4	2	1	1	-1	32	557	2	1	768051
1	2	0	0	-1	33	455	1	1	769400
3	2	1	1	-1	32	706	2	1	771329
4	3	1	1	-1	34	442	2	1	773261
2	3	1	1	1	54	414	1	1	775006
4	1	0	0	1	53	547	2	1	776432
2	1	0	0	-1	31	418	1	1	778214
1	4	1	1	1	52	827	1	1	780003
3	4	0	0	1	53	865	2	1	781804
3	2	0	0	1	51	391	2	1	783563
1	2	1	1	1	52	536	1	1	784990
2	1	0	0	-1	33	369	1	1	786417
2	1	0	0	-1	31	401	1	1	787640
3	2	0	0	1	51	521	2	1	789386
4	2	1	1	-1	32	347	1	0	790916
1	4	1	1	1	54	325	2	0	792643
3	4	0	0	1	53	446	2	1	794145
1	1	0	0	-1	31	345	1	1	795844
2	1	0	0	-1	31	530	1	1	797462
2	2	0	0	-1	31	447	1	1	798973
3	2	1	1	-1	32	552	2	1	800733
4	1	0	0	1	53	593	2	1	802268
3	1	0	0	1	51	824	2	1	804443
1	1	0	0	-1	31	740	1	1	806179
4	1	0	0	1	51	540	2	1	808109
1	3	1	1	1	52	0	0	0	811574
4	3	1	1	-1	34	656	2	1	833504
3	2	0	0	1	53	493	2	1	834984
3	2	1	1	-1	32	388	2	1	836309
2	1	0	0	-1	33	460	1	1	837873
4	1	0	0	1	51	597	2	1	839858
4	4	1	1	-1	32	454	2	1	841426
2	4	0	0	-1	33	816	1	1	843626
1	4	1	1	1	52	295	2	0	844736
2	4	0	0	-1	33	366	1	1	846459
4	4	1	1	-1	32	535	2	1	848150
4	4	0	0	1	53	333	2	1	849805
2	1	0	0	-1	31	368	1	1	851635
2	1	0	0	-1	31	274	1	1	852821
4	3	1	1	-1	32	0	0	0	856560
3	3	1	1	-1	34	543	2	1	858061
2	2	0	0	-1	33	513	1	1	860059
2	2	1	1	1	52	574	1	1	861998
4	1	0	0	1	53	466	2	1	863759
3	1	0	0	1	51	671	2	1	865719
4	3	1	1	-1	32	639	2	1	867308
2	3	1	1	1	54	576	1	1	868937
3	1	0	0	1	53	494	2	1	870519
2	1	0	0	-1	31	313	1	1	872267
3	3	1	1	-1	32	497	2	1	873900
4	3	1	1	-1	34	536	2	1	875485
3	3	1	1	-1	34	474	2	1	877164
4	3	1	1	-1	34	349	2	1	878329
3	2	0	0	1	53	428	2	1	880215
3	2	1	1	-1	32	389	2	1	881604
2	2	0	0	-1	33	437	1	1	883331
1	2	1	1	1	52	367	2	0	884880
3	4	1	1	-1	34	528	2	1	886767
3	4	0	0	1	53	398	2	1	888344
2	1	0	0	-1	31	383	1	1	889762
3	1	0	0	1	51	437	2	1	891476
3	2	0	0	1	51	294	2	1	892937
2	2	1	1	1	52	444	1	1	894888
2	2	0	0	-1	33	375	1	1	896331
4	2	1	1	-1	32	465	1	0	898112
2	2	0	0	-1	33	486	1	1	899596
3	2	1	1	-1	32	399	2	1	900959
1	4	1	1	1	54	554	1	1	902344
2	4	0	0	-1	33	412	1	1	904136
3	2	0	0	1	51	322	2	1	905557
4	2	1	1	-1	32	423	2	1	907273
3	3	1	1	-1	34	336	2	1	908876
1	3	1	1	1	54	401	1	1	910110
4	4	1	1	-1	34	604	2	1	911636
4	4	0	0	1	53	418	2	1	913240
3	4	1	1	-1	32	497	2	1	915138
2	4	0	0	-1	33	462	1	1	919638
2	2	0	0	-1	31	591	1	1	921258
4	2	1	1	-1	32	589	2	1	922693
1	4	1	1	1	54	533	1	1	924655
3	4	0	0	1	53	634	2	1	926180
3	4	1	1	-1	32	407	2	1	927412
2	4	0	0	-1	33	497	1	1	929195
2	4	1	1	1	52	385	1	1	930901
4	4	0	0	1	53	525	2	1	932303
3	4	1	1	-1	32	531	2	1	933977
4	4	0	0	1	53	596	2	1	936080
1	1	0	0	-1	31	527	1	1	938070
1	1	0	0	-1	31	452	1	1	939832
2	4	1	1	1	52	327	2	0	941639
2	4	0	0	-1	33	297	1	1	942809
3	4	1	1	-1	32	483	2	1	944347
3	4	0	0	1	53	391	2	1	945844
1	3	1	1	1	52	793	1	1	948079
1	3	1	1	1	54	462	1	1	949909
2	4	1	1	1	54	363	1	1	951595
1	4	0	0	-1	33	343	1	1	953165
1	2	0	0	-1	31	361	1	1	954359
3	2	1	1	-1	32	503	2	1	955923
1	3	1	1	1	54	430	1	1	957499
2	3	1	1	1	54	484	1	1	959431
2	4	1	1	1	54	415	1	1	960798
1	4	0	0	-1	33	795	1	1	962496
1	4	1	1	1	52	513	1	1	963822
3	4	0	0	1	53	483	2	1	965299
2	1	0	0	-1	31	411	1	1	966802
2	1	0	0	-1	31	320	1	1	968386
3	3	1	1	-1	32	458	2	1	969775
3	3	1	1	-1	34	386	2	1	971441
4	2	0	0	1	53	380	1	0	972937
2	2	1	1	1	52	376	2	0	974325
4	1	0	0	1	53	448	2	1	975698
2	1	0	0	-1	31	391	1	1	977109
2	2	0	0	-1	31	291	1	1	978845
1	2	1	1	1	52	518	1	1	980721
1	1	0	0	-1	33	389	1	1	982239
3	1	0	0	1	51	444	2	1	983518
3	4	1	1	-1	32	696	2	1	985698
4	4	0	0	1	53	282	2	1	987412
4	4	1	1	-1	32	315	2	1	988877
1	4	0	0	-1	33	515	1	1	990584
1	2	0	0	-1	31	361	1	1	992321
4	2	1	1	-1	32	452	1	0	993705
1	4	1	1	1	54	477	1	1	995500
3	4	0	0	1	53	418	2	1	997390
4	2	0	0	1	51	356	2	1	999083
3	2	1	1	-1	32	680	2	1	1022755
