# Supplementary material for: Frequency Band-Specific Electrical Brain Stimulation Modulates Cognitive Control Processes
Source: PLoS One. 2015 Sep 25;10(9):e0138984. doi: 10.1371/journal.pone.0138984 (PMC4583279; doi:10.1371/journal.pone.0138984)
Supplement: S2 File — This zip archive contains the necessary Matlab code, SPSS syntax, SPSS data and raw logfile data to perform the analyses described in the paper. EEG data and Matlab code to extract peak frequencies are available upon request (joramvandriel@gmail.com). (ZIP) [file pone.0138984.s002.zip › S2_File/rawdata/theta/pp07_simonC2_POST-STIM.txt]

4	3	1	1	-1	32	445	1	0	2329
4	3	1	1	-1	34	443	2	1	4289
3	4	1	1	-1	34	466	2	1	6255
4	4	0	0	1	53	342	2	1	7888
2	3	1	1	1	52	443	1	1	9568
1	3	1	1	1	54	392	1	1	11412
4	2	0	0	1	53	423	2	1	13236
2	2	1	1	1	52	244	2	0	14407
2	1	0	0	-1	33	506	1	1	16081
3	1	0	0	1	51	322	2	1	17370
2	4	1	1	1	52	486	1	1	19220
3	4	0	0	1	53	437	2	1	20718
1	2	0	0	-1	31	590	2	0	22190
2	2	1	1	1	52	639	1	1	23849
1	2	0	0	-1	33	300	1	1	25275
3	2	1	1	-1	32	550	2	1	26802
4	2	0	0	1	53	546	2	1	28816
4	2	1	1	-1	32	470	2	1	30617
3	1	0	0	1	53	385	2	1	32004
1	1	0	0	-1	31	701	1	1	34161
4	4	1	1	-1	32	437	2	1	35445
4	4	0	0	1	53	383	2	1	37159
3	2	0	0	1	51	403	2	1	38710
1	2	1	1	1	52	556	1	1	40360
1	3	1	1	1	54	519	1	1	41790
3	3	1	1	-1	34	560	2	1	43703
3	2	0	0	1	53	463	2	1	45106
2	2	1	1	1	52	678	1	1	46765
2	3	1	1	1	54	787	1	1	48692
3	3	1	1	-1	34	446	2	1	50630
1	3	1	1	1	54	420	1	1	52313
2	3	1	1	1	54	489	1	1	54315
4	3	1	1	-1	34	431	2	1	55673
2	3	1	1	1	54	0	0	0	59145
3	1	0	0	1	53	468	2	1	61077
4	1	0	0	1	51	437	2	1	62605
1	2	0	0	-1	31	531	1	1	64368
3	2	1	1	-1	32	764	2	1	66365
2	2	0	0	-1	33	582	1	1	68171
4	2	1	1	-1	32	633	2	1	70161
1	1	0	0	-1	33	488	1	1	71627
4	1	0	0	1	51	574	2	1	73643
2	3	1	1	1	52	713	1	1	75255
2	3	1	1	1	54	403	1	1	76968
4	1	0	0	1	53	521	2	1	78644
1	1	0	0	-1	31	0	0	0	82649
1	1	0	0	-1	31	422	1	1	84141
4	1	0	0	1	51	790	2	1	86158
2	3	1	1	1	52	897	1	1	88367
3	3	1	1	-1	34	711	2	1	94328
1	4	1	1	1	54	727	1	1	96375
1	4	0	0	-1	33	656	1	1	98295
3	2	0	0	1	51	624	1	0	99860
4	2	1	1	-1	32	762	1	0	101795
3	4	1	1	-1	34	852	2	1	103652
1	4	0	0	-1	33	403	1	1	104951
4	4	1	1	-1	32	836	2	1	106833
3	4	0	0	1	53	342	2	1	108674
2	3	1	1	1	52	417	1	1	110034
4	3	1	1	-1	34	625	2	1	111983
1	3	1	1	1	54	534	1	1	113613
3	3	1	1	-1	34	386	2	1	115379
2	4	1	1	1	54	404	1	1	116625
2	4	0	0	-1	33	323	1	1	118407
3	4	1	1	-1	32	457	2	1	120005
3	4	0	0	1	53	382	2	1	121341
2	1	0	0	-1	31	379	1	1	122643
1	1	0	0	-1	31	864	1	1	124829
3	2	0	0	1	51	437	2	1	126157
2	2	1	1	1	52	421	1	1	127734
2	2	0	0	-1	33	359	1	1	129577
3	2	1	1	-1	32	403	2	1	131081
3	4	1	1	-1	34	476	2	1	132735
4	4	0	0	1	53	515	1	0	134424
2	3	1	1	1	52	649	1	1	135951
1	3	1	1	1	54	832	2	0	137624
3	4	1	1	-1	34	485	2	1	139391
3	4	0	0	1	53	400	2	1	140744
2	3	1	1	1	52	518	1	1	142311
1	3	1	1	1	54	514	1	1	144084
2	2	0	0	-1	33	336	1	1	145387
2	2	1	1	1	52	413	1	1	147132
4	2	0	0	1	53	550	2	1	148603
3	2	1	1	-1	32	647	2	1	150477
1	3	1	1	1	54	579	1	1	152100
4	3	1	1	-1	34	739	2	1	153798
3	4	1	1	-1	34	720	2	1	155494
3	4	0	0	1	53	380	2	1	156895
4	4	1	1	-1	32	516	2	1	158588
3	4	0	0	1	53	322	2	1	160104
4	2	0	0	1	51	462	2	1	162045
3	2	1	1	-1	32	448	2	1	163689
4	3	1	1	-1	34	406	2	1	165609
1	3	1	1	1	54	843	1	1	167319
1	3	1	1	1	54	572	1	1	168983
2	3	1	1	1	54	706	1	1	170636
4	1	0	0	1	53	459	2	1	172470
3	1	0	0	1	51	0	0	0	176417
4	4	1	1	-1	32	719	2	1	178113
2	4	0	0	-1	33	536	1	1	207181
3	2	0	0	1	51	521	2	1	209141
2	2	1	1	1	52	486	1	1	210892
4	4	1	1	-1	34	527	2	1	212385
3	4	0	0	1	53	436	2	1	213771
4	1	0	0	1	51	594	2	1	215364
4	1	0	0	1	51	356	2	1	216712
3	1	0	0	1	51	449	2	1	218067
1	1	0	0	-1	31	568	1	1	220096
2	1	0	0	-1	31	322	1	1	221394
4	1	0	0	1	51	466	2	1	222805
4	1	0	0	1	51	328	2	1	224593
1	1	0	0	-1	31	641	1	1	226317
4	2	0	0	1	51	724	2	1	228478
3	2	1	1	-1	32	772	2	1	230074
3	2	0	0	1	53	0	0	0	234068
1	2	1	1	1	52	513	1	1	235974
2	1	0	0	-1	33	453	1	1	237614
3	1	0	0	1	51	371	2	1	238851
3	3	1	1	-1	32	858	2	1	240756
2	3	1	1	1	54	357	2	0	242244
1	4	1	1	1	54	584	1	1	243722
1	4	0	0	-1	33	410	1	1	244961
2	4	1	1	1	52	402	1	1	246597
4	4	0	0	1	53	517	2	1	248466
3	2	0	0	1	51	317	2	1	249987
3	2	1	1	-1	32	465	2	1	251643
4	1	0	0	1	53	360	2	1	253290
3	1	0	0	1	51	375	2	1	255017
1	3	1	1	1	52	448	1	1	256948
2	3	1	1	1	54	494	1	1	258813
1	2	0	0	-1	33	583	1	1	260503
4	2	1	1	-1	32	430	2	1	262175
2	2	0	0	-1	33	448	1	1	263585
2	2	1	1	1	52	390	1	1	264914
3	4	1	1	-1	34	392	2	1	266724
2	4	0	0	-1	33	432	1	1	268526
1	4	1	1	1	52	653	1	1	270444
4	4	0	0	1	53	531	2	1	272242
3	2	0	0	1	51	517	2	1	273566
4	2	1	1	-1	32	578	2	1	274965
3	1	0	0	1	53	445	2	1	276302
4	1	0	0	1	51	415	2	1	278194
4	3	1	1	-1	32	426	2	1	279843
1	3	1	1	1	54	512	1	1	281311
2	4	1	1	1	54	436	1	1	282892
3	4	0	0	1	53	610	2	1	284998
4	4	1	1	-1	32	552	2	1	286821
3	4	0	0	1	53	378	2	1	288275
3	1	0	0	1	51	290	2	1	289743
2	1	0	0	-1	31	563	1	1	301697
1	2	0	0	-1	31	864	1	1	303770
3	2	1	1	-1	32	419	2	1	305688
2	2	0	0	-1	33	447	1	1	307370
2	2	1	1	1	52	624	1	1	309293
4	2	0	0	1	53	452	2	1	310657
4	2	1	1	-1	32	460	2	1	312060
1	3	1	1	1	54	584	1	1	314051
1	3	1	1	1	54	573	1	1	316104
2	3	1	1	1	54	661	1	1	317807
1	3	1	1	1	54	454	1	1	319278
1	3	1	1	1	54	381	1	1	320824
4	3	1	1	-1	34	503	2	1	322734
2	1	0	0	-1	33	417	1	1	324404
4	1	0	0	1	51	725	2	1	326420
3	4	1	1	-1	32	683	2	1	328367
3	4	0	0	1	53	814	2	1	330312
4	1	0	0	1	51	548	1	0	332148
3	1	0	0	1	51	419	2	1	334040
3	2	0	0	1	51	687	2	1	335632
2	2	1	1	1	52	692	1	1	337200
3	1	0	0	1	53	0	0	0	340926
1	1	0	0	-1	31	0	0	0	344718
4	1	0	0	1	51	773	2	1	346333
1	1	0	0	-1	31	976	1	1	348378
4	3	1	1	-1	32	924	2	1	350133
3	3	1	1	-1	34	0	0	0	353901
2	4	1	1	1	54	768	1	1	355521
2	4	0	0	-1	33	484	1	1	357033
3	1	0	0	1	51	848	2	1	358943
3	1	0	0	1	51	588	2	1	360672
2	3	1	1	1	52	821	1	1	362891
3	3	1	1	-1	34	889	2	1	365248
2	3	1	1	1	54	867	1	1	366967
1	3	1	1	1	54	0	0	0	370371
4	4	1	1	-1	34	690	2	1	372376
4	4	0	0	1	53	655	1	0	373874
1	3	1	1	1	52	787	1	1	375965
2	3	1	1	1	54	429	1	1	377222
1	4	1	1	1	54	630	1	1	378680
1	4	0	0	-1	33	376	1	1	380452
4	2	0	0	1	51	583	2	1	382149
3	2	1	1	-1	32	558	1	0	384043
3	4	1	1	-1	34	517	2	1	385902
4	4	0	0	1	53	589	2	1	387787
2	2	0	0	-1	31	459	1	1	389314
1	2	1	1	1	52	330	2	0	390715
2	1	0	0	-1	33	313	1	1	392496
3	1	0	0	1	51	407	2	1	394224
1	4	1	1	1	52	962	1	1	396045
4	4	0	0	1	53	650	2	1	400359
2	1	0	0	-1	31	615	1	1	402290
2	1	0	0	-1	31	403	1	1	403600
3	2	0	0	1	51	511	2	1	405204
1	2	1	1	1	52	573	2	0	406958
2	2	0	0	-1	33	319	1	1	408689
4	2	1	1	-1	32	488	2	1	410181
4	3	1	1	-1	34	771	2	1	411812
1	3	1	1	1	54	394	1	1	413623
1	3	1	1	1	54	415	1	1	415297
4	3	1	1	-1	34	475	2	1	417028
4	1	0	0	1	53	752	2	1	419259
2	1	0	0	-1	31	549	1	1	421203
2	4	1	1	1	52	473	1	1	423047
4	4	0	0	1	53	520	2	1	424839
4	4	1	1	-1	32	595	2	1	426913
1	4	0	0	-1	33	574	1	1	428924
2	2	0	0	-1	31	781	1	1	430820
2	2	1	1	1	52	509	1	1	432561
3	2	0	0	1	53	460	2	1	434505
1	2	1	1	1	52	622	1	1	436342
4	2	0	0	1	53	574	2	1	437891
4	2	1	1	-1	32	493	2	1	439671
1	2	0	0	-1	33	470	1	1	441066
2	2	1	1	1	52	477	1	1	442597
1	4	1	1	1	54	428	2	0	443869
1	4	0	0	-1	33	733	2	0	445611
3	4	1	1	-1	32	507	2	1	447586
4	4	0	0	1	53	567	2	1	449272
3	4	1	1	-1	32	475	2	1	450612
4	4	0	0	1	53	430	2	1	451906
4	2	0	0	1	51	426	2	1	453399
2	2	1	1	1	52	668	1	1	455354
4	2	0	0	1	53	517	2	1	457124
3	2	1	1	-1	32	673	2	1	458663
2	3	1	1	1	54	542	1	1	460642
4	3	1	1	-1	34	469	2	1	462341
2	1	0	0	-1	33	510	1	1	464323
3	1	0	0	1	51	448	2	1	465844
4	1	0	0	1	51	610	2	1	467701
4	1	0	0	1	51	439	2	1	469160
1	2	0	0	-1	31	885	1	1	471413
2	2	1	1	1	52	527	1	1	472750
1	1	0	0	-1	33	675	1	1	474817
4	1	0	0	1	51	597	2	1	476411
4	1	0	0	1	51	616	2	1	477880
3	1	0	0	1	51	669	2	1	479734
3	3	1	1	-1	32	454	2	1	481537
4	3	1	1	-1	34	432	2	1	482919
1	3	1	1	1	54	329	2	0	484617
2	3	1	1	1	54	447	1	1	528539
3	3	1	1	-1	34	571	2	1	530560
4	3	1	1	-1	34	480	2	1	532328
1	1	0	0	-1	33	563	1	1	533849
1	1	0	0	-1	31	394	1	1	535093
4	1	0	0	1	51	385	2	1	536848
4	1	0	0	1	51	333	2	1	538299
3	2	0	0	1	51	489	2	1	539644
2	2	1	1	1	52	466	1	1	541355
3	4	1	1	-1	34	490	2	1	543251
2	4	0	0	-1	33	401	1	1	544477
3	4	1	1	-1	32	521	2	1	545836
2	4	0	0	-1	33	451	1	1	547320
2	4	1	1	1	52	441	1	1	548975
1	4	0	0	-1	33	448	2	0	550714
2	1	0	0	-1	31	432	1	1	552036
1	1	0	0	-1	31	505	1	1	553831
3	1	0	0	1	51	546	2	1	555663
4	1	0	0	1	51	429	1	0	557308
2	2	0	0	-1	31	544	1	1	558674
4	2	1	1	-1	32	599	2	1	560690
4	2	0	0	1	53	337	2	1	562035
1	2	1	1	1	52	626	1	1	564017
4	4	1	1	-1	34	723	2	1	565985
2	4	0	0	-1	33	742	1	1	567595
4	2	0	0	1	51	834	2	1	569380
4	2	1	1	-1	32	454	2	1	571095
1	2	0	0	-1	33	547	1	1	572611
2	2	1	1	1	52	494	1	1	574163
3	4	1	1	-1	34	714	2	1	576386
1	4	0	0	-1	33	640	1	1	578452
4	4	1	1	-1	32	561	2	1	580257
4	4	0	0	1	53	377	2	1	581896
1	1	0	0	-1	31	481	1	1	583203
2	1	0	0	-1	31	524	1	1	585033
4	3	1	1	-1	32	638	2	1	587185
1	3	1	1	1	54	440	1	1	588758
4	2	0	0	1	53	646	2	1	590554
1	2	1	1	1	52	640	1	1	592561
4	1	0	0	1	53	513	2	1	593947
3	1	0	0	1	51	710	2	1	595707
1	2	0	0	-1	31	548	1	1	597094
1	2	1	1	1	52	510	1	1	599048
4	4	1	1	-1	34	566	2	1	600972
4	4	0	0	1	53	540	2	1	602758
1	2	0	0	-1	31	518	1	1	604319
4	2	1	1	-1	32	696	2	1	606062
1	2	0	0	-1	33	453	1	1	608016
2	2	1	1	1	52	545	1	1	609647
2	2	0	0	-1	33	346	1	1	611430
3	2	1	1	-1	32	524	2	1	624925
2	2	0	0	-1	33	527	1	1	626296
4	2	1	1	-1	32	566	2	1	627868
4	1	0	0	1	53	355	2	1	629133
2	1	0	0	-1	31	378	1	1	630739
4	3	1	1	-1	32	540	2	1	632408
2	3	1	1	1	54	397	1	1	633972
1	3	1	1	1	54	502	1	1	635649
3	3	1	1	-1	34	473	2	1	637268
4	4	1	1	-1	34	636	2	1	638794
1	4	0	0	-1	33	436	1	1	640544
2	1	0	0	-1	31	347	1	1	642258
1	1	0	0	-1	31	378	2	0	644002
1	3	1	1	1	52	469	1	1	645723
3	3	1	1	-1	34	400	2	1	647073
2	1	0	0	-1	33	412	1	1	648878
4	1	0	0	1	51	526	2	1	650791
4	1	0	0	1	51	440	2	1	652484
3	1	0	0	1	51	462	2	1	654390
2	1	0	0	-1	31	337	1	1	656038
1	1	0	0	-1	31	628	1	1	657602
2	3	1	1	1	52	488	1	1	659421
3	3	1	1	-1	34	545	2	1	661221
4	3	1	1	-1	34	531	2	1	663252
2	3	1	1	1	54	517	1	1	664842
2	4	1	1	1	54	334	1	1	666611
3	4	0	0	1	53	583	2	1	668531
3	3	1	1	-1	32	536	2	1	669950
2	3	1	1	1	54	497	1	1	671621
2	4	1	1	1	54	354	1	1	672818
3	4	0	0	1	53	535	2	1	674320
3	4	1	1	-1	32	452	2	1	675943
2	4	0	0	-1	33	533	1	1	677474
1	2	0	0	-1	31	285	1	1	678787
1	2	1	1	1	52	373	1	1	680619
3	4	1	1	-1	34	651	2	1	682755
2	4	0	0	-1	33	415	1	1	684568
1	1	0	0	-1	31	619	1	1	686224
2	1	0	0	-1	31	290	1	1	687987
2	1	0	0	-1	31	301	1	1	689252
3	1	0	0	1	51	617	2	1	691044
2	1	0	0	-1	31	455	1	1	692880
3	1	0	0	1	51	441	2	1	694566
3	3	1	1	-1	32	539	2	1	696291
1	3	1	1	1	54	700	1	1	698225
4	1	0	0	1	53	568	2	1	699671
1	1	0	0	-1	31	508	1	1	701408
1	2	0	0	-1	31	349	1	1	702730
3	2	1	1	-1	32	550	2	1	704768
3	4	1	1	-1	34	478	2	1	706675
2	4	0	0	-1	33	358	1	1	723781
2	4	1	1	1	52	581	2	0	725309
1	4	0	0	-1	33	361	1	1	726801
2	1	0	0	-1	31	347	1	1	728654
2	1	0	0	-1	31	293	1	1	729899
3	2	0	0	1	51	451	2	1	731717
3	2	1	1	-1	32	407	2	1	733440
2	3	1	1	1	54	335	2	0	734623
1	3	1	1	1	54	372	2	0	736134
3	3	1	1	-1	34	385	2	1	737502
2	3	1	1	1	54	352	1	1	739030
1	1	0	0	-1	33	477	1	1	740321
1	1	0	0	-1	31	309	1	1	741744
2	3	1	1	1	52	410	1	1	743153
1	3	1	1	1	54	367	1	1	744452
1	1	0	0	-1	33	359	1	1	745978
2	1	0	0	-1	31	342	1	1	747345
2	3	1	1	1	52	381	1	1	748595
3	3	1	1	-1	34	494	2	1	750351
1	3	1	1	1	54	568	1	1	752083
1	3	1	1	1	54	360	1	1	753660
3	4	1	1	-1	34	594	2	1	755677
2	4	0	0	-1	33	363	1	1	757451
4	3	1	1	-1	32	412	1	0	758689
2	3	1	1	1	54	494	1	1	760151
3	4	1	1	-1	34	497	2	1	761620
2	4	0	0	-1	33	635	1	1	763150
1	1	0	0	-1	31	746	1	1	764959
4	1	0	0	1	51	585	2	1	766433
2	4	1	1	1	52	520	1	1	768199
4	4	0	0	1	53	488	2	1	770174
1	4	1	1	1	52	682	1	1	772021
3	4	0	0	1	53	445	2	1	773535
1	1	0	0	-1	31	451	1	1	775300
3	1	0	0	1	51	481	2	1	776796
3	3	1	1	-1	32	431	2	1	778692
2	3	1	1	1	54	282	2	0	779835
1	3	1	1	1	54	468	1	1	781702
2	3	1	1	1	54	367	1	1	783113
3	3	1	1	-1	34	534	2	1	784996
1	3	1	1	1	54	577	1	1	786529
4	4	1	1	-1	34	655	2	1	788551
2	4	0	0	-1	33	470	1	1	789994
3	2	0	0	1	51	440	2	1	791919
2	2	1	1	1	52	454	1	1	793730
4	3	1	1	-1	34	683	2	1	795701
4	3	1	1	-1	34	391	2	1	797280
1	1	0	0	-1	33	434	1	1	798921
3	1	0	0	1	51	417	2	1	800171
1	3	1	1	1	52	801	1	1	802440
1	3	1	1	1	54	401	1	1	830206
4	2	0	0	1	53	598	2	1	832110
3	2	1	1	-1	32	468	2	1	833632
3	2	0	0	1	53	299	2	1	834830
2	2	1	1	1	52	432	1	1	836127
1	4	1	1	1	54	571	1	1	838032
1	4	0	0	-1	33	380	1	1	839841
4	2	0	0	1	51	334	2	1	841084
4	2	1	1	-1	32	546	2	1	842816
3	4	1	1	-1	34	381	1	0	844130
1	4	0	0	-1	33	427	2	0	845622
1	2	0	0	-1	31	367	1	1	847231
4	2	1	1	-1	32	408	1	0	849110
1	4	1	1	1	54	444	1	1	850893
4	4	0	0	1	53	429	2	1	852599
1	2	0	0	-1	31	435	1	1	854418
4	2	1	1	-1	32	517	2	1	855890
2	1	0	0	-1	33	454	1	1	857729
2	1	0	0	-1	31	342	1	1	859239
4	3	1	1	-1	32	261	1	0	860469
3	3	1	1	-1	34	808	2	1	862646
2	4	1	1	1	54	495	1	1	863981
3	4	0	0	1	53	578	2	1	865988
1	1	0	0	-1	31	712	1	1	868128
2	1	0	0	-1	31	413	1	1	869517
4	3	1	1	-1	32	540	2	1	871542
1	3	1	1	1	54	580	1	1	873290
4	4	1	1	-1	34	409	1	0	875046
3	4	0	0	1	53	809	2	1	877315
3	1	0	0	1	51	370	2	1	879132
4	1	0	0	1	51	396	2	1	880976
3	1	0	0	1	51	344	2	1	882556
3	1	0	0	1	51	431	2	1	884004
2	1	0	0	-1	31	531	1	1	885755
2	1	0	0	-1	31	389	1	1	887274
3	3	1	1	-1	32	617	2	1	889226
3	3	1	1	-1	34	433	2	1	890544
1	2	0	0	-1	33	658	1	1	892648
3	2	1	1	-1	32	439	2	1	894502
2	4	1	1	1	54	520	1	1	896140
1	4	0	0	-1	33	496	1	1	897799
2	3	1	1	1	52	385	1	1	899696
1	3	1	1	1	54	462	1	1	901517
1	4	1	1	1	54	513	1	1	903448
3	4	0	0	1	53	461	2	1	905373
3	2	0	0	1	51	451	2	1	906975
2	2	1	1	1	52	511	1	1	908526
4	3	1	1	-1	34	599	2	1	910358
4	3	1	1	-1	34	775	2	1	912603
1	4	1	1	1	54	595	1	1	914386
3	4	0	0	1	53	670	2	1	918441
1	4	1	1	1	52	703	2	0	920049
1	4	0	0	-1	33	296	1	1	921186
3	1	0	0	1	51	691	2	1	922865
3	1	0	0	1	51	394	2	1	924090
4	3	1	1	-1	32	424	1	0	925906
4	3	1	1	-1	34	433	2	1	927515
3	3	1	1	-1	34	432	2	1	929446
1	3	1	1	1	54	680	1	1	931471
1	4	1	1	1	54	484	1	1	933247
3	4	0	0	1	53	810	2	1	935377
2	3	1	1	1	52	619	1	1	937352
1	3	1	1	1	54	527	2	0	939214
2	3	1	1	1	54	420	1	1	940968
1	3	1	1	1	54	372	1	1	942723
3	1	0	0	1	53	667	2	1	944196
4	1	0	0	1	51	764	2	1	946376
1	3	1	1	1	52	508	1	1	948333
2	3	1	1	1	54	490	1	1	949753
3	4	1	1	-1	34	557	2	1	951127
1	4	0	0	-1	33	0	0	0	954511
1	1	0	0	-1	31	544	1	1	956226
4	1	0	0	1	51	698	2	1	957872
1	1	0	0	-1	31	509	1	1	959365
3	1	0	0	1	51	455	2	1	961195
2	3	1	1	1	52	513	1	1	963094
2	3	1	1	1	54	621	1	1	964609
3	3	1	1	-1	34	655	2	1	966557
2	3	1	1	1	54	455	1	1	968182
2	2	0	0	-1	33	466	1	1	969897
4	2	1	1	-1	32	543	2	1	971684
2	2	0	0	-1	33	444	1	1	973310
2	2	1	1	1	52	485	1	1	974704
3	3	1	1	-1	34	503	2	1	976339
1	3	1	1	1	54	441	1	1	978284
3	4	1	1	-1	34	604	2	1	980117
3	4	0	0	1	53	445	2	1	981925
2	1	0	0	-1	31	467	1	1	983703
3	1	0	0	1	51	389	2	1	985366
2	1	0	0	-1	31	356	1	1	987109
1	1	0	0	-1	31	363	1	1	988925
3	1	0	0	1	51	422	2	1	990440
4	1	0	0	1	51	562	2	1	991948
2	1	0	0	-1	31	340	1	1	993172
1	1	0	0	-1	31	576	1	1	994903
2	2	0	0	-1	31	377	1	1	996127
2	2	1	1	1	52	603	1	1	998089
3	2	0	0	1	53	499	2	1	999661
1	2	1	1	1	52	738	1	1	1001854
4	2	0	0	1	53	527	2	1	1003758
4	2	1	1	-1	32	512	1	0	1007226
