# Supplementary material for: Frequency Band-Specific Electrical Brain Stimulation Modulates Cognitive Control Processes
Source: PLoS One. 2015 Sep 25;10(9):e0138984. doi: 10.1371/journal.pone.0138984 (PMC4583279; doi:10.1371/journal.pone.0138984)
Supplement: S2 File — This zip archive contains the necessary Matlab code, SPSS syntax, SPSS data and raw logfile data to perform the analyses described in the paper. EEG data and Matlab code to extract peak frequencies are available upon request (joramvandriel@gmail.com). (ZIP) [file pone.0138984.s002.zip › S2_File/rawdata/theta/pp08_simonA2_PRE-STIM_EEG.txt]

2	3	1	1	-1	32	510	1	1	6938
1	3	1	1	-1	34	426	1	1	8868
3	4	1	1	1	54	469	2	1	10707
4	4	0	0	-1	33	472	2	1	12151
3	4	1	1	1	52	478	2	1	13458
2	4	0	0	1	53	502	1	1	15152
3	2	0	0	-1	31	481	2	1	17068
2	2	1	1	-1	32	492	1	1	18565
2	3	1	1	-1	34	415	1	1	19914
1	3	1	1	-1	34	422	1	1	21501
1	1	0	0	1	53	363	1	1	22777
3	1	0	0	-1	31	371	2	1	24197
3	3	1	1	1	52	425	2	1	25476
2	3	1	1	-1	34	491	1	1	27023
1	3	1	1	-1	34	371	1	1	28692
2	3	1	1	-1	34	395	1	1	30529
2	3	1	1	-1	34	402	1	1	32139
4	3	1	1	1	54	370	2	1	33561
2	3	1	1	-1	34	484	1	1	35053
1	3	1	1	-1	34	584	2	0	37000
4	3	1	1	1	54	522	2	1	38354
3	3	1	1	1	54	484	1	0	40171
4	2	0	0	-1	33	424	2	1	42085
4	2	1	1	1	52	437	2	1	43349
1	3	1	1	-1	34	642	1	1	45495
2	3	1	1	-1	34	641	1	1	47639
3	2	0	0	-1	33	658	2	1	49459
2	2	1	1	-1	32	389	2	0	51047
1	3	1	1	-1	34	737	1	1	52739
2	3	1	1	-1	34	426	1	1	54374
2	1	0	0	1	53	456	1	1	55877
4	1	0	0	-1	31	411	2	1	57136
1	1	0	0	1	51	502	1	1	58846
2	1	0	0	1	51	404	1	1	60531
2	2	0	0	1	51	362	1	1	62285
3	2	1	1	1	52	530	2	1	63947
3	4	1	1	1	54	466	2	1	65280
4	4	0	0	-1	33	482	2	1	67230
3	2	0	0	-1	31	350	2	1	68738
4	2	1	1	1	52	468	2	1	70666
2	3	1	1	-1	34	433	1	1	72560
4	3	1	1	1	54	490	2	1	74391
1	3	1	1	-1	34	431	1	1	75809
1	3	1	1	-1	34	401	1	1	77293
3	4	1	1	1	54	652	2	1	79330
2	4	0	0	1	53	535	1	1	80794
2	1	0	0	1	51	523	1	1	82602
3	1	0	0	-1	31	425	1	0	83879
1	3	1	1	-1	32	430	1	1	85474
4	3	1	1	1	54	441	2	1	93890
4	3	1	1	1	54	0	0	0	97452
1	3	1	1	-1	34	441	1	1	99162
3	1	0	0	-1	33	543	2	1	101134
1	1	0	0	1	51	409	1	1	102457
3	1	0	0	-1	31	610	2	1	103973
3	1	0	0	-1	31	367	2	1	105765
1	4	1	1	-1	32	488	1	1	107554
3	4	0	0	-1	33	591	2	1	109422
2	2	0	0	1	51	472	1	1	110888
2	2	1	1	-1	32	452	1	1	112653
3	1	0	0	-1	33	459	2	1	114500
3	1	0	0	-1	31	510	2	1	116181
2	3	1	1	-1	32	577	1	1	117908
3	3	1	1	1	54	520	2	1	119474
2	1	0	0	1	53	475	2	0	120824
4	1	0	0	-1	31	466	2	1	122281
3	2	0	0	-1	31	407	2	1	124073
1	2	1	1	-1	32	352	1	1	125831
3	4	1	1	1	54	585	2	1	127507
1	4	0	0	1	53	544	1	1	129000
2	3	1	1	-1	32	738	1	1	130827
3	3	1	1	1	54	507	2	1	132420
3	4	1	1	1	54	411	2	1	134098
2	4	0	0	1	53	468	2	0	135952
1	2	0	0	1	51	623	1	1	137875
1	2	1	1	-1	32	411	1	1	139171
3	2	0	0	-1	33	478	2	1	140968
2	2	1	1	-1	32	466	1	1	142904
4	2	0	0	-1	33	582	2	1	144818
4	2	1	1	1	52	469	2	1	146785
3	4	1	1	1	54	615	2	1	148635
2	4	0	0	1	53	569	1	1	150696
4	3	1	1	1	52	536	2	1	152372
1	3	1	1	-1	34	493	1	1	153863
4	1	0	0	-1	33	622	2	1	155776
1	1	0	0	1	51	601	1	1	157463
2	4	1	1	-1	32	658	2	0	159449
3	4	0	0	-1	33	452	2	1	160958
2	1	0	0	1	51	735	1	1	163147
1	1	0	0	1	51	462	1	1	165018
2	4	1	1	-1	32	527	1	1	166575
4	4	0	0	-1	33	561	2	1	168177
2	4	1	1	-1	32	544	1	1	169930
1	4	0	0	1	53	527	1	1	171667
4	4	1	1	1	52	617	2	1	173380
3	4	0	0	-1	33	686	2	1	175086
1	3	1	1	-1	32	567	1	1	176724
1	3	1	1	-1	34	604	1	1	178665
3	4	1	1	1	54	708	2	1	180542
4	4	0	0	-1	33	503	2	1	189013
3	2	0	0	-1	31	614	2	1	190458
2	2	1	1	-1	32	493	1	1	191767
3	4	1	1	1	54	622	2	1	193685
4	4	0	0	-1	33	527	2	1	195098
2	4	1	1	-1	32	508	1	1	197082
2	4	0	0	1	53	403	1	1	198355
4	4	1	1	1	52	493	2	1	200173
2	4	0	0	1	53	546	1	1	202189
4	4	1	1	1	52	450	2	1	203720
4	4	0	0	-1	33	473	2	1	205373
2	2	0	0	1	51	375	1	1	207212
2	2	1	1	-1	32	586	1	1	208900
4	1	0	0	-1	33	781	2	1	211049
2	1	0	0	1	51	501	1	1	212695
3	4	1	1	1	52	559	2	1	214473
2	4	0	0	1	53	638	1	1	216404
4	2	0	0	-1	31	551	2	1	218094
2	2	1	1	-1	32	512	1	1	219938
3	3	1	1	1	54	500	2	1	221415
1	3	1	1	-1	34	733	1	1	223413
2	1	0	0	1	53	731	1	1	225518
4	1	0	0	-1	31	823	2	1	227635
1	4	1	1	-1	32	456	1	1	229358
1	4	0	0	1	53	326	1	1	231079
2	2	0	0	1	51	705	2	0	232908
4	2	1	1	1	52	782	2	1	235166
1	3	1	1	-1	34	561	1	1	236983
2	3	1	1	-1	34	576	1	1	238687
4	4	1	1	1	54	519	2	1	240336
3	4	0	0	-1	33	526	2	1	242004
2	2	0	0	1	51	526	1	1	243794
4	2	1	1	1	52	421	1	0	245565
4	1	0	0	-1	33	500	2	1	246992
3	1	0	0	-1	31	482	2	1	248759
3	2	0	0	-1	31	374	2	1	250043
1	2	1	1	-1	32	441	1	1	251456
4	1	0	0	-1	33	629	2	1	253015
4	1	0	0	-1	31	381	2	1	254647
1	2	0	0	1	51	324	1	1	255814
3	2	1	1	1	52	545	2	1	257246
1	3	1	1	-1	34	489	1	1	258621
2	3	1	1	-1	34	613	1	1	260417
2	4	1	1	-1	34	364	1	1	261856
3	4	0	0	-1	33	500	2	1	263372
2	1	0	0	1	51	567	1	1	264992
3	1	0	0	-1	31	757	2	1	267027
3	4	1	1	1	52	646	2	1	268550
1	4	0	0	1	53	747	1	1	270581
2	2	0	0	1	51	482	1	1	272001
1	2	1	1	-1	32	480	1	1	279321
3	2	0	0	-1	33	743	2	1	280965
4	2	1	1	1	52	468	2	1	282297
4	2	0	0	-1	33	325	2	1	283921
1	2	1	1	-1	32	440	1	1	285222
1	1	0	0	1	53	402	1	1	287051
3	1	0	0	-1	31	414	1	0	288883
2	4	1	1	-1	32	538	1	1	290499
1	4	0	0	1	53	562	1	1	292536
2	4	1	1	-1	32	351	1	1	294159
3	4	0	0	-1	33	430	1	0	295873
3	3	1	1	1	52	479	2	1	297245
2	3	1	1	-1	34	717	1	1	299174
1	2	0	0	1	53	468	1	1	300801
4	2	1	1	1	52	490	2	1	302436
3	1	0	0	-1	33	416	2	1	304330
3	1	0	0	-1	31	306	2	1	305830
4	3	1	1	1	52	440	2	1	307471
3	3	1	1	1	54	486	2	1	309067
4	2	0	0	-1	33	621	2	1	310855
1	2	1	1	-1	32	566	1	1	312248
2	1	0	0	1	53	796	1	1	313995
4	1	0	0	-1	31	726	2	1	315635
3	2	0	0	-1	31	540	2	1	317515
1	2	1	1	-1	32	426	1	1	318873
2	4	1	1	-1	34	508	1	1	320637
2	4	0	0	1	53	399	1	1	322252
4	2	0	0	-1	31	547	2	1	323788
3	2	1	1	1	52	476	1	0	325169
2	2	0	0	1	53	376	1	1	326660
4	2	1	1	1	52	497	2	1	328111
1	3	1	1	-1	34	622	1	1	329961
4	3	1	1	1	54	565	2	1	331437
2	2	0	0	1	53	421	2	0	333113
2	2	1	1	-1	32	801	1	1	335051
1	3	1	1	-1	34	418	1	1	336696
1	3	1	1	-1	34	370	1	1	338521
2	4	1	1	-1	34	427	1	1	340221
3	4	0	0	-1	33	553	2	1	341942
4	1	0	0	-1	31	533	2	1	343602
2	1	0	0	1	51	782	1	1	345607
4	4	1	1	1	52	714	2	1	347350
4	4	0	0	-1	33	454	2	1	349313
1	3	1	1	-1	32	470	1	1	351121
3	3	1	1	1	54	473	1	0	352983
1	2	0	0	1	53	476	1	1	354287
3	2	1	1	1	52	445	1	0	355630
2	4	1	1	-1	34	605	1	1	357234
2	4	0	0	1	53	640	1	1	359221
4	1	0	0	-1	31	585	2	1	360890
2	1	0	0	1	51	523	1	1	370018
2	2	0	0	1	51	683	1	1	371559
3	2	1	1	1	52	688	2	1	373683
4	4	1	1	1	54	534	2	1	375389
3	4	0	0	-1	33	448	2	1	376816
1	2	0	0	1	51	477	1	1	378525
2	2	1	1	-1	32	437	1	1	380002
2	4	1	1	-1	34	390	1	1	381347
3	4	0	0	-1	33	758	2	1	382931
3	4	1	1	1	52	441	2	1	384288
2	4	0	0	1	53	534	1	1	386035
3	3	1	1	1	52	488	2	1	387610
2	3	1	1	-1	34	474	1	1	389254
1	3	1	1	-1	34	584	1	1	390942
1	3	1	1	-1	34	410	1	1	392480
4	3	1	1	1	54	720	2	1	394062
1	3	1	1	-1	34	641	1	1	396194
1	4	1	1	-1	34	413	1	1	397617
4	4	0	0	-1	33	614	2	1	399356
2	2	0	0	1	51	395	1	1	400874
2	2	1	1	-1	32	451	1	1	402576
1	2	0	0	1	53	489	1	1	404140
1	2	1	1	-1	32	524	1	1	406109
3	4	1	1	1	54	354	1	0	407348
1	4	0	0	1	53	557	1	1	409134
1	3	1	1	-1	32	425	1	1	410970
2	3	1	1	-1	34	560	1	1	412955
3	2	0	0	-1	33	514	2	1	414864
2	2	1	1	-1	32	623	1	1	416301
1	1	0	0	1	53	508	1	1	417837
4	1	0	0	-1	31	463	1	0	419371
3	1	0	0	-1	31	442	2	1	421081
2	1	0	0	1	51	672	1	1	423078
3	2	0	0	-1	31	667	2	1	425221
2	2	1	1	-1	32	647	1	1	427111
2	3	1	1	-1	34	616	1	1	429216
1	3	1	1	-1	34	501	1	1	431069
1	2	0	0	1	53	474	1	1	432713
4	2	1	1	1	52	617	2	1	434456
3	1	0	0	-1	33	485	2	1	436346
3	1	0	0	-1	31	479	2	1	438317
4	2	0	0	-1	31	560	2	1	439845
3	2	1	1	1	52	659	2	1	441342
4	1	0	0	-1	33	432	2	1	443089
2	1	0	0	1	51	473	1	1	444831
1	1	0	0	1	51	474	1	1	446170
1	1	0	0	1	51	393	1	1	447641
4	1	0	0	-1	31	472	2	1	449105
2	1	0	0	1	51	490	1	1	450639
4	4	1	1	1	52	797	2	1	452363
2	4	0	0	1	53	428	1	1	463465
2	1	0	0	1	51	501	1	1	464842
3	1	0	0	-1	31	479	2	1	466823
4	4	1	1	1	52	521	2	1	468284
1	4	0	0	1	53	598	1	1	470212
1	3	1	1	-1	32	460	1	1	471865
4	3	1	1	1	54	495	2	1	473359
1	4	1	1	-1	34	540	1	1	474723
3	4	0	0	-1	33	434	1	0	476507
2	4	1	1	-1	32	498	1	1	477993
3	4	0	0	-1	33	613	2	1	480023
3	3	1	1	1	52	0	0	0	483962
1	3	1	1	-1	34	552	1	1	485487
1	4	1	1	-1	34	514	1	1	487078
4	4	0	0	-1	33	417	2	1	488433
1	1	0	0	1	51	577	1	1	490376
3	1	0	0	-1	31	586	2	1	492334
3	1	0	0	-1	31	395	2	1	494124
1	1	0	0	1	51	422	1	1	496046
3	1	0	0	-1	31	444	2	1	497922
1	1	0	0	1	51	477	1	1	499217
1	2	0	0	1	51	423	1	1	500786
4	2	1	1	1	52	501	2	1	502284
2	3	1	1	-1	34	931	1	1	504700
3	3	1	1	1	54	527	1	0	506577
3	1	0	0	-1	33	604	2	1	508653
4	1	0	0	-1	31	711	2	1	510311
2	1	0	0	1	51	664	1	1	511810
2	1	0	0	1	51	379	1	1	513374
4	1	0	0	-1	31	366	2	1	515190
1	1	0	0	1	51	510	1	1	516810
4	1	0	0	-1	31	542	2	1	518545
2	1	0	0	1	51	708	1	1	520463
2	1	0	0	1	51	501	1	1	522462
4	1	0	0	-1	31	399	2	1	524239
4	4	1	1	1	52	494	2	1	526112
2	4	0	0	1	53	428	2	0	527395
1	3	1	1	-1	32	573	1	1	529305
3	3	1	1	1	54	605	2	1	531360
4	4	1	1	1	54	828	2	1	533650
2	4	0	0	1	53	602	1	1	535292
1	3	1	1	-1	32	507	1	1	537294
4	3	1	1	1	54	649	2	1	539049
3	2	0	0	-1	33	578	2	1	541123
4	2	1	1	1	52	575	2	1	542764
1	2	0	0	1	53	676	1	1	544907
2	2	1	1	-1	32	701	1	1	546605
1	4	1	1	-1	34	439	1	1	548048
1	4	0	0	1	53	440	1	1	549882
3	4	1	1	1	52	583	2	1	551511
4	4	0	0	-1	33	497	2	1	558779
1	4	1	1	-1	32	517	1	1	560798
3	4	0	0	-1	33	966	2	1	563199
3	1	0	0	-1	31	446	2	1	565013
4	1	0	0	-1	31	498	2	1	566934
4	2	0	0	-1	31	623	2	1	568370
1	2	1	1	-1	32	528	1	1	569848
2	1	0	0	1	53	468	1	1	571246
2	1	0	0	1	51	360	1	1	572752
1	1	0	0	1	51	414	1	1	574047
1	1	0	0	1	51	368	1	1	575837
2	2	0	0	1	51	387	1	1	577717
2	2	1	1	-1	32	515	1	1	579421
3	4	1	1	1	54	509	2	1	581309
4	4	0	0	-1	33	509	2	1	582798
3	4	1	1	1	52	436	2	1	584361
1	4	0	0	1	53	578	1	1	586135
3	1	0	0	-1	31	499	2	1	587931
3	1	0	0	-1	31	444	2	1	589749
1	4	1	1	-1	32	603	2	0	591808
1	4	0	0	1	53	623	1	1	593717
3	2	0	0	-1	31	728	2	1	595296
3	2	1	1	1	52	594	2	1	597287
2	1	0	0	1	53	494	1	1	599230
3	1	0	0	-1	31	659	1	0	600735
1	2	0	0	1	51	610	1	1	602738
3	2	1	1	1	52	555	2	1	604294
3	3	1	1	1	54	656	2	1	606045
2	3	1	1	-1	34	582	1	1	608091
2	3	1	1	-1	34	551	1	1	609541
3	3	1	1	1	54	610	2	1	611030
2	3	1	1	-1	34	586	1	1	612602
3	3	1	1	1	54	846	2	1	614566
2	3	1	1	-1	34	622	1	1	616652
2	3	1	1	-1	34	545	1	1	618059
3	2	0	0	-1	33	676	2	1	619995
3	2	1	1	1	52	702	2	1	622195
1	1	0	0	1	53	540	1	1	623611
3	1	0	0	-1	31	634	2	1	625300
1	4	1	1	-1	32	625	1	1	627366
1	4	0	0	1	53	566	1	1	629318
2	3	1	1	-1	32	592	2	0	631370
4	3	1	1	1	54	547	2	1	633231
3	4	1	1	1	54	880	2	1	635063
3	4	0	0	-1	33	839	2	1	637280
4	2	0	0	-1	31	530	2	1	639108
3	2	1	1	1	52	564	2	1	640959
3	1	0	0	-1	33	533	2	1	642480
2	1	0	0	1	51	567	2	0	643858
4	3	1	1	1	52	578	1	0	645502
3	3	1	1	1	54	762	2	1	677824
3	4	1	1	1	54	524	2	1	679588
2	4	0	0	1	53	452	1	1	681254
3	1	0	0	-1	31	584	2	1	682735
3	1	0	0	-1	31	383	2	1	684362
2	2	0	0	1	51	560	1	1	686188
2	2	1	1	-1	32	411	1	1	687617
4	3	1	1	1	54	512	2	1	689466
3	3	1	1	1	54	540	2	1	691228
3	2	0	0	-1	33	609	2	1	693115
1	2	1	1	-1	32	468	1	1	694738
2	2	0	0	1	53	544	1	1	696463
3	2	1	1	1	52	500	2	1	697832
1	4	1	1	-1	34	649	1	1	699314
3	4	0	0	-1	33	564	1	0	700778
3	4	1	1	1	52	496	2	1	702198
1	4	0	0	1	53	682	1	1	704212
3	4	1	1	1	52	562	2	1	706127
4	4	0	0	-1	33	459	2	1	707671
1	3	1	1	-1	32	611	1	1	709589
4	3	1	1	1	54	590	2	1	711564
2	3	1	1	-1	34	570	1	1	713312
3	3	1	1	1	54	628	2	1	715160
1	3	1	1	-1	34	669	1	1	716945
2	3	1	1	-1	34	613	1	1	719053
2	3	1	1	-1	34	403	1	1	720445
3	3	1	1	1	54	652	2	1	721988
2	1	0	0	1	53	853	2	0	723650
1	1	0	0	1	51	560	1	1	725334
3	2	0	0	-1	31	588	2	1	727027
4	2	1	1	1	52	572	2	1	728462
3	1	0	0	-1	33	389	2	1	730248
3	1	0	0	-1	31	427	2	1	731642
2	4	1	1	-1	32	704	1	1	733643
4	4	0	0	-1	33	747	2	1	735579
4	1	0	0	-1	31	0	0	0	739545
2	1	0	0	1	51	457	1	1	741416
1	2	0	0	1	51	473	1	1	743355
2	2	1	1	-1	32	490	1	1	745088
1	3	1	1	-1	34	397	1	1	746636
1	3	1	1	-1	34	479	1	1	747988
3	1	0	0	-1	33	661	2	1	749534
1	1	0	0	1	51	594	1	1	751351
2	4	1	1	-1	32	572	1	1	753133
4	4	0	0	-1	33	570	1	0	755133
4	2	0	0	-1	31	528	2	1	757105
2	2	1	1	-1	32	466	1	1	758537
1	2	0	0	1	53	672	1	1	760481
3	2	1	1	1	52	717	2	1	762362
2	2	0	0	1	53	758	1	1	764297
1	2	1	1	-1	32	527	1	1	770847
4	3	1	1	1	54	497	2	1	772706
3	3	1	1	1	54	613	2	1	774377
4	2	0	0	-1	33	443	2	1	776152
3	2	1	1	1	52	420	2	1	777634
3	3	1	1	1	54	349	2	1	779244
1	3	1	1	-1	34	431	1	1	780662
3	2	0	0	-1	33	587	2	1	782196
3	2	1	1	1	52	558	2	1	783598
2	2	0	0	1	53	367	2	0	784836
2	2	1	1	-1	32	531	1	1	786543
3	3	1	1	1	54	519	2	1	788198
1	3	1	1	-1	34	469	1	1	790162
1	3	1	1	-1	34	513	1	1	791640
4	3	1	1	1	54	654	2	1	793659
4	1	0	0	-1	33	642	2	1	795626
1	1	0	0	1	51	449	1	1	797222
1	3	1	1	-1	32	845	2	0	798942
4	3	1	1	1	54	492	2	1	800753
4	2	0	0	-1	33	299	2	1	801907
1	2	1	1	-1	32	487	1	1	803717
2	1	0	0	1	53	535	1	1	805205
3	1	0	0	-1	31	904	2	1	807361
4	3	1	1	1	52	505	2	1	809012
1	3	1	1	-1	34	0	0	0	812937
2	1	0	0	1	53	546	1	1	814360
3	1	0	0	-1	31	604	2	1	816344
2	2	0	0	1	51	493	1	1	817933
2	2	1	1	-1	32	423	1	1	819591
4	3	1	1	1	54	573	2	1	821494
1	3	1	1	-1	34	876	1	1	823223
3	3	1	1	1	54	532	1	0	825004
3	3	1	1	1	54	329	1	0	826230
2	2	0	0	1	53	470	1	1	828068
3	2	1	1	1	52	592	2	1	829631
2	1	0	0	1	53	962	1	1	831970
3	1	0	0	-1	31	0	0	0	835383
4	4	1	1	1	52	502	2	1	837328
3	4	0	0	-1	33	523	2	1	839213
2	1	0	0	1	51	689	1	1	841234
3	1	0	0	-1	31	715	2	1	843235
2	4	1	1	-1	32	650	1	1	844778
4	4	0	0	-1	33	771	1	0	846660
3	3	1	1	1	52	975	2	1	848891
2	3	1	1	-1	34	749	1	1	850995
3	1	0	0	-1	33	734	2	1	853103
3	1	0	0	-1	31	0	0	0	856731
2	1	0	0	1	51	421	1	1	858102
2	1	0	0	1	51	379	1	1	859913
3	4	1	1	1	52	722	2	1	861500
2	4	0	0	1	53	581	1	1	884410
1	1	0	0	1	51	417	1	1	886249
2	1	0	0	1	51	386	1	1	887916
2	2	0	0	1	51	287	1	1	889715
4	2	1	1	1	52	334	1	0	891156
1	4	1	1	-1	34	406	1	1	892702
2	4	0	0	1	53	413	1	1	894533
3	3	1	1	1	52	394	2	1	896048
4	3	1	1	1	54	446	2	1	897880
1	1	0	0	1	53	453	2	0	899510
2	1	0	0	1	51	328	1	1	900652
3	4	1	1	1	52	379	1	0	901882
3	4	0	0	-1	33	546	2	1	903280
1	3	1	1	-1	32	516	1	1	904682
3	3	1	1	1	54	406	1	0	906342
2	2	0	0	1	53	370	1	1	907707
1	2	1	1	-1	32	685	1	1	909500
2	3	1	1	-1	34	546	1	1	911392
4	3	1	1	1	54	616	2	1	912918
4	1	0	0	-1	33	757	2	1	915172
3	1	0	0	-1	31	590	1	0	916967
2	3	1	1	-1	32	495	1	1	918458
4	3	1	1	1	54	536	2	1	920416
2	4	1	1	-1	34	758	1	1	922662
2	4	0	0	1	53	607	1	1	924726
3	4	1	1	1	52	539	2	1	926183
2	4	0	0	1	53	485	1	1	927501
3	3	1	1	1	52	0	0	0	931454
3	3	1	1	1	54	665	2	1	933398
1	3	1	1	-1	34	0	0	0	937053
3	3	1	1	1	54	636	2	1	939151
4	2	0	0	-1	33	526	1	0	940527
1	2	1	1	-1	32	398	1	1	941807
2	1	0	0	1	53	432	1	1	943443
1	1	0	0	1	51	351	1	1	945235
4	1	0	0	-1	31	529	2	1	946723
1	1	0	0	1	51	613	1	1	948738
4	3	1	1	1	52	728	2	1	950898
4	3	1	1	1	54	477	2	1	952487
1	1	0	0	1	53	592	1	1	954486
1	1	0	0	1	51	337	1	1	955751
4	2	0	0	-1	31	544	2	1	957381
2	2	1	1	-1	32	422	2	0	958756
2	1	0	0	1	53	742	1	1	960812
1	1	0	0	1	51	486	1	1	962469
3	4	1	1	1	52	360	1	0	963876
4	4	0	0	-1	33	731	2	1	965557
3	2	0	0	-1	31	0	0	0	968957
4	2	1	1	1	52	515	2	1	970283
2	1	0	0	1	53	534	1	1	971665
3	1	0	0	-1	31	878	2	1	986628
