# Supplementary material for: Frequency Band-Specific Electrical Brain Stimulation Modulates Cognitive Control Processes
Source: PLoS One. 2015 Sep 25;10(9):e0138984. doi: 10.1371/journal.pone.0138984 (PMC4583279; doi:10.1371/journal.pone.0138984)
Supplement: S2 File — This zip archive contains the necessary Matlab code, SPSS syntax, SPSS data and raw logfile data to perform the analyses described in the paper. EEG data and Matlab code to extract peak frequencies are available upon request (joramvandriel@gmail.com). (ZIP) [file pone.0138984.s002.zip › S2_File/rawdata/theta/pp08_simonB2_STIM.txt]

4	4	1	1	1	52	524	2	1	3920
2	4	0	0	1	53	535	1	1	5516
2	4	1	1	-1	32	467	1	1	7071
3	4	0	0	-1	33	752	2	1	8992
4	2	0	0	-1	31	533	2	1	10635
2	2	1	1	-1	32	390	2	0	12351
3	3	1	1	1	54	414	1	0	14277
2	3	1	1	-1	34	535	2	0	16119
4	1	0	0	-1	33	421	2	1	17680
3	1	0	0	-1	31	521	1	0	19270
2	3	1	1	-1	32	557	1	1	20984
3	3	1	1	1	54	577	2	1	22700
1	3	1	1	-1	34	558	1	1	24681
4	3	1	1	1	54	562	2	1	26407
4	3	1	1	1	54	449	2	1	27871
1	3	1	1	-1	34	517	1	1	29317
2	2	0	0	1	53	541	1	1	31346
4	2	1	1	1	52	485	2	1	32873
3	1	0	0	-1	33	502	2	1	34573
2	1	0	0	1	51	549	1	1	36236
3	1	0	0	-1	31	557	2	1	38101
2	1	0	0	1	51	454	1	1	39388
3	3	1	1	1	52	519	2	1	40963
4	3	1	1	1	54	416	2	1	42232
3	4	1	1	1	54	491	2	1	44213
3	4	0	0	-1	33	331	2	1	45509
2	3	1	1	-1	32	507	1	1	46964
1	3	1	1	-1	34	438	1	1	48642
2	2	0	0	1	53	437	1	1	50302
2	2	1	1	-1	32	359	1	1	51902
3	3	1	1	1	54	494	2	1	53705
4	3	1	1	1	54	358	2	1	55013
3	4	1	1	1	54	373	2	1	56645
4	4	0	0	-1	33	394	2	1	58501
1	3	1	1	-1	32	370	1	1	59992
1	3	1	1	-1	34	358	1	1	61770
3	3	1	1	1	54	347	2	1	63416
3	3	1	1	1	54	291	2	1	64841
2	4	1	1	-1	34	486	1	1	66237
1	4	0	0	1	53	480	1	1	67757
4	2	0	0	-1	31	558	2	1	69615
3	2	1	1	1	52	328	1	0	71065
4	1	0	0	-1	33	420	2	1	72773
4	1	0	0	-1	31	337	2	1	74273
3	3	1	1	1	52	803	2	1	76160
1	3	1	1	-1	34	519	1	1	78151
1	4	1	1	-1	34	317	1	1	79390
3	4	0	0	-1	33	516	2	1	81041
2	4	1	1	-1	32	609	1	1	83051
3	4	0	0	-1	33	328	2	1	90710
3	2	0	0	-1	31	541	2	1	92114
2	2	1	1	-1	32	480	1	1	93582
2	1	0	0	1	53	623	2	0	95107
3	1	0	0	-1	31	323	2	1	96639
4	4	1	1	1	52	423	2	1	98264
1	4	0	0	1	53	413	2	0	99979
2	4	1	1	-1	32	458	1	1	101389
4	4	0	0	-1	33	505	2	1	103300
2	3	1	1	-1	32	534	1	1	105152
3	3	1	1	1	54	600	2	1	106751
2	4	1	1	-1	34	750	1	1	108818
2	4	0	0	1	53	351	1	1	110101
3	1	0	0	-1	31	673	2	1	111871
1	1	0	0	1	51	687	1	1	114002
3	4	1	1	1	52	607	2	1	115745
3	4	0	0	-1	33	516	1	0	117731
2	2	0	0	1	51	282	1	1	119274
4	2	1	1	1	52	546	2	1	120815
3	2	0	0	-1	33	834	2	1	122692
3	2	1	1	1	52	543	2	1	124563
1	1	0	0	1	53	656	1	1	126224
2	1	0	0	1	51	485	1	1	127974
4	1	0	0	-1	31	473	2	1	129817
1	1	0	0	1	51	333	1	1	131456
4	1	0	0	-1	31	483	2	1	132994
1	1	0	0	1	51	493	1	1	134773
2	3	1	1	-1	32	485	2	0	136242
3	3	1	1	1	54	525	2	1	138170
2	1	0	0	1	53	628	1	1	139669
4	1	0	0	-1	31	668	2	1	141729
4	1	0	0	-1	31	528	2	1	143539
3	1	0	0	-1	31	714	1	0	145657
3	4	1	1	1	52	658	2	1	147670
2	4	0	0	1	53	598	1	1	149545
4	3	1	1	1	52	543	1	0	151154
1	3	1	1	-1	34	463	1	1	153118
1	1	0	0	1	53	389	1	1	154760
2	1	0	0	1	51	546	1	1	156127
2	4	1	1	-1	32	436	1	1	157597
1	4	0	0	1	53	452	1	1	158964
3	2	0	0	-1	31	592	2	1	160977
3	2	1	1	1	52	385	2	1	162349
4	4	1	1	1	54	423	2	1	164074
3	4	0	0	-1	33	327	2	1	165590
3	1	0	0	-1	31	298	2	1	166801
1	1	0	0	1	51	557	1	1	168739
1	2	0	0	1	51	386	1	1	170190
2	2	1	1	-1	32	441	2	0	172073
1	3	1	1	-1	34	460	1	1	173989
1	3	1	1	-1	34	313	1	1	179992
4	2	0	0	-1	33	476	2	1	181286
2	2	1	1	-1	32	584	2	0	182911
1	3	1	1	-1	34	482	1	1	184719
3	3	1	1	1	54	547	2	1	186257
4	3	1	1	1	54	499	2	1	187859
2	3	1	1	-1	34	469	1	1	189565
1	2	0	0	1	53	497	1	1	191075
3	2	1	1	1	52	564	2	1	192594
3	1	0	0	-1	33	383	2	1	194413
1	1	0	0	1	51	340	1	1	196217
1	4	1	1	-1	32	378	1	1	197581
2	4	0	0	1	53	567	1	1	199029
2	1	0	0	1	51	373	1	1	200819
3	1	0	0	-1	31	667	2	1	202600
2	4	1	1	-1	32	555	1	1	204145
2	4	0	0	1	53	666	1	1	206171
4	3	1	1	1	52	783	2	1	208090
1	3	1	1	-1	34	585	1	1	209644
3	1	0	0	-1	33	860	2	1	211881
1	1	0	0	1	51	499	2	0	213730
3	1	0	0	-1	31	456	2	1	215205
1	1	0	0	1	51	522	1	1	216733
3	2	0	0	-1	31	571	2	1	218736
2	2	1	1	-1	32	459	1	1	220395
3	4	1	1	1	54	692	2	1	222187
1	4	0	0	1	53	457	1	1	223987
4	4	1	1	1	52	571	2	1	225760
2	4	0	0	1	53	509	1	1	227701
3	3	1	1	1	52	589	2	1	229623
2	3	1	1	-1	34	646	1	1	231661
2	4	1	1	-1	34	767	1	1	233878
4	4	0	0	-1	33	509	2	1	235603
4	2	0	0	-1	31	344	2	1	237322
1	2	1	1	-1	32	453	1	1	238809
2	3	1	1	-1	34	667	1	1	240825
4	3	1	1	1	54	508	2	1	242274
2	3	1	1	-1	34	584	1	1	244056
3	3	1	1	1	54	515	2	1	245997
2	3	1	1	-1	34	505	1	1	247689
4	3	1	1	1	54	534	2	1	249383
4	1	0	0	-1	33	424	2	1	250683
1	1	0	0	1	51	445	1	1	251951
3	2	0	0	-1	31	522	1	0	253885
4	2	1	1	1	52	622	2	1	255706
3	2	0	0	-1	33	491	2	1	257265
4	2	1	1	1	52	574	2	1	259262
4	3	1	1	1	54	372	2	1	260773
3	3	1	1	1	54	474	2	1	262254
2	3	1	1	-1	34	385	1	1	263911
4	3	1	1	1	54	483	2	1	271521
1	2	0	0	1	53	492	1	1	273483
1	2	1	1	-1	32	417	1	1	274908
4	4	1	1	1	54	478	2	1	276555
4	4	0	0	-1	33	424	2	1	277914
1	2	0	0	1	51	565	1	1	279562
4	2	1	1	1	52	585	2	1	281582
4	3	1	1	1	54	421	2	1	283232
3	3	1	1	1	54	572	2	1	284982
3	3	1	1	1	54	336	2	1	286367
2	3	1	1	-1	34	571	1	1	288088
1	2	0	0	1	53	390	1	1	289877
2	2	1	1	-1	32	589	1	1	291498
3	1	0	0	-1	33	510	2	1	293133
3	1	0	0	-1	31	619	2	1	294921
1	1	0	0	1	51	699	1	1	296697
4	1	0	0	-1	31	627	2	1	298398
2	3	1	1	-1	32	625	1	1	299886
4	3	1	1	1	54	513	2	1	301259
4	2	0	0	-1	33	691	2	1	302875
2	2	1	1	-1	32	509	1	1	304741
4	2	0	0	-1	33	632	2	1	306382
2	2	1	1	-1	32	500	1	1	307759
3	4	1	1	1	54	542	2	1	309431
2	4	0	0	1	53	463	2	0	310834
4	3	1	1	1	52	512	1	0	312623
1	3	1	1	-1	34	462	1	1	313999
4	4	1	1	1	54	456	2	1	315624
3	4	0	0	-1	33	630	2	1	317465
2	3	1	1	-1	32	462	1	1	319033
1	3	1	1	-1	34	392	1	1	320450
3	3	1	1	1	54	583	2	1	322208
4	3	1	1	1	54	545	2	1	323781
3	2	0	0	-1	33	602	2	1	325669
2	2	1	1	-1	32	505	1	1	327300
3	3	1	1	1	54	598	2	1	329019
1	3	1	1	-1	34	538	1	1	330643
3	2	0	0	-1	33	392	1	0	331947
4	2	1	1	1	52	347	1	0	333721
2	4	1	1	-1	34	530	1	1	335675
3	4	0	0	-1	33	709	2	1	337726
4	3	1	1	1	52	444	2	1	339344
3	3	1	1	1	54	660	2	1	340988
1	3	1	1	-1	34	554	1	1	342919
1	3	1	1	-1	34	329	1	1	344607
4	3	1	1	1	54	419	2	1	346346
2	3	1	1	-1	34	509	1	1	348062
2	1	0	0	1	53	593	1	1	349940
1	1	0	0	1	51	899	1	1	352329
2	2	0	0	1	51	512	1	1	353680
2	2	1	1	-1	32	918	1	1	360099
3	3	1	1	1	54	666	1	0	361700
3	3	1	1	1	54	550	2	1	363096
1	4	1	1	-1	34	678	1	1	365119
2	4	0	0	1	53	939	1	1	367503
3	4	1	1	1	52	897	2	1	369487
4	4	0	0	-1	33	869	2	1	371670
3	3	1	1	1	52	575	2	1	373347
4	3	1	1	1	54	406	2	1	374850
3	1	0	0	-1	33	813	2	1	376705
3	1	0	0	-1	31	432	2	1	378212
1	2	0	0	1	51	693	1	1	380239
1	2	1	1	-1	32	496	1	1	381951
4	4	1	1	1	54	542	1	0	383664
1	4	0	0	1	53	373	1	1	385117
2	1	0	0	1	51	401	1	1	387002
1	1	0	0	1	51	604	1	1	389093
4	2	0	0	-1	31	588	2	1	391065
3	2	1	1	1	52	574	1	0	392640
1	2	0	0	1	53	308	1	1	393982
2	2	1	1	-1	32	486	1	1	395787
4	2	0	0	-1	33	509	1	0	397251
4	2	1	1	1	52	566	2	1	398940
1	3	1	1	-1	34	296	2	0	400712
4	3	1	1	1	54	367	2	1	402127
1	4	1	1	-1	34	495	1	1	404010
2	4	0	0	1	53	640	2	0	405552
1	2	0	0	1	51	621	1	1	407241
1	2	1	1	-1	32	437	1	1	408781
2	4	1	1	-1	34	362	1	1	410643
1	4	0	0	1	53	514	1	1	411982
1	1	0	0	1	51	647	1	1	413590
2	1	0	0	1	51	474	1	1	415309
4	3	1	1	1	52	583	2	1	416753
3	3	1	1	1	54	509	2	1	418575
1	3	1	1	-1	34	703	2	0	420575
4	3	1	1	1	54	589	2	1	422429
4	4	1	1	1	54	513	2	1	423825
2	4	0	0	1	53	563	1	1	425858
4	2	0	0	-1	31	632	2	1	427339
1	2	1	1	-1	32	656	1	1	428987
2	2	0	0	1	53	517	2	0	430368
2	2	1	1	-1	32	414	1	1	431959
1	2	0	0	1	53	474	1	1	433735
3	2	1	1	1	52	515	2	1	435481
1	2	0	0	1	53	522	1	1	436833
1	2	1	1	-1	32	697	1	1	438599
4	1	0	0	-1	33	608	2	1	440323
4	1	0	0	-1	31	405	2	1	441679
2	1	0	0	1	51	508	1	1	443618
1	1	0	0	1	51	341	1	1	454463
4	1	0	0	-1	31	439	2	1	455780
1	1	0	0	1	51	499	1	1	457335
1	2	0	0	1	51	377	1	1	459076
4	2	1	1	1	52	685	2	1	460870
3	4	1	1	1	54	968	2	1	463267
1	4	0	0	1	53	622	1	1	465297
3	2	0	0	-1	31	596	2	1	467243
1	2	1	1	-1	32	506	1	1	468583
4	1	0	0	-1	33	0	0	0	472184
2	1	0	0	1	51	473	1	1	474164
3	2	0	0	-1	31	583	2	1	476139
3	2	1	1	1	52	502	2	1	478010
4	3	1	1	1	54	481	2	1	479550
2	3	1	1	-1	34	618	1	1	481134
1	3	1	1	-1	34	422	1	1	482867
4	3	1	1	1	54	685	2	1	485012
1	4	1	1	-1	34	611	1	1	486461
4	4	0	0	-1	33	626	1	0	488592
4	4	1	1	1	52	647	2	1	490551
2	4	0	0	1	53	729	1	1	492137
2	4	1	1	-1	32	479	1	1	494093
3	4	0	0	-1	33	426	1	0	495683
4	1	0	0	-1	31	537	2	1	497298
2	1	0	0	1	51	0	0	0	501075
4	3	1	1	1	52	546	2	1	503068
3	3	1	1	1	54	516	1	0	504696
2	4	1	1	-1	34	688	1	1	506573
2	4	0	0	1	53	534	1	1	508273
1	4	1	1	-1	32	689	1	1	509938
1	4	0	0	1	53	513	1	1	511495
4	4	1	1	1	52	608	2	1	513576
2	4	0	0	1	53	502	1	1	515081
2	3	1	1	-1	32	518	1	1	516459
3	3	1	1	1	54	0	0	0	519846
1	3	1	1	-1	34	469	1	1	521787
4	3	1	1	1	54	480	2	1	523463
3	4	1	1	1	54	477	1	0	525237
1	4	0	0	1	53	384	1	1	526914
3	1	0	0	-1	31	567	2	1	528667
2	1	0	0	1	51	623	1	1	530795
3	2	0	0	-1	31	512	2	1	532817
2	2	1	1	-1	32	711	1	1	534553
2	3	1	1	-1	34	640	1	1	536410
3	3	1	1	1	54	607	2	1	538239
4	4	1	1	1	54	480	2	1	539652
3	4	0	0	-1	33	536	2	1	541396
1	1	0	0	1	51	638	1	1	543541
4	1	0	0	-1	31	575	2	1	545467
4	3	1	1	1	52	529	2	1	547004
1	3	1	1	-1	34	531	1	1	555298
2	1	0	0	1	53	598	1	1	557285
2	1	0	0	1	51	372	1	1	559099
3	1	0	0	-1	31	509	2	1	560786
1	1	0	0	1	51	505	1	1	562309
1	4	1	1	-1	32	457	1	1	563894
3	4	0	0	-1	33	987	2	1	566090
2	2	0	0	1	51	481	1	1	567412
1	2	1	1	-1	32	760	2	0	569093
2	1	0	0	1	53	459	1	1	570466
1	1	0	0	1	51	313	1	1	572125
3	1	0	0	-1	31	573	2	1	573540
4	1	0	0	-1	31	611	2	1	575137
2	2	0	0	1	51	518	1	1	576486
1	2	1	1	-1	32	477	1	1	578004
4	1	0	0	-1	33	339	1	0	579397
3	1	0	0	-1	31	470	1	0	581248
3	3	1	1	1	52	557	2	1	582796
1	3	1	1	-1	34	411	2	0	584339
1	1	0	0	1	53	470	1	1	585845
4	1	0	0	-1	31	526	2	1	587231
2	3	1	1	-1	32	629	1	1	588812
3	3	1	1	1	54	673	2	1	590752
2	3	1	1	-1	34	653	1	1	592854
2	3	1	1	-1	34	394	1	1	594408
3	2	0	0	-1	33	733	2	1	596336
2	2	1	1	-1	32	538	1	1	598190
1	1	0	0	1	53	640	1	1	600284
2	1	0	0	1	51	506	1	1	601758
4	3	1	1	1	52	628	2	1	603390
1	3	1	1	-1	34	850	1	1	605503
3	2	0	0	-1	33	596	2	1	607491
1	2	1	1	-1	32	662	1	1	609578
2	2	0	0	1	53	0	0	0	613108
1	2	1	1	-1	32	426	1	1	614500
1	2	0	0	1	53	412	1	1	615859
4	2	1	1	1	52	834	2	1	617758
3	2	0	0	-1	33	621	1	0	619245
3	2	1	1	1	52	0	0	0	622837
2	4	1	1	-1	34	526	2	0	624385
3	4	0	0	-1	33	419	1	0	625619
2	4	1	1	-1	32	413	2	0	626906
4	4	0	0	-1	33	366	1	0	628091
3	4	1	1	1	52	852	2	1	630382
1	4	0	0	1	53	479	1	1	632336
1	4	1	1	-1	32	467	1	1	634242
2	4	0	0	1	53	459	1	1	635816
3	1	0	0	-1	31	940	2	1	638181
4	1	0	0	-1	31	489	2	1	639672
4	3	1	1	1	52	630	2	1	641542
3	3	1	1	1	54	492	2	1	648140
1	2	0	0	1	53	479	1	1	650085
1	2	1	1	-1	32	338	1	1	651558
4	2	0	0	-1	33	554	2	1	653340
4	2	1	1	1	52	407	2	1	654835
1	4	1	1	-1	34	627	1	1	656557
3	4	0	0	-1	33	426	1	0	658330
3	2	0	0	-1	31	515	2	1	659817
4	2	1	1	1	52	499	2	1	661639
2	1	0	0	1	53	520	1	1	663077
2	1	0	0	1	51	446	1	1	664465
3	4	1	1	1	52	588	2	1	666545
2	4	0	0	1	53	368	1	1	667796
2	1	0	0	1	51	375	1	1	669090
4	1	0	0	-1	31	372	2	1	670591
2	1	0	0	1	51	350	1	1	671956
4	1	0	0	-1	31	412	2	1	673600
1	1	0	0	1	51	440	1	1	674920
4	1	0	0	-1	31	563	2	1	676296
4	2	0	0	-1	31	441	2	1	677688
3	2	1	1	1	52	456	1	0	678985
3	4	1	1	1	54	397	1	0	680837
4	4	0	0	-1	33	467	1	0	682788
4	1	0	0	-1	31	453	2	1	684108
3	1	0	0	-1	31	401	2	1	685453
1	1	0	0	1	51	463	1	1	686937
2	1	0	0	1	51	376	1	1	688131
2	4	1	1	-1	32	381	1	1	689466
4	4	0	0	-1	33	520	2	1	691102
4	2	0	0	-1	31	323	2	1	692751
3	2	1	1	1	52	392	2	1	694151
2	2	0	0	1	53	550	2	0	695660
3	2	1	1	1	52	341	1	0	697093
1	4	1	1	-1	34	495	1	1	698462
1	4	0	0	1	53	448	1	1	700197
4	2	0	0	-1	31	452	2	1	701609
3	2	1	1	1	52	610	1	0	703134
2	2	0	0	1	53	629	1	1	705101
4	2	1	1	1	52	397	1	0	706800
2	2	0	0	1	53	390	1	1	708166
4	2	1	1	1	52	518	2	1	709909
3	3	1	1	1	54	576	2	1	711386
2	3	1	1	-1	34	661	1	1	713052
4	4	1	1	1	54	623	2	1	714510
2	4	0	0	1	53	737	1	1	716191
4	1	0	0	-1	31	677	2	1	718100
2	1	0	0	1	51	633	1	1	719569
1	2	0	0	1	51	601	1	1	721505
2	2	1	1	-1	32	0	0	0	724935
4	2	0	0	-1	33	514	2	1	726754
2	2	1	1	-1	32	552	1	1	735468
3	2	0	0	-1	33	553	2	1	737077
1	2	1	1	-1	32	604	1	1	738929
2	3	1	1	-1	34	559	1	1	740540
1	3	1	1	-1	34	501	1	1	742464
3	4	1	1	1	54	553	2	1	744225
1	4	0	0	1	53	482	1	1	746107
2	2	0	0	1	51	639	1	1	747830
3	2	1	1	1	52	504	2	1	749477
2	2	0	0	1	53	445	2	0	751176
4	2	1	1	1	52	552	2	1	752738
3	3	1	1	1	54	529	2	1	754584
3	3	1	1	1	54	517	2	1	756539
2	1	0	0	1	53	469	1	1	758456
2	1	0	0	1	51	357	1	1	760323
3	1	0	0	-1	31	379	2	1	761649
3	1	0	0	-1	31	0	0	0	765517
4	1	0	0	-1	31	652	2	1	767024
1	1	0	0	1	51	516	1	1	768429
2	1	0	0	1	51	545	1	1	769978
4	1	0	0	-1	31	532	2	1	771495
1	4	1	1	-1	32	605	2	0	773304
1	4	0	0	1	53	357	1	1	774973
3	3	1	1	1	52	579	2	1	777015
1	3	1	1	-1	34	456	1	1	778314
4	2	0	0	-1	33	786	2	1	780195
3	2	1	1	1	52	479	2	1	782148
4	2	0	0	-1	33	767	2	1	783850
2	2	1	1	-1	32	455	2	0	785469
1	3	1	1	-1	34	941	1	1	787732
1	3	1	1	-1	34	710	1	1	789911
2	3	1	1	-1	34	501	1	1	791247
2	3	1	1	-1	34	403	1	1	792808
4	2	0	0	-1	33	796	2	1	794569
3	2	1	1	1	52	0	0	0	798020
4	1	0	0	-1	33	497	2	1	799966
1	1	0	0	1	51	0	0	0	803569
1	4	1	1	-1	32	490	1	1	804876
2	4	0	0	1	53	492	1	1	806297
3	1	0	0	-1	31	451	1	0	807665
2	1	0	0	1	51	519	1	1	808992
2	2	0	0	1	51	631	1	1	810618
3	2	1	1	1	52	889	2	1	812437
2	2	0	0	1	53	466	1	1	813747
2	2	1	1	-1	32	667	1	1	815555
4	1	0	0	-1	33	792	2	1	817611
2	1	0	0	1	51	433	1	1	819407
3	4	1	1	1	52	673	2	1	820962
2	4	0	0	1	53	879	2	0	822766
2	3	1	1	-1	32	537	2	0	824553
3	3	1	1	1	54	927	2	1	835703
3	1	0	0	-1	33	582	2	1	837132
4	1	0	0	-1	31	394	2	1	838696
2	4	1	1	-1	32	391	2	0	840272
4	4	0	0	-1	33	479	2	1	841997
2	1	0	0	1	51	499	1	1	843903
2	1	0	0	1	51	380	1	1	845441
4	1	0	0	-1	31	602	2	1	847399
4	1	0	0	-1	31	450	2	1	848829
1	4	1	1	-1	32	603	1	1	850805
4	4	0	0	-1	33	607	2	1	852318
4	4	1	1	1	52	0	0	0	856290
2	4	0	0	1	53	479	1	1	857956
3	4	1	1	1	52	615	1	0	859716
1	4	0	0	1	53	514	1	1	861694
4	1	0	0	-1	31	450	2	1	863029
1	1	0	0	1	51	946	1	1	865356
2	1	0	0	1	51	612	1	1	867373
1	1	0	0	1	51	590	1	1	868816
1	3	1	1	-1	32	609	1	1	870286
4	3	1	1	1	54	461	2	1	872173
4	4	1	1	1	54	340	2	1	873694
2	4	0	0	1	53	514	1	1	875470
4	3	1	1	1	52	611	2	1	877337
3	3	1	1	1	54	577	1	0	879418
3	2	0	0	-1	33	601	1	0	881311
1	2	1	1	-1	32	669	1	1	882851
3	3	1	1	1	54	610	2	1	884640
3	3	1	1	1	54	622	2	1	886636
4	1	0	0	-1	33	434	2	1	888373
2	1	0	0	1	51	573	1	1	890096
1	1	0	0	1	51	760	1	1	891799
2	1	0	0	1	51	553	1	1	893245
2	4	1	1	-1	32	743	1	1	895006
4	4	0	0	-1	33	703	1	0	896868
4	1	0	0	-1	31	495	2	1	898666
1	1	0	0	1	51	390	1	1	900340
3	4	1	1	1	52	644	2	1	901998
1	4	0	0	1	53	648	1	1	904069
2	1	0	0	1	51	684	1	1	906256
4	1	0	0	-1	31	422	2	1	907842
4	3	1	1	1	52	379	2	1	909301
3	3	1	1	1	54	483	2	1	911269
3	4	1	1	1	54	945	2	1	913121
1	4	0	0	1	53	512	1	1	914723
3	3	1	1	1	52	347	1	0	916035
4	3	1	1	1	54	566	2	1	918062
1	4	1	1	-1	34	495	1	1	919504
2	4	0	0	1	53	610	1	1	921540
2	3	1	1	-1	32	652	1	1	923676
3	3	1	1	1	54	621	2	1	930038
