# Supplementary material for: Frequency Band-Specific Electrical Brain Stimulation Modulates Cognitive Control Processes
Source: PLoS One. 2015 Sep 25;10(9):e0138984. doi: 10.1371/journal.pone.0138984 (PMC4583279; doi:10.1371/journal.pone.0138984)
Supplement: S2 File — This zip archive contains the necessary Matlab code, SPSS syntax, SPSS data and raw logfile data to perform the analyses described in the paper. EEG data and Matlab code to extract peak frequencies are available upon request (joramvandriel@gmail.com). (ZIP) [file pone.0138984.s002.zip › S2_File/rawdata/theta/pp08_simonC2_POST-STIM.txt]

3	4	1	1	1	52	0	0	0	9849
2	4	0	0	1	53	502	1	1	11677
1	1	0	0	1	51	704	1	1	13733
1	1	0	0	1	51	484	1	1	15036
4	1	0	0	-1	31	779	2	1	17113
3	1	0	0	-1	31	470	2	1	18469
2	1	0	0	1	51	304	1	1	20277
1	1	0	0	1	51	400	1	1	21856
1	1	0	0	1	51	287	1	1	23584
2	1	0	0	1	51	386	1	1	25329
1	2	0	0	1	51	298	1	1	26484
3	2	1	1	1	52	459	2	1	27908
1	4	1	1	-1	34	425	1	1	29784
4	4	0	0	-1	33	450	2	1	31304
4	4	1	1	1	52	398	1	0	32851
2	4	0	0	1	53	312	1	1	34368
4	1	0	0	-1	31	315	2	1	35955
1	1	0	0	1	51	295	1	1	37365
2	4	1	1	-1	32	0	0	0	40760
3	4	0	0	-1	33	547	2	1	42493
1	3	1	1	-1	32	509	1	1	43998
2	3	1	1	-1	34	375	1	1	45193
4	3	1	1	1	54	657	2	1	47075
3	3	1	1	1	54	699	2	1	48921
1	1	0	0	1	53	402	1	1	50320
2	1	0	0	1	51	512	1	1	51675
2	1	0	0	1	51	433	1	1	53225
4	1	0	0	-1	31	364	2	1	54564
4	4	1	1	1	52	606	2	1	56137
3	4	0	0	-1	33	489	2	1	57532
4	3	1	1	1	52	528	2	1	59481
3	3	1	1	1	54	452	1	0	61342
1	2	0	0	1	53	368	1	1	63002
3	2	1	1	1	52	369	1	0	64456
1	4	1	1	-1	34	416	2	0	65874
3	4	0	0	-1	33	481	2	1	67418
2	2	0	0	1	51	601	1	1	68968
2	2	1	1	-1	32	570	1	1	70424
4	1	0	0	-1	33	601	2	1	72484
1	1	0	0	1	51	343	1	1	74234
3	1	0	0	-1	31	400	2	1	75648
2	1	0	0	1	51	476	1	1	76999
4	1	0	0	-1	31	630	2	1	78657
2	1	0	0	1	51	488	1	1	80522
3	4	1	1	1	52	798	2	1	82668
1	4	0	0	1	53	383	1	1	84152
2	3	1	1	-1	32	407	2	0	85583
3	3	1	1	1	54	355	1	0	87395
4	2	0	0	-1	33	683	2	1	89363
2	2	1	1	-1	32	708	1	1	96062
1	3	1	1	-1	34	509	2	0	97807
4	3	1	1	1	54	501	2	1	99473
1	2	0	0	1	53	461	1	1	101353
1	2	1	1	-1	32	398	1	1	102584
3	4	1	1	1	54	473	2	1	104019
4	4	0	0	-1	33	367	2	1	105595
2	1	0	0	1	51	481	1	1	106989
2	1	0	0	1	51	467	1	1	108376
3	2	0	0	-1	31	939	2	1	110210
3	2	1	1	1	52	431	2	1	111727
2	2	0	0	1	53	413	2	0	113365
1	2	1	1	-1	32	541	1	1	114729
4	2	0	0	-1	33	811	1	0	117046
4	2	1	1	1	52	752	1	0	118819
2	1	0	0	1	53	0	0	0	122472
2	1	0	0	1	51	475	1	1	123887
3	4	1	1	1	52	606	2	1	125654
1	4	0	0	1	53	486	1	1	127221
1	2	0	0	1	51	339	1	1	128937
2	2	1	1	-1	32	456	2	0	130876
2	1	0	0	1	53	452	1	1	132722
3	1	0	0	-1	31	433	1	0	134557
4	2	0	0	-1	31	535	2	1	136428
3	2	1	1	1	52	771	2	1	138109
2	3	1	1	-1	34	396	2	0	139483
3	3	1	1	1	54	611	2	1	141087
3	4	1	1	1	54	613	2	1	142862
2	4	0	0	1	53	674	1	1	144878
1	1	0	0	1	51	543	1	1	146551
1	1	0	0	1	51	389	1	1	148381
4	2	0	0	-1	31	510	2	1	149811
3	2	1	1	1	52	472	2	1	151731
4	4	1	1	1	54	373	2	1	153104
1	4	0	0	1	53	578	1	1	155026
3	2	0	0	-1	31	557	2	1	156782
4	2	1	1	1	52	326	1	0	158375
4	3	1	1	1	54	530	2	1	159902
1	3	1	1	-1	34	429	1	1	161196
3	2	0	0	-1	33	397	1	0	162962
3	2	1	1	1	52	321	1	0	164276
4	4	1	1	1	54	580	2	1	165864
4	4	0	0	-1	33	318	2	1	167004
3	4	1	1	1	52	417	1	0	168414
4	4	0	0	-1	33	486	2	1	169864
4	3	1	1	1	52	386	2	1	171453
1	3	1	1	-1	34	377	1	1	173324
2	4	1	1	-1	34	371	1	1	175153
4	4	0	0	-1	33	432	2	1	176787
1	3	1	1	-1	32	501	1	1	178499
4	3	1	1	1	54	476	2	1	184997
2	4	1	1	-1	34	515	1	1	186777
4	4	0	0	-1	33	417	2	1	188362
1	1	0	0	1	51	417	1	1	189925
2	1	0	0	1	51	558	1	1	191428
3	2	0	0	-1	31	547	2	1	193181
1	2	1	1	-1	32	482	1	1	194982
1	3	1	1	-1	34	376	1	1	196830
4	3	1	1	1	54	392	2	1	198143
1	3	1	1	-1	34	492	1	1	199796
4	3	1	1	1	54	462	1	0	201565
2	4	1	1	-1	34	360	1	1	202797
4	4	0	0	-1	33	448	2	1	204136
4	1	0	0	-1	31	345	2	1	205942
2	1	0	0	1	51	407	1	1	207848
1	2	0	0	1	51	513	1	1	209855
2	2	1	1	-1	32	464	1	1	211288
3	3	1	1	1	54	393	1	0	212691
4	3	1	1	1	54	506	2	1	214050
4	4	1	1	1	54	348	2	1	215475
1	4	0	0	1	53	369	1	1	216948
3	3	1	1	1	52	352	1	0	218438
3	3	1	1	1	54	460	2	1	220398
2	2	0	0	1	53	468	2	0	222163
3	2	1	1	1	52	588	2	1	223579
4	4	1	1	1	54	340	1	0	225355
2	4	0	0	1	53	466	1	1	227325
3	4	1	1	1	52	0	0	0	231003
3	4	0	0	-1	33	541	2	1	232947
1	2	0	0	1	51	349	1	1	234549
2	2	1	1	-1	32	512	1	1	236371
4	2	0	0	-1	33	464	2	1	238250
3	2	1	1	1	52	331	1	0	240030
3	2	0	0	-1	33	650	2	1	242156
1	2	1	1	-1	32	461	1	1	244029
4	3	1	1	1	54	387	2	1	245489
3	3	1	1	1	54	641	2	1	247100
1	1	0	0	1	53	531	1	1	248593
4	1	0	0	-1	31	656	2	1	250328
1	3	1	1	-1	32	701	1	1	252478
4	3	1	1	1	54	456	2	1	254030
1	4	1	1	-1	34	491	1	1	255847
1	4	0	0	1	53	319	1	1	257495
3	3	1	1	1	52	486	1	0	259233
3	3	1	1	1	54	521	2	1	260683
2	4	1	1	-1	34	439	2	0	262189
3	4	0	0	-1	33	354	2	1	263424
1	4	1	1	-1	32	445	1	1	265331
4	4	0	0	-1	33	398	2	1	266944
4	3	1	1	1	52	435	2	1	268626
1	3	1	1	-1	34	711	1	1	273550
4	2	0	0	-1	33	451	2	1	274966
1	2	1	1	-1	32	345	2	0	276702
3	2	0	0	-1	33	531	2	1	278208
4	2	1	1	1	52	493	2	1	279925
3	3	1	1	1	54	380	2	1	281496
3	3	1	1	1	54	492	2	1	283252
2	3	1	1	-1	34	444	1	1	284975
3	3	1	1	1	54	0	0	0	288480
4	1	0	0	-1	33	410	2	1	289916
3	1	0	0	-1	31	333	2	1	291162
1	1	0	0	1	51	330	1	1	292978
3	1	0	0	-1	31	507	2	1	294769
4	3	1	1	1	52	472	2	1	296463
1	3	1	1	-1	34	366	2	0	297757
2	1	0	0	1	53	784	1	1	300024
2	1	0	0	1	51	502	1	1	301733
3	2	0	0	-1	31	862	2	1	303513
4	2	1	1	1	52	374	2	1	305143
3	1	0	0	-1	33	618	2	1	306684
1	1	0	0	1	51	542	1	1	308082
4	2	0	0	-1	31	492	2	1	309758
3	2	1	1	1	52	661	2	1	311543
2	4	1	1	-1	34	361	2	0	313213
2	4	0	0	1	53	644	1	1	315193
3	3	1	1	1	52	458	2	1	316875
2	3	1	1	-1	34	640	1	1	318809
2	3	1	1	-1	34	484	1	1	320228
3	3	1	1	1	54	571	2	1	322239
1	4	1	1	-1	34	474	1	1	323804
4	4	0	0	-1	33	472	2	1	325130
3	3	1	1	1	52	462	1	0	326645
1	3	1	1	-1	34	603	1	1	328468
2	2	0	0	1	53	539	1	1	330333
2	2	1	1	-1	32	621	1	1	332262
3	3	1	1	1	54	442	2	1	333654
4	3	1	1	1	54	517	2	1	335587
4	3	1	1	1	54	0	0	0	339604
1	3	1	1	-1	34	636	1	1	341339
1	3	1	1	-1	34	312	1	1	343112
3	3	1	1	1	54	463	1	0	344402
4	1	0	0	-1	33	507	2	1	346263
1	1	0	0	1	51	383	2	0	348119
4	1	0	0	-1	31	362	2	1	349674
4	1	0	0	-1	31	345	2	1	351263
1	3	1	1	-1	32	417	1	1	352836
3	3	1	1	1	54	413	1	0	354304
3	4	1	1	1	54	425	2	1	355885
4	4	0	0	-1	33	485	2	1	357501
2	4	1	1	-1	32	454	1	1	359178
2	4	0	0	1	53	402	1	1	363824
1	2	0	0	1	51	394	1	1	365259
1	2	1	1	-1	32	398	1	1	367104
3	3	1	1	1	54	480	2	1	368442
3	3	1	1	1	54	359	2	1	370153
4	1	0	0	-1	33	472	2	1	371433
2	1	0	0	1	51	532	1	1	373141
4	1	0	0	-1	31	573	2	1	374859
4	1	0	0	-1	31	354	2	1	376673
1	1	0	0	1	51	305	1	1	378438
2	1	0	0	1	51	319	1	1	380002
1	4	1	1	-1	32	318	2	0	381566
3	4	0	0	-1	33	396	2	1	383033
2	2	0	0	1	51	511	1	1	384814
4	2	1	1	1	52	808	2	1	386639
1	1	0	0	1	53	412	1	1	388523
1	1	0	0	1	51	490	1	1	389912
2	4	1	1	-1	32	394	2	0	391455
3	4	0	0	-1	33	570	2	1	393152
2	1	0	0	1	51	359	1	1	394421
2	1	0	0	1	51	359	1	1	395609
3	4	1	1	1	52	586	2	1	397102
4	4	0	0	-1	33	537	2	1	398882
3	2	0	0	-1	31	384	2	1	400757
4	2	1	1	1	52	688	2	1	402724
2	2	0	0	1	53	651	1	1	404514
1	2	1	1	-1	32	913	1	1	406484
1	1	0	0	1	53	471	1	1	408158
2	1	0	0	1	51	571	1	1	409579
3	2	0	0	-1	31	0	0	0	413228
3	2	1	1	1	52	596	2	1	415004
2	2	0	0	1	53	584	1	1	416513
1	2	1	1	-1	32	513	1	1	418385
2	3	1	1	-1	34	561	1	1	419774
1	3	1	1	-1	34	497	1	1	421775
2	3	1	1	-1	34	518	1	1	423483
3	3	1	1	1	54	672	2	1	425357
1	3	1	1	-1	34	830	1	1	427117
1	3	1	1	-1	34	522	1	1	428830
3	3	1	1	1	54	514	2	1	430612
1	3	1	1	-1	34	580	1	1	432413
1	2	0	0	1	53	571	1	1	433922
3	2	1	1	1	52	395	1	0	435170
1	4	1	1	-1	34	406	1	1	436534
1	4	0	0	1	53	319	1	1	437917
4	2	0	0	-1	31	492	2	1	439532
4	2	1	1	1	52	577	2	1	441337
2	4	1	1	-1	34	483	1	1	442912
3	4	0	0	-1	33	586	2	1	444456
2	2	0	0	1	51	498	1	1	445938
1	2	1	1	-1	32	639	1	1	450313
2	1	0	0	1	53	528	1	1	452179
4	1	0	0	-1	31	475	2	1	453894
4	4	1	1	1	52	464	2	1	455743
3	4	0	0	-1	33	799	2	1	457479
4	1	0	0	-1	31	363	2	1	459225
2	1	0	0	1	51	356	1	1	460531
3	3	1	1	1	52	354	1	0	462121
2	3	1	1	-1	34	404	1	1	463533
2	4	1	1	-1	34	361	1	1	465038
3	4	0	0	-1	33	772	2	1	467118
2	1	0	0	1	51	478	1	1	469031
1	1	0	0	1	51	565	1	1	470568
1	2	0	0	1	51	379	1	1	472297
2	2	1	1	-1	32	691	1	1	474329
2	2	0	0	1	53	469	1	1	475852
4	2	1	1	1	52	461	2	1	477486
2	2	0	0	1	53	569	1	1	479209
4	2	1	1	1	52	481	2	1	480683
4	4	1	1	1	54	653	2	1	482293
3	4	0	0	-1	33	394	1	0	483746
1	3	1	1	-1	32	449	1	1	485529
1	3	1	1	-1	34	382	1	1	486915
2	3	1	1	-1	34	519	1	1	488902
3	3	1	1	1	54	595	2	1	490848
3	3	1	1	1	54	397	2	1	492577
1	3	1	1	-1	34	575	2	0	494101
3	4	1	1	1	54	631	2	1	495783
2	4	0	0	1	53	749	1	1	497805
1	3	1	1	-1	32	496	1	1	499747
1	3	1	1	-1	34	497	1	1	501452
3	1	0	0	-1	33	888	2	1	503293
2	1	0	0	1	51	469	1	1	504997
2	2	0	0	1	51	356	1	1	506564
3	2	1	1	1	52	482	2	1	508273
2	2	0	0	1	53	580	1	1	510106
4	2	1	1	1	52	771	2	1	511896
1	4	1	1	-1	34	502	1	1	513437
1	4	0	0	1	53	383	1	1	515297
4	3	1	1	1	52	543	2	1	516981
4	3	1	1	1	54	657	2	1	519047
1	3	1	1	-1	34	514	1	1	520611
4	3	1	1	1	54	640	2	1	522665
2	4	1	1	-1	34	949	1	1	524894
1	4	0	0	1	53	650	1	1	526424
3	3	1	1	1	52	633	2	1	527971
2	3	1	1	-1	34	521	2	0	529687
1	4	1	1	-1	34	690	1	1	531623
2	4	0	0	1	53	557	1	1	533351
2	4	1	1	-1	32	495	1	1	535007
3	4	0	0	-1	33	532	2	1	540123
4	3	1	1	1	52	911	2	1	542236
2	3	1	1	-1	34	557	1	1	543624
1	2	0	0	1	53	509	1	1	545354
2	2	1	1	-1	32	777	1	1	547148
4	3	1	1	1	54	522	2	1	548740
2	3	1	1	-1	34	713	1	1	550339
2	1	0	0	1	53	422	1	1	552255
3	1	0	0	-1	31	468	2	1	553961
1	4	1	1	-1	32	455	1	1	555494
1	4	0	0	1	53	313	1	1	556792
2	1	0	0	1	51	419	1	1	558537
1	1	0	0	1	51	389	1	1	560392
1	1	0	0	1	51	380	1	1	562162
2	1	0	0	1	51	435	1	1	563710
1	1	0	0	1	51	473	1	1	565334
1	1	0	0	1	51	382	1	1	566660
2	2	0	0	1	51	383	1	1	568351
2	2	1	1	-1	32	529	1	1	569892
3	4	1	1	1	54	475	2	1	571403
3	4	0	0	-1	33	456	2	1	573058
4	1	0	0	-1	31	391	1	0	574373
1	1	0	0	1	51	466	1	1	575899
4	2	0	0	-1	31	520	2	1	577490
3	2	1	1	1	52	489	2	1	578942
4	4	1	1	1	54	393	2	1	580558
3	4	0	0	-1	33	416	2	1	582416
1	4	1	1	-1	32	480	1	1	584376
3	4	0	0	-1	33	445	2	1	585999
2	4	1	1	-1	32	447	2	0	587574
3	4	0	0	-1	33	549	2	1	589317
3	3	1	1	1	52	471	2	1	590628
4	3	1	1	1	54	801	2	1	592742
2	4	1	1	-1	34	696	1	1	594793
1	4	0	0	1	53	744	1	1	597028
4	1	0	0	-1	31	601	2	1	599086
1	1	0	0	1	51	496	1	1	601050
1	1	0	0	1	51	392	1	1	602819
4	1	0	0	-1	31	533	2	1	604278
2	4	1	1	-1	32	477	2	0	605774
2	4	0	0	1	53	375	1	1	607004
4	1	0	0	-1	31	855	2	1	608825
2	1	0	0	1	51	440	1	1	610517
1	2	0	0	1	51	474	1	1	611966
4	2	1	1	1	52	733	2	1	613639
3	2	0	0	-1	33	633	2	1	615400
3	2	1	1	1	52	731	2	1	617035
4	1	0	0	-1	33	531	2	1	618725
2	1	0	0	1	51	471	1	1	620400
3	3	1	1	1	52	614	2	1	621974
4	3	1	1	1	54	503	2	1	634265
1	2	0	0	1	53	539	1	1	635632
1	2	1	1	-1	32	522	1	1	637044
3	2	0	0	-1	33	0	0	0	640841
1	2	1	1	-1	32	497	2	0	642696
4	1	0	0	-1	33	482	2	1	644503
4	1	0	0	-1	31	402	2	1	646282
1	2	0	0	1	51	510	1	1	647680
1	2	1	1	-1	32	552	1	1	649678
4	3	1	1	1	54	518	2	1	651577
2	3	1	1	-1	34	532	1	1	653410
4	2	0	0	-1	33	603	1	0	655000
3	2	1	1	1	52	438	1	0	656330
4	4	1	1	1	54	433	2	1	657806
2	4	0	0	1	53	526	1	1	659268
2	4	1	1	-1	32	742	1	1	661263
3	4	0	0	-1	33	725	2	1	663165
3	2	0	0	-1	31	491	2	1	664808
1	2	1	1	-1	32	815	1	1	666940
3	3	1	1	1	54	749	2	1	668557
2	3	1	1	-1	34	603	1	1	670492
2	1	0	0	1	53	459	1	1	672333
1	1	0	0	1	51	800	1	1	674152
4	2	0	0	-1	31	602	2	1	676161
2	2	1	1	-1	32	516	1	1	677891
3	4	1	1	1	54	943	1	0	679992
1	4	0	0	1	53	576	1	1	681622
4	4	1	1	1	52	910	2	1	683736
4	4	0	0	-1	33	428	2	1	685140
2	2	0	0	1	51	651	1	1	687246
2	2	1	1	-1	32	784	1	1	689359
3	3	1	1	1	54	591	2	1	691222
2	3	1	1	-1	34	0	0	0	694932
4	3	1	1	1	54	664	2	1	696745
3	3	1	1	1	54	694	2	1	698628
2	4	1	1	-1	34	621	1	1	700612
3	4	0	0	-1	33	685	2	1	702308
3	1	0	0	-1	31	390	2	1	703689
2	1	0	0	1	51	640	2	0	705311
3	1	0	0	-1	31	548	2	1	707273
1	1	0	0	1	51	588	1	1	708844
4	3	1	1	1	52	634	2	1	710971
4	3	1	1	1	54	507	2	1	712325
1	3	1	1	-1	34	471	2	0	713733
2	3	1	1	-1	34	484	1	1	715445
2	2	0	0	1	53	568	1	1	717503
3	2	1	1	1	52	596	2	1	719528
3	4	1	1	1	54	540	2	1	721382
1	4	0	0	1	53	553	1	1	723104
4	4	1	1	1	52	625	2	1	724620
4	4	0	0	-1	33	894	2	1	729223
1	2	0	0	1	51	496	1	1	730606
2	2	1	1	-1	32	445	2	0	732326
4	2	0	0	-1	33	599	2	1	733986
4	2	1	1	1	52	494	2	1	735302
3	1	0	0	-1	33	455	2	1	736846
2	1	0	0	1	51	478	1	1	738728
4	1	0	0	-1	31	486	2	1	740158
4	1	0	0	-1	31	450	2	1	742097
2	3	1	1	-1	32	645	1	1	743771
4	3	1	1	1	54	581	1	0	745736
1	3	1	1	-1	34	574	1	1	747456
4	3	1	1	1	54	601	2	1	749507
2	2	0	0	1	53	540	1	1	750917
4	2	1	1	1	52	615	2	1	752481
2	2	0	0	1	53	719	1	1	754155
4	2	1	1	1	52	816	2	1	755935
3	2	0	0	-1	33	796	2	1	758153
1	2	1	1	-1	32	518	1	1	759500
3	2	0	0	-1	33	709	2	1	761170
2	2	1	1	-1	32	611	1	1	763036
1	1	0	0	1	53	577	1	1	764440
1	1	0	0	1	51	679	1	1	766367
2	1	0	0	1	51	674	1	1	768111
3	1	0	0	-1	31	553	2	1	769695
2	4	1	1	-1	32	402	2	0	771459
4	4	0	0	-1	33	755	2	1	773712
1	4	1	1	-1	32	505	1	1	775090
2	4	0	0	1	53	561	1	1	776807
2	1	0	0	1	51	666	1	1	778558
3	1	0	0	-1	31	774	2	1	780685
2	4	1	1	-1	32	551	1	1	782413
2	4	0	0	1	53	431	1	1	783679
3	3	1	1	1	52	556	2	1	785594
2	3	1	1	-1	34	467	2	0	787146
1	3	1	1	-1	34	768	1	1	789133
4	3	1	1	1	54	586	2	1	790994
4	3	1	1	1	54	462	2	1	792519
2	3	1	1	-1	34	566	1	1	794584
4	2	0	0	-1	33	546	2	1	796398
3	2	1	1	1	52	400	1	0	797646
1	1	0	0	1	53	721	1	1	799738
1	1	0	0	1	51	546	1	1	801714
4	2	0	0	-1	31	563	2	1	803365
3	2	1	1	1	52	530	1	0	805379
1	3	1	1	-1	34	384	1	1	807216
4	3	1	1	1	54	553	2	1	808610
2	1	0	0	1	53	483	1	1	809994
1	1	0	0	1	51	517	1	1	811863
1	4	1	1	-1	32	410	1	1	813460
4	4	0	0	-1	33	466	2	1	817330
4	1	0	0	-1	31	462	2	1	818874
2	1	0	0	1	51	354	1	1	820513
1	1	0	0	1	51	644	1	1	822426
1	1	0	0	1	51	501	1	1	824003
3	4	1	1	1	52	657	2	1	825906
1	4	0	0	1	53	455	1	1	827454
1	4	1	1	-1	32	505	1	1	829466
2	4	0	0	1	53	721	1	1	831431
1	3	1	1	-1	32	451	1	1	833177
2	3	1	1	-1	34	563	1	1	834927
1	3	1	1	-1	34	439	1	1	836316
3	3	1	1	1	54	529	2	1	838028
4	3	1	1	1	54	438	2	1	839350
4	3	1	1	1	54	422	2	1	840982
3	1	0	0	-1	33	484	2	1	842835
3	1	0	0	-1	31	440	2	1	844381
4	2	0	0	-1	31	432	2	1	845784
1	2	1	1	-1	32	335	2	0	847260
1	3	1	1	-1	34	395	1	1	848559
3	3	1	1	1	54	499	2	1	850375
3	2	0	0	-1	33	361	2	1	852116
2	2	1	1	-1	32	511	1	1	853713
2	1	0	0	1	53	311	1	1	855056
3	1	0	0	-1	31	495	2	1	856789
1	3	1	1	-1	32	416	1	1	858597
3	3	1	1	1	54	457	2	1	860450
2	1	0	0	1	53	435	2	0	862117
4	1	0	0	-1	31	574	2	1	863874
1	1	0	0	1	51	410	1	1	865586
1	1	0	0	1	51	355	1	1	867185
2	1	0	0	1	51	544	2	0	868785
2	1	0	0	1	51	532	1	1	870685
1	4	1	1	-1	32	454	1	1	871965
3	4	0	0	-1	33	522	2	1	873664
3	3	1	1	1	52	0	0	0	877560
4	3	1	1	1	54	483	2	1	879426
4	1	0	0	-1	33	373	2	1	881201
1	1	0	0	1	51	752	1	1	883292
4	2	0	0	-1	31	608	2	1	884719
4	2	1	1	1	52	556	2	1	886365
1	3	1	1	-1	34	675	1	1	887991
4	3	1	1	1	54	837	1	0	889918
4	1	0	0	-1	33	508	2	1	891662
3	1	0	0	-1	31	901	2	1	893941
2	2	0	0	1	51	507	2	0	895329
2	2	1	1	-1	32	518	1	1	897185
3	4	1	1	1	54	708	2	1	898937
1	4	0	0	1	53	650	2	0	900702
4	4	1	1	1	52	580	2	1	902210
2	4	0	0	1	53	544	1	1	909607
