# Supplementary material for: Frequency Band-Specific Electrical Brain Stimulation Modulates Cognitive Control Processes
Source: PLoS One. 2015 Sep 25;10(9):e0138984. doi: 10.1371/journal.pone.0138984 (PMC4583279; doi:10.1371/journal.pone.0138984)
Supplement: S2 File — This zip archive contains the necessary Matlab code, SPSS syntax, SPSS data and raw logfile data to perform the analyses described in the paper. EEG data and Matlab code to extract peak frequencies are available upon request (joramvandriel@gmail.com). (ZIP) [file pone.0138984.s002.zip › S2_File/rawdata/theta/pp09_simonA1_PRE-STIM_EEG.txt]

1	2	0	0	-1	31	702	1	1	3559
3	2	1	1	-1	32	455	2	1	5421
2	1	0	0	-1	33	554	2	0	7135
3	1	0	0	1	51	552	2	1	8763
3	1	0	0	1	51	493	2	1	10160
4	1	0	0	1	51	602	2	1	11632
3	4	1	1	-1	32	509	2	1	13512
2	4	0	0	-1	33	366	1	1	15298
2	2	0	0	-1	31	521	1	1	16788
1	2	1	1	1	52	393	1	1	18546
2	4	1	1	1	54	531	2	0	20001
2	4	0	0	-1	33	602	1	1	21567
4	3	1	1	-1	32	730	2	1	23353
1	3	1	1	1	54	691	1	1	24868
2	4	1	1	1	54	672	1	1	26870
2	4	0	0	-1	33	572	1	1	28807
1	4	1	1	1	52	372	2	0	30294
1	4	0	0	-1	33	461	1	1	31697
4	2	0	0	1	51	771	2	1	33580
1	2	1	1	1	52	563	1	1	35495
2	1	0	0	-1	33	937	1	1	37446
4	1	0	0	1	51	393	2	1	39206
3	4	1	1	-1	32	380	2	1	40675
4	4	0	0	1	53	543	2	1	42282
2	3	1	1	1	52	532	1	1	43880
1	3	1	1	1	54	393	1	1	45341
4	3	1	1	-1	34	398	2	1	46877
2	3	1	1	1	54	611	1	1	48723
4	3	1	1	-1	34	748	1	0	50423
3	3	1	1	-1	34	693	2	1	51957
4	4	1	1	-1	34	554	2	1	53677
1	4	0	0	-1	33	618	1	1	55822
1	1	0	0	-1	31	742	1	1	57515
2	1	0	0	-1	31	785	1	1	59796
4	4	1	1	-1	32	608	2	1	61462
2	4	0	0	-1	33	562	1	1	63122
1	2	0	0	-1	31	780	1	1	65101
3	2	1	1	-1	32	511	2	1	66505
2	4	1	1	1	54	617	1	1	68516
2	4	0	0	-1	33	731	1	1	70270
1	2	0	0	-1	31	594	1	1	71942
4	2	1	1	-1	32	422	2	1	73393
3	4	1	1	-1	34	519	2	1	75150
4	4	0	0	1	53	438	2	1	76860
4	4	1	1	-1	32	418	2	1	78278
2	4	0	0	-1	33	624	1	1	80218
2	1	0	0	-1	31	463	1	1	81825
3	1	0	0	1	51	536	2	1	83421
3	1	0	0	1	51	436	2	1	84773
2	1	0	0	-1	31	490	1	1	91394
3	3	1	1	-1	32	777	2	1	93301
1	3	1	1	1	54	413	1	1	94980
2	2	0	0	-1	33	679	1	1	97029
3	2	1	1	-1	32	304	2	1	98720
2	2	0	0	-1	33	462	1	1	100356
1	2	1	1	1	52	387	2	0	101812
4	4	1	1	-1	34	638	2	1	103505
1	4	0	0	-1	33	432	1	1	104822
3	4	1	1	-1	32	467	1	0	106787
3	4	0	0	1	53	678	2	1	108477
1	2	0	0	-1	31	663	1	1	110427
1	2	1	1	1	52	400	1	1	111774
2	3	1	1	1	54	698	1	1	113531
4	3	1	1	-1	34	412	2	1	115250
1	4	1	1	1	54	423	1	1	117163
4	4	0	0	1	53	915	2	1	119533
2	1	0	0	-1	31	665	1	1	121651
1	1	0	0	-1	31	363	1	1	123203
4	4	1	1	-1	32	650	2	1	124999
2	4	0	0	-1	33	597	1	1	126552
3	2	0	0	1	51	543	2	1	128571
3	2	1	1	-1	32	651	2	1	130218
2	4	1	1	1	54	636	1	1	131900
1	4	0	0	-1	33	506	1	1	133874
2	3	1	1	1	52	726	1	1	135839
2	3	1	1	1	54	494	1	1	137570
4	3	1	1	-1	34	630	2	1	139456
4	3	1	1	-1	34	649	2	1	141281
2	4	1	1	1	54	527	1	1	142881
1	4	0	0	-1	33	332	1	1	144592
4	4	1	1	-1	32	648	2	1	146722
3	4	0	0	1	53	790	2	1	148811
3	2	0	0	1	51	336	2	1	150136
1	2	1	1	1	52	534	1	1	151659
3	1	0	0	1	53	463	2	1	153121
3	1	0	0	1	51	679	2	1	155078
4	2	0	0	1	51	490	2	1	156443
2	2	1	1	1	52	484	1	1	157877
4	4	1	1	-1	34	525	2	1	159443
1	4	0	0	-1	33	811	1	1	161577
2	2	0	0	-1	31	434	1	1	163195
4	2	1	1	-1	32	534	2	1	165009
2	3	1	1	1	54	519	1	1	166945
3	3	1	1	-1	34	486	2	1	168427
2	2	0	0	-1	33	467	1	1	170417
1	2	1	1	1	52	0	0	0	174391
1	1	0	0	-1	33	477	1	1	176376
3	1	0	0	1	51	649	2	1	178142
2	2	0	0	-1	31	545	1	1	179969
2	2	1	1	1	52	802	1	1	184962
4	3	1	1	-1	34	860	2	1	186889
4	3	1	1	-1	34	464	2	1	188306
2	4	1	1	1	54	523	1	1	190069
3	4	0	0	1	53	585	2	1	191762
2	3	1	1	1	52	732	1	1	194009
4	3	1	1	-1	34	638	2	1	196090
3	3	1	1	-1	34	598	2	1	197958
2	3	1	1	1	54	303	1	1	199176
2	3	1	1	1	54	428	1	1	200441
3	3	1	1	-1	34	401	2	1	201706
2	1	0	0	-1	33	822	1	1	203508
2	1	0	0	-1	31	487	1	1	205216
3	3	1	1	-1	32	551	2	1	206657
3	3	1	1	-1	34	567	2	1	208348
2	1	0	0	-1	33	395	1	1	210167
3	1	0	0	1	51	409	2	1	211547
2	3	1	1	1	52	543	1	1	213355
4	3	1	1	-1	34	506	2	1	214865
3	4	1	1	-1	34	894	2	1	216868
4	4	0	0	1	53	408	2	1	218229
4	2	0	0	1	51	414	2	1	219704
1	2	1	1	1	52	390	1	1	221449
2	4	1	1	1	54	478	1	1	223127
2	4	0	0	-1	33	567	1	1	224615
3	3	1	1	-1	32	661	2	1	226691
2	3	1	1	1	54	500	1	1	228539
2	2	0	0	-1	33	494	2	0	230278
1	2	1	1	1	52	699	1	1	232330
2	1	0	0	-1	33	495	1	1	234023
4	1	0	0	1	51	528	2	1	235866
4	2	0	0	1	51	649	1	0	237640
3	2	1	1	-1	32	731	2	1	239259
3	1	0	0	1	53	0	0	0	242865
2	1	0	0	-1	31	625	1	1	244601
1	3	1	1	1	52	698	1	1	246310
4	3	1	1	-1	34	732	2	1	248463
2	1	0	0	-1	33	703	1	1	250124
2	1	0	0	-1	31	468	1	1	251512
4	1	0	0	1	51	391	2	1	253030
1	1	0	0	-1	31	562	1	1	254683
1	2	0	0	-1	31	825	1	1	256374
4	2	1	1	-1	32	483	2	1	258191
4	2	0	0	1	53	444	2	1	259925
2	2	1	1	1	52	857	1	1	261920
2	2	0	0	-1	33	374	1	1	263453
3	2	1	1	-1	32	753	2	1	265243
2	1	0	0	-1	33	470	2	0	266890
4	1	0	0	1	51	785	1	0	269082
2	1	0	0	-1	31	0	0	0	272479
3	1	0	0	1	51	915	2	1	279084
4	2	0	0	1	51	597	2	1	281208
3	2	1	1	-1	32	503	2	1	283158
1	3	1	1	1	54	686	1	1	284945
3	3	1	1	-1	34	833	2	1	287062
2	1	0	0	-1	33	390	1	1	288689
4	1	0	0	1	51	530	2	1	290724
1	4	1	1	1	52	464	1	1	292567
4	4	0	0	1	53	459	2	1	294147
3	4	1	1	-1	32	690	2	1	296073
1	4	0	0	-1	33	422	1	1	297611
2	2	0	0	-1	31	378	1	1	298837
3	2	1	1	-1	32	598	2	1	300726
4	2	0	0	1	53	328	2	1	302574
2	2	1	1	1	52	412	1	1	303854
1	3	1	1	1	54	334	1	1	305448
4	3	1	1	-1	34	418	2	1	306796
4	2	0	0	1	53	484	2	1	308438
2	2	1	1	1	52	665	1	1	310033
3	2	0	0	1	53	428	2	1	311684
1	2	1	1	1	52	644	1	1	313632
3	1	0	0	1	53	495	1	0	315126
3	1	0	0	1	51	624	2	1	316875
1	2	0	0	-1	31	436	1	1	318683
2	2	1	1	1	52	782	1	1	320942
2	2	0	0	-1	33	497	1	1	322722
3	2	1	1	-1	32	394	2	1	324506
2	4	1	1	1	54	478	1	1	326423
4	4	0	0	1	53	741	2	1	328676
4	3	1	1	-1	32	452	2	1	330621
1	3	1	1	1	54	501	1	1	332004
1	1	0	0	-1	33	450	1	1	333701
4	1	0	0	1	51	572	2	1	335633
2	1	0	0	-1	31	568	1	1	337538
3	1	0	0	1	51	420	2	1	338933
3	1	0	0	1	51	366	2	1	340440
1	1	0	0	-1	31	333	1	1	341956
1	3	1	1	1	52	495	1	1	343474
4	3	1	1	-1	34	465	2	1	344832
2	3	1	1	1	54	641	1	1	346821
3	3	1	1	-1	34	509	2	1	348512
1	1	0	0	-1	33	691	1	1	350399
4	1	0	0	1	51	546	2	1	352080
3	4	1	1	-1	32	779	2	1	354045
2	4	0	0	-1	33	598	1	1	355636
2	1	0	0	-1	31	437	1	1	357078
1	1	0	0	-1	31	439	1	1	358402
3	3	1	1	-1	32	701	2	1	360263
4	3	1	1	-1	34	359	2	1	362125
1	4	1	1	1	54	459	1	1	363674
1	4	0	0	-1	33	358	1	1	369866
4	3	1	1	-1	32	653	2	1	371596
3	3	1	1	-1	34	544	2	1	373531
1	4	1	1	1	54	498	1	1	374892
1	4	0	0	-1	33	359	1	1	376455
4	1	0	0	1	51	505	2	1	378073
4	1	0	0	1	51	426	2	1	379950
1	4	1	1	1	52	632	1	1	381548
2	4	0	0	-1	33	489	2	0	383369
3	1	0	0	1	51	353	2	1	385048
1	1	0	0	-1	31	690	1	1	387010
2	3	1	1	1	52	422	2	0	388375
2	3	1	1	1	54	602	1	1	390469
3	1	0	0	1	53	362	2	1	392313
3	1	0	0	1	51	322	2	1	394018
4	2	0	0	1	51	329	2	1	395626
1	2	1	1	1	52	528	1	1	397659
1	4	1	1	1	54	393	1	1	399407
4	4	0	0	1	53	430	2	1	401017
2	1	0	0	-1	31	484	1	1	402691
2	1	0	0	-1	31	454	1	1	404036
1	4	1	1	1	52	408	2	0	405947
1	4	0	0	-1	33	586	1	1	408035
3	4	1	1	-1	32	610	2	1	409738
1	4	0	0	-1	33	827	1	1	411954
2	1	0	0	-1	31	694	1	1	414091
4	1	0	0	1	51	490	2	1	415909
4	2	0	0	1	51	391	2	1	417410
3	2	1	1	-1	32	663	2	1	418908
1	4	1	1	1	54	441	1	1	420228
1	4	0	0	-1	33	365	1	1	421633
4	1	0	0	1	51	464	2	1	423192
1	1	0	0	-1	31	379	1	1	424500
4	2	0	0	1	51	408	2	1	425850
2	2	1	1	1	52	601	1	1	427874
3	2	0	0	1	53	466	1	0	429216
3	2	1	1	-1	32	585	2	1	431155
4	2	0	0	1	53	540	2	1	433064
3	2	1	1	-1	32	510	2	1	434972
3	2	0	0	1	53	383	2	1	436541
4	2	1	1	-1	32	608	2	1	438541
4	3	1	1	-1	34	447	2	1	440203
1	3	1	1	1	54	545	1	1	442127
4	3	1	1	-1	34	496	2	1	443665
2	3	1	1	1	54	609	1	1	445181
4	1	0	0	1	53	514	2	1	446555
4	1	0	0	1	51	357	2	1	448053
1	4	1	1	1	52	486	1	1	449700
3	4	0	0	1	53	333	2	1	451195
3	4	1	1	-1	32	475	2	1	452655
2	4	0	0	-1	33	461	1	1	459136
1	2	0	0	-1	31	566	1	1	460875
1	2	1	1	1	52	448	1	1	462251
4	4	1	1	-1	34	500	2	1	464219
4	4	0	0	1	53	422	2	1	465590
3	4	1	1	-1	32	600	2	1	467135
4	4	0	0	1	53	394	2	1	468675
2	2	0	0	-1	31	386	1	1	470276
1	2	1	1	1	52	462	1	1	471779
4	3	1	1	-1	34	684	2	1	473934
4	3	1	1	-1	34	389	2	1	475316
1	3	1	1	1	54	533	1	1	477094
3	3	1	1	-1	34	496	2	1	478640
4	3	1	1	-1	34	461	2	1	480053
4	3	1	1	-1	34	425	2	1	481770
1	1	0	0	-1	33	421	1	1	483172
1	1	0	0	-1	31	533	1	1	484650
2	2	0	0	-1	31	456	1	1	486204
4	2	1	1	-1	32	411	2	1	487546
1	2	0	0	-1	33	470	1	1	489277
2	2	1	1	1	52	672	1	1	491163
2	3	1	1	1	54	463	1	1	492930
4	3	1	1	-1	34	327	2	1	494341
4	1	0	0	1	53	414	2	1	495867
1	1	0	0	-1	31	391	1	1	497353
2	2	0	0	-1	31	407	1	1	499149
1	2	1	1	1	52	415	1	1	500582
3	4	1	1	-1	34	509	2	1	502185
1	4	0	0	-1	33	527	1	1	503736
2	4	1	1	1	52	354	2	0	505457
2	4	0	0	-1	33	424	1	1	506842
3	1	0	0	1	51	393	2	1	508749
3	1	0	0	1	51	892	2	1	510654
1	4	1	1	1	52	507	1	1	512352
1	4	0	0	-1	33	896	1	1	514333
4	2	0	0	1	51	656	2	1	516015
3	2	1	1	-1	32	372	2	1	517238
3	2	0	0	1	53	402	2	1	518864
1	2	1	1	1	52	462	1	1	520682
1	3	1	1	1	54	439	1	1	522566
4	3	1	1	-1	34	339	2	1	523757
3	1	0	0	1	53	660	2	1	525392
2	1	0	0	-1	31	335	1	1	526630
4	3	1	1	-1	32	415	1	0	528362
3	3	1	1	-1	34	744	2	1	530534
1	2	0	0	-1	33	466	1	1	532044
1	2	1	1	1	52	739	1	1	533652
4	1	0	0	1	53	634	2	1	535245
1	1	0	0	-1	31	581	1	1	536865
1	2	0	0	-1	31	432	1	1	538706
4	2	1	1	-1	32	430	2	1	544051
3	2	0	0	1	53	505	2	1	545812
1	2	1	1	1	52	506	1	1	547214
4	1	0	0	1	53	539	2	1	549167
2	1	0	0	-1	31	736	2	0	551314
2	3	1	1	1	52	521	1	1	552674
3	3	1	1	-1	34	523	2	1	554023
3	1	0	0	1	53	586	2	1	555492
4	1	0	0	1	51	604	2	1	557584
1	3	1	1	1	52	344	1	1	559380
3	3	1	1	-1	34	450	2	1	561072
1	3	1	1	1	54	0	0	0	565093
2	3	1	1	1	54	384	2	0	566635
1	4	1	1	1	54	646	1	1	568299
3	4	0	0	1	53	563	2	1	570180
1	3	1	1	1	52	439	1	1	571793
3	3	1	1	-1	34	485	1	0	573709
1	1	0	0	-1	33	612	1	1	575827
2	1	0	0	-1	31	871	1	1	578105
4	3	1	1	-1	32	438	2	1	579759
3	3	1	1	-1	34	339	2	1	581559
2	2	0	0	-1	33	750	1	1	583475
2	2	1	1	1	52	675	1	1	585534
1	4	1	1	1	54	630	1	1	587032
2	4	0	0	-1	33	659	1	1	588745
1	3	1	1	1	52	516	1	1	590099
3	3	1	1	-1	34	528	2	1	592094
4	4	1	1	-1	34	346	2	1	593345
2	4	0	0	-1	33	450	1	1	595037
4	3	1	1	-1	32	747	2	1	597050
2	3	1	1	1	54	522	1	1	598484
2	1	0	0	-1	33	661	1	1	600659
3	1	0	0	1	51	584	2	1	602748
3	4	1	1	-1	32	937	2	1	605080
4	4	0	0	1	53	526	2	1	607100
1	4	1	1	1	52	550	1	1	608659
2	4	0	0	-1	33	651	1	1	610154
1	4	1	1	1	52	512	1	1	611621
3	4	0	0	1	53	506	1	0	613594
3	1	0	0	1	51	509	2	1	615311
1	1	0	0	-1	31	436	1	1	617070
3	2	0	0	1	51	383	2	1	618575
1	2	1	1	1	52	579	1	1	620178
4	2	0	0	1	53	544	2	1	621894
1	2	1	1	1	52	679	1	1	624025
1	1	0	0	-1	33	464	1	1	625640
4	1	0	0	1	51	506	2	1	627083
4	4	1	1	-1	32	823	2	1	629290
1	4	0	0	-1	33	753	1	1	630985
2	2	0	0	-1	31	819	1	1	632788
2	2	1	1	1	52	513	1	1	639083
4	2	0	0	1	53	643	2	1	641193
1	2	1	1	1	52	482	1	1	642879
4	4	1	1	-1	34	566	2	1	644410
4	4	0	0	1	53	407	2	1	646066
1	3	1	1	1	52	611	1	1	647743
2	3	1	1	1	54	431	1	1	649417
3	3	1	1	-1	34	335	2	1	650817
3	3	1	1	-1	34	416	2	1	652672
2	2	0	0	-1	33	438	1	1	654487
2	2	1	1	1	52	343	2	0	656339
3	4	1	1	-1	34	426	1	0	657636
1	4	0	0	-1	33	614	1	1	659528
2	3	1	1	1	52	513	2	0	661135
2	3	1	1	1	54	710	1	1	663032
4	3	1	1	-1	34	692	2	1	665011
3	3	1	1	-1	34	407	2	1	666774
2	1	0	0	-1	33	818	1	1	668615
2	1	0	0	-1	31	420	1	1	670041
3	2	0	0	1	51	595	2	1	671700
1	2	1	1	1	52	657	1	1	673521
2	4	1	1	1	54	722	1	1	675275
1	4	0	0	-1	33	549	1	1	677086
1	3	1	1	1	52	446	1	1	678926
2	3	1	1	1	54	400	2	0	680210
4	3	1	1	-1	34	941	2	1	682222
3	3	1	1	-1	34	637	2	1	684140
1	2	0	0	-1	33	504	1	1	686141
3	2	1	1	-1	32	472	2	1	687864
3	3	1	1	-1	34	434	2	1	689596
1	3	1	1	1	54	306	1	1	691057
4	1	0	0	1	53	480	2	1	692656
3	1	0	0	1	51	951	2	1	694823
4	2	0	0	1	51	428	2	1	696443
1	2	1	1	1	52	540	1	1	697836
3	1	0	0	1	53	700	2	1	699682
4	1	0	0	1	51	442	2	1	701439
4	4	1	1	-1	32	472	2	1	703390
3	4	0	0	1	53	616	2	1	705090
3	2	0	0	1	51	556	2	1	706817
2	2	1	1	1	52	498	1	1	708634
4	1	0	0	1	53	624	2	1	710371
4	1	0	0	1	51	349	2	1	711977
3	4	1	1	-1	32	467	2	1	713820
2	4	0	0	-1	33	531	1	1	715806
1	2	0	0	-1	31	384	1	1	717342
2	2	1	1	1	52	312	2	0	719067
4	1	0	0	1	53	374	2	1	720344
2	1	0	0	-1	31	520	1	1	722096
2	2	0	0	-1	31	350	1	1	723917
1	2	1	1	1	52	658	1	1	731554
1	4	1	1	1	54	904	1	1	733645
2	4	0	0	-1	33	701	1	1	735266
1	3	1	1	1	52	440	1	1	737153
1	3	1	1	1	54	401	1	1	738549
4	1	0	0	1	53	537	2	1	740198
3	1	0	0	1	51	303	2	1	741907
1	2	0	0	-1	31	617	1	1	743419
4	2	1	1	-1	32	718	2	1	745470
4	3	1	1	-1	34	437	2	1	747231
3	3	1	1	-1	34	617	2	1	748794
3	3	1	1	-1	34	491	2	1	750762
4	3	1	1	-1	34	444	2	1	752321
3	3	1	1	-1	34	393	2	1	753986
4	3	1	1	-1	34	396	2	1	755869
1	4	1	1	1	54	311	1	1	757208
3	4	0	0	1	53	591	2	1	759007
1	1	0	0	-1	31	366	1	1	760790
4	1	0	0	1	51	355	2	1	762447
2	4	1	1	1	52	673	1	1	764608
2	4	0	0	-1	33	387	1	1	766529
1	3	1	1	1	52	524	1	1	768041
1	3	1	1	1	54	452	1	1	769770
4	1	0	0	1	53	812	2	1	771843
4	1	0	0	1	51	391	2	1	773489
1	4	1	1	1	52	350	1	1	775213
3	4	0	0	1	53	431	2	1	776961
1	3	1	1	1	52	506	1	1	778508
2	3	1	1	1	54	559	1	1	779967
3	1	0	0	1	53	665	2	1	781883
3	1	0	0	1	51	432	2	1	783720
4	1	0	0	1	51	345	2	1	785562
3	1	0	0	1	51	436	2	1	787464
4	3	1	1	-1	32	538	1	0	789127
4	3	1	1	-1	34	519	2	1	791021
1	4	1	1	1	54	530	1	1	793037
2	4	0	0	-1	33	388	1	1	794773
1	3	1	1	1	52	896	1	1	796759
3	3	1	1	-1	34	698	2	1	798327
4	1	0	0	1	53	945	2	1	800121
2	1	0	0	-1	31	445	1	1	801708
2	3	1	1	1	52	459	1	1	803051
1	3	1	1	1	54	699	1	1	805119
4	4	1	1	-1	34	439	2	1	806621
4	4	0	0	1	53	409	2	1	808235
1	1	0	0	-1	31	347	1	1	809685
4	1	0	0	1	51	416	2	1	811146
1	3	1	1	1	52	575	1	1	812582
2	3	1	1	1	54	564	2	0	814024
3	1	0	0	1	53	401	2	1	815811
3	1	0	0	1	51	413	2	1	822593
4	2	0	0	1	51	709	2	1	824294
1	2	1	1	1	52	459	1	1	826195
1	4	1	1	1	54	440	1	1	827483
3	4	0	0	1	53	520	2	1	828992
2	1	0	0	-1	31	474	1	1	830954
2	1	0	0	-1	31	393	1	1	832650
3	2	0	0	1	51	448	2	1	834109
2	2	1	1	1	52	593	1	1	836009
4	2	0	0	1	53	676	2	1	837941
3	2	1	1	-1	32	313	1	0	839672
2	1	0	0	-1	33	409	1	1	841008
2	1	0	0	-1	31	539	1	1	842984
1	4	1	1	1	52	777	1	1	844850
1	4	0	0	-1	33	714	1	1	846545
4	3	1	1	-1	32	518	2	1	848289
4	3	1	1	-1	34	553	2	1	850363
1	2	0	0	-1	33	463	1	1	852175
2	2	1	1	1	52	724	1	1	854261
3	1	0	0	1	53	376	2	1	856076
1	1	0	0	-1	31	444	1	1	857704
3	2	0	0	1	51	434	2	1	859263
1	2	1	1	1	52	544	1	1	861010
1	1	0	0	-1	33	390	1	1	862455
3	1	0	0	1	51	413	2	1	864169
1	1	0	0	-1	31	401	1	1	865558
1	1	0	0	-1	31	416	1	1	867310
2	4	1	1	1	52	470	1	1	868789
1	4	0	0	-1	33	430	1	1	870438
2	3	1	1	1	52	492	2	0	872153
4	3	1	1	-1	34	449	2	1	873943
4	3	1	1	-1	34	468	2	1	875672
3	3	1	1	-1	34	411	2	1	877150
2	4	1	1	1	54	433	1	1	878919
4	4	0	0	1	53	497	2	1	880561
2	3	1	1	1	52	630	1	1	882329
1	3	1	1	1	54	334	1	1	884036
4	2	0	0	1	53	574	2	1	885575
4	2	1	1	-1	32	451	2	1	886976
2	3	1	1	1	54	503	1	1	888852
1	3	1	1	1	54	675	1	1	890767
2	1	0	0	-1	33	547	2	0	892830
4	1	0	0	1	51	394	2	1	894748
4	2	0	0	1	51	406	2	1	896165
3	2	1	1	-1	32	708	2	1	898041
3	4	1	1	-1	34	508	2	1	899830
4	4	0	0	1	53	520	2	1	901549
4	1	0	0	1	51	418	2	1	903017
3	1	0	0	1	51	378	2	1	904664
2	3	1	1	1	52	516	1	1	906592
2	3	1	1	1	54	668	1	1	913041
