# Supplementary material for: Frequency Band-Specific Electrical Brain Stimulation Modulates Cognitive Control Processes
Source: PLoS One. 2015 Sep 25;10(9):e0138984. doi: 10.1371/journal.pone.0138984 (PMC4583279; doi:10.1371/journal.pone.0138984)
Supplement: S2 File — This zip archive contains the necessary Matlab code, SPSS syntax, SPSS data and raw logfile data to perform the analyses described in the paper. EEG data and Matlab code to extract peak frequencies are available upon request (joramvandriel@gmail.com). (ZIP) [file pone.0138984.s002.zip › S2_File/rawdata/theta/pp09_simonB1_STIM.txt]

4	1	0	0	1	51	545	2	1	3163
4	1	0	0	1	51	353	2	1	4453
1	2	0	0	-1	31	441	1	1	6039
3	2	1	1	-1	32	528	2	1	7710
2	1	0	0	-1	33	601	1	1	9588
4	1	0	0	1	51	569	2	1	11296
4	2	0	0	1	51	546	2	1	13264
1	2	1	1	1	52	428	1	1	14820
4	1	0	0	1	53	622	2	1	16303
2	1	0	0	-1	31	503	2	0	17634
3	2	0	0	1	51	320	2	1	19282
1	2	1	1	1	52	506	1	1	21072
2	2	0	0	-1	33	417	2	0	22784
4	2	1	1	-1	32	408	2	1	24432
4	1	0	0	1	53	409	2	1	25837
2	1	0	0	-1	31	586	1	1	27472
3	2	0	0	1	51	421	2	1	29095
3	2	1	1	-1	32	515	2	1	30711
2	4	1	1	1	54	457	1	1	32371
4	4	0	0	1	53	476	2	1	33676
1	4	1	1	1	52	518	1	1	35662
4	4	0	0	1	53	530	2	1	37281
1	2	0	0	-1	31	664	1	1	39029
4	2	1	1	-1	32	398	2	1	40553
2	3	1	1	1	54	497	1	1	42511
4	3	1	1	-1	34	354	2	1	44329
1	4	1	1	1	54	437	1	1	46154
2	4	0	0	-1	33	520	2	0	47821
3	3	1	1	-1	32	458	2	1	49520
3	3	1	1	-1	34	614	1	0	51388
2	3	1	1	1	54	0	0	0	54975
3	3	1	1	-1	34	0	0	0	58637
2	2	0	0	-1	33	607	1	1	60255
4	2	1	1	-1	32	628	2	1	62035
4	1	0	0	1	53	429	2	1	63972
2	1	0	0	-1	31	447	1	1	65781
1	3	1	1	1	52	592	1	1	67415
4	3	1	1	-1	34	626	2	1	69302
2	2	0	0	-1	33	459	1	1	71095
4	2	1	1	-1	32	582	2	1	72565
1	3	1	1	1	54	688	1	1	74550
4	3	1	1	-1	34	494	2	1	76467
4	2	0	0	1	53	715	2	1	78639
3	2	1	1	-1	32	467	2	1	80140
4	2	0	0	1	53	744	2	1	81766
3	2	1	1	-1	32	435	2	1	83370
2	3	1	1	1	54	450	1	1	85069
4	3	1	1	-1	34	655	2	1	86939
2	2	0	0	-1	33	546	1	1	88816
2	2	1	1	1	52	377	2	0	95006
3	3	1	1	-1	34	668	2	1	96988
2	3	1	1	1	54	504	1	1	98402
2	3	1	1	1	54	710	2	0	100253
4	3	1	1	-1	34	402	2	1	102048
2	4	1	1	1	54	502	1	1	103512
2	4	0	0	-1	33	403	1	1	105194
1	2	0	0	-1	31	307	1	1	106427
1	2	1	1	1	52	403	1	1	108323
2	4	1	1	1	54	372	2	0	109544
1	4	0	0	-1	33	503	1	1	111431
3	4	1	1	-1	32	472	2	1	112862
4	4	0	0	1	53	903	2	1	114845
3	1	0	0	1	51	574	2	1	116530
4	1	0	0	1	51	351	2	1	117833
2	1	0	0	-1	31	378	1	1	119421
3	1	0	0	1	51	490	2	1	121284
2	2	0	0	-1	31	311	1	1	122614
3	2	1	1	-1	32	526	2	1	124312
4	4	1	1	-1	34	646	2	1	126245
3	4	0	0	1	53	416	2	1	127944
2	1	0	0	-1	31	453	2	0	129717
1	1	0	0	-1	31	315	1	1	131177
1	3	1	1	1	52	459	1	1	132638
3	3	1	1	-1	34	521	2	1	134533
1	1	0	0	-1	33	452	1	1	136352
3	1	0	0	1	51	430	2	1	137650
1	3	1	1	1	52	628	1	1	139473
4	3	1	1	-1	34	575	2	1	141090
2	4	1	1	1	54	686	1	1	143170
2	4	0	0	-1	33	426	1	1	144871
3	1	0	0	1	51	600	2	1	146848
2	1	0	0	-1	31	632	1	1	148831
2	3	1	1	1	52	443	1	1	150581
3	3	1	1	-1	34	545	2	1	152090
3	2	0	0	1	53	339	2	1	153491
1	2	1	1	1	52	690	1	1	155019
4	1	0	0	1	53	603	2	1	156735
3	1	0	0	1	51	443	2	1	158426
1	1	0	0	-1	31	360	1	1	159662
3	1	0	0	1	51	567	2	1	161596
1	2	0	0	-1	31	394	1	1	163373
2	2	1	1	1	52	649	2	0	165448
3	2	0	0	1	53	460	2	1	167360
3	2	1	1	-1	32	561	2	1	169117
2	4	1	1	1	54	433	1	1	170445
3	4	0	0	1	53	604	2	1	172048
1	4	1	1	1	52	726	1	1	173890
1	4	0	0	-1	33	398	1	1	175773
3	1	0	0	1	51	303	2	1	176957
3	1	0	0	1	51	286	2	1	182710
1	4	1	1	1	52	552	1	1	184350
1	4	0	0	-1	33	407	1	1	185747
3	3	1	1	-1	32	435	2	1	187530
3	3	1	1	-1	34	317	2	1	188881
2	3	1	1	1	54	463	1	1	190418
2	3	1	1	1	54	422	1	1	191732
3	1	0	0	1	53	431	1	0	192970
1	1	0	0	-1	31	505	1	1	194642
4	4	1	1	-1	32	427	2	1	196102
2	4	0	0	-1	33	528	1	1	198043
3	1	0	0	1	51	308	2	1	199292
2	1	0	0	-1	31	470	1	1	200625
1	4	1	1	1	52	630	1	1	202316
1	4	0	0	-1	33	484	1	1	204272
4	1	0	0	1	51	321	2	1	205670
3	1	0	0	1	51	306	2	1	207224
3	4	1	1	-1	32	602	2	1	209046
1	4	0	0	-1	33	414	1	1	210646
1	2	0	0	-1	31	340	1	1	211849
3	2	1	1	-1	32	483	2	1	213789
2	2	0	0	-1	33	425	1	1	215456
3	2	1	1	-1	32	506	2	1	217183
4	2	0	0	1	53	352	2	1	218432
4	2	1	1	-1	32	388	2	1	219930
1	1	0	0	-1	33	316	1	1	221756
3	1	0	0	1	51	565	2	1	223631
4	1	0	0	1	51	428	2	1	225474
2	1	0	0	-1	31	470	1	1	226932
3	2	0	0	1	51	458	2	1	228821
4	2	1	1	-1	32	441	2	1	230527
1	3	1	1	1	54	455	1	1	232325
1	3	1	1	1	54	519	1	1	234102
3	3	1	1	-1	34	403	2	1	235850
2	3	1	1	1	54	374	2	0	237433
3	1	0	0	1	53	360	2	1	238613
1	1	0	0	-1	31	523	2	0	240586
2	4	1	1	1	52	455	1	1	242016
4	4	0	0	1	53	814	2	1	244071
2	1	0	0	-1	31	599	1	1	245688
1	1	0	0	-1	31	574	1	1	247435
3	4	1	1	-1	32	510	2	1	248963
2	4	0	0	-1	33	540	1	1	250805
3	1	0	0	1	51	686	2	1	252525
2	1	0	0	-1	31	684	1	1	254058
3	4	1	1	-1	32	763	2	1	255884
1	4	0	0	-1	33	442	1	1	257421
3	1	0	0	1	51	452	2	1	259354
2	1	0	0	-1	31	430	2	0	261266
3	2	0	0	1	51	456	2	1	263013
2	2	1	1	1	52	474	1	1	268615
2	2	0	0	-1	33	538	1	1	270418
4	2	1	1	-1	32	590	2	1	272124
1	1	0	0	-1	33	483	1	1	273508
3	1	0	0	1	51	617	2	1	275326
1	1	0	0	-1	31	609	1	1	276772
1	1	0	0	-1	31	669	1	1	278593
3	1	0	0	1	51	612	2	1	280576
3	1	0	0	1	51	472	2	1	282320
4	3	1	1	-1	32	643	2	1	284367
2	3	1	1	1	54	377	1	1	285744
3	4	1	1	-1	34	460	2	1	287241
1	4	0	0	-1	33	512	1	1	288685
4	2	0	0	1	51	455	2	1	290135
3	2	1	1	-1	32	636	2	1	291990
4	1	0	0	1	53	388	2	1	293440
3	1	0	0	1	51	555	2	1	295354
2	1	0	0	-1	31	349	1	1	297113
1	1	0	0	-1	31	342	1	1	298440
1	4	1	1	1	52	373	2	0	299947
2	4	0	0	-1	33	601	1	1	301590
2	4	1	1	1	52	442	1	1	302980
3	4	0	0	1	53	445	1	0	304649
2	4	1	1	1	52	648	1	1	306106
4	4	0	0	1	53	492	2	1	307781
4	3	1	1	-1	32	365	2	1	308979
2	3	1	1	1	54	597	1	1	310493
1	1	0	0	-1	33	718	1	1	312678
1	1	0	0	-1	31	472	1	1	314464
4	2	0	0	1	51	525	2	1	316446
4	2	1	1	-1	32	553	2	1	318307
2	3	1	1	1	54	692	1	1	320351
4	3	1	1	-1	34	758	2	1	321924
3	4	1	1	-1	34	445	2	1	323192
2	4	0	0	-1	33	461	1	1	324567
3	2	0	0	1	51	473	2	1	326110
4	2	1	1	-1	32	869	2	1	328476
4	2	0	0	1	53	416	2	1	330173
2	2	1	1	1	52	581	1	1	331937
2	1	0	0	-1	33	635	1	1	333998
3	1	0	0	1	51	368	2	1	335291
3	3	1	1	-1	32	396	2	1	336884
2	3	1	1	1	54	507	1	1	338713
3	2	0	0	1	53	569	2	1	340314
4	2	1	1	-1	32	463	2	1	342228
3	3	1	1	-1	34	605	2	1	343869
1	3	1	1	1	54	404	1	1	345498
2	2	0	0	-1	33	573	1	1	347074
1	2	1	1	1	52	503	1	1	348710
3	4	1	1	-1	34	331	2	1	349967
2	4	0	0	-1	33	491	1	1	356081
1	3	1	1	1	52	592	1	1	358138
1	3	1	1	1	54	382	1	1	359742
4	3	1	1	-1	34	575	2	1	361531
3	3	1	1	-1	34	370	2	1	363020
1	2	0	0	-1	33	695	1	1	364918
3	2	1	1	-1	32	494	2	1	366501
2	1	0	0	-1	33	358	1	1	368099
1	1	0	0	-1	31	294	1	1	369466
1	2	0	0	-1	31	479	1	1	371012
4	2	1	1	-1	32	663	2	1	372605
2	2	0	0	-1	33	578	1	1	374312
1	2	1	1	1	52	571	1	1	376113
4	2	0	0	1	53	419	2	1	377447
1	2	1	1	1	52	471	1	1	379043
1	3	1	1	1	54	466	1	1	380762
3	3	1	1	-1	34	649	1	0	382859
1	1	0	0	-1	33	549	1	1	384450
4	1	0	0	1	51	375	2	1	385777
3	4	1	1	-1	32	400	2	1	387266
2	4	0	0	-1	33	473	1	1	389019
3	2	0	0	1	51	393	2	1	390619
4	2	1	1	-1	32	690	2	1	392388
3	3	1	1	-1	34	477	2	1	393855
2	3	1	1	1	54	507	1	1	395710
4	3	1	1	-1	34	627	2	1	397840
3	3	1	1	-1	34	648	2	1	399715
2	2	0	0	-1	33	559	1	1	401267
4	2	1	1	-1	32	545	2	1	403280
2	4	1	1	1	54	532	1	1	404771
3	4	0	0	1	53	577	1	0	406187
4	1	0	0	1	51	792	2	1	407799
3	1	0	0	1	51	389	2	1	409647
1	2	0	0	-1	31	415	1	1	411442
1	2	1	1	1	52	431	1	1	412718
4	2	0	0	1	53	498	2	1	414037
4	2	1	1	-1	32	591	2	1	415508
3	2	0	0	1	53	399	1	0	417077
2	2	1	1	1	52	649	1	1	418662
2	3	1	1	1	54	608	2	0	420288
4	3	1	1	-1	34	496	2	1	421979
4	4	1	1	-1	34	577	2	1	423595
2	4	0	0	-1	33	479	2	0	425423
2	3	1	1	1	52	510	1	1	426803
3	3	1	1	-1	34	896	2	1	428849
1	3	1	1	1	54	583	1	1	430813
3	3	1	1	-1	34	541	2	1	432371
1	4	1	1	1	54	479	1	1	434226
3	4	0	0	1	53	561	2	1	436271
2	4	1	1	1	52	466	1	1	438178
3	4	0	0	1	53	342	2	1	443600
4	2	0	0	1	51	487	2	1	445496
4	2	1	1	-1	32	590	2	1	447095
2	1	0	0	-1	33	460	1	1	448532
3	1	0	0	1	51	503	2	1	450387
2	3	1	1	1	52	494	1	1	451872
4	3	1	1	-1	34	526	2	1	453733
4	3	1	1	-1	34	419	2	1	455135
2	3	1	1	1	54	752	1	1	457058
4	1	0	0	1	53	564	2	1	458495
1	1	0	0	-1	31	712	1	1	460167
4	1	0	0	1	51	352	2	1	461931
4	1	0	0	1	51	330	2	1	463211
1	4	1	1	1	52	475	1	1	464754
1	4	0	0	-1	33	401	1	1	466040
4	2	0	0	1	51	482	2	1	467932
4	2	1	1	-1	32	605	2	1	469810
3	3	1	1	-1	34	742	2	1	471587
2	3	1	1	1	54	528	1	1	473224
1	1	0	0	-1	33	355	1	1	475033
2	1	0	0	-1	31	647	1	1	477133
3	2	0	0	1	51	564	2	1	478695
1	2	1	1	1	52	557	1	1	480387
2	3	1	1	1	54	506	2	0	482265
4	3	1	1	-1	34	639	2	1	484301
3	4	1	1	-1	34	316	2	1	485731
4	4	0	0	1	53	487	2	1	487087
4	3	1	1	-1	32	485	2	1	489014
1	3	1	1	1	54	342	1	1	490872
4	2	0	0	1	53	351	2	1	492504
1	2	1	1	1	52	338	2	0	494158
3	4	1	1	-1	34	817	2	1	496239
2	4	0	0	-1	33	460	1	1	497538
3	4	1	1	-1	32	512	2	1	499481
3	4	0	0	1	53	394	2	1	501181
2	1	0	0	-1	31	530	1	1	503173
2	1	0	0	-1	31	428	1	1	504802
4	3	1	1	-1	32	522	2	1	506789
2	3	1	1	1	54	385	2	0	508226
2	3	1	1	1	54	701	1	1	509986
3	3	1	1	-1	34	504	2	1	511367
4	2	0	0	1	53	354	2	1	512763
1	2	1	1	1	52	596	1	1	514388
4	2	0	0	1	53	551	2	1	515902
1	2	1	1	1	52	528	1	1	517434
3	1	0	0	1	53	445	2	1	519181
1	1	0	0	-1	31	368	1	1	520584
4	3	1	1	-1	32	472	2	1	522036
1	3	1	1	1	54	444	1	1	523599
3	2	0	0	1	53	754	2	1	525312
1	2	1	1	1	52	452	1	1	530701
2	3	1	1	1	54	660	1	1	532373
4	3	1	1	-1	34	461	2	1	533794
3	4	1	1	-1	34	499	2	1	535105
1	4	0	0	-1	33	463	1	1	536849
1	4	1	1	1	52	444	1	1	538569
3	4	0	0	1	53	600	2	1	540079
2	4	1	1	1	52	579	1	1	541518
4	4	0	0	1	53	517	2	1	543208
3	4	1	1	-1	32	575	2	1	545155
2	4	0	0	-1	33	551	1	1	546662
4	3	1	1	-1	32	543	2	1	548522
1	3	1	1	1	54	456	1	1	550204
2	4	1	1	1	54	527	2	0	551698
4	4	0	0	1	53	354	2	1	552922
4	2	0	0	1	51	415	2	1	554534
2	2	1	1	1	52	479	1	1	556331
3	2	0	0	1	53	358	2	1	557781
2	2	1	1	1	52	801	1	1	560077
2	4	1	1	1	54	366	1	1	561596
4	4	0	0	1	53	498	2	1	563493
3	1	0	0	1	51	380	2	1	565012
1	1	0	0	-1	31	309	1	1	566608
3	4	1	1	-1	32	468	2	1	568135
3	4	0	0	1	53	386	2	1	569453
2	4	1	1	1	52	454	1	1	571164
4	4	0	0	1	53	352	2	1	573007
4	4	1	1	-1	32	320	2	1	574599
2	4	0	0	-1	33	440	1	1	576298
2	4	1	1	1	52	294	2	0	578086
3	4	0	0	1	53	504	2	1	579545
2	4	1	1	1	52	347	2	0	580706
1	4	0	0	-1	33	488	1	1	582158
4	1	0	0	1	51	657	2	1	584048
3	1	0	0	1	51	680	2	1	585702
3	1	0	0	1	51	360	2	1	587441
4	1	0	0	1	51	497	1	0	588790
3	3	1	1	-1	32	642	2	1	590708
2	3	1	1	1	54	476	1	1	592368
3	2	0	0	1	53	608	2	1	594322
3	2	1	1	-1	32	585	2	1	596002
1	4	1	1	1	54	418	1	1	597685
3	4	0	0	1	53	362	2	1	599106
4	1	0	0	1	51	447	2	1	601009
4	1	0	0	1	51	489	2	1	602848
1	4	1	1	1	52	403	1	1	604120
3	4	0	0	1	53	408	1	0	605913
4	3	1	1	-1	32	791	2	1	608030
2	3	1	1	1	54	467	1	1	609380
4	3	1	1	-1	34	476	2	1	611116
3	3	1	1	-1	34	705	2	1	616900
4	1	0	0	1	53	555	2	1	618318
1	1	0	0	-1	31	395	1	1	619680
2	3	1	1	1	52	620	2	0	621585
3	3	1	1	-1	34	511	2	1	623059
1	3	1	1	1	54	473	1	1	624791
2	3	1	1	1	54	383	1	1	626503
3	3	1	1	-1	34	645	2	1	628483
4	3	1	1	-1	34	391	2	1	630189
1	4	1	1	1	54	399	1	1	632078
3	4	0	0	1	53	599	2	1	633758
2	4	1	1	1	52	889	1	1	636051
4	4	0	0	1	53	291	2	1	637692
4	2	0	0	1	51	437	2	1	639219
1	2	1	1	1	52	503	1	1	640987
2	4	1	1	1	54	426	1	1	642573
2	4	0	0	-1	33	434	1	1	643969
1	2	0	0	-1	31	535	1	1	645803
2	2	1	1	1	52	360	2	0	647464
4	4	1	1	-1	34	346	2	1	648635
3	4	0	0	1	53	507	2	1	650113
3	3	1	1	-1	32	535	2	1	651475
1	3	1	1	1	54	508	1	1	653421
4	2	0	0	1	53	417	2	1	654817
4	2	1	1	-1	32	378	2	1	656708
2	3	1	1	1	54	466	1	1	658287
1	3	1	1	1	54	518	1	1	659777
4	4	1	1	-1	34	784	2	1	662015
2	4	0	0	-1	33	583	1	1	663940
3	2	0	0	1	51	511	2	1	665603
2	2	1	1	1	52	537	2	0	667643
4	2	0	0	1	53	566	2	1	669414
3	2	1	1	-1	32	482	2	1	671363
1	3	1	1	1	54	340	1	1	672971
4	3	1	1	-1	34	450	2	1	674722
1	4	1	1	1	54	522	1	1	676671
1	4	0	0	-1	33	463	1	1	678165
4	1	0	0	1	51	522	2	1	679548
4	1	0	0	1	51	361	2	1	680815
1	2	0	0	-1	31	512	1	1	682616
1	2	1	1	1	52	300	2	0	683957
3	3	1	1	-1	34	948	2	1	686107
2	3	1	1	1	54	418	2	0	687522
2	3	1	1	1	54	688	1	1	689406
1	3	1	1	1	54	726	1	1	691482
1	3	1	1	1	54	456	1	1	692790
4	3	1	1	-1	34	378	2	1	694033
1	4	1	1	1	54	562	1	1	695531
3	4	0	0	1	53	835	2	1	697544
3	3	1	1	-1	32	516	2	1	699001
4	3	1	1	-1	34	696	2	1	704154
3	2	0	0	1	53	745	1	0	706026
3	2	1	1	-1	32	467	2	1	707935
2	2	0	0	-1	33	671	2	0	709816
1	2	1	1	1	52	669	1	1	711858
3	3	1	1	-1	34	571	2	1	713502
1	3	1	1	1	54	455	1	1	714895
1	1	0	0	-1	33	498	2	0	716320
4	1	0	0	1	51	1000	2	1	718649
3	1	0	0	1	51	853	2	1	720883
4	1	0	0	1	51	480	2	1	722366
1	1	0	0	-1	31	339	1	1	723965
1	1	0	0	-1	31	346	1	1	725777
4	2	0	0	1	51	415	2	1	727521
2	2	1	1	1	52	501	1	1	729465
2	4	1	1	1	54	688	2	0	731467
1	4	0	0	-1	33	533	1	1	733440
3	3	1	1	-1	32	593	2	1	735066
2	3	1	1	1	54	511	1	1	736611
3	1	0	0	1	53	472	2	1	737983
2	1	0	0	-1	31	495	1	1	739687
4	4	1	1	-1	32	619	2	1	741760
3	4	0	0	1	53	631	2	1	743549
2	4	1	1	1	52	485	1	1	745328
1	4	0	0	-1	33	355	1	1	746617
2	1	0	0	-1	31	534	1	1	748095
3	1	0	0	1	51	362	2	1	749583
1	1	0	0	-1	31	391	1	1	751382
2	1	0	0	-1	31	482	2	0	753012
4	2	0	0	1	51	409	2	1	754888
4	2	1	1	-1	32	590	2	1	756318
1	4	1	1	1	54	548	1	1	758192
1	4	0	0	-1	33	396	1	1	759607
4	1	0	0	1	51	580	2	1	761365
4	1	0	0	1	51	364	2	1	762616
1	3	1	1	1	52	533	1	1	764110
3	3	1	1	-1	34	464	1	0	765563
4	1	0	0	1	53	440	2	1	767340
1	1	0	0	-1	31	412	1	1	769235
1	1	0	0	-1	31	338	1	1	770381
4	1	0	0	1	51	600	2	1	772067
3	3	1	1	-1	32	329	2	1	773328
3	3	1	1	-1	34	470	2	1	774721
1	3	1	1	1	54	381	1	1	776336
1	3	1	1	1	54	368	2	0	778024
4	1	0	0	1	53	613	2	1	779759
2	1	0	0	-1	31	713	1	1	781933
1	3	1	1	1	52	285	1	1	783231
1	3	1	1	1	54	409	1	1	784981
4	1	0	0	1	53	745	2	1	787093
3	1	0	0	1	51	437	2	1	793420
3	4	1	1	-1	32	592	2	1	794901
2	4	0	0	-1	33	666	1	1	796422
1	2	0	0	-1	31	444	1	1	798366
2	2	1	1	1	52	995	1	1	800584
2	2	0	0	-1	33	574	1	1	802037
4	2	1	1	-1	32	372	2	1	803273
3	4	1	1	-1	34	366	2	1	805080
4	4	0	0	1	53	648	2	1	807011
3	1	0	0	1	51	622	2	1	808711
3	1	0	0	1	51	795	2	1	810493
2	3	1	1	1	52	625	1	1	812030
4	3	1	1	-1	34	636	2	1	814016
1	1	0	0	-1	33	619	1	1	815922
4	1	0	0	1	51	562	2	1	817822
1	3	1	1	1	52	400	2	0	819676
1	3	1	1	1	54	670	1	1	821741
4	4	1	1	-1	34	510	2	1	823661
3	4	0	0	1	53	943	2	1	825813
1	3	1	1	1	52	495	1	1	827674
3	3	1	1	-1	34	491	2	1	829261
3	4	1	1	-1	34	610	2	1	831331
1	4	0	0	-1	33	471	1	1	832987
2	4	1	1	1	52	499	1	1	834836
1	4	0	0	-1	33	500	1	1	836507
2	1	0	0	-1	31	731	1	1	838672
2	1	0	0	-1	31	438	1	1	840469
3	1	0	0	1	51	345	2	1	841867
1	1	0	0	-1	31	476	1	1	843647
3	2	0	0	1	51	493	2	1	845213
3	2	1	1	-1	32	390	2	1	846870
2	1	0	0	-1	33	559	1	1	848461
3	1	0	0	1	51	588	2	1	850322
1	1	0	0	-1	31	347	1	1	851719
4	1	0	0	1	51	583	2	1	853487
4	4	1	1	-1	32	394	2	1	855078
1	4	0	0	-1	33	515	1	1	856457
1	2	0	0	-1	31	399	1	1	858222
3	2	1	1	-1	32	457	2	1	859983
4	3	1	1	-1	34	300	2	1	861316
4	3	1	1	-1	34	393	1	0	862911
3	2	0	0	1	53	541	2	1	864781
1	2	1	1	1	52	433	1	1	866259
2	2	0	0	-1	33	561	2	0	867894
2	2	1	1	1	52	619	1	1	869784
1	1	0	0	-1	33	539	1	1	871484
3	1	0	0	1	51	452	2	1	873437
1	3	1	1	1	52	506	1	1	875323
4	3	1	1	-1	34	698	2	1	877031
3	3	1	1	-1	34	907	2	1	878895
2	3	1	1	1	54	543	1	1	885064
