# Supplementary material for: Frequency Band-Specific Electrical Brain Stimulation Modulates Cognitive Control Processes
Source: PLoS One. 2015 Sep 25;10(9):e0138984. doi: 10.1371/journal.pone.0138984 (PMC4583279; doi:10.1371/journal.pone.0138984)
Supplement: S2 File — This zip archive contains the necessary Matlab code, SPSS syntax, SPSS data and raw logfile data to perform the analyses described in the paper. EEG data and Matlab code to extract peak frequencies are available upon request (joramvandriel@gmail.com). (ZIP) [file pone.0138984.s002.zip › S2_File/rawdata/theta/pp09_simonC1_POST-STIM.txt]

2	4	1	1	1	52	550	1	1	3654
4	4	0	0	1	53	564	2	1	5653
3	3	1	1	-1	32	428	2	1	7268
2	3	1	1	1	54	393	1	1	9025
2	1	0	0	-1	33	349	2	0	10634
4	1	0	0	1	51	307	2	1	12182
3	4	1	1	-1	32	317	2	1	13739
1	4	0	0	-1	33	343	1	1	15145
4	4	1	1	-1	32	415	2	1	16748
3	4	0	0	1	53	472	1	0	18526
3	1	0	0	1	51	448	2	1	20176
4	1	0	0	1	51	473	2	1	22109
3	3	1	1	-1	32	531	2	1	23497
3	3	1	1	-1	34	463	2	1	25057
1	4	1	1	1	54	554	1	1	26614
2	4	0	0	-1	33	609	1	1	28472
2	1	0	0	-1	31	756	1	1	30345
3	1	0	0	1	51	354	2	1	32170
1	4	1	1	1	52	426	1	1	34086
1	4	0	0	-1	33	391	1	1	35881
4	2	0	0	1	51	338	2	1	37142
2	2	1	1	1	52	461	1	1	38486
3	2	0	0	1	53	562	1	0	40247
1	2	1	1	1	52	467	1	1	41692
2	2	0	0	-1	33	625	2	0	43391
3	2	1	1	-1	32	580	2	1	45246
1	1	0	0	-1	33	487	1	1	46813
3	1	0	0	1	51	915	2	1	48606
3	1	0	0	1	51	474	2	1	50252
4	1	0	0	1	51	527	2	1	51878
4	1	0	0	1	51	455	2	1	53532
1	1	0	0	-1	31	346	1	1	54726
4	3	1	1	-1	32	898	2	1	57063
3	3	1	1	-1	34	524	2	1	58463
4	1	0	0	1	53	469	2	1	60444
3	1	0	0	1	51	585	2	1	62513
4	1	0	0	1	51	442	2	1	63984
3	1	0	0	1	51	371	2	1	65222
1	4	1	1	1	52	410	1	1	66538
3	4	0	0	1	53	542	2	1	68556
4	1	0	0	1	51	385	2	1	69888
4	1	0	0	1	51	406	2	1	71569
2	4	1	1	1	52	409	2	0	72978
4	4	0	0	1	53	512	1	0	74974
3	1	0	0	1	51	639	2	1	76584
4	1	0	0	1	51	447	2	1	77969
3	4	1	1	-1	32	528	2	1	79557
3	4	0	0	1	53	578	2	1	81130
2	1	0	0	-1	31	484	1	1	83064
1	1	0	0	-1	31	342	1	1	88421
1	3	1	1	1	52	834	1	1	90227
3	3	1	1	-1	34	479	2	1	91695
1	1	0	0	-1	33	554	1	1	93654
2	1	0	0	-1	31	729	1	1	95503
1	1	0	0	-1	31	468	1	1	97436
3	1	0	0	1	51	541	2	1	98866
3	1	0	0	1	51	376	2	1	100157
1	1	0	0	-1	31	443	1	1	101900
2	2	0	0	-1	31	383	1	1	103302
1	2	1	1	1	52	571	1	1	105380
2	2	0	0	-1	33	497	2	0	106864
4	2	1	1	-1	32	352	2	1	108496
4	1	0	0	1	53	428	2	1	110033
1	1	0	0	-1	31	528	1	1	111672
2	1	0	0	-1	31	349	1	1	112963
1	1	0	0	-1	31	522	1	1	114343
3	4	1	1	-1	32	675	2	1	116432
2	4	0	0	-1	33	520	1	1	118129
3	1	0	0	1	51	469	2	1	119609
3	1	0	0	1	51	442	2	1	120856
2	2	0	0	-1	31	576	1	1	122927
4	2	1	1	-1	32	486	2	1	124834
3	1	0	0	1	53	477	2	1	126785
4	1	0	0	1	51	493	2	1	128631
3	2	0	0	1	51	389	2	1	130228
2	2	1	1	1	52	523	1	1	132196
4	4	1	1	-1	34	449	1	0	133709
3	4	0	0	1	53	459	2	1	135403
2	3	1	1	1	52	0	0	0	138965
1	3	1	1	1	54	528	1	1	140614
4	1	0	0	1	53	622	2	1	142726
3	1	0	0	1	51	328	2	1	144518
4	2	0	0	1	51	415	2	1	146375
2	2	1	1	1	52	483	1	1	147676
1	1	0	0	-1	33	382	1	1	149199
3	1	0	0	1	51	553	2	1	151038
2	1	0	0	-1	31	566	1	1	152898
2	1	0	0	-1	31	771	1	1	154599
1	4	1	1	1	52	744	1	1	156815
4	4	0	0	1	53	309	2	1	157959
3	4	1	1	-1	32	357	2	1	159218
3	4	0	0	1	53	339	2	1	160947
1	2	0	0	-1	31	308	1	1	162302
1	2	1	1	1	52	527	1	1	163906
4	3	1	1	-1	34	668	2	1	165546
1	3	1	1	1	54	730	1	1	167647
2	2	0	0	-1	33	382	1	1	169417
3	2	1	1	-1	32	598	2	1	171513
2	4	1	1	1	54	395	1	1	172782
3	4	0	0	1	53	807	2	1	178088
2	4	1	1	1	52	540	1	1	180073
4	4	0	0	1	53	472	2	1	181914
2	2	0	0	-1	31	527	1	1	183894
3	2	1	1	-1	32	361	2	1	185700
3	1	0	0	1	53	445	2	1	187543
2	1	0	0	-1	31	503	1	1	189116
3	2	0	0	1	51	377	2	1	190787
2	2	1	1	1	52	466	1	1	192497
4	2	0	0	1	53	776	2	1	194284
2	2	1	1	1	52	626	1	1	195848
2	1	0	0	-1	33	398	1	1	197540
4	1	0	0	1	51	331	2	1	198820
4	3	1	1	-1	32	366	2	1	200018
3	3	1	1	-1	34	458	2	1	201588
4	3	1	1	-1	34	523	2	1	203388
2	3	1	1	1	54	453	1	1	205027
4	2	0	0	1	53	510	2	1	206636
1	2	1	1	1	52	439	1	1	207932
2	3	1	1	1	54	490	2	0	209432
2	3	1	1	1	54	469	1	1	211022
4	3	1	1	-1	34	585	2	1	212486
2	3	1	1	1	54	514	1	1	214397
1	1	0	0	-1	33	505	1	1	216154
3	1	0	0	1	51	451	2	1	217509
4	4	1	1	-1	32	540	1	0	218964
3	4	0	0	1	53	516	2	1	220370
3	3	1	1	-1	32	485	2	1	221677
2	3	1	1	1	54	485	1	1	223448
2	2	0	0	-1	33	428	1	1	224725
4	2	1	1	-1	32	461	1	0	226550
4	4	1	1	-1	34	412	2	1	228130
1	4	0	0	-1	33	441	1	1	229883
3	2	0	0	1	51	418	2	1	231806
4	2	1	1	-1	32	477	2	1	233100
4	1	0	0	1	53	436	2	1	234641
1	1	0	0	-1	31	479	1	1	236477
1	2	0	0	-1	31	635	1	1	238449
3	2	1	1	-1	32	770	2	1	240331
4	2	0	0	1	53	682	2	1	242428
4	2	1	1	-1	32	483	2	1	244283
3	2	0	0	1	53	412	2	1	246076
4	2	1	1	-1	32	418	2	1	247333
3	3	1	1	-1	34	524	2	1	249176
3	3	1	1	-1	34	380	2	1	250598
2	2	0	0	-1	33	531	1	1	252021
3	2	1	1	-1	32	750	2	1	253658
4	3	1	1	-1	34	542	2	1	255524
2	3	1	1	1	54	448	2	0	257137
3	3	1	1	-1	34	479	2	1	258962
4	3	1	1	-1	34	653	2	1	263696
4	4	1	1	-1	34	573	2	1	265589
1	4	0	0	-1	33	570	1	1	267514
3	3	1	1	-1	32	525	2	1	269085
3	3	1	1	-1	34	631	2	1	271154
2	3	1	1	1	54	416	2	0	272496
3	3	1	1	-1	34	671	2	1	274142
4	2	0	0	1	53	537	2	1	276003
1	2	1	1	1	52	413	1	1	277286
4	4	1	1	-1	34	637	2	1	278893
2	4	0	0	-1	33	424	1	1	280533
4	3	1	1	-1	32	453	2	1	282225
2	3	1	1	1	54	387	1	1	284088
2	1	0	0	-1	33	435	1	1	285985
3	1	0	0	1	51	417	2	1	287793
4	3	1	1	-1	32	523	2	1	289521
1	3	1	1	1	54	339	1	1	291074
4	4	1	1	-1	34	483	2	1	292579
2	4	0	0	-1	33	423	1	1	293911
1	1	0	0	-1	31	492	1	1	295318
3	1	0	0	1	51	426	2	1	297106
2	2	0	0	-1	31	442	1	1	298829
2	2	1	1	1	52	449	1	1	300392
3	1	0	0	1	53	374	2	1	302120
4	1	0	0	1	51	695	2	1	304295
4	2	0	0	1	51	384	2	1	305842
3	2	1	1	-1	32	730	2	1	307394
2	4	1	1	1	54	534	1	1	308892
3	4	0	0	1	53	479	2	1	310343
2	2	0	0	-1	31	794	1	1	312362
4	2	1	1	-1	32	759	2	1	314353
4	3	1	1	-1	34	337	2	1	316115
2	3	1	1	1	54	399	2	0	317325
4	3	1	1	-1	34	535	2	1	318930
4	3	1	1	-1	34	398	2	1	320264
3	4	1	1	-1	34	607	2	1	322119
3	4	0	0	1	53	444	2	1	323668
2	3	1	1	1	52	397	1	1	324991
2	3	1	1	1	54	342	2	0	326804
4	3	1	1	-1	34	443	2	1	328451
4	3	1	1	-1	34	405	2	1	330363
1	3	1	1	1	54	492	1	1	332018
3	3	1	1	-1	34	450	2	1	333488
4	2	0	0	1	53	463	2	1	334967
3	2	1	1	-1	32	420	2	1	336262
4	1	0	0	1	53	486	2	1	337800
3	1	0	0	1	51	333	2	1	339534
3	2	0	0	1	51	353	2	1	340954
2	2	1	1	1	52	417	1	1	342699
2	3	1	1	1	54	344	1	1	344113
3	3	1	1	-1	34	395	2	1	349202
1	3	1	1	1	54	744	1	1	350993
3	3	1	1	-1	34	349	2	1	352295
4	2	0	0	1	53	436	2	1	353924
2	2	1	1	1	52	484	1	1	355234
3	3	1	1	-1	34	495	2	1	356809
4	3	1	1	-1	34	497	2	1	358340
1	4	1	1	1	54	406	1	1	360054
2	4	0	0	-1	33	323	1	1	361842
1	3	1	1	1	52	316	1	1	362989
2	3	1	1	1	54	391	1	1	364470
2	2	0	0	-1	33	410	1	1	366234
1	2	1	1	1	52	324	2	0	367892
2	3	1	1	1	54	628	1	1	370026
2	3	1	1	1	54	329	1	1	371826
1	2	0	0	-1	33	380	1	1	373434
4	2	1	1	-1	32	427	1	0	375103
2	4	1	1	1	54	832	1	1	376804
2	4	0	0	-1	33	667	1	1	378822
1	2	0	0	-1	31	481	1	1	380183
2	2	1	1	1	52	501	1	1	382082
4	2	0	0	1	53	347	2	1	383516
3	2	1	1	-1	32	468	2	1	385051
3	4	1	1	-1	34	426	2	1	386463
2	4	0	0	-1	33	441	1	1	387889
1	1	0	0	-1	31	498	1	1	389671
2	1	0	0	-1	31	695	1	1	391763
4	3	1	1	-1	32	450	2	1	393366
4	3	1	1	-1	34	459	2	1	395250
2	2	0	0	-1	33	477	1	1	397013
4	2	1	1	-1	32	483	2	1	398398
4	4	1	1	-1	34	405	2	1	400254
1	4	0	0	-1	33	316	1	1	401424
3	1	0	0	1	51	358	2	1	403189
4	1	0	0	1	51	364	2	1	404812
3	4	1	1	-1	32	440	2	1	406397
2	4	0	0	-1	33	568	1	1	408420
3	4	1	1	-1	32	594	2	1	410301
2	4	0	0	-1	33	837	1	1	412485
4	1	0	0	1	51	733	2	1	414404
4	1	0	0	1	51	409	2	1	416225
1	2	0	0	-1	31	360	1	1	417497
3	2	1	1	-1	32	539	2	1	418920
2	4	1	1	1	54	566	1	1	420987
1	4	0	0	-1	33	594	1	1	422673
1	4	1	1	1	52	486	1	1	424063
4	4	0	0	1	53	624	2	1	425833
2	3	1	1	1	52	526	1	1	427441
1	3	1	1	1	54	455	1	1	428942
1	3	1	1	1	54	474	1	1	430538
4	3	1	1	-1	34	381	2	1	436211
2	1	0	0	-1	33	405	1	1	437443
2	1	0	0	-1	31	364	1	1	438724
4	3	1	1	-1	32	393	2	1	440239
1	3	1	1	1	54	458	1	1	441999
4	2	0	0	1	53	375	2	1	443506
1	2	1	1	1	52	625	1	1	445153
2	2	0	0	-1	33	305	1	1	446521
2	2	1	1	1	52	458	1	1	448401
4	4	1	1	-1	34	303	2	1	449871
1	4	0	0	-1	33	304	1	1	451589
1	3	1	1	1	52	343	2	0	453415
2	3	1	1	1	54	568	1	1	455209
4	1	0	0	1	53	547	2	1	457124
3	1	0	0	1	51	684	2	1	458817
3	2	0	0	1	51	644	2	1	460798
1	2	1	1	1	52	361	1	1	462120
2	3	1	1	1	54	584	1	1	464101
3	3	1	1	-1	34	453	2	1	465454
1	3	1	1	1	54	366	1	1	466688
1	3	1	1	1	54	409	1	1	468527
2	2	0	0	-1	33	358	1	1	469809
3	2	1	1	-1	32	348	2	1	471009
1	3	1	1	1	54	530	1	1	472970
1	3	1	1	1	54	463	1	1	474677
4	1	0	0	1	53	352	2	1	476386
4	1	0	0	1	51	572	2	1	478248
1	4	1	1	1	52	485	1	1	479672
2	4	0	0	-1	33	358	1	1	481472
3	2	0	0	1	51	340	2	1	483110
3	2	1	1	-1	32	317	2	1	484617
4	1	0	0	1	53	307	1	0	486142
1	1	0	0	-1	31	272	1	1	487667
3	4	1	1	-1	32	460	2	1	489574
2	4	0	0	-1	33	508	1	1	490929
3	1	0	0	1	51	404	2	1	492394
1	1	0	0	-1	31	537	1	1	494334
4	3	1	1	-1	32	449	2	1	496101
4	3	1	1	-1	34	498	2	1	498019
2	4	1	1	1	54	548	1	1	499610
1	4	0	0	-1	33	343	1	1	500981
2	1	0	0	-1	31	541	1	1	502631
4	1	0	0	1	51	308	2	1	504239
3	1	0	0	1	51	468	2	1	506114
1	1	0	0	-1	31	270	1	1	507323
1	1	0	0	-1	31	353	1	1	508735
4	1	0	0	1	51	358	2	1	510004
2	2	0	0	-1	31	475	1	1	511936
3	2	1	1	-1	32	456	2	1	513887
4	4	1	1	-1	34	455	2	1	515484
2	4	0	0	-1	33	593	1	1	523051
1	1	0	0	-1	31	439	1	1	524825
1	1	0	0	-1	31	388	1	1	526049
4	4	1	1	-1	32	519	2	1	528027
4	4	0	0	1	53	326	2	1	529551
1	4	1	1	1	52	415	1	1	531399
2	4	0	0	-1	33	381	2	0	533264
2	1	0	0	-1	31	425	1	1	534735
3	1	0	0	1	51	488	2	1	536703
4	2	0	0	1	51	367	2	1	538465
3	2	1	1	-1	32	387	1	0	539895
3	2	0	0	1	53	467	2	1	541440
4	2	1	1	-1	32	534	2	1	542965
3	1	0	0	1	53	382	2	1	544240
2	1	0	0	-1	31	483	1	1	545799
2	4	1	1	1	52	582	2	0	547525
3	4	0	0	1	53	431	2	1	548778
2	2	0	0	-1	31	475	1	1	550570
4	2	1	1	-1	32	588	2	1	552599
1	4	1	1	1	54	429	1	1	554314
4	4	0	0	1	53	422	2	1	555757
3	4	1	1	-1	32	613	2	1	557479
3	4	0	0	1	53	430	2	1	559273
1	4	1	1	1	52	336	1	1	560884
4	4	0	0	1	53	478	2	1	562826
3	3	1	1	-1	32	410	2	1	564553
1	3	1	1	1	54	391	1	1	566010
4	2	0	0	1	53	413	2	1	567841
2	2	1	1	1	52	420	2	0	569275
3	3	1	1	-1	34	573	2	1	570902
3	3	1	1	-1	34	381	2	1	572704
4	1	0	0	1	53	439	2	1	574602
4	1	0	0	1	51	391	2	1	575952
3	2	0	0	1	51	392	2	1	577816
3	2	1	1	-1	32	422	2	1	579365
2	4	1	1	1	54	368	1	1	580987
1	4	0	0	-1	33	289	1	1	582529
2	2	0	0	-1	31	364	1	1	583898
2	2	1	1	1	52	373	1	1	585453
3	2	0	0	1	53	681	2	1	587528
1	2	1	1	1	52	805	1	1	589809
1	2	0	0	-1	33	347	1	1	591437
4	2	1	1	-1	32	512	2	1	593340
3	3	1	1	-1	34	435	2	1	595067
4	3	1	1	-1	34	479	2	1	596450
3	4	1	1	-1	34	386	2	1	597721
2	4	0	0	-1	33	363	2	0	599255
3	2	0	0	1	51	489	2	1	600841
1	2	1	1	1	52	594	1	1	602555
1	2	0	0	-1	33	419	1	1	604439
3	2	1	1	-1	32	436	2	1	608451
4	3	1	1	-1	34	785	2	1	610252
3	3	1	1	-1	34	419	2	1	611554
3	3	1	1	-1	34	422	2	1	613169
4	3	1	1	-1	34	548	2	1	615056
1	2	0	0	-1	33	368	1	1	616303
2	2	1	1	1	52	298	1	1	617733
2	1	0	0	-1	33	557	1	1	619231
3	1	0	0	1	51	657	2	1	620746
1	1	0	0	-1	31	617	1	1	622630
2	1	0	0	-1	31	490	2	0	623982
1	2	0	0	-1	31	627	1	1	625787
2	2	1	1	1	52	567	1	1	627347
3	2	0	0	1	53	429	2	1	629245
3	2	1	1	-1	32	623	2	1	631016
2	1	0	0	-1	33	732	1	1	632825
1	1	0	0	-1	31	309	1	1	634449
4	3	1	1	-1	32	361	1	0	636067
4	3	1	1	-1	34	505	2	1	637843
2	1	0	0	-1	33	376	1	1	639536
4	1	0	0	1	51	308	2	1	641276
1	3	1	1	1	52	620	1	1	642980
3	3	1	1	-1	34	464	2	1	644333
3	2	0	0	1	53	489	1	0	645725
1	2	1	1	1	52	468	1	1	647197
1	4	1	1	1	54	477	1	1	648765
4	4	0	0	1	53	508	2	1	650251
2	1	0	0	-1	31	480	1	1	651777
1	1	0	0	-1	31	399	1	1	653571
3	1	0	0	1	51	302	2	1	654787
1	1	0	0	-1	31	445	1	1	656139
4	1	0	0	1	51	329	2	1	657964
2	1	0	0	-1	31	583	1	1	659599
4	3	1	1	-1	32	674	2	1	661507
3	3	1	1	-1	34	461	2	1	662840
1	3	1	1	1	54	374	1	1	664368
3	3	1	1	-1	34	403	2	1	665604
1	1	0	0	-1	33	460	2	0	667455
4	1	0	0	1	51	444	2	1	668837
4	2	0	0	1	51	395	2	1	670488
3	2	1	1	-1	32	497	2	1	672231
2	4	1	1	1	54	361	1	1	673680
4	4	0	0	1	53	392	1	0	675314
1	4	1	1	1	52	277	1	1	676685
2	4	0	0	-1	33	751	1	1	678564
1	3	1	1	1	52	564	1	1	680367
1	3	1	1	1	54	484	1	1	682251
4	3	1	1	-1	34	306	2	1	683532
4	3	1	1	-1	34	318	2	1	684809
3	4	1	1	-1	34	374	2	1	686134
3	4	0	0	1	53	417	2	1	691845
4	4	1	1	-1	32	654	2	1	693863
3	4	0	0	1	53	398	2	1	695368
2	3	1	1	1	52	536	1	1	697103
2	3	1	1	1	54	463	1	1	698786
3	3	1	1	-1	34	414	2	1	700514
3	3	1	1	-1	34	746	1	0	702569
2	3	1	1	1	54	720	1	1	704439
4	3	1	1	-1	34	503	2	1	706412
1	1	0	0	-1	33	436	1	1	707887
1	1	0	0	-1	31	380	1	1	709268
4	3	1	1	-1	32	410	2	1	711120
3	3	1	1	-1	34	412	2	1	712771
4	3	1	1	-1	34	593	2	1	714199
4	3	1	1	-1	34	461	2	1	715889
1	3	1	1	1	54	316	1	1	717112
4	3	1	1	-1	34	314	2	1	718765
3	1	0	0	1	53	653	2	1	720832
4	1	0	0	1	51	387	2	1	722498
1	3	1	1	1	52	376	2	0	724279
2	3	1	1	1	54	411	1	1	725725
3	4	1	1	-1	34	550	2	1	727373
3	4	0	0	1	53	414	2	1	729036
2	4	1	1	1	52	615	1	1	730543
1	4	0	0	-1	33	383	1	1	731841
3	2	0	0	1	51	381	2	1	733279
1	2	1	1	1	52	436	1	1	734704
1	3	1	1	1	54	370	1	1	736095
4	3	1	1	-1	34	591	2	1	737733
3	4	1	1	-1	34	451	2	1	739011
1	4	0	0	-1	33	424	1	1	740475
2	2	0	0	-1	31	390	1	1	741723
3	2	1	1	-1	32	545	2	1	743267
3	1	0	0	1	53	454	2	1	744845
1	1	0	0	-1	31	386	1	1	746587
1	2	0	0	-1	31	347	1	1	747938
2	2	1	1	1	52	345	1	1	749712
4	4	1	1	-1	34	461	2	1	751577
1	4	0	0	-1	33	483	1	1	752974
4	4	1	1	-1	32	507	2	1	754687
1	4	0	0	-1	33	362	1	1	756229
4	4	1	1	-1	32	573	2	1	758283
2	4	0	0	-1	33	439	1	1	759894
1	3	1	1	1	52	494	1	1	761547
1	3	1	1	1	54	427	1	1	763126
2	2	0	0	-1	33	528	2	0	764643
2	2	1	1	1	52	529	1	1	766403
3	1	0	0	1	53	322	2	1	768050
2	1	0	0	-1	31	513	1	1	769990
2	3	1	1	1	52	446	1	1	771876
3	3	1	1	-1	34	412	2	1	777519
2	1	0	0	-1	33	945	1	1	779568
1	1	0	0	-1	31	369	1	1	781111
2	4	1	1	1	52	463	1	1	782778
2	4	0	0	-1	33	401	1	1	784030
4	2	0	0	1	51	354	2	1	785243
4	2	1	1	-1	32	405	2	1	786535
3	2	0	0	1	53	306	2	1	788026
3	2	1	1	-1	32	619	2	1	790134
2	4	1	1	1	54	390	1	1	791588
3	4	0	0	1	53	318	1	0	792826
2	3	1	1	1	52	641	1	1	794453
2	3	1	1	1	54	495	1	1	796318
3	2	0	0	1	53	464	2	1	797602
1	2	1	1	1	52	688	1	1	799256
2	4	1	1	1	54	494	2	0	801051
1	4	0	0	-1	33	489	1	1	802761
2	1	0	0	-1	31	630	1	1	804288
4	1	0	0	1	51	334	2	1	805900
1	3	1	1	1	52	454	1	1	807614
2	3	1	1	1	54	348	1	1	809198
2	3	1	1	1	54	401	1	1	810591
1	3	1	1	1	54	505	1	1	812047
4	4	1	1	-1	34	332	2	1	813387
2	4	0	0	-1	33	487	1	1	815061
1	4	1	1	1	52	839	1	1	817141
3	4	0	0	1	53	369	2	1	818585
2	2	0	0	-1	31	503	1	1	820541
1	2	1	1	1	52	426	1	1	822053
1	3	1	1	1	54	368	1	1	823532
3	3	1	1	-1	34	438	1	0	825034
4	2	0	0	1	53	501	2	1	826486
4	2	1	1	-1	32	324	2	1	828130
1	1	0	0	-1	33	644	1	1	830225
4	1	0	0	1	51	613	2	1	832230
2	1	0	0	-1	31	586	1	1	833943
4	1	0	0	1	51	490	2	1	835631
3	1	0	0	1	51	320	2	1	836928
1	1	0	0	-1	31	335	1	1	838187
4	1	0	0	1	51	385	2	1	839466
1	1	0	0	-1	31	281	1	1	840878
4	4	1	1	-1	32	423	2	1	842321
4	4	0	0	1	53	397	2	1	843773
3	4	1	1	-1	32	719	1	0	845856
3	4	0	0	1	53	442	2	1	847219
1	4	1	1	1	52	706	1	1	848763
4	4	0	0	1	53	385	2	1	850003
2	4	1	1	1	52	482	2	0	851702
1	4	0	0	-1	33	480	1	1	853312
2	3	1	1	1	52	361	1	1	854697
2	3	1	1	1	54	534	1	1	860006
