# Supplementary material for: Frequency Band-Specific Electrical Brain Stimulation Modulates Cognitive Control Processes
Source: PLoS One. 2015 Sep 25;10(9):e0138984. doi: 10.1371/journal.pone.0138984 (PMC4583279; doi:10.1371/journal.pone.0138984)
Supplement: S2 File — This zip archive contains the necessary Matlab code, SPSS syntax, SPSS data and raw logfile data to perform the analyses described in the paper. EEG data and Matlab code to extract peak frequencies are available upon request (joramvandriel@gmail.com). (ZIP) [file pone.0138984.s002.zip › S2_File/rawdata/theta/pp10_simonA1_PRE-STIM_EEG.txt]

3	1	0	0	-1	31	359	1	0	2972
3	1	0	0	-1	31	327	2	1	4257
2	4	1	1	-1	32	442	1	1	5765
4	4	0	0	-1	33	378	2	1	7392
2	2	0	0	1	51	356	2	0	9187
2	2	1	1	-1	32	392	1	1	10588
3	1	0	0	-1	33	376	2	1	12194
3	1	0	0	-1	31	335	2	1	13704
2	3	1	1	-1	32	389	1	1	15206
3	3	1	1	1	54	337	2	1	16604
3	2	0	0	-1	33	447	1	0	18182
2	2	1	1	-1	32	418	1	1	19964
1	4	1	1	-1	34	363	1	1	21752
1	4	0	0	1	53	346	1	1	22968
3	4	1	1	1	52	509	1	0	24582
1	4	0	0	1	53	620	1	1	26550
1	3	1	1	-1	32	308	2	0	27927
4	3	1	1	1	54	474	2	1	29655
4	2	0	0	-1	33	367	2	1	31368
2	2	1	1	-1	32	406	1	1	32648
4	2	0	0	-1	33	483	2	1	34595
3	2	1	1	1	52	453	2	1	36144
1	2	0	0	1	53	379	1	1	37916
2	2	1	1	-1	32	406	2	0	39511
2	4	1	1	-1	34	475	1	1	41311
4	4	0	0	-1	33	416	2	1	42937
4	4	1	1	1	52	377	2	1	44612
3	4	0	0	-1	33	393	2	1	46254
4	1	0	0	-1	31	267	2	1	47363
3	1	0	0	-1	31	351	2	1	48648
1	4	1	1	-1	32	292	2	0	50087
2	4	0	0	1	53	509	1	1	51967
2	3	1	1	-1	32	340	1	1	53525
3	3	1	1	1	54	419	1	0	55418
2	1	0	0	1	53	397	1	1	57272
1	1	0	0	1	51	445	1	1	58975
3	3	1	1	1	52	423	1	0	60254
1	3	1	1	-1	34	466	1	1	61953
3	1	0	0	-1	33	413	2	1	63449
3	1	0	0	-1	31	295	2	1	64766
4	3	1	1	1	52	313	1	0	66113
2	3	1	1	-1	34	379	2	0	67618
2	1	0	0	1	53	435	1	1	69310
3	1	0	0	-1	31	401	2	1	70815
2	4	1	1	-1	32	492	1	1	72334
4	4	0	0	-1	33	439	2	1	74170
2	4	1	1	-1	32	393	1	1	75566
2	4	0	0	1	53	374	1	1	76817
1	1	0	0	1	51	344	1	1	77979
4	1	0	0	-1	31	250	2	1	84519
2	1	0	0	1	51	422	1	1	86050
4	1	0	0	-1	31	596	2	1	88106
3	3	1	1	1	52	475	1	0	89850
3	3	1	1	1	54	403	2	1	91539
2	3	1	1	-1	34	477	1	1	93381
1	3	1	1	-1	34	420	1	1	95147
3	4	1	1	1	54	605	2	1	96749
4	4	0	0	-1	33	439	2	1	98047
3	4	1	1	1	52	492	1	0	100041
2	4	0	0	1	53	368	1	1	101851
1	1	0	0	1	51	419	1	1	103559
3	1	0	0	-1	31	499	1	0	105501
4	2	0	0	-1	31	301	2	1	107215
3	2	1	1	1	52	425	2	1	108541
2	2	0	0	1	53	535	1	1	110494
4	2	1	1	1	52	435	2	1	112279
1	3	1	1	-1	34	394	1	1	113915
3	3	1	1	1	54	484	2	1	115502
4	2	0	0	-1	33	481	2	1	117098
3	2	1	1	1	52	511	2	1	119082
3	1	0	0	-1	33	366	2	1	120433
2	1	0	0	1	51	343	1	1	121594
2	2	0	0	1	51	355	1	1	123250
3	2	1	1	1	52	444	2	1	124667
1	4	1	1	-1	34	411	1	1	126502
3	4	0	0	-1	33	418	1	0	128434
3	1	0	0	-1	31	664	1	0	130133
2	1	0	0	1	51	582	1	1	131568
3	4	1	1	1	52	544	2	1	133386
4	4	0	0	-1	33	431	2	1	134905
1	3	1	1	-1	32	342	1	1	136067
3	3	1	1	1	54	525	2	1	137903
1	2	0	0	1	53	505	1	1	139340
4	2	1	1	1	52	446	2	1	141084
1	2	0	0	1	53	440	1	1	142690
1	2	1	1	-1	32	416	1	1	144400
4	4	1	1	1	54	392	2	1	146106
1	4	0	0	1	53	460	1	1	147673
4	2	0	0	-1	31	531	2	1	149398
4	2	1	1	1	52	462	2	1	150967
1	1	0	0	1	53	450	1	1	152717
1	1	0	0	1	51	455	1	1	154479
4	4	1	1	1	52	433	2	1	156234
1	4	0	0	1	53	749	1	1	158347
1	3	1	1	-1	32	436	1	1	159948
2	3	1	1	-1	34	705	1	1	161930
4	1	0	0	-1	33	414	2	1	163732
2	1	0	0	1	51	527	1	1	165408
1	3	1	1	-1	32	454	1	1	166688
2	3	1	1	-1	34	421	1	1	173771
1	3	1	1	-1	34	330	1	1	175021
2	3	1	1	-1	34	361	2	0	176301
3	4	1	1	1	54	327	2	1	177551
1	4	0	0	1	53	443	1	1	178808
3	3	1	1	1	52	589	2	1	180356
3	3	1	1	1	54	413	2	1	181852
1	3	1	1	-1	34	402	1	1	183279
1	3	1	1	-1	34	427	1	1	185034
3	1	0	0	-1	33	523	2	1	186523
3	1	0	0	-1	31	492	1	0	187867
4	2	0	0	-1	31	465	2	1	189509
3	2	1	1	1	52	447	2	1	191429
4	2	0	0	-1	33	308	1	0	192913
3	2	1	1	1	52	462	2	1	194541
3	3	1	1	1	54	346	2	1	196344
1	3	1	1	-1	34	333	1	1	197587
1	4	1	1	-1	34	441	1	1	199412
4	4	0	0	-1	33	428	2	1	200851
3	3	1	1	1	52	457	2	1	202442
4	3	1	1	1	54	339	2	1	203925
4	3	1	1	1	54	311	2	1	205068
3	3	1	1	1	54	411	2	1	206306
3	2	0	0	-1	33	391	2	1	207559
2	2	1	1	-1	32	430	1	1	208930
3	3	1	1	1	54	428	2	1	210554
1	3	1	1	-1	34	391	1	1	212271
4	4	1	1	1	54	407	2	1	213737
1	4	0	0	1	53	472	2	0	215632
3	4	1	1	1	52	483	2	1	217078
1	4	0	0	1	53	484	1	1	218507
2	3	1	1	-1	32	466	2	0	220018
1	3	1	1	-1	34	517	1	1	221769
1	4	1	1	-1	34	565	1	1	223403
4	4	0	0	-1	33	365	2	1	224820
1	4	1	1	-1	32	382	1	1	226541
3	4	0	0	-1	33	423	2	1	228103
2	2	0	0	1	51	418	2	0	229803
1	2	1	1	-1	32	411	1	1	231295
4	4	1	1	1	54	439	2	1	232755
3	4	0	0	-1	33	469	2	1	234309
3	2	0	0	-1	31	327	2	1	235939
4	2	1	1	1	52	472	2	1	237240
3	1	0	0	-1	33	393	2	1	238561
2	1	0	0	1	51	397	1	1	240109
2	1	0	0	1	51	302	1	1	241806
4	1	0	0	-1	31	385	2	1	243230
1	1	0	0	1	51	317	1	1	244503
4	1	0	0	-1	31	331	2	1	245918
1	4	1	1	-1	32	354	2	0	247633
2	4	0	0	1	53	357	2	0	254874
4	4	1	1	1	52	409	2	1	256321
2	4	0	0	1	53	444	2	0	257583
4	4	1	1	1	52	466	2	1	258962
2	4	0	0	1	53	321	1	1	260205
2	2	0	0	1	51	409	1	1	261837
3	2	1	1	1	52	557	2	1	263896
2	3	1	1	-1	34	431	1	1	265655
1	3	1	1	-1	34	414	1	1	267285
3	2	0	0	-1	33	429	2	1	269006
1	2	1	1	-1	32	321	2	0	270627
4	2	0	0	-1	33	537	2	1	272211
2	2	1	1	-1	32	407	1	1	273525
4	4	1	1	1	54	416	2	1	274913
3	4	0	0	-1	33	544	2	1	276665
2	1	0	0	1	51	279	1	1	277794
2	1	0	0	1	51	414	1	1	279637
1	3	1	1	-1	32	378	1	1	281190
1	3	1	1	-1	34	303	1	1	283002
4	3	1	1	1	54	245	2	1	284660
1	3	1	1	-1	34	446	1	1	286122
2	1	0	0	1	53	461	2	0	287418
2	1	0	0	1	51	380	1	1	289202
4	1	0	0	-1	31	511	1	0	290823
3	1	0	0	-1	31	531	2	1	292495
3	1	0	0	-1	31	314	2	1	293708
2	1	0	0	1	51	560	1	1	295370
3	1	0	0	-1	31	385	2	1	296844
3	1	0	0	-1	31	321	2	1	298233
1	4	1	1	-1	32	366	1	1	300009
4	4	0	0	-1	33	447	2	1	301733
3	2	0	0	-1	31	610	2	1	303843
2	2	1	1	-1	32	388	1	1	305712
1	2	0	0	1	53	266	1	1	307082
3	2	1	1	1	52	323	1	0	308233
1	4	1	1	-1	34	420	1	1	309728
4	4	0	0	-1	33	565	2	1	311660
3	3	1	1	1	52	529	2	1	313019
1	3	1	1	-1	34	466	1	1	314538
3	3	1	1	1	54	429	2	1	316354
2	3	1	1	-1	34	264	1	1	318007
2	1	0	0	1	53	328	1	1	319250
3	1	0	0	-1	31	493	2	1	321146
1	1	0	0	1	51	394	1	1	322475
2	1	0	0	1	51	443	2	0	324415
3	4	1	1	1	52	430	2	1	326212
2	4	0	0	1	53	414	1	1	327452
2	1	0	0	1	51	361	1	1	329087
3	1	0	0	-1	31	394	2	1	330902
2	3	1	1	-1	32	486	1	1	332839
4	3	1	1	1	54	487	2	1	338586
1	1	0	0	1	53	480	1	1	340243
4	1	0	0	-1	31	401	2	1	341751
2	1	0	0	1	51	424	1	1	343261
1	1	0	0	1	51	476	2	0	344810
1	4	1	1	-1	32	584	1	1	346663
2	4	0	0	1	53	581	2	0	348112
1	2	0	0	1	51	486	1	1	349525
4	2	1	1	1	52	427	2	1	351338
1	4	1	1	-1	34	379	1	1	352850
1	4	0	0	1	53	334	1	1	354680
3	3	1	1	1	52	390	1	0	356223
1	3	1	1	-1	34	473	1	1	358006
2	2	0	0	1	53	494	1	1	359683
2	2	1	1	-1	32	458	1	1	361414
1	1	0	0	1	53	428	1	1	363248
4	1	0	0	-1	31	312	2	1	364530
1	4	1	1	-1	32	486	1	1	366277
1	4	0	0	1	53	401	1	1	367651
2	3	1	1	-1	32	518	2	0	369125
1	3	1	1	-1	34	528	1	1	370697
4	4	1	1	1	54	402	2	1	372123
2	4	0	0	1	53	551	1	1	374119
4	1	0	0	-1	31	575	2	1	375807
3	1	0	0	-1	31	375	1	0	377425
2	1	0	0	1	51	373	1	1	378870
2	1	0	0	1	51	457	1	1	380536
4	3	1	1	1	52	356	1	0	381789
1	3	1	1	-1	34	800	1	1	383657
1	2	0	0	1	53	327	1	1	385266
3	2	1	1	1	52	401	2	1	386865
2	2	0	0	1	53	533	1	1	388427
3	2	1	1	1	52	370	1	0	390214
1	4	1	1	-1	34	0	0	0	394077
1	4	0	0	1	53	502	1	1	395888
4	4	1	1	1	52	444	2	1	397809
1	4	0	0	1	53	437	1	1	399332
2	1	0	0	1	51	429	2	0	401007
3	1	0	0	-1	31	958	2	1	403193
1	1	0	0	1	51	450	1	1	405096
1	1	0	0	1	51	410	1	1	406344
3	3	1	1	1	52	472	2	1	407958
2	3	1	1	-1	34	481	1	1	409666
3	2	0	0	-1	33	306	2	1	411153
3	2	1	1	1	52	415	2	1	412841
2	3	1	1	-1	34	410	1	1	414655
4	3	1	1	1	54	362	1	0	416195
3	1	0	0	-1	33	588	1	0	417810
3	1	0	0	-1	31	369	2	1	419575
1	2	0	0	1	51	565	1	1	421127
4	2	1	1	1	52	433	2	1	433071
1	3	1	1	-1	34	359	1	1	434577
1	3	1	1	-1	34	342	1	1	436316
4	4	1	1	1	54	380	2	1	438151
3	4	0	0	-1	33	391	1	0	439945
1	4	1	1	-1	32	590	1	1	441909
3	4	0	0	-1	33	478	2	1	443835
1	4	1	1	-1	32	314	2	0	445546
2	4	0	0	1	53	447	2	0	447437
4	3	1	1	1	52	379	2	1	449004
1	3	1	1	-1	34	403	1	1	450301
1	3	1	1	-1	34	392	1	1	451693
3	3	1	1	1	54	388	2	1	453368
1	1	0	0	1	53	488	1	1	455292
2	1	0	0	1	51	535	2	0	456969
4	3	1	1	1	52	494	2	1	458629
4	3	1	1	1	54	415	2	1	460527
3	4	1	1	1	54	387	1	0	462061
2	4	0	0	1	53	503	1	1	464056
4	2	0	0	-1	31	371	2	1	465929
1	2	1	1	-1	32	335	1	1	467547
2	2	0	0	1	53	582	1	1	469546
4	2	1	1	1	52	414	2	1	470926
4	1	0	0	-1	33	404	2	1	472388
2	1	0	0	1	51	527	1	1	473782
3	3	1	1	1	52	496	2	1	475624
4	3	1	1	1	54	468	2	1	477390
2	4	1	1	-1	34	495	1	1	478962
3	4	0	0	-1	33	471	2	1	480659
1	1	0	0	1	51	389	1	1	481922
4	1	0	0	-1	31	428	2	1	483680
4	3	1	1	1	52	405	2	1	485578
1	3	1	1	-1	34	400	1	1	486788
1	3	1	1	-1	34	577	1	1	488397
4	3	1	1	1	54	356	2	1	489819
3	2	0	0	-1	33	421	1	0	491305
2	2	1	1	-1	32	451	1	1	493135
2	4	1	1	-1	34	317	1	1	494314
4	4	0	0	-1	33	359	2	1	495822
2	3	1	1	-1	32	350	2	0	497529
4	3	1	1	1	54	331	2	1	498934
4	3	1	1	1	54	412	2	1	500335
1	3	1	1	-1	34	282	1	1	502102
1	2	0	0	1	53	297	1	1	503241
4	2	1	1	1	52	432	2	1	505143
4	4	1	1	1	54	344	2	1	506651
3	4	0	0	-1	33	483	1	0	508468
4	1	0	0	-1	31	546	2	1	510358
4	1	0	0	-1	31	351	2	1	512135
1	4	1	1	-1	32	427	1	1	513645
2	4	0	0	1	53	415	1	1	519283
4	2	0	0	-1	31	396	2	1	520853
2	2	1	1	-1	32	402	1	1	522216
3	3	1	1	1	54	377	1	0	523700
3	3	1	1	1	54	384	1	0	525393
2	3	1	1	-1	34	307	2	0	526695
2	3	1	1	-1	34	429	1	1	528283
4	2	0	0	-1	33	384	2	1	530097
2	2	1	1	-1	32	450	1	1	531659
1	4	1	1	-1	34	496	1	1	533115
2	4	0	0	1	53	601	1	1	534661
4	2	0	0	-1	31	439	2	1	535984
1	2	1	1	-1	32	443	1	1	537894
4	1	0	0	-1	33	519	2	1	539619
1	1	0	0	1	51	318	1	1	541298
2	1	0	0	1	51	726	1	1	543143
2	1	0	0	1	51	335	1	1	544587
3	2	0	0	-1	31	504	2	1	546188
4	2	1	1	1	52	505	2	1	548170
1	4	1	1	-1	34	350	1	1	549825
3	4	0	0	-1	33	358	1	0	551080
1	3	1	1	-1	32	437	1	1	552537
1	3	1	1	-1	34	335	1	1	554309
4	3	1	1	1	54	270	2	1	556071
3	3	1	1	1	54	338	2	1	557814
1	2	0	0	1	53	412	1	1	559487
3	2	1	1	1	52	380	2	1	561075
3	1	0	0	-1	33	379	1	0	562437
2	1	0	0	1	51	420	1	1	564031
2	1	0	0	1	51	740	1	1	565926
1	1	0	0	1	51	449	1	1	567813
2	1	0	0	1	51	426	1	1	569359
4	1	0	0	-1	31	389	2	1	571232
4	2	0	0	-1	31	327	2	1	572580
1	2	1	1	-1	32	422	1	1	574369
3	4	1	1	1	54	446	2	1	576071
3	4	0	0	-1	33	369	2	1	577390
1	4	1	1	-1	32	548	1	1	579429
4	4	0	0	-1	33	392	2	1	580746
4	2	0	0	-1	31	399	2	1	582407
1	2	1	1	-1	32	338	2	0	583654
4	4	1	1	1	54	396	2	1	585245
2	4	0	0	1	53	464	1	1	586711
1	3	1	1	-1	32	337	1	1	588019
3	3	1	1	1	54	431	2	1	589562
1	3	1	1	-1	34	506	1	1	591004
2	3	1	1	-1	34	413	1	1	592561
2	2	0	0	1	53	374	1	1	594434
1	2	1	1	-1	32	397	1	1	596207
2	1	0	0	1	53	373	1	1	597793
1	1	0	0	1	51	517	2	0	604774
1	3	1	1	-1	32	331	1	1	606168
3	3	1	1	1	54	528	1	0	607581
3	2	0	0	-1	33	313	2	1	609023
2	2	1	1	-1	32	693	1	1	610602
1	1	0	0	1	53	484	1	1	612163
2	1	0	0	1	51	426	1	1	613580
4	1	0	0	-1	31	362	2	1	615002
2	1	0	0	1	51	337	1	1	616214
2	3	1	1	-1	32	386	1	1	617998
3	3	1	1	1	54	408	2	1	619531
3	2	0	0	-1	33	317	2	1	621080
2	2	1	1	-1	32	425	1	1	622743
4	2	0	0	-1	33	319	2	1	624122
2	2	1	1	-1	32	534	1	1	625822
3	3	1	1	1	54	384	2	1	627174
4	3	1	1	1	54	459	2	1	628901
3	3	1	1	1	54	542	2	1	630375
2	3	1	1	-1	34	426	1	1	632101
1	1	0	0	1	53	396	1	1	633424
1	1	0	0	1	51	349	1	1	635087
3	2	0	0	-1	31	292	2	1	636561
4	2	1	1	1	52	386	2	1	638236
2	4	1	1	-1	34	386	1	1	639975
2	4	0	0	1	53	258	1	1	641556
4	4	1	1	1	52	286	1	0	643102
1	4	0	0	1	53	294	1	1	644584
3	2	0	0	-1	31	373	1	0	646408
2	2	1	1	-1	32	291	1	1	647653
3	3	1	1	1	54	446	2	1	649062
1	3	1	1	-1	34	371	1	1	650460
3	2	0	0	-1	33	353	1	0	652300
2	2	1	1	-1	32	421	1	1	654042
2	3	1	1	-1	34	431	1	1	655950
3	3	1	1	1	54	326	2	1	657543
2	4	1	1	-1	34	675	1	1	659589
3	4	0	0	-1	33	449	1	0	661316
3	3	1	1	1	52	471	2	1	662767
1	3	1	1	-1	34	579	1	1	664812
4	2	0	0	-1	33	396	1	0	666506
2	2	1	1	-1	32	460	2	0	667922
4	4	1	1	1	54	437	2	1	669407
2	4	0	0	1	53	397	1	1	671304
2	2	0	0	1	51	359	1	1	672637
4	2	1	1	1	52	473	2	1	674070
4	2	0	0	-1	33	338	2	1	675413
1	2	1	1	-1	32	378	1	1	676844
1	4	1	1	-1	34	278	1	1	678513
3	4	0	0	-1	33	328	1	0	680126
2	2	0	0	1	51	344	1	1	681949
2	2	1	1	-1	32	338	2	0	691545
1	2	0	0	1	53	328	1	1	693190
3	2	1	1	1	52	294	1	0	694878
2	2	0	0	1	53	333	1	1	696302
2	2	1	1	-1	32	704	1	1	698361
3	1	0	0	-1	33	473	2	1	700269
2	1	0	0	1	51	388	1	1	701746
3	1	0	0	-1	31	481	2	1	703500
1	1	0	0	1	51	336	1	1	704908
1	3	1	1	-1	32	423	1	1	706305
2	3	1	1	-1	34	445	2	0	707816
1	4	1	1	-1	34	472	1	1	709290
4	4	0	0	-1	33	412	2	1	710756
2	1	0	0	1	51	377	1	1	712615
1	1	0	0	1	51	313	1	1	714103
4	4	1	1	1	52	498	2	1	715582
1	4	0	0	1	53	348	1	1	717202
1	4	1	1	-1	32	370	1	1	718712
4	4	0	0	-1	33	362	2	1	720296
3	4	1	1	1	52	360	1	0	721863
4	4	0	0	-1	33	310	2	1	723635
1	4	1	1	-1	32	373	1	1	724872
4	4	0	0	-1	33	393	2	1	726740
1	2	0	0	1	51	372	1	1	728568
2	2	1	1	-1	32	401	1	1	730375
2	2	0	0	1	53	420	2	0	731995
1	2	1	1	-1	32	418	2	0	733777
3	4	1	1	1	54	471	2	1	735237
2	4	0	0	1	53	389	1	1	736674
4	3	1	1	1	52	436	2	1	738124
2	3	1	1	-1	34	436	1	1	739892
4	3	1	1	1	54	391	2	1	741361
4	3	1	1	1	54	357	2	1	742686
1	2	0	0	1	53	400	1	1	744296
4	2	1	1	1	52	363	1	0	746033
4	1	0	0	-1	33	380	2	1	747524
2	1	0	0	1	51	363	1	1	749089
3	2	0	0	-1	31	246	2	1	750789
2	2	1	1	-1	32	324	2	0	752539
1	2	0	0	1	53	530	1	1	754412
3	2	1	1	1	52	413	2	1	756196
2	3	1	1	-1	34	414	1	1	757654
4	3	1	1	1	54	429	2	1	759105
1	4	1	1	-1	34	345	1	1	760785
2	4	0	0	1	53	345	1	1	762417
2	2	0	0	1	51	295	1	1	764024
4	2	1	1	1	52	310	1	0	765593
4	1	0	0	-1	33	314	2	1	767274
1	1	0	0	1	51	418	2	0	768808
4	4	1	1	1	52	409	2	1	770519
4	4	0	0	-1	33	373	2	1	777866
3	2	0	0	-1	31	323	1	0	779639
1	2	1	1	-1	32	422	1	1	781341
4	2	0	0	-1	33	405	2	1	783092
4	2	1	1	1	52	363	2	1	784643
1	1	0	0	1	53	447	1	1	786326
2	1	0	0	1	51	572	2	0	787838
2	3	1	1	-1	32	355	1	1	789168
3	3	1	1	1	54	461	2	1	791114
4	1	0	0	-1	33	568	2	1	792564
1	1	0	0	1	51	373	1	1	793907
1	3	1	1	-1	32	335	2	0	795602
3	3	1	1	1	54	523	2	1	796948
4	1	0	0	-1	33	391	1	0	798435
1	1	0	0	1	51	317	1	1	799702
3	1	0	0	-1	31	396	2	1	801184
2	1	0	0	1	51	497	1	1	802597
2	2	0	0	1	51	302	1	1	804043
3	2	1	1	1	52	416	2	1	805743
3	3	1	1	1	54	328	2	1	807199
4	3	1	1	1	54	391	2	1	808689
2	1	0	0	1	53	354	1	1	809874
4	1	0	0	-1	31	417	1	0	811404
3	3	1	1	1	52	418	1	0	813146
4	3	1	1	1	54	424	2	1	814576
3	3	1	1	1	54	352	2	1	815804
3	3	1	1	1	54	308	2	1	817480
4	4	1	1	1	54	344	2	1	818981
3	4	0	0	-1	33	417	2	1	820807
1	1	0	0	1	51	373	1	1	822170
2	1	0	0	1	51	380	1	1	823892
2	4	1	1	-1	32	394	1	1	825375
3	4	0	0	-1	33	496	2	1	826727
4	2	0	0	-1	31	462	2	1	828026
1	2	1	1	-1	32	408	1	1	829474
4	2	0	0	-1	33	327	2	1	831288
2	2	1	1	-1	32	408	1	1	833056
1	1	0	0	1	53	407	2	0	834838
4	1	0	0	-1	31	348	2	1	836003
4	1	0	0	-1	31	381	2	1	837595
3	1	0	0	-1	31	632	2	1	839579
4	1	0	0	-1	31	282	2	1	840806
1	1	0	0	1	51	355	1	1	842446
2	1	0	0	1	51	311	1	1	844164
1	1	0	0	1	51	315	1	1	845692
1	3	1	1	-1	32	368	1	1	847534
4	3	1	1	1	54	481	2	1	849260
1	3	1	1	-1	34	415	1	1	851053
4	3	1	1	1	54	443	2	1	852672
4	1	0	0	-1	33	344	2	1	853911
2	1	0	0	1	51	453	1	1	861256
