# Supplementary material for: Frequency Band-Specific Electrical Brain Stimulation Modulates Cognitive Control Processes
Source: PLoS One. 2015 Sep 25;10(9):e0138984. doi: 10.1371/journal.pone.0138984 (PMC4583279; doi:10.1371/journal.pone.0138984)
Supplement: S2 File — This zip archive contains the necessary Matlab code, SPSS syntax, SPSS data and raw logfile data to perform the analyses described in the paper. EEG data and Matlab code to extract peak frequencies are available upon request (joramvandriel@gmail.com). (ZIP) [file pone.0138984.s002.zip › S2_File/rawdata/theta/pp10_simonB1_STIM.txt]

4	1	0	0	-1	31	395	2	1	5432
4	1	0	0	-1	31	362	2	1	6693
2	1	0	0	1	51	385	2	0	8458
3	1	0	0	-1	31	462	2	1	10278
1	3	1	1	-1	32	562	1	1	12183
1	3	1	1	-1	34	361	1	1	13876
3	3	1	1	1	54	391	1	0	15636
1	3	1	1	-1	34	374	1	1	17480
2	2	0	0	1	53	340	2	0	19151
4	2	1	1	1	52	376	2	1	20935
1	4	1	1	-1	34	348	1	1	22350
1	4	0	0	1	53	343	1	1	24048
4	1	0	0	-1	31	319	2	1	25318
2	1	0	0	1	51	485	1	1	27173
3	4	1	1	1	52	318	1	0	28504
3	4	0	0	-1	33	347	2	1	29766
2	1	0	0	1	51	314	1	1	31016
1	1	0	0	1	51	374	1	1	32508
4	4	1	1	1	52	324	1	0	33943
4	4	0	0	-1	33	380	1	0	35734
1	3	1	1	-1	32	441	1	1	37097
2	3	1	1	-1	34	529	1	1	38722
4	4	1	1	1	54	433	2	1	40621
4	4	0	0	-1	33	253	2	1	41850
3	2	0	0	-1	31	452	2	1	43413
3	2	1	1	1	52	358	2	1	44582
2	4	1	1	-1	34	388	1	1	46345
4	4	0	0	-1	33	404	2	1	48158
2	1	0	0	1	51	373	1	1	49975
1	1	0	0	1	51	392	1	1	51294
1	1	0	0	1	51	372	1	1	52943
3	1	0	0	-1	31	438	2	1	54338
2	2	0	0	1	51	440	1	1	56192
2	2	1	1	-1	32	401	1	1	57816
4	4	1	1	1	54	375	2	1	59026
3	4	0	0	-1	33	337	2	1	60739
4	2	0	0	-1	31	371	2	1	62620
4	2	1	1	1	52	399	2	1	64233
1	4	1	1	-1	34	454	2	0	65758
3	4	0	0	-1	33	522	2	1	67338
4	1	0	0	-1	31	387	2	1	69046
2	1	0	0	1	51	275	1	1	70818
3	2	0	0	-1	31	434	2	1	72438
3	2	1	1	1	52	323	2	1	74138
4	3	1	1	1	54	318	1	0	75735
4	3	1	1	1	54	300	2	1	77174
1	4	1	1	-1	34	281	1	1	78871
3	4	0	0	-1	33	381	2	1	80121
2	4	1	1	-1	32	625	1	1	82235
4	4	0	0	-1	33	391	1	0	87969
4	4	1	1	1	52	412	2	1	89598
2	4	0	0	1	53	458	1	1	90913
4	3	1	1	1	52	391	2	1	92396
1	3	1	1	-1	34	370	1	1	94209
4	3	1	1	1	54	522	2	1	96233
4	3	1	1	1	54	335	2	1	97929
3	1	0	0	-1	33	508	2	1	99695
4	1	0	0	-1	31	416	2	1	101126
1	3	1	1	-1	32	480	2	0	102782
1	3	1	1	-1	34	400	1	1	104585
4	1	0	0	-1	33	341	2	1	106108
3	1	0	0	-1	31	587	2	1	107717
4	3	1	1	1	52	401	2	1	109263
2	3	1	1	-1	34	432	1	1	110691
2	3	1	1	-1	34	344	1	1	112363
3	3	1	1	1	54	345	2	1	114074
1	1	0	0	1	53	383	1	1	115847
1	1	0	0	1	51	357	1	1	117307
4	1	0	0	-1	31	326	2	1	118982
3	1	0	0	-1	31	398	2	1	120824
3	1	0	0	-1	31	322	2	1	122132
4	1	0	0	-1	31	356	2	1	123777
1	4	1	1	-1	32	289	2	0	125399
2	4	0	0	1	53	301	1	1	127135
1	3	1	1	-1	32	416	1	1	128901
2	3	1	1	-1	34	344	1	1	130410
3	3	1	1	1	54	407	1	0	132194
4	3	1	1	1	54	469	2	1	133890
4	4	1	1	1	54	357	2	1	135399
2	4	0	0	1	53	563	1	1	136982
1	3	1	1	-1	32	322	1	1	138712
1	3	1	1	-1	34	311	1	1	140306
4	3	1	1	1	54	333	2	1	141697
3	3	1	1	1	54	405	2	1	143354
1	2	0	0	1	53	495	1	1	145136
2	2	1	1	-1	32	479	1	1	146576
1	4	1	1	-1	34	411	1	1	148056
3	4	0	0	-1	33	478	2	1	150034
2	3	1	1	-1	32	423	1	1	151359
1	3	1	1	-1	34	420	1	1	153216
4	2	0	0	-1	33	508	1	0	154595
4	2	1	1	1	52	520	2	1	155952
1	3	1	1	-1	34	704	1	1	157985
3	3	1	1	1	54	471	2	1	159406
3	1	0	0	-1	33	508	2	1	160778
2	1	0	0	1	51	397	1	1	162599
2	2	0	0	1	51	319	1	1	164072
3	2	1	1	1	52	352	1	0	165631
4	4	1	1	1	54	489	2	1	167432
2	4	0	0	1	53	440	1	1	173101
3	2	0	0	-1	31	723	2	1	174965
3	2	1	1	1	52	337	2	1	176319
2	2	0	0	1	53	464	2	0	178050
4	2	1	1	1	52	546	2	1	179407
2	1	0	0	1	53	361	1	1	180847
2	1	0	0	1	51	387	1	1	182527
3	2	0	0	-1	31	274	2	1	184084
4	2	1	1	1	52	538	2	1	185532
2	4	1	1	-1	34	537	1	1	187397
3	4	0	0	-1	33	414	2	1	188777
1	3	1	1	-1	32	396	1	1	190515
3	3	1	1	1	54	578	2	1	192290
1	3	1	1	-1	34	329	1	1	193681
1	3	1	1	-1	34	395	1	1	195088
3	3	1	1	1	54	506	2	1	196973
3	3	1	1	1	54	406	2	1	198814
4	3	1	1	1	54	297	2	1	200552
1	3	1	1	-1	34	395	1	1	202036
2	4	1	1	-1	34	503	2	0	203930
4	4	0	0	-1	33	436	2	1	205419
4	1	0	0	-1	31	368	2	1	206803
1	1	0	0	1	51	330	1	1	208550
2	2	0	0	1	51	328	1	1	210050
4	2	1	1	1	52	410	2	1	211671
4	2	0	0	-1	33	449	2	1	213198
3	2	1	1	1	52	529	1	0	214706
2	2	0	0	1	53	302	1	1	215840
2	2	1	1	-1	32	662	1	1	217326
3	3	1	1	1	54	419	2	1	218784
2	3	1	1	-1	34	315	2	0	220148
1	3	1	1	-1	34	348	1	1	221901
1	3	1	1	-1	34	328	1	1	223387
2	3	1	1	-1	34	302	1	1	224541
2	3	1	1	-1	34	399	1	1	226155
1	4	1	1	-1	34	457	1	1	227625
2	4	0	0	1	53	398	1	1	228933
4	1	0	0	-1	31	370	2	1	230144
4	1	0	0	-1	31	318	2	1	231706
1	3	1	1	-1	32	349	1	1	233387
4	3	1	1	1	54	399	2	1	235131
2	4	1	1	-1	34	464	1	1	236675
2	4	0	0	1	53	460	1	1	238386
3	1	0	0	-1	31	469	2	1	239880
2	1	0	0	1	51	411	1	1	241269
3	2	0	0	-1	31	291	2	1	242596
1	2	1	1	-1	32	458	1	1	243890
3	4	1	1	1	54	537	2	1	245366
4	4	0	0	-1	33	435	2	1	246787
1	3	1	1	-1	32	371	1	1	248171
4	3	1	1	1	54	428	2	1	254080
2	2	0	0	1	53	491	1	1	256072
1	2	1	1	-1	32	357	1	1	257425
2	1	0	0	1	53	518	1	1	258898
1	1	0	0	1	51	350	1	1	260212
4	4	1	1	1	52	374	2	1	261530
4	4	0	0	-1	33	352	2	1	262912
1	1	0	0	1	51	346	1	1	264556
4	1	0	0	-1	31	301	2	1	265692
2	4	1	1	-1	32	541	1	1	267493
2	4	0	0	1	53	385	1	1	268899
3	3	1	1	1	52	422	2	1	270594
3	3	1	1	1	54	468	2	1	272491
2	1	0	0	1	53	303	1	1	273804
3	1	0	0	-1	31	409	2	1	275451
4	2	0	0	-1	31	338	2	1	276992
2	2	1	1	-1	32	400	1	1	278386
1	1	0	0	1	53	400	1	1	279712
1	1	0	0	1	51	318	1	1	281342
3	3	1	1	1	52	439	2	1	282946
1	3	1	1	-1	34	378	2	0	284420
1	4	1	1	-1	34	390	1	1	285742
2	4	0	0	1	53	456	1	1	287374
4	3	1	1	1	52	428	2	1	289133
2	3	1	1	-1	34	345	1	1	290336
2	1	0	0	1	53	463	2	0	291751
3	1	0	0	-1	31	508	2	1	293308
2	2	0	0	1	51	446	1	1	295083
2	2	1	1	-1	32	544	1	1	296577
3	1	0	0	-1	33	401	2	1	298316
2	1	0	0	1	51	521	1	1	299996
3	4	1	1	1	52	404	2	1	301529
4	4	0	0	-1	33	370	2	1	303022
3	3	1	1	1	52	434	2	1	304564
2	3	1	1	-1	34	390	1	1	306444
4	4	1	1	1	54	430	2	1	307709
2	4	0	0	1	53	503	1	1	309442
4	2	0	0	-1	31	390	2	1	310967
4	2	1	1	1	52	418	2	1	312777
2	4	1	1	-1	34	389	1	1	314244
1	4	0	0	1	53	295	1	1	316052
3	3	1	1	1	52	322	2	1	317654
1	3	1	1	-1	34	398	1	1	318874
3	1	0	0	-1	33	528	2	1	320359
4	1	0	0	-1	31	443	2	1	321686
2	1	0	0	1	51	299	1	1	323104
1	1	0	0	1	51	293	1	1	324867
4	3	1	1	1	52	432	2	1	326329
3	3	1	1	1	54	351	1	0	328063
3	2	0	0	-1	33	522	2	1	329894
4	2	1	1	1	52	313	2	1	336286
3	3	1	1	1	54	413	2	1	337901
3	3	1	1	1	54	435	2	1	339835
1	1	0	0	1	53	393	1	1	341339
2	1	0	0	1	51	407	2	0	342633
4	2	0	0	-1	31	484	2	1	344420
3	2	1	1	1	52	330	2	1	345796
2	1	0	0	1	53	411	1	1	347540
2	1	0	0	1	51	286	1	1	348973
3	1	0	0	-1	31	387	2	1	350472
2	1	0	0	1	51	477	1	1	351894
3	2	0	0	-1	31	397	2	1	353206
3	2	1	1	1	52	380	2	1	354778
1	1	0	0	1	53	458	1	1	356375
1	1	0	0	1	51	270	1	1	357701
2	2	0	0	1	51	555	1	1	359383
4	2	1	1	1	52	412	2	1	361023
3	4	1	1	1	54	399	1	0	362753
2	4	0	0	1	53	463	1	1	364337
2	2	0	0	1	51	307	1	1	365989
3	2	1	1	1	52	549	2	1	367447
4	4	1	1	1	54	462	2	1	369384
4	4	0	0	-1	33	352	2	1	371048
1	3	1	1	-1	32	443	1	1	372511
3	3	1	1	1	54	458	2	1	373819
4	4	1	1	1	54	627	2	1	375750
4	4	0	0	-1	33	329	2	1	377451
3	1	0	0	-1	31	465	2	1	379114
4	1	0	0	-1	31	339	2	1	380315
3	2	0	0	-1	31	404	2	1	382145
1	2	1	1	-1	32	406	1	1	383724
1	4	1	1	-1	34	321	1	1	385256
3	4	0	0	-1	33	402	1	0	387094
1	1	0	0	1	51	443	1	1	388415
1	1	0	0	1	51	407	1	1	389771
2	3	1	1	-1	32	506	1	1	391162
1	3	1	1	-1	34	549	1	1	392837
4	4	1	1	1	54	443	2	1	394578
3	4	0	0	-1	33	268	2	1	395823
1	2	0	0	1	51	432	1	1	397171
1	2	1	1	-1	32	462	1	1	398464
2	4	1	1	-1	34	422	1	1	400116
2	4	0	0	1	53	349	1	1	401288
1	3	1	1	-1	32	425	1	1	402990
2	3	1	1	-1	34	329	1	1	404786
1	3	1	1	-1	34	375	1	1	406157
2	3	1	1	-1	34	371	1	1	407606
4	3	1	1	1	54	323	2	1	408796
3	3	1	1	1	54	315	2	1	410325
2	1	0	0	1	53	335	2	0	411874
3	1	0	0	-1	31	412	2	1	417946
3	4	1	1	1	52	542	2	1	419728
4	4	0	0	-1	33	348	2	1	421325
1	2	0	0	1	51	370	2	0	423112
4	2	1	1	1	52	367	2	1	424599
1	2	0	0	1	53	474	2	0	426353
3	2	1	1	1	52	471	2	1	427760
2	2	0	0	1	53	364	1	1	429529
2	2	1	1	-1	32	300	1	1	430740
3	4	1	1	1	54	415	2	1	432015
3	4	0	0	-1	33	333	2	1	433212
4	1	0	0	-1	31	350	2	1	435033
3	1	0	0	-1	31	562	2	1	436999
4	2	0	0	-1	31	364	2	1	438560
3	2	1	1	1	52	396	2	1	440156
1	1	0	0	1	53	551	1	1	441550
3	1	0	0	-1	31	469	1	0	443465
1	2	0	0	1	51	435	1	1	445177
1	2	1	1	-1	32	407	1	1	446689
3	4	1	1	1	54	560	2	1	448378
4	4	0	0	-1	33	445	2	1	450137
4	1	0	0	-1	31	371	2	1	451346
2	1	0	0	1	51	403	1	1	452970
2	4	1	1	-1	32	350	1	1	454709
4	4	0	0	-1	33	509	2	1	456365
4	4	1	1	1	52	309	1	0	457789
2	4	0	0	1	53	612	1	1	459303
1	2	0	0	1	51	434	2	0	460914
2	2	1	1	-1	32	613	1	1	462496
3	4	1	1	1	54	360	2	1	464168
4	4	0	0	-1	33	313	2	1	465504
2	1	0	0	1	51	526	1	1	467112
2	1	0	0	1	51	367	1	1	468955
1	3	1	1	-1	32	405	1	1	470841
1	3	1	1	-1	34	323	1	1	472385
4	2	0	0	-1	33	650	2	1	474091
1	2	1	1	-1	32	565	1	1	475662
4	1	0	0	-1	33	740	2	1	477592
2	1	0	0	1	51	434	1	1	479182
4	2	0	0	-1	31	517	2	1	480832
3	2	1	1	1	52	329	1	0	481992
2	2	0	0	1	53	456	1	1	483648
4	2	1	1	1	52	450	2	1	485514
3	3	1	1	1	54	606	2	1	487599
1	3	1	1	-1	34	365	1	1	489406
3	4	1	1	1	54	424	2	1	491128
1	4	0	0	1	53	412	1	1	492759
4	3	1	1	1	52	417	2	1	494363
3	3	1	1	1	54	382	1	0	495907
3	3	1	1	1	54	558	2	1	497871
2	3	1	1	-1	34	526	1	1	505331
2	3	1	1	-1	34	328	1	1	506576
1	3	1	1	-1	34	399	1	1	508284
2	2	0	0	1	53	608	1	1	509948
2	2	1	1	-1	32	514	1	1	511339
3	4	1	1	1	54	487	2	1	513045
1	4	0	0	1	53	483	1	1	514556
1	3	1	1	-1	32	371	1	1	516277
4	3	1	1	1	54	310	2	1	518098
4	2	0	0	-1	33	325	2	1	519764
2	2	1	1	-1	32	357	1	1	520948
1	2	0	0	1	53	504	2	0	522943
2	2	1	1	-1	32	391	1	1	524615
4	1	0	0	-1	33	512	2	1	526494
3	1	0	0	-1	31	338	2	1	527871
4	4	1	1	1	52	539	2	1	529626
1	4	0	0	1	53	398	1	1	531281
4	1	0	0	-1	31	348	2	1	532477
2	1	0	0	1	51	436	1	1	534117
4	2	0	0	-1	31	267	2	1	535323
2	2	1	1	-1	32	477	1	1	536938
3	4	1	1	1	54	377	2	1	538179
2	4	0	0	1	53	372	2	0	539865
4	4	1	1	1	52	430	2	1	541422
2	4	0	0	1	53	405	1	1	543136
1	4	1	1	-1	32	297	2	0	544792
3	4	0	0	-1	33	355	1	0	545984
3	1	0	0	-1	31	670	2	1	548066
2	1	0	0	1	51	435	1	1	549967
2	4	1	1	-1	32	452	1	1	551615
1	4	0	0	1	53	370	1	1	553415
4	4	1	1	1	52	340	1	0	554568
4	4	0	0	-1	33	513	2	1	556416
2	1	0	0	1	51	404	1	1	558238
4	1	0	0	-1	31	374	2	1	560129
1	2	0	0	1	51	386	1	1	561887
4	2	1	1	1	52	357	2	1	563421
2	2	0	0	1	53	439	1	1	564798
4	2	1	1	1	52	397	2	1	566433
2	1	0	0	1	53	398	1	1	568344
4	1	0	0	-1	31	283	2	1	569923
3	2	0	0	-1	31	378	1	0	571185
1	2	1	1	-1	32	367	1	1	572846
1	4	1	1	-1	34	314	1	1	574566
4	4	0	0	-1	33	312	2	1	575980
1	1	0	0	1	51	413	1	1	577604
2	1	0	0	1	51	385	2	0	579483
4	3	1	1	1	52	505	2	1	580898
3	3	1	1	1	54	702	2	1	583012
4	3	1	1	1	54	472	2	1	584325
1	3	1	1	-1	34	443	1	1	591479
2	3	1	1	-1	34	364	1	1	592857
4	3	1	1	1	54	433	2	1	594189
2	3	1	1	-1	34	434	1	1	595615
2	3	1	1	-1	34	339	1	1	596823
3	1	0	0	-1	33	440	2	1	598386
4	1	0	0	-1	31	474	2	1	599908
4	1	0	0	-1	31	360	2	1	601134
1	1	0	0	1	51	562	1	1	602666
4	4	1	1	1	52	410	2	1	604297
4	4	0	0	-1	33	295	2	1	605905
1	1	0	0	1	51	296	1	1	607125
3	1	0	0	-1	31	552	2	1	609058
3	4	1	1	1	52	338	2	1	610459
1	4	0	0	1	53	402	1	1	612294
4	3	1	1	1	52	357	2	1	613464
3	3	1	1	1	54	521	2	1	615093
1	3	1	1	-1	34	413	1	1	616713
4	3	1	1	1	54	335	2	1	618181
4	1	0	0	-1	33	305	2	1	619502
2	1	0	0	1	51	346	1	1	620851
3	2	0	0	-1	31	400	2	1	622286
3	2	1	1	1	52	389	2	1	623579
2	2	0	0	1	53	515	1	1	625571
4	2	1	1	1	52	391	2	1	626876
1	4	1	1	-1	34	441	1	1	628510
3	4	0	0	-1	33	483	2	1	630261
2	4	1	1	-1	32	436	1	1	631709
1	4	0	0	1	53	404	2	0	633215
3	3	1	1	1	52	487	2	1	634516
4	3	1	1	1	54	395	2	1	636364
4	4	1	1	1	54	327	2	1	637809
1	4	0	0	1	53	473	1	1	639399
2	3	1	1	-1	32	317	1	1	640633
1	3	1	1	-1	34	390	1	1	642238
4	2	0	0	-1	33	344	2	1	643670
1	2	1	1	-1	32	380	1	1	644870
2	4	1	1	-1	34	424	1	1	646421
3	4	0	0	-1	33	463	2	1	647860
3	2	0	0	-1	31	326	2	1	649363
2	2	1	1	-1	32	388	1	1	651206
2	1	0	0	1	53	370	1	1	652886
3	1	0	0	-1	31	356	2	1	654385
2	3	1	1	-1	32	334	2	0	655968
1	3	1	1	-1	34	416	2	0	657458
3	1	0	0	-1	33	344	2	1	658687
3	1	0	0	-1	31	348	2	1	660149
2	3	1	1	-1	32	462	1	1	661696
3	3	1	1	1	54	330	2	1	663437
1	2	0	0	1	53	381	2	0	665260
1	2	1	1	-1	32	389	1	1	671105
4	1	0	0	-1	33	442	2	1	672931
4	1	0	0	-1	31	345	2	1	674655
3	2	0	0	-1	31	429	2	1	676194
4	2	1	1	1	52	372	2	1	677776
3	3	1	1	1	54	403	2	1	679557
1	3	1	1	-1	34	452	2	0	681004
4	2	0	0	-1	33	408	2	1	682700
3	2	1	1	1	52	337	2	1	684328
1	3	1	1	-1	34	351	1	1	685777
1	3	1	1	-1	34	297	1	1	687202
2	3	1	1	-1	34	434	2	0	688933
3	3	1	1	1	54	506	2	1	690373
4	3	1	1	1	54	395	2	1	691902
2	3	1	1	-1	34	378	1	1	693746
1	1	0	0	1	53	339	1	1	695153
4	1	0	0	-1	31	534	2	1	697122
1	1	0	0	1	51	407	1	1	698703
3	1	0	0	-1	31	671	2	1	700190
2	1	0	0	1	51	316	1	1	701573
3	1	0	0	-1	31	356	2	1	703318
2	2	0	0	1	51	511	1	1	704775
3	2	1	1	1	52	434	2	1	706045
4	2	0	0	-1	33	428	2	1	707734
3	2	1	1	1	52	337	1	0	709203
2	4	1	1	-1	34	317	1	1	710467
3	4	0	0	-1	33	343	2	1	712027
4	1	0	0	-1	31	515	2	1	713402
4	1	0	0	-1	31	365	2	1	714973
3	4	1	1	1	52	316	1	0	716138
2	4	0	0	1	53	537	1	1	718145
1	4	1	1	-1	32	420	1	1	719596
1	4	0	0	1	53	330	1	1	721186
4	1	0	0	-1	31	317	2	1	722507
4	1	0	0	-1	31	314	2	1	724239
3	4	1	1	1	52	297	1	0	725940
4	4	0	0	-1	33	329	2	1	727140
1	2	0	0	1	51	523	1	1	729065
1	2	1	1	-1	32	453	1	1	730663
4	1	0	0	-1	33	534	2	1	732436
3	1	0	0	-1	31	401	2	1	734225
1	4	1	1	-1	32	357	1	1	735706
3	4	0	0	-1	33	345	1	0	736904
3	4	1	1	1	52	597	2	1	738914
2	4	0	0	1	53	407	2	0	740797
1	2	0	0	1	51	451	1	1	742737
4	2	1	1	1	52	285	1	0	743885
2	3	1	1	-1	34	657	2	0	745857
4	3	1	1	1	54	358	2	1	747262
2	4	1	1	-1	34	389	1	1	748577
3	4	0	0	-1	33	404	2	1	757024
2	3	1	1	-1	32	369	1	1	758307
4	3	1	1	1	54	652	2	1	759842
2	1	0	0	1	53	376	1	1	761573
3	1	0	0	-1	31	366	1	0	762882
2	4	1	1	-1	32	478	1	1	764207
3	4	0	0	-1	33	479	2	1	765960
2	1	0	0	1	51	387	1	1	767842
1	1	0	0	1	51	345	1	1	769199
2	2	0	0	1	51	374	1	1	770919
2	2	1	1	-1	32	299	2	0	772031
1	3	1	1	-1	34	475	1	1	773599
1	3	1	1	-1	34	323	1	1	774777
3	3	1	1	1	54	391	2	1	776413
1	3	1	1	-1	34	338	1	1	777640
2	1	0	0	1	53	589	1	1	779724
4	1	0	0	-1	31	567	2	1	781202
1	2	0	0	1	51	444	1	1	782888
1	2	1	1	-1	32	366	1	1	784332
4	4	1	1	1	54	450	1	0	786043
3	4	0	0	-1	33	457	2	1	787744
1	2	0	0	1	51	400	1	1	789439
3	2	1	1	1	52	418	2	1	790993
2	4	1	1	-1	34	433	1	1	792452
2	4	0	0	1	53	592	1	1	794289
3	2	0	0	-1	31	347	2	1	795950
1	2	1	1	-1	32	401	1	1	797557
4	3	1	1	1	54	400	2	1	798940
2	3	1	1	-1	34	574	1	1	800599
2	2	0	0	1	53	363	1	1	802366
3	2	1	1	1	52	343	2	1	803965
3	1	0	0	-1	33	317	2	1	805115
2	1	0	0	1	51	374	1	1	806425
3	1	0	0	-1	31	364	2	1	807810
2	1	0	0	1	51	283	1	1	809494
3	2	0	0	-1	31	277	2	1	810830
1	2	1	1	-1	32	419	1	1	812400
1	2	0	0	1	53	413	1	1	814109
3	2	1	1	1	52	326	1	0	815341
1	3	1	1	-1	34	463	1	1	816672
4	3	1	1	1	54	498	2	1	818351
3	1	0	0	-1	33	616	2	1	820167
3	1	0	0	-1	31	333	2	1	821399
4	2	0	0	-1	31	476	2	1	822876
2	2	1	1	-1	32	506	1	1	824872
1	2	0	0	1	53	397	1	1	826290
2	2	1	1	-1	32	544	1	1	827918
1	3	1	1	-1	34	407	1	1	829228
2	3	1	1	-1	34	409	1	1	830810
1	2	0	0	1	53	390	1	1	832635
2	2	1	1	-1	32	268	2	0	836387
