# Supplementary material for: Frequency Band-Specific Electrical Brain Stimulation Modulates Cognitive Control Processes
Source: PLoS One. 2015 Sep 25;10(9):e0138984. doi: 10.1371/journal.pone.0138984 (PMC4583279; doi:10.1371/journal.pone.0138984)
Supplement: S2 File — This zip archive contains the necessary Matlab code, SPSS syntax, SPSS data and raw logfile data to perform the analyses described in the paper. EEG data and Matlab code to extract peak frequencies are available upon request (joramvandriel@gmail.com). (ZIP) [file pone.0138984.s002.zip › S2_File/rawdata/theta/pp10_simonC1_POST-STIM.txt]

4	2	0	0	-1	31	313	2	1	3947
2	2	1	1	-1	32	362	1	1	5718
1	1	0	0	1	53	406	2	0	7621
3	1	0	0	-1	31	338	2	1	8778
2	4	1	1	-1	32	444	1	1	10484
2	4	0	0	1	53	368	1	1	12279
1	4	1	1	-1	32	273	2	0	13823
2	4	0	0	1	53	334	1	1	15598
2	3	1	1	-1	32	395	1	1	17009
1	3	1	1	-1	34	503	1	1	18580
2	1	0	0	1	53	325	1	1	20245
2	1	0	0	1	51	284	1	1	21799
1	1	0	0	1	51	390	1	1	23101
2	1	0	0	1	51	322	1	1	24677
1	3	1	1	-1	32	273	2	0	25808
3	3	1	1	1	54	344	2	1	27387
2	3	1	1	-1	34	303	1	1	28942
2	3	1	1	-1	34	402	1	1	30340
4	3	1	1	1	54	407	2	1	31607
1	3	1	1	-1	34	547	2	0	32977
4	2	0	0	-1	33	415	2	1	34356
3	2	1	1	1	52	517	2	1	35786
2	1	0	0	1	53	316	1	1	36963
2	1	0	0	1	51	321	1	1	38617
4	3	1	1	1	52	420	2	1	40004
1	3	1	1	-1	34	340	1	1	41370
4	3	1	1	1	54	504	2	1	42910
4	3	1	1	1	54	401	2	1	44506
1	4	1	1	-1	34	421	1	1	46030
3	4	0	0	-1	33	408	2	1	47446
4	2	0	0	-1	31	320	2	1	49038
2	2	1	1	-1	32	395	1	1	50886
2	1	0	0	1	53	316	1	1	52607
1	1	0	0	1	51	336	1	1	54020
2	1	0	0	1	51	348	1	1	55539
4	1	0	0	-1	31	417	2	1	57112
3	3	1	1	1	52	323	2	1	58676
2	3	1	1	-1	34	374	1	1	60167
2	3	1	1	-1	34	330	2	0	61937
4	3	1	1	1	54	363	2	1	63405
1	3	1	1	-1	34	404	1	1	64669
3	3	1	1	1	54	539	1	0	66319
1	3	1	1	-1	34	407	1	1	67757
1	3	1	1	-1	34	391	1	1	69219
3	1	0	0	-1	33	407	2	1	71062
2	1	0	0	1	51	389	1	1	72779
3	3	1	1	1	52	408	2	1	74586
4	3	1	1	1	54	395	2	1	75843
2	2	0	0	1	53	450	1	1	77178
3	2	1	1	1	52	596	2	1	82259
4	1	0	0	-1	33	509	2	1	84198
1	1	0	0	1	51	248	1	1	85765
1	4	1	1	-1	32	342	1	1	87449
4	4	0	0	-1	33	324	2	1	88712
2	4	1	1	-1	32	496	1	1	90715
4	4	0	0	-1	33	363	2	1	92283
3	3	1	1	1	52	266	2	1	93655
1	3	1	1	-1	34	357	1	1	95106
2	1	0	0	1	53	294	1	1	96293
3	1	0	0	-1	31	408	2	1	97808
4	3	1	1	1	52	428	2	1	99174
3	3	1	1	1	54	380	2	1	100393
2	2	0	0	1	53	394	1	1	102130
1	2	1	1	-1	32	289	2	0	103680
1	3	1	1	-1	34	337	1	1	105459
4	3	1	1	1	54	371	2	1	106671
2	1	0	0	1	53	466	1	1	108279
2	1	0	0	1	51	384	1	1	109676
4	1	0	0	-1	31	344	2	1	111055
4	1	0	0	-1	31	328	2	1	112685
3	4	1	1	1	52	371	2	1	114427
4	4	0	0	-1	33	336	2	1	116160
4	2	0	0	-1	31	318	2	1	117450
3	2	1	1	1	52	438	2	1	118804
3	4	1	1	1	54	332	2	1	120149
4	4	0	0	-1	33	315	2	1	121423
1	4	1	1	-1	32	310	2	0	123191
1	4	0	0	1	53	273	1	1	124639
4	1	0	0	-1	31	464	2	1	126596
2	1	0	0	1	51	387	1	1	128147
3	4	1	1	1	52	374	1	0	129777
3	4	0	0	-1	33	432	2	1	131439
1	3	1	1	-1	32	403	2	0	132911
1	3	1	1	-1	34	476	1	1	134503
3	3	1	1	1	54	527	2	1	135899
3	3	1	1	1	54	417	2	1	137218
4	1	0	0	-1	33	463	2	1	138966
3	1	0	0	-1	31	337	2	1	140502
2	1	0	0	1	51	461	1	1	141770
3	1	0	0	-1	31	437	2	1	143048
4	2	0	0	-1	31	482	2	1	144819
4	2	1	1	1	52	367	2	1	146499
3	2	0	0	-1	33	386	1	0	147957
4	2	1	1	1	52	352	2	1	149516
2	2	0	0	1	53	390	1	1	150885
3	2	1	1	1	52	380	2	1	152581
1	3	1	1	-1	34	405	1	1	154261
2	3	1	1	-1	34	438	1	1	155661
1	1	0	0	1	53	391	1	1	157310
3	1	0	0	-1	31	451	2	1	162975
3	3	1	1	1	52	416	2	1	164201
2	3	1	1	-1	34	530	1	1	165593
3	4	1	1	1	54	414	2	1	167465
1	4	0	0	1	53	368	1	1	168920
1	1	0	0	1	51	315	1	1	170491
3	1	0	0	-1	31	274	2	1	171890
4	3	1	1	1	52	440	2	1	173588
2	3	1	1	-1	34	466	1	1	175232
2	1	0	0	1	53	380	1	1	177113
4	1	0	0	-1	31	330	2	1	178620
2	2	0	0	1	51	489	1	1	180007
4	2	1	1	1	52	428	2	1	181947
2	2	0	0	1	53	382	1	1	183296
3	2	1	1	1	52	391	2	1	184762
1	3	1	1	-1	34	377	1	1	186616
2	3	1	1	-1	34	421	1	1	188285
3	4	1	1	1	54	340	2	1	190048
2	4	0	0	1	53	400	1	1	191275
3	1	0	0	-1	31	448	2	1	193104
2	1	0	0	1	51	366	1	1	194606
2	4	1	1	-1	32	426	1	1	195883
3	4	0	0	-1	33	467	2	1	197171
3	4	1	1	1	52	494	2	1	198915
1	4	0	0	1	53	355	1	1	200488
4	3	1	1	1	52	403	2	1	202329
4	3	1	1	1	54	381	2	1	203641
2	2	0	0	1	53	391	1	1	204864
3	2	1	1	1	52	456	2	1	206714
2	4	1	1	-1	34	363	1	1	207944
3	4	0	0	-1	33	494	2	1	209760
3	2	0	0	-1	31	341	2	1	211605
2	2	1	1	-1	32	279	2	0	213304
1	1	0	0	1	53	335	1	1	214735
4	1	0	0	-1	31	396	2	1	216272
4	2	0	0	-1	31	332	2	1	217875
1	2	1	1	-1	32	402	1	1	219285
2	4	1	1	-1	34	426	1	1	220552
4	4	0	0	-1	33	432	2	1	222071
1	3	1	1	-1	32	392	1	1	223669
3	3	1	1	1	54	308	2	1	225250
1	3	1	1	-1	34	417	1	1	227072
1	3	1	1	-1	34	338	2	0	228420
2	2	0	0	1	53	434	1	1	230208
2	2	1	1	-1	32	411	1	1	231918
4	2	0	0	-1	33	328	2	1	233441
4	2	1	1	1	52	380	2	1	234712
2	3	1	1	-1	34	424	1	1	236426
3	3	1	1	1	54	480	2	1	238343
4	3	1	1	1	54	408	2	1	240004
4	3	1	1	1	54	368	2	1	245740
2	1	0	0	1	53	353	1	1	247529
2	1	0	0	1	51	285	1	1	249268
3	4	1	1	1	52	331	2	1	250534
3	4	0	0	-1	33	486	2	1	252199
2	1	0	0	1	51	345	1	1	253911
2	1	0	0	1	51	366	1	1	255169
3	4	1	1	1	52	422	2	1	256561
3	4	0	0	-1	33	293	2	1	257702
1	2	0	0	1	51	294	1	1	259422
1	2	1	1	-1	32	433	1	1	261157
2	4	1	1	-1	34	418	1	1	262598
4	4	0	0	-1	33	505	2	1	264442
2	3	1	1	-1	32	397	1	1	266071
1	3	1	1	-1	34	472	1	1	267590
1	4	1	1	-1	34	368	1	1	269467
4	4	0	0	-1	33	357	2	1	271166
2	2	0	0	1	51	337	2	0	272551
3	2	1	1	1	52	365	2	1	274135
4	4	1	1	1	54	311	2	1	275683
4	4	0	0	-1	33	353	2	1	277233
3	3	1	1	1	52	569	2	1	279224
3	3	1	1	1	54	337	2	1	280896
4	1	0	0	-1	33	354	2	1	282576
4	1	0	0	-1	31	351	2	1	283789
3	4	1	1	1	52	408	2	1	285668
4	4	0	0	-1	33	333	2	1	286936
1	1	0	0	1	51	397	1	1	288682
3	1	0	0	-1	31	359	2	1	289891
2	2	0	0	1	51	448	1	1	291543
1	2	1	1	-1	32	403	1	1	293375
2	1	0	0	1	53	407	1	1	294801
2	1	0	0	1	51	342	1	1	296384
4	4	1	1	1	52	345	1	0	297885
4	4	0	0	-1	33	346	2	1	299079
3	1	0	0	-1	31	385	2	1	300704
1	1	0	0	1	51	319	1	1	302333
1	2	0	0	1	51	337	1	1	303848
2	2	1	1	-1	32	479	1	1	305743
1	3	1	1	-1	34	380	1	1	307553
2	3	1	1	-1	34	340	1	1	309391
4	1	0	0	-1	33	331	2	1	310784
3	1	0	0	-1	31	374	2	1	312096
4	3	1	1	1	52	437	2	1	313517
4	3	1	1	1	54	312	2	1	315261
3	4	1	1	1	54	305	2	1	316830
1	4	0	0	1	53	327	1	1	318522
2	3	1	1	-1	32	287	1	1	319756
3	3	1	1	1	54	492	2	1	321206
4	2	0	0	-1	33	351	2	1	322488
2	2	1	1	-1	32	428	1	1	329979
3	2	0	0	-1	33	449	2	1	331241
4	2	1	1	1	52	534	2	1	332947
2	3	1	1	-1	34	413	1	1	334338
3	3	1	1	1	54	531	2	1	336122
3	2	0	0	-1	33	267	2	1	337373
1	2	1	1	-1	32	437	1	1	339140
1	4	1	1	-1	34	321	1	1	340495
4	4	0	0	-1	33	369	2	1	342196
4	3	1	1	1	52	330	2	1	343613
2	3	1	1	-1	34	370	1	1	345356
3	2	0	0	-1	33	408	2	1	346864
3	2	1	1	1	52	364	2	1	348582
4	4	1	1	1	54	380	2	1	350235
1	4	0	0	1	53	337	1	1	351756
3	4	1	1	1	52	451	2	1	353023
4	4	0	0	-1	33	416	2	1	354541
3	3	1	1	1	52	408	2	1	355869
3	3	1	1	1	54	315	2	1	357345
4	1	0	0	-1	33	418	2	1	359087
3	1	0	0	-1	31	327	2	1	360443
3	1	0	0	-1	31	325	2	1	361655
2	1	0	0	1	51	336	1	1	363011
4	2	0	0	-1	31	317	2	1	364486
1	2	1	1	-1	32	538	1	1	366483
3	4	1	1	1	54	335	1	0	368175
3	4	0	0	-1	33	327	2	1	369451
2	2	0	0	1	51	415	1	1	370732
1	2	1	1	-1	32	489	1	1	372342
1	2	0	0	1	53	381	1	1	374190
2	2	1	1	-1	32	332	1	1	375961
1	1	0	0	1	53	403	1	1	377529
1	1	0	0	1	51	340	1	1	379271
2	4	1	1	-1	32	350	2	0	380843
3	4	0	0	-1	33	466	2	1	382256
3	3	1	1	1	52	383	2	1	383550
2	3	1	1	-1	34	476	1	1	385078
2	2	0	0	1	53	477	1	1	386660
4	2	1	1	1	52	490	2	1	388586
4	2	0	0	-1	33	327	2	1	390396
1	2	1	1	-1	32	432	1	1	392014
1	3	1	1	-1	34	361	1	1	393239
4	3	1	1	1	54	384	2	1	394833
2	2	0	0	1	53	382	1	1	396384
2	2	1	1	-1	32	334	1	1	397853
3	1	0	0	-1	33	409	2	1	399636
3	1	0	0	-1	31	306	2	1	401142
4	1	0	0	-1	31	439	1	0	402426
2	1	0	0	1	51	498	1	1	404152
3	3	1	1	1	52	499	2	1	405943
3	3	1	1	1	54	365	2	1	411307
4	1	0	0	-1	33	419	2	1	412796
4	1	0	0	-1	31	315	2	1	413977
1	1	0	0	1	51	418	1	1	415436
1	1	0	0	1	51	302	1	1	416584
3	2	0	0	-1	31	454	1	0	418001
3	2	1	1	1	52	342	2	1	419492
2	4	1	1	-1	34	429	1	1	421395
2	4	0	0	1	53	546	1	1	422766
3	1	0	0	-1	31	420	2	1	424024
2	1	0	0	1	51	333	1	1	425406
2	2	0	0	1	51	372	1	1	426927
4	2	1	1	1	52	350	2	1	428528
3	1	0	0	-1	33	432	2	1	430177
4	1	0	0	-1	31	308	2	1	431482
2	1	0	0	1	51	697	1	1	433384
1	1	0	0	1	51	433	1	1	434721
4	1	0	0	-1	31	371	2	1	436427
4	1	0	0	-1	31	419	2	1	437703
1	2	0	0	1	51	452	1	1	439568
1	2	1	1	-1	32	265	2	0	440791
3	1	0	0	-1	33	353	2	1	442352
3	1	0	0	-1	31	299	2	1	444105
2	1	0	0	1	51	357	1	1	445302
3	1	0	0	-1	31	368	2	1	446955
1	2	0	0	1	51	274	1	1	448073
3	2	1	1	1	52	561	2	1	450109
2	4	1	1	-1	34	398	1	1	451848
1	4	0	0	1	53	258	1	1	453355
3	3	1	1	1	52	535	2	1	455216
1	3	1	1	-1	34	489	1	1	457036
1	4	1	1	-1	34	423	1	1	458437
3	4	0	0	-1	33	452	1	0	459717
1	4	1	1	-1	32	462	2	0	461505
4	4	0	0	-1	33	387	2	1	463404
2	3	1	1	-1	32	392	1	1	464806
4	3	1	1	1	54	456	2	1	466479
4	1	0	0	-1	33	332	2	1	467991
1	1	0	0	1	51	352	1	1	469168
4	2	0	0	-1	31	429	2	1	470500
3	2	1	1	1	52	467	2	1	472183
3	1	0	0	-1	33	442	2	1	473804
2	1	0	0	1	51	397	1	1	475422
3	3	1	1	1	52	328	1	0	477033
3	3	1	1	1	54	369	2	1	478525
4	2	0	0	-1	33	371	2	1	480373
3	2	1	1	1	52	335	1	0	481988
4	2	0	0	-1	33	343	2	1	483464
1	2	1	1	-1	32	479	1	1	485353
2	2	0	0	1	53	384	1	1	486815
2	2	1	1	-1	32	475	1	1	492140
3	3	1	1	1	54	405	2	1	493759
4	3	1	1	1	54	378	2	1	495522
1	4	1	1	-1	34	543	1	1	496876
4	4	0	0	-1	33	400	2	1	498552
1	4	1	1	-1	32	632	1	1	500195
3	4	0	0	-1	33	481	2	1	501948
4	4	1	1	1	52	535	2	1	503334
2	4	0	0	1	53	430	1	1	505103
1	2	0	0	1	51	401	2	0	506476
1	2	1	1	-1	32	631	1	1	508566
4	3	1	1	1	54	352	2	1	509900
2	3	1	1	-1	34	388	1	1	511752
4	1	0	0	-1	33	369	2	1	512960
1	1	0	0	1	51	314	1	1	514596
4	4	1	1	1	52	472	2	1	516178
1	4	0	0	1	53	324	1	1	517538
4	4	1	1	1	52	348	2	1	518996
2	4	0	0	1	53	265	1	1	520767
3	4	1	1	1	52	317	1	0	522352
2	4	0	0	1	53	725	1	1	524236
2	2	0	0	1	51	399	1	1	526036
3	2	1	1	1	52	379	2	1	527319
4	4	1	1	1	54	614	2	1	529322
4	4	0	0	-1	33	339	2	1	530779
2	4	1	1	-1	32	493	1	1	532363
1	4	0	0	1	53	398	2	0	533766
2	1	0	0	1	51	396	1	1	535629
3	1	0	0	-1	31	297	2	1	537149
1	4	1	1	-1	32	610	1	1	539014
2	4	0	0	1	53	465	1	1	540424
2	2	0	0	1	51	401	1	1	542188
4	2	1	1	1	52	289	1	0	543730
3	4	1	1	1	54	315	1	0	545474
3	4	0	0	-1	33	247	2	1	546703
2	1	0	0	1	51	399	1	1	548447
3	1	0	0	-1	31	351	2	1	550138
2	2	0	0	1	51	396	1	1	551943
3	2	1	1	1	52	493	2	1	553835
2	2	0	0	1	53	406	1	1	555582
3	2	1	1	1	52	318	2	1	556921
4	4	1	1	1	54	499	2	1	558256
4	4	0	0	-1	33	472	2	1	559748
3	1	0	0	-1	31	400	2	1	561302
4	1	0	0	-1	31	313	2	1	562747
1	4	1	1	-1	32	410	1	1	564145
4	4	0	0	-1	33	341	2	1	565572
2	3	1	1	-1	32	425	1	1	567048
4	3	1	1	1	54	425	2	1	568694
2	3	1	1	-1	34	456	1	1	570331
2	3	1	1	-1	34	412	1	1	574536
4	4	1	1	1	54	415	2	1	576245
2	4	0	0	1	53	478	1	1	577934
3	2	0	0	-1	31	648	2	1	579791
4	2	1	1	1	52	423	2	1	581230
4	1	0	0	-1	33	429	2	1	582776
1	1	0	0	1	51	429	1	1	584234
4	4	1	1	1	52	397	2	1	585477
4	4	0	0	-1	33	511	2	1	586920
1	1	0	0	1	51	396	1	1	588477
2	1	0	0	1	51	511	1	1	590414
3	4	1	1	1	52	435	2	1	591834
4	4	0	0	-1	33	333	2	1	593026
3	2	0	0	-1	31	471	2	1	594574
1	2	1	1	-1	32	411	1	1	596254
3	3	1	1	1	54	352	2	1	597911
4	3	1	1	1	54	371	2	1	599768
3	4	1	1	1	54	402	2	1	601244
3	4	0	0	-1	33	455	2	1	602805
4	4	1	1	1	52	304	2	1	604194
2	4	0	0	1	53	447	1	1	605754
3	3	1	1	1	52	461	2	1	607311
2	3	1	1	-1	34	406	1	1	608997
1	2	0	0	1	53	545	1	1	610888
3	2	1	1	1	52	322	1	0	612065
3	1	0	0	-1	33	502	2	1	614055
2	1	0	0	1	51	442	1	1	615397
1	3	1	1	-1	32	514	1	1	617216
4	3	1	1	1	54	480	2	1	618568
1	1	0	0	1	53	383	2	0	620141
1	1	0	0	1	51	403	1	1	621474
3	1	0	0	-1	31	376	2	1	622735
4	1	0	0	-1	31	394	2	1	624316
2	3	1	1	-1	32	456	1	1	625786
4	3	1	1	1	54	399	2	1	627649
1	2	0	0	1	53	412	1	1	629521
4	2	1	1	1	52	434	2	1	630909
1	1	0	0	1	53	335	1	1	632439
3	1	0	0	-1	31	446	2	1	633970
1	3	1	1	-1	32	334	2	0	635654
4	3	1	1	1	54	355	2	1	637504
4	3	1	1	1	54	312	2	1	638994
2	3	1	1	-1	34	410	1	1	640914
1	1	0	0	1	53	334	2	0	642614
4	1	0	0	-1	31	535	2	1	644117
3	1	0	0	-1	31	377	2	1	645516
3	1	0	0	-1	31	310	2	1	646666
2	2	0	0	1	51	345	1	1	648202
1	2	1	1	-1	32	519	1	1	650163
2	2	0	0	1	53	391	1	1	651987
1	2	1	1	-1	32	421	1	1	656330
1	2	0	0	1	53	426	1	1	658069
3	2	1	1	1	52	412	2	1	659508
4	2	0	0	-1	33	491	2	1	661296
3	2	1	1	1	52	380	2	1	662559
1	3	1	1	-1	34	569	1	1	664217
4	3	1	1	1	54	410	2	1	665732
3	2	0	0	-1	33	376	2	1	667318
1	2	1	1	-1	32	448	1	1	668612
3	3	1	1	1	54	653	2	1	670143
3	3	1	1	1	54	461	2	1	671659
2	4	1	1	-1	34	389	1	1	672904
3	4	0	0	-1	33	448	2	1	674865
4	4	1	1	1	52	406	2	1	676675
2	4	0	0	1	53	469	1	1	678461
2	1	0	0	1	51	344	1	1	680112
1	1	0	0	1	51	378	2	0	681714
4	2	0	0	-1	31	320	2	1	683008
3	2	1	1	1	52	497	2	1	684669
1	2	0	0	1	53	442	1	1	686218
4	2	1	1	1	52	386	2	1	687489
4	4	1	1	1	54	367	2	1	688944
1	4	0	0	1	53	388	1	1	690718
4	4	1	1	1	52	344	2	1	692501
1	4	0	0	1	53	378	1	1	693986
1	3	1	1	-1	32	431	1	1	695597
4	3	1	1	1	54	415	2	1	696843
4	4	1	1	1	54	370	2	1	698101
1	4	0	0	1	53	398	1	1	699555
1	4	1	1	-1	32	302	2	0	701080
2	4	0	0	1	53	473	1	1	702452
1	1	0	0	1	51	370	1	1	704098
3	1	0	0	-1	31	303	2	1	705540
2	2	0	0	1	51	417	1	1	706883
2	2	1	1	-1	32	435	1	1	708831
3	2	0	0	-1	33	418	2	1	710650
2	2	1	1	-1	32	296	2	0	712000
2	3	1	1	-1	34	379	1	1	713784
3	3	1	1	1	54	348	2	1	715183
4	3	1	1	1	54	384	2	1	716869
1	3	1	1	-1	34	406	1	1	718490
1	1	0	0	1	53	322	2	0	720206
4	1	0	0	-1	31	322	2	1	721579
4	3	1	1	1	52	425	2	1	723332
2	3	1	1	-1	34	362	1	1	724543
3	4	1	1	1	54	422	2	1	726163
2	4	0	0	1	53	416	1	1	727667
2	4	1	1	-1	32	381	1	1	729443
3	4	0	0	-1	33	295	2	1	730867
3	2	0	0	-1	31	342	2	1	732443
2	2	1	1	-1	32	301	2	0	737091
3	2	0	0	-1	33	419	2	1	738323
3	2	1	1	1	52	344	2	1	739489
4	3	1	1	1	54	360	1	0	741311
2	3	1	1	-1	34	388	1	1	742932
1	4	1	1	-1	34	403	1	1	744639
3	4	0	0	-1	33	296	2	1	746205
4	3	1	1	1	52	446	2	1	748002
3	3	1	1	1	54	403	2	1	749483
2	2	0	0	1	53	436	1	1	751213
2	2	1	1	-1	32	364	1	1	752400
4	3	1	1	1	54	442	2	1	753744
2	3	1	1	-1	34	428	1	1	755230
3	2	0	0	-1	33	355	2	1	756913
1	2	1	1	-1	32	518	1	1	758506
1	4	1	1	-1	34	422	1	1	760155
4	4	0	0	-1	33	368	1	0	761560
3	1	0	0	-1	31	385	2	1	762994
3	1	0	0	-1	31	314	2	1	764520
2	3	1	1	-1	32	409	1	1	766403
3	3	1	1	1	54	366	2	1	767625
1	1	0	0	1	53	592	1	1	769669
2	1	0	0	1	51	435	2	0	770999
4	2	0	0	-1	31	379	2	1	772261
3	2	1	1	1	52	588	2	1	774014
4	2	0	0	-1	33	380	2	1	775226
4	2	1	1	1	52	414	2	1	777021
1	3	1	1	-1	34	358	1	1	778247
3	3	1	1	1	54	385	2	1	780047
3	1	0	0	-1	33	285	2	1	781202
2	1	0	0	1	51	341	1	1	782423
1	3	1	1	-1	32	448	1	1	784120
3	3	1	1	1	54	445	2	1	786009
3	3	1	1	1	54	323	2	1	787520
2	3	1	1	-1	34	383	1	1	788723
2	1	0	0	1	53	350	1	1	790005
1	1	0	0	1	51	414	1	1	791826
4	4	1	1	1	52	287	1	0	793153
2	4	0	0	1	53	303	1	1	794478
2	1	0	0	1	51	359	1	1	796162
4	1	0	0	-1	31	323	2	1	797895
2	2	0	0	1	51	541	1	1	799734
2	2	1	1	-1	32	548	1	1	801094
1	4	1	1	-1	34	439	2	0	802798
3	4	0	0	-1	33	372	2	1	804576
3	3	1	1	1	52	400	2	1	805853
2	3	1	1	-1	34	457	1	1	807341
3	1	0	0	-1	33	470	2	1	808698
3	1	0	0	-1	31	446	2	1	810108
1	4	1	1	-1	32	428	1	1	811526
3	4	0	0	-1	33	477	2	1	815611
