# Supplementary material for: Frequency Band-Specific Electrical Brain Stimulation Modulates Cognitive Control Processes
Source: PLoS One. 2015 Sep 25;10(9):e0138984. doi: 10.1371/journal.pone.0138984 (PMC4583279; doi:10.1371/journal.pone.0138984)
Supplement: S2 File — This zip archive contains the necessary Matlab code, SPSS syntax, SPSS data and raw logfile data to perform the analyses described in the paper. EEG data and Matlab code to extract peak frequencies are available upon request (joramvandriel@gmail.com). (ZIP) [file pone.0138984.s002.zip › S2_File/rawdata/theta/pp11_simonA2_PRE-STIM_EEG.txt]

2	1	0	0	-1	31	373	1	1	9747
2	1	0	0	-1	31	366	1	1	11359
3	3	1	1	-1	32	358	2	1	12948
4	3	1	1	-1	34	434	2	1	14760
3	4	1	1	-1	34	326	2	1	15996
2	4	0	0	-1	33	390	1	1	17707
1	1	0	0	-1	31	381	1	1	19146
1	1	0	0	-1	31	286	1	1	20424
4	1	0	0	1	51	360	2	1	21710
2	1	0	0	-1	31	433	1	1	23077
4	3	1	1	-1	32	422	2	1	24604
4	3	1	1	-1	34	318	2	1	26077
3	1	0	0	1	53	342	2	1	27556
4	1	0	0	1	51	285	2	1	29207
2	2	0	0	-1	31	223	1	1	30918
2	2	1	1	1	52	391	1	1	32551
3	2	0	0	1	53	354	2	1	33791
3	2	1	1	-1	32	444	2	1	35126
2	4	1	1	1	54	378	1	1	36795
1	4	0	0	-1	33	451	1	1	38361
3	1	0	0	1	51	537	2	1	40308
2	1	0	0	-1	31	296	1	1	42076
4	2	0	0	1	51	406	1	0	43828
1	2	1	1	1	52	414	1	1	45566
3	3	1	1	-1	34	310	2	1	47024
1	3	1	1	1	54	408	2	0	48653
2	4	1	1	1	54	385	1	1	49965
2	4	0	0	-1	33	349	1	1	51519
3	1	0	0	1	51	461	2	1	52808
4	1	0	0	1	51	364	2	1	54550
2	4	1	1	1	52	415	1	1	55780
4	4	0	0	1	53	509	2	1	57547
2	4	1	1	1	52	489	1	1	59080
2	4	0	0	-1	33	409	1	1	60553
3	2	0	0	1	51	297	2	1	62217
1	2	1	1	1	52	289	2	0	63611
2	3	1	1	1	54	346	1	1	65350
4	3	1	1	-1	34	506	2	1	67095
1	1	0	0	-1	33	329	1	1	68285
1	1	0	0	-1	31	348	1	1	69520
4	2	0	0	1	51	303	2	1	70876
2	2	1	1	1	52	371	1	1	72478
1	2	0	0	-1	33	330	1	1	74234
4	2	1	1	-1	32	436	2	1	75984
3	1	0	0	1	53	579	2	1	77699
2	1	0	0	-1	31	280	1	1	79011
4	2	0	0	1	51	446	2	1	80610
3	2	1	1	-1	32	259	1	0	82188
1	4	1	1	1	54	487	1	1	84084
2	4	0	0	-1	33	311	1	1	88526
2	4	1	1	1	52	420	1	1	90284
3	4	0	0	1	53	306	2	1	91904
1	3	1	1	1	52	478	1	1	93395
3	3	1	1	-1	34	353	2	1	94831
3	1	0	0	1	53	260	2	1	95938
4	1	0	0	1	51	337	1	0	97471
1	3	1	1	1	52	440	1	1	99165
1	3	1	1	1	54	338	1	1	100718
3	2	0	0	1	53	300	2	1	102180
2	2	1	1	1	52	354	2	0	103864
3	4	1	1	-1	34	315	2	1	105428
2	4	0	0	-1	33	339	1	1	106607
4	1	0	0	1	51	459	2	1	108037
3	1	0	0	1	51	303	2	1	109633
2	2	0	0	-1	31	304	1	1	111373
2	2	1	1	1	52	353	1	1	112773
3	1	0	0	1	53	374	2	1	114502
1	1	0	0	-1	31	402	1	1	116403
4	3	1	1	-1	32	345	1	0	118031
4	3	1	1	-1	34	319	2	1	119432
1	3	1	1	1	54	300	2	0	120847
2	3	1	1	1	54	473	1	1	122645
3	1	0	0	1	53	378	2	1	124439
4	1	0	0	1	51	410	2	1	126180
4	3	1	1	-1	32	400	2	1	127864
3	3	1	1	-1	34	523	2	1	129222
3	2	0	0	1	53	352	2	1	130468
2	2	1	1	1	52	348	1	1	131836
3	1	0	0	1	53	341	2	1	133594
4	1	0	0	1	51	313	1	0	135308
4	3	1	1	-1	32	451	2	1	137255
1	3	1	1	1	54	517	1	1	138792
1	2	0	0	-1	33	384	1	1	140582
4	2	1	1	-1	32	412	2	1	141971
4	4	1	1	-1	34	797	2	1	143726
1	4	0	0	-1	33	390	1	1	145492
4	3	1	1	-1	32	443	2	1	147015
4	3	1	1	-1	34	433	2	1	148730
3	1	0	0	1	53	330	1	0	150006
4	1	0	0	1	51	356	2	1	151762
2	4	1	1	1	52	409	1	1	153096
1	4	0	0	-1	33	477	1	1	154604
3	3	1	1	-1	32	429	2	1	156289
2	3	1	1	1	54	523	2	0	157925
2	2	0	0	-1	33	381	1	1	159420
1	2	1	1	1	52	512	1	1	160813
1	2	0	0	-1	33	310	1	1	161980
4	2	1	1	-1	32	310	1	0	163465
4	3	1	1	-1	34	567	2	1	165410
3	3	1	1	-1	34	493	2	1	170788
3	2	0	0	1	53	333	2	1	172034
2	2	1	1	1	52	347	1	1	173774
1	1	0	0	-1	33	504	1	1	175487
1	1	0	0	-1	31	393	1	1	177176
3	2	0	0	1	51	313	2	1	178701
4	2	1	1	-1	32	370	1	0	180365
1	2	0	0	-1	33	422	1	1	182281
3	2	1	1	-1	32	507	2	1	183982
4	2	0	0	1	53	397	2	1	185688
4	2	1	1	-1	32	408	2	1	187331
1	3	1	1	1	54	339	1	1	188934
1	3	1	1	1	54	365	1	1	190347
4	1	0	0	1	53	463	2	1	192080
1	1	0	0	-1	31	487	1	1	194077
4	3	1	1	-1	32	406	2	1	195899
1	3	1	1	1	54	328	1	1	197729
3	4	1	1	-1	34	496	2	1	199407
4	4	0	0	1	53	531	2	1	201434
3	2	0	0	1	51	408	2	1	202848
3	2	1	1	-1	32	383	2	1	204128
2	4	1	1	1	54	330	1	1	205822
2	4	0	0	-1	33	341	1	1	207160
4	2	0	0	1	51	421	2	1	208672
4	2	1	1	-1	32	480	2	1	210100
1	3	1	1	1	54	344	1	1	211558
1	3	1	1	1	54	510	1	1	213411
3	3	1	1	-1	34	431	2	1	215217
1	3	1	1	1	54	479	1	1	217085
4	3	1	1	-1	34	384	1	0	218583
1	3	1	1	1	54	426	1	1	220042
1	1	0	0	-1	33	410	1	1	221860
2	1	0	0	-1	31	415	1	1	223517
2	2	0	0	-1	31	269	1	1	224945
3	2	1	1	-1	32	444	2	1	226732
2	2	0	0	-1	33	438	1	1	228496
4	2	1	1	-1	32	344	1	0	229841
4	2	0	0	1	53	289	2	1	231623
2	2	1	1	1	52	336	1	1	232906
1	1	0	0	-1	33	339	2	0	234352
2	1	0	0	-1	31	326	1	1	235893
2	4	1	1	1	52	412	1	1	237250
3	4	0	0	1	53	404	2	1	239113
2	4	1	1	1	52	330	1	1	240764
1	4	0	0	-1	33	410	1	1	242480
1	3	1	1	1	52	348	1	1	243905
4	3	1	1	-1	34	441	2	1	245567
3	1	0	0	1	53	309	2	1	247121
3	1	0	0	1	51	274	2	1	248278
4	4	1	1	-1	32	352	1	0	249515
3	4	0	0	1	53	324	2	1	255889
4	2	0	0	1	51	363	2	1	257542
1	2	1	1	1	52	288	2	0	259022
1	2	0	0	-1	33	278	1	1	260271
2	2	1	1	1	52	430	1	1	262067
2	2	0	0	-1	33	281	1	1	263635
4	2	1	1	-1	32	302	1	0	264760
2	1	0	0	-1	33	382	2	0	266472
2	1	0	0	-1	31	327	1	1	268111
1	1	0	0	-1	31	386	1	1	269880
4	1	0	0	1	51	400	2	1	271101
3	3	1	1	-1	32	385	2	1	272303
2	3	1	1	1	54	345	1	1	273799
2	1	0	0	-1	33	314	1	1	275557
1	1	0	0	-1	31	363	1	1	276840
2	2	0	0	-1	31	373	1	1	278583
4	2	1	1	-1	32	506	2	1	280044
4	2	0	0	1	53	298	2	1	281185
2	2	1	1	1	52	375	1	1	282666
4	4	1	1	-1	34	395	2	1	284001
2	4	0	0	-1	33	366	1	1	285241
1	4	1	1	1	52	279	2	0	286949
2	4	0	0	-1	33	362	1	1	288164
3	4	1	1	-1	32	371	2	1	290023
3	4	0	0	1	53	295	2	1	291339
2	4	1	1	1	52	352	1	1	292963
2	4	0	0	-1	33	548	2	0	294875
1	2	0	0	-1	31	455	1	1	296576
2	2	1	1	1	52	549	1	1	298198
2	4	1	1	1	54	268	1	1	299719
3	4	0	0	1	53	445	2	1	301092
3	3	1	1	-1	32	630	1	0	302678
1	3	1	1	1	54	535	1	1	304721
1	4	1	1	1	54	354	1	1	306278
3	4	0	0	1	53	391	2	1	307777
2	3	1	1	1	52	497	1	1	309306
3	3	1	1	-1	34	393	2	1	311185
2	4	1	1	1	54	538	1	1	313116
3	4	0	0	1	53	427	2	1	315036
2	4	1	1	1	52	395	1	1	316608
3	4	0	0	1	53	354	1	0	318030
2	1	0	0	-1	31	463	1	1	319624
1	1	0	0	-1	31	363	1	1	321083
3	3	1	1	-1	32	513	2	1	322500
2	3	1	1	1	54	348	1	1	323669
2	3	1	1	1	54	328	1	1	324927
1	3	1	1	1	54	382	1	1	326702
2	4	1	1	1	54	340	1	1	328098
4	4	0	0	1	53	486	2	1	329662
4	4	1	1	-1	32	337	2	1	331007
2	4	0	0	-1	33	335	1	1	335903
3	1	0	0	1	51	365	2	1	337736
4	1	0	0	1	51	313	1	0	338927
1	2	0	0	-1	31	437	1	1	340575
2	2	1	1	1	52	452	1	1	342505
3	3	1	1	-1	34	310	2	1	344062
4	3	1	1	-1	34	504	2	1	345937
1	4	1	1	1	54	481	1	1	347853
3	4	0	0	1	53	355	2	1	349264
1	1	0	0	-1	31	315	1	1	350744
3	1	0	0	1	51	264	2	1	351925
3	4	1	1	-1	32	491	2	1	353327
2	4	0	0	-1	33	509	1	1	354789
2	2	0	0	-1	31	415	1	1	356387
4	2	1	1	-1	32	512	2	1	358039
1	4	1	1	1	54	339	1	1	359667
1	4	0	0	-1	33	343	1	1	361465
4	3	1	1	-1	32	599	2	1	363166
3	3	1	1	-1	34	464	2	1	364857
1	4	1	1	1	54	292	1	1	366027
2	4	0	0	-1	33	476	1	1	367801
3	3	1	1	-1	32	356	2	1	369617
2	3	1	1	1	54	346	1	1	370907
1	2	0	0	-1	33	570	1	1	372387
1	2	1	1	1	52	313	1	1	373518
3	1	0	0	1	53	391	2	1	375210
2	1	0	0	-1	31	329	1	1	376532
1	4	1	1	1	52	434	1	1	377857
1	4	0	0	-1	33	342	1	1	379486
4	3	1	1	-1	32	365	2	1	381086
1	3	1	1	1	54	337	1	1	382547
1	1	0	0	-1	33	382	1	1	383774
4	1	0	0	1	51	408	2	1	385013
1	2	0	0	-1	31	317	1	1	386811
3	2	1	1	-1	32	377	1	0	388360
3	3	1	1	-1	34	432	2	1	390141
2	3	1	1	1	54	399	1	1	391875
3	1	0	0	1	53	526	2	1	393560
2	1	0	0	-1	31	514	1	1	395471
3	3	1	1	-1	32	517	2	1	397358
3	3	1	1	-1	34	308	1	0	398940
2	2	0	0	-1	33	416	1	1	400324
1	2	1	1	1	52	422	1	1	402156
1	4	1	1	1	54	468	1	1	403521
4	4	0	0	1	53	592	2	1	405437
3	4	1	1	-1	32	492	2	1	406950
4	4	0	0	1	53	513	2	1	408369
2	3	1	1	1	52	348	1	1	410000
3	3	1	1	-1	34	529	2	1	411850
1	3	1	1	1	54	322	1	1	413046
1	3	1	1	1	54	322	1	1	420116
4	3	1	1	-1	34	381	2	1	421846
4	3	1	1	-1	34	416	2	1	423295
1	2	0	0	-1	33	405	1	1	424883
3	2	1	1	-1	32	653	2	1	426644
3	2	0	0	1	53	493	2	1	428386
4	2	1	1	-1	32	288	1	0	429611
3	3	1	1	-1	34	478	2	1	431534
2	3	1	1	1	54	530	1	1	433175
2	3	1	1	1	54	302	1	1	434789
3	3	1	1	-1	34	484	2	1	436505
1	4	1	1	1	54	387	1	1	437710
3	4	0	0	1	53	358	1	0	439424
3	3	1	1	-1	32	351	2	1	440936
2	3	1	1	1	54	422	1	1	442756
3	3	1	1	-1	34	373	2	1	444052
1	3	1	1	1	54	345	1	1	445373
1	1	0	0	-1	33	421	1	1	446957
3	1	0	0	1	51	417	2	1	448665
1	4	1	1	1	52	275	1	1	450103
2	4	0	0	-1	33	446	1	1	451811
2	2	0	0	-1	31	344	1	1	453250
1	2	1	1	1	52	364	1	1	454959
1	1	0	0	-1	33	512	1	1	456895
2	1	0	0	-1	31	284	1	1	458290
4	1	0	0	1	51	404	2	1	460178
2	1	0	0	-1	31	394	1	1	461851
4	1	0	0	1	51	270	2	1	463131
3	1	0	0	1	51	353	2	1	464878
1	2	0	0	-1	31	378	1	1	466643
2	2	1	1	1	52	477	1	1	468488
2	2	0	0	-1	33	315	1	1	470163
3	2	1	1	-1	32	369	2	1	471918
1	1	0	0	-1	33	302	1	1	473507
4	1	0	0	1	51	449	2	1	475396
1	4	1	1	1	52	294	1	1	476743
2	4	0	0	-1	33	457	1	1	478066
3	3	1	1	-1	32	383	2	1	479776
1	3	1	1	1	54	278	1	1	481570
3	1	0	0	1	53	296	2	1	483317
1	1	0	0	-1	31	295	1	1	484753
1	3	1	1	1	52	481	1	1	486458
4	3	1	1	-1	34	320	2	1	488242
2	2	0	0	-1	33	387	2	0	489501
2	2	1	1	1	52	309	1	1	490886
4	1	0	0	1	53	379	2	1	492196
2	1	0	0	-1	31	414	1	1	494117
3	1	0	0	1	51	391	2	1	495700
3	1	0	0	1	51	404	2	1	497033
1	4	1	1	1	52	337	1	1	498710
3	4	0	0	1	53	295	2	1	504544
3	3	1	1	-1	32	269	1	0	505747
2	3	1	1	1	54	458	1	1	507610
2	1	0	0	-1	33	414	1	1	509429
1	1	0	0	-1	31	620	1	1	511224
2	2	0	0	-1	31	356	1	1	513072
3	2	1	1	-1	32	296	1	0	514662
2	3	1	1	1	54	387	1	1	516458
4	3	1	1	-1	34	497	2	1	518092
2	1	0	0	-1	33	472	1	1	519976
1	1	0	0	-1	31	468	1	1	521593
3	1	0	0	1	51	539	2	1	523429
4	1	0	0	1	51	431	2	1	524688
2	2	0	0	-1	31	334	1	1	525927
4	2	1	1	-1	32	312	1	0	527275
2	4	1	1	1	54	349	1	1	528567
4	4	0	0	1	53	590	2	1	530264
1	3	1	1	1	52	455	1	1	531553
4	3	1	1	-1	34	377	2	1	533177
3	3	1	1	-1	34	667	2	1	534862
1	3	1	1	1	54	368	1	1	536669
4	2	0	0	1	53	539	2	1	538195
1	2	1	1	1	52	435	1	1	540003
1	3	1	1	1	54	370	1	1	541826
3	3	1	1	-1	34	409	2	1	543303
3	2	0	0	1	53	330	2	1	544548
1	2	1	1	1	52	407	1	1	546023
2	1	0	0	-1	33	349	1	1	547311
4	1	0	0	1	51	529	2	1	549004
4	3	1	1	-1	32	418	2	1	550247
1	3	1	1	1	54	400	1	1	551649
4	2	0	0	1	53	532	2	1	553179
2	2	1	1	1	52	417	1	1	554705
2	1	0	0	-1	33	312	1	1	556496
1	1	0	0	-1	31	390	1	1	557959
1	2	0	0	-1	31	398	1	1	559861
4	2	1	1	-1	32	552	2	1	561671
3	2	0	0	1	53	373	2	1	563248
4	2	1	1	-1	32	428	2	1	565171
1	2	0	0	-1	33	281	1	1	566416
4	2	1	1	-1	32	424	2	1	568124
3	3	1	1	-1	34	426	2	1	569706
2	3	1	1	1	54	302	1	1	570969
4	1	0	0	1	53	395	1	0	572723
1	1	0	0	-1	31	419	1	1	574275
3	4	1	1	-1	32	608	2	1	575832
2	4	0	0	-1	33	408	1	1	577543
2	1	0	0	-1	31	463	1	1	579146
4	1	0	0	1	51	488	2	1	580730
1	3	1	1	1	52	415	2	0	582600
1	3	1	1	1	54	341	1	1	591283
2	3	1	1	1	54	369	1	1	592581
4	3	1	1	-1	34	358	2	1	593963
3	4	1	1	-1	34	508	2	1	595968
2	4	0	0	-1	33	378	1	1	597211
4	4	1	1	-1	32	400	2	1	598510
2	4	0	0	-1	33	431	1	1	600433
1	3	1	1	1	52	373	1	1	601657
3	3	1	1	-1	34	385	2	1	602885
3	1	0	0	1	53	409	2	1	604466
2	1	0	0	-1	31	499	1	1	606106
3	2	0	0	1	51	298	2	1	607687
2	2	1	1	1	52	292	1	1	608961
2	4	1	1	1	54	330	1	1	610277
4	4	0	0	1	53	384	2	1	611568
4	3	1	1	-1	32	0	0	0	615256
1	3	1	1	1	54	511	1	1	616820
1	1	0	0	-1	33	614	1	1	618512
4	1	0	0	1	51	465	2	1	620275
1	2	0	0	-1	31	301	1	1	621779
1	2	1	1	1	52	474	1	1	623628
3	2	0	0	1	53	323	2	1	625313
4	2	1	1	-1	32	536	2	1	626709
4	1	0	0	1	53	336	2	1	628180
1	1	0	0	-1	31	303	1	1	629967
4	4	1	1	-1	32	595	2	1	631536
4	4	0	0	1	53	284	2	1	633300
1	4	1	1	1	52	350	1	1	634728
4	4	0	0	1	53	359	2	1	636181
4	3	1	1	-1	32	565	2	1	638098
2	3	1	1	1	54	308	1	1	639867
4	4	1	1	-1	34	305	2	1	641501
4	4	0	0	1	53	290	2	1	642744
2	3	1	1	1	52	268	1	1	643978
1	3	1	1	1	54	314	1	1	645505
1	3	1	1	1	54	318	1	1	647318
4	3	1	1	-1	34	354	2	1	648889
1	1	0	0	-1	33	348	1	1	650254
3	1	0	0	1	51	313	2	1	652026
3	2	0	0	1	51	392	2	1	653353
1	2	1	1	1	52	369	1	1	655148
4	1	0	0	1	53	360	1	0	656931
1	1	0	0	-1	31	543	1	1	658904
4	4	1	1	-1	32	376	1	0	660209
4	4	0	0	1	53	565	2	1	662283
1	1	0	0	-1	31	378	1	1	663958
1	1	0	0	-1	31	331	1	1	665141
4	2	0	0	1	51	370	2	1	666967
3	2	1	1	-1	32	415	2	1	668191
2	4	1	1	1	54	480	1	1	669828
3	4	0	0	1	53	429	2	1	683072
2	4	1	1	1	52	349	1	1	684349
3	4	0	0	1	53	388	2	1	686087
2	4	1	1	1	52	345	1	1	687454
3	4	0	0	1	53	480	2	1	689268
2	3	1	1	1	52	317	1	1	690884
3	3	1	1	-1	34	433	2	1	692491
4	3	1	1	-1	34	379	2	1	693926
2	3	1	1	1	54	265	1	1	695698
3	4	1	1	-1	34	348	2	1	697133
2	4	0	0	-1	33	420	1	1	698423
2	4	1	1	1	52	319	1	1	699975
3	4	0	0	1	53	453	2	1	701564
3	3	1	1	-1	32	437	2	1	703363
1	3	1	1	1	54	532	1	1	704892
3	4	1	1	-1	34	417	2	1	706759
4	4	0	0	1	53	349	1	0	708229
4	4	1	1	-1	32	357	2	1	709688
2	4	0	0	-1	33	362	1	1	711296
4	4	1	1	-1	32	432	2	1	712965
3	4	0	0	1	53	541	2	1	714897
2	1	0	0	-1	31	347	1	1	716619
3	1	0	0	1	51	298	2	1	718429
2	2	0	0	-1	31	313	1	1	719866
1	2	1	1	1	52	391	1	1	721309
3	4	1	1	-1	34	493	2	1	723157
4	4	0	0	1	53	485	2	1	724809
3	4	1	1	-1	32	339	2	1	726129
1	4	0	0	-1	33	353	1	1	727509
3	1	0	0	1	51	363	2	1	728752
4	1	0	0	1	51	322	2	1	730132
3	1	0	0	1	51	405	2	1	732038
4	1	0	0	1	51	508	2	1	733978
2	3	1	1	1	52	363	1	1	735383
2	3	1	1	1	54	275	1	1	736749
3	2	0	0	1	53	288	2	1	738116
3	2	1	1	-1	32	323	1	0	739796
4	2	0	0	1	53	278	2	1	741402
3	2	1	1	-1	32	286	2	1	742872
3	1	0	0	1	53	220	2	1	744446
4	1	0	0	1	51	366	1	0	746064
1	1	0	0	-1	31	308	2	0	747721
1	1	0	0	-1	31	341	1	1	749220
4	2	0	0	1	51	486	2	1	750655
3	2	1	1	-1	32	316	2	1	752065
2	2	0	0	-1	33	366	1	1	753420
4	2	1	1	-1	32	354	2	1	755279
4	3	1	1	-1	34	326	2	1	756612
3	3	1	1	-1	34	367	2	1	757897
4	2	0	0	1	53	337	2	1	759277
2	2	1	1	1	52	348	1	1	768354
2	3	1	1	1	54	350	1	1	769754
3	3	1	1	-1	34	252	2	1	771057
1	4	1	1	1	54	377	1	1	772408
4	4	0	0	1	53	364	2	1	774035
2	3	1	1	1	52	312	1	1	775230
1	3	1	1	1	54	315	2	0	776427
3	1	0	0	1	53	340	1	0	777730
1	1	0	0	-1	31	466	1	1	779690
1	1	0	0	-1	31	248	1	1	781209
2	1	0	0	-1	31	356	2	0	783029
4	1	0	0	1	51	419	2	1	784482
1	1	0	0	-1	31	435	1	1	786412
4	1	0	0	1	51	415	2	1	787821
4	1	0	0	1	51	301	2	1	789006
2	2	0	0	-1	31	335	1	1	790834
4	2	1	1	-1	32	368	2	1	792569
2	2	0	0	-1	33	303	1	1	794101
2	2	1	1	1	52	444	1	1	795496
3	4	1	1	-1	34	357	2	1	796767
3	4	0	0	1	53	301	2	1	798288
4	1	0	0	1	51	318	2	1	799684
4	1	0	0	1	51	497	2	1	801400
2	1	0	0	-1	31	258	1	1	802893
2	1	0	0	-1	31	345	1	1	804082
1	1	0	0	-1	31	339	1	1	805423
3	1	0	0	1	51	294	2	1	806786
4	4	1	1	-1	32	304	1	0	808243
4	4	0	0	1	53	231	2	1	809483
1	2	0	0	-1	31	319	1	1	810918
2	2	1	1	1	52	452	1	1	812520
4	3	1	1	-1	34	459	2	1	813885
3	3	1	1	-1	34	268	2	1	815418
4	4	1	1	-1	34	358	2	1	816762
3	4	0	0	1	53	346	2	1	818555
1	2	0	0	-1	31	255	1	1	819778
3	2	1	1	-1	32	364	2	1	821641
1	2	0	0	-1	33	299	1	1	823446
1	2	1	1	1	52	388	1	1	825083
4	3	1	1	-1	34	419	2	1	826917
4	3	1	1	-1	34	344	2	1	828279
3	1	0	0	1	53	346	2	1	830044
1	1	0	0	-1	31	524	1	1	831554
3	4	1	1	-1	32	491	2	1	833242
4	4	0	0	1	53	390	2	1	834802
3	3	1	1	-1	32	371	2	1	836564
3	3	1	1	-1	34	228	2	1	837643
4	4	1	1	-1	34	316	2	1	838822
3	4	0	0	1	53	395	2	1	840269
4	4	1	1	-1	32	243	2	1	841748
1	4	0	0	-1	33	429	1	1	849109
