# Supplementary material for: Frequency Band-Specific Electrical Brain Stimulation Modulates Cognitive Control Processes
Source: PLoS One. 2015 Sep 25;10(9):e0138984. doi: 10.1371/journal.pone.0138984 (PMC4583279; doi:10.1371/journal.pone.0138984)
Supplement: S2 File — This zip archive contains the necessary Matlab code, SPSS syntax, SPSS data and raw logfile data to perform the analyses described in the paper. EEG data and Matlab code to extract peak frequencies are available upon request (joramvandriel@gmail.com). (ZIP) [file pone.0138984.s002.zip › S2_File/rawdata/theta/pp11_simonB2_STIM.txt]

1	2	0	0	-1	31	551	1	1	8263
4	2	1	1	-1	32	328	2	1	9838
3	3	1	1	-1	34	259	2	1	11072
2	3	1	1	1	54	349	1	1	12427
2	1	0	0	-1	33	303	1	1	13826
3	1	0	0	1	51	337	1	0	15325
2	1	0	0	-1	31	313	1	1	16949
4	1	0	0	1	51	260	2	1	18188
2	2	0	0	-1	31	416	1	1	19732
1	2	1	1	1	52	434	1	1	21024
4	2	0	0	1	53	336	2	1	22382
2	2	1	1	1	52	281	1	1	23836
4	1	0	0	1	53	356	2	1	25535
2	1	0	0	-1	31	379	1	1	26883
1	1	0	0	-1	31	403	2	0	28215
3	1	0	0	1	51	309	2	1	30020
1	3	1	1	1	52	233	2	0	31749
3	3	1	1	-1	34	431	2	1	33501
3	4	1	1	-1	34	393	2	1	35073
2	4	0	0	-1	33	297	1	1	36387
3	3	1	1	-1	32	390	2	1	38140
1	3	1	1	1	54	436	1	1	39799
4	2	0	0	1	53	423	2	1	41099
3	2	1	1	-1	32	293	2	1	42700
1	3	1	1	1	54	666	1	1	44602
2	3	1	1	1	54	506	2	0	46566
1	1	0	0	-1	33	285	1	1	48351
3	1	0	0	1	51	267	2	1	49530
1	1	0	0	-1	31	429	1	1	51144
3	1	0	0	1	51	286	2	1	52420
4	1	0	0	1	51	354	1	0	53770
2	1	0	0	-1	31	428	2	0	55507
2	2	0	0	-1	31	332	1	1	56825
3	2	1	1	-1	32	425	2	1	58312
1	1	0	0	-1	33	433	1	1	59770
4	1	0	0	1	51	309	2	1	61178
2	2	0	0	-1	31	601	1	1	62696
4	2	1	1	-1	32	504	2	1	64645
1	1	0	0	-1	33	340	1	1	66025
3	1	0	0	1	51	294	2	1	67764
3	4	1	1	-1	32	327	1	0	69355
2	4	0	0	-1	33	437	1	1	70690
3	2	0	0	1	51	546	1	0	72492
2	2	1	1	1	52	388	1	1	73891
3	1	0	0	1	53	716	2	1	75711
2	1	0	0	-1	31	386	1	1	77342
1	4	1	1	1	52	253	2	0	79094
2	4	0	0	-1	33	408	1	1	80970
2	1	0	0	-1	31	432	1	1	82857
3	1	0	0	1	51	356	2	1	90022
3	4	1	1	-1	32	353	2	1	91208
2	4	0	0	-1	33	343	1	1	92802
2	4	1	1	1	52	223	2	0	94268
3	4	0	0	1	53	325	2	1	95582
2	4	1	1	1	52	401	1	1	96803
1	4	0	0	-1	33	363	1	1	98605
1	2	0	0	-1	31	300	1	1	100383
2	2	1	1	1	52	353	1	1	102088
3	3	1	1	-1	34	507	2	1	103500
4	3	1	1	-1	34	268	2	1	104900
1	3	1	1	1	54	285	1	1	106463
4	3	1	1	-1	34	445	2	1	108402
2	2	0	0	-1	33	284	2	0	109655
1	2	1	1	1	52	340	1	1	111247
2	4	1	1	1	54	281	1	1	112936
2	4	0	0	-1	33	282	2	0	114626
1	4	1	1	1	52	449	1	1	116087
4	4	0	0	1	53	345	2	1	117615
3	2	0	0	1	51	337	2	1	118868
4	2	1	1	-1	32	397	2	1	120511
2	3	1	1	1	54	296	1	1	121950
3	3	1	1	-1	34	326	2	1	123521
3	4	1	1	-1	34	362	2	1	125338
1	4	0	0	-1	33	377	1	1	126879
2	2	0	0	-1	31	358	1	1	128697
2	2	1	1	1	52	285	1	1	130395
3	2	0	0	1	53	330	1	0	131577
1	2	1	1	1	52	360	1	1	132837
4	1	0	0	1	53	443	2	1	134685
4	1	0	0	1	51	541	2	1	136342
1	3	1	1	1	52	561	1	1	137721
4	3	1	1	-1	34	368	2	1	139544
4	1	0	0	1	53	440	2	1	141313
3	1	0	0	1	51	441	2	1	143061
3	3	1	1	-1	32	355	2	1	144318
2	3	1	1	1	54	513	1	1	146202
1	4	1	1	1	54	432	1	1	147890
4	4	0	0	1	53	517	2	1	149447
3	1	0	0	1	51	325	2	1	150705
3	1	0	0	1	51	488	2	1	152531
4	1	0	0	1	51	324	1	0	154100
1	1	0	0	-1	31	470	1	1	155476
1	1	0	0	-1	31	349	1	1	157015
4	1	0	0	1	51	541	2	1	158500
2	1	0	0	-1	31	570	1	1	160529
4	1	0	0	1	51	304	2	1	161927
1	1	0	0	-1	31	339	1	1	163361
3	1	0	0	1	51	270	2	1	164657
4	2	0	0	1	51	431	2	1	166449
1	2	1	1	1	52	239	2	0	172677
2	2	0	0	-1	33	355	1	1	173865
2	2	1	1	1	52	314	1	1	175153
1	2	0	0	-1	33	339	1	1	176412
2	2	1	1	1	52	316	1	1	177654
3	1	0	0	1	53	334	2	1	179025
2	1	0	0	-1	31	435	1	1	180957
3	1	0	0	1	51	265	2	1	182426
1	1	0	0	-1	31	413	1	1	184318
2	3	1	1	1	52	341	2	0	186066
4	3	1	1	-1	34	340	2	1	187422
1	2	0	0	-1	33	394	1	1	189201
3	2	1	1	-1	32	309	2	1	190342
1	2	0	0	-1	33	387	1	1	191814
1	2	1	1	1	52	254	2	0	193561
2	4	1	1	1	54	457	1	1	194996
1	4	0	0	-1	33	274	1	1	196497
4	3	1	1	-1	32	335	2	1	197822
4	3	1	1	-1	34	270	2	1	198948
3	2	0	0	1	53	476	2	1	200569
2	2	1	1	1	52	442	1	1	202221
4	1	0	0	1	53	297	2	1	203601
1	1	0	0	-1	31	280	1	1	205035
2	4	1	1	1	52	434	1	1	206636
2	4	0	0	-1	33	279	1	1	207732
4	2	0	0	1	51	467	2	1	209697
2	2	1	1	1	52	353	1	1	211381
2	3	1	1	1	54	281	1	1	212588
1	3	1	1	1	54	383	1	1	214197
3	1	0	0	1	53	396	2	1	216093
4	1	0	0	1	51	344	2	1	217714
1	3	1	1	1	52	246	2	0	219244
1	3	1	1	1	54	288	1	1	220858
2	1	0	0	-1	33	376	1	1	222711
1	1	0	0	-1	31	289	1	1	224042
2	3	1	1	1	52	352	1	1	225321
1	3	1	1	1	54	281	1	1	226660
2	1	0	0	-1	33	339	1	1	228329
4	1	0	0	1	51	322	1	0	229873
4	4	1	1	-1	32	325	2	1	231098
2	4	0	0	-1	33	606	1	1	233187
1	3	1	1	1	52	422	1	1	234436
4	3	1	1	-1	34	343	2	1	236260
4	3	1	1	-1	34	393	2	1	237686
1	3	1	1	1	54	241	2	0	239310
2	1	0	0	-1	33	510	1	1	240926
4	1	0	0	1	51	334	2	1	242433
3	2	0	0	1	51	377	1	0	243833
4	2	1	1	-1	32	365	2	1	245201
3	3	1	1	-1	34	287	2	1	246981
4	3	1	1	-1	34	399	2	1	253313
2	1	0	0	-1	33	388	1	1	255070
1	1	0	0	-1	31	378	1	1	256845
4	1	0	0	1	51	317	2	1	258112
3	1	0	0	1	51	257	2	1	259846
1	2	0	0	-1	31	439	1	1	261447
3	2	1	1	-1	32	326	2	1	262607
4	4	1	1	-1	34	390	2	1	264467
1	4	0	0	-1	33	410	1	1	266080
3	4	1	1	-1	32	380	2	1	267942
3	4	0	0	1	53	305	2	1	269112
2	2	0	0	-1	31	345	1	1	270483
4	2	1	1	-1	32	316	2	1	272215
1	4	1	1	1	54	382	1	1	273820
1	4	0	0	-1	33	340	1	1	275653
4	3	1	1	-1	32	324	2	1	277350
2	3	1	1	1	54	295	1	1	278819
2	1	0	0	-1	33	277	1	1	280601
3	1	0	0	1	51	353	2	1	281957
4	2	0	0	1	51	323	2	1	283626
2	2	1	1	1	52	474	1	1	285184
3	1	0	0	1	53	283	2	1	286699
3	1	0	0	1	51	298	2	1	287920
2	1	0	0	-1	31	264	1	1	289403
2	1	0	0	-1	31	304	1	1	290748
3	1	0	0	1	51	306	2	1	292353
4	1	0	0	1	51	304	2	1	293869
3	4	1	1	-1	32	342	2	1	295655
3	4	0	0	1	53	277	2	1	297428
2	4	1	1	1	52	293	1	1	298594
4	4	0	0	1	53	317	1	0	300351
3	4	1	1	-1	32	350	2	1	301658
2	4	0	0	-1	33	421	1	1	303178
2	3	1	1	1	52	360	1	1	304507
3	3	1	1	-1	34	346	2	1	305751
4	1	0	0	1	53	377	2	1	307161
2	1	0	0	-1	31	307	1	1	308850
1	3	1	1	1	52	242	1	1	309932
4	3	1	1	-1	34	363	2	1	311618
2	3	1	1	1	54	447	1	1	313389
2	3	1	1	1	54	236	2	0	314745
3	2	0	0	1	53	389	2	1	316207
1	2	1	1	1	52	506	1	1	317717
2	2	0	0	-1	33	351	1	1	319522
3	2	1	1	-1	32	344	2	1	320939
2	4	1	1	1	54	340	1	1	322236
3	4	0	0	1	53	320	2	1	323515
1	4	1	1	1	52	398	1	1	325018
1	4	0	0	-1	33	456	1	1	326410
4	4	1	1	-1	32	407	2	1	328295
3	4	0	0	1	53	472	2	1	336996
2	3	1	1	1	52	369	1	1	338251
2	3	1	1	1	54	535	1	1	340107
1	2	0	0	-1	33	282	1	1	341379
3	2	1	1	-1	32	549	2	1	343362
2	1	0	0	-1	33	348	1	1	344754
2	1	0	0	-1	31	317	1	1	345908
3	2	0	0	1	51	411	2	1	347264
2	2	1	1	1	52	547	1	1	348776
2	4	1	1	1	54	283	1	1	350475
1	4	0	0	-1	33	372	1	1	351654
1	1	0	0	-1	31	426	1	1	353353
2	1	0	0	-1	31	280	1	1	354473
2	4	1	1	1	52	278	1	1	355810
3	4	0	0	1	53	471	2	1	357299
1	3	1	1	1	52	439	1	1	358946
2	3	1	1	1	54	339	1	1	360509
2	3	1	1	1	54	273	1	1	362058
4	3	1	1	-1	34	365	2	1	363836
4	2	0	0	1	53	561	2	1	365230
1	2	1	1	1	52	284	2	0	367006
2	3	1	1	1	54	413	1	1	368738
4	3	1	1	-1	34	316	1	0	370295
4	2	0	0	1	53	287	2	1	372035
1	2	1	1	1	52	359	1	1	373300
1	3	1	1	1	54	358	1	1	374881
4	3	1	1	-1	34	423	2	1	376810
2	2	0	0	-1	33	378	1	1	378125
4	2	1	1	-1	32	472	2	1	379805
2	2	0	0	-1	33	471	1	1	381168
1	2	1	1	1	52	350	2	0	382409
3	1	0	0	1	53	365	2	1	384211
2	1	0	0	-1	31	457	1	1	385975
4	4	1	1	-1	32	388	2	1	387853
3	4	0	0	1	53	424	2	1	389620
4	1	0	0	1	51	352	2	1	391298
4	1	0	0	1	51	697	2	1	393175
1	4	1	1	1	52	360	1	1	394836
4	4	0	0	1	53	308	1	0	396254
1	3	1	1	1	52	367	1	1	397986
4	3	1	1	-1	34	323	2	1	399383
1	1	0	0	-1	33	432	1	1	400678
3	1	0	0	1	51	282	2	1	401808
1	1	0	0	-1	31	280	1	1	403327
2	1	0	0	-1	31	330	1	1	404480
3	3	1	1	-1	32	585	2	1	406098
2	3	1	1	1	54	459	1	1	407857
4	3	1	1	-1	34	244	2	1	409550
3	3	1	1	-1	34	319	2	1	410811
4	2	0	0	1	53	453	2	1	412410
3	2	1	1	-1	32	320	2	1	416873
3	4	1	1	-1	34	379	2	1	418465
1	4	0	0	-1	33	311	1	1	419879
4	4	1	1	-1	32	319	2	1	421261
1	4	0	0	-1	33	355	1	1	423005
3	3	1	1	-1	32	453	2	1	424409
2	3	1	1	1	54	397	1	1	425943
4	2	0	0	1	53	561	2	1	427738
1	2	1	1	1	52	467	1	1	429684
1	3	1	1	1	54	322	2	0	431420
4	3	1	1	-1	34	327	2	1	432757
3	4	1	1	-1	34	315	2	1	434051
2	4	0	0	-1	33	532	1	1	435695
3	4	1	1	-1	32	274	2	1	437086
2	4	0	0	-1	33	343	2	0	438596
2	3	1	1	1	52	597	1	1	440092
4	3	1	1	-1	34	452	2	1	441592
2	2	0	0	-1	33	471	1	1	443050
3	2	1	1	-1	32	418	2	1	444464
3	4	1	1	-1	34	362	2	1	445654
2	4	0	0	-1	33	413	1	1	447204
1	2	0	0	-1	31	535	1	1	448644
1	2	1	1	1	52	664	1	1	450317
3	4	1	1	-1	34	323	1	0	451705
1	4	0	0	-1	33	506	1	1	453321
2	3	1	1	1	52	285	2	0	454942
1	3	1	1	1	54	309	1	1	456360
2	1	0	0	-1	33	317	1	1	457965
1	1	0	0	-1	31	540	1	1	459926
2	1	0	0	-1	31	348	1	1	461350
4	1	0	0	1	51	345	2	1	462549
4	4	1	1	-1	32	371	2	1	463740
1	4	0	0	-1	33	324	2	0	464986
3	2	0	0	1	51	443	2	1	466818
2	2	1	1	1	52	374	1	1	468011
3	4	1	1	-1	34	334	2	1	469253
1	4	0	0	-1	33	487	1	1	470795
2	2	0	0	-1	31	332	1	1	472537
2	2	1	1	1	52	401	1	1	474144
3	3	1	1	-1	34	465	2	1	475446
2	3	1	1	1	54	399	1	1	476798
4	2	0	0	1	53	432	2	1	478640
4	2	1	1	-1	32	417	2	1	480548
1	2	0	0	-1	33	499	1	1	482105
3	2	1	1	-1	32	468	2	1	483642
1	3	1	1	1	54	372	1	1	484947
1	3	1	1	1	54	312	1	1	486638
4	3	1	1	-1	34	293	2	1	487909
3	3	1	1	-1	34	420	1	0	489453
4	3	1	1	-1	34	334	2	1	491209
2	3	1	1	1	54	366	1	1	496953
4	4	1	1	-1	34	298	2	1	498417
1	4	0	0	-1	33	401	1	1	499944
3	3	1	1	-1	32	369	2	1	501407
4	3	1	1	-1	34	421	2	1	502658
2	2	0	0	-1	33	375	1	1	504173
1	2	1	1	1	52	432	1	1	505422
1	4	1	1	1	54	317	1	1	506908
4	4	0	0	1	53	425	2	1	508415
4	4	1	1	-1	32	291	2	1	509938
2	4	0	0	-1	33	353	1	1	511631
3	2	0	0	1	51	266	2	1	513322
1	2	1	1	1	52	341	1	1	514823
4	4	1	1	-1	34	344	2	1	516473
2	4	0	0	-1	33	353	1	1	518238
1	4	1	1	1	52	251	2	0	519534
2	4	0	0	-1	33	280	1	1	521128
4	2	0	0	1	51	482	2	1	522587
1	2	1	1	1	52	481	1	1	524509
1	2	0	0	-1	33	324	1	1	526274
4	2	1	1	-1	32	365	2	1	527484
2	3	1	1	1	54	454	1	1	528796
4	3	1	1	-1	34	410	2	1	530144
2	4	1	1	1	54	411	1	1	531674
2	4	0	0	-1	33	503	1	1	533547
3	2	0	0	1	51	348	2	1	534853
2	2	1	1	1	52	275	1	1	536233
4	4	1	1	-1	34	326	2	1	537813
4	4	0	0	1	53	306	2	1	539389
2	4	1	1	1	52	470	1	1	540746
3	4	0	0	1	53	345	2	1	542240
2	4	1	1	1	52	331	1	1	543435
1	4	0	0	-1	33	447	1	1	545182
1	2	0	0	-1	31	253	1	1	546399
4	2	1	1	-1	32	451	2	1	548146
2	3	1	1	1	54	398	1	1	549565
4	3	1	1	-1	34	596	2	1	551265
2	3	1	1	1	54	364	1	1	552993
1	3	1	1	1	54	541	1	1	554397
4	3	1	1	-1	34	483	2	1	556266
2	3	1	1	1	54	341	1	1	557615
4	2	0	0	1	53	493	2	1	559195
4	2	1	1	-1	32	400	2	1	561026
1	3	1	1	1	54	314	1	1	562311
4	3	1	1	-1	34	384	2	1	564004
2	1	0	0	-1	33	375	1	1	565597
1	1	0	0	-1	31	344	1	1	567146
3	2	0	0	1	51	286	2	1	568826
2	2	1	1	1	52	509	1	1	570805
3	3	1	1	-1	34	351	1	0	572410
1	3	1	1	1	54	353	1	1	578722
3	4	1	1	-1	34	496	2	1	580271
1	4	0	0	-1	33	291	1	1	581752
3	1	0	0	1	51	563	2	1	583196
2	1	0	0	-1	31	334	1	1	584989
3	1	0	0	1	51	570	2	1	586971
3	1	0	0	1	51	282	2	1	588573
2	3	1	1	1	52	316	1	1	589817
1	3	1	1	1	54	499	1	1	591756
1	3	1	1	1	54	265	1	1	593201
2	3	1	1	1	54	273	1	1	594629
4	1	0	0	1	53	318	2	1	595789
4	1	0	0	1	51	323	2	1	597209
1	3	1	1	1	52	461	1	1	598718
4	3	1	1	-1	34	361	2	1	600183
4	3	1	1	-1	34	389	2	1	602032
1	3	1	1	1	54	385	1	1	603689
1	1	0	0	-1	33	446	1	1	605280
4	1	0	0	1	51	503	2	1	606978
2	4	1	1	1	52	384	1	1	608223
4	4	0	0	1	53	585	2	1	609933
3	2	0	0	1	51	327	2	1	611082
2	2	1	1	1	52	322	1	1	612322
1	3	1	1	1	54	384	1	1	613780
1	3	1	1	1	54	278	1	1	615449
4	4	1	1	-1	34	704	2	1	617240
4	4	0	0	1	53	332	2	1	618880
1	4	1	1	1	52	324	1	1	620353
3	4	0	0	1	53	591	2	1	622349
1	4	1	1	1	52	302	1	1	623887
4	4	0	0	1	53	331	2	1	625150
1	3	1	1	1	52	325	1	1	626598
2	3	1	1	1	54	440	1	1	628406
3	1	0	0	1	53	378	2	1	630233
3	1	0	0	1	51	290	2	1	631394
1	3	1	1	1	52	369	1	1	633191
4	3	1	1	-1	34	342	2	1	634953
4	2	0	0	1	53	573	2	1	636536
2	2	1	1	1	52	339	1	1	637940
2	1	0	0	-1	33	328	1	1	639649
3	1	0	0	1	51	481	2	1	641599
3	3	1	1	-1	32	510	2	1	643519
4	3	1	1	-1	34	443	2	1	645409
2	4	1	1	1	54	346	1	1	647230
3	4	0	0	1	53	273	2	1	648613
1	2	0	0	-1	31	326	1	1	650254
2	2	1	1	1	52	430	1	1	652017
3	3	1	1	-1	34	373	2	1	653228
1	3	1	1	1	54	446	1	1	654528
1	1	0	0	-1	33	398	1	1	655976
3	1	0	0	1	51	295	2	1	661967
4	3	1	1	-1	32	391	2	1	663375
2	3	1	1	1	54	314	1	1	664716
1	4	1	1	1	54	326	1	1	666369
2	4	0	0	-1	33	401	1	1	667665
4	2	0	0	1	51	365	2	1	669493
1	2	1	1	1	52	448	1	1	671391
1	2	0	0	-1	33	514	1	1	673235
3	2	1	1	-1	32	387	2	1	674768
1	1	0	0	-1	33	640	1	1	676400
1	1	0	0	-1	31	340	1	1	677928
2	4	1	1	1	52	463	1	1	679228
1	4	0	0	-1	33	286	1	1	680729
2	4	1	1	1	52	322	1	1	682071
1	4	0	0	-1	33	266	1	1	683768
1	1	0	0	-1	31	311	1	1	685430
4	1	0	0	1	51	450	2	1	686873
3	4	1	1	-1	32	333	2	1	688238
2	4	0	0	-1	33	514	1	1	690123
1	3	1	1	1	52	350	1	1	691917
4	3	1	1	-1	34	303	1	0	693198
3	1	0	0	1	53	418	2	1	694872
1	1	0	0	-1	31	314	1	1	696173
1	3	1	1	1	52	340	1	1	697835
3	3	1	1	-1	34	423	2	1	699337
3	2	0	0	1	53	322	2	1	700511
4	2	1	1	-1	32	398	2	1	701823
2	4	1	1	1	54	326	1	1	703109
3	4	0	0	1	53	340	2	1	704880
3	2	0	0	1	51	518	2	1	706431
4	2	1	1	-1	32	444	2	1	708268
3	2	0	0	1	53	472	2	1	709827
4	2	1	1	-1	32	320	2	1	711331
3	1	0	0	1	53	322	2	1	712821
4	1	0	0	1	51	447	2	1	714278
4	3	1	1	-1	32	339	2	1	715594
1	3	1	1	1	54	455	1	1	716938
3	2	0	0	1	53	481	2	1	718256
3	2	1	1	-1	32	388	2	1	719460
4	3	1	1	-1	34	441	2	1	720930
2	3	1	1	1	54	466	1	1	722482
3	2	0	0	1	53	322	2	1	724136
1	2	1	1	1	52	344	1	1	725362
1	1	0	0	-1	33	297	2	0	726997
2	1	0	0	-1	31	379	1	1	728713
2	4	1	1	1	52	295	1	1	730244
4	4	0	0	1	53	381	2	1	731983
2	4	1	1	1	52	410	1	1	733818
4	4	0	0	1	53	414	2	1	735428
3	4	1	1	-1	32	427	2	1	736998
3	4	0	0	1	53	275	2	1	740623
1	4	1	1	1	52	400	1	1	742214
3	4	0	0	1	53	314	2	1	743914
1	3	1	1	1	52	398	1	1	745692
1	3	1	1	1	54	231	1	1	747083
3	1	0	0	1	53	522	2	1	748496
1	1	0	0	-1	31	498	1	1	750267
2	4	1	1	1	52	463	1	1	751689
4	4	0	0	1	53	364	2	1	753289
3	2	0	0	1	51	372	2	1	754634
3	2	1	1	-1	32	305	2	1	756396
2	4	1	1	1	54	507	1	1	758129
1	4	0	0	-1	33	467	1	1	759687
4	3	1	1	-1	32	301	1	0	761274
1	3	1	1	1	54	369	2	0	762574
1	1	0	0	-1	33	338	1	1	764232
4	1	0	0	1	51	334	2	1	765482
1	1	0	0	-1	31	427	1	1	767202
1	1	0	0	-1	31	332	1	1	768405
2	2	0	0	-1	31	353	1	1	770083
2	2	1	1	1	52	554	1	1	771795
1	4	1	1	1	54	307	1	1	773406
4	4	0	0	1	53	366	2	1	774914
4	1	0	0	1	51	265	2	1	776032
2	1	0	0	-1	31	331	1	1	777514
1	3	1	1	1	52	318	1	1	779275
4	3	1	1	-1	34	439	2	1	780678
4	4	1	1	-1	34	293	2	1	781788
3	4	0	0	1	53	359	1	0	783523
4	2	0	0	1	51	324	2	1	785221
4	2	1	1	-1	32	273	2	1	786764
1	2	0	0	-1	33	458	1	1	788265
1	2	1	1	1	52	351	1	1	789443
3	1	0	0	1	53	331	2	1	791176
3	1	0	0	1	51	346	2	1	792391
4	1	0	0	1	51	537	2	1	794155
2	1	0	0	-1	31	291	1	1	795508
4	2	0	0	1	51	379	1	0	797108
3	2	1	1	-1	32	450	2	1	798600
4	1	0	0	1	53	380	2	1	800014
2	1	0	0	-1	31	287	1	1	801531
1	2	0	0	-1	31	383	1	1	803302
2	2	1	1	1	52	466	1	1	804589
2	1	0	0	-1	33	276	1	1	806324
3	1	0	0	1	51	608	2	1	808428
4	1	0	0	1	51	361	2	1	809855
1	1	0	0	-1	31	517	1	1	811871
4	3	1	1	-1	32	393	2	1	813127
1	3	1	1	1	54	574	1	1	814613
4	3	1	1	-1	34	594	2	1	816335
3	3	1	1	-1	34	355	1	0	821027
