# Supplementary material for: Frequency Band-Specific Electrical Brain Stimulation Modulates Cognitive Control Processes
Source: PLoS One. 2015 Sep 25;10(9):e0138984. doi: 10.1371/journal.pone.0138984 (PMC4583279; doi:10.1371/journal.pone.0138984)
Supplement: S2 File — This zip archive contains the necessary Matlab code, SPSS syntax, SPSS data and raw logfile data to perform the analyses described in the paper. EEG data and Matlab code to extract peak frequencies are available upon request (joramvandriel@gmail.com). (ZIP) [file pone.0138984.s002.zip › S2_File/rawdata/theta/pp11_simonC2_POST-STIM.txt]

1	3	1	1	1	52	294	2	0	3795
2	3	1	1	1	54	294	1	1	5323
3	1	0	0	1	53	254	1	0	6832
3	1	0	0	1	51	288	2	1	8527
4	4	1	1	-1	32	328	2	1	9908
1	4	0	0	-1	33	356	1	1	11668
2	3	1	1	1	52	347	1	1	13158
3	3	1	1	-1	34	355	2	1	14414
3	2	0	0	1	53	370	2	1	15787
4	2	1	1	-1	32	360	1	0	17125
1	2	0	0	-1	33	536	1	1	18994
2	2	1	1	1	52	461	1	1	20554
3	1	0	0	1	53	531	2	1	22523
2	1	0	0	-1	31	459	1	1	24257
1	4	1	1	1	52	397	1	1	25966
1	4	0	0	-1	33	330	1	1	27737
2	3	1	1	1	52	345	1	1	29417
2	3	1	1	1	54	493	1	1	31015
1	1	0	0	-1	33	317	1	1	32549
3	1	0	0	1	51	342	2	1	33872
2	3	1	1	1	52	345	1	1	35069
3	3	1	1	-1	34	434	2	1	36792
3	2	0	0	1	53	362	2	1	38216
1	2	1	1	1	52	311	1	1	39970
3	4	1	1	-1	34	276	1	0	41225
2	4	0	0	-1	33	369	1	1	43051
2	3	1	1	1	52	673	1	1	44561
4	3	1	1	-1	34	613	2	1	46617
1	1	0	0	-1	33	478	1	1	48567
2	1	0	0	-1	31	432	1	1	50322
2	4	1	1	1	52	332	1	1	51870
3	4	0	0	1	53	472	2	1	53736
2	3	1	1	1	52	360	2	0	54941
2	3	1	1	1	54	296	1	1	56514
3	4	1	1	-1	34	381	2	1	57846
3	4	0	0	1	53	388	2	1	59384
1	1	0	0	-1	31	395	1	1	60629
4	1	0	0	1	51	303	2	1	61924
2	2	0	0	-1	31	392	1	1	63237
2	2	1	1	1	52	345	1	1	64872
3	1	0	0	1	53	316	2	1	66614
2	1	0	0	-1	31	340	1	1	68128
1	4	1	1	1	52	424	1	1	69782
4	4	0	0	1	53	296	2	1	71143
4	1	0	0	1	51	300	2	1	72653
1	1	0	0	-1	31	276	1	1	73776
1	4	1	1	1	52	464	1	1	75718
4	4	0	0	1	53	255	2	1	77332
1	1	0	0	-1	31	281	1	1	78912
4	1	0	0	1	51	238	2	1	82887
3	1	0	0	1	51	297	2	1	84566
1	1	0	0	-1	31	319	1	1	85883
3	3	1	1	-1	32	329	1	0	87203
3	3	1	1	-1	34	385	2	1	88482
2	2	0	0	-1	33	377	1	1	90333
1	2	1	1	1	52	362	1	1	92120
3	4	1	1	-1	34	415	2	1	93357
3	4	0	0	1	53	377	2	1	94560
2	1	0	0	-1	31	379	1	1	95914
4	1	0	0	1	51	256	2	1	97119
1	2	0	0	-1	31	0	0	0	100575
4	2	1	1	-1	32	361	1	0	102423
2	4	1	1	1	54	419	1	1	103742
4	4	0	0	1	53	440	2	1	105175
4	1	0	0	1	51	351	2	1	106630
3	1	0	0	1	51	421	2	1	108198
1	2	0	0	-1	31	276	1	1	109333
3	2	1	1	-1	32	427	2	1	111227
3	3	1	1	-1	34	297	2	1	112581
2	3	1	1	1	54	360	1	1	114086
3	4	1	1	-1	34	368	2	1	115732
1	4	0	0	-1	33	419	1	1	117032
4	1	0	0	1	51	264	2	1	118375
1	1	0	0	-1	31	464	1	1	120119
1	2	0	0	-1	31	440	1	1	122056
3	2	1	1	-1	32	481	2	1	123398
3	2	0	0	1	53	265	2	1	124793
2	2	1	1	1	52	437	1	1	126524
1	2	0	0	-1	33	392	1	1	127732
2	2	1	1	1	52	365	1	1	128961
3	1	0	0	1	53	319	2	1	130445
1	1	0	0	-1	31	400	1	1	132121
1	3	1	1	1	52	416	1	1	133846
4	3	1	1	-1	34	332	2	1	135104
4	3	1	1	-1	34	274	2	1	136699
1	3	1	1	1	54	297	1	1	137993
2	3	1	1	1	54	465	1	1	139951
2	3	1	1	1	54	351	1	1	141361
4	3	1	1	-1	34	401	2	1	142903
1	3	1	1	1	54	367	1	1	144530
4	1	0	0	1	53	372	2	1	145782
4	1	0	0	1	51	237	2	1	147507
1	4	1	1	1	52	416	1	1	149344
4	4	0	0	1	53	383	2	1	150828
2	3	1	1	1	52	433	1	1	152308
3	3	1	1	-1	34	506	2	1	154034
2	3	1	1	1	54	302	1	1	155364
4	3	1	1	-1	34	310	2	1	156735
3	2	0	0	1	53	398	2	1	158454
4	2	1	1	-1	32	399	2	1	162439
1	2	0	0	-1	33	391	2	0	164238
1	2	1	1	1	52	316	1	1	165879
2	3	1	1	1	54	258	1	1	166999
3	3	1	1	-1	34	424	2	1	168475
3	4	1	1	-1	34	283	2	1	170230
2	4	0	0	-1	33	376	1	1	171941
1	3	1	1	1	52	292	1	1	173732
2	3	1	1	1	54	315	1	1	175292
4	4	1	1	-1	34	340	2	1	176480
1	4	0	0	-1	33	448	1	1	177908
3	2	0	0	1	51	453	2	1	179467
3	2	1	1	-1	32	494	2	1	181342
4	4	1	1	-1	34	303	1	0	183064
1	4	0	0	-1	33	330	1	1	184774
2	4	1	1	1	52	431	1	1	186020
4	4	0	0	1	53	344	2	1	187352
4	1	0	0	1	51	255	2	1	189065
3	1	0	0	1	51	354	2	1	190624
4	2	0	0	1	51	302	2	1	192069
2	2	1	1	1	52	292	1	1	193461
2	1	0	0	-1	33	366	1	1	195052
1	1	0	0	-1	31	477	1	1	196931
2	1	0	0	-1	31	306	1	1	198304
3	1	0	0	1	51	291	2	1	200043
2	4	1	1	1	52	301	1	1	201608
1	4	0	0	-1	33	390	1	1	203121
4	1	0	0	1	51	356	2	1	204639
4	1	0	0	1	51	334	2	1	206326
2	4	1	1	1	52	318	2	0	207636
2	4	0	0	-1	33	298	1	1	209310
3	2	0	0	1	51	357	2	1	210718
2	2	1	1	1	52	329	2	0	211943
3	4	1	1	-1	34	501	2	1	213252
1	4	0	0	-1	33	425	1	1	214502
4	2	0	0	1	51	338	2	1	215831
4	2	1	1	-1	32	432	2	1	217421
1	4	1	1	1	54	322	1	1	219246
4	4	0	0	1	53	220	2	1	220947
3	3	1	1	-1	32	452	2	1	222528
3	3	1	1	-1	34	293	2	1	223657
2	2	0	0	-1	33	354	1	1	225003
3	2	1	1	-1	32	351	2	1	226454
3	1	0	0	1	53	305	2	1	227824
1	1	0	0	-1	31	309	1	1	229367
4	4	1	1	-1	32	351	2	1	231210
1	4	0	0	-1	33	411	1	1	232893
3	1	0	0	1	51	296	2	1	234543
3	1	0	0	1	51	273	2	1	235948
2	1	0	0	-1	31	324	1	1	237668
2	1	0	0	-1	31	305	1	1	241312
1	1	0	0	-1	31	303	1	1	242619
2	1	0	0	-1	31	358	1	1	244401
1	3	1	1	1	52	372	1	1	245915
4	3	1	1	-1	34	425	2	1	247793
2	3	1	1	1	54	366	1	1	249530
3	3	1	1	-1	34	313	2	1	250742
3	1	0	0	1	53	378	2	1	252623
4	1	0	0	1	51	307	1	0	253823
1	4	1	1	1	52	468	1	1	255687
4	4	0	0	1	53	404	2	1	257494
4	1	0	0	1	51	342	2	1	259219
1	1	0	0	-1	31	312	1	1	260954
4	2	0	0	1	51	244	2	1	262236
4	2	1	1	-1	32	529	2	1	263676
3	1	0	0	1	53	332	1	0	264886
2	1	0	0	-1	31	353	1	1	266530
1	2	0	0	-1	31	364	1	1	268241
3	2	1	1	-1	32	364	2	1	269531
1	2	0	0	-1	33	474	1	1	271136
3	2	1	1	-1	32	425	2	1	272391
4	3	1	1	-1	34	396	2	1	274119
4	3	1	1	-1	34	330	2	1	275287
3	4	1	1	-1	34	287	2	1	276831
1	4	0	0	-1	33	368	1	1	278614
2	2	0	0	-1	31	270	2	0	280349
1	2	1	1	1	52	337	2	0	281888
3	3	1	1	-1	34	414	2	1	283467
1	3	1	1	1	54	334	1	1	285060
2	2	0	0	-1	33	372	1	1	286445
4	2	1	1	-1	32	329	1	0	288251
3	3	1	1	-1	34	432	2	1	290189
1	3	1	1	1	54	363	1	1	291654
3	3	1	1	-1	34	300	2	1	293444
2	3	1	1	1	54	458	1	1	294725
4	3	1	1	-1	34	497	2	1	296329
1	3	1	1	1	54	368	1	1	298072
2	2	0	0	-1	33	581	1	1	300046
4	2	1	1	-1	32	531	2	1	302020
2	4	1	1	1	54	461	1	1	303512
4	4	0	0	1	53	329	2	1	305185
4	4	1	1	-1	32	315	2	1	306566
1	4	0	0	-1	33	371	1	1	308371
4	1	0	0	1	51	302	2	1	310093
1	1	0	0	-1	31	356	1	1	311459
2	2	0	0	-1	31	394	2	0	313265
4	2	1	1	-1	32	343	2	1	314976
1	1	0	0	-1	33	361	1	1	316238
2	1	0	0	-1	31	351	1	1	317666
3	2	0	0	1	51	310	2	1	319302
1	2	1	1	1	52	470	1	1	324514
1	3	1	1	1	54	371	1	1	326340
4	3	1	1	-1	34	408	2	1	327875
2	2	0	0	-1	33	521	1	1	329442
1	2	1	1	1	52	405	1	1	331066
1	3	1	1	1	54	406	1	1	332776
2	3	1	1	1	54	363	1	1	334005
1	3	1	1	1	54	326	1	1	335494
4	3	1	1	-1	34	350	2	1	336980
1	1	0	0	-1	33	330	1	1	338623
1	1	0	0	-1	31	311	1	1	340254
4	1	0	0	1	51	349	2	1	341536
1	1	0	0	-1	31	345	1	1	342776
3	3	1	1	-1	32	473	2	1	344112
4	3	1	1	-1	34	383	2	1	345415
2	4	1	1	1	54	411	1	1	346979
4	4	0	0	1	53	236	2	1	348384
3	1	0	0	1	51	682	2	1	350426
2	1	0	0	-1	31	274	1	1	351577
1	4	1	1	1	52	403	1	1	352869
2	4	0	0	-1	33	310	1	1	354054
2	2	0	0	-1	31	352	1	1	355781
3	2	1	1	-1	32	467	2	1	357426
1	4	1	1	1	54	367	1	1	359139
3	4	0	0	1	53	466	2	1	360606
3	2	0	0	1	51	359	2	1	361844
1	2	1	1	1	52	359	1	1	363302
1	4	1	1	1	54	323	1	1	364568
4	4	0	0	1	53	501	2	1	366006
4	1	0	0	1	51	350	2	1	367329
1	1	0	0	-1	31	459	1	1	369005
1	2	0	0	-1	31	374	1	1	370556
3	2	1	1	-1	32	378	2	1	372183
2	2	0	0	-1	33	372	1	1	373959
2	2	1	1	1	52	270	2	0	375560
3	3	1	1	-1	34	390	2	1	376982
4	3	1	1	-1	34	359	1	0	378578
3	1	0	0	1	53	363	2	1	379837
4	1	0	0	1	51	417	2	1	381710
1	1	0	0	-1	31	347	1	1	383085
4	1	0	0	1	51	336	2	1	384512
3	1	0	0	1	51	331	2	1	386330
1	1	0	0	-1	31	348	1	1	387819
1	3	1	1	1	52	424	1	1	389650
3	3	1	1	-1	34	275	2	1	391054
3	4	1	1	-1	34	300	2	1	392320
4	4	0	0	1	53	404	2	1	394043
4	3	1	1	-1	32	319	2	1	395765
1	3	1	1	1	54	336	1	1	397561
3	2	0	0	1	53	355	2	1	398974
3	2	1	1	-1	32	355	2	1	403613
2	4	1	1	1	54	384	1	1	404917
4	4	0	0	1	53	389	2	1	406615
3	1	0	0	1	51	347	2	1	408439
4	1	0	0	1	51	345	2	1	410023
4	4	1	1	-1	32	309	1	0	411621
1	4	0	0	-1	33	322	2	0	412805
2	1	0	0	-1	31	409	1	1	414235
2	1	0	0	-1	31	306	1	1	415354
3	1	0	0	1	51	306	2	1	416515
4	1	0	0	1	51	356	2	1	417717
4	2	0	0	1	51	266	2	1	419457
1	2	1	1	1	52	524	1	1	421026
3	2	0	0	1	53	329	2	1	422176
3	2	1	1	-1	32	343	2	1	423508
1	1	0	0	-1	33	354	1	1	424698
2	1	0	0	-1	31	402	1	1	426117
2	1	0	0	-1	31	324	1	1	427248
3	1	0	0	1	51	371	2	1	428456
1	1	0	0	-1	31	423	1	1	429765
4	1	0	0	1	51	343	2	1	431090
3	4	1	1	-1	32	467	2	1	432814
3	4	0	0	1	53	338	2	1	434055
2	3	1	1	1	52	420	1	1	435322
2	3	1	1	1	54	322	1	1	436467
3	4	1	1	-1	34	468	2	1	438067
4	4	0	0	1	53	369	2	1	439593
2	1	0	0	-1	31	393	1	1	440970
4	1	0	0	1	51	332	2	1	442652
1	1	0	0	-1	31	276	2	0	443990
2	1	0	0	-1	31	382	1	1	445607
2	4	1	1	1	52	340	1	1	446771
3	4	0	0	1	53	327	2	1	448216
1	2	0	0	-1	31	298	1	1	449862
3	2	1	1	-1	32	454	2	1	451496
2	4	1	1	1	54	358	1	1	452784
2	4	0	0	-1	33	346	1	1	454065
3	2	0	0	1	51	374	2	1	455800
2	2	1	1	1	52	331	1	1	457506
1	1	0	0	-1	33	450	1	1	459438
4	1	0	0	1	51	345	2	1	461139
4	4	1	1	-1	32	305	2	1	462419
1	4	0	0	-1	33	445	1	1	464160
1	1	0	0	-1	31	305	1	1	465353
2	1	0	0	-1	31	355	1	1	466930
3	3	1	1	-1	32	381	2	1	468485
4	3	1	1	-1	34	288	2	1	469672
1	2	0	0	-1	33	337	2	0	471059
4	2	1	1	-1	32	430	1	0	472757
4	1	0	0	1	53	311	2	1	474532
2	1	0	0	-1	31	355	1	1	479725
3	2	0	0	1	51	442	2	1	481295
3	2	1	1	-1	32	335	2	1	482693
2	1	0	0	-1	33	396	1	1	484193
1	1	0	0	-1	31	327	1	1	485881
3	1	0	0	1	51	264	2	1	487475
1	1	0	0	-1	31	331	1	1	488824
2	3	1	1	1	52	330	1	1	490444
3	3	1	1	-1	34	226	1	0	491593
1	2	0	0	-1	33	395	1	1	493077
3	2	1	1	-1	32	466	2	1	494728
1	3	1	1	1	54	442	1	1	496011
4	3	1	1	-1	34	413	2	1	497412
4	1	0	0	1	53	297	2	1	498664
1	1	0	0	-1	31	302	1	1	500199
4	2	0	0	1	51	294	2	1	501423
2	2	1	1	1	52	252	2	0	502947
3	3	1	1	-1	34	404	2	1	504781
3	3	1	1	-1	34	397	2	1	506420
2	2	0	0	-1	33	325	1	1	507586
2	2	1	1	1	52	358	1	1	509418
3	4	1	1	-1	34	351	2	1	511037
2	4	0	0	-1	33	332	1	1	512867
2	4	1	1	1	52	460	1	1	514764
3	4	0	0	1	53	358	2	1	516193
1	1	0	0	-1	31	389	1	1	517748
4	1	0	0	1	51	356	2	1	519069
4	4	1	1	-1	32	347	2	1	520597
3	4	0	0	1	53	445	2	1	521956
1	4	1	1	1	52	384	1	1	523446
1	4	0	0	-1	33	407	1	1	525177
2	4	1	1	1	52	371	1	1	526825
4	4	0	0	1	53	322	2	1	528224
1	3	1	1	1	52	387	1	1	529675
3	3	1	1	-1	34	329	2	1	531328
4	3	1	1	-1	34	368	2	1	532661
3	3	1	1	-1	34	337	2	1	534053
4	3	1	1	-1	34	287	2	1	535756
1	3	1	1	1	54	364	1	1	537377
3	4	1	1	-1	34	390	2	1	538998
2	4	0	0	-1	33	382	1	1	540768
1	3	1	1	1	52	355	1	1	542424
3	3	1	1	-1	34	312	2	1	543824
1	2	0	0	-1	33	340	1	1	545560
2	2	1	1	1	52	274	2	0	547102
3	2	0	0	1	53	301	2	1	548360
3	2	1	1	-1	32	401	2	1	549959
2	2	0	0	-1	33	329	1	1	551701
1	2	1	1	1	52	441	1	1	553085
3	2	0	0	1	53	355	2	1	554656
2	2	1	1	1	52	388	1	1	558761
4	3	1	1	-1	34	490	2	1	560697
2	3	1	1	1	54	376	1	1	562273
1	1	0	0	-1	33	489	1	1	563809
3	1	0	0	1	51	379	2	1	565334
1	3	1	1	1	52	376	1	1	566530
1	3	1	1	1	54	306	1	1	567924
4	3	1	1	-1	34	307	2	1	569245
3	3	1	1	-1	34	526	2	1	570962
2	3	1	1	1	54	335	1	1	572716
1	3	1	1	1	54	410	1	1	574273
1	3	1	1	1	54	330	1	1	575454
3	3	1	1	-1	34	439	2	1	577244
4	1	0	0	1	53	418	2	1	578645
4	1	0	0	1	51	400	2	1	580110
1	1	0	0	-1	31	362	2	0	581802
4	1	0	0	1	51	461	2	1	583482
3	1	0	0	1	51	500	2	1	584797
3	1	0	0	1	51	378	2	1	586663
2	3	1	1	1	52	394	1	1	588469
4	3	1	1	-1	34	337	2	1	590288
4	2	0	0	1	53	351	2	1	592042
1	2	1	1	1	52	420	1	1	593502
3	4	1	1	-1	34	399	2	1	595402
2	4	0	0	-1	33	429	1	1	596832
3	2	0	0	1	51	338	2	1	598601
1	2	1	1	1	52	462	1	1	600493
1	4	1	1	1	54	356	1	1	602034
2	4	0	0	-1	33	351	1	1	603445
4	4	1	1	-1	32	371	2	1	605036
4	4	0	0	1	53	476	2	1	606701
1	2	0	0	-1	31	362	1	1	608411
2	2	1	1	1	52	244	2	0	610128
1	4	1	1	1	54	370	1	1	611860
2	4	0	0	-1	33	394	1	1	613564
1	3	1	1	1	52	542	1	1	615428
2	3	1	1	1	54	269	1	1	616694
4	3	1	1	-1	34	382	2	1	618312
3	3	1	1	-1	34	358	1	0	619876
2	2	0	0	-1	33	432	2	0	621187
4	2	1	1	-1	32	311	1	0	622922
1	2	0	0	-1	33	592	1	1	624718
1	2	1	1	1	52	443	2	0	626509
3	4	1	1	-1	34	393	2	1	627964
3	4	0	0	1	53	329	2	1	629689
2	2	0	0	-1	31	372	1	1	631530
4	2	1	1	-1	32	520	2	1	633120
1	1	0	0	-1	33	383	1	1	634953
4	1	0	0	1	51	414	2	1	636672
4	3	1	1	-1	32	324	2	1	638380
2	3	1	1	1	54	475	1	1	642147
3	2	0	0	1	53	356	2	1	643324
2	2	1	1	1	52	364	1	1	644520
4	2	0	0	1	53	420	2	1	646201
4	2	1	1	-1	32	490	2	1	647943
1	2	0	0	-1	33	410	1	1	649345
3	2	1	1	-1	32	325	2	1	651016
1	4	1	1	1	54	258	1	1	652414
4	4	0	0	1	53	339	2	1	654136
2	4	1	1	1	52	340	1	1	655781
1	4	0	0	-1	33	418	1	1	657320
1	3	1	1	1	52	392	1	1	658936
4	3	1	1	-1	34	447	2	1	660666
1	3	1	1	1	54	327	1	1	662127
1	3	1	1	1	54	347	1	1	663705
2	1	0	0	-1	33	373	1	1	664993
3	1	0	0	1	51	382	1	0	666776
4	4	1	1	-1	32	283	2	1	667948
4	4	0	0	1	53	322	2	1	669386
3	4	1	1	-1	32	429	2	1	671140
4	4	0	0	1	53	285	1	0	672771
1	3	1	1	1	52	496	1	1	674137
2	3	1	1	1	54	472	1	1	675750
1	2	0	0	-1	33	357	1	1	677021
4	2	1	1	-1	32	437	2	1	678886
4	3	1	1	-1	34	299	2	1	680441
1	3	1	1	1	54	482	1	1	682096
4	1	0	0	1	53	434	2	1	683432
3	1	0	0	1	51	373	2	1	684696
3	4	1	1	-1	32	345	2	1	685884
2	4	0	0	-1	33	537	1	1	687566
4	1	0	0	1	51	278	2	1	689168
4	1	0	0	1	51	337	2	1	690977
1	2	0	0	-1	31	294	1	1	692548
2	2	1	1	1	52	400	1	1	694339
1	4	1	1	1	54	395	1	1	695827
1	4	0	0	-1	33	283	1	1	697421
3	1	0	0	1	51	338	2	1	699230
1	1	0	0	-1	31	406	1	1	701116
2	4	1	1	1	52	393	1	1	702897
2	4	0	0	-1	33	454	1	1	704822
3	2	0	0	1	51	339	2	1	706032
2	2	1	1	1	52	450	1	1	707655
2	3	1	1	1	54	415	1	1	709050
3	3	1	1	-1	34	333	2	1	710845
1	4	1	1	1	54	309	1	1	711981
3	4	0	0	1	53	430	2	1	713890
1	4	1	1	1	52	355	1	1	715686
2	4	0	0	-1	33	404	1	1	717358
1	3	1	1	1	52	389	1	1	719174
2	3	1	1	1	54	325	1	1	725194
1	2	0	0	-1	33	448	1	1	727000
1	2	1	1	1	52	356	1	1	728618
4	4	1	1	-1	34	345	1	0	730128
2	4	0	0	-1	33	369	1	1	731419
1	2	0	0	-1	31	330	1	1	732807
2	2	1	1	1	52	366	1	1	734520
3	1	0	0	1	53	421	2	1	736089
3	1	0	0	1	51	296	2	1	737624
1	4	1	1	1	52	316	1	1	738837
2	4	0	0	-1	33	419	1	1	740739
1	2	0	0	-1	31	285	1	1	742093
1	2	1	1	1	52	284	1	1	743604
2	4	1	1	1	54	296	1	1	744962
3	4	0	0	1	53	311	1	0	746492
2	4	1	1	1	52	358	1	1	747766
4	4	0	0	1	53	315	2	1	749216
2	3	1	1	1	52	535	1	1	751082
1	3	1	1	1	54	383	1	1	752718
1	2	0	0	-1	33	414	1	1	754555
4	2	1	1	-1	32	376	1	0	755787
1	2	0	0	-1	33	536	1	1	757737
3	2	1	1	-1	32	351	2	1	759501
3	2	0	0	1	53	287	2	1	760899
1	2	1	1	1	52	379	1	1	762601
4	3	1	1	-1	34	402	2	1	764494
3	3	1	1	-1	34	368	2	1	765895
2	3	1	1	1	54	413	1	1	767725
3	3	1	1	-1	34	252	2	1	769491
4	3	1	1	-1	34	383	1	0	771156
4	3	1	1	-1	34	596	2	1	773231
1	3	1	1	1	54	427	1	1	775014
1	3	1	1	1	54	313	1	1	776188
3	1	0	0	1	53	387	2	1	777710
3	1	0	0	1	51	260	2	1	779443
1	4	1	1	1	52	372	1	1	780877
4	4	0	0	1	53	330	2	1	782251
3	1	0	0	1	51	300	2	1	783407
2	1	0	0	-1	31	478	1	1	785020
4	3	1	1	-1	32	465	2	1	786345
2	3	1	1	1	54	434	1	1	787925
3	3	1	1	-1	34	379	2	1	789223
2	3	1	1	1	54	397	1	1	790932
4	3	1	1	-1	34	492	2	1	792739
4	3	1	1	-1	34	313	2	1	794031
1	4	1	1	1	54	287	1	1	795773
2	4	0	0	-1	33	366	1	1	797217
3	1	0	0	1	51	341	2	1	798423
1	1	0	0	-1	31	400	1	1	800263
3	2	0	0	1	51	348	2	1	801706
3	2	1	1	-1	32	393	2	1	806510
