# Supplementary material for: Frequency Band-Specific Electrical Brain Stimulation Modulates Cognitive Control Processes
Source: PLoS One. 2015 Sep 25;10(9):e0138984. doi: 10.1371/journal.pone.0138984 (PMC4583279; doi:10.1371/journal.pone.0138984)
Supplement: S2 File — This zip archive contains the necessary Matlab code, SPSS syntax, SPSS data and raw logfile data to perform the analyses described in the paper. EEG data and Matlab code to extract peak frequencies are available upon request (joramvandriel@gmail.com). (ZIP) [file pone.0138984.s002.zip › S2_File/rawdata/theta/pp12_simonA2_PRE-STIM_EEG.txt]

4	3	1	1	1	52	526	2	1	5970
4	3	1	1	1	54	322	2	1	7311
1	3	1	1	-1	34	392	1	1	8720
4	3	1	1	1	54	356	2	1	10493
1	1	0	0	1	53	339	1	1	12094
1	1	0	0	1	51	298	1	1	13571
4	2	0	0	-1	31	345	2	1	15268
2	2	1	1	-1	32	389	2	0	17162
4	2	0	0	-1	33	314	2	1	18836
4	2	1	1	1	52	383	2	1	20101
3	3	1	1	1	54	537	2	1	21934
3	3	1	1	1	54	376	2	1	23412
2	2	0	0	1	53	580	1	1	25159
3	2	1	1	1	52	419	2	1	26682
1	2	0	0	1	53	420	1	1	27978
1	2	1	1	-1	32	577	2	0	29940
4	4	1	1	1	54	522	2	1	31811
1	4	0	0	1	53	549	1	1	33822
1	4	1	1	-1	32	365	1	1	35391
3	4	0	0	-1	33	425	2	1	37237
2	2	0	0	1	51	389	1	1	39019
2	2	1	1	-1	32	378	1	1	40881
3	2	0	0	-1	33	468	2	1	42589
3	2	1	1	1	52	403	2	1	44063
4	3	1	1	1	54	343	2	1	45764
4	3	1	1	1	54	269	2	1	47216
1	2	0	0	1	53	312	1	1	48664
4	2	1	1	1	52	437	2	1	50220
2	1	0	0	1	53	377	1	1	51648
4	1	0	0	-1	31	322	2	1	53157
1	3	1	1	-1	32	394	1	1	54666
3	3	1	1	1	54	470	2	1	56279
2	3	1	1	-1	34	405	1	1	57848
2	3	1	1	-1	34	391	1	1	59492
4	2	0	0	-1	33	466	2	1	60854
1	2	1	1	-1	32	402	1	1	62479
4	4	1	1	1	54	451	2	1	64126
2	4	0	0	1	53	394	2	0	65343
1	4	1	1	-1	32	582	1	1	67107
2	4	0	0	1	53	353	1	1	68825
2	3	1	1	-1	32	381	1	1	70149
1	3	1	1	-1	34	465	1	1	71973
4	1	0	0	-1	33	421	2	1	73898
1	1	0	0	1	51	368	1	1	75716
3	3	1	1	1	52	314	2	1	77312
3	3	1	1	1	54	320	2	1	78858
4	1	0	0	-1	33	540	2	1	80891
4	1	0	0	-1	31	343	2	1	82633
3	1	0	0	-1	31	504	2	1	84037
3	1	0	0	-1	31	638	2	1	90156
2	3	1	1	-1	32	580	1	1	91765
1	3	1	1	-1	34	518	1	1	93306
2	2	0	0	1	53	414	1	1	94562
3	2	1	1	1	52	514	2	1	96337
4	4	1	1	1	54	285	2	1	97715
4	4	0	0	-1	33	354	2	1	99345
1	4	1	1	-1	32	305	1	1	100880
2	4	0	0	1	53	286	1	1	102606
1	3	1	1	-1	32	365	1	1	104449
4	3	1	1	1	54	309	2	1	106134
2	3	1	1	-1	34	389	1	1	107677
3	3	1	1	1	54	552	1	0	109713
3	3	1	1	1	54	383	2	1	110909
2	3	1	1	-1	34	437	1	1	112755
2	1	0	0	1	53	438	1	1	114325
4	1	0	0	-1	31	543	2	1	115842
3	3	1	1	1	52	325	1	0	117469
1	3	1	1	-1	34	324	1	1	118950
3	4	1	1	1	54	427	2	1	120232
3	4	0	0	-1	33	395	2	1	121971
4	3	1	1	1	52	315	2	1	123590
3	3	1	1	1	54	480	2	1	125558
3	1	0	0	-1	33	370	2	1	126798
2	1	0	0	1	51	416	1	1	128464
3	3	1	1	1	52	448	2	1	130274
4	3	1	1	1	54	448	2	1	131556
4	4	1	1	1	54	417	2	1	133409
2	4	0	0	1	53	454	1	1	135172
1	4	1	1	-1	32	349	1	1	136911
1	4	0	0	1	53	514	1	1	138396
3	4	1	1	1	52	462	2	1	140086
4	4	0	0	-1	33	428	2	1	141494
2	1	0	0	1	51	700	1	1	143676
3	1	0	0	-1	31	518	2	1	145580
1	3	1	1	-1	32	481	2	0	146946
2	3	1	1	-1	34	557	1	1	148561
1	3	1	1	-1	34	385	1	1	150069
1	3	1	1	-1	34	412	1	1	151925
4	3	1	1	1	54	421	2	1	153156
4	3	1	1	1	54	400	2	1	154817
2	2	0	0	1	53	533	1	1	156633
3	2	1	1	1	52	586	2	1	158597
1	1	0	0	1	53	482	1	1	160503
2	1	0	0	1	51	351	2	0	161953
4	4	1	1	1	52	386	2	1	163743
2	4	0	0	1	53	264	2	0	165255
4	1	0	0	-1	31	446	2	1	167090
4	1	0	0	-1	31	313	2	1	168396
2	3	1	1	-1	32	408	1	1	169979
2	3	1	1	-1	34	332	1	1	180589
1	4	1	1	-1	34	433	1	1	182495
3	4	0	0	-1	33	418	2	1	184314
2	3	1	1	-1	32	534	2	0	186077
4	3	1	1	1	54	458	1	0	187383
3	2	0	0	-1	33	552	2	1	189018
2	2	1	1	-1	32	480	1	1	190716
4	2	0	0	-1	33	576	2	1	192639
2	2	1	1	-1	32	515	1	1	194548
1	2	0	0	1	53	637	1	1	196147
4	2	1	1	1	52	589	2	1	198047
2	3	1	1	-1	34	450	1	1	199642
3	3	1	1	1	54	513	2	1	201240
4	4	1	1	1	54	322	2	1	202386
1	4	0	0	1	53	450	1	1	204266
2	1	0	0	1	51	353	1	1	205592
1	1	0	0	1	51	507	1	1	206921
3	1	0	0	-1	31	374	2	1	208467
3	1	0	0	-1	31	416	2	1	210198
2	1	0	0	1	51	362	1	1	211777
2	1	0	0	1	51	291	1	1	213144
3	2	0	0	-1	31	395	2	1	214862
3	2	1	1	1	52	393	2	1	216615
1	3	1	1	-1	34	374	1	1	218420
2	3	1	1	-1	34	404	1	1	219646
2	1	0	0	1	53	424	1	1	221522
3	1	0	0	-1	31	485	2	1	223322
1	4	1	1	-1	32	392	1	1	225200
2	4	0	0	1	53	459	2	0	226481
2	2	0	0	1	51	543	1	1	228021
1	2	1	1	-1	32	417	1	1	229560
4	3	1	1	1	54	352	2	1	230972
3	3	1	1	1	54	350	2	1	232261
2	4	1	1	-1	34	486	1	1	234157
2	4	0	0	1	53	544	1	1	236009
4	1	0	0	-1	31	444	2	1	237432
2	1	0	0	1	51	522	1	1	239279
4	2	0	0	-1	31	384	2	1	241035
1	2	1	1	-1	32	503	1	1	242892
2	4	1	1	-1	34	367	1	1	244088
4	4	0	0	-1	33	453	2	1	245419
4	1	0	0	-1	31	352	1	0	247188
3	1	0	0	-1	31	280	1	0	248744
4	3	1	1	1	52	483	2	1	250690
4	3	1	1	1	54	534	2	1	252655
1	1	0	0	1	53	338	1	1	254298
4	1	0	0	-1	31	390	2	1	256190
3	2	0	0	-1	31	408	1	0	257991
1	2	1	1	-1	32	352	2	0	259796
4	4	1	1	1	54	471	2	1	261662
4	4	0	0	-1	33	343	2	1	270296
2	1	0	0	1	51	705	1	1	272461
4	1	0	0	-1	31	407	2	1	274031
2	1	0	0	1	51	521	1	1	275862
3	1	0	0	-1	31	475	2	1	277259
1	2	0	0	1	51	493	1	1	278791
3	2	1	1	1	52	464	2	1	280600
4	1	0	0	-1	33	463	2	1	282364
4	1	0	0	-1	31	359	2	1	283840
1	1	0	0	1	51	361	1	1	285513
2	1	0	0	1	51	334	1	1	287129
4	1	0	0	-1	31	350	2	1	288587
2	1	0	0	1	51	448	1	1	289994
2	1	0	0	1	51	342	1	1	291273
3	1	0	0	-1	31	300	2	1	292838
3	3	1	1	1	52	325	1	0	294519
4	3	1	1	1	54	470	2	1	296318
3	2	0	0	-1	33	363	2	1	297547
3	2	1	1	1	52	341	2	1	299353
4	2	0	0	-1	33	297	2	1	300589
3	2	1	1	1	52	385	2	1	302212
4	4	1	1	1	54	361	1	0	303403
2	4	0	0	1	53	429	1	1	305209
4	4	1	1	1	52	504	2	1	306748
3	4	0	0	-1	33	404	2	1	308030
1	1	0	0	1	51	433	1	1	309599
3	1	0	0	-1	31	271	2	1	311185
1	1	0	0	1	51	322	1	1	312963
1	1	0	0	1	51	341	1	1	314518
4	3	1	1	1	52	325	1	0	316143
4	3	1	1	1	54	346	2	1	317843
2	3	1	1	-1	34	332	1	1	319168
1	3	1	1	-1	34	481	1	1	320540
1	2	0	0	1	53	386	1	1	322419
3	2	1	1	1	52	488	2	1	323723
2	3	1	1	-1	34	438	1	1	325035
1	3	1	1	-1	34	395	1	1	326778
1	4	1	1	-1	34	339	1	1	328421
4	4	0	0	-1	33	322	2	1	329732
3	4	1	1	1	52	335	2	1	331463
4	4	0	0	-1	33	272	2	1	332781
1	4	1	1	-1	32	286	2	0	334105
3	4	0	0	-1	33	505	1	0	335553
2	2	0	0	1	51	384	1	1	337346
3	2	1	1	1	52	372	2	1	338631
1	1	0	0	1	53	640	2	0	340253
1	1	0	0	1	51	423	1	1	342052
3	3	1	1	1	52	355	2	1	343747
2	3	1	1	-1	34	456	1	1	345079
3	1	0	0	-1	33	383	2	1	346561
2	1	0	0	1	51	521	1	1	353282
1	1	0	0	1	51	571	1	1	355084
1	1	0	0	1	51	368	1	1	356267
3	4	1	1	1	52	395	2	1	357486
4	4	0	0	-1	33	330	2	1	359151
1	1	0	0	1	51	286	1	1	360614
3	1	0	0	-1	31	239	2	1	362129
3	2	0	0	-1	31	325	2	1	363774
1	2	1	1	-1	32	369	2	0	365345
2	4	1	1	-1	34	432	2	0	366917
1	4	0	0	1	53	345	1	1	368155
1	2	0	0	1	51	363	1	1	369841
4	2	1	1	1	52	469	2	1	371161
4	1	0	0	-1	33	501	2	1	372617
2	1	0	0	1	51	356	1	1	373999
4	2	0	0	-1	31	414	2	1	375482
4	2	1	1	1	52	570	2	1	377350
1	4	1	1	-1	34	449	1	1	378753
4	4	0	0	-1	33	481	2	1	380165
1	2	0	0	1	51	524	1	1	381903
2	2	1	1	-1	32	501	1	1	383416
4	2	0	0	-1	33	484	2	1	385324
4	2	1	1	1	52	334	1	0	386546
3	1	0	0	-1	33	852	2	1	388524
3	1	0	0	-1	31	372	2	1	390055
2	2	0	0	1	51	367	1	1	391535
4	2	1	1	1	52	405	2	1	393407
3	4	1	1	1	54	324	1	0	395099
2	4	0	0	1	53	402	2	0	396436
3	3	1	1	1	52	655	2	1	398464
3	3	1	1	1	54	405	1	0	400206
2	3	1	1	-1	34	581	1	1	401796
3	3	1	1	1	54	513	2	1	403384
3	2	0	0	-1	33	538	2	1	405101
2	2	1	1	-1	32	382	1	1	406524
2	4	1	1	-1	34	306	1	1	408020
3	4	0	0	-1	33	461	2	1	409696
3	1	0	0	-1	31	342	2	1	411032
4	1	0	0	-1	31	532	1	0	412754
1	2	0	0	1	51	425	1	1	414533
2	2	1	1	-1	32	566	1	1	416381
2	2	0	0	1	53	380	1	1	417810
3	2	1	1	1	52	408	2	1	419671
4	2	0	0	-1	33	209	2	1	421285
1	2	1	1	-1	32	209	2	0	422864
2	4	1	1	-1	34	523	1	1	424548
2	4	0	0	1	53	376	1	1	426424
3	4	1	1	1	52	396	2	1	428254
4	4	0	0	-1	33	477	2	1	429678
4	1	0	0	-1	31	406	2	1	431530
1	1	0	0	1	51	352	1	1	438789
3	1	0	0	-1	31	632	2	1	440339
1	1	0	0	1	51	425	1	1	442178
1	1	0	0	1	51	336	1	1	443470
3	1	0	0	-1	31	476	2	1	444780
2	4	1	1	-1	32	526	1	1	446538
1	4	0	0	1	53	268	1	1	448057
2	3	1	1	-1	32	317	2	0	449823
4	3	1	1	1	54	496	2	1	451273
4	2	0	0	-1	33	380	2	1	453070
2	2	1	1	-1	32	416	1	1	454633
2	2	0	0	1	53	406	1	1	456493
1	2	1	1	-1	32	383	2	0	458133
1	3	1	1	-1	34	335	1	1	459339
4	3	1	1	1	54	505	2	1	461035
4	1	0	0	-1	33	322	2	1	462314
1	1	0	0	1	51	418	1	1	463974
4	2	0	0	-1	31	307	2	1	465743
3	2	1	1	1	52	312	2	1	467334
1	3	1	1	-1	34	446	1	1	468775
1	3	1	1	-1	34	387	1	1	470100
3	1	0	0	-1	33	460	2	1	471789
2	1	0	0	1	51	420	1	1	473169
2	3	1	1	-1	32	334	1	1	474860
1	3	1	1	-1	34	528	1	1	476809
1	3	1	1	-1	34	267	1	1	478079
3	3	1	1	1	54	475	2	1	479492
2	1	0	0	1	53	489	1	1	480819
4	1	0	0	-1	31	428	2	1	482117
4	2	0	0	-1	31	411	2	1	483976
2	2	1	1	-1	32	470	1	1	485925
1	2	0	0	1	53	419	2	0	487848
1	2	1	1	-1	32	400	2	0	489183
4	4	1	1	1	54	586	2	1	490914
4	4	0	0	-1	33	301	2	1	492517
1	3	1	1	-1	32	445	1	1	494096
4	3	1	1	1	54	330	2	1	495501
4	4	1	1	1	54	324	2	1	497265
1	4	0	0	1	53	312	1	1	498550
4	2	0	0	-1	31	379	2	1	500166
2	2	1	1	-1	32	322	1	1	501807
4	1	0	0	-1	33	448	2	1	503606
4	1	0	0	-1	31	348	2	1	505127
2	3	1	1	-1	32	373	2	0	506616
4	3	1	1	1	54	455	2	1	508384
4	4	1	1	1	54	424	2	1	510274
3	4	0	0	-1	33	406	1	0	511631
3	3	1	1	1	52	389	2	1	513124
2	3	1	1	-1	34	452	2	0	514671
3	1	0	0	-1	33	545	2	1	516352
2	1	0	0	1	51	800	1	1	524384
1	4	1	1	-1	32	939	1	1	526362
1	4	0	0	1	53	401	1	1	528249
4	2	0	0	-1	31	339	2	1	529990
2	2	1	1	-1	32	352	2	0	531657
1	4	1	1	-1	34	487	1	1	533145
1	4	0	0	1	53	358	1	1	534344
3	2	0	0	-1	31	427	2	1	535690
1	2	1	1	-1	32	399	2	0	537001
4	3	1	1	1	54	653	2	1	539065
1	3	1	1	-1	34	380	1	1	540293
2	3	1	1	-1	34	434	1	1	541934
3	3	1	1	1	54	471	2	1	543378
2	3	1	1	-1	34	357	1	1	544589
4	3	1	1	1	54	520	2	1	546082
4	3	1	1	1	54	397	2	1	547717
1	3	1	1	-1	34	388	1	1	549500
4	4	1	1	1	54	346	2	1	550687
1	4	0	0	1	53	580	1	1	552133
2	2	0	0	1	51	489	2	0	553529
3	2	1	1	1	52	451	1	0	554849
2	2	0	0	1	53	372	1	1	556198
1	2	1	1	-1	32	556	1	1	558141
3	3	1	1	1	54	427	2	1	560052
4	3	1	1	1	54	612	2	1	562010
4	1	0	0	-1	33	423	2	1	563942
3	1	0	0	-1	31	527	2	1	565820
2	1	0	0	1	51	657	1	1	567767
1	1	0	0	1	51	338	1	1	569248
2	3	1	1	-1	32	415	1	1	570516
3	3	1	1	1	54	491	2	1	572127
4	1	0	0	-1	33	271	2	1	573655
1	1	0	0	1	51	390	1	1	575152
4	2	0	0	-1	31	287	2	1	576588
4	2	1	1	1	52	492	2	1	578121
1	3	1	1	-1	34	498	1	1	579980
4	3	1	1	1	54	471	2	1	581332
1	3	1	1	-1	34	328	1	1	583018
3	3	1	1	1	54	315	2	1	584282
3	4	1	1	1	54	396	2	1	585767
2	4	0	0	1	53	329	2	0	587092
1	2	0	0	1	51	370	1	1	588470
1	2	1	1	-1	32	323	2	0	589710
2	2	0	0	1	53	309	1	1	590873
2	2	1	1	-1	32	366	1	1	592150
4	1	0	0	-1	33	480	2	1	594049
1	1	0	0	1	51	308	1	1	595734
2	1	0	0	1	51	424	1	1	597166
3	1	0	0	-1	31	525	2	1	599179
4	1	0	0	-1	31	424	2	1	601025
2	1	0	0	1	51	353	1	1	606859
2	1	0	0	1	51	490	1	1	608267
3	1	0	0	-1	31	348	2	1	609737
2	3	1	1	-1	32	386	2	0	611244
1	3	1	1	-1	34	526	1	1	613091
4	4	1	1	1	54	322	2	1	614280
3	4	0	0	-1	33	574	2	1	615980
2	4	1	1	-1	32	518	1	1	617854
4	4	0	0	-1	33	477	2	1	619328
4	2	0	0	-1	31	365	2	1	620540
1	2	1	1	-1	32	418	1	1	622232
2	4	1	1	-1	34	483	1	1	623974
1	4	0	0	1	53	426	1	1	625363
2	2	0	0	1	51	543	2	0	627225
1	2	1	1	-1	32	622	1	1	628667
2	2	0	0	1	53	319	1	1	630076
1	2	1	1	-1	32	392	2	0	631959
1	1	0	0	1	53	398	1	1	633860
4	1	0	0	-1	31	365	2	1	635518
4	1	0	0	-1	31	310	2	1	637020
3	1	0	0	-1	31	382	1	0	638870
2	3	1	1	-1	32	469	2	0	640754
4	3	1	1	1	54	631	2	1	642817
3	1	0	0	-1	33	464	2	1	644288
2	1	0	0	1	51	485	2	0	645979
4	2	0	0	-1	31	378	2	1	647421
1	2	1	1	-1	32	408	1	1	648651
3	4	1	1	1	54	545	2	1	650557
4	4	0	0	-1	33	381	2	1	652128
2	4	1	1	-1	32	351	2	0	653945
2	4	0	0	1	53	530	1	1	655317
1	2	0	0	1	51	562	2	0	657113
2	2	1	1	-1	32	445	2	0	659034
2	1	0	0	1	53	285	1	1	660161
1	1	0	0	1	51	390	1	1	661365
2	3	1	1	-1	32	321	1	1	663059
1	3	1	1	-1	34	319	1	1	664843
4	1	0	0	-1	33	419	2	1	666206
3	1	0	0	-1	31	476	2	1	667544
2	4	1	1	-1	32	455	1	1	668907
2	4	0	0	1	53	317	1	1	670584
4	1	0	0	-1	31	285	1	0	672231
4	1	0	0	-1	31	396	2	1	673584
1	4	1	1	-1	32	501	1	1	675260
4	4	0	0	-1	33	402	2	1	676645
2	3	1	1	-1	32	414	1	1	678284
3	3	1	1	1	54	402	2	1	680061
1	2	0	0	1	53	316	2	0	681292
2	2	1	1	-1	32	351	1	1	682807
4	4	1	1	1	54	409	2	1	684184
3	4	0	0	-1	33	343	2	1	695439
1	2	0	0	1	51	500	1	1	697350
2	2	1	1	-1	32	344	2	0	699173
4	2	0	0	-1	33	479	2	1	700530
4	2	1	1	1	52	473	2	1	701838
2	4	1	1	-1	34	434	1	1	703097
3	4	0	0	-1	33	423	2	1	704759
3	4	1	1	1	52	326	1	0	705917
2	4	0	0	1	53	373	1	1	707119
2	1	0	0	1	51	350	1	1	708835
1	1	0	0	1	51	251	1	1	710476
1	4	1	1	-1	32	406	1	1	711685
4	4	0	0	-1	33	540	2	1	713050
4	4	1	1	1	52	409	2	1	714397
2	4	0	0	1	53	514	1	1	716332
1	4	1	1	-1	32	389	1	1	718077
4	4	0	0	-1	33	516	2	1	719559
1	1	0	0	1	51	479	2	0	721233
3	1	0	0	-1	31	558	2	1	723222
1	2	0	0	1	51	357	1	1	724432
4	2	1	1	1	52	421	2	1	726243
1	3	1	1	-1	34	305	1	1	727432
4	3	1	1	1	54	422	2	1	728941
3	4	1	1	1	54	518	2	1	730343
3	4	0	0	-1	33	467	2	1	731769
2	2	0	0	1	51	400	1	1	733554
4	2	1	1	1	52	352	1	0	734979
1	1	0	0	1	53	403	1	1	736535
3	1	0	0	-1	31	484	2	1	738452
3	4	1	1	1	52	587	2	1	740526
4	4	0	0	-1	33	374	2	1	742256
2	4	1	1	-1	32	367	2	0	743434
3	4	0	0	-1	33	557	2	1	745182
3	3	1	1	1	52	314	2	1	746576
2	3	1	1	-1	34	406	1	1	747951
4	4	1	1	1	54	463	2	1	749470
1	4	0	0	1	53	372	1	1	751115
4	4	1	1	1	52	431	2	1	752658
1	4	0	0	1	53	455	1	1	754425
1	4	1	1	-1	32	328	2	0	755662
3	4	0	0	-1	33	533	2	1	757154
1	2	0	0	1	51	431	2	0	758625
3	2	1	1	1	52	342	1	0	760101
3	4	1	1	1	54	434	2	1	761833
2	4	0	0	1	53	392	1	1	763084
1	1	0	0	1	51	415	1	1	764967
1	1	0	0	1	51	390	1	1	766507
2	3	1	1	-1	32	492	1	1	768359
2	3	1	1	-1	34	351	1	1	769917
4	1	0	0	-1	33	432	2	1	771464
2	1	0	0	1	51	349	1	1	774579
4	2	0	0	-1	31	398	2	1	776268
3	2	1	1	1	52	310	1	0	777924
2	2	0	0	1	53	350	1	1	779313
3	2	1	1	1	52	480	2	1	780698
1	3	1	1	-1	34	483	1	1	782644
3	3	1	1	1	54	418	2	1	784338
4	3	1	1	1	54	377	2	1	785588
3	3	1	1	1	54	580	2	1	787173
1	4	1	1	-1	34	509	1	1	788777
4	4	0	0	-1	33	338	2	1	790085
3	1	0	0	-1	31	372	2	1	791950
4	1	0	0	-1	31	447	2	1	793862
3	3	1	1	1	52	423	1	0	795556
1	3	1	1	-1	34	502	1	1	797277
1	3	1	1	-1	34	410	1	1	798623
4	3	1	1	1	54	444	2	1	800474
4	2	0	0	-1	33	338	2	1	802064
3	2	1	1	1	52	683	1	0	803610
2	2	0	0	1	53	578	2	0	805528
2	2	1	1	-1	32	383	2	0	806970
4	4	1	1	1	54	573	2	1	808666
3	4	0	0	-1	33	653	2	1	810396
3	4	1	1	1	52	548	2	1	812136
2	4	0	0	1	53	504	1	1	813923
4	4	1	1	1	52	424	1	0	815234
4	4	0	0	-1	33	425	2	1	816945
3	2	0	0	-1	31	355	2	1	818322
3	2	1	1	1	52	543	2	1	820121
2	3	1	1	-1	34	468	1	1	821698
3	3	1	1	1	54	640	2	1	823388
2	1	0	0	1	53	932	1	1	825717
2	1	0	0	1	51	813	1	1	827895
1	2	0	0	1	51	442	2	0	829499
4	2	1	1	1	52	496	2	1	831343
2	3	1	1	-1	34	452	1	1	833244
2	3	1	1	-1	34	484	1	1	835162
1	3	1	1	-1	34	320	1	1	836387
1	3	1	1	-1	34	412	1	1	838225
4	4	1	1	1	54	382	2	1	839466
4	4	0	0	-1	33	635	2	1	840961
2	2	0	0	1	51	643	1	1	842436
1	2	1	1	-1	32	724	1	1	844270
1	1	0	0	1	53	349	1	1	845499
3	1	0	0	-1	31	409	2	1	846738
1	3	1	1	-1	32	453	1	1	848670
4	3	1	1	1	54	385	2	1	849904
1	1	0	0	1	53	545	1	1	851589
2	1	0	0	1	51	430	1	1	853198
3	3	1	1	1	52	306	1	0	854500
4	3	1	1	1	54	539	2	1	859420
