# Supplementary material for: Frequency Band-Specific Electrical Brain Stimulation Modulates Cognitive Control Processes
Source: PLoS One. 2015 Sep 25;10(9):e0138984. doi: 10.1371/journal.pone.0138984 (PMC4583279; doi:10.1371/journal.pone.0138984)
Supplement: S2 File — This zip archive contains the necessary Matlab code, SPSS syntax, SPSS data and raw logfile data to perform the analyses described in the paper. EEG data and Matlab code to extract peak frequencies are available upon request (joramvandriel@gmail.com). (ZIP) [file pone.0138984.s002.zip › S2_File/rawdata/theta/pp12_simonB2_STIM.txt]

1	2	0	0	1	51	450	1	1	5636
2	2	1	1	-1	32	459	2	0	6989
2	2	0	0	1	53	431	1	1	8526
3	2	1	1	1	52	685	2	1	10098
2	2	0	0	1	53	465	1	1	11971
2	2	1	1	-1	32	450	1	1	13741
3	1	0	0	-1	33	453	2	1	15115
1	1	0	0	1	51	567	1	1	16644
1	3	1	1	-1	32	434	1	1	18240
3	3	1	1	1	54	412	2	1	19750
3	1	0	0	-1	33	414	2	1	21581
2	1	0	0	1	51	420	1	1	23010
4	3	1	1	1	52	492	2	1	25011
2	3	1	1	-1	34	400	1	1	26654
1	2	0	0	1	53	633	1	1	28219
1	2	1	1	-1	32	547	1	1	29782
3	3	1	1	1	54	644	2	1	31290
3	3	1	1	1	54	399	2	1	32982
2	2	0	0	1	53	591	2	0	34826
3	2	1	1	1	52	367	2	1	36664
3	1	0	0	-1	33	392	1	0	38465
2	1	0	0	1	51	459	1	1	39802
1	4	1	1	-1	32	363	1	1	41354
3	4	0	0	-1	33	487	1	0	43052
3	4	1	1	1	52	450	2	1	44919
1	4	0	0	1	53	315	1	1	46158
1	1	0	0	1	51	417	1	1	47517
3	1	0	0	-1	31	525	2	1	49203
2	3	1	1	-1	32	788	1	1	51280
3	3	1	1	1	54	423	2	1	52722
1	2	0	0	1	53	479	1	1	54611
2	2	1	1	-1	32	541	1	1	56233
4	3	1	1	1	54	465	2	1	57681
4	3	1	1	1	54	496	2	1	59631
3	1	0	0	-1	33	554	2	1	61285
2	1	0	0	1	51	454	1	1	62685
4	3	1	1	1	52	516	2	1	64429
4	3	1	1	1	54	384	2	1	66313
1	3	1	1	-1	34	404	1	1	67726
4	3	1	1	1	54	441	2	1	69102
2	1	0	0	1	53	762	1	1	71329
2	1	0	0	1	51	515	1	1	72756
3	3	1	1	1	52	628	2	1	74883
1	3	1	1	-1	34	495	2	0	76357
2	1	0	0	1	53	507	1	1	77882
3	1	0	0	-1	31	375	2	1	79464
1	1	0	0	1	51	412	1	1	80773
3	1	0	0	-1	31	431	2	1	82599
1	3	1	1	-1	32	428	1	1	84022
3	3	1	1	1	54	453	2	1	88398
3	2	0	0	-1	33	727	2	1	90559
1	2	1	1	-1	32	465	1	1	92451
1	4	1	1	-1	34	367	1	1	94256
2	4	0	0	1	53	520	1	1	95953
2	3	1	1	-1	32	461	1	1	97357
1	3	1	1	-1	34	615	2	0	98840
2	2	0	0	1	53	545	1	1	100306
4	2	1	1	1	52	595	2	1	101920
4	3	1	1	1	54	481	2	1	103522
1	3	1	1	-1	34	696	1	1	105170
2	1	0	0	1	53	532	1	1	106853
1	1	0	0	1	51	341	1	1	108364
4	1	0	0	-1	31	405	2	1	110189
2	1	0	0	1	51	445	1	1	111704
4	1	0	0	-1	31	553	2	1	113380
4	1	0	0	-1	31	425	2	1	115159
1	4	1	1	-1	32	480	1	1	117144
1	4	0	0	1	53	321	1	1	118917
3	1	0	0	-1	31	349	2	1	120418
2	1	0	0	1	51	486	1	1	121790
1	4	1	1	-1	32	621	1	1	123353
3	4	0	0	-1	33	494	2	1	125032
3	3	1	1	1	52	376	2	1	126644
1	3	1	1	-1	34	360	1	1	128389
3	2	0	0	-1	33	513	1	0	129902
2	2	1	1	-1	32	604	1	1	131559
2	2	0	0	1	53	476	1	1	133309
1	2	1	1	-1	32	531	1	1	134950
1	2	0	0	1	53	342	1	1	136764
2	2	1	1	-1	32	388	2	0	138404
4	3	1	1	1	54	433	2	1	140109
1	3	1	1	-1	34	499	1	1	141838
1	3	1	1	-1	34	410	1	1	143319
4	3	1	1	1	54	504	2	1	144870
4	4	1	1	1	54	447	2	1	146272
2	4	0	0	1	53	409	1	1	147737
2	2	0	0	1	51	332	1	1	149423
3	2	1	1	1	52	558	2	1	150982
2	2	0	0	1	53	526	1	1	152596
1	2	1	1	-1	32	333	2	0	153976
2	3	1	1	-1	34	598	1	1	155812
4	3	1	1	1	54	414	2	1	157391
3	4	1	1	1	54	583	2	1	159262
2	4	0	0	1	53	368	1	1	161091
1	2	0	0	1	51	472	1	1	162850
1	2	1	1	-1	32	342	1	1	164224
4	3	1	1	1	54	508	2	1	166065
4	3	1	1	1	54	401	2	1	167333
2	4	1	1	-1	34	374	1	1	169110
3	4	0	0	-1	33	487	2	1	174437
2	1	0	0	1	51	457	1	1	176051
1	1	0	0	1	51	359	1	1	177333
2	4	1	1	-1	32	439	1	1	179198
1	4	0	0	1	53	272	1	1	180427
2	1	0	0	1	51	369	1	1	182037
2	1	0	0	1	51	270	1	1	183156
4	3	1	1	1	52	419	2	1	184559
2	3	1	1	-1	34	408	1	1	185804
2	4	1	1	-1	34	329	1	1	187491
4	4	0	0	-1	33	399	2	1	188813
3	1	0	0	-1	31	449	1	0	190291
4	1	0	0	-1	31	366	2	1	191885
2	1	0	0	1	51	336	1	1	193710
1	1	0	0	1	51	398	1	1	195412
3	3	1	1	1	52	475	1	0	196944
1	3	1	1	-1	34	526	1	1	198341
3	2	0	0	-1	33	435	2	1	199934
3	2	1	1	1	52	315	2	1	201240
2	3	1	1	-1	34	437	1	1	202936
3	3	1	1	1	54	571	2	1	204694
3	2	0	0	-1	33	0	0	0	208706
2	2	1	1	-1	32	476	1	1	210381
1	3	1	1	-1	34	402	2	0	212267
4	3	1	1	1	54	361	2	1	214111
1	2	0	0	1	53	406	1	1	215509
3	2	1	1	1	52	712	1	0	217475
1	2	0	0	1	53	312	1	1	218746
2	2	1	1	-1	32	513	2	0	220446
4	3	1	1	1	54	779	2	1	222593
3	3	1	1	1	54	482	1	0	224034
1	3	1	1	-1	34	507	2	0	225722
3	3	1	1	1	54	525	1	0	227728
2	1	0	0	1	53	410	1	1	229619
4	1	0	0	-1	31	561	2	1	231525
4	1	0	0	-1	31	339	2	1	232736
1	1	0	0	1	51	426	1	1	234283
1	4	1	1	-1	32	426	1	1	236135
4	4	0	0	-1	33	443	2	1	237436
3	2	0	0	-1	31	606	2	1	239243
3	2	1	1	1	52	541	1	0	241198
1	1	0	0	1	53	301	1	1	242622
1	1	0	0	1	51	570	1	1	244118
3	2	0	0	-1	31	482	2	1	245424
1	2	1	1	-1	32	455	1	1	247106
1	4	1	1	-1	34	370	1	1	248662
4	4	0	0	-1	33	330	2	1	250042
3	1	0	0	-1	31	376	2	1	251344
3	1	0	0	-1	31	436	2	1	252999
2	3	1	1	-1	32	466	1	1	254705
2	3	1	1	-1	34	429	2	0	271796
4	4	1	1	1	54	510	2	1	273450
4	4	0	0	-1	33	364	2	1	274987
2	4	1	1	-1	32	558	1	1	276920
3	4	0	0	-1	33	483	2	1	278793
2	1	0	0	1	51	505	1	1	280754
4	1	0	0	-1	31	397	2	1	282522
4	1	0	0	-1	31	445	2	1	284372
1	1	0	0	1	51	327	1	1	285675
4	3	1	1	1	52	450	2	1	287571
4	3	1	1	1	54	350	2	1	289072
1	4	1	1	-1	34	357	1	1	290709
2	4	0	0	1	53	415	2	0	291976
2	2	0	0	1	51	432	1	1	293791
4	2	1	1	1	52	397	2	1	295276
2	4	1	1	-1	34	390	1	1	296567
2	4	0	0	1	53	424	1	1	297840
3	4	1	1	1	52	408	2	1	299244
4	4	0	0	-1	33	374	2	1	301070
4	4	1	1	1	52	445	2	1	302850
1	4	0	0	1	53	349	1	1	304129
3	3	1	1	1	52	517	2	1	306047
2	3	1	1	-1	34	376	2	0	307349
1	4	1	1	-1	34	390	1	1	309143
3	4	0	0	-1	33	487	2	1	310990
4	4	1	1	1	52	435	2	1	312723
3	4	0	0	-1	33	484	1	0	314518
4	1	0	0	-1	31	424	2	1	316169
2	1	0	0	1	51	486	1	1	317877
1	4	1	1	-1	32	371	2	0	319380
3	4	0	0	-1	33	479	2	1	320772
1	2	0	0	1	51	576	1	1	322375
4	2	1	1	1	52	721	2	1	324064
4	2	0	0	-1	33	471	2	1	325715
3	2	1	1	1	52	465	1	0	327136
3	4	1	1	1	54	471	2	1	328986
2	4	0	0	1	53	446	1	1	330921
3	2	0	0	-1	31	493	2	1	332820
1	2	1	1	-1	32	362	2	0	334127
3	4	1	1	1	54	479	2	1	335628
4	4	0	0	-1	33	426	1	0	336987
4	2	0	0	-1	31	454	2	1	338730
3	2	1	1	1	52	277	1	0	340332
3	1	0	0	-1	33	273	2	1	341899
2	1	0	0	1	51	612	1	1	343650
4	4	1	1	1	52	486	2	1	345352
4	4	0	0	-1	33	287	2	1	347096
3	3	1	1	1	52	295	2	1	348408
2	3	1	1	-1	34	435	1	1	350093
3	1	0	0	-1	33	349	2	1	351288
2	1	0	0	1	51	534	1	1	359090
3	2	0	0	-1	31	453	2	1	360903
4	2	1	1	1	52	476	2	1	362385
4	2	0	0	-1	33	359	2	1	363992
3	2	1	1	1	52	392	2	1	365537
4	1	0	0	-1	33	339	2	1	366853
3	1	0	0	-1	31	370	2	1	368664
1	4	1	1	-1	32	347	2	0	370452
3	4	0	0	-1	33	319	2	1	371690
3	3	1	1	1	52	421	2	1	373494
4	3	1	1	1	54	352	2	1	375138
4	2	0	0	-1	33	337	2	1	376717
2	2	1	1	-1	32	575	1	1	378680
1	4	1	1	-1	34	442	1	1	380435
2	4	0	0	1	53	372	2	0	381938
4	3	1	1	1	52	335	2	1	383315
2	3	1	1	-1	34	480	1	1	385060
2	4	1	1	-1	34	327	1	1	386245
3	4	0	0	-1	33	570	2	1	388216
4	2	0	0	-1	31	332	2	1	390017
1	2	1	1	-1	32	407	1	1	391814
2	3	1	1	-1	34	459	1	1	393323
1	3	1	1	-1	34	383	1	1	395211
1	3	1	1	-1	34	244	1	1	396870
2	3	1	1	-1	34	323	1	1	398132
4	1	0	0	-1	33	489	1	0	399518
1	1	0	0	1	51	431	1	1	400947
3	1	0	0	-1	31	426	2	1	402841
4	1	0	0	-1	31	383	2	1	404609
1	2	0	0	1	51	326	1	1	406198
3	2	1	1	1	52	431	2	1	408107
4	2	0	0	-1	33	271	2	1	409340
4	2	1	1	1	52	368	2	1	410707
3	3	1	1	1	54	383	1	0	412264
1	3	1	1	-1	34	302	1	1	413740
1	3	1	1	-1	34	398	1	1	415030
2	3	1	1	-1	34	528	1	1	417012
4	4	1	1	1	54	380	2	1	418840
2	4	0	0	1	53	584	1	1	420465
2	2	0	0	1	51	318	1	1	421945
3	2	1	1	1	52	396	2	1	423205
4	4	1	1	1	54	392	2	1	424707
3	4	0	0	-1	33	344	1	0	426091
2	3	1	1	-1	32	401	1	1	427697
4	3	1	1	1	54	376	2	1	429559
4	3	1	1	1	54	427	2	1	430960
1	3	1	1	-1	34	473	1	1	432269
1	1	0	0	1	53	458	1	1	433689
4	1	0	0	-1	31	374	2	1	435093
1	2	0	0	1	51	313	1	1	436683
1	2	1	1	-1	32	293	1	1	447343
2	2	0	0	1	53	569	1	1	448948
4	2	1	1	1	52	466	2	1	450867
4	4	1	1	1	54	560	2	1	452480
1	4	0	0	1	53	577	2	0	454070
1	4	1	1	-1	32	497	1	1	455553
3	4	0	0	-1	33	739	1	0	457332
2	3	1	1	-1	32	501	1	1	459063
4	3	1	1	1	54	541	2	1	460424
4	1	0	0	-1	33	355	2	1	461737
1	1	0	0	1	51	404	2	0	463544
3	2	0	0	-1	31	448	2	1	464832
1	2	1	1	-1	32	522	1	1	466592
1	3	1	1	-1	34	381	1	1	468152
4	3	1	1	1	54	366	2	1	469515
2	2	0	0	1	53	609	1	1	471006
3	2	1	1	1	52	762	2	1	472753
3	1	0	0	-1	33	552	2	1	474536
2	1	0	0	1	51	500	1	1	476455
2	2	0	0	1	51	304	1	1	477609
3	2	1	1	1	52	480	2	1	479590
3	4	1	1	1	54	389	2	1	481366
2	4	0	0	1	53	372	2	0	482620
3	4	1	1	1	52	404	1	0	483841
2	4	0	0	1	53	477	1	1	485719
1	1	0	0	1	51	557	1	1	487298
1	1	0	0	1	51	386	1	1	488969
3	3	1	1	1	52	395	2	1	490841
3	3	1	1	1	54	393	2	1	492357
2	2	0	0	1	53	490	2	0	493836
2	2	1	1	-1	32	547	1	1	495415
3	1	0	0	-1	33	559	2	1	496999
4	1	0	0	-1	31	475	2	1	498906
3	4	1	1	1	52	366	2	1	500365
4	4	0	0	-1	33	380	2	1	501563
2	3	1	1	-1	32	557	1	1	503078
3	3	1	1	1	54	494	2	1	504552
3	3	1	1	1	54	444	2	1	506285
2	3	1	1	-1	34	295	1	1	507963
4	3	1	1	1	54	406	2	1	509873
1	3	1	1	-1	34	382	2	0	511726
3	1	0	0	-1	33	527	2	1	513395
3	1	0	0	-1	31	378	2	1	514937
1	2	0	0	1	51	404	1	1	516499
4	2	1	1	1	52	434	2	1	518087
1	2	0	0	1	53	434	1	1	519787
3	2	1	1	1	52	474	2	1	521441
4	2	0	0	-1	33	495	2	1	522851
1	2	1	1	-1	32	583	1	1	524697
1	2	0	0	1	53	517	1	1	526044
2	2	1	1	-1	32	376	2	0	530951
4	2	0	0	-1	33	423	2	1	532606
3	2	1	1	1	52	339	1	0	533854
4	4	1	1	1	54	402	2	1	535148
2	4	0	0	1	53	476	1	1	537111
3	1	0	0	-1	31	482	2	1	538425
2	1	0	0	1	51	538	1	1	540406
1	4	1	1	-1	32	451	1	1	542239
4	4	0	0	-1	33	500	2	1	543721
1	4	1	1	-1	32	552	1	1	545695
3	4	0	0	-1	33	273	2	1	547176
3	4	1	1	1	52	433	2	1	548437
1	4	0	0	1	53	474	1	1	550359
3	1	0	0	-1	31	458	2	1	551893
1	1	0	0	1	51	308	1	1	553100
4	1	0	0	-1	31	379	2	1	554967
2	1	0	0	1	51	372	2	0	556224
4	3	1	1	1	52	459	2	1	557633
1	3	1	1	-1	34	466	1	1	559598
2	4	1	1	-1	34	437	1	1	561386
1	4	0	0	1	53	425	1	1	563083
1	1	0	0	1	51	360	1	1	564898
3	1	0	0	-1	31	341	2	1	566278
3	1	0	0	-1	31	0	0	0	570163
2	1	0	0	1	51	586	1	1	571778
4	4	1	1	1	52	375	1	0	573395
3	4	0	0	-1	33	462	1	0	575077
1	2	0	0	1	51	333	1	1	576670
2	2	1	1	-1	32	453	1	1	577938
1	3	1	1	-1	34	611	1	1	579914
1	3	1	1	-1	34	304	1	1	581443
2	2	0	0	1	53	394	2	0	582924
3	2	1	1	1	52	409	2	1	584295
1	1	0	0	1	53	367	1	1	586141
1	1	0	0	1	51	313	1	1	587302
4	1	0	0	-1	31	389	2	1	588609
1	1	0	0	1	51	277	1	1	589971
4	1	0	0	-1	31	267	2	1	591689
2	1	0	0	1	51	393	1	1	593205
1	4	1	1	-1	32	493	1	1	595150
1	4	0	0	1	53	354	1	1	596349
2	3	1	1	-1	32	397	2	0	598071
2	3	1	1	-1	34	354	2	0	599327
1	1	0	0	1	53	444	1	1	600608
1	1	0	0	1	51	349	1	1	602123
4	2	0	0	-1	31	381	1	0	603622
3	2	1	1	1	52	266	2	1	605007
2	3	1	1	-1	34	372	1	1	606340
3	3	1	1	1	54	379	1	0	608002
2	4	1	1	-1	34	474	1	1	609456
2	4	0	0	1	53	368	1	1	618791
3	3	1	1	1	52	561	2	1	620390
4	3	1	1	1	54	429	2	1	622208
3	4	1	1	1	54	349	2	1	623669
2	4	0	0	1	53	304	2	0	625346
2	3	1	1	-1	32	369	1	1	626674
3	3	1	1	1	54	433	2	1	628181
1	4	1	1	-1	34	281	1	1	629704
4	4	0	0	-1	33	332	2	1	631327
2	1	0	0	1	51	261	1	1	632641
4	1	0	0	-1	31	308	2	1	633816
4	4	1	1	1	52	445	2	1	635307
1	4	0	0	1	53	385	1	1	636728
3	3	1	1	1	52	363	2	1	638298
2	3	1	1	-1	34	369	2	0	639873
1	4	1	1	-1	34	424	1	1	641154
2	4	0	0	1	53	383	1	1	642796
2	2	0	0	1	51	292	1	1	643995
4	2	1	1	1	52	504	2	1	645721
1	1	0	0	1	53	410	1	1	647378
2	1	0	0	1	51	417	2	0	649194
4	1	0	0	-1	31	458	2	1	650781
4	1	0	0	-1	31	313	2	1	652224
1	4	1	1	-1	32	373	1	1	653504
4	4	0	0	-1	33	328	2	1	654962
2	1	0	0	1	51	376	1	1	656300
4	1	0	0	-1	31	284	2	1	657899
4	2	0	0	-1	31	259	2	1	659136
1	2	1	1	-1	32	387	1	1	660995
2	2	0	0	1	53	283	2	0	662304
4	2	1	1	1	52	0	0	0	666039
2	4	1	1	-1	34	539	1	1	667654
1	4	0	0	1	53	290	1	1	668790
4	4	1	1	1	52	421	2	1	670562
4	4	0	0	-1	33	419	1	0	672127
1	2	0	0	1	51	293	1	1	673276
1	2	1	1	-1	32	361	1	1	675124
3	2	0	0	-1	33	588	2	1	676636
2	2	1	1	-1	32	442	1	1	678297
2	1	0	0	1	53	391	1	1	679828
4	1	0	0	-1	31	262	2	1	681584
2	2	0	0	1	51	279	1	1	682818
2	2	1	1	-1	32	320	2	0	684588
1	2	0	0	1	53	316	1	1	685865
1	2	1	1	-1	32	349	1	1	687320
4	3	1	1	1	54	397	2	1	688582
2	3	1	1	-1	34	421	1	1	690467
1	3	1	1	-1	34	326	2	0	692197
3	3	1	1	1	54	300	1	0	693961
3	1	0	0	-1	33	332	2	1	695593
4	1	0	0	-1	31	402	2	1	702017
4	2	0	0	-1	31	569	2	1	703614
1	2	1	1	-1	32	485	1	1	705540
1	2	0	0	1	53	409	2	0	707447
3	2	1	1	1	52	388	1	0	708835
3	1	0	0	-1	33	471	1	0	710300
2	1	0	0	1	51	362	1	1	711614
3	1	0	0	-1	31	410	2	1	713142
1	1	0	0	1	51	585	1	1	714934
4	1	0	0	-1	31	336	2	1	716435
4	1	0	0	-1	31	391	2	1	717791
1	2	0	0	1	51	367	1	1	719330
3	2	1	1	1	52	388	1	0	720930
2	3	1	1	-1	34	376	1	1	722636
2	3	1	1	-1	34	391	1	1	724061
3	3	1	1	1	54	567	1	0	725798
3	3	1	1	1	54	670	2	1	727352
4	3	1	1	1	54	462	2	1	728767
4	3	1	1	1	54	288	2	1	730316
1	1	0	0	1	53	373	1	1	732179
2	1	0	0	1	51	326	1	1	733870
3	1	0	0	-1	31	245	2	1	735340
2	1	0	0	1	51	333	2	0	736974
4	3	1	1	1	52	315	2	1	738690
3	3	1	1	1	54	270	2	1	740027
1	4	1	1	-1	34	491	1	1	741746
3	4	0	0	-1	33	374	1	0	743267
2	4	1	1	-1	32	490	1	1	744581
1	4	0	0	1	53	440	2	0	745887
3	1	0	0	-1	31	507	1	0	747778
3	1	0	0	-1	31	580	2	1	749612
4	1	0	0	-1	31	503	2	1	751600
1	1	0	0	1	51	368	1	1	753261
4	1	0	0	-1	31	294	2	1	754684
3	1	0	0	-1	31	418	1	0	756094
2	4	1	1	-1	32	544	1	1	757628
2	4	0	0	1	53	354	1	1	759257
3	2	0	0	-1	31	478	2	1	761087
3	2	1	1	1	52	424	2	1	762970
1	3	1	1	-1	34	433	1	1	764694
4	3	1	1	1	54	410	2	1	766308
4	4	1	1	1	54	293	2	1	767607
3	4	0	0	-1	33	468	1	0	769035
3	3	1	1	1	52	449	2	1	770979
2	3	1	1	-1	34	417	1	1	772253
2	4	1	1	-1	34	445	1	1	774176
3	4	0	0	-1	33	556	2	1	776065
3	4	1	1	1	52	317	2	1	777208
2	4	0	0	1	53	449	1	1	778624
1	1	0	0	1	51	471	2	0	780046
4	1	0	0	-1	31	373	2	1	793707
1	4	1	1	-1	32	597	1	1	795466
1	4	0	0	1	53	398	1	1	796920
3	3	1	1	1	52	462	2	1	798380
2	3	1	1	-1	34	557	1	1	800409
4	1	0	0	-1	33	406	2	1	802202
3	1	0	0	-1	31	421	1	0	803452
2	3	1	1	-1	32	469	2	0	805390
1	3	1	1	-1	34	430	1	1	807189
4	3	1	1	1	54	431	2	1	808813
4	3	1	1	1	54	440	2	1	810274
1	4	1	1	-1	34	406	1	1	812091
1	4	0	0	1	53	366	1	1	813378
4	3	1	1	1	52	502	2	1	815045
4	3	1	1	1	54	378	2	1	816388
3	4	1	1	1	54	448	1	0	817659
1	4	0	0	1	53	451	1	1	819545
3	2	0	0	-1	31	279	2	1	821241
3	2	1	1	1	52	253	2	1	822553
4	4	1	1	1	54	518	2	1	824233
1	4	0	0	1	53	459	1	1	825758
1	1	0	0	1	51	436	1	1	827211
2	1	0	0	1	51	417	2	0	828941
3	1	0	0	-1	31	380	2	1	830514
3	1	0	0	-1	31	348	2	1	832302
2	2	0	0	1	51	300	1	1	833416
4	2	1	1	1	52	540	2	1	834940
2	3	1	1	-1	34	497	1	1	836467
2	3	1	1	-1	34	499	1	1	838141
4	2	0	0	-1	33	505	2	1	839589
2	2	1	1	-1	32	406	1	1	840827
2	1	0	0	1	53	391	1	1	842192
3	1	0	0	-1	31	391	2	1	844054
2	4	1	1	-1	32	274	1	1	845804
2	4	0	0	1	53	331	1	1	847272
3	4	1	1	1	52	369	1	0	848961
4	4	0	0	-1	33	296	2	1	850564
3	2	0	0	-1	31	328	2	1	851907
2	2	1	1	-1	32	329	2	0	853690
4	3	1	1	1	54	379	1	0	855072
1	3	1	1	-1	34	472	1	1	856550
1	2	0	0	1	53	559	1	1	858465
4	2	1	1	1	52	414	2	1	859854
2	3	1	1	-1	34	435	1	1	861436
4	3	1	1	1	54	373	2	1	862974
3	4	1	1	1	54	474	1	0	864586
1	4	0	0	1	53	361	1	1	866224
4	3	1	1	1	52	459	2	1	868099
3	3	1	1	1	54	321	2	1	869403
1	2	0	0	1	53	541	1	1	871260
2	2	1	1	-1	32	319	2	0	881672
