# Supplementary material for: Frequency Band-Specific Electrical Brain Stimulation Modulates Cognitive Control Processes
Source: PLoS One. 2015 Sep 25;10(9):e0138984. doi: 10.1371/journal.pone.0138984 (PMC4583279; doi:10.1371/journal.pone.0138984)
Supplement: S2 File — This zip archive contains the necessary Matlab code, SPSS syntax, SPSS data and raw logfile data to perform the analyses described in the paper. EEG data and Matlab code to extract peak frequencies are available upon request (joramvandriel@gmail.com). (ZIP) [file pone.0138984.s002.zip › S2_File/rawdata/theta/pp12_simonC2_POST-STIM.txt]

3	3	1	1	1	52	612	2	1	17169
3	3	1	1	1	54	358	2	1	18637
2	4	1	1	-1	34	399	1	1	19899
1	4	0	0	1	53	621	1	1	21900
2	2	0	0	1	51	474	2	0	23444
4	2	1	1	1	52	401	2	1	25280
4	1	0	0	-1	33	295	2	1	26591
2	1	0	0	1	51	417	1	1	28385
1	2	0	0	1	51	394	2	0	30127
2	2	1	1	-1	32	704	1	1	31661
4	1	0	0	-1	33	505	2	1	33616
2	1	0	0	1	51	500	2	0	35056
3	1	0	0	-1	31	631	2	1	36909
4	1	0	0	-1	31	408	2	1	38456
1	3	1	1	-1	32	448	1	1	39747
1	3	1	1	-1	34	371	1	1	41044
4	3	1	1	1	54	463	2	1	42463
2	3	1	1	-1	34	476	1	1	43941
1	4	1	1	-1	34	453	1	1	45625
2	4	0	0	1	53	365	1	1	47456
3	1	0	0	-1	31	697	1	0	49280
1	1	0	0	1	51	341	1	1	50661
2	3	1	1	-1	32	394	2	0	52222
4	3	1	1	1	54	460	2	1	53980
1	3	1	1	-1	34	475	1	1	55661
3	3	1	1	1	54	432	2	1	57141
4	2	0	0	-1	33	522	2	1	58719
1	2	1	1	-1	32	452	1	1	60235
1	3	1	1	-1	34	347	1	1	61702
4	3	1	1	1	54	355	2	1	63138
4	2	0	0	-1	33	349	2	1	64823
1	2	1	1	-1	32	341	1	1	66025
3	3	1	1	1	54	429	1	0	67375
3	3	1	1	1	54	477	2	1	69058
4	2	0	0	-1	33	359	2	1	70443
2	2	1	1	-1	32	644	1	1	72010
4	3	1	1	1	54	561	2	1	73779
3	3	1	1	1	54	501	1	0	75225
3	2	0	0	-1	33	460	2	1	77170
2	2	1	1	-1	32	660	1	1	78728
1	2	0	0	1	53	347	1	1	79954
4	2	1	1	1	52	407	2	1	81436
3	4	1	1	1	54	346	1	0	83175
4	4	0	0	-1	33	422	2	1	85034
1	1	0	0	1	51	473	1	1	86374
2	1	0	0	1	51	519	1	1	88399
1	1	0	0	1	51	495	1	1	90367
1	1	0	0	1	51	341	1	1	92214
4	3	1	1	1	52	436	2	1	93482
2	3	1	1	-1	34	529	1	1	102141
3	1	0	0	-1	33	534	2	1	103734
1	1	0	0	1	51	336	1	1	105175
2	2	0	0	1	51	426	2	0	106634
3	2	1	1	1	52	403	1	0	107882
3	1	0	0	-1	33	435	2	1	109407
4	1	0	0	-1	31	395	1	0	111227
4	2	0	0	-1	31	323	1	0	112520
3	2	1	1	1	52	586	2	1	113988
4	2	0	0	-1	33	346	2	1	115166
4	2	1	1	1	52	420	2	1	116974
3	1	0	0	-1	33	360	1	0	118463
2	1	0	0	1	51	364	1	1	119906
3	3	1	1	1	52	320	1	0	121642
2	3	1	1	-1	34	498	1	1	123241
4	4	1	1	1	54	489	2	1	124769
4	4	0	0	-1	33	416	2	1	126336
3	3	1	1	1	52	491	2	1	127983
3	3	1	1	1	54	349	2	1	129413
2	1	0	0	1	53	614	1	1	131185
4	1	0	0	-1	31	381	1	0	132994
4	1	0	0	-1	31	484	2	1	134527
3	1	0	0	-1	31	374	2	1	136223
4	1	0	0	-1	31	327	2	1	137531
3	1	0	0	-1	31	390	2	1	139116
2	1	0	0	1	51	412	1	1	140952
3	1	0	0	-1	31	262	2	1	142369
4	2	0	0	-1	31	314	2	1	143868
4	2	1	1	1	52	321	2	1	145332
2	2	0	0	1	53	340	2	0	146908
3	2	1	1	1	52	361	2	1	148766
1	2	0	0	1	53	604	1	1	150341
2	2	1	1	-1	32	586	1	1	152066
2	2	0	0	1	53	399	1	1	153679
4	2	1	1	1	52	439	2	1	155140
3	3	1	1	1	54	439	1	0	156832
4	3	1	1	1	54	460	2	1	158744
1	4	1	1	-1	34	374	1	1	160491
3	4	0	0	-1	33	397	2	1	161759
3	4	1	1	1	52	458	2	1	163675
1	4	0	0	1	53	517	1	1	165549
1	4	1	1	-1	32	411	1	1	166981
4	4	0	0	-1	33	386	2	1	168522
2	4	1	1	-1	32	435	1	1	170303
2	4	0	0	1	53	310	1	1	171630
3	3	1	1	1	52	430	1	0	173085
4	3	1	1	1	54	558	2	1	174697
3	3	1	1	1	54	367	2	1	175932
2	3	1	1	-1	34	483	1	1	177316
4	4	1	1	1	54	800	2	1	179598
4	4	0	0	-1	33	467	2	1	185809
2	3	1	1	-1	32	476	2	0	187391
4	3	1	1	1	54	345	2	1	188835
4	1	0	0	-1	33	380	2	1	190480
2	1	0	0	1	51	392	1	1	192294
3	4	1	1	1	52	415	1	0	193562
1	4	0	0	1	53	472	1	1	195306
1	3	1	1	-1	32	396	1	1	197052
3	3	1	1	1	54	417	2	1	198293
2	4	1	1	-1	34	467	1	1	200246
4	4	0	0	-1	33	504	2	1	201948
2	4	1	1	-1	32	511	1	1	203952
2	4	0	0	1	53	388	1	1	205813
3	4	1	1	1	52	392	2	1	207443
1	4	0	0	1	53	431	1	1	209084
3	1	0	0	-1	31	344	2	1	210544
4	1	0	0	-1	31	356	2	1	211768
1	3	1	1	-1	32	509	1	1	213405
2	3	1	1	-1	34	697	2	0	215005
1	1	0	0	1	53	453	1	1	216559
3	1	0	0	-1	31	389	2	1	217874
2	3	1	1	-1	32	459	1	1	219607
3	3	1	1	1	54	586	2	1	221059
2	1	0	0	1	53	446	1	1	222527
3	1	0	0	-1	31	433	2	1	224028
3	2	0	0	-1	31	377	2	1	225347
2	2	1	1	-1	32	505	1	1	226727
4	4	1	1	1	54	436	1	0	228558
4	4	0	0	-1	33	283	2	1	230164
3	1	0	0	-1	31	378	1	0	231913
2	1	0	0	1	51	336	1	1	233565
1	1	0	0	1	51	323	1	1	235382
2	1	0	0	1	51	307	1	1	236521
2	4	1	1	-1	32	430	1	1	238287
3	4	0	0	-1	33	294	2	1	239418
1	1	0	0	1	51	337	1	1	241137
4	1	0	0	-1	31	288	2	1	242231
1	1	0	0	1	51	328	1	1	243386
1	1	0	0	1	51	363	1	1	245150
4	4	1	1	1	52	353	2	1	246484
2	4	0	0	1	53	496	1	1	248180
2	3	1	1	-1	32	348	1	1	249784
4	3	1	1	1	54	339	2	1	251411
2	3	1	1	-1	34	290	2	0	252530
2	3	1	1	-1	34	513	1	1	254317
4	4	1	1	1	54	494	2	1	256176
3	4	0	0	-1	33	331	1	0	257507
4	1	0	0	-1	31	377	2	1	259312
4	1	0	0	-1	31	315	2	1	260971
1	3	1	1	-1	32	429	1	1	262748
4	3	1	1	1	54	326	2	1	267964
3	3	1	1	1	54	605	1	0	270000
4	3	1	1	1	54	471	2	1	271781
3	2	0	0	-1	33	302	2	1	272971
4	2	1	1	1	52	442	2	1	274839
2	1	0	0	1	53	569	1	1	276707
3	1	0	0	-1	31	393	2	1	277997
2	4	1	1	-1	32	511	1	1	279480
3	4	0	0	-1	33	387	2	1	280783
1	3	1	1	-1	32	496	1	1	282360
3	3	1	1	1	54	408	2	1	283844
4	3	1	1	1	54	427	2	1	285468
4	3	1	1	1	54	305	2	1	286633
1	2	0	0	1	53	375	1	1	288279
1	2	1	1	-1	32	242	2	0	289971
2	2	0	0	1	53	312	2	0	291618
3	2	1	1	1	52	335	2	1	292804
1	1	0	0	1	53	470	1	1	294537
4	1	0	0	-1	31	432	2	1	295961
2	1	0	0	1	51	338	1	1	297523
3	1	0	0	-1	31	484	2	1	299465
2	1	0	0	1	51	269	1	1	300767
4	1	0	0	-1	31	388	2	1	302549
1	3	1	1	-1	32	335	2	0	304089
2	3	1	1	-1	34	328	1	1	305826
3	3	1	1	1	54	366	2	1	307565
2	3	1	1	-1	34	260	2	0	309142
4	1	0	0	-1	33	333	2	1	310740
4	1	0	0	-1	31	354	2	1	312357
2	4	1	1	-1	32	364	1	1	314155
3	4	0	0	-1	33	413	2	1	315571
4	1	0	0	-1	31	490	1	0	316895
2	1	0	0	1	51	479	1	1	318723
2	1	0	0	1	51	351	1	1	320421
1	1	0	0	1	51	389	2	0	322128
3	1	0	0	-1	31	453	1	0	323567
1	1	0	0	1	51	360	1	1	325354
2	2	0	0	1	51	339	1	1	326719
1	2	1	1	-1	32	453	2	0	328262
1	3	1	1	-1	34	429	1	1	329638
3	3	1	1	1	54	577	2	1	331293
4	2	0	0	-1	33	328	2	1	333103
2	2	1	1	-1	32	490	1	1	334941
2	2	0	0	1	53	375	1	1	336369
3	2	1	1	1	52	494	2	1	338322
4	2	0	0	-1	33	307	2	1	339699
2	2	1	1	-1	32	454	1	1	341662
3	4	1	1	1	54	439	2	1	343536
3	4	0	0	-1	33	302	1	0	344783
2	4	1	1	-1	32	524	1	1	346179
4	4	0	0	-1	33	533	2	1	356916
2	4	1	1	-1	32	604	1	1	358367
2	4	0	0	1	53	405	1	1	359898
1	3	1	1	-1	32	519	1	1	361474
3	3	1	1	1	54	480	2	1	362770
1	1	0	0	1	53	572	1	1	364262
4	1	0	0	-1	31	429	2	1	365757
4	3	1	1	1	52	326	1	0	367572
3	3	1	1	1	54	444	2	1	369497
4	3	1	1	1	54	354	2	1	371054
3	3	1	1	1	54	554	2	1	372604
4	4	1	1	1	54	326	2	1	373916
1	4	0	0	1	53	380	1	1	375678
4	2	0	0	-1	31	381	2	1	377025
2	2	1	1	-1	32	502	1	1	378666
2	3	1	1	-1	34	403	1	1	380328
3	3	1	1	1	54	470	2	1	381730
1	2	0	0	1	53	498	1	1	383315
2	2	1	1	-1	32	579	1	1	385255
1	2	0	0	1	53	409	1	1	386832
3	2	1	1	1	52	419	2	1	388163
4	2	0	0	-1	33	453	2	1	389641
1	2	1	1	-1	32	424	1	1	391321
2	4	1	1	-1	34	432	1	1	392824
2	4	0	0	1	53	488	1	1	394413
1	3	1	1	-1	32	487	1	1	396259
1	3	1	1	-1	34	388	1	1	398148
2	4	1	1	-1	34	417	1	1	399791
2	4	0	0	1	53	428	1	1	401055
3	1	0	0	-1	31	507	2	1	402515
3	1	0	0	-1	31	415	2	1	404194
1	3	1	1	-1	32	342	2	0	405487
1	3	1	1	-1	34	467	1	1	406806
4	1	0	0	-1	33	447	2	1	408509
2	1	0	0	1	51	404	2	0	410090
1	2	0	0	1	51	434	1	1	411837
2	2	1	1	-1	32	409	1	1	413321
1	3	1	1	-1	34	473	1	1	415192
1	3	1	1	-1	34	292	1	1	416522
2	3	1	1	-1	34	468	1	1	418200
3	3	1	1	1	54	469	2	1	419492
1	1	0	0	1	53	593	1	1	421105
3	1	0	0	-1	31	556	2	1	422924
1	1	0	0	1	51	360	1	1	424698
4	1	0	0	-1	31	275	2	1	425865
4	2	0	0	-1	31	348	2	1	427663
1	2	1	1	-1	32	429	1	1	429356
3	4	1	1	1	54	421	2	1	431241
2	4	0	0	1	53	409	1	1	432724
1	1	0	0	1	51	462	1	1	434314
2	1	0	0	1	51	451	1	1	441848
1	4	1	1	-1	32	437	1	1	443250
4	4	0	0	-1	33	438	2	1	444893
3	3	1	1	1	52	595	2	1	446301
4	3	1	1	1	54	479	2	1	448054
3	1	0	0	-1	33	461	2	1	450004
3	1	0	0	-1	31	318	2	1	451718
4	2	0	0	-1	31	365	2	1	453438
2	2	1	1	-1	32	467	1	1	455236
4	2	0	0	-1	33	367	2	1	456956
2	2	1	1	-1	32	614	1	1	458471
2	1	0	0	1	53	418	1	1	460306
1	1	0	0	1	51	351	1	1	461670
4	2	0	0	-1	31	435	2	1	463216
4	2	1	1	1	52	348	2	1	464421
1	2	0	0	1	53	434	1	1	466008
2	2	1	1	-1	32	439	2	0	467570
1	1	0	0	1	53	349	1	1	469238
1	1	0	0	1	51	358	1	1	470477
3	3	1	1	1	52	535	2	1	472232
3	3	1	1	1	54	515	2	1	473749
2	2	0	0	1	53	415	1	1	475300
4	2	1	1	1	52	465	2	1	477090
3	4	1	1	1	54	326	1	0	478906
1	4	0	0	1	53	324	1	1	480517
4	4	1	1	1	52	473	2	1	482104
1	4	0	0	1	53	432	1	1	483594
2	3	1	1	-1	32	465	2	0	485339
4	3	1	1	1	54	389	2	1	487061
2	3	1	1	-1	34	465	1	1	488437
1	3	1	1	-1	34	446	1	1	490063
1	4	1	1	-1	34	387	1	1	491407
3	4	0	0	-1	33	398	1	0	492847
1	2	0	0	1	51	619	1	1	494777
3	2	1	1	1	52	370	2	1	496571
3	4	1	1	1	54	578	2	1	498643
2	4	0	0	1	53	663	1	1	500569
2	4	1	1	-1	32	415	1	1	502455
1	4	0	0	1	53	367	1	1	503683
3	3	1	1	1	52	577	2	1	505293
4	3	1	1	1	54	672	2	1	507030
1	3	1	1	-1	34	402	1	1	508342
4	3	1	1	1	54	397	2	1	509659
2	4	1	1	-1	34	426	1	1	511134
4	4	0	0	-1	33	550	2	1	512797
3	2	0	0	-1	31	333	1	0	514504
1	2	1	1	-1	32	318	2	0	516081
3	3	1	1	1	54	723	2	1	517756
1	3	1	1	-1	34	467	1	1	519651
4	1	0	0	-1	33	412	2	1	521037
4	1	0	0	-1	31	475	2	1	526852
2	3	1	1	-1	32	759	1	1	529115
2	3	1	1	-1	34	423	1	1	530776
4	2	0	0	-1	33	427	2	1	532624
2	2	1	1	-1	32	383	1	1	533830
4	2	0	0	-1	33	509	2	1	535209
2	2	1	1	-1	32	364	1	1	536760
4	4	1	1	1	54	377	1	0	538148
3	4	0	0	-1	33	565	2	1	539630
4	3	1	1	1	52	353	2	1	541325
1	3	1	1	-1	34	443	1	1	543274
4	4	1	1	1	54	274	2	1	544968
2	4	0	0	1	53	423	2	0	546769
1	1	0	0	1	51	367	1	1	548534
3	1	0	0	-1	31	311	2	1	550086
4	1	0	0	-1	31	445	2	1	551795
1	1	0	0	1	51	480	1	1	553448
1	4	1	1	-1	32	501	1	1	555460
4	4	0	0	-1	33	526	2	1	556869
1	4	1	1	-1	32	494	1	1	558509
1	4	0	0	1	53	366	1	1	560004
2	1	0	0	1	51	380	1	1	561212
4	1	0	0	-1	31	423	2	1	562665
3	4	1	1	1	52	482	1	0	564000
2	4	0	0	1	53	383	1	1	565322
4	2	0	0	-1	31	449	2	1	567164
4	2	1	1	1	52	368	2	1	568564
1	3	1	1	-1	34	290	2	0	569956
3	3	1	1	1	54	447	2	1	571893
2	2	0	0	1	53	442	1	1	573416
3	2	1	1	1	52	548	2	1	575018
3	3	1	1	1	54	447	2	1	576800
1	3	1	1	-1	34	424	1	1	578172
1	1	0	0	1	53	399	1	1	579482
4	1	0	0	-1	31	447	2	1	580855
4	1	0	0	-1	31	442	2	1	582527
2	1	0	0	1	51	281	1	1	584102
1	1	0	0	1	51	339	1	1	585798
4	1	0	0	-1	31	298	2	1	587447
4	4	1	1	1	52	270	1	0	588547
1	4	0	0	1	53	511	1	1	590001
3	1	0	0	-1	31	542	2	1	591693
1	1	0	0	1	51	365	1	1	593114
4	3	1	1	1	52	434	2	1	594521
2	3	1	1	-1	34	416	2	0	596204
4	2	0	0	-1	33	376	2	1	597699
4	2	1	1	1	52	344	2	1	598945
1	1	0	0	1	53	501	1	1	600632
1	1	0	0	1	51	562	1	1	602468
2	2	0	0	1	51	405	1	1	604373
4	2	1	1	1	52	435	2	1	611379
3	1	0	0	-1	33	766	2	1	613468
1	1	0	0	1	51	447	1	1	615408
3	2	0	0	-1	31	333	2	1	616933
4	2	1	1	1	52	482	2	1	618402
4	1	0	0	-1	33	432	2	1	619999
2	1	0	0	1	51	569	1	1	621794
3	3	1	1	1	52	0	0	0	625476
3	3	1	1	1	54	419	2	1	627084
1	1	0	0	1	53	374	1	1	628491
4	1	0	0	-1	31	326	2	1	630243
3	3	1	1	1	52	523	1	0	631803
2	3	1	1	-1	34	631	1	1	633792
2	4	1	1	-1	34	360	1	1	635067
3	4	0	0	-1	33	466	2	1	636397
2	1	0	0	1	51	696	1	1	638405
1	1	0	0	1	51	388	1	1	639717
3	3	1	1	1	52	438	2	1	641382
2	3	1	1	-1	34	550	1	1	643045
3	2	0	0	-1	33	488	2	1	644904
2	2	1	1	-1	32	419	1	1	646330
2	2	0	0	1	53	503	1	1	647769
4	2	1	1	1	52	418	2	1	649521
3	4	1	1	1	54	303	1	0	651253
3	4	0	0	-1	33	446	2	1	652555
2	4	1	1	-1	32	482	1	1	654064
4	4	0	0	-1	33	382	2	1	655682
1	2	0	0	1	51	330	1	1	656846
4	2	1	1	1	52	485	2	1	658657
1	1	0	0	1	53	499	1	1	660246
4	1	0	0	-1	31	402	2	1	661909
2	2	0	0	1	51	365	1	1	663338
4	2	1	1	1	52	464	2	1	665172
1	1	0	0	1	53	318	1	1	666887
3	1	0	0	-1	31	398	2	1	668109
1	2	0	0	1	51	378	1	1	669483
4	2	1	1	1	52	508	2	1	670990
4	2	0	0	-1	33	398	2	1	672328
3	2	1	1	1	52	328	1	0	673837
1	2	0	0	1	53	260	1	1	675579
3	2	1	1	1	52	421	2	1	677479
3	2	0	0	-1	33	332	2	1	678698
1	2	1	1	-1	32	397	1	1	680171
2	3	1	1	-1	34	329	2	0	681416
3	3	1	1	1	54	407	1	0	683224
3	3	1	1	1	54	322	2	1	684847
1	3	1	1	-1	34	276	1	1	686617
4	2	0	0	-1	33	444	2	1	688006
4	2	1	1	1	52	395	2	1	689394
1	2	0	0	1	53	590	2	0	691394
2	2	1	1	-1	32	522	1	1	696209
1	4	1	1	-1	34	468	1	1	698015
2	4	0	0	1	53	394	2	0	699606
3	3	1	1	1	52	467	2	1	701072
2	3	1	1	-1	34	473	1	1	702383
4	3	1	1	1	54	454	2	1	704135
3	3	1	1	1	54	414	1	0	705678
3	4	1	1	1	54	554	2	1	707180
2	4	0	0	1	53	421	1	1	709027
3	4	1	1	1	52	478	2	1	710695
4	4	0	0	-1	33	514	2	1	712604
2	2	0	0	1	51	407	1	1	714249
3	2	1	1	1	52	572	2	1	716258
2	3	1	1	-1	34	370	2	0	718000
4	3	1	1	1	54	479	2	1	719528
1	3	1	1	-1	34	418	1	1	720887
1	3	1	1	-1	34	452	1	1	722287
4	4	1	1	1	54	397	2	1	723648
2	4	0	0	1	53	358	1	1	725447
3	4	1	1	1	52	520	2	1	727313
2	4	0	0	1	53	415	1	1	728873
3	1	0	0	-1	31	417	2	1	730484
4	1	0	0	-1	31	476	1	0	731883
3	2	0	0	-1	31	490	2	1	733231
1	2	1	1	-1	32	490	1	1	734588
3	4	1	1	1	54	460	2	1	736304
2	4	0	0	1	53	499	1	1	738263
1	4	1	1	-1	32	411	1	1	739855
2	4	0	0	1	53	438	1	1	741133
2	1	0	0	1	51	424	1	1	742587
4	1	0	0	-1	31	302	2	1	744181
3	2	0	0	-1	31	520	1	0	745728
4	2	1	1	1	52	291	1	0	747071
4	4	1	1	1	54	498	2	1	748513
1	4	0	0	1	53	348	2	0	749989
4	2	0	0	-1	31	612	2	1	751812
2	2	1	1	-1	32	448	1	1	753737
1	4	1	1	-1	34	562	2	0	755463
3	4	0	0	-1	33	547	2	1	757367
1	4	1	1	-1	32	398	2	0	758794
2	4	0	0	1	53	512	2	0	760454
3	4	1	1	1	52	527	2	1	762370
3	4	0	0	-1	33	445	2	1	764000
4	3	1	1	1	52	485	2	1	765931
1	3	1	1	-1	34	500	1	1	767710
1	4	1	1	-1	34	335	1	1	769305
4	4	0	0	-1	33	437	2	1	770612
3	3	1	1	1	52	462	2	1	772371
2	3	1	1	-1	34	287	2	0	773855
1	4	1	1	-1	34	323	1	1	775401
1	4	0	0	1	53	402	1	1	788647
2	2	0	0	1	51	633	1	1	790794
1	2	1	1	-1	32	353	2	0	792338
1	4	1	1	-1	34	534	1	1	794272
3	4	0	0	-1	33	401	2	1	796147
1	2	0	0	1	51	568	1	1	798224
1	2	1	1	-1	32	483	1	1	800163
2	4	1	1	-1	34	438	1	1	801903
2	4	0	0	1	53	506	1	1	803587
1	3	1	1	-1	32	385	1	1	805168
2	3	1	1	-1	34	356	1	1	806582
3	3	1	1	1	54	535	2	1	808513
4	3	1	1	1	54	336	2	1	810026
3	4	1	1	1	54	421	2	1	811782
3	4	0	0	-1	33	349	2	1	813490
1	3	1	1	-1	32	483	1	1	815292
2	3	1	1	-1	34	344	1	1	816760
1	2	0	0	1	53	465	1	1	818564
1	2	1	1	-1	32	301	1	1	819738
3	2	0	0	-1	33	490	2	1	821221
4	2	1	1	1	52	510	2	1	822558
3	2	0	0	-1	33	411	2	1	823949
2	2	1	1	-1	32	597	1	1	825403
3	1	0	0	-1	33	452	2	1	826969
4	1	0	0	-1	31	382	2	1	828303
2	1	0	0	1	51	399	1	1	830196
1	1	0	0	1	51	281	1	1	831574
2	1	0	0	1	51	357	1	1	832781
4	1	0	0	-1	31	489	2	1	834636
1	2	0	0	1	51	363	1	1	836064
2	2	1	1	-1	32	417	1	1	837325
4	1	0	0	-1	33	452	2	1	838635
3	1	0	0	-1	31	556	2	1	840579
4	4	1	1	1	52	753	2	1	842512
3	4	0	0	-1	33	686	2	1	844440
1	3	1	1	-1	32	407	1	1	846175
1	3	1	1	-1	34	347	1	1	847721
2	3	1	1	-1	34	367	1	1	848970
1	3	1	1	-1	34	535	1	1	850527
2	2	0	0	1	53	422	1	1	851930
3	2	1	1	1	52	466	2	1	853664
3	1	0	0	-1	33	373	2	1	855414
2	1	0	0	1	51	389	2	0	857073
2	4	1	1	-1	32	434	1	1	858948
4	4	0	0	-1	33	343	2	1	860504
3	4	1	1	1	52	637	1	0	861977
4	4	0	0	-1	33	507	2	1	863928
4	4	1	1	1	52	347	2	1	865244
1	4	0	0	1	53	497	1	1	867122
4	1	0	0	-1	31	315	2	1	868697
1	1	0	0	1	51	358	1	1	880052
