# Supplementary material for: Frequency Band-Specific Electrical Brain Stimulation Modulates Cognitive Control Processes
Source: PLoS One. 2015 Sep 25;10(9):e0138984. doi: 10.1371/journal.pone.0138984 (PMC4583279; doi:10.1371/journal.pone.0138984)
Supplement: S2 File — This zip archive contains the necessary Matlab code, SPSS syntax, SPSS data and raw logfile data to perform the analyses described in the paper. EEG data and Matlab code to extract peak frequencies are available upon request (joramvandriel@gmail.com). (ZIP) [file pone.0138984.s002.zip › S2_File/rawdata/theta/pp14_simonA1_PRE-STIM_EEG.txt]

4	1	0	0	-1	31	686	2	1	8878
1	1	0	0	1	51	507	1	1	10818
3	2	0	0	-1	31	387	2	1	12706
2	2	1	1	-1	32	492	1	1	14030
2	3	1	1	-1	34	498	1	1	15873
3	3	1	1	1	54	623	2	1	17659
3	3	1	1	1	54	353	2	1	19116
1	3	1	1	-1	34	561	1	1	20492
2	3	1	1	-1	34	546	1	1	22303
2	3	1	1	-1	34	390	1	1	24124
4	2	0	0	-1	33	290	2	1	25432
1	2	1	1	-1	32	609	1	1	26848
1	2	0	0	1	53	553	1	1	28364
4	2	1	1	1	52	543	2	1	29862
3	2	0	0	-1	33	458	2	1	31544
1	2	1	1	-1	32	516	1	1	33449
4	4	1	1	1	54	530	2	1	34917
4	4	0	0	-1	33	414	2	1	36516
1	1	0	0	1	51	531	1	1	38043
3	1	0	0	-1	31	495	2	1	39694
2	4	1	1	-1	32	514	1	1	41060
1	4	0	0	1	53	592	2	0	42543
3	2	0	0	-1	31	492	2	1	44176
4	2	1	1	1	52	537	2	1	45803
4	1	0	0	-1	33	569	2	1	47277
3	1	0	0	-1	31	469	2	1	48853
2	1	0	0	1	51	414	1	1	50663
3	1	0	0	-1	31	506	2	1	52446
4	3	1	1	1	52	605	2	1	54483
1	3	1	1	-1	34	619	1	1	56219
3	2	0	0	-1	33	499	2	1	58061
3	2	1	1	1	52	390	2	1	59885
4	2	0	0	-1	33	617	1	0	61787
1	2	1	1	-1	32	599	1	1	63460
1	2	0	0	1	53	675	1	1	65088
2	2	1	1	-1	32	429	1	1	66355
3	4	1	1	1	54	403	2	1	68032
4	4	0	0	-1	33	602	2	1	69856
2	1	0	0	1	51	550	1	1	71785
1	1	0	0	1	51	610	1	1	73653
3	3	1	1	1	52	508	2	1	75298
4	3	1	1	1	54	492	2	1	76755
3	1	0	0	-1	33	354	2	1	78311
3	1	0	0	-1	31	365	2	1	80018
4	3	1	1	1	52	552	2	1	81957
3	3	1	1	1	54	333	2	1	83619
3	3	1	1	1	54	288	2	1	84741
2	3	1	1	-1	34	577	1	1	86513
1	1	0	0	1	53	469	1	1	88244
4	1	0	0	-1	31	573	2	1	94615
4	1	0	0	-1	31	610	2	1	96290
1	1	0	0	1	51	516	1	1	97987
3	4	1	1	1	52	538	2	1	99606
4	4	0	0	-1	33	642	2	1	101636
1	4	1	1	-1	32	393	1	1	102834
1	4	0	0	1	53	357	1	1	104488
4	1	0	0	-1	31	255	2	1	105692
4	1	0	0	-1	31	305	2	1	107480
1	3	1	1	-1	32	469	1	1	109359
3	3	1	1	1	54	564	2	1	111266
1	2	0	0	1	53	378	2	0	112943
1	2	1	1	-1	32	533	1	1	114298
3	4	1	1	1	54	519	2	1	115778
3	4	0	0	-1	33	634	2	1	117723
2	2	0	0	1	51	365	1	1	118965
1	2	1	1	-1	32	410	2	0	120337
2	3	1	1	-1	34	0	0	0	123740
3	3	1	1	1	54	672	2	1	125328
2	2	0	0	1	53	374	2	0	127099
3	2	1	1	1	52	577	2	1	128861
2	1	0	0	1	53	503	1	1	130534
3	1	0	0	-1	31	406	2	1	132433
4	2	0	0	-1	31	712	2	1	134215
4	2	1	1	1	52	411	2	1	135674
2	1	0	0	1	53	498	2	0	137338
2	1	0	0	1	51	542	1	1	138734
3	1	0	0	-1	31	488	2	1	140060
1	1	0	0	1	51	442	1	1	141709
2	4	1	1	-1	32	501	1	1	143537
2	4	0	0	1	53	368	1	1	144720
4	1	0	0	-1	31	520	2	1	146391
1	1	0	0	1	51	381	1	1	148202
2	2	0	0	1	51	462	1	1	149586
1	2	1	1	-1	32	453	1	1	151320
3	2	0	0	-1	33	457	2	1	152628
2	2	1	1	-1	32	574	1	1	154475
1	3	1	1	-1	34	301	2	0	155928
2	3	1	1	-1	34	463	1	1	157505
3	3	1	1	1	54	539	2	1	158974
4	3	1	1	1	54	557	2	1	160470
1	2	0	0	1	53	356	2	0	161651
4	2	1	1	1	52	589	2	1	163352
4	2	0	0	-1	33	610	2	1	164931
1	2	1	1	-1	32	393	1	1	166615
4	2	0	0	-1	33	570	2	1	168204
2	2	1	1	-1	32	522	1	1	169880
1	4	1	1	-1	34	371	1	1	171597
1	4	0	0	1	53	402	1	1	173490
3	2	0	0	-1	31	295	1	0	174622
2	2	1	1	-1	32	453	1	1	182824
3	4	1	1	1	54	667	2	1	184613
2	4	0	0	1	53	533	1	1	186213
2	2	0	0	1	51	421	1	1	187861
3	2	1	1	1	52	487	2	1	189510
3	3	1	1	1	54	374	2	1	191247
4	3	1	1	1	54	356	1	0	192698
3	2	0	0	-1	33	646	2	1	194464
2	2	1	1	-1	32	377	2	0	195915
1	4	1	1	-1	34	542	1	1	197608
3	4	0	0	-1	33	528	2	1	199422
3	4	1	1	1	52	420	2	1	200814
2	4	0	0	1	53	696	1	1	202496
3	4	1	1	1	52	439	2	1	203975
3	4	0	0	-1	33	308	2	1	205494
1	4	1	1	-1	32	539	1	1	207279
3	4	0	0	-1	33	418	2	1	209017
3	4	1	1	1	52	460	2	1	210380
1	4	0	0	1	53	490	1	1	211715
4	3	1	1	1	52	528	1	0	213742
4	3	1	1	1	54	490	2	1	215158
1	3	1	1	-1	34	400	1	1	217064
1	3	1	1	-1	34	488	1	1	218828
3	4	1	1	1	54	503	2	1	220456
1	4	0	0	1	53	690	1	1	222138
2	4	1	1	-1	32	700	1	1	224322
3	4	0	0	-1	33	331	2	1	226146
3	1	0	0	-1	31	446	2	1	227678
2	1	0	0	1	51	407	1	1	228958
3	2	0	0	-1	31	344	2	1	230182
3	2	1	1	1	52	295	1	0	231312
4	2	0	0	-1	33	663	2	1	233449
2	2	1	1	-1	32	379	2	0	235140
2	3	1	1	-1	34	443	1	1	236720
4	3	1	1	1	54	346	1	0	237965
2	3	1	1	-1	34	508	1	1	239503
1	3	1	1	-1	34	479	1	1	241100
1	2	0	0	1	53	535	1	1	242623
2	2	1	1	-1	32	490	1	1	244179
4	4	1	1	1	54	478	2	1	245667
4	4	0	0	-1	33	467	2	1	247261
1	4	1	1	-1	32	471	1	1	248769
1	4	0	0	1	53	505	1	1	250562
4	3	1	1	1	52	441	2	1	251838
2	3	1	1	-1	34	478	1	1	253540
1	2	0	0	1	53	594	1	1	255567
1	2	1	1	-1	32	332	1	1	257392
2	3	1	1	-1	34	443	1	1	259034
1	3	1	1	-1	34	441	1	1	260424
1	1	0	0	1	53	386	1	1	262281
4	1	0	0	-1	31	582	2	1	269038
3	4	1	1	1	52	623	2	1	270840
4	4	0	0	-1	33	700	2	1	272781
2	3	1	1	-1	32	498	1	1	274296
3	3	1	1	1	54	408	2	1	276047
3	2	0	0	-1	33	280	2	1	277340
1	2	1	1	-1	32	492	1	1	278929
3	3	1	1	1	54	380	2	1	280740
2	3	1	1	-1	34	437	1	1	282637
3	3	1	1	1	54	470	2	1	284210
1	3	1	1	-1	34	466	1	1	285600
2	1	0	0	1	53	444	2	0	287266
3	1	0	0	-1	31	394	2	1	288788
3	2	0	0	-1	31	422	2	1	290528
4	2	1	1	1	52	384	1	0	292029
3	2	0	0	-1	33	355	2	1	293376
3	2	1	1	1	52	417	2	1	295195
4	3	1	1	1	54	868	2	1	297139
1	3	1	1	-1	34	458	1	1	299094
1	3	1	1	-1	34	373	1	1	300613
4	3	1	1	1	54	614	2	1	302509
4	3	1	1	1	54	481	2	1	304059
1	3	1	1	-1	34	431	1	1	305321
3	3	1	1	1	54	456	2	1	307091
2	3	1	1	-1	34	534	1	1	308487
3	1	0	0	-1	33	568	2	1	310041
3	1	0	0	-1	31	322	2	1	311780
1	4	1	1	-1	32	409	1	1	313272
3	4	0	0	-1	33	610	2	1	314774
2	1	0	0	1	51	475	2	0	316507
4	1	0	0	-1	31	969	2	1	318839
1	3	1	1	-1	32	519	1	1	320636
3	3	1	1	1	54	430	2	1	322336
1	2	0	0	1	53	592	1	1	324307
2	2	1	1	-1	32	509	1	1	325939
4	1	0	0	-1	33	560	2	1	327317
4	1	0	0	-1	31	423	2	1	329035
1	2	0	0	1	51	454	1	1	330339
3	2	1	1	1	52	675	2	1	332327
4	2	0	0	-1	33	492	1	0	334063
2	2	1	1	-1	32	610	1	1	335702
4	1	0	0	-1	33	508	2	1	337570
1	1	0	0	1	51	637	1	1	339176
4	1	0	0	-1	31	482	2	1	340646
1	1	0	0	1	51	576	1	1	342454
3	1	0	0	-1	31	427	2	1	344127
4	1	0	0	-1	31	527	2	1	345815
1	2	0	0	1	51	629	1	1	347908
1	2	1	1	-1	32	302	2	0	349392
4	4	1	1	1	54	586	2	1	351143
4	4	0	0	-1	33	589	2	1	356136
1	1	0	0	1	51	764	1	1	357827
4	1	0	0	-1	31	285	2	1	359554
1	3	1	1	-1	32	431	1	1	360909
3	3	1	1	1	54	515	2	1	362239
2	4	1	1	-1	34	471	1	1	363683
4	4	0	0	-1	33	480	2	1	365497
3	3	1	1	1	52	417	2	1	366869
1	3	1	1	-1	34	410	2	0	368592
3	4	1	1	1	54	556	2	1	370262
1	4	0	0	1	53	415	1	1	371928
1	1	0	0	1	51	339	1	1	373275
4	1	0	0	-1	31	392	2	1	374831
2	4	1	1	-1	32	350	1	1	376547
3	4	0	0	-1	33	399	2	1	378171
4	4	1	1	1	52	665	2	1	380135
3	4	0	0	-1	33	399	2	1	381792
2	4	1	1	-1	32	532	1	1	383713
4	4	0	0	-1	33	519	2	1	385258
4	3	1	1	1	52	532	2	1	387098
3	3	1	1	1	54	542	2	1	388456
2	2	0	0	1	53	547	2	0	390009
4	2	1	1	1	52	522	2	1	391360
3	3	1	1	1	54	444	2	1	393088
3	3	1	1	1	54	439	2	1	394826
4	4	1	1	1	54	415	2	1	396683
4	4	0	0	-1	33	500	2	1	398125
1	2	0	0	1	51	749	1	1	400242
2	2	1	1	-1	32	370	1	1	402070
4	2	0	0	-1	33	681	2	1	403763
3	2	1	1	1	52	561	2	1	405244
2	3	1	1	-1	34	510	1	1	406786
2	3	1	1	-1	34	553	1	1	408724
4	3	1	1	1	54	393	2	1	410303
2	3	1	1	-1	34	293	2	0	411739
4	2	0	0	-1	33	742	2	1	413884
4	2	1	1	1	52	295	1	0	415635
2	3	1	1	-1	34	645	1	1	417411
2	3	1	1	-1	34	544	1	1	418914
3	2	0	0	-1	33	397	2	1	420281
3	2	1	1	1	52	414	2	1	421849
2	4	1	1	-1	34	516	1	1	423627
3	4	0	0	-1	33	428	2	1	425323
3	4	1	1	1	52	503	2	1	426820
4	4	0	0	-1	33	552	2	1	428367
1	4	1	1	-1	32	577	1	1	430131
3	4	0	0	-1	33	792	2	1	431903
1	2	0	0	1	51	424	1	1	433362
2	2	1	1	-1	32	425	2	0	435236
1	2	0	0	1	53	405	1	1	436757
4	2	1	1	1	52	510	2	1	443294
2	1	0	0	1	53	487	1	1	445273
1	1	0	0	1	51	510	2	0	446615
3	1	0	0	-1	31	496	2	1	448075
2	1	0	0	1	51	461	1	1	449962
4	3	1	1	1	52	538	2	1	451384
1	3	1	1	-1	34	516	1	1	453167
2	1	0	0	1	53	419	2	0	454686
4	1	0	0	-1	31	562	2	1	456169
3	3	1	1	1	52	708	2	1	457839
3	3	1	1	1	54	395	2	1	459041
2	1	0	0	1	53	520	1	1	460720
3	1	0	0	-1	31	304	2	1	462294
2	1	0	0	1	51	365	1	1	463500
3	1	0	0	-1	31	370	2	1	464788
2	3	1	1	-1	32	385	1	1	466369
1	3	1	1	-1	34	415	1	1	467790
1	4	1	1	-1	34	359	1	1	468973
4	4	0	0	-1	33	506	2	1	470486
2	1	0	0	1	51	466	1	1	472440
3	1	0	0	-1	31	377	2	1	474142
1	1	0	0	1	51	444	1	1	475449
4	1	0	0	-1	31	576	2	1	477486
1	4	1	1	-1	32	308	1	1	479077
3	4	0	0	-1	33	429	2	1	480869
4	4	1	1	1	52	361	1	0	482215
2	4	0	0	1	53	440	2	0	483518
3	4	1	1	1	52	513	2	1	485239
3	4	0	0	-1	33	390	2	1	486786
4	1	0	0	-1	31	401	1	0	488160
4	1	0	0	-1	31	599	2	1	489901
1	2	0	0	1	51	535	1	1	491402
3	2	1	1	1	52	555	2	1	492957
3	1	0	0	-1	33	562	2	1	495003
4	1	0	0	-1	31	526	1	0	496823
3	2	0	0	-1	31	624	2	1	498876
3	2	1	1	1	52	550	2	1	500583
1	4	1	1	-1	34	543	1	1	502090
2	4	0	0	1	53	0	0	0	505784
4	4	1	1	1	52	647	2	1	507324
1	4	0	0	1	53	506	1	1	508990
4	1	0	0	-1	31	555	2	1	510765
3	1	0	0	-1	31	395	2	1	512156
1	3	1	1	-1	32	377	2	0	513969
1	3	1	1	-1	34	389	1	1	515656
3	2	0	0	-1	33	470	2	1	517127
3	2	1	1	1	52	362	2	1	518872
4	1	0	0	-1	33	459	2	1	520835
1	1	0	0	1	51	527	1	1	522851
2	4	1	1	-1	32	385	1	1	524451
3	4	0	0	-1	33	557	2	1	531872
4	1	0	0	-1	31	456	2	1	533285
1	1	0	0	1	51	537	1	1	534809
2	3	1	1	-1	32	584	1	1	536794
4	3	1	1	1	54	410	2	1	538706
1	2	0	0	1	53	374	2	0	540321
1	2	1	1	-1	32	521	1	1	541656
2	4	1	1	-1	34	385	1	1	543041
3	4	0	0	-1	33	332	1	0	544180
2	4	1	1	-1	32	617	1	1	545760
4	4	0	0	-1	33	563	2	1	547568
4	3	1	1	1	52	600	2	1	549536
2	3	1	1	-1	34	571	1	1	551433
2	3	1	1	-1	34	407	1	1	553047
3	3	1	1	1	54	415	2	1	554711
3	1	0	0	-1	33	297	2	1	556067
2	1	0	0	1	51	721	2	0	558219
2	1	0	0	1	51	474	1	1	559718
3	1	0	0	-1	31	458	2	1	560998
3	4	1	1	1	52	444	2	1	562492
1	4	0	0	1	53	450	1	1	564406
4	2	0	0	-1	31	328	2	1	565992
2	2	1	1	-1	32	472	1	1	567315
2	4	1	1	-1	34	351	1	1	568726
3	4	0	0	-1	33	412	2	1	570141
3	1	0	0	-1	31	316	2	1	571333
2	1	0	0	1	51	393	1	1	572901
4	3	1	1	1	52	365	1	0	574645
3	3	1	1	1	54	442	2	1	576235
2	4	1	1	-1	34	458	1	1	577765
2	4	0	0	1	53	501	1	1	579262
4	1	0	0	-1	31	607	2	1	581137
3	1	0	0	-1	31	413	2	1	583040
3	4	1	1	1	52	387	2	1	584263
4	4	0	0	-1	33	474	2	1	585726
2	1	0	0	1	51	457	1	1	587153
3	1	0	0	-1	31	458	2	1	589035
2	3	1	1	-1	32	412	1	1	590450
4	3	1	1	1	54	375	2	1	591754
2	3	1	1	-1	34	530	1	1	593388
4	3	1	1	1	54	553	2	1	595258
2	1	0	0	1	53	539	1	1	596722
4	1	0	0	-1	31	509	2	1	598463
4	1	0	0	-1	31	373	2	1	600162
3	1	0	0	-1	31	408	2	1	601680
2	3	1	1	-1	32	521	1	1	603299
1	3	1	1	-1	34	526	1	1	604866
2	4	1	1	-1	34	500	2	0	606499
1	4	0	0	1	53	482	1	1	608260
4	3	1	1	1	52	527	2	1	609669
3	3	1	1	1	54	683	2	1	615879
2	4	1	1	-1	34	644	1	1	617659
1	4	0	0	1	53	479	1	1	619532
2	4	1	1	-1	32	452	1	1	621111
1	4	0	0	1	53	555	1	1	622655
3	3	1	1	1	52	375	2	1	623931
3	3	1	1	1	54	428	2	1	625565
2	1	0	0	1	53	516	1	1	627119
2	1	0	0	1	51	343	1	1	628692
3	1	0	0	-1	31	326	2	1	629900
4	1	0	0	-1	31	464	2	1	631682
1	1	0	0	1	51	410	1	1	632918
1	1	0	0	1	51	332	1	1	634703
4	2	0	0	-1	31	336	2	1	636451
1	2	1	1	-1	32	477	1	1	638345
3	3	1	1	1	54	467	2	1	640059
4	3	1	1	1	54	399	2	1	641641
2	2	0	0	1	53	474	1	1	643014
2	2	1	1	-1	32	380	1	1	644444
1	1	0	0	1	53	320	2	0	645807
3	1	0	0	-1	31	553	2	1	647307
3	2	0	0	-1	31	359	2	1	648947
1	2	1	1	-1	32	395	1	1	650214
2	2	0	0	1	53	416	1	1	651872
1	2	1	1	-1	32	296	2	0	653369
3	2	0	0	-1	33	435	2	1	655038
4	2	1	1	1	52	548	2	1	656976
1	2	0	0	1	53	400	2	0	658805
3	2	1	1	1	52	507	2	1	660629
1	4	1	1	-1	34	492	1	1	662155
2	4	0	0	1	53	510	1	1	664118
4	4	1	1	1	52	548	2	1	665917
2	4	0	0	1	53	510	2	0	667775
1	3	1	1	-1	32	479	1	1	669495
3	3	1	1	1	54	432	2	1	670787
1	1	0	0	1	53	578	1	1	672732
2	1	0	0	1	51	511	1	1	674282
2	3	1	1	-1	32	390	1	1	675723
4	3	1	1	1	54	389	1	0	677275
1	3	1	1	-1	34	576	1	1	679347
3	3	1	1	1	54	317	2	1	681080
4	1	0	0	-1	33	506	2	1	682705
3	1	0	0	-1	31	408	2	1	684350
4	4	1	1	1	52	376	2	1	686203
4	4	0	0	-1	33	374	2	1	687801
2	4	1	1	-1	32	371	1	1	688991
3	4	0	0	-1	33	470	2	1	690571
1	3	1	1	-1	32	318	1	1	691763
3	3	1	1	1	54	306	2	1	692876
2	2	0	0	1	53	477	2	0	694493
2	2	1	1	-1	32	450	1	1	700944
1	4	1	1	-1	34	548	1	1	702850
1	4	0	0	1	53	351	1	1	704333
3	4	1	1	1	52	554	2	1	705759
4	4	0	0	-1	33	470	1	0	707240
1	2	0	0	1	51	454	1	1	708795
2	2	1	1	-1	32	547	1	1	710197
2	2	0	0	1	53	422	1	1	711477
3	2	1	1	1	52	392	2	1	713000
2	3	1	1	-1	34	560	1	1	714779
2	3	1	1	-1	34	359	1	1	716114
1	2	0	0	1	53	355	1	1	717329
2	2	1	1	-1	32	459	1	1	718872
1	3	1	1	-1	34	357	1	1	720081
4	3	1	1	1	54	525	2	1	722030
3	1	0	0	-1	33	519	2	1	723700
2	1	0	0	1	51	521	1	1	725414
2	2	0	0	1	51	373	1	1	726733
3	2	1	1	1	52	486	2	1	728409
2	1	0	0	1	53	433	1	1	729652
3	1	0	0	-1	31	443	2	1	730991
2	2	0	0	1	51	324	1	1	732155
1	2	1	1	-1	32	497	1	1	733801
1	4	1	1	-1	34	375	1	1	735679
3	4	0	0	-1	33	530	2	1	737364
4	4	1	1	1	52	331	1	0	739191
4	4	0	0	-1	33	376	2	1	740988
2	1	0	0	1	51	565	1	1	742474
2	1	0	0	1	51	390	1	1	744324
3	4	1	1	1	52	532	2	1	745976
2	4	0	0	1	53	445	1	1	747623
2	4	1	1	-1	32	426	1	1	748941
1	4	0	0	1	53	427	2	0	750350
2	1	0	0	1	51	492	1	1	751695
1	1	0	0	1	51	291	1	1	753283
4	4	1	1	1	52	444	2	1	755162
1	4	0	0	1	53	506	1	1	757155
4	4	1	1	1	52	463	2	1	758728
1	4	0	0	1	53	507	1	1	760598
1	1	0	0	1	51	302	1	1	762091
4	1	0	0	-1	31	389	2	1	763724
3	1	0	0	-1	31	442	2	1	765540
3	1	0	0	-1	31	532	2	1	766971
1	3	1	1	-1	32	496	2	0	768362
2	3	1	1	-1	34	509	1	1	770012
2	3	1	1	-1	34	347	1	1	771408
4	3	1	1	1	54	587	2	1	773289
2	3	1	1	-1	34	483	1	1	774835
4	3	1	1	1	54	586	2	1	776555
2	3	1	1	-1	34	520	1	1	778043
2	3	1	1	-1	34	331	1	1	783773
1	1	0	0	1	53	771	1	1	785823
4	1	0	0	-1	31	486	2	1	787586
1	4	1	1	-1	32	564	1	1	789419
3	4	0	0	-1	33	587	2	1	790949
4	2	0	0	-1	31	596	2	1	792882
4	2	1	1	1	52	481	2	1	794766
2	1	0	0	1	53	418	1	1	796383
3	1	0	0	-1	31	411	2	1	797960
3	1	0	0	-1	31	302	2	1	799188
4	1	0	0	-1	31	581	1	0	801269
2	2	0	0	1	51	287	1	1	802509
4	2	1	1	1	52	607	2	1	804077
1	3	1	1	-1	34	404	2	0	805434
3	3	1	1	1	54	442	2	1	806787
4	1	0	0	-1	33	592	2	1	808335
4	1	0	0	-1	31	356	2	1	809945
3	3	1	1	1	52	475	2	1	811758
1	3	1	1	-1	34	543	1	1	813112
2	4	1	1	-1	34	589	1	1	814834
3	4	0	0	-1	33	550	2	1	816611
4	2	0	0	-1	31	689	1	0	818314
4	2	1	1	1	52	523	2	1	820126
3	1	0	0	-1	33	452	2	1	821964
1	1	0	0	1	51	619	1	1	823821
1	1	0	0	1	51	354	1	1	825138
4	1	0	0	-1	31	546	2	1	826686
2	2	0	0	1	51	527	1	1	828485
4	2	1	1	1	52	533	2	1	830374
3	2	0	0	-1	33	690	2	1	832520
4	2	1	1	1	52	469	2	1	834464
3	3	1	1	1	54	437	2	1	836149
1	3	1	1	-1	34	629	1	1	837818
3	1	0	0	-1	33	446	2	1	839337
4	1	0	0	-1	31	469	2	1	841156
3	3	1	1	1	52	415	2	1	842680
3	3	1	1	1	54	318	2	1	843828
1	4	1	1	-1	34	548	1	1	845425
4	4	0	0	-1	33	433	2	1	847197
3	2	0	0	-1	31	467	2	1	848690
2	2	1	1	-1	32	512	1	1	850106
1	3	1	1	-1	34	453	1	1	851580
1	3	1	1	-1	34	352	1	1	852900
4	3	1	1	1	54	581	2	1	854417
3	3	1	1	1	54	467	2	1	856025
3	2	0	0	-1	33	418	2	1	857896
2	2	1	1	-1	32	478	1	1	859353
1	4	1	1	-1	34	558	1	1	861023
2	4	0	0	1	53	457	1	1	862852
2	2	0	0	1	51	347	1	1	864500
4	2	1	1	1	52	430	2	1	868748
