# Supplementary material for: Frequency Band-Specific Electrical Brain Stimulation Modulates Cognitive Control Processes
Source: PLoS One. 2015 Sep 25;10(9):e0138984. doi: 10.1371/journal.pone.0138984 (PMC4583279; doi:10.1371/journal.pone.0138984)
Supplement: S2 File — This zip archive contains the necessary Matlab code, SPSS syntax, SPSS data and raw logfile data to perform the analyses described in the paper. EEG data and Matlab code to extract peak frequencies are available upon request (joramvandriel@gmail.com). (ZIP) [file pone.0138984.s002.zip › S2_File/rawdata/theta/pp14_simonB1_STIM.txt]

4	1	0	0	-1	31	587	2	1	7136
4	1	0	0	-1	31	469	2	1	8976
1	3	1	1	-1	32	358	1	1	10804
3	3	1	1	1	54	410	2	1	12295
2	2	0	0	1	53	351	2	0	13473
2	2	1	1	-1	32	462	1	1	15400
1	3	1	1	-1	34	346	1	1	17168
3	3	1	1	1	54	463	2	1	19105
2	4	1	1	-1	34	491	1	1	20769
4	4	0	0	-1	33	421	2	1	22620
3	4	1	1	1	52	315	2	1	24291
2	4	0	0	1	53	346	2	0	25551
3	3	1	1	1	52	455	2	1	27417
1	3	1	1	-1	34	387	1	1	29132
2	4	1	1	-1	34	353	1	1	30483
1	4	0	0	1	53	445	1	1	31968
3	1	0	0	-1	31	309	2	1	33543
4	1	0	0	-1	31	469	1	0	35017
2	4	1	1	-1	32	478	1	1	36834
3	4	0	0	-1	33	368	2	1	38471
2	1	0	0	1	51	430	1	1	40314
1	1	0	0	1	51	313	1	1	41796
2	3	1	1	-1	32	524	1	1	43625
1	3	1	1	-1	34	377	1	1	45376
1	4	1	1	-1	34	271	1	1	46653
2	4	0	0	1	53	381	1	1	48295
1	2	0	0	1	51	323	1	1	49778
3	2	1	1	1	52	414	2	1	51555
1	3	1	1	-1	34	359	1	1	52723
1	3	1	1	-1	34	361	1	1	54488
4	3	1	1	1	54	471	2	1	56256
4	3	1	1	1	54	315	2	1	57722
1	3	1	1	-1	34	336	2	0	59068
3	3	1	1	1	54	304	1	0	60520
2	1	0	0	1	53	383	1	1	61868
2	1	0	0	1	51	309	1	1	63195
3	4	1	1	1	52	421	2	1	64532
2	4	0	0	1	53	326	1	1	65833
3	3	1	1	1	52	523	2	1	67816
4	3	1	1	1	54	394	1	0	69681
3	3	1	1	1	54	455	2	1	71619
2	3	1	1	-1	34	580	1	1	73553
1	1	0	0	1	53	545	1	1	75205
2	1	0	0	1	51	396	1	1	76712
4	1	0	0	-1	31	428	1	0	78168
3	1	0	0	-1	31	432	2	1	79770
2	3	1	1	-1	32	497	1	1	81526
1	3	1	1	-1	34	475	1	1	83239
2	1	0	0	1	53	404	1	1	84510
4	1	0	0	-1	31	475	2	1	88941
2	3	1	1	-1	32	497	1	1	90331
4	3	1	1	1	54	545	2	1	92263
1	1	0	0	1	53	483	1	1	93906
3	1	0	0	-1	31	447	2	1	95601
1	2	0	0	1	51	544	1	1	96950
1	2	1	1	-1	32	367	1	1	98292
4	3	1	1	1	54	372	2	1	100028
4	3	1	1	1	54	332	2	1	101221
3	1	0	0	-1	33	363	2	1	102451
1	1	0	0	1	51	341	2	0	103621
4	4	1	1	1	52	519	2	1	105488
2	4	0	0	1	53	346	1	1	107156
1	2	0	0	1	51	513	1	1	109111
2	2	1	1	-1	32	444	1	1	110542
1	4	1	1	-1	34	365	1	1	112103
1	4	0	0	1	53	341	1	1	113815
4	2	0	0	-1	31	425	2	1	115057
3	2	1	1	1	52	339	2	1	116776
1	1	0	0	1	53	393	1	1	118601
2	1	0	0	1	51	291	1	1	120134
4	4	1	1	1	52	543	2	1	121686
2	4	0	0	1	53	500	1	1	123401
4	1	0	0	-1	31	566	2	1	125195
4	1	0	0	-1	31	451	1	0	127022
1	3	1	1	-1	32	305	2	0	128433
1	3	1	1	-1	34	449	1	1	129792
2	1	0	0	1	53	549	1	1	131426
2	1	0	0	1	51	427	1	1	133051
3	3	1	1	1	52	537	2	1	134910
1	3	1	1	-1	34	464	2	0	136743
2	4	1	1	-1	34	674	1	1	138760
3	4	0	0	-1	33	481	2	1	140250
1	3	1	1	-1	32	617	1	1	141969
3	3	1	1	1	54	500	2	1	143971
1	1	0	0	1	53	446	1	1	145871
2	1	0	0	1	51	474	1	1	147414
1	2	0	0	1	51	362	1	1	149022
3	2	1	1	1	52	350	2	1	150252
2	1	0	0	1	53	534	1	1	152024
3	1	0	0	-1	31	483	2	1	153927
2	4	1	1	-1	32	423	1	1	155419
4	4	0	0	-1	33	0	0	0	159345
2	2	0	0	1	51	446	1	1	161028
3	2	1	1	1	52	409	2	1	162864
2	1	0	0	1	53	353	1	1	164691
3	1	0	0	-1	31	318	2	1	166513
4	2	0	0	-1	31	340	1	0	168082
1	2	1	1	-1	32	480	1	1	169790
2	3	1	1	-1	34	461	1	1	171247
1	3	1	1	-1	34	499	1	1	177497
3	4	1	1	1	54	507	2	1	179402
3	4	0	0	-1	33	443	2	1	181064
2	2	0	0	1	51	520	1	1	182913
2	2	1	1	-1	32	512	1	1	184430
3	4	1	1	1	54	495	2	1	186244
2	4	0	0	1	53	341	1	1	187918
1	1	0	0	1	51	516	1	1	189587
3	1	0	0	-1	31	392	2	1	190873
1	2	0	0	1	51	490	1	1	192589
3	2	1	1	1	52	365	2	1	194236
1	4	1	1	-1	34	486	1	1	196092
1	4	0	0	1	53	378	1	1	197948
4	3	1	1	1	52	485	1	0	199409
1	3	1	1	-1	34	690	1	1	201320
3	3	1	1	1	54	483	2	1	202988
2	3	1	1	-1	34	723	1	1	205085
4	4	1	1	1	54	503	2	1	206935
3	4	0	0	-1	33	553	2	1	208905
4	1	0	0	-1	31	638	2	1	210485
1	1	0	0	1	51	488	1	1	211830
3	1	0	0	-1	31	323	2	1	213302
3	1	0	0	-1	31	305	2	1	214444
1	3	1	1	-1	32	527	1	1	216210
3	3	1	1	1	54	449	2	1	217540
1	3	1	1	-1	34	510	1	1	219120
4	3	1	1	1	54	510	2	1	220644
4	3	1	1	1	54	428	2	1	221988
2	3	1	1	-1	34	452	2	0	223892
4	1	0	0	-1	33	538	2	1	225615
1	1	0	0	1	51	393	1	1	227485
2	4	1	1	-1	32	536	1	1	229217
2	4	0	0	1	53	501	1	1	230682
4	2	0	0	-1	31	502	2	1	232348
1	2	1	1	-1	32	477	1	1	233716
1	2	0	0	1	53	581	2	0	235796
4	2	1	1	1	52	582	2	1	237759
2	2	0	0	1	53	453	1	1	239413
2	2	1	1	-1	32	406	1	1	240857
1	4	1	1	-1	34	458	1	1	242313
4	4	0	0	-1	33	505	2	1	244028
3	3	1	1	1	52	431	2	1	245835
4	3	1	1	1	54	543	2	1	247468
4	4	1	1	1	54	396	2	1	249060
2	4	0	0	1	53	345	1	1	250557
3	4	1	1	1	52	383	2	1	252249
1	4	0	0	1	53	483	1	1	254174
2	3	1	1	-1	32	655	2	0	256053
2	3	1	1	-1	34	400	1	1	257761
3	3	1	1	1	54	383	2	1	259353
4	3	1	1	1	54	487	2	1	265493
2	2	0	0	1	53	382	1	1	267064
2	2	1	1	-1	32	363	1	1	268759
4	1	0	0	-1	33	398	1	0	270177
3	1	0	0	-1	31	577	2	1	272203
4	1	0	0	-1	31	574	2	1	273844
4	1	0	0	-1	31	528	2	1	275384
3	3	1	1	1	52	441	2	1	277032
1	3	1	1	-1	34	393	1	1	278771
4	3	1	1	1	54	490	2	1	280160
4	3	1	1	1	54	396	2	1	281374
2	4	1	1	-1	34	565	1	1	283270
3	4	0	0	-1	33	332	2	1	284512
1	4	1	1	-1	32	484	2	0	286032
3	4	0	0	-1	33	439	2	1	287907
2	1	0	0	1	51	438	1	1	289643
3	1	0	0	-1	31	461	2	1	291066
2	2	0	0	1	51	535	1	1	292522
3	2	1	1	1	52	601	2	1	294593
4	3	1	1	1	54	520	2	1	296465
1	3	1	1	-1	34	445	1	1	298099
4	2	0	0	-1	33	544	2	1	299582
1	2	1	1	-1	32	344	1	1	301301
2	3	1	1	-1	34	544	1	1	303311
1	3	1	1	-1	34	503	1	1	305309
2	1	0	0	1	53	383	2	0	307020
3	1	0	0	-1	31	402	2	1	308906
2	4	1	1	-1	32	495	1	1	310295
2	4	0	0	1	53	378	1	1	311996
3	4	1	1	1	52	495	2	1	313700
3	4	0	0	-1	33	537	2	1	315714
2	4	1	1	-1	32	423	1	1	317330
4	4	0	0	-1	33	748	2	1	318997
4	2	0	0	-1	31	463	2	1	320428
1	2	1	1	-1	32	771	2	0	322035
4	2	0	0	-1	33	639	2	1	323759
1	2	1	1	-1	32	654	1	1	325834
2	1	0	0	1	53	609	1	1	327318
4	1	0	0	-1	31	741	2	1	329136
1	1	0	0	1	51	514	1	1	330665
1	1	0	0	1	51	515	1	1	332051
4	4	1	1	1	52	623	2	1	333852
2	4	0	0	1	53	466	1	1	335443
4	3	1	1	1	52	492	2	1	336888
4	3	1	1	1	54	582	2	1	338666
2	1	0	0	1	53	589	1	1	340105
1	1	0	0	1	51	485	1	1	342015
3	4	1	1	1	52	422	2	1	343250
3	4	0	0	-1	33	426	2	1	344495
2	3	1	1	-1	32	409	1	1	346229
1	3	1	1	-1	34	499	1	1	352081
4	4	1	1	1	54	475	2	1	354013
2	4	0	0	1	53	474	1	1	355835
1	2	0	0	1	51	532	1	1	357205
2	2	1	1	-1	32	435	1	1	358999
3	3	1	1	1	54	308	2	1	360423
4	3	1	1	1	54	464	2	1	361828
3	3	1	1	1	54	393	2	1	363661
4	3	1	1	1	54	344	1	0	364993
4	4	1	1	1	54	822	2	1	366825
1	4	0	0	1	53	366	2	0	368255
1	2	0	0	1	51	384	1	1	370138
4	2	1	1	1	52	404	2	1	371652
3	4	1	1	1	54	458	2	1	373359
3	4	0	0	-1	33	541	2	1	375049
2	1	0	0	1	51	527	1	1	376626
2	1	0	0	1	51	447	1	1	377909
4	4	1	1	1	52	528	2	1	379798
2	4	0	0	1	53	515	1	1	381326
1	2	0	0	1	51	505	1	1	382690
2	2	1	1	-1	32	615	1	1	384561
4	1	0	0	-1	33	557	2	1	386006
1	1	0	0	1	51	525	1	1	387357
4	2	0	0	-1	31	718	2	1	389087
1	2	1	1	-1	32	917	1	1	391357
4	4	1	1	1	54	670	2	1	393460
3	4	0	0	-1	33	445	2	1	395003
1	2	0	0	1	51	503	1	1	396393
1	2	1	1	-1	32	402	1	1	398089
3	1	0	0	-1	33	492	2	1	399733
4	1	0	0	-1	31	587	1	0	401422
2	1	0	0	1	51	427	1	1	402896
4	1	0	0	-1	31	508	2	1	404316
2	1	0	0	1	51	410	1	1	405740
3	1	0	0	-1	31	325	2	1	407328
3	2	0	0	-1	31	417	2	1	408697
1	2	1	1	-1	32	410	1	1	409959
2	1	0	0	1	53	582	1	1	411428
4	1	0	0	-1	31	500	2	1	413017
4	4	1	1	1	52	471	2	1	414370
3	4	0	0	-1	33	396	2	1	416011
3	2	0	0	-1	31	320	2	1	417577
2	2	1	1	-1	32	454	2	0	418897
4	2	0	0	-1	33	554	2	1	420955
1	2	1	1	-1	32	373	1	1	422698
1	4	1	1	-1	34	303	1	1	423923
4	4	0	0	-1	33	444	2	1	425554
3	3	1	1	1	52	438	2	1	427471
1	3	1	1	-1	34	505	2	0	428817
4	3	1	1	1	54	590	1	0	430584
3	3	1	1	1	54	564	2	1	439616
3	1	0	0	-1	33	481	2	1	441137
2	1	0	0	1	51	472	1	1	442600
2	2	0	0	1	51	555	1	1	444562
4	2	1	1	1	52	642	2	1	446251
1	1	0	0	1	53	497	1	1	447819
1	1	0	0	1	51	487	1	1	449588
2	2	0	0	1	51	433	1	1	451465
1	2	1	1	-1	32	332	2	0	452769
1	4	1	1	-1	34	397	1	1	454145
3	4	0	0	-1	33	559	2	1	456095
1	2	0	0	1	51	520	1	1	458030
2	2	1	1	-1	32	493	1	1	459437
3	2	0	0	-1	33	533	2	1	460954
1	2	1	1	-1	32	399	1	1	462226
4	2	0	0	-1	33	518	2	1	463999
2	2	1	1	-1	32	365	1	1	465581
3	3	1	1	1	54	439	2	1	466845
1	3	1	1	-1	34	507	1	1	468483
1	2	0	0	1	53	319	1	1	470265
2	2	1	1	-1	32	444	1	1	472003
3	4	1	1	1	54	467	2	1	473626
2	4	0	0	1	53	608	1	1	475481
3	3	1	1	1	52	396	2	1	476966
3	3	1	1	1	54	431	2	1	478262
1	3	1	1	-1	34	446	1	1	479906
3	3	1	1	1	54	450	2	1	481187
2	4	1	1	-1	34	531	1	1	483028
4	4	0	0	-1	33	599	2	1	485088
2	4	1	1	-1	32	511	1	1	487062
2	4	0	0	1	53	435	1	1	488364
4	3	1	1	1	52	555	2	1	489966
1	3	1	1	-1	34	497	1	1	491839
3	3	1	1	1	54	510	2	1	493261
1	3	1	1	-1	34	514	1	1	494983
2	3	1	1	-1	34	530	1	1	496556
3	3	1	1	1	54	494	2	1	498416
3	2	0	0	-1	33	361	2	1	499897
1	2	1	1	-1	32	505	1	1	501321
3	2	0	0	-1	33	575	2	1	503269
3	2	1	1	1	52	434	2	1	504637
2	1	0	0	1	53	478	1	1	506219
4	1	0	0	-1	31	287	1	0	507929
4	4	1	1	1	52	384	2	1	509597
3	4	0	0	-1	33	442	2	1	511346
1	2	0	0	1	51	503	1	1	513112
1	2	1	1	-1	32	543	1	1	515123
4	4	1	1	1	54	504	2	1	516578
4	4	0	0	-1	33	557	2	1	518427
3	3	1	1	1	52	462	2	1	519883
2	3	1	1	-1	34	591	1	1	527065
2	3	1	1	-1	34	593	1	1	528518
3	3	1	1	1	54	382	2	1	530343
2	2	0	0	1	53	358	1	1	532032
4	2	1	1	1	52	561	1	0	533561
4	3	1	1	1	54	539	2	1	535431
1	3	1	1	-1	34	673	1	1	536938
3	1	0	0	-1	33	426	2	1	538454
2	1	0	0	1	51	435	1	1	540131
4	4	1	1	1	52	384	1	0	542012
3	4	0	0	-1	33	462	2	1	543789
4	4	1	1	1	52	417	2	1	545035
4	4	0	0	-1	33	346	2	1	546765
3	2	0	0	-1	31	371	2	1	548578
1	2	1	1	-1	32	462	2	0	549853
3	3	1	1	1	54	478	2	1	551405
3	3	1	1	1	54	389	2	1	552913
4	3	1	1	1	54	526	2	1	554872
2	3	1	1	-1	34	438	1	1	556576
3	2	0	0	-1	33	406	2	1	558018
4	2	1	1	1	52	540	1	0	559697
2	1	0	0	1	53	398	1	1	561122
4	1	0	0	-1	31	601	2	1	563100
2	2	0	0	1	51	589	1	1	565132
4	2	1	1	1	52	516	2	1	566720
2	1	0	0	1	53	670	1	1	568515
4	1	0	0	-1	31	527	2	1	569967
1	3	1	1	-1	32	612	1	1	571760
2	3	1	1	-1	34	586	1	1	573456
2	2	0	0	1	53	556	1	1	574964
3	2	1	1	1	52	574	2	1	576570
2	1	0	0	1	53	688	1	1	578461
3	1	0	0	-1	31	488	2	1	579918
3	1	0	0	-1	31	408	2	1	581697
2	1	0	0	1	51	432	1	1	583148
3	4	1	1	1	52	450	2	1	584568
1	4	0	0	1	53	508	1	1	585980
1	2	0	0	1	51	339	1	1	587736
3	2	1	1	1	52	397	2	1	589040
3	3	1	1	1	54	338	2	1	590335
2	3	1	1	-1	34	459	1	1	591917
1	1	0	0	1	53	631	1	1	593828
3	1	0	0	-1	31	415	2	1	595277
1	2	0	0	1	51	553	1	1	597144
4	2	1	1	1	52	562	2	1	598805
3	2	0	0	-1	33	833	2	1	600453
4	2	1	1	1	52	464	2	1	601825
4	1	0	0	-1	33	528	2	1	603344
2	1	0	0	1	51	531	1	1	604914
3	1	0	0	-1	31	490	2	1	606693
3	1	0	0	-1	31	332	2	1	611657
2	2	0	0	1	51	446	1	1	613442
2	2	1	1	-1	32	472	1	1	614778
1	2	0	0	1	53	532	1	1	616523
4	2	1	1	1	52	366	1	0	618326
1	3	1	1	-1	34	445	1	1	620170
4	3	1	1	1	54	401	1	0	621558
3	3	1	1	1	54	577	2	1	623420
4	3	1	1	1	54	300	2	1	625128
3	1	0	0	-1	33	470	2	1	626906
1	1	0	0	1	51	516	1	1	628271
2	3	1	1	-1	32	430	1	1	629834
2	3	1	1	-1	34	468	1	1	631352
1	1	0	0	1	53	437	1	1	632814
4	1	0	0	-1	31	487	1	0	634749
3	2	0	0	-1	31	488	2	1	636094
1	2	1	1	-1	32	769	1	1	637815
2	2	0	0	1	53	0	0	0	641541
1	2	1	1	-1	32	380	2	0	643187
4	1	0	0	-1	33	582	2	1	644678
4	1	0	0	-1	31	477	2	1	646496
1	2	0	0	1	51	637	1	1	648550
3	2	1	1	1	52	403	2	1	650453
1	4	1	1	-1	34	566	1	1	651835
2	4	0	0	1	53	449	1	1	653208
1	2	0	0	1	51	403	1	1	654443
2	2	1	1	-1	32	352	1	1	655808
2	2	0	0	1	53	296	1	1	657420
3	2	1	1	1	52	371	2	1	659053
4	3	1	1	1	54	506	2	1	660857
2	3	1	1	-1	34	429	1	1	662181
2	1	0	0	1	53	427	1	1	663935
3	1	0	0	-1	31	446	2	1	665202
3	2	0	0	-1	31	405	2	1	666626
2	2	1	1	-1	32	472	1	1	668386
2	1	0	0	1	53	498	2	0	670332
3	1	0	0	-1	31	422	2	1	671759
4	3	1	1	1	52	461	1	0	673255
3	3	1	1	1	54	538	2	1	674653
2	2	0	0	1	53	589	1	1	676151
4	2	1	1	1	52	516	2	1	678093
2	1	0	0	1	53	555	1	1	679490
4	1	0	0	-1	31	569	2	1	681352
3	4	1	1	1	52	485	2	1	683077
1	4	0	0	1	53	656	1	1	685019
3	2	0	0	-1	31	415	2	1	686601
3	2	1	1	1	52	406	2	1	688084
2	3	1	1	-1	34	665	2	0	689569
4	3	1	1	1	54	536	2	1	691232
2	4	1	1	-1	34	481	1	1	692800
4	4	0	0	-1	33	585	2	1	701200
1	2	0	0	1	51	675	1	1	703012
1	2	1	1	-1	32	391	1	1	704613
4	1	0	0	-1	33	582	2	1	706444
1	1	0	0	1	51	539	1	1	707932
1	1	0	0	1	51	339	1	1	709533
4	1	0	0	-1	31	508	2	1	711457
2	2	0	0	1	51	497	1	1	713266
1	2	1	1	-1	32	560	2	0	714788
4	3	1	1	1	54	414	2	1	716625
1	3	1	1	-1	34	569	1	1	718628
2	2	0	0	1	53	565	1	1	720249
1	2	1	1	-1	32	967	1	1	722241
4	1	0	0	-1	33	634	2	1	724375
1	1	0	0	1	51	552	1	1	726226
4	3	1	1	1	52	820	2	1	727938
3	3	1	1	1	54	459	2	1	729609
4	1	0	0	-1	33	578	2	1	731363
4	1	0	0	-1	31	548	2	1	732816
3	4	1	1	1	52	718	2	1	734902
2	4	0	0	1	53	436	1	1	736607
3	4	1	1	1	52	597	2	1	738221
2	4	0	0	1	53	0	0	0	741994
4	4	1	1	1	52	489	2	1	743885
4	4	0	0	-1	33	591	2	1	745301
1	1	0	0	1	51	844	1	1	747203
3	1	0	0	-1	31	555	2	1	748625
3	4	1	1	1	52	0	0	0	752510
2	4	0	0	1	53	508	1	1	753883
4	1	0	0	-1	31	439	2	1	755412
1	1	0	0	1	51	438	1	1	756821
3	4	1	1	1	52	542	2	1	758402
1	4	0	0	1	53	526	1	1	760154
4	2	0	0	-1	31	578	2	1	762124
1	2	1	1	-1	32	361	2	0	763654
1	3	1	1	-1	34	517	1	1	765326
4	3	1	1	1	54	502	2	1	766721
1	3	1	1	-1	34	629	1	1	768586
1	3	1	1	-1	34	518	1	1	770195
4	1	0	0	-1	33	465	2	1	772066
3	1	0	0	-1	31	521	2	1	773420
2	4	1	1	-1	32	453	1	1	775294
2	4	0	0	1	53	632	1	1	777020
1	2	0	0	1	51	503	1	1	778983
4	2	1	1	1	52	444	2	1	780675
1	2	0	0	1	53	656	1	1	782271
2	2	1	1	-1	32	716	1	1	783945
3	3	1	1	1	54	717	2	1	786001
3	3	1	1	1	54	562	2	1	787486
2	4	1	1	-1	34	765	1	1	789504
3	4	0	0	-1	33	0	0	0	801663
1	1	0	0	1	51	352	1	1	802911
1	1	0	0	1	51	338	1	1	804329
3	4	1	1	1	52	431	2	1	805790
3	4	0	0	-1	33	313	2	1	807600
4	3	1	1	1	52	287	1	0	809151
4	3	1	1	1	54	481	2	1	811029
2	4	1	1	-1	34	592	1	1	813092
4	4	0	0	-1	33	425	1	0	814394
4	1	0	0	-1	31	402	2	1	816038
1	1	0	0	1	51	438	1	1	817601
2	4	1	1	-1	32	367	2	0	818790
4	4	0	0	-1	33	586	2	1	820317
4	1	0	0	-1	31	462	2	1	821954
3	1	0	0	-1	31	428	2	1	823879
3	2	0	0	-1	31	353	2	1	825120
1	2	1	1	-1	32	551	2	0	826659
1	3	1	1	-1	34	392	1	1	827934
4	3	1	1	1	54	494	1	0	829369
4	4	1	1	1	54	439	2	1	831109
2	4	0	0	1	53	523	1	1	832734
1	3	1	1	-1	32	570	2	0	834338
2	3	1	1	-1	34	446	1	1	835864
1	4	1	1	-1	34	403	1	1	837128
2	4	0	0	1	53	423	1	1	838755
1	1	0	0	1	51	372	1	1	840304
2	1	0	0	1	51	597	1	1	842184
2	1	0	0	1	51	444	1	1	843684
3	1	0	0	-1	31	655	2	1	845203
1	4	1	1	-1	32	568	1	1	846873
4	4	0	0	-1	33	817	2	1	848879
1	3	1	1	-1	32	541	1	1	850857
4	3	1	1	1	54	538	2	1	852401
2	4	1	1	-1	34	516	1	1	854222
1	4	0	0	1	53	740	1	1	856281
3	1	0	0	-1	31	453	2	1	858145
2	1	0	0	1	51	570	1	1	859693
3	4	1	1	1	52	502	2	1	861664
2	4	0	0	1	53	479	1	1	863434
2	4	1	1	-1	32	0	0	0	867204
4	4	0	0	-1	33	477	1	0	868529
2	4	1	1	-1	32	527	1	1	870009
2	4	0	0	1	53	437	1	1	871282
4	2	0	0	-1	31	438	2	1	873005
3	2	1	1	1	52	630	2	1	875037
1	3	1	1	-1	34	565	1	1	876773
1	3	1	1	-1	34	491	1	1	878463
2	2	0	0	1	53	512	1	1	879820
2	2	1	1	-1	32	414	1	1	881671
3	2	0	0	-1	33	366	2	1	883499
2	2	1	1	-1	32	516	1	1	890447
