# Supplementary material for: Frequency Band-Specific Electrical Brain Stimulation Modulates Cognitive Control Processes
Source: PLoS One. 2015 Sep 25;10(9):e0138984. doi: 10.1371/journal.pone.0138984 (PMC4583279; doi:10.1371/journal.pone.0138984)
Supplement: S2 File — This zip archive contains the necessary Matlab code, SPSS syntax, SPSS data and raw logfile data to perform the analyses described in the paper. EEG data and Matlab code to extract peak frequencies are available upon request (joramvandriel@gmail.com). (ZIP) [file pone.0138984.s002.zip › S2_File/rawdata/theta/pp14_simonC1_POST-STIM.txt]

3	2	0	0	-1	31	582	2	1	5820
4	2	1	1	1	52	493	2	1	7532
1	3	1	1	-1	34	328	1	1	8718
3	3	1	1	1	54	364	2	1	10065
2	1	0	0	1	53	374	1	1	11284
1	1	0	0	1	51	450	1	1	12847
1	1	0	0	1	51	302	1	1	14532
4	1	0	0	-1	31	357	2	1	15730
3	2	0	0	-1	31	380	2	1	17141
1	2	1	1	-1	32	293	2	0	18445
3	3	1	1	1	54	452	2	1	19870
1	3	1	1	-1	34	290	1	1	21028
3	2	0	0	-1	33	365	2	1	22345
4	2	1	1	1	52	518	2	1	23974
1	2	0	0	1	53	259	1	1	25247
4	2	1	1	1	52	431	2	1	26926
4	2	0	0	-1	33	327	2	1	28140
1	2	1	1	-1	32	434	1	1	29628
2	4	1	1	-1	34	666	2	0	31486
4	4	0	0	-1	33	414	2	1	33357
4	1	0	0	-1	31	453	2	1	35023
2	1	0	0	1	51	383	1	1	36268
1	2	0	0	1	51	377	2	0	37544
2	2	1	1	-1	32	426	1	1	39382
3	4	1	1	1	54	435	2	1	40706
4	4	0	0	-1	33	560	2	1	42367
2	2	0	0	1	51	289	1	1	43942
1	2	1	1	-1	32	324	1	1	45450
3	4	1	1	1	54	402	2	1	47084
4	4	0	0	-1	33	256	2	1	48418
2	1	0	0	1	51	362	2	0	49998
2	1	0	0	1	51	300	1	1	51488
4	1	0	0	-1	31	289	1	0	53273
4	1	0	0	-1	31	470	2	1	54910
3	3	1	1	1	52	436	2	1	56728
1	3	1	1	-1	34	494	1	1	58308
4	4	1	1	1	54	426	2	1	59584
1	4	0	0	1	53	492	1	1	61450
3	3	1	1	1	52	398	2	1	62900
2	3	1	1	-1	34	392	2	0	64495
1	3	1	1	-1	34	492	1	1	66142
2	3	1	1	-1	34	409	1	1	67915
2	4	1	1	-1	34	400	1	1	69614
3	4	0	0	-1	33	421	2	1	71053
1	4	1	1	-1	32	428	1	1	72417
2	4	0	0	1	53	410	2	0	73836
2	3	1	1	-1	32	309	1	1	75405
3	3	1	1	1	54	377	2	1	77169
4	2	0	0	-1	33	442	2	1	78422
2	2	1	1	-1	32	536	1	1	85501
4	2	0	0	-1	33	456	1	0	86960
4	2	1	1	1	52	538	2	1	88611
2	1	0	0	1	53	591	1	1	90421
4	1	0	0	-1	31	437	1	0	91914
2	1	0	0	1	51	607	2	0	93750
2	1	0	0	1	51	451	1	1	95366
1	3	1	1	-1	32	530	1	1	97302
4	3	1	1	1	54	493	2	1	98954
4	3	1	1	1	54	473	2	1	100587
1	3	1	1	-1	34	426	2	0	102417
1	3	1	1	-1	34	348	1	1	103745
4	3	1	1	1	54	421	2	1	105393
4	4	1	1	1	54	455	2	1	106933
1	4	0	0	1	53	427	1	1	108435
4	3	1	1	1	52	486	2	1	109961
4	3	1	1	1	54	422	2	1	111331
3	2	0	0	-1	33	498	2	1	113312
2	2	1	1	-1	32	513	1	1	114659
3	2	0	0	-1	33	452	2	1	116169
4	2	1	1	1	52	492	2	1	117921
1	2	0	0	1	53	302	1	1	119371
2	2	1	1	-1	32	444	1	1	120692
3	4	1	1	1	54	472	2	1	122173
3	4	0	0	-1	33	365	2	1	123368
1	4	1	1	-1	32	446	1	1	125198
2	4	0	0	1	53	638	1	1	126895
4	2	0	0	-1	31	534	1	0	128670
2	2	1	1	-1	32	510	1	1	130075
2	3	1	1	-1	34	427	1	1	131455
3	3	1	1	1	54	339	2	1	132990
3	3	1	1	1	54	353	2	1	134672
4	3	1	1	1	54	316	2	1	136332
3	1	0	0	-1	33	529	2	1	137843
2	1	0	0	1	51	383	2	0	139216
1	2	0	0	1	51	417	1	1	140662
4	2	1	1	1	52	466	2	1	142573
1	2	0	0	1	53	413	2	0	144176
3	2	1	1	1	52	396	2	1	145976
2	4	1	1	-1	34	453	1	1	147843
1	4	0	0	1	53	282	1	1	149360
4	2	0	0	-1	31	477	2	1	151148
1	2	1	1	-1	32	417	1	1	152957
2	2	0	0	1	53	364	1	1	154412
2	2	1	1	-1	32	395	1	1	155913
3	1	0	0	-1	33	502	2	1	157258
3	1	0	0	-1	31	323	2	1	158604
4	3	1	1	1	52	493	2	1	159910
2	3	1	1	-1	34	597	1	1	161973
3	4	1	1	1	54	383	2	1	163327
3	4	0	0	-1	33	372	2	1	170329
1	3	1	1	-1	32	423	1	1	172241
3	3	1	1	1	54	324	2	1	173814
2	1	0	0	1	53	447	1	1	175298
2	1	0	0	1	51	500	1	1	177288
3	2	0	0	-1	31	346	2	1	178609
2	2	1	1	-1	32	563	1	1	180509
1	4	1	1	-1	34	313	1	1	182099
4	4	0	0	-1	33	456	2	1	183688
4	3	1	1	1	52	567	2	1	185730
1	3	1	1	-1	34	472	1	1	187534
3	1	0	0	-1	33	429	2	1	189308
1	1	0	0	1	51	401	1	1	191010
1	4	1	1	-1	32	369	1	1	192443
3	4	0	0	-1	33	433	2	1	194329
3	2	0	0	-1	31	404	2	1	196017
2	2	1	1	-1	32	421	1	1	197867
4	2	0	0	-1	33	535	2	1	199750
2	2	1	1	-1	32	394	1	1	201506
4	4	1	1	1	54	424	1	0	202824
1	4	0	0	1	53	594	1	1	204865
2	1	0	0	1	51	736	1	1	206910
1	1	0	0	1	51	639	1	1	208952
3	3	1	1	1	52	417	2	1	210563
4	3	1	1	1	54	509	2	1	212484
3	4	1	1	1	54	402	2	1	213804
2	4	0	0	1	53	599	1	1	215385
1	2	0	0	1	51	557	1	1	217072
2	2	1	1	-1	32	454	1	1	218500
4	1	0	0	-1	33	600	2	1	220112
3	1	0	0	-1	31	364	2	1	221942
2	4	1	1	-1	32	489	1	1	223599
2	4	0	0	1	53	431	1	1	224958
3	3	1	1	1	52	459	2	1	226416
4	3	1	1	1	54	436	2	1	227937
2	1	0	0	1	53	445	1	1	229797
2	1	0	0	1	51	375	1	1	231174
3	4	1	1	1	52	507	2	1	232682
1	4	0	0	1	53	575	1	1	234514
2	3	1	1	-1	32	338	1	1	236147
2	3	1	1	-1	34	385	1	1	237738
3	4	1	1	1	54	382	2	1	238960
2	4	0	0	1	53	673	1	1	240979
1	2	0	0	1	51	509	1	1	242670
3	2	1	1	1	52	411	2	1	244216
4	3	1	1	1	54	527	2	1	245668
4	3	1	1	1	54	425	2	1	247076
3	2	0	0	-1	33	392	2	1	248515
4	2	1	1	1	52	507	2	1	250510
1	4	1	1	-1	34	426	1	1	251856
1	4	0	0	1	53	379	1	1	258056
4	4	1	1	1	52	478	1	0	259409
4	4	0	0	-1	33	984	2	1	261647
3	4	1	1	1	52	365	2	1	262984
2	4	0	0	1	53	692	1	1	265017
3	3	1	1	1	52	506	2	1	266771
2	3	1	1	-1	34	741	1	1	268369
1	1	0	0	1	53	540	1	1	270353
1	1	0	0	1	51	379	1	1	272130
4	1	0	0	-1	31	522	2	1	273658
3	1	0	0	-1	31	483	2	1	275589
4	1	0	0	-1	31	535	2	1	277546
1	1	0	0	1	51	501	1	1	279374
1	3	1	1	-1	32	560	1	1	281403
4	3	1	1	1	54	415	2	1	283097
3	4	1	1	1	54	472	2	1	284990
3	4	0	0	-1	33	349	2	1	286839
2	4	1	1	-1	32	571	2	0	288472
2	4	0	0	1	53	353	1	1	289723
3	3	1	1	1	52	429	2	1	291333
1	3	1	1	-1	34	415	1	1	293148
3	1	0	0	-1	33	426	2	1	294566
2	1	0	0	1	51	505	1	1	296291
1	4	1	1	-1	32	459	1	1	297570
4	4	0	0	-1	33	591	2	1	299049
3	2	0	0	-1	31	427	2	1	300472
2	2	1	1	-1	32	367	1	1	301851
1	1	0	0	1	53	349	1	1	303583
1	1	0	0	1	51	359	1	1	304913
4	2	0	0	-1	31	519	2	1	306724
4	2	1	1	1	52	467	2	1	308396
2	2	0	0	1	53	414	2	0	309789
4	2	1	1	1	52	463	1	0	311702
1	3	1	1	-1	34	527	1	1	313528
1	3	1	1	-1	34	557	1	1	315486
4	4	1	1	1	54	519	2	1	316956
2	4	0	0	1	53	765	1	1	318551
2	2	0	0	1	51	360	1	1	320333
3	2	1	1	1	52	489	2	1	321944
2	1	0	0	1	53	520	1	1	323482
3	1	0	0	-1	31	486	2	1	325164
4	4	1	1	1	52	566	1	0	326864
2	4	0	0	1	53	383	1	1	328696
3	2	0	0	-1	31	422	2	1	329974
2	2	1	1	-1	32	582	1	1	331869
3	2	0	0	-1	33	437	2	1	333684
2	2	1	1	-1	32	595	1	1	335379
3	2	0	0	-1	33	512	2	1	337345
4	2	1	1	1	52	496	1	0	339288
1	2	0	0	1	53	542	1	1	341208
2	2	1	1	-1	32	262	2	0	348743
1	1	0	0	1	53	446	1	1	350413
1	1	0	0	1	51	332	1	1	351830
4	3	1	1	1	52	403	2	1	353534
2	3	1	1	-1	34	473	1	1	354996
1	1	0	0	1	53	621	2	0	356590
1	1	0	0	1	51	296	1	1	358178
3	2	0	0	-1	31	295	2	1	359599
3	2	1	1	1	52	362	2	1	361038
2	4	1	1	-1	34	416	1	1	362634
3	4	0	0	-1	33	489	2	1	364016
2	1	0	0	1	51	724	1	1	366102
3	1	0	0	-1	31	354	2	1	367938
1	1	0	0	1	51	448	1	1	369756
1	1	0	0	1	51	304	1	1	370931
3	3	1	1	1	52	482	2	1	372590
1	3	1	1	-1	34	482	1	1	374499
2	2	0	0	1	53	392	1	1	375971
3	2	1	1	1	52	426	2	1	377860
3	4	1	1	1	54	334	2	1	379098
4	4	0	0	-1	33	574	2	1	380697
2	3	1	1	-1	32	339	2	0	381983
4	3	1	1	1	54	479	2	1	383908
3	3	1	1	1	54	545	2	1	385311
3	3	1	1	1	54	333	2	1	387067
2	2	0	0	1	53	507	1	1	388623
4	2	1	1	1	52	358	1	0	390424
1	1	0	0	1	53	413	1	1	391657
3	1	0	0	-1	31	396	2	1	393120
4	4	1	1	1	52	521	2	1	394515
2	4	0	0	1	53	393	1	1	396220
4	4	1	1	1	52	398	2	1	397581
1	4	0	0	1	53	424	1	1	398990
2	4	1	1	-1	32	486	1	1	400639
2	4	0	0	1	53	370	1	1	402347
3	2	0	0	-1	31	285	2	1	404119
2	2	1	1	-1	32	328	2	0	405461
3	4	1	1	1	54	635	2	1	407500
3	4	0	0	-1	33	492	2	1	409098
4	3	1	1	1	52	568	2	1	411022
2	3	1	1	-1	34	460	1	1	412919
4	4	1	1	1	54	464	2	1	414268
2	4	0	0	1	53	554	1	1	416247
2	4	1	1	-1	32	457	1	1	417696
1	4	0	0	1	53	477	1	1	419065
3	3	1	1	1	52	592	2	1	421066
4	3	1	1	1	54	836	2	1	422965
2	4	1	1	-1	34	427	1	1	424804
2	4	0	0	1	53	326	1	1	426082
1	4	1	1	-1	32	616	1	1	428118
1	4	0	0	1	53	394	1	1	433862
3	4	1	1	1	52	519	2	1	435849
4	4	0	0	-1	33	535	1	0	437266
1	3	1	1	-1	32	557	1	1	439024
3	3	1	1	1	54	485	2	1	440749
3	3	1	1	1	54	365	2	1	442547
4	3	1	1	1	54	520	2	1	443904
1	1	0	0	1	53	643	1	1	445402
1	1	0	0	1	51	359	1	1	447014
3	1	0	0	-1	31	364	2	1	448669
2	1	0	0	1	51	679	1	1	450679
2	4	1	1	-1	32	504	1	1	452411
4	4	0	0	-1	33	619	2	1	454265
4	1	0	0	-1	31	567	2	1	455779
1	1	0	0	1	51	452	1	1	457056
2	3	1	1	-1	32	704	1	1	458617
3	3	1	1	1	54	406	2	1	460358
3	4	1	1	1	54	476	2	1	462216
4	4	0	0	-1	33	472	2	1	463972
4	2	0	0	-1	31	330	2	1	465560
2	2	1	1	-1	32	0	0	0	469120
4	3	1	1	1	54	619	2	1	470792
1	3	1	1	-1	34	525	1	1	472582
1	3	1	1	-1	34	365	1	1	473967
4	3	1	1	1	54	622	2	1	475683
2	4	1	1	-1	34	541	1	1	477680
4	4	0	0	-1	33	649	2	1	479327
3	3	1	1	1	52	380	2	1	480990
2	3	1	1	-1	34	524	1	1	482581
2	3	1	1	-1	34	553	1	1	484251
3	3	1	1	1	54	408	2	1	485883
1	3	1	1	-1	34	513	1	1	487680
4	3	1	1	1	54	463	2	1	489319
3	1	0	0	-1	33	447	2	1	491122
1	1	0	0	1	51	303	1	1	492232
3	2	0	0	-1	31	561	2	1	493671
4	2	1	1	1	52	507	2	1	494994
3	3	1	1	1	54	568	2	1	496688
1	3	1	1	-1	34	519	1	1	498521
3	1	0	0	-1	33	461	2	1	500171
4	1	0	0	-1	31	513	2	1	501970
4	1	0	0	-1	31	397	2	1	503580
1	1	0	0	1	51	398	1	1	505220
4	3	1	1	1	52	526	2	1	506760
2	3	1	1	-1	34	465	2	0	508269
3	2	0	0	-1	33	448	2	1	510100
1	2	1	1	-1	32	658	1	1	511945
1	3	1	1	-1	34	476	1	1	513635
2	3	1	1	-1	34	356	1	1	514972
2	3	1	1	-1	34	351	1	1	516479
3	3	1	1	1	54	419	2	1	521397
1	1	0	0	1	53	526	1	1	522864
1	1	0	0	1	51	346	1	1	524374
4	2	0	0	-1	31	306	2	1	526171
1	2	1	1	-1	32	323	2	0	527442
4	2	0	0	-1	33	524	2	1	529356
2	2	1	1	-1	32	465	1	1	530911
4	2	0	0	-1	33	437	1	0	532828
3	2	1	1	1	52	422	2	1	534572
2	3	1	1	-1	34	535	1	1	536083
4	3	1	1	1	54	485	2	1	538003
4	1	0	0	-1	33	679	2	1	539621
1	1	0	0	1	51	407	1	1	541094
3	4	1	1	1	52	379	2	1	542868
1	4	0	0	1	53	556	1	1	544475
2	1	0	0	1	51	404	2	0	546153
2	1	0	0	1	51	440	1	1	547576
1	1	0	0	1	51	0	0	0	551151
1	1	0	0	1	51	329	1	1	552480
4	4	1	1	1	52	418	2	1	553955
3	4	0	0	-1	33	332	2	1	555629
1	2	0	0	1	51	337	1	1	557443
1	2	1	1	-1	32	358	2	0	559031
3	3	1	1	1	54	307	1	0	560448
1	3	1	1	-1	34	607	1	1	561920
4	2	0	0	-1	33	650	2	1	563420
1	2	1	1	-1	32	518	1	1	565399
4	1	0	0	-1	33	0	0	0	568969
1	1	0	0	1	51	612	1	1	570750
2	3	1	1	-1	32	537	1	1	572529
2	3	1	1	-1	34	381	1	1	574130
3	3	1	1	1	54	351	2	1	575775
1	3	1	1	-1	34	575	1	1	577572
4	3	1	1	1	54	449	2	1	579391
4	3	1	1	1	54	576	2	1	580814
2	2	0	0	1	53	483	1	1	582128
4	2	1	1	1	52	715	2	1	584280
3	3	1	1	1	54	889	2	1	586512
1	3	1	1	-1	34	400	1	1	587761
2	3	1	1	-1	34	459	1	1	589396
1	3	1	1	-1	34	530	1	1	590755
2	4	1	1	-1	34	316	1	1	592548
4	4	0	0	-1	33	476	2	1	594027
3	3	1	1	1	52	450	2	1	595707
3	3	1	1	1	54	436	2	1	597168
2	4	1	1	-1	34	555	1	1	599102
2	4	0	0	1	53	778	1	1	601088
3	4	1	1	1	52	430	2	1	602419
2	4	0	0	1	53	665	2	0	604117
1	2	0	0	1	51	437	1	1	605448
4	2	1	1	1	52	522	2	1	612788
2	4	1	1	-1	34	551	1	1	614227
3	4	0	0	-1	33	427	2	1	616141
2	2	0	0	1	51	311	1	1	617911
1	2	1	1	-1	32	413	2	0	619545
1	1	0	0	1	53	361	1	1	620853
2	1	0	0	1	51	371	2	0	622072
3	1	0	0	-1	31	511	2	1	623560
2	1	0	0	1	51	493	1	1	625427
2	1	0	0	1	51	319	1	1	626663
3	1	0	0	-1	31	497	2	1	628276
1	1	0	0	1	51	428	1	1	629614
3	1	0	0	-1	31	346	2	1	631084
4	4	1	1	1	52	430	2	1	632699
1	4	0	0	1	53	337	1	1	634520
3	1	0	0	-1	31	336	2	1	636327
3	1	0	0	-1	31	332	2	1	637561
2	2	0	0	1	51	365	1	1	638979
1	2	1	1	-1	32	581	1	1	640514
4	4	1	1	1	54	676	2	1	642306
3	4	0	0	-1	33	351	2	1	644051
1	1	0	0	1	51	537	1	1	645753
2	1	0	0	1	51	390	1	1	647559
4	4	1	1	1	52	448	2	1	649302
2	4	0	0	1	53	467	1	1	650893
3	4	1	1	1	52	380	2	1	652562
2	4	0	0	1	53	554	1	1	654013
1	1	0	0	1	51	570	1	1	655597
3	1	0	0	-1	31	364	2	1	657012
2	1	0	0	1	51	693	1	1	658717
4	1	0	0	-1	31	448	2	1	660410
3	2	0	0	-1	31	602	2	1	661942
2	2	1	1	-1	32	466	1	1	663845
3	4	1	1	1	54	512	2	1	665486
2	4	0	0	1	53	479	1	1	667343
2	3	1	1	-1	32	428	1	1	668987
3	3	1	1	1	54	534	2	1	670878
2	4	1	1	-1	34	348	2	0	672338
3	4	0	0	-1	33	394	2	1	674235
1	4	1	1	-1	32	432	1	1	675551
3	4	0	0	-1	33	496	2	1	677245
3	2	0	0	-1	31	561	2	1	678719
4	2	1	1	1	52	570	2	1	680194
3	1	0	0	-1	33	364	2	1	682011
2	1	0	0	1	51	605	1	1	683649
4	2	0	0	-1	31	540	2	1	685031
2	2	1	1	-1	32	404	1	1	686679
1	4	1	1	-1	34	515	1	1	688036
1	4	0	0	1	53	482	1	1	689956
4	3	1	1	1	52	567	2	1	691394
4	3	1	1	1	54	378	2	1	695761
2	3	1	1	-1	34	477	1	1	697341
4	3	1	1	1	54	469	2	1	698854
4	2	0	0	-1	33	427	2	1	700497
1	2	1	1	-1	32	469	1	1	701809
2	1	0	0	1	53	394	1	1	703365
2	1	0	0	1	51	341	1	1	704671
3	2	0	0	-1	31	263	2	1	706173
4	2	1	1	1	52	415	2	1	707677
2	4	1	1	-1	34	295	1	1	708959
1	4	0	0	1	53	260	1	1	710288
2	2	0	0	1	51	294	1	1	711433
4	2	1	1	1	52	388	2	1	712861
2	1	0	0	1	53	530	1	1	714480
2	1	0	0	1	51	315	1	1	715964
1	1	0	0	1	51	409	1	1	717700
4	1	0	0	-1	31	356	2	1	719510
2	3	1	1	-1	32	337	2	0	721037
3	3	1	1	1	54	452	2	1	722871
2	4	1	1	-1	34	411	1	1	724533
4	4	0	0	-1	33	434	2	1	725890
1	3	1	1	-1	32	386	1	1	727583
2	3	1	1	-1	34	442	1	1	729222
2	2	0	0	1	53	398	1	1	731019
1	2	1	1	-1	32	446	1	1	732816
1	1	0	0	1	53	379	1	1	734200
4	1	0	0	-1	31	451	2	1	736054
4	3	1	1	1	52	496	2	1	737826
1	3	1	1	-1	34	495	1	1	739238
1	4	1	1	-1	34	370	1	1	740699
3	4	0	0	-1	33	579	2	1	742417
1	2	0	0	1	51	557	1	1	744429
2	2	1	1	-1	32	385	1	1	745846
4	2	0	0	-1	33	562	2	1	747504
2	2	1	1	-1	32	413	1	1	748904
4	1	0	0	-1	33	520	1	0	750479
3	1	0	0	-1	31	293	2	1	751899
2	1	0	0	1	51	569	1	1	753970
2	1	0	0	1	51	602	1	1	755557
3	2	0	0	-1	31	482	2	1	757028
2	2	1	1	-1	32	462	1	1	758550
3	3	1	1	1	54	444	2	1	760095
1	3	1	1	-1	34	417	1	1	761816
2	1	0	0	1	53	723	1	1	763406
3	1	0	0	-1	31	418	2	1	764955
3	3	1	1	1	52	564	2	1	766426
2	3	1	1	-1	34	429	1	1	767832
1	3	1	1	-1	34	429	1	1	769582
3	3	1	1	1	54	327	2	1	770733
4	1	0	0	-1	33	656	1	0	772708
1	1	0	0	1	51	408	2	0	779579
2	1	0	0	1	51	391	1	1	781353
1	1	0	0	1	51	415	2	0	783160
4	1	0	0	-1	31	323	1	0	784820
2	1	0	0	1	51	509	1	1	786816
1	3	1	1	-1	32	576	1	1	788247
1	3	1	1	-1	34	432	1	1	790107
3	4	1	1	1	54	532	2	1	791865
4	4	0	0	-1	33	395	2	1	793713
2	1	0	0	1	51	250	1	1	794988
1	1	0	0	1	51	303	1	1	796640
2	2	0	0	1	51	480	1	1	798373
4	2	1	1	1	52	462	2	1	799837
3	2	0	0	-1	33	404	2	1	801104
4	2	1	1	1	52	486	2	1	802737
4	1	0	0	-1	33	464	2	1	804554
1	1	0	0	1	51	401	1	1	805817
2	1	0	0	1	51	678	2	0	807862
4	1	0	0	-1	31	569	2	1	809515
1	3	1	1	-1	32	940	1	1	811422
2	3	1	1	-1	34	522	1	1	812779
1	1	0	0	1	53	474	1	1	814216
1	1	0	0	1	51	302	1	1	815441
2	2	0	0	1	51	344	1	1	816834
2	2	1	1	-1	32	441	1	1	818647
3	3	1	1	1	54	449	2	1	820096
3	3	1	1	1	54	301	2	1	821301
2	1	0	0	1	53	555	1	1	822722
1	1	0	0	1	51	320	1	1	824344
2	2	0	0	1	51	374	1	1	825728
2	2	1	1	-1	32	377	1	1	827607
1	3	1	1	-1	34	373	1	1	829040
3	3	1	1	1	54	498	2	1	830456
1	4	1	1	-1	34	526	1	1	831953
4	4	0	0	-1	33	448	1	0	833272
1	1	0	0	1	51	464	1	1	834701
2	1	0	0	1	51	436	1	1	836044
4	2	0	0	-1	31	324	2	1	837693
2	2	1	1	-1	32	568	1	1	839707
3	4	1	1	1	54	485	2	1	841225
1	4	0	0	1	53	554	2	0	843100
2	1	0	0	1	51	556	1	1	844843
3	1	0	0	-1	31	496	2	1	846374
1	4	1	1	-1	32	685	1	1	847945
4	4	0	0	-1	33	511	2	1	849540
4	2	0	0	-1	31	383	2	1	851366
1	2	1	1	-1	32	460	1	1	852980
4	3	1	1	1	54	634	2	1	854435
2	3	1	1	-1	34	450	2	0	856250
4	4	1	1	1	54	869	2	1	858545
3	4	0	0	-1	33	895	1	0	863985
