# Supplementary material for: Frequency Band-Specific Electrical Brain Stimulation Modulates Cognitive Control Processes
Source: PLoS One. 2015 Sep 25;10(9):e0138984. doi: 10.1371/journal.pone.0138984 (PMC4583279; doi:10.1371/journal.pone.0138984)
Supplement: S2 File — This zip archive contains the necessary Matlab code, SPSS syntax, SPSS data and raw logfile data to perform the analyses described in the paper. EEG data and Matlab code to extract peak frequencies are available upon request (joramvandriel@gmail.com). (ZIP) [file pone.0138984.s002.zip › S2_File/rawdata/theta/pp15_simonA1_PRE-STIM_EEG.txt]

2	4	1	1	1	52	518	2	0	8736
2	4	0	0	-1	33	607	1	1	10844
1	3	1	1	1	52	443	2	0	12407
3	3	1	1	-1	34	392	1	0	13814
4	3	1	1	-1	34	492	1	0	15587
1	3	1	1	1	54	0	0	0	19101
4	3	1	1	-1	34	705	2	1	21075
2	3	1	1	1	54	691	1	1	22882
4	1	0	0	1	53	461	1	0	24392
2	1	0	0	-1	31	602	1	1	25894
3	3	1	1	-1	32	656	2	1	27926
1	3	1	1	1	54	599	1	1	29711
1	1	0	0	-1	33	472	1	1	31479
4	1	0	0	1	51	581	2	1	33327
3	1	0	0	1	51	476	2	1	34682
1	1	0	0	-1	31	446	1	1	36363
2	1	0	0	-1	31	560	2	0	38156
1	1	0	0	-1	31	402	1	1	39717
3	4	1	1	-1	32	507	2	1	41686
3	4	0	0	1	53	636	1	0	43771
1	2	0	0	-1	31	583	1	1	45189
4	2	1	1	-1	32	586	2	1	46864
3	2	0	0	1	53	312	2	1	48061
4	2	1	1	-1	32	403	2	1	49385
3	3	1	1	-1	34	513	2	1	50916
2	3	1	1	1	54	585	1	1	52700
4	2	0	0	1	53	540	1	0	54540
2	2	1	1	1	52	657	1	1	56088
1	1	0	0	-1	33	512	1	1	58038
4	1	0	0	1	51	437	2	1	59496
2	1	0	0	-1	31	624	1	1	61602
3	1	0	0	1	51	445	2	1	63371
4	4	1	1	-1	32	393	1	0	64797
1	4	0	0	-1	33	791	1	1	66892
1	2	0	0	-1	31	440	1	1	68535
2	2	1	1	1	52	392	2	0	70446
3	3	1	1	-1	34	497	2	1	72477
2	3	1	1	1	54	859	1	1	74367
3	3	1	1	-1	34	452	2	1	75910
4	3	1	1	-1	34	952	2	1	78315
4	4	1	1	-1	34	491	2	1	80074
3	4	0	0	1	53	446	2	1	81466
1	1	0	0	-1	31	567	1	1	83039
3	1	0	0	1	51	563	2	1	84843
4	4	1	1	-1	32	543	2	1	86262
1	4	0	0	-1	33	503	1	1	87846
1	2	0	0	-1	31	464	1	1	89499
3	2	1	1	-1	32	538	2	1	90862
2	1	0	0	-1	33	516	1	1	92870
4	1	0	0	1	51	371	2	1	98552
2	1	0	0	-1	31	559	1	1	100253
2	1	0	0	-1	31	373	1	1	102067
4	3	1	1	-1	32	438	1	0	103674
1	3	1	1	1	54	556	1	1	105681
3	2	0	0	1	53	457	2	1	107030
2	2	1	1	1	52	634	1	1	108903
2	3	1	1	1	54	466	1	1	110622
3	3	1	1	-1	34	486	2	1	112043
1	1	0	0	-1	33	543	1	1	113654
2	1	0	0	-1	31	580	1	1	115509
1	4	1	1	1	52	544	1	1	117074
2	4	0	0	-1	33	484	2	0	118781
4	2	0	0	1	51	552	2	1	120470
2	2	1	1	1	52	765	1	1	122198
2	2	0	0	-1	33	497	1	1	124121
1	2	1	1	1	52	447	1	1	125874
3	4	1	1	-1	34	516	2	1	127382
3	4	0	0	1	53	359	2	1	129230
2	3	1	1	1	52	647	1	1	131347
2	3	1	1	1	54	705	1	1	133246
4	1	0	0	1	53	638	2	1	134734
2	1	0	0	-1	31	543	1	1	136457
1	4	1	1	1	52	514	1	1	137916
1	4	0	0	-1	33	419	1	1	139707
4	4	1	1	-1	32	455	1	0	141255
2	4	0	0	-1	33	513	1	1	142944
2	4	1	1	1	52	770	1	1	144721
3	4	0	0	1	53	511	2	1	146054
3	4	1	1	-1	32	530	2	1	147424
1	4	0	0	-1	33	628	1	1	149019
1	4	1	1	1	52	526	1	1	150647
4	4	0	0	1	53	608	2	1	152529
4	2	0	0	1	51	457	2	1	153915
1	2	1	1	1	52	0	0	0	157615
4	4	1	1	-1	34	888	2	1	159717
1	4	0	0	-1	33	416	1	1	161074
4	4	1	1	-1	32	445	1	0	162994
4	4	0	0	1	53	399	2	1	164593
1	4	1	1	1	52	591	1	1	166236
1	4	0	0	-1	33	407	1	1	167861
2	4	1	1	1	52	778	1	1	169585
2	4	0	0	-1	33	348	1	1	171127
4	3	1	1	-1	32	563	1	0	172909
1	3	1	1	1	54	531	1	1	174388
2	2	0	0	-1	33	676	1	1	176075
1	2	1	1	1	52	510	1	1	177546
1	3	1	1	1	54	485	1	1	178951
4	3	1	1	-1	34	547	2	1	180913
2	3	1	1	1	54	621	1	1	182887
3	3	1	1	-1	34	514	2	1	187705
2	2	0	0	-1	33	578	1	1	189779
4	2	1	1	-1	32	605	2	1	191427
2	1	0	0	-1	33	455	1	1	192779
1	1	0	0	-1	31	490	1	1	194349
3	3	1	1	-1	32	392	2	1	195962
2	3	1	1	1	54	568	1	1	198021
1	4	1	1	1	54	469	1	1	199854
4	4	0	0	1	53	434	1	0	201492
2	2	0	0	-1	31	562	1	1	203156
4	2	1	1	-1	32	681	2	1	204833
2	1	0	0	-1	33	557	1	1	206623
2	1	0	0	-1	31	470	1	1	208485
1	3	1	1	1	52	416	1	1	209893
2	3	1	1	1	54	570	1	1	211533
4	2	0	0	1	53	541	2	1	213523
1	2	1	1	1	52	506	1	1	215082
3	4	1	1	-1	34	934	2	1	217106
1	4	0	0	-1	33	407	1	1	218868
2	1	0	0	-1	31	422	1	1	220502
1	1	0	0	-1	31	425	1	1	222301
4	3	1	1	-1	32	410	1	0	224034
3	3	1	1	-1	34	506	2	1	225898
4	2	0	0	1	53	569	2	1	227689
3	2	1	1	-1	32	563	2	1	229618
1	3	1	1	1	54	471	1	1	231603
2	3	1	1	1	54	599	1	1	233517
3	3	1	1	-1	34	636	2	1	235306
4	3	1	1	-1	34	816	2	1	237602
3	3	1	1	-1	34	526	2	1	239300
4	3	1	1	-1	34	565	2	1	241210
3	1	0	0	1	53	550	2	1	243254
3	1	0	0	1	51	504	2	1	244822
4	4	1	1	-1	32	655	2	1	246713
4	4	0	0	1	53	521	2	1	248533
1	3	1	1	1	52	430	1	1	250175
3	3	1	1	-1	34	612	2	1	251734
4	1	0	0	1	53	728	2	1	253302
2	1	0	0	-1	31	610	1	1	254852
3	3	1	1	-1	32	669	2	1	256711
3	3	1	1	-1	34	476	2	1	258267
4	4	1	1	-1	34	508	2	1	260228
2	4	0	0	-1	33	559	1	1	261689
3	4	1	1	-1	32	556	2	1	263395
4	4	0	0	1	53	720	2	1	265024
1	3	1	1	1	52	549	1	1	266663
4	3	1	1	-1	34	539	2	1	268152
1	1	0	0	-1	33	535	1	1	269720
4	1	0	0	1	51	846	2	1	272062
2	2	0	0	-1	31	539	1	1	273876
4	2	1	1	-1	32	492	1	0	280440
3	4	1	1	-1	34	501	2	1	282096
1	4	0	0	-1	33	442	1	1	283847
3	1	0	0	1	51	351	2	1	285599
4	1	0	0	1	51	314	2	1	287410
2	1	0	0	-1	31	468	1	1	289404
3	1	0	0	1	51	279	2	1	290694
4	4	1	1	-1	32	501	1	0	292353
2	4	0	0	-1	33	471	1	1	294196
4	2	0	0	1	51	502	2	1	295910
4	2	1	1	-1	32	400	2	1	297444
3	3	1	1	-1	34	428	2	1	298981
3	3	1	1	-1	34	467	2	1	300799
2	4	1	1	1	54	579	1	1	302461
4	4	0	0	1	53	635	2	1	304073
2	2	0	0	-1	31	544	1	1	305531
3	2	1	1	-1	32	388	2	1	307250
2	3	1	1	1	54	395	1	1	308976
1	3	1	1	1	54	390	2	0	310352
4	2	0	0	1	53	486	1	0	311966
2	2	1	1	1	52	560	2	0	313847
1	1	0	0	-1	33	434	1	1	315156
3	1	0	0	1	51	643	2	1	317094
2	2	0	0	-1	31	550	1	1	318720
4	2	1	1	-1	32	688	2	1	320858
3	3	1	1	-1	34	470	1	0	322375
2	3	1	1	1	54	697	1	1	324443
3	1	0	0	1	53	0	0	0	328370
2	1	0	0	-1	31	486	1	1	329873
3	4	1	1	-1	32	597	2	1	331364
2	4	0	0	-1	33	531	1	1	332860
2	2	0	0	-1	31	543	1	1	334295
3	2	1	1	-1	32	442	2	1	335939
2	2	0	0	-1	33	443	1	1	337622
4	2	1	1	-1	32	697	2	1	339325
4	2	0	0	1	53	569	2	1	341398
3	2	1	1	-1	32	389	2	1	343098
1	1	0	0	-1	33	427	1	1	344542
1	1	0	0	-1	31	419	1	1	346392
3	2	0	0	1	51	444	2	1	347912
4	2	1	1	-1	32	510	1	0	349722
4	3	1	1	-1	34	534	2	1	351486
3	3	1	1	-1	34	512	2	1	353031
4	4	1	1	-1	34	465	2	1	354817
3	4	0	0	1	53	529	2	1	356238
1	4	1	1	1	52	534	1	1	358261
2	4	0	0	-1	33	740	1	1	360441
1	4	1	1	1	52	557	1	1	362045
2	4	0	0	-1	33	609	1	1	363708
1	4	1	1	1	52	402	1	1	365240
2	4	0	0	-1	33	433	1	1	369374
1	3	1	1	1	52	580	1	1	370852
3	3	1	1	-1	34	431	2	1	372815
4	1	0	0	1	53	674	2	1	374798
4	1	0	0	1	51	450	2	1	376132
2	4	1	1	1	52	686	1	1	377933
4	4	0	0	1	53	631	2	1	379793
1	3	1	1	1	52	414	1	1	381220
1	3	1	1	1	54	517	1	1	382576
4	4	1	1	-1	34	425	1	0	383976
1	4	0	0	-1	33	442	1	1	385389
1	4	1	1	1	52	513	1	1	386924
4	4	0	0	1	53	526	2	1	388766
3	4	1	1	-1	32	526	2	1	390438
3	4	0	0	1	53	528	2	1	392190
1	2	0	0	-1	31	451	1	1	394149
4	2	1	1	-1	32	623	2	1	396175
2	4	1	1	1	54	692	1	1	397866
3	4	0	0	1	53	542	2	1	399589
1	3	1	1	1	52	552	1	1	401091
4	3	1	1	-1	34	877	2	1	402797
4	3	1	1	-1	34	624	2	1	404392
2	3	1	1	1	54	529	1	1	405873
4	1	0	0	1	53	670	2	1	407885
2	1	0	0	-1	31	530	1	1	409442
1	3	1	1	1	52	502	1	1	411439
4	3	1	1	-1	34	628	2	1	413370
4	4	1	1	-1	34	493	2	1	415222
2	4	0	0	-1	33	665	1	1	417303
2	3	1	1	1	52	519	1	1	418689
1	3	1	1	1	54	666	1	1	420325
1	4	1	1	1	54	561	1	1	421808
4	4	0	0	1	53	719	2	1	423777
3	2	0	0	1	51	508	2	1	425595
1	2	1	1	1	52	393	1	1	427337
1	3	1	1	1	54	369	1	1	429109
4	3	1	1	-1	34	645	2	1	430643
2	1	0	0	-1	33	543	1	1	432323
4	1	0	0	1	51	495	1	0	433840
2	1	0	0	-1	31	601	1	1	435316
1	1	0	0	-1	31	633	1	1	437179
3	2	0	0	1	51	427	2	1	439076
4	2	1	1	-1	32	428	2	1	440901
4	3	1	1	-1	34	358	2	1	442480
2	3	1	1	1	54	376	2	0	444286
2	1	0	0	-1	33	621	1	1	445803
3	1	0	0	1	51	576	2	1	447633
1	2	0	0	-1	31	373	1	1	449086
3	2	1	1	-1	32	763	2	1	450863
4	4	1	1	-1	34	550	2	1	452276
3	4	0	0	1	53	443	2	1	456971
3	3	1	1	-1	32	612	2	1	458847
2	3	1	1	1	54	941	1	1	460755
1	2	0	0	-1	33	512	1	1	462659
1	2	1	1	1	52	380	1	1	464242
4	2	0	0	1	53	687	2	1	466447
3	2	1	1	-1	32	474	1	0	467920
1	4	1	1	1	54	679	1	1	469793
3	4	0	0	1	53	366	1	0	471202
3	2	0	0	1	51	545	2	1	473273
4	2	1	1	-1	32	552	2	1	475070
4	3	1	1	-1	34	471	2	1	476598
1	3	1	1	1	54	519	1	1	478115
2	4	1	1	1	54	663	1	1	479831
3	4	0	0	1	53	600	2	1	481617
3	1	0	0	1	51	419	2	1	482991
2	1	0	0	-1	31	477	1	1	484564
2	1	0	0	-1	31	742	1	1	486330
3	1	0	0	1	51	480	2	1	488165
1	3	1	1	1	52	476	1	1	490113
4	3	1	1	-1	34	459	2	1	492065
2	1	0	0	-1	33	426	1	1	493964
1	1	0	0	-1	31	448	1	1	495319
2	1	0	0	-1	31	709	1	1	497428
4	1	0	0	1	51	384	2	1	498935
4	2	0	0	1	51	448	2	1	500777
3	2	1	1	-1	32	422	1	0	502240
1	2	0	0	-1	33	644	1	1	504405
4	2	1	1	-1	32	585	2	1	506349
4	3	1	1	-1	34	420	2	1	507955
3	3	1	1	-1	34	618	2	1	510024
3	4	1	1	-1	34	436	2	1	511855
2	4	0	0	-1	33	396	2	0	513136
1	4	1	1	1	52	506	1	1	514908
1	4	0	0	-1	33	542	1	1	516831
4	3	1	1	-1	32	337	1	0	518024
1	3	1	1	1	54	898	1	1	520408
2	3	1	1	1	54	435	2	0	522177
1	3	1	1	1	54	557	1	1	523975
2	4	1	1	1	54	558	1	1	525810
4	4	0	0	1	53	660	2	1	527659
4	1	0	0	1	51	383	2	1	528931
3	1	0	0	1	51	479	2	1	530674
1	2	0	0	-1	31	418	1	1	531965
4	2	1	1	-1	32	691	2	1	534054
3	2	0	0	1	53	673	2	1	535769
1	2	1	1	1	52	572	1	1	537381
4	4	1	1	-1	34	677	2	1	539344
1	4	0	0	-1	33	521	1	1	541362
3	4	1	1	-1	32	507	2	1	542843
4	4	0	0	1	53	585	2	1	550326
2	1	0	0	-1	31	853	1	1	552484
1	1	0	0	-1	31	437	1	1	553994
3	3	1	1	-1	32	401	2	1	555421
2	3	1	1	1	54	568	1	1	557272
3	3	1	1	-1	34	680	2	1	558887
3	3	1	1	-1	34	668	2	1	560705
2	1	0	0	-1	33	672	1	1	562363
3	1	0	0	1	51	450	2	1	563762
2	3	1	1	1	52	710	1	1	565373
4	3	1	1	-1	34	543	2	1	566802
3	3	1	1	-1	34	606	2	1	568284
3	3	1	1	-1	34	471	2	1	569757
4	3	1	1	-1	34	518	2	1	571346
3	3	1	1	-1	34	497	2	1	572850
3	4	1	1	-1	34	462	2	1	574259
2	4	0	0	-1	33	551	1	1	575939
2	1	0	0	-1	31	366	1	1	577403
3	1	0	0	1	51	406	2	1	578844
2	3	1	1	1	52	626	1	1	580497
2	3	1	1	1	54	631	1	1	582046
4	2	0	0	1	53	633	2	1	583960
3	2	1	1	-1	32	626	2	1	585989
3	3	1	1	-1	34	452	2	1	587488
1	3	1	1	1	54	535	1	1	589485
1	4	1	1	1	54	461	1	1	590997
4	4	0	0	1	53	624	2	1	592941
3	2	0	0	1	51	420	2	1	594410
4	2	1	1	-1	32	534	2	1	596379
4	3	1	1	-1	34	513	2	1	597906
3	3	1	1	-1	34	616	2	1	599500
1	2	0	0	-1	33	483	1	1	601435
4	2	1	1	-1	32	516	2	1	603446
4	2	0	0	1	53	780	1	0	605419
1	2	1	1	1	52	449	2	0	607060
2	2	0	0	-1	33	667	1	1	608666
1	2	1	1	1	52	596	1	1	610145
4	3	1	1	-1	34	506	2	1	611893
1	3	1	1	1	54	520	1	1	613771
1	4	1	1	1	54	608	1	1	615469
2	4	0	0	-1	33	695	1	1	617012
2	2	0	0	-1	31	483	1	1	618998
3	2	1	1	-1	32	776	2	1	621123
2	4	1	1	1	54	610	1	1	622849
2	4	0	0	-1	33	480	1	1	624822
4	2	0	0	1	51	553	2	1	626321
3	2	1	1	-1	32	569	2	1	628131
3	2	0	0	1	53	516	2	1	629548
1	2	1	1	1	52	631	1	1	631412
3	2	0	0	1	53	456	2	1	632735
1	2	1	1	1	52	543	1	1	638297
3	2	0	0	1	53	492	2	1	639978
1	2	1	1	1	52	489	1	1	641814
2	1	0	0	-1	33	522	1	1	643182
2	1	0	0	-1	31	391	1	1	645050
3	4	1	1	-1	32	379	1	0	646927
1	4	0	0	-1	33	382	1	1	648657
1	1	0	0	-1	31	431	1	1	650169
3	1	0	0	1	51	437	2	1	652042
4	4	1	1	-1	32	401	1	0	653453
4	4	0	0	1	53	559	2	1	655350
1	2	0	0	-1	31	368	1	1	656884
1	2	1	1	1	52	506	1	1	658810
4	1	0	0	1	53	627	2	1	660307
2	1	0	0	-1	31	476	1	1	662050
2	3	1	1	1	52	662	1	1	663646
3	3	1	1	-1	34	494	2	1	665597
3	1	0	0	1	53	551	2	1	667032
2	1	0	0	-1	31	453	1	1	668745
2	1	0	0	-1	31	544	1	1	670360
1	1	0	0	-1	31	580	1	1	671863
4	2	0	0	1	51	534	2	1	673850
2	2	1	1	1	52	698	1	1	675653
4	3	1	1	-1	34	696	2	1	677451
3	3	1	1	-1	34	487	2	1	679000
1	1	0	0	-1	33	491	1	1	680617
3	1	0	0	1	51	754	2	1	682454
1	2	0	0	-1	31	445	1	1	683853
4	2	1	1	-1	32	720	2	1	685714
2	4	1	1	1	54	527	1	1	687652
4	4	0	0	1	53	0	0	0	691422
4	3	1	1	-1	32	608	2	1	693026
1	3	1	1	1	54	493	1	1	694546
1	1	0	0	-1	33	479	1	1	695882
2	1	0	0	-1	31	500	2	0	697826
2	2	0	0	-1	31	389	1	1	699076
3	2	1	1	-1	32	532	2	1	700660
4	1	0	0	1	53	625	2	1	702596
3	1	0	0	1	51	415	2	1	704105
3	2	0	0	1	51	494	2	1	706040
4	2	1	1	-1	32	564	2	1	707805
4	4	1	1	-1	34	495	2	1	709470
1	4	0	0	-1	33	532	1	1	710888
4	1	0	0	1	51	606	2	1	712335
3	1	0	0	1	51	547	2	1	714274
1	3	1	1	1	52	773	1	1	716393
4	3	1	1	-1	34	666	2	1	718242
3	3	1	1	-1	34	619	2	1	719878
3	3	1	1	-1	34	513	2	1	721678
2	3	1	1	1	54	806	1	1	723769
4	3	1	1	-1	34	635	2	1	731285
1	3	1	1	1	54	780	1	1	733191
2	3	1	1	1	54	650	1	1	734904
2	1	0	0	-1	33	504	1	1	736659
3	1	0	0	1	51	670	2	1	738808
2	3	1	1	1	52	585	1	1	740575
2	3	1	1	1	54	587	1	1	742576
1	4	1	1	1	54	470	1	1	743905
2	4	0	0	-1	33	528	1	1	745682
4	1	0	0	1	51	397	1	0	746931
1	1	0	0	-1	31	508	1	1	748714
1	4	1	1	1	52	497	1	1	750399
4	4	0	0	1	53	484	2	1	752107
1	1	0	0	-1	31	552	1	1	754145
2	1	0	0	-1	31	479	1	1	756115
1	2	0	0	-1	31	368	1	1	757631
4	2	1	1	-1	32	330	1	0	758964
2	4	1	1	1	54	637	1	1	760895
2	4	0	0	-1	33	696	1	1	762502
3	2	0	0	1	51	556	2	1	764537
3	2	1	1	-1	32	595	2	1	766661
2	1	0	0	-1	33	845	1	1	768760
4	1	0	0	1	51	693	2	1	770320
2	3	1	1	1	52	651	1	1	772338
3	3	1	1	-1	34	485	2	1	773813
4	3	1	1	-1	34	624	2	1	775507
2	3	1	1	1	54	606	1	1	777372
4	1	0	0	1	53	714	2	1	778993
2	1	0	0	-1	31	622	1	1	780537
3	3	1	1	-1	32	669	2	1	782729
2	3	1	1	1	54	698	1	1	784743
1	2	0	0	-1	33	577	1	1	786337
4	2	1	1	-1	32	608	2	1	788283
1	2	0	0	-1	33	498	1	1	789825
3	2	1	1	-1	32	452	2	1	791244
2	1	0	0	-1	33	602	1	1	793077
2	1	0	0	-1	31	625	1	1	795220
3	3	1	1	-1	32	457	2	1	797004
3	3	1	1	-1	34	327	2	1	798183
2	1	0	0	-1	33	525	1	1	799748
4	1	0	0	1	51	800	2	1	802030
3	1	0	0	1	51	496	2	1	804061
1	1	0	0	-1	31	435	1	1	805754
2	4	1	1	1	52	571	1	1	807735
2	4	0	0	-1	33	398	1	1	809189
3	3	1	1	-1	32	528	2	1	811009
3	3	1	1	-1	34	428	2	1	812626
4	4	1	1	-1	34	743	2	1	814245
2	4	0	0	-1	33	686	1	1	815795
1	2	0	0	-1	31	791	1	1	817674
2	2	1	1	1	52	682	1	1	822627
1	3	1	1	1	54	447	1	1	824053
3	3	1	1	-1	34	528	2	1	826020
1	2	0	0	-1	33	471	1	1	827751
4	2	1	1	-1	32	523	2	1	829233
2	4	1	1	1	54	822	2	0	831365
3	4	0	0	1	53	472	2	1	832955
3	1	0	0	1	51	471	2	1	834449
1	1	0	0	-1	31	390	1	1	835864
2	1	0	0	-1	31	540	1	1	837510
4	1	0	0	1	51	563	2	1	839238
1	1	0	0	-1	31	465	1	1	840910
2	1	0	0	-1	31	715	1	1	842583
4	4	1	1	-1	32	651	2	1	844534
2	4	0	0	-1	33	454	1	1	845988
2	2	0	0	-1	31	543	1	1	847555
3	2	1	1	-1	32	738	1	0	849438
3	1	0	0	1	53	320	2	1	850807
2	1	0	0	-1	31	457	1	1	852519
1	2	0	0	-1	31	387	1	1	853788
2	2	1	1	1	52	740	1	1	855758
4	2	0	0	1	53	573	2	1	857468
4	2	1	1	-1	32	367	2	1	859021
3	1	0	0	1	53	403	2	1	860421
4	1	0	0	1	51	514	2	1	861925
2	1	0	0	-1	31	508	1	1	863300
1	1	0	0	-1	31	471	1	1	865261
4	1	0	0	1	51	438	2	1	866937
4	1	0	0	1	51	504	2	1	868650
1	4	1	1	1	52	567	1	1	870393
3	4	0	0	1	53	477	2	1	872014
4	2	0	0	1	51	518	2	1	873405
3	2	1	1	-1	32	608	2	1	875099
4	2	0	0	1	53	674	2	1	877259
1	2	1	1	1	52	519	1	1	879214
3	1	0	0	1	53	358	2	1	880922
3	1	0	0	1	51	367	2	1	882558
2	2	0	0	-1	31	427	1	1	883947
4	2	1	1	-1	32	439	1	0	885633
2	1	0	0	-1	33	485	1	1	887089
2	1	0	0	-1	31	512	1	1	888507
3	2	0	0	1	51	485	2	1	890406
1	2	1	1	1	52	475	1	1	891756
3	1	0	0	1	53	466	2	1	893683
1	1	0	0	-1	31	543	1	1	895054
3	4	1	1	-1	32	589	2	1	897128
4	4	0	0	1	53	440	2	1	898437
1	2	0	0	-1	31	506	1	1	900037
3	2	1	1	-1	32	433	2	1	901791
2	4	1	1	1	54	638	1	1	903622
1	4	0	0	-1	33	885	1	1	907845
