# Supplementary material for: Frequency Band-Specific Electrical Brain Stimulation Modulates Cognitive Control Processes
Source: PLoS One. 2015 Sep 25;10(9):e0138984. doi: 10.1371/journal.pone.0138984 (PMC4583279; doi:10.1371/journal.pone.0138984)
Supplement: S2 File — This zip archive contains the necessary Matlab code, SPSS syntax, SPSS data and raw logfile data to perform the analyses described in the paper. EEG data and Matlab code to extract peak frequencies are available upon request (joramvandriel@gmail.com). (ZIP) [file pone.0138984.s002.zip › S2_File/rawdata/theta/pp15_simonB1_STIM.txt]

4	1	0	0	1	51	641	2	1	3244
4	1	0	0	1	51	333	2	1	4955
3	3	1	1	-1	32	389	1	0	6430
3	3	1	1	-1	34	373	2	1	7917
1	4	1	1	1	54	511	1	1	9843
1	4	0	0	-1	33	371	1	1	11119
3	1	0	0	1	51	566	2	1	12629
1	1	0	0	-1	31	588	1	1	14077
3	1	0	0	1	51	332	2	1	15372
1	1	0	0	-1	31	301	1	1	16724
2	4	1	1	1	52	654	1	1	18583
4	4	0	0	1	53	498	2	1	20009
2	2	0	0	-1	31	461	2	0	21638
2	2	1	1	1	52	393	1	1	22898
3	4	1	1	-1	34	441	2	1	24496
2	4	0	0	-1	33	503	2	0	26172
4	3	1	1	-1	32	315	1	0	27394
2	3	1	1	1	54	684	1	1	29272
3	1	0	0	1	53	517	2	1	31066
2	1	0	0	-1	31	556	1	1	32697
4	2	0	0	1	51	560	2	1	34459
2	2	1	1	1	52	604	1	1	36506
4	4	1	1	-1	34	327	1	0	38054
1	4	0	0	-1	33	366	1	1	39836
4	4	1	1	-1	32	489	1	0	41218
2	4	0	0	-1	33	676	1	1	42900
3	3	1	1	-1	32	329	2	1	44250
3	3	1	1	-1	34	526	2	1	45739
4	3	1	1	-1	34	664	2	1	47378
1	3	1	1	1	54	458	1	1	49087
2	4	1	1	1	54	440	1	1	50963
1	4	0	0	-1	33	387	1	1	52259
1	1	0	0	-1	31	313	1	1	53402
4	1	0	0	1	51	403	2	1	54776
2	3	1	1	1	52	609	1	1	56850
2	3	1	1	1	54	378	1	1	58573
3	3	1	1	-1	34	406	2	1	60037
2	3	1	1	1	54	487	1	1	61643
2	1	0	0	-1	33	396	1	1	63474
3	1	0	0	1	51	360	2	1	64786
4	4	1	1	-1	32	650	2	1	66537
2	4	0	0	-1	33	577	1	1	68341
4	4	1	1	-1	32	596	2	1	70295
1	4	0	0	-1	33	361	1	1	71512
2	2	0	0	-1	31	546	1	1	73114
4	2	1	1	-1	32	536	2	1	74829
3	4	1	1	-1	34	471	2	1	76540
2	4	0	0	-1	33	484	1	1	78365
2	3	1	1	1	52	625	1	1	80045
3	3	1	1	-1	34	594	2	1	85184
2	3	1	1	1	54	574	1	1	87145
1	3	1	1	1	54	489	1	1	89035
3	4	1	1	-1	34	554	2	1	90445
3	4	0	0	1	53	540	2	1	92281
1	2	0	0	-1	31	436	1	1	93663
2	2	1	1	1	52	679	1	1	95190
4	3	1	1	-1	34	640	2	1	97324
4	3	1	1	-1	34	586	2	1	98996
3	3	1	1	-1	34	618	2	1	100913
3	3	1	1	-1	34	400	2	1	102549
4	4	1	1	-1	34	348	2	1	104226
4	4	0	0	1	53	412	2	1	105567
1	2	0	0	-1	31	468	1	1	107155
3	2	1	1	-1	32	642	2	1	109117
2	2	0	0	-1	33	637	1	1	111154
2	2	1	1	1	52	326	2	0	112830
4	3	1	1	-1	34	343	1	0	114166
2	3	1	1	1	54	591	1	1	115625
1	2	0	0	-1	33	423	1	1	117507
4	2	1	1	-1	32	639	2	1	119652
2	3	1	1	1	54	474	1	1	121208
1	3	1	1	1	54	643	1	1	123003
3	1	0	0	1	53	579	2	1	124990
3	1	0	0	1	51	426	2	1	126807
2	3	1	1	1	52	608	1	1	128844
2	3	1	1	1	54	393	1	1	130175
4	2	0	0	1	53	575	2	1	132001
3	2	1	1	-1	32	638	2	1	133712
2	1	0	0	-1	33	390	1	1	135010
3	1	0	0	1	51	683	2	1	136536
4	3	1	1	-1	32	611	2	1	138171
4	3	1	1	-1	34	562	2	1	140099
3	2	0	0	1	53	444	2	1	141505
3	2	1	1	-1	32	478	2	1	143384
2	3	1	1	1	54	495	1	1	144828
1	3	1	1	1	54	456	1	1	146178
4	1	0	0	1	53	563	2	1	148199
2	1	0	0	-1	31	663	1	1	150139
4	1	0	0	1	51	543	2	1	152012
3	1	0	0	1	51	481	2	1	153652
4	4	1	1	-1	32	882	2	1	155523
3	4	0	0	1	53	466	2	1	157154
3	1	0	0	1	51	458	2	1	158789
1	1	0	0	-1	31	486	1	1	160405
4	1	0	0	1	51	399	2	1	161766
3	1	0	0	1	51	483	2	1	163424
3	1	0	0	1	51	425	2	1	164723
2	1	0	0	-1	31	541	1	1	166558
4	4	1	1	-1	32	599	2	1	168082
2	4	0	0	-1	33	724	1	1	172766
1	2	0	0	-1	31	553	1	1	174245
1	2	1	1	1	52	484	1	1	175991
2	4	1	1	1	54	544	2	0	177918
1	4	0	0	-1	33	350	1	1	179236
2	2	0	0	-1	31	487	1	1	180641
4	2	1	1	-1	32	570	2	1	182424
2	3	1	1	1	54	473	1	1	183752
4	3	1	1	-1	34	569	2	1	185815
2	1	0	0	-1	33	607	1	1	187656
2	1	0	0	-1	31	401	1	1	189367
1	4	1	1	1	52	509	1	1	190920
1	4	0	0	-1	33	429	1	1	192277
4	1	0	0	1	51	612	2	1	193897
1	1	0	0	-1	31	510	1	1	195348
1	1	0	0	-1	31	464	1	1	196788
4	1	0	0	1	51	537	2	1	198426
3	3	1	1	-1	32	569	2	1	200075
3	3	1	1	-1	34	298	2	1	201366
2	1	0	0	-1	33	531	1	1	203258
4	1	0	0	1	51	480	1	0	205200
1	1	0	0	-1	31	430	1	1	207046
3	1	0	0	1	51	419	2	1	208331
1	3	1	1	1	52	540	1	1	209853
4	3	1	1	-1	34	634	2	1	211807
1	2	0	0	-1	33	364	1	1	213064
4	2	1	1	-1	32	487	2	1	214671
4	2	0	0	1	53	367	2	1	216201
1	2	1	1	1	52	664	1	1	217869
1	1	0	0	-1	33	565	1	1	219893
3	1	0	0	1	51	463	2	1	221504
2	4	1	1	1	52	595	1	1	223164
2	4	0	0	-1	33	487	1	1	225111
3	2	0	0	1	51	451	2	1	226611
4	2	1	1	-1	32	476	2	1	228467
4	2	0	0	1	53	366	2	1	229801
3	2	1	1	-1	32	431	2	1	231558
1	1	0	0	-1	33	448	1	1	233086
3	1	0	0	1	51	348	2	1	234884
1	3	1	1	1	52	396	1	1	236201
2	3	1	1	1	54	511	1	1	238152
1	4	1	1	1	54	540	1	1	239565
3	4	0	0	1	53	0	0	0	243325
3	3	1	1	-1	32	495	2	1	245080
1	3	1	1	1	54	458	1	1	247002
2	4	1	1	1	54	534	1	1	248911
4	4	0	0	1	53	437	2	1	250429
2	1	0	0	-1	31	508	1	1	252153
3	1	0	0	1	51	369	1	0	253726
3	2	0	0	1	51	488	2	1	255146
2	2	1	1	1	52	401	2	0	259460
2	2	0	0	-1	33	490	1	1	261112
3	2	1	1	-1	32	522	2	1	262504
4	2	0	0	1	53	596	2	1	263993
4	2	1	1	-1	32	421	2	1	265710
1	3	1	1	1	54	460	1	1	267313
3	3	1	1	-1	34	565	2	1	269350
4	3	1	1	-1	34	395	1	0	271165
3	3	1	1	-1	34	426	2	1	272758
4	3	1	1	-1	34	428	2	1	274641
2	3	1	1	1	54	546	1	1	276504
3	2	0	0	1	53	519	2	1	277932
3	2	1	1	-1	32	483	2	1	279735
2	2	0	0	-1	33	339	2	0	281193
3	2	1	1	-1	32	482	2	1	282779
2	2	0	0	-1	33	393	1	1	284243
4	2	1	1	-1	32	525	2	1	285783
2	4	1	1	1	54	685	1	1	287292
1	4	0	0	-1	33	433	1	1	289123
4	3	1	1	-1	32	576	2	1	290863
1	3	1	1	1	54	537	1	1	292465
2	1	0	0	-1	33	566	1	1	294456
2	1	0	0	-1	31	504	1	1	296004
4	1	0	0	1	51	910	2	1	298294
3	1	0	0	1	51	685	2	1	300158
2	4	1	1	1	52	588	1	1	302000
1	4	0	0	-1	33	482	1	1	303673
2	2	0	0	-1	31	473	1	1	305083
3	2	1	1	-1	32	925	2	1	307135
4	4	1	1	-1	34	464	2	1	308624
4	4	0	0	1	53	455	2	1	310052
1	3	1	1	1	52	531	1	1	311636
2	3	1	1	1	54	587	1	1	313570
1	1	0	0	-1	33	425	1	1	315131
1	1	0	0	-1	31	394	1	1	316444
3	3	1	1	-1	32	620	2	1	318458
2	3	1	1	1	54	519	2	0	320301
2	1	0	0	-1	33	414	1	1	322199
1	1	0	0	-1	31	483	1	1	323578
4	4	1	1	-1	32	700	2	1	325289
2	4	0	0	-1	33	483	1	1	327082
2	1	0	0	-1	31	355	1	1	328928
1	1	0	0	-1	31	393	1	1	330214
1	3	1	1	1	52	565	1	1	332231
2	3	1	1	1	54	845	1	1	334058
4	1	0	0	1	53	587	2	1	335490
1	1	0	0	-1	31	413	1	1	337299
4	2	0	0	1	51	488	2	1	339291
1	2	1	1	1	52	562	1	1	340918
1	3	1	1	1	54	447	1	1	342184
3	3	1	1	-1	34	647	2	1	346282
1	4	1	1	1	54	550	1	1	347889
4	4	0	0	1	53	583	2	1	349553
3	3	1	1	-1	32	594	2	1	351146
3	3	1	1	-1	34	396	2	1	352812
4	4	1	1	-1	34	366	2	1	354665
4	4	0	0	1	53	649	2	1	356744
2	3	1	1	1	52	734	1	1	358472
3	3	1	1	-1	34	616	2	1	360455
1	1	0	0	-1	33	502	1	1	362064
3	1	0	0	1	51	605	2	1	363808
1	2	0	0	-1	31	509	1	1	365143
4	2	1	1	-1	32	687	2	1	366956
4	1	0	0	1	53	498	2	1	368597
2	1	0	0	-1	31	570	1	1	370276
3	3	1	1	-1	32	511	2	1	371738
4	3	1	1	-1	34	541	2	1	373580
3	2	0	0	1	53	446	2	1	374865
3	2	1	1	-1	32	650	2	1	376652
2	1	0	0	-1	33	530	1	1	378323
4	1	0	0	1	51	563	2	1	380382
1	2	0	0	-1	31	422	1	1	382216
1	2	1	1	1	52	393	1	1	383549
4	1	0	0	1	53	620	2	1	385114
1	1	0	0	-1	31	423	1	1	386842
4	1	0	0	1	51	557	2	1	388502
1	1	0	0	-1	31	423	1	1	390158
1	4	1	1	1	52	397	1	1	391595
4	4	0	0	1	53	550	2	1	393517
3	4	1	1	-1	32	277	1	0	395110
4	4	0	0	1	53	349	2	1	396781
3	1	0	0	1	51	468	2	1	398114
2	1	0	0	-1	31	492	1	1	400056
4	1	0	0	1	51	435	2	1	401490
3	1	0	0	1	51	534	2	1	403391
1	2	0	0	-1	31	466	1	1	405262
3	2	1	1	-1	32	355	2	1	406852
1	3	1	1	1	54	487	1	1	408750
2	3	1	1	1	54	508	1	1	410622
2	2	0	0	-1	33	458	1	1	412064
4	2	1	1	-1	32	679	1	0	413726
2	3	1	1	1	54	662	1	1	415885
3	3	1	1	-1	34	460	2	1	417789
2	2	0	0	-1	33	465	1	1	419280
1	2	1	1	1	52	581	1	1	420903
4	4	1	1	-1	34	559	2	1	422817
2	4	0	0	-1	33	456	1	1	424151
3	1	0	0	1	51	417	2	1	425396
2	1	0	0	-1	31	502	1	1	427249
1	1	0	0	-1	31	434	1	1	429032
2	1	0	0	-1	31	433	1	1	434326
4	3	1	1	-1	32	607	2	1	435980
4	3	1	1	-1	34	397	2	1	437743
1	4	1	1	1	54	484	1	1	439601
1	4	0	0	-1	33	318	1	1	440786
2	4	1	1	1	52	565	1	1	442241
4	4	0	0	1	53	735	2	1	443809
1	4	1	1	1	52	765	1	1	445905
4	4	0	0	1	53	560	2	1	447453
4	1	0	0	1	51	473	2	1	449159
1	1	0	0	-1	31	374	1	1	450790
3	4	1	1	-1	32	642	2	1	452793
3	4	0	0	1	53	607	2	1	454310
4	3	1	1	-1	32	690	2	1	456041
4	3	1	1	-1	34	455	2	1	457517
1	4	1	1	1	54	491	1	1	458959
3	4	0	0	1	53	542	2	1	460512
2	4	1	1	1	52	713	1	1	462418
1	4	0	0	-1	33	519	1	1	464046
3	4	1	1	-1	32	858	2	1	465929
1	4	0	0	-1	33	420	1	1	467590
1	1	0	0	-1	31	614	1	1	469574
4	1	0	0	1	51	605	2	1	471558
4	3	1	1	-1	32	403	1	0	473215
3	3	1	1	-1	34	519	2	1	475002
2	4	1	1	1	54	710	1	1	476872
3	4	0	0	1	53	437	2	1	478185
4	2	0	0	1	51	460	2	1	480065
2	2	1	1	1	52	382	2	0	481345
2	2	0	0	-1	33	498	1	1	483105
1	2	1	1	1	52	449	1	1	484993
2	3	1	1	1	54	360	1	1	486368
4	3	1	1	-1	34	397	1	0	487955
4	4	1	1	-1	34	518	2	1	489319
1	4	0	0	-1	33	403	1	1	490744
2	1	0	0	-1	31	518	1	1	492308
3	1	0	0	1	51	365	2	1	493703
3	4	1	1	-1	32	317	1	0	495186
1	4	0	0	-1	33	407	1	1	496415
4	1	0	0	1	51	397	2	1	497743
3	1	0	0	1	51	475	2	1	499633
2	4	1	1	1	52	528	1	1	501424
2	4	0	0	-1	33	515	1	1	503444
4	3	1	1	-1	32	363	1	0	504961
4	3	1	1	-1	34	417	2	1	506753
3	2	0	0	1	53	389	2	1	508623
1	2	1	1	1	52	453	1	1	510248
2	4	1	1	1	54	820	1	1	511942
1	4	0	0	-1	33	520	1	1	513813
2	1	0	0	-1	31	503	1	1	515620
4	1	0	0	1	51	396	1	0	530063
3	2	0	0	1	51	501	2	1	531941
3	2	1	1	-1	32	417	2	1	533649
4	3	1	1	-1	34	422	2	1	535242
3	3	1	1	-1	34	399	2	1	536689
1	2	0	0	-1	33	940	1	1	538677
2	2	1	1	1	52	414	2	0	540491
2	2	0	0	-1	33	491	1	1	541848
3	2	1	1	-1	32	601	2	1	543879
1	2	0	0	-1	33	438	1	1	545326
1	2	1	1	1	52	455	1	1	546972
4	4	1	1	-1	34	556	2	1	548386
4	4	0	0	1	53	482	2	1	549929
3	2	0	0	1	51	492	2	1	551674
1	2	1	1	1	52	871	1	1	553992
1	2	0	0	-1	33	414	1	1	555869
2	2	1	1	1	52	444	1	1	557405
3	2	0	0	1	53	592	2	1	559089
4	2	1	1	-1	32	361	2	1	560324
3	4	1	1	-1	34	497	2	1	561648
4	4	0	0	1	53	569	2	1	563140
1	4	1	1	1	52	390	1	1	564699
1	4	0	0	-1	33	470	1	1	566376
3	1	0	0	1	51	493	2	1	567954
1	1	0	0	-1	31	440	1	1	569275
1	1	0	0	-1	31	448	1	1	570762
3	1	0	0	1	51	562	2	1	572787
2	2	0	0	-1	31	459	1	1	574582
3	2	1	1	-1	32	543	2	1	576502
1	2	0	0	-1	33	526	1	1	578133
1	2	1	1	1	52	435	1	1	579714
4	4	1	1	-1	34	584	2	1	581758
3	4	0	0	1	53	514	2	1	583770
2	1	0	0	-1	31	308	2	0	585200
2	1	0	0	-1	31	372	1	1	586456
3	2	0	0	1	51	502	2	1	587800
3	2	1	1	-1	32	494	2	1	589669
4	2	0	0	1	53	490	2	1	591411
3	2	1	1	-1	32	462	2	1	593078
2	1	0	0	-1	33	556	1	1	595026
1	1	0	0	-1	31	417	1	1	596606
1	2	0	0	-1	31	547	1	1	598548
3	2	1	1	-1	32	618	2	1	600539
4	1	0	0	1	53	518	2	1	602280
4	1	0	0	1	51	473	2	1	604114
1	3	1	1	1	52	560	1	1	605902
2	3	1	1	1	54	794	1	1	608159
3	4	1	1	-1	34	506	2	1	609704
3	4	0	0	1	53	557	2	1	611751
2	2	0	0	-1	31	595	1	1	613758
2	2	1	1	1	52	384	1	1	618395
3	4	1	1	-1	34	603	2	1	620370
1	4	0	0	-1	33	421	1	1	621761
3	3	1	1	-1	32	592	1	0	623454
3	3	1	1	-1	34	620	2	1	625006
2	3	1	1	1	54	601	1	1	627084
4	3	1	1	-1	34	421	2	1	628737
2	4	1	1	1	54	627	1	1	630840
3	4	0	0	1	53	466	1	0	632668
1	4	1	1	1	52	692	1	1	634357
2	4	0	0	-1	33	578	1	1	636008
3	2	0	0	1	51	371	2	1	637403
4	2	1	1	-1	32	510	2	1	639011
1	1	0	0	-1	33	397	1	1	640704
3	1	0	0	1	51	483	2	1	642578
1	2	0	0	-1	31	458	1	1	644462
1	2	1	1	1	52	519	1	1	645941
4	2	0	0	1	53	533	2	1	647297
3	2	1	1	-1	32	644	2	1	649355
1	4	1	1	1	54	484	1	1	651181
4	4	0	0	1	53	519	2	1	653008
2	1	0	0	-1	31	585	1	1	655018
1	1	0	0	-1	31	332	1	1	656664
2	4	1	1	1	52	496	2	0	658431
2	4	0	0	-1	33	262	1	1	660002
3	4	1	1	-1	32	584	2	1	661778
2	4	0	0	-1	33	404	1	1	663633
4	3	1	1	-1	32	643	2	1	665753
1	3	1	1	1	54	434	1	1	667540
1	1	0	0	-1	33	480	1	1	669398
4	1	0	0	1	51	794	2	1	671587
4	3	1	1	-1	32	437	2	1	673125
1	3	1	1	1	54	430	1	1	674948
3	2	0	0	1	53	463	2	1	676772
1	2	1	1	1	52	451	2	0	678622
1	3	1	1	1	54	589	1	1	680257
3	3	1	1	-1	34	578	2	1	682057
4	3	1	1	-1	34	713	2	1	684102
1	3	1	1	1	54	729	1	1	685769
2	2	0	0	-1	33	683	1	1	687790
4	2	1	1	-1	32	415	1	0	689691
4	1	0	0	1	53	601	2	1	691552
2	1	0	0	-1	31	444	1	1	693313
3	3	1	1	-1	32	473	2	1	695071
1	3	1	1	1	54	484	1	1	696727
4	3	1	1	-1	34	436	2	1	698385
4	3	1	1	-1	34	430	1	0	699895
3	4	1	1	-1	34	598	2	1	701705
2	4	0	0	-1	33	471	1	1	703014
3	2	0	0	1	51	422	2	1	704456
3	2	1	1	-1	32	571	2	1	713771
4	3	1	1	-1	34	641	2	1	715860
3	3	1	1	-1	34	475	2	1	717606
2	3	1	1	1	54	795	1	1	719264
3	3	1	1	-1	34	518	2	1	721276
3	1	0	0	1	53	460	2	1	722918
1	1	0	0	-1	31	499	1	1	724413
2	4	1	1	1	52	366	2	0	725686
2	4	0	0	-1	33	377	1	1	727083
3	1	0	0	1	51	506	2	1	728822
4	1	0	0	1	51	554	2	1	730309
1	1	0	0	-1	31	459	1	1	731754
4	1	0	0	1	51	623	2	1	733790
1	3	1	1	1	52	523	1	1	735470
3	3	1	1	-1	34	619	2	1	737112
4	4	1	1	-1	34	700	2	1	739179
2	4	0	0	-1	33	459	2	0	740672
3	4	1	1	-1	32	619	2	1	742752
4	4	0	0	1	53	569	2	1	744533
4	3	1	1	-1	32	418	2	1	745934
3	3	1	1	-1	34	487	2	1	747258
3	4	1	1	-1	34	389	2	1	749097
2	4	0	0	-1	33	468	1	1	750651
3	1	0	0	1	51	573	2	1	752518
3	1	0	0	1	51	527	2	1	754119
4	2	0	0	1	51	596	2	1	756021
3	2	1	1	-1	32	578	2	1	757832
2	1	0	0	-1	33	678	1	1	759358
4	1	0	0	1	51	605	2	1	760982
2	2	0	0	-1	31	745	1	1	763154
3	2	1	1	-1	32	505	2	1	764723
1	1	0	0	-1	33	578	1	1	766591
3	1	0	0	1	51	338	2	1	768235
2	3	1	1	1	52	582	1	1	770195
1	3	1	1	1	54	464	1	1	771575
4	2	0	0	1	53	592	2	1	773110
3	2	1	1	-1	32	548	2	1	774537
1	3	1	1	1	54	697	1	1	776644
2	3	1	1	1	54	451	1	1	778179
2	2	0	0	-1	33	392	1	1	779822
3	2	1	1	-1	32	556	2	1	781314
1	3	1	1	1	54	379	1	1	782958
3	3	1	1	-1	34	282	2	1	784540
2	2	0	0	-1	33	427	1	1	786050
2	2	1	1	1	52	349	2	0	787471
1	3	1	1	1	54	481	1	1	789008
4	3	1	1	-1	34	377	1	0	790545
4	4	1	1	-1	34	586	2	1	791979
3	4	0	0	1	53	419	2	1	793519
3	3	1	1	-1	32	358	1	0	794957
2	3	1	1	1	54	745	1	1	799140
2	1	0	0	-1	33	575	1	1	800829
3	1	0	0	1	51	448	2	1	802334
3	2	0	0	1	51	370	2	1	804161
4	2	1	1	-1	32	724	2	1	806131
3	1	0	0	1	53	385	2	1	807586
2	1	0	0	-1	31	569	1	1	809136
2	3	1	1	1	52	471	1	1	810539
3	3	1	1	-1	34	561	2	1	812138
1	2	0	0	-1	33	467	1	1	813617
2	2	1	1	1	52	532	2	0	815115
1	2	0	0	-1	33	315	1	1	816816
2	2	1	1	1	52	528	1	1	818546
4	2	0	0	1	53	392	1	0	820302
1	2	1	1	1	52	456	1	1	821644
2	4	1	1	1	54	654	1	1	823756
4	4	0	0	1	53	504	2	1	825774
2	4	1	1	1	52	509	2	0	827289
1	4	0	0	-1	33	462	1	1	828805
4	3	1	1	-1	32	533	2	1	830630
2	3	1	1	1	54	609	1	1	832370
1	1	0	0	-1	33	385	1	1	833654
1	1	0	0	-1	31	373	1	1	835230
4	2	0	0	1	51	544	2	1	837115
1	2	1	1	1	52	401	1	1	838389
2	3	1	1	1	54	603	1	1	840263
1	3	1	1	1	54	332	1	1	841721
1	1	0	0	-1	33	437	1	1	843313
2	1	0	0	-1	31	465	1	1	845091
3	1	0	0	1	51	573	2	1	846610
2	1	0	0	-1	31	472	1	1	848141
3	3	1	1	-1	32	459	2	1	849884
2	3	1	1	1	54	386	1	1	851571
1	3	1	1	1	54	390	1	1	853327
1	3	1	1	1	54	288	1	1	854521
4	4	1	1	-1	34	720	2	1	856537
4	4	0	0	1	53	415	1	0	858310
1	1	0	0	-1	31	333	1	1	859528
3	1	0	0	1	51	417	2	1	861403
2	2	0	0	-1	31	406	1	1	862622
3	2	1	1	-1	32	857	2	1	864931
4	2	0	0	1	53	389	2	1	866832
1	2	1	1	1	52	777	1	1	868572
4	4	1	1	-1	34	718	2	1	870599
3	4	0	0	1	53	488	2	1	871992
2	4	1	1	1	52	689	1	1	873655
4	4	0	0	1	53	767	1	0	875437
3	4	1	1	-1	32	538	2	1	877487
1	4	0	0	-1	33	438	1	1	879069
4	3	1	1	-1	32	509	2	1	880993
4	3	1	1	-1	34	362	2	1	885146
