# Supplementary material for: Frequency Band-Specific Electrical Brain Stimulation Modulates Cognitive Control Processes
Source: PLoS One. 2015 Sep 25;10(9):e0138984. doi: 10.1371/journal.pone.0138984 (PMC4583279; doi:10.1371/journal.pone.0138984)
Supplement: S2 File — This zip archive contains the necessary Matlab code, SPSS syntax, SPSS data and raw logfile data to perform the analyses described in the paper. EEG data and Matlab code to extract peak frequencies are available upon request (joramvandriel@gmail.com). (ZIP) [file pone.0138984.s002.zip › S2_File/rawdata/theta/pp15_simonC1_POST-STIM.txt]

4	3	1	1	-1	32	450	2	1	3830
4	3	1	1	-1	34	291	2	1	5467
1	2	0	0	-1	33	469	1	1	7010
4	2	1	1	-1	32	308	1	0	8432
3	1	0	0	1	53	326	2	1	10126
1	1	0	0	-1	31	296	1	1	11778
1	2	0	0	-1	31	811	1	1	13718
4	2	1	1	-1	32	496	2	1	15172
1	2	0	0	-1	33	640	1	1	17026
3	2	1	1	-1	32	655	2	1	18946
3	3	1	1	-1	34	412	2	1	20778
2	3	1	1	1	54	498	1	1	22273
3	2	0	0	1	53	655	1	0	24236
3	2	1	1	-1	32	488	2	1	26184
4	2	0	0	1	53	506	2	1	27695
3	2	1	1	-1	32	466	2	1	29389
3	2	0	0	1	53	468	2	1	30768
2	2	1	1	1	52	491	1	1	32263
4	3	1	1	-1	34	658	2	1	34283
1	3	1	1	1	54	503	1	1	35615
3	2	0	0	1	53	524	1	0	37511
4	2	1	1	-1	32	334	2	1	39022
4	2	0	0	1	53	378	2	1	40816
2	2	1	1	1	52	370	2	0	42336
3	4	1	1	-1	34	424	2	1	43916
3	4	0	0	1	53	525	2	1	45512
4	2	0	0	1	51	395	1	0	47080
1	2	1	1	1	52	533	1	1	48986
3	3	1	1	-1	34	586	2	1	51072
1	3	1	1	1	54	492	1	1	52533
2	2	0	0	-1	33	483	1	1	54191
2	2	1	1	1	52	311	1	1	55692
3	1	0	0	1	53	328	2	1	57455
3	1	0	0	1	51	514	2	1	59459
1	2	0	0	-1	31	368	1	1	60804
4	2	1	1	-1	32	504	2	1	62435
2	1	0	0	-1	33	353	2	0	63926
2	1	0	0	-1	31	326	1	1	65648
1	1	0	0	-1	31	438	1	1	67424
2	1	0	0	-1	31	284	1	1	68891
4	1	0	0	1	51	329	1	0	70237
1	1	0	0	-1	31	479	1	1	72157
3	2	0	0	1	51	404	2	1	73395
3	2	1	1	-1	32	638	2	1	75101
2	2	0	0	-1	33	422	1	1	76507
2	2	1	1	1	52	476	1	1	77899
4	1	0	0	1	53	606	2	1	79805
1	1	0	0	-1	31	408	1	1	81692
3	3	1	1	-1	32	596	2	1	83584
4	3	1	1	-1	34	585	2	1	92101
4	1	0	0	1	53	441	2	1	93533
3	1	0	0	1	51	454	2	1	95480
3	1	0	0	1	51	300	2	1	96975
2	1	0	0	-1	31	361	2	0	98271
3	2	0	0	1	51	489	2	1	99878
1	2	1	1	1	52	708	1	1	101423
4	2	0	0	1	53	444	2	1	103154
3	2	1	1	-1	32	278	1	0	104723
3	2	0	0	1	53	379	2	1	106216
4	2	1	1	-1	32	342	1	0	107576
3	4	1	1	-1	34	522	2	1	109352
4	4	0	0	1	53	575	2	1	111213
1	2	0	0	-1	31	429	1	1	113015
1	2	1	1	1	52	500	1	1	114669
3	3	1	1	-1	34	717	2	1	116576
2	3	1	1	1	54	431	2	0	118465
4	3	1	1	-1	34	517	2	1	120138
4	3	1	1	-1	34	523	2	1	121556
3	4	1	1	-1	34	491	2	1	123370
4	4	0	0	1	53	451	2	1	125162
2	3	1	1	1	52	609	1	1	126667
4	3	1	1	-1	34	530	2	1	128337
1	3	1	1	1	54	873	1	1	130070
2	3	1	1	1	54	722	1	1	131900
3	4	1	1	-1	34	519	2	1	133537
3	4	0	0	1	53	469	2	1	135441
2	4	1	1	1	52	555	1	1	137060
2	4	0	0	-1	33	496	1	1	138734
3	4	1	1	-1	32	528	2	1	140079
3	4	0	0	1	53	441	2	1	141433
1	1	0	0	-1	31	597	1	1	143402
1	1	0	0	-1	31	658	1	1	145565
4	3	1	1	-1	32	698	2	1	147230
2	3	1	1	1	54	570	1	1	149237
1	4	1	1	1	54	502	1	1	151235
1	4	0	0	-1	33	387	1	1	152805
3	1	0	0	1	51	466	2	1	154672
2	1	0	0	-1	31	614	1	1	156205
3	4	1	1	-1	32	636	2	1	157923
3	4	0	0	1	53	479	1	0	159531
4	1	0	0	1	51	606	2	1	161085
3	1	0	0	1	51	487	2	1	162712
2	1	0	0	-1	31	537	1	1	164242
2	1	0	0	-1	31	532	1	1	165733
1	3	1	1	1	52	560	1	1	167551
3	3	1	1	-1	34	503	2	1	169006
1	1	0	0	-1	33	446	1	1	170823
3	1	0	0	1	51	358	2	1	172462
4	4	1	1	-1	32	650	2	1	174081
1	4	0	0	-1	33	427	1	1	178562
1	4	1	1	1	52	448	1	1	180397
4	4	0	0	1	53	526	2	1	182401
2	4	1	1	1	52	456	2	0	183795
1	4	0	0	-1	33	445	1	1	185433
1	1	0	0	-1	31	416	1	1	187210
4	1	0	0	1	51	543	2	1	188824
2	3	1	1	1	52	807	1	1	190688
4	3	1	1	-1	34	556	2	1	192353
4	1	0	0	1	53	562	2	1	194139
1	1	0	0	-1	31	336	1	1	195398
2	1	0	0	-1	31	542	1	1	197019
2	1	0	0	-1	31	419	1	1	198463
4	3	1	1	-1	32	386	1	0	199812
2	3	1	1	1	54	484	2	0	201106
3	4	1	1	-1	34	622	2	1	202935
4	4	0	0	1	53	587	2	1	204411
2	1	0	0	-1	31	570	1	1	205949
4	1	0	0	1	51	582	2	1	207979
2	3	1	1	1	52	767	1	1	209668
4	3	1	1	-1	34	631	2	1	211372
4	4	1	1	-1	34	445	2	1	213228
3	4	0	0	1	53	794	2	1	215317
3	1	0	0	1	51	563	2	1	216794
2	1	0	0	-1	31	453	1	1	218222
2	2	0	0	-1	31	520	1	1	219642
4	2	1	1	-1	32	554	2	1	221501
4	4	1	1	-1	34	529	2	1	223184
2	4	0	0	-1	33	531	1	1	224982
1	1	0	0	-1	31	419	1	1	226758
2	1	0	0	-1	31	501	1	1	228334
3	4	1	1	-1	32	577	2	1	229949
2	4	0	0	-1	33	440	1	1	231870
2	4	1	1	1	52	607	1	1	233433
3	4	0	0	1	53	474	2	1	235236
1	3	1	1	1	52	464	1	1	236653
4	3	1	1	-1	34	574	2	1	238392
1	1	0	0	-1	33	492	1	1	240189
2	1	0	0	-1	31	493	1	1	241845
2	2	0	0	-1	31	453	1	1	243577
3	2	1	1	-1	32	584	2	1	245194
4	1	0	0	1	53	653	2	1	246708
1	1	0	0	-1	31	533	1	1	248713
1	1	0	0	-1	31	379	1	1	250086
4	1	0	0	1	51	694	2	1	252258
1	2	0	0	-1	31	374	1	1	253766
1	2	1	1	1	52	522	1	1	255494
2	4	1	1	1	54	527	1	1	257285
3	4	0	0	1	53	603	2	1	259290
3	1	0	0	1	51	0	0	0	262635
1	1	0	0	-1	31	387	1	1	267442
2	1	0	0	-1	31	500	1	1	269167
2	1	0	0	-1	31	397	1	1	270809
1	4	1	1	1	52	436	1	1	272211
1	4	0	0	-1	33	368	1	1	273967
3	4	1	1	-1	32	527	2	1	275805
2	4	0	0	-1	33	438	1	1	277545
1	2	0	0	-1	31	463	1	1	278861
4	2	1	1	-1	32	584	2	1	280680
4	2	0	0	1	53	604	2	1	282248
1	2	1	1	1	52	529	1	1	283769
3	2	0	0	1	53	546	2	1	285705
2	2	1	1	1	52	393	2	0	287485
3	3	1	1	-1	34	492	2	1	289050
4	3	1	1	-1	34	640	2	1	290701
1	2	0	0	-1	33	485	1	1	292358
1	2	1	1	1	52	544	1	1	294228
4	4	1	1	-1	34	519	2	1	295889
2	4	0	0	-1	33	544	1	1	297461
1	3	1	1	1	52	576	1	1	299376
2	3	1	1	1	54	480	1	1	300761
1	4	1	1	1	54	572	1	1	302620
2	4	0	0	-1	33	652	1	1	304256
3	4	1	1	-1	32	577	2	1	305890
2	4	0	0	-1	33	415	2	0	307702
3	2	0	0	1	51	553	2	1	309564
3	2	1	1	-1	32	575	2	1	311120
4	1	0	0	1	53	561	2	1	312987
3	1	0	0	1	51	631	2	1	314789
4	1	0	0	1	51	364	1	0	315997
1	1	0	0	-1	31	434	1	1	317662
3	2	0	0	1	51	436	2	1	319418
1	2	1	1	1	52	479	1	1	320770
1	4	1	1	1	54	598	1	1	322523
4	4	0	0	1	53	555	2	1	324506
1	2	0	0	-1	31	506	1	1	325838
1	2	1	1	1	52	0	0	0	329778
4	3	1	1	-1	34	863	2	1	331961
2	3	1	1	1	54	652	1	1	333817
2	2	0	0	-1	33	370	1	1	335273
3	2	1	1	-1	32	505	2	1	337213
3	2	0	0	1	53	451	2	1	338786
2	2	1	1	1	52	457	1	1	340656
2	3	1	1	1	54	524	1	1	342214
3	3	1	1	-1	34	393	2	1	343821
3	3	1	1	-1	34	470	2	1	345399
2	3	1	1	1	54	527	1	1	347310
1	1	0	0	-1	33	378	1	1	348619
1	1	0	0	-1	31	419	1	1	350152
4	4	1	1	-1	32	511	1	0	351945
1	4	0	0	-1	33	402	1	1	355699
2	4	1	1	1	52	622	1	1	357563
1	4	0	0	-1	33	467	1	1	359413
4	4	1	1	-1	32	604	2	1	361468
3	4	0	0	1	53	474	2	1	362789
4	3	1	1	-1	32	594	2	1	364437
4	3	1	1	-1	34	464	2	1	366098
2	1	0	0	-1	33	456	1	1	367649
4	1	0	0	1	51	529	2	1	369071
1	3	1	1	1	52	616	1	1	370548
2	3	1	1	1	54	709	1	1	372222
1	2	0	0	-1	33	444	1	1	373839
4	2	1	1	-1	32	639	2	1	375703
1	3	1	1	1	54	436	1	1	377181
3	3	1	1	-1	34	503	2	1	378780
2	2	0	0	-1	33	482	1	1	380636
1	2	1	1	1	52	489	1	1	382426
3	1	0	0	1	53	557	2	1	384304
1	1	0	0	-1	31	333	1	1	386007
3	3	1	1	-1	32	512	1	0	387663
1	3	1	1	1	54	584	1	1	389642
1	3	1	1	1	54	424	1	1	391576
4	3	1	1	-1	34	516	2	1	393182
1	3	1	1	1	54	511	1	1	394628
2	3	1	1	1	54	709	1	1	396694
2	4	1	1	1	54	373	1	1	398371
3	4	0	0	1	53	869	2	1	400440
1	1	0	0	-1	31	461	1	1	402020
1	1	0	0	-1	31	414	1	1	403871
2	1	0	0	-1	31	459	1	1	405569
1	1	0	0	-1	31	398	1	1	407116
4	3	1	1	-1	32	539	2	1	409109
3	3	1	1	-1	34	440	2	1	410920
4	1	0	0	1	53	560	2	1	412298
3	1	0	0	1	51	470	2	1	413705
4	4	1	1	-1	32	457	2	1	415140
3	4	0	0	1	53	487	2	1	416464
2	4	1	1	1	52	626	1	1	418190
2	4	0	0	-1	33	383	1	1	419988
3	1	0	0	1	51	406	2	1	421463
2	1	0	0	-1	31	339	1	1	423021
2	1	0	0	-1	31	451	1	1	424362
1	1	0	0	-1	31	404	1	1	426124
2	2	0	0	-1	31	473	1	1	427716
2	2	1	1	1	52	630	1	1	429852
1	4	1	1	1	54	382	1	1	431718
4	4	0	0	1	53	701	2	1	433578
3	2	0	0	1	51	525	2	1	435338
1	2	1	1	1	52	506	1	1	437345
1	4	1	1	1	54	411	1	1	439046
4	4	0	0	1	53	423	1	0	443691
1	1	0	0	-1	31	437	1	1	445332
2	1	0	0	-1	31	423	1	1	446710
4	2	0	0	1	51	465	2	1	448637
1	2	1	1	1	52	462	1	1	450291
4	4	1	1	-1	34	625	2	1	452406
1	4	0	0	-1	33	355	1	1	453751
1	2	0	0	-1	31	539	1	1	455463
3	2	1	1	-1	32	534	2	1	456866
4	2	0	0	1	53	419	2	1	458514
3	2	1	1	-1	32	572	2	1	460139
1	4	1	1	1	54	388	1	1	462019
3	4	0	0	1	53	473	2	1	463739
4	4	1	1	-1	32	455	2	1	465499
2	4	0	0	-1	33	573	1	1	467190
4	2	0	0	1	51	504	2	1	468566
3	2	1	1	-1	32	593	2	1	470509
4	3	1	1	-1	34	502	2	1	472190
3	3	1	1	-1	34	488	2	1	474065
2	3	1	1	1	54	786	1	1	475701
1	3	1	1	1	54	761	1	1	477685
1	1	0	0	-1	33	546	1	1	479727
3	1	0	0	1	51	530	2	1	481144
2	2	0	0	-1	31	553	1	1	482869
4	2	1	1	-1	32	582	2	1	484302
3	4	1	1	-1	34	543	2	1	486330
3	4	0	0	1	53	718	2	1	488402
1	4	1	1	1	52	666	1	1	489875
4	4	0	0	1	53	580	2	1	491305
3	1	0	0	1	51	617	2	1	493146
2	1	0	0	-1	31	563	1	1	495066
4	4	1	1	-1	32	340	2	1	496463
2	4	0	0	-1	33	467	1	1	498006
3	1	0	0	1	51	587	2	1	499513
2	1	0	0	-1	31	620	1	1	501264
2	2	0	0	-1	31	524	1	1	502929
1	2	1	1	1	52	616	1	1	504579
3	3	1	1	-1	34	544	2	1	506159
1	3	1	1	1	54	676	1	1	508095
3	4	1	1	-1	34	769	2	1	509981
1	4	0	0	-1	33	852	1	1	511736
2	4	1	1	1	52	0	0	0	515697
1	4	0	0	-1	33	386	1	1	517027
1	3	1	1	1	52	485	1	1	518992
3	3	1	1	-1	34	533	2	1	520933
3	2	0	0	1	53	519	2	1	522722
2	2	1	1	1	52	628	1	1	524201
4	4	1	1	-1	34	400	1	0	525707
3	4	0	0	1	53	621	2	1	527292
1	1	0	0	-1	31	436	1	1	529140
3	1	0	0	1	51	455	2	1	533924
2	1	0	0	-1	31	473	1	1	535477
2	1	0	0	-1	31	400	1	1	537319
3	4	1	1	-1	32	452	2	1	538998
3	4	0	0	1	53	567	2	1	540798
1	3	1	1	1	52	509	1	1	542635
1	3	1	1	1	54	542	1	1	544504
3	4	1	1	-1	34	529	2	1	545888
3	4	0	0	1	53	506	2	1	547758
1	3	1	1	1	52	615	1	1	549237
1	3	1	1	1	54	586	1	1	551031
4	1	0	0	1	53	470	2	1	552910
4	1	0	0	1	51	355	2	1	554354
2	3	1	1	1	52	552	1	1	556088
2	3	1	1	1	54	607	1	1	557965
1	3	1	1	1	54	892	1	1	559792
2	3	1	1	1	54	521	1	1	561471
1	3	1	1	1	54	416	1	1	563081
3	3	1	1	-1	34	351	2	1	564787
4	3	1	1	-1	34	353	2	1	566369
4	3	1	1	-1	34	399	2	1	568170
1	4	1	1	1	54	419	1	1	569864
1	4	0	0	-1	33	274	1	1	571124
3	4	1	1	-1	32	572	2	1	572712
3	4	0	0	1	53	0	0	0	576193
2	3	1	1	1	52	708	1	1	578357
2	3	1	1	1	54	483	1	1	580224
1	1	0	0	-1	33	396	1	1	582070
3	1	0	0	1	51	280	1	0	583772
4	4	1	1	-1	32	503	1	0	585507
4	4	0	0	1	53	343	2	1	586762
1	3	1	1	1	52	559	1	1	588491
4	3	1	1	-1	34	650	2	1	590481
2	1	0	0	-1	33	472	1	1	592010
1	1	0	0	-1	31	378	1	1	593718
4	3	1	1	-1	32	332	1	0	595517
4	3	1	1	-1	34	478	2	1	596893
3	2	0	0	1	53	517	2	1	598720
4	2	1	1	-1	32	377	2	1	600371
4	4	1	1	-1	34	555	2	1	601738
1	4	0	0	-1	33	495	1	1	603651
1	3	1	1	1	52	412	1	1	605576
4	3	1	1	-1	34	555	2	1	607501
3	2	0	0	1	53	567	2	1	609443
3	2	1	1	-1	32	587	2	1	610915
4	4	1	1	-1	34	586	2	1	612507
3	4	0	0	1	53	457	2	1	614367
3	3	1	1	-1	32	752	2	1	616420
2	3	1	1	1	54	700	1	1	618292
1	2	0	0	-1	33	514	1	1	620194
2	2	1	1	1	52	442	1	1	623959
3	3	1	1	-1	34	462	2	1	625539
3	3	1	1	-1	34	534	2	1	627243
2	2	0	0	-1	33	605	1	1	628958
1	2	1	1	1	52	418	1	1	630499
2	2	0	0	-1	33	445	1	1	632085
2	2	1	1	1	52	423	1	1	633954
3	3	1	1	-1	34	526	2	1	635930
3	3	1	1	-1	34	457	2	1	637537
1	3	1	1	1	54	515	1	1	639513
4	3	1	1	-1	34	629	2	1	641182
2	4	1	1	1	54	600	1	1	643054
4	4	0	0	1	53	473	1	0	644562
2	3	1	1	1	52	432	1	1	645972
3	3	1	1	-1	34	731	2	1	647805
1	1	0	0	-1	33	364	1	1	649135
2	1	0	0	-1	31	466	2	0	650796
2	1	0	0	-1	31	354	1	1	652416
1	1	0	0	-1	31	382	1	1	653679
4	4	1	1	-1	32	423	1	0	655457
4	4	0	0	1	53	331	2	1	656823
3	3	1	1	-1	32	447	2	1	658363
1	3	1	1	1	54	473	1	1	660179
2	1	0	0	-1	33	747	1	1	662228
1	1	0	0	-1	31	456	1	1	663640
3	3	1	1	-1	32	475	2	1	665555
1	3	1	1	1	54	648	1	1	667489
2	3	1	1	1	54	647	1	1	669484
2	3	1	1	1	54	530	1	1	671042
1	2	0	0	-1	33	458	1	1	673001
1	2	1	1	1	52	349	1	1	674376
3	3	1	1	-1	34	627	2	1	676202
4	3	1	1	-1	34	476	1	0	678168
2	4	1	1	1	54	542	1	1	679597
3	4	0	0	1	53	483	2	1	681524
2	1	0	0	-1	31	471	1	1	682829
1	1	0	0	-1	31	389	1	1	684694
2	1	0	0	-1	31	419	1	1	686245
4	1	0	0	1	51	344	1	0	687895
4	2	0	0	1	51	390	2	1	689491
1	2	1	1	1	52	502	1	1	691476
3	4	1	1	-1	34	491	2	1	693255
4	4	0	0	1	53	470	2	1	694728
4	1	0	0	1	51	528	2	1	696650
1	1	0	0	-1	31	638	1	1	698766
4	3	1	1	-1	32	559	2	1	700161
1	3	1	1	1	54	758	1	1	701808
1	2	0	0	-1	33	451	1	1	703446
4	2	1	1	-1	32	522	2	1	705357
2	1	0	0	-1	33	320	1	1	707123
1	1	0	0	-1	31	438	1	1	710654
4	2	0	0	1	51	523	2	1	712102
2	2	1	1	1	52	625	1	1	714167
1	1	0	0	-1	33	427	1	1	715686
2	1	0	0	-1	31	504	1	1	717637
2	4	1	1	1	52	556	1	1	719097
4	4	0	0	1	53	665	2	1	721151
1	4	1	1	1	52	527	1	1	722751
1	4	0	0	-1	33	484	1	1	724335
4	3	1	1	-1	32	524	2	1	726159
2	3	1	1	1	54	551	1	1	728085
3	4	1	1	-1	34	575	2	1	729583
4	4	0	0	1	53	555	2	1	731294
1	2	0	0	-1	31	358	1	1	732923
1	2	1	1	1	52	645	2	0	734568
4	2	0	0	1	53	494	2	1	736001
2	2	1	1	1	52	693	1	1	738024
3	1	0	0	1	53	554	2	1	739990
3	1	0	0	1	51	607	2	1	741938
2	3	1	1	1	52	712	1	1	743945
3	3	1	1	-1	34	558	1	0	745887
1	4	1	1	1	54	553	1	1	747744
4	4	0	0	1	53	498	2	1	749310
4	1	0	0	1	51	499	2	1	750736
1	1	0	0	-1	31	446	1	1	752542
1	1	0	0	-1	31	565	1	1	754250
4	1	0	0	1	51	580	1	0	756078
3	3	1	1	-1	32	564	2	1	757907
1	3	1	1	1	54	399	1	1	759460
1	3	1	1	1	54	387	1	1	760842
3	3	1	1	-1	34	555	2	1	762273
3	2	0	0	1	53	761	2	1	764252
2	2	1	1	1	52	0	0	0	768216
4	4	1	1	-1	34	568	2	1	769678
4	4	0	0	1	53	434	2	1	771295
1	4	1	1	1	52	387	1	1	772860
3	4	0	0	1	53	839	2	1	774803
1	2	0	0	-1	31	413	1	1	776521
2	2	1	1	1	52	539	1	1	778454
1	2	0	0	-1	33	315	1	1	779857
1	2	1	1	1	52	515	1	1	781701
3	4	1	1	-1	34	533	2	1	783160
2	4	0	0	-1	33	397	1	1	784499
3	2	0	0	1	51	552	2	1	785966
4	2	1	1	-1	32	726	2	1	787859
2	4	1	1	1	54	459	1	1	789411
3	4	0	0	1	53	426	2	1	791284
4	4	1	1	-1	32	425	2	1	792816
1	4	0	0	-1	33	638	1	1	794794
4	4	1	1	-1	32	374	1	0	796186
4	4	0	0	1	53	515	2	1	799917
2	1	0	0	-1	31	665	1	1	801833
1	1	0	0	-1	31	366	1	1	803260
3	2	0	0	1	51	451	2	1	804803
1	2	1	1	1	52	553	1	1	806316
3	1	0	0	1	53	520	2	1	808147
1	1	0	0	-1	31	304	1	1	809915
2	1	0	0	-1	31	331	2	0	811572
4	1	0	0	1	51	460	1	0	813155
1	3	1	1	1	52	587	1	1	815024
3	3	1	1	-1	34	425	2	1	816449
2	1	0	0	-1	33	551	1	1	818290
2	1	0	0	-1	31	459	1	1	819899
4	1	0	0	1	51	588	2	1	821433
2	1	0	0	-1	31	519	1	1	822904
3	2	0	0	1	51	516	2	1	824797
3	2	1	1	-1	32	297	1	0	826127
2	3	1	1	1	54	542	1	1	827671
2	3	1	1	1	54	706	1	1	829341
3	1	0	0	1	53	466	2	1	831063
4	1	0	0	1	51	613	2	1	832616
3	4	1	1	-1	32	526	2	1	834222
3	4	0	0	1	53	482	2	1	835836
1	3	1	1	1	52	758	1	1	838073
2	3	1	1	1	54	705	1	1	839801
1	2	0	0	-1	33	517	1	1	841605
4	2	1	1	-1	32	779	2	1	843863
3	3	1	1	-1	34	638	2	1	845521
1	3	1	1	1	54	618	1	1	847279
1	3	1	1	1	54	880	1	1	849098
3	3	1	1	-1	34	550	2	1	850757
4	2	0	0	1	53	586	2	1	852539
1	2	1	1	1	52	820	1	1	854194
3	1	0	0	1	53	445	2	1	855554
4	1	0	0	1	51	668	2	1	857103
3	3	1	1	-1	32	717	2	1	859040
1	3	1	1	1	54	441	1	1	860506
4	2	0	0	1	53	640	2	1	862645
3	2	1	1	-1	32	590	2	1	864124
3	2	0	0	1	53	574	2	1	865991
1	2	1	1	1	52	567	1	1	868063
1	1	0	0	-1	33	708	1	1	869610
4	1	0	0	1	51	479	2	1	871195
4	2	0	0	1	51	550	2	1	872896
1	2	1	1	1	52	524	1	1	874695
3	3	1	1	-1	34	561	2	1	876282
1	3	1	1	1	54	546	1	1	878157
2	2	0	0	-1	33	556	1	1	880074
2	2	1	1	1	52	589	1	1	881942
3	3	1	1	-1	34	575	2	1	883618
1	3	1	1	1	54	543	1	1	899788
