# Supplementary material for: Frequency Band-Specific Electrical Brain Stimulation Modulates Cognitive Control Processes
Source: PLoS One. 2015 Sep 25;10(9):e0138984. doi: 10.1371/journal.pone.0138984 (PMC4583279; doi:10.1371/journal.pone.0138984)
Supplement: S2 File — This zip archive contains the necessary Matlab code, SPSS syntax, SPSS data and raw logfile data to perform the analyses described in the paper. EEG data and Matlab code to extract peak frequencies are available upon request (joramvandriel@gmail.com). (ZIP) [file pone.0138984.s002.zip › S2_File/rawdata/theta/pp16_simonA2_PRE-STIM_EEG.txt]

3	1	0	0	-1	31	409	2	1	6144
2	1	0	0	1	51	351	1	1	7620
3	2	0	0	-1	31	401	2	1	9246
4	2	1	1	1	52	347	1	0	10701
3	3	1	1	1	54	400	2	1	11970
3	3	1	1	1	54	328	2	1	13353
1	3	1	1	-1	34	390	1	1	15189
3	3	1	1	1	54	347	2	1	16702
4	3	1	1	1	54	393	2	1	18321
4	3	1	1	1	54	322	2	1	19486
1	4	1	1	-1	34	342	1	1	20801
1	4	0	0	1	53	326	2	0	22436
2	1	0	0	1	51	430	2	0	23764
4	1	0	0	-1	31	541	2	1	25320
4	4	1	1	1	52	550	2	1	27375
2	4	0	0	1	53	393	2	0	29083
3	4	1	1	1	52	535	2	1	30951
4	4	0	0	-1	33	603	2	1	32424
4	1	0	0	-1	31	393	2	1	34311
3	1	0	0	-1	31	399	2	1	35863
1	2	0	0	1	51	322	1	1	37338
2	2	1	1	-1	32	411	1	1	39227
1	2	0	0	1	53	456	1	1	41063
4	2	1	1	1	52	408	2	1	42429
4	1	0	0	-1	33	371	2	1	44253
2	1	0	0	1	51	457	1	1	46117
3	3	1	1	1	52	497	2	1	47636
1	3	1	1	-1	34	366	1	1	49411
3	2	0	0	-1	33	599	2	1	51248
3	2	1	1	1	52	377	2	1	52711
2	4	1	1	-1	34	412	1	1	54506
1	4	0	0	1	53	403	1	1	55734
1	1	0	0	1	51	382	1	1	57577
4	1	0	0	-1	31	603	2	1	59553
4	2	0	0	-1	31	407	2	1	61301
1	2	1	1	-1	32	431	1	1	62570
1	3	1	1	-1	34	291	1	1	63886
4	3	1	1	1	54	520	2	1	65572
3	1	0	0	-1	33	553	2	1	67006
3	1	0	0	-1	31	343	2	1	68344
4	2	0	0	-1	31	273	2	1	69717
1	2	1	1	-1	32	327	1	1	70920
2	2	0	0	1	53	321	1	1	72275
3	2	1	1	1	52	261	1	0	73564
4	4	1	1	1	54	451	2	1	74977
4	4	0	0	-1	33	285	2	1	76509
1	4	1	1	-1	32	415	1	1	78155
4	4	0	0	-1	33	450	2	1	79651
3	4	1	1	1	52	387	1	0	81486
1	4	0	0	1	53	476	1	1	86300
1	4	1	1	-1	32	493	1	1	88241
4	4	0	0	-1	33	427	2	1	89686
4	4	1	1	1	52	478	2	1	91002
1	4	0	0	1	53	434	1	1	92348
4	3	1	1	1	52	422	2	1	93697
4	3	1	1	1	54	541	2	1	95260
2	3	1	1	-1	34	408	1	1	96614
3	3	1	1	1	54	455	2	1	97925
2	4	1	1	-1	34	603	2	0	99352
2	4	0	0	1	53	591	1	1	101260
3	3	1	1	1	52	431	2	1	103192
1	3	1	1	-1	34	448	1	1	104670
4	1	0	0	-1	33	531	2	1	106336
1	1	0	0	1	51	434	1	1	107994
3	3	1	1	1	52	495	2	1	109567
2	3	1	1	-1	34	390	1	1	110987
3	3	1	1	1	54	371	2	1	112464
4	3	1	1	1	54	287	2	1	114222
1	3	1	1	-1	34	350	1	1	115427
1	3	1	1	-1	34	389	1	1	116647
4	2	0	0	-1	33	389	2	1	118436
2	2	1	1	-1	32	503	1	1	120083
1	1	0	0	1	53	550	1	1	122044
2	1	0	0	1	51	505	2	0	123516
4	1	0	0	-1	31	413	2	1	124760
3	1	0	0	-1	31	474	1	0	126261
2	3	1	1	-1	32	456	1	1	128037
3	3	1	1	1	54	316	2	1	129566
4	3	1	1	1	54	345	2	1	131342
4	3	1	1	1	54	463	1	0	132927
1	3	1	1	-1	34	395	1	1	134668
4	3	1	1	1	54	470	2	1	136113
3	4	1	1	1	54	496	2	1	137853
4	4	0	0	-1	33	462	2	1	139321
2	2	0	0	1	51	486	1	1	141264
1	2	1	1	-1	32	450	1	1	143147
3	3	1	1	1	54	422	2	1	144519
4	3	1	1	1	54	314	2	1	146185
4	1	0	0	-1	33	424	2	1	148037
2	1	0	0	1	51	403	1	1	149894
2	3	1	1	-1	32	556	1	1	151300
3	3	1	1	1	54	480	2	1	153058
1	1	0	0	1	53	465	1	1	154660
2	1	0	0	1	51	461	1	1	156376
2	4	1	1	-1	32	382	1	1	158109
3	4	0	0	-1	33	443	2	1	159417
3	4	1	1	1	52	311	2	1	160989
4	4	0	0	-1	33	365	2	1	162262
4	3	1	1	1	52	391	2	1	163790
1	3	1	1	-1	34	330	1	1	168214
4	4	1	1	1	54	411	2	1	169474
1	4	0	0	1	53	383	1	1	170887
4	1	0	0	-1	31	561	1	0	172339
1	1	0	0	1	51	509	1	1	174119
1	4	1	1	-1	32	388	1	1	175405
4	4	0	0	-1	33	284	1	0	176982
1	1	0	0	1	51	440	1	1	178497
1	1	0	0	1	51	335	1	1	179944
3	1	0	0	-1	31	359	2	1	181748
4	1	0	0	-1	31	295	2	1	183337
1	3	1	1	-1	32	370	1	1	185033
4	3	1	1	1	54	405	2	1	186749
4	1	0	0	-1	33	615	2	1	188235
1	1	0	0	1	51	353	1	1	189713
4	1	0	0	-1	31	279	2	1	191294
3	1	0	0	-1	31	395	2	1	192741
1	2	0	0	1	51	385	1	1	194278
3	2	1	1	1	52	343	2	1	195567
3	2	0	0	-1	33	340	2	1	197246
2	2	1	1	-1	32	449	1	1	198991
4	2	0	0	-1	33	395	1	0	200306
1	2	1	1	-1	32	297	2	0	201836
3	1	0	0	-1	33	673	2	1	203843
1	1	0	0	1	51	328	1	1	205323
4	3	1	1	1	52	392	2	1	206551
3	3	1	1	1	54	314	2	1	208080
1	3	1	1	-1	34	352	1	1	209499
2	3	1	1	-1	34	282	1	1	211005
2	2	0	0	1	53	400	1	1	212878
1	2	1	1	-1	32	367	1	1	214698
3	3	1	1	1	54	306	2	1	215956
2	3	1	1	-1	34	571	1	1	217408
2	4	1	1	-1	34	324	1	1	218664
3	4	0	0	-1	33	273	1	0	220063
4	3	1	1	1	52	295	2	1	221182
3	3	1	1	1	54	296	2	1	222375
3	2	0	0	-1	33	404	2	1	223674
2	2	1	1	-1	32	367	1	1	225037
3	1	0	0	-1	33	286	1	0	226622
1	1	0	0	1	51	262	1	1	228373
4	1	0	0	-1	31	423	2	1	230290
4	1	0	0	-1	31	317	2	1	231870
1	4	1	1	-1	32	285	2	0	233603
1	4	0	0	1	53	353	1	1	234903
2	2	0	0	1	51	506	1	1	236436
4	2	1	1	1	52	426	2	1	238071
3	3	1	1	1	54	265	2	1	239509
1	3	1	1	-1	34	368	1	1	240954
2	1	0	0	1	53	518	1	1	242620
2	1	0	0	1	51	325	1	1	246504
3	4	1	1	1	52	383	2	1	248118
3	4	0	0	-1	33	272	2	1	249303
2	4	1	1	-1	32	423	1	1	250692
3	4	0	0	-1	33	507	1	0	252415
3	4	1	1	1	52	523	2	1	254397
2	4	0	0	1	53	422	1	1	256073
3	2	0	0	-1	31	614	2	1	257529
2	2	1	1	-1	32	465	1	1	258993
1	2	0	0	1	53	503	1	1	260930
4	2	1	1	1	52	581	2	1	262670
4	1	0	0	-1	33	235	2	1	264394
3	1	0	0	-1	31	516	2	1	266410
1	4	1	1	-1	32	366	1	1	268080
4	4	0	0	-1	33	299	2	1	269880
4	3	1	1	1	52	337	2	1	271141
1	3	1	1	-1	34	365	1	1	272623
2	1	0	0	1	53	396	2	0	273971
2	1	0	0	1	51	355	2	0	275642
3	4	1	1	1	52	441	2	1	277441
4	4	0	0	-1	33	615	2	1	279273
4	3	1	1	1	52	402	2	1	280554
1	3	1	1	-1	34	387	1	1	282265
2	2	0	0	1	53	307	1	1	284041
3	2	1	1	1	52	520	2	1	285520
4	4	1	1	1	54	496	1	0	287043
4	4	0	0	-1	33	485	2	1	288810
2	4	1	1	-1	32	390	1	1	290152
1	4	0	0	1	53	439	1	1	291522
1	1	0	0	1	51	299	1	1	292915
4	1	0	0	-1	31	386	2	1	294443
3	3	1	1	1	52	275	2	1	296162
3	3	1	1	1	54	288	2	1	297953
2	2	0	0	1	53	463	1	1	299280
4	2	1	1	1	52	535	2	1	300635
3	2	0	0	-1	33	394	2	1	302068
4	2	1	1	1	52	416	2	1	303966
3	2	0	0	-1	33	297	2	1	305649
4	2	1	1	1	52	442	2	1	307259
2	2	0	0	1	53	376	1	1	309018
3	2	1	1	1	52	411	2	1	310476
2	1	0	0	1	53	554	1	1	311912
2	1	0	0	1	51	610	1	1	313870
1	2	0	0	1	51	368	1	1	315162
1	2	1	1	-1	32	388	1	1	316372
4	2	0	0	-1	33	434	1	0	317642
4	2	1	1	1	52	444	2	1	319373
1	1	0	0	1	53	696	1	1	321435
3	1	0	0	-1	31	401	2	1	322895
4	4	1	1	1	52	350	1	0	324672
4	4	0	0	-1	33	437	2	1	328983
2	3	1	1	-1	32	322	2	0	330526
4	3	1	1	1	54	345	2	1	332131
4	1	0	0	-1	33	354	2	1	333807
1	1	0	0	1	51	361	1	1	335455
2	4	1	1	-1	32	431	1	1	336885
2	4	0	0	1	53	310	1	1	338532
1	2	0	0	1	51	283	1	1	340043
2	2	1	1	-1	32	413	1	1	341440
1	3	1	1	-1	34	399	1	1	343163
2	3	1	1	-1	34	294	1	1	344783
4	3	1	1	1	54	441	1	0	346379
4	3	1	1	1	54	383	2	1	347754
2	2	0	0	1	53	447	1	1	349266
2	2	1	1	-1	32	474	2	0	351223
1	2	0	0	1	53	480	1	1	353189
3	2	1	1	1	52	394	2	1	354612
4	1	0	0	-1	33	319	2	1	356117
1	1	0	0	1	51	328	1	1	357406
4	2	0	0	-1	31	440	2	1	359335
2	2	1	1	-1	32	491	1	1	360653
2	2	0	0	1	53	358	1	1	362169
1	2	1	1	-1	32	252	2	0	363499
2	1	0	0	1	53	381	1	1	364959
2	1	0	0	1	51	418	1	1	366319
3	2	0	0	-1	31	380	2	1	368127
1	2	1	1	-1	32	347	1	1	369509
1	4	1	1	-1	34	388	1	1	371397
4	4	0	0	-1	33	469	2	1	373072
1	4	1	1	-1	32	421	1	1	374341
2	4	0	0	1	53	564	1	1	375784
2	3	1	1	-1	32	402	1	1	377360
3	3	1	1	1	54	384	2	1	378623
3	3	1	1	1	54	458	2	1	380104
2	3	1	1	-1	34	339	1	1	381794
4	4	1	1	1	54	536	1	0	383211
3	4	0	0	-1	33	411	1	0	384741
2	2	0	0	1	51	407	1	1	386383
4	2	1	1	1	52	654	2	1	387973
3	4	1	1	1	54	485	2	1	389902
4	4	0	0	-1	33	499	2	1	391295
3	1	0	0	-1	31	352	2	1	392943
3	1	0	0	-1	31	302	2	1	394205
4	4	1	1	1	52	579	2	1	396012
2	4	0	0	1	53	485	1	1	397798
3	1	0	0	-1	31	610	2	1	399837
3	1	0	0	-1	31	282	2	1	401544
1	2	0	0	1	51	489	1	1	402931
1	2	1	1	-1	32	777	1	1	404780
2	2	0	0	1	53	358	2	0	406625
3	2	1	1	1	52	580	2	1	412066
2	1	0	0	1	53	386	2	0	413722
3	1	0	0	-1	31	659	2	1	415771
3	2	0	0	-1	31	294	2	1	417010
1	2	1	1	-1	32	509	1	1	418991
3	3	1	1	1	54	419	2	1	420306
1	3	1	1	-1	34	599	1	1	421855
2	3	1	1	-1	34	305	1	1	423297
4	3	1	1	1	54	449	2	1	424955
1	2	0	0	1	53	358	1	1	426350
3	2	1	1	1	52	387	2	1	428217
3	3	1	1	1	54	349	2	1	429595
2	3	1	1	-1	34	460	1	1	431368
3	4	1	1	1	54	469	2	1	432688
3	4	0	0	-1	33	249	2	1	433914
1	4	1	1	-1	32	417	1	1	435428
1	4	0	0	1	53	344	1	1	436777
2	1	0	0	1	51	293	1	1	438303
2	1	0	0	1	51	305	1	1	439511
3	2	0	0	-1	31	242	2	1	440780
2	2	1	1	-1	32	252	2	0	442217
2	2	0	0	1	53	321	1	1	443784
1	2	1	1	-1	32	301	2	0	445506
2	2	0	0	1	53	621	1	1	447033
4	2	1	1	1	52	459	2	1	448737
2	1	0	0	1	53	507	1	1	450430
3	1	0	0	-1	31	373	2	1	451728
3	4	1	1	1	52	328	2	1	452953
2	4	0	0	1	53	401	1	1	454307
3	3	1	1	1	52	599	2	1	456220
4	3	1	1	1	54	496	1	0	457701
3	3	1	1	1	54	615	2	1	459145
4	3	1	1	1	54	315	2	1	460665
3	3	1	1	1	54	345	2	1	462475
2	3	1	1	-1	34	405	1	1	463972
1	2	0	0	1	53	322	1	1	465521
1	2	1	1	-1	32	375	1	1	466884
3	2	0	0	-1	33	380	2	1	468341
2	2	1	1	-1	32	585	1	1	470012
3	2	0	0	-1	33	657	2	1	471766
4	2	1	1	1	52	528	2	1	473390
3	4	1	1	1	54	426	2	1	474831
1	4	0	0	1	53	366	1	1	476081
2	3	1	1	-1	32	353	1	1	477541
4	3	1	1	1	54	340	2	1	479145
4	2	0	0	-1	33	387	2	1	480476
1	2	1	1	-1	32	408	1	1	481725
1	1	0	0	1	53	336	1	1	483538
4	1	0	0	-1	31	584	2	1	485149
2	1	0	0	1	51	367	1	1	486761
1	1	0	0	1	51	264	1	1	490989
3	4	1	1	1	52	320	2	1	492484
1	4	0	0	1	53	316	2	0	494022
1	4	1	1	-1	32	357	1	1	495681
4	4	0	0	-1	33	516	2	1	497643
1	4	1	1	-1	32	483	1	1	499559
4	4	0	0	-1	33	478	2	1	501158
3	1	0	0	-1	31	286	2	1	502287
1	1	0	0	1	51	348	1	1	503647
2	2	0	0	1	51	329	1	1	505297
3	2	1	1	1	52	320	2	1	506841
2	2	0	0	1	53	367	2	0	508684
3	2	1	1	1	52	525	2	1	510420
2	3	1	1	-1	34	416	1	1	511755
1	3	1	1	-1	34	282	1	1	513294
2	4	1	1	-1	34	312	1	1	515048
2	4	0	0	1	53	517	1	1	516918
3	1	0	0	-1	31	307	2	1	518492
3	1	0	0	-1	31	305	2	1	519997
2	3	1	1	-1	32	426	1	1	521641
3	3	1	1	1	54	458	2	1	523346
3	2	0	0	-1	33	576	2	1	524849
2	2	1	1	-1	32	499	1	1	526663
4	1	0	0	-1	33	412	2	1	528371
4	1	0	0	-1	31	283	2	1	529671
1	2	0	0	1	51	385	1	1	531006
1	2	1	1	-1	32	382	1	1	532523
2	4	1	1	-1	34	441	2	0	533825
1	4	0	0	1	53	449	1	1	535538
3	1	0	0	-1	31	312	2	1	537162
4	1	0	0	-1	31	272	2	1	538734
2	4	1	1	-1	32	347	2	0	540400
4	4	0	0	-1	33	344	2	1	541959
3	2	0	0	-1	31	295	2	1	543395
1	2	1	1	-1	32	429	1	1	544995
1	3	1	1	-1	34	277	1	1	546684
3	3	1	1	1	54	380	2	1	548089
1	1	0	0	1	53	479	1	1	549587
1	1	0	0	1	51	400	1	1	551399
3	3	1	1	1	52	341	2	1	552802
4	3	1	1	1	54	405	1	0	554449
2	2	0	0	1	53	431	1	1	555919
1	2	1	1	-1	32	442	2	0	557523
4	4	1	1	1	54	596	2	1	558958
1	4	0	0	1	53	361	1	1	560330
4	2	0	0	-1	31	359	2	1	561641
3	2	1	1	1	52	621	1	0	563320
2	1	0	0	1	53	538	1	1	565300
4	1	0	0	-1	31	483	2	1	566683
1	1	0	0	1	51	529	1	1	568446
1	1	0	0	1	51	323	1	1	573038
4	1	0	0	-1	31	366	2	1	574501
2	1	0	0	1	51	414	1	1	575967
3	4	1	1	1	52	346	2	1	577517
3	4	0	0	-1	33	361	2	1	579368
2	2	0	0	1	51	236	2	0	580987
3	2	1	1	1	52	399	2	1	582819
4	2	0	0	-1	33	504	2	1	584742
3	2	1	1	1	52	410	2	1	586396
4	3	1	1	1	54	412	2	1	587777
2	3	1	1	-1	34	370	1	1	589455
4	1	0	0	-1	33	354	1	0	591291
2	1	0	0	1	51	419	1	1	592873
2	3	1	1	-1	32	369	1	1	594469
4	3	1	1	1	54	403	2	1	595826
1	2	0	0	1	53	445	1	1	597501
4	2	1	1	1	52	509	2	1	599269
1	4	1	1	-1	34	351	1	1	601039
3	4	0	0	-1	33	498	2	1	602582
4	4	1	1	1	52	540	2	1	604493
1	4	0	0	1	53	466	1	1	605918
2	3	1	1	-1	32	484	2	0	607402
4	3	1	1	1	54	511	2	1	609419
2	1	0	0	1	53	431	1	1	610832
4	1	0	0	-1	31	419	2	1	612745
2	2	0	0	1	51	420	1	1	614162
1	2	1	1	-1	32	632	1	1	616005
1	1	0	0	1	53	349	1	1	617786
3	1	0	0	-1	31	325	2	1	619535
1	3	1	1	-1	32	312	2	0	620885
1	3	1	1	-1	34	381	1	1	622550
2	4	1	1	-1	34	414	2	0	623815
1	4	0	0	1	53	392	2	0	625115
1	4	1	1	-1	32	643	1	1	626939
4	4	0	0	-1	33	576	2	1	628575
3	3	1	1	1	52	295	2	1	630165
2	3	1	1	-1	34	316	1	1	631856
2	1	0	0	1	53	477	1	1	633493
4	1	0	0	-1	31	657	2	1	634998
4	4	1	1	1	52	562	2	1	636851
3	4	0	0	-1	33	532	1	0	638842
1	3	1	1	-1	32	402	1	1	640423
2	3	1	1	-1	34	579	2	0	642090
2	2	0	0	1	53	309	1	1	643839
1	2	1	1	-1	32	452	1	1	645551
3	1	0	0	-1	33	554	2	1	646945
4	1	0	0	-1	31	657	2	1	648406
4	3	1	1	1	52	481	2	1	649920
1	3	1	1	-1	34	432	2	0	651340
1	1	0	0	1	53	488	1	1	652945
4	1	0	0	-1	31	585	2	1	657275
3	4	1	1	1	52	516	2	1	658615
1	4	0	0	1	53	411	1	1	660158
2	3	1	1	-1	32	545	1	1	662155
1	3	1	1	-1	34	412	1	1	663701
3	3	1	1	1	54	808	2	1	666019
2	3	1	1	-1	34	405	1	1	667672
1	1	0	0	1	53	483	1	1	669626
2	1	0	0	1	51	405	1	1	671453
2	4	1	1	-1	32	394	1	1	672894
4	4	0	0	-1	33	305	1	0	674124
2	1	0	0	1	51	435	1	1	675974
4	1	0	0	-1	31	481	1	0	677645
2	1	0	0	1	51	749	1	1	679669
2	1	0	0	1	51	313	1	1	681154
3	4	1	1	1	52	496	2	1	682547
4	4	0	0	-1	33	259	2	1	683712
4	3	1	1	1	52	251	2	1	685327
2	3	1	1	-1	34	304	1	1	686768
2	3	1	1	-1	34	338	1	1	688024
4	3	1	1	1	54	563	2	1	689733
4	2	0	0	-1	33	347	2	1	691427
1	2	1	1	-1	32	538	1	1	692976
2	1	0	0	1	53	415	1	1	694329
3	1	0	0	-1	31	356	2	1	696064
4	1	0	0	-1	31	498	2	1	697569
1	1	0	0	1	51	404	1	1	699261
2	4	1	1	-1	32	265	1	1	700815
3	4	0	0	-1	33	278	1	0	702167
3	3	1	1	1	52	388	2	1	703824
2	3	1	1	-1	34	473	1	1	705693
3	3	1	1	1	54	457	2	1	707077
4	3	1	1	1	54	637	2	1	708663
1	2	0	0	1	53	439	1	1	710316
2	2	1	1	-1	32	373	1	1	711674
4	1	0	0	-1	33	451	2	1	713191
1	1	0	0	1	51	387	1	1	714937
1	3	1	1	-1	32	472	1	1	716293
4	3	1	1	1	54	439	2	1	717630
3	2	0	0	-1	33	596	2	1	719272
3	2	1	1	1	52	381	2	1	721120
2	4	1	1	-1	34	511	1	1	722633
1	4	0	0	1	53	297	1	1	724220
2	4	1	1	-1	32	539	1	1	725760
3	4	0	0	-1	33	420	2	1	727420
2	3	1	1	-1	32	485	1	1	729040
3	3	1	1	1	54	450	2	1	730580
4	4	1	1	1	54	385	2	1	731976
3	4	0	0	-1	33	414	2	1	733295
3	2	0	0	-1	31	395	2	1	735078
4	2	1	1	1	52	591	2	1	740050
1	3	1	1	-1	34	365	1	1	741732
3	3	1	1	1	54	604	2	1	743155
4	1	0	0	-1	33	319	2	1	744314
1	1	0	0	1	51	449	1	1	746174
3	3	1	1	1	52	570	2	1	747825
4	3	1	1	1	54	447	2	1	749159
4	1	0	0	-1	33	410	2	1	750829
1	1	0	0	1	51	353	1	1	752304
2	1	0	0	1	51	510	2	0	753802
4	1	0	0	-1	31	455	2	1	755623
4	4	1	1	1	52	516	2	1	757398
3	4	0	0	-1	33	566	2	1	759185
4	3	1	1	1	52	396	2	1	760558
2	3	1	1	-1	34	353	1	1	762182
2	1	0	0	1	53	376	1	1	763384
3	1	0	0	-1	31	430	2	1	765212
3	2	0	0	-1	31	399	1	0	767054
1	2	1	1	-1	32	360	1	1	768528
1	4	1	1	-1	34	396	1	1	769759
4	4	0	0	-1	33	441	2	1	771665
4	3	1	1	1	52	386	2	1	773314
1	3	1	1	-1	34	370	1	1	774751
2	2	0	0	1	53	256	1	1	776078
1	2	1	1	-1	32	357	1	1	777319
2	4	1	1	-1	34	498	1	1	778819
4	4	0	0	-1	33	383	2	1	780599
4	2	0	0	-1	31	374	2	1	781778
3	2	1	1	1	52	445	2	1	783260
4	3	1	1	1	54	490	2	1	785058
4	3	1	1	1	54	367	2	1	786299
1	4	1	1	-1	34	472	1	1	787617
3	4	0	0	-1	33	445	2	1	789008
1	2	0	0	1	51	569	1	1	790896
4	2	1	1	1	52	447	2	1	792390
1	3	1	1	-1	34	462	1	1	794124
2	3	1	1	-1	34	473	2	0	795857
4	1	0	0	-1	33	467	2	1	797798
2	1	0	0	1	51	482	1	1	799761
1	2	0	0	1	51	339	1	1	800954
3	2	1	1	1	52	511	2	1	802331
2	4	1	1	-1	34	611	1	1	804226
2	4	0	0	1	53	527	1	1	806096
4	1	0	0	-1	31	449	2	1	807926
1	1	0	0	1	51	437	1	1	809848
1	1	0	0	1	51	337	1	1	811597
4	1	0	0	-1	31	421	2	1	813484
2	4	1	1	-1	32	476	1	1	814806
4	4	0	0	-1	33	429	2	1	816606
1	4	1	1	-1	32	466	1	1	817994
1	4	0	0	1	53	437	1	1	822097
