# Supplementary material for: Frequency Band-Specific Electrical Brain Stimulation Modulates Cognitive Control Processes
Source: PLoS One. 2015 Sep 25;10(9):e0138984. doi: 10.1371/journal.pone.0138984 (PMC4583279; doi:10.1371/journal.pone.0138984)
Supplement: S2 File — This zip archive contains the necessary Matlab code, SPSS syntax, SPSS data and raw logfile data to perform the analyses described in the paper. EEG data and Matlab code to extract peak frequencies are available upon request (joramvandriel@gmail.com). (ZIP) [file pone.0138984.s002.zip › S2_File/rawdata/theta/pp16_simonB2_STIM.txt]

1	4	1	1	-1	32	375	1	1	2922
3	4	0	0	-1	33	286	1	0	4552
4	2	0	0	-1	31	318	2	1	6056
1	2	1	1	-1	32	301	2	0	7283
4	3	1	1	1	54	529	2	1	9113
1	3	1	1	-1	34	424	1	1	10852
2	3	1	1	-1	34	672	1	1	12842
2	3	1	1	-1	34	264	1	1	14294
3	4	1	1	1	54	374	2	1	16024
1	4	0	0	1	53	328	1	1	17209
1	1	0	0	1	51	313	1	1	19007
3	1	0	0	-1	31	716	2	1	20907
2	2	0	0	1	51	430	1	1	22167
4	2	1	1	1	52	532	2	1	23996
4	1	0	0	-1	33	527	2	1	25346
1	1	0	0	1	51	379	1	1	26578
1	2	0	0	1	51	294	1	1	28168
2	2	1	1	-1	32	440	2	0	29540
4	4	1	1	1	54	336	1	0	31376
1	4	0	0	1	53	428	1	1	33189
2	1	0	0	1	51	442	2	0	34852
4	1	0	0	-1	31	414	2	1	36366
2	2	0	0	1	51	487	1	1	38314
3	2	1	1	1	52	585	2	1	39892
4	2	0	0	-1	33	347	1	0	41539
1	2	1	1	-1	32	500	1	1	43178
4	4	1	1	1	54	454	1	0	44737
1	4	0	0	1	53	244	1	1	46019
3	4	1	1	1	52	595	2	1	47851
2	4	0	0	1	53	547	1	1	49510
1	2	0	0	1	51	412	1	1	51149
2	2	1	1	-1	32	359	1	1	52578
4	4	1	1	1	54	406	2	1	54221
3	4	0	0	-1	33	400	2	1	55942
1	1	0	0	1	51	499	1	1	57548
4	1	0	0	-1	31	566	2	1	58962
1	4	1	1	-1	32	409	2	0	60840
2	4	0	0	1	53	270	1	1	62465
2	4	1	1	-1	32	431	1	1	63958
3	4	0	0	-1	33	431	2	1	65893
4	3	1	1	1	52	388	2	1	67772
2	3	1	1	-1	34	350	1	1	69562
3	3	1	1	1	54	411	2	1	71303
1	3	1	1	-1	34	396	1	1	72698
3	1	0	0	-1	33	419	2	1	73928
1	1	0	0	1	51	445	1	1	75194
1	4	1	1	-1	32	489	1	1	76922
4	4	0	0	-1	33	414	1	0	78779
4	1	0	0	-1	31	405	2	1	80662
1	1	0	0	1	51	544	1	1	85804
1	1	0	0	1	51	290	1	1	87190
2	1	0	0	1	51	496	1	1	88574
4	4	1	1	1	52	435	1	0	89828
2	4	0	0	1	53	470	2	0	91593
2	3	1	1	-1	32	521	2	0	93579
1	3	1	1	-1	34	503	1	1	95166
4	3	1	1	1	54	546	2	1	97078
4	3	1	1	1	54	485	2	1	98526
1	2	0	0	1	53	630	1	1	100017
2	2	1	1	-1	32	461	2	0	101638
3	1	0	0	-1	33	518	2	1	103470
3	1	0	0	-1	31	399	1	0	104887
1	3	1	1	-1	32	522	1	1	106345
1	3	1	1	-1	34	347	1	1	107911
2	2	0	0	1	53	515	1	1	109279
4	2	1	1	1	52	501	2	1	110913
2	4	1	1	-1	34	412	1	1	112683
2	4	0	0	1	53	359	1	1	113882
3	1	0	0	-1	31	429	2	1	115610
1	1	0	0	1	51	343	1	1	117266
3	2	0	0	-1	31	370	1	0	118974
3	2	1	1	1	52	509	2	1	120947
1	2	0	0	1	53	400	1	1	122855
1	2	1	1	-1	32	535	1	1	124554
4	1	0	0	-1	33	569	1	0	126427
2	1	0	0	1	51	418	1	1	127759
2	3	1	1	-1	32	436	1	1	129485
1	3	1	1	-1	34	520	1	1	131427
1	1	0	0	1	53	432	1	1	133341
2	1	0	0	1	51	500	1	1	134869
2	1	0	0	1	51	342	1	1	136403
1	1	0	0	1	51	637	1	1	137913
1	2	0	0	1	51	526	1	1	139289
3	2	1	1	1	52	999	1	0	141798
2	4	1	1	-1	34	417	1	1	143610
4	4	0	0	-1	33	646	1	0	145316
3	1	0	0	-1	31	492	1	0	147163
4	1	0	0	-1	31	410	2	1	149006
1	4	1	1	-1	32	745	1	1	151090
3	4	0	0	-1	33	590	2	1	153129
4	2	0	0	-1	31	464	2	1	154919
3	2	1	1	1	52	458	2	1	156691
1	3	1	1	-1	34	539	1	1	158341
2	3	1	1	-1	34	353	1	1	159622
2	1	0	0	1	53	445	1	1	161504
3	1	0	0	-1	31	645	2	1	163322
2	4	1	1	-1	32	534	1	1	164746
3	4	0	0	-1	33	461	2	1	166399
3	3	1	1	1	52	433	2	1	167766
2	3	1	1	-1	34	418	1	1	173150
4	2	0	0	-1	33	532	2	1	174893
3	2	1	1	1	52	273	2	1	176051
2	1	0	0	1	53	410	1	1	177463
2	1	0	0	1	51	397	2	0	178721
4	3	1	1	1	52	582	2	1	180282
1	3	1	1	-1	34	442	1	1	181871
4	4	1	1	1	54	550	2	1	183704
3	4	0	0	-1	33	431	2	1	185056
3	4	1	1	1	52	367	2	1	186687
2	4	0	0	1	53	522	1	1	188161
3	3	1	1	1	52	549	2	1	189618
4	3	1	1	1	54	477	2	1	190981
4	2	0	0	-1	33	350	2	1	192463
2	2	1	1	-1	32	399	1	1	193702
2	4	1	1	-1	34	308	1	1	194874
3	4	0	0	-1	33	423	2	1	196677
1	2	0	0	1	51	442	1	1	198197
2	2	1	1	-1	32	392	1	1	199824
2	2	0	0	1	53	361	1	1	201235
1	2	1	1	-1	32	576	1	1	202721
2	2	0	0	1	53	444	2	0	204295
1	2	1	1	-1	32	392	1	1	205970
2	4	1	1	-1	34	404	1	1	207490
1	4	0	0	1	53	361	2	0	208879
2	2	0	0	1	51	493	1	1	210734
2	2	1	1	-1	32	417	1	1	212076
3	4	1	1	1	54	528	2	1	213509
4	4	0	0	-1	33	369	2	1	215027
1	3	1	1	-1	32	343	1	1	216390
3	3	1	1	1	54	629	2	1	218150
4	1	0	0	-1	33	911	2	1	220329
2	1	0	0	1	51	415	1	1	222104
2	1	0	0	1	51	433	1	1	223874
3	1	0	0	-1	31	468	2	1	225360
2	4	1	1	-1	32	453	1	1	226902
1	4	0	0	1	53	306	1	1	228161
1	3	1	1	-1	32	327	1	1	229895
4	3	1	1	1	54	369	2	1	231612
3	1	0	0	-1	33	399	2	1	233366
1	1	0	0	1	51	532	1	1	235033
4	2	0	0	-1	31	656	2	1	236628
4	2	1	1	1	52	656	2	1	238548
1	3	1	1	-1	34	626	1	1	240127
3	3	1	1	1	54	323	2	1	241375
1	2	0	0	1	53	396	1	1	242647
2	2	1	1	-1	32	460	2	0	244396
2	2	0	0	1	53	406	1	1	245685
4	2	1	1	1	52	558	2	1	247681
1	3	1	1	-1	34	431	1	1	249338
2	3	1	1	-1	34	456	1	1	253519
4	2	0	0	-1	33	399	2	1	255128
4	2	1	1	1	52	449	2	1	257046
2	4	1	1	-1	34	474	2	0	258832
4	4	0	0	-1	33	457	2	1	260691
1	3	1	1	-1	32	371	1	1	262064
1	3	1	1	-1	34	263	1	1	263434
4	1	0	0	-1	33	360	1	0	265005
4	1	0	0	-1	31	372	2	1	266738
2	4	1	1	-1	32	393	1	1	268390
4	4	0	0	-1	33	336	1	0	269896
1	2	0	0	1	51	352	1	1	271678
1	2	1	1	-1	32	372	1	1	273190
3	4	1	1	1	54	671	2	1	275074
4	4	0	0	-1	33	691	2	1	276712
2	2	0	0	1	51	510	1	1	278444
1	2	1	1	-1	32	418	1	1	280311
1	2	0	0	1	53	290	1	1	281929
4	2	1	1	1	52	391	2	1	283575
3	3	1	1	1	54	415	2	1	285377
4	3	1	1	1	54	451	2	1	287336
1	4	1	1	-1	34	399	1	1	289089
4	4	0	0	-1	33	554	2	1	290634
2	3	1	1	-1	32	519	1	1	292055
4	3	1	1	1	54	613	2	1	293713
3	1	0	0	-1	33	381	2	1	295029
2	1	0	0	1	51	442	2	0	296515
2	3	1	1	-1	32	299	1	1	297762
3	3	1	1	1	54	462	2	1	299252
4	3	1	1	1	54	320	2	1	300535
2	3	1	1	-1	34	373	1	1	301976
4	4	1	1	1	54	383	2	1	303580
4	4	0	0	-1	33	363	1	0	305411
1	2	0	0	1	51	413	1	1	306741
2	2	1	1	-1	32	294	1	1	308165
4	2	0	0	-1	33	482	2	1	309941
4	2	1	1	1	52	363	2	1	311491
3	3	1	1	1	54	293	2	1	313144
2	3	1	1	-1	34	375	1	1	314986
1	3	1	1	-1	34	433	1	1	316798
2	3	1	1	-1	34	390	1	1	318492
3	1	0	0	-1	33	778	2	1	320588
4	1	0	0	-1	31	662	2	1	322209
1	4	1	1	-1	32	447	1	1	324090
4	4	0	0	-1	33	462	2	1	325892
1	2	0	0	1	51	602	1	1	327809
1	2	1	1	-1	32	342	1	1	329515
4	1	0	0	-1	33	541	2	1	331011
1	1	0	0	1	51	447	1	1	332858
1	1	0	0	1	51	416	1	1	334428
4	1	0	0	-1	31	397	2	1	337895
4	1	0	0	-1	31	531	2	1	339664
1	1	0	0	1	51	413	1	1	341048
3	2	0	0	-1	31	756	1	0	342661
3	2	1	1	1	52	661	2	1	344226
2	3	1	1	-1	34	586	1	1	345934
1	3	1	1	-1	34	425	1	1	347227
4	3	1	1	1	54	435	2	1	349085
2	3	1	1	-1	34	544	1	1	350915
2	3	1	1	-1	34	394	1	1	352606
1	3	1	1	-1	34	475	1	1	354166
3	3	1	1	1	54	484	2	1	355504
4	3	1	1	1	54	544	2	1	357407
2	4	1	1	-1	34	425	1	1	358907
3	4	0	0	-1	33	486	2	1	360590
3	3	1	1	1	52	315	2	1	362331
4	3	1	1	1	54	505	2	1	364069
3	3	1	1	1	54	324	2	1	365803
3	3	1	1	1	54	360	2	1	367420
4	2	0	0	-1	33	439	2	1	369126
4	2	1	1	1	52	378	2	1	370551
1	1	0	0	1	53	410	1	1	372142
2	1	0	0	1	51	251	1	1	373493
3	3	1	1	1	52	247	1	0	375033
3	3	1	1	1	54	413	2	1	376428
1	1	0	0	1	53	439	1	1	378151
3	1	0	0	-1	31	517	2	1	379603
4	1	0	0	-1	31	360	2	1	381223
2	1	0	0	1	51	381	1	1	382600
1	4	1	1	-1	32	400	1	1	384027
1	4	0	0	1	53	338	1	1	385553
2	1	0	0	1	51	469	1	1	387123
4	1	0	0	-1	31	342	2	1	388974
1	1	0	0	1	51	414	1	1	390286
3	1	0	0	-1	31	433	2	1	392230
1	2	0	0	1	51	286	1	1	393403
1	2	1	1	-1	32	359	1	1	395006
4	3	1	1	1	54	438	2	1	396453
3	3	1	1	1	54	575	2	1	398196
3	3	1	1	1	54	362	2	1	399393
2	3	1	1	-1	34	412	1	1	400728
4	4	1	1	1	54	540	2	1	402517
4	4	0	0	-1	33	431	2	1	404322
1	2	0	0	1	51	472	1	1	405773
4	2	1	1	1	52	409	2	1	407341
4	1	0	0	-1	33	296	2	1	408689
3	1	0	0	-1	31	379	1	0	410545
4	4	1	1	1	52	361	1	0	411822
3	4	0	0	-1	33	408	2	1	413631
2	4	1	1	-1	32	439	1	1	414948
1	4	0	0	1	53	489	1	1	418511
3	1	0	0	-1	31	501	2	1	419892
4	1	0	0	-1	31	625	2	1	421659
2	2	0	0	1	51	570	1	1	423351
3	2	1	1	1	52	460	2	1	425130
1	2	0	0	1	53	488	1	1	426869
1	2	1	1	-1	32	413	1	1	428472
3	2	0	0	-1	33	554	2	1	430048
2	2	1	1	-1	32	558	1	1	431601
4	2	0	0	-1	33	472	2	1	433032
2	2	1	1	-1	32	565	1	1	434630
2	4	1	1	-1	34	348	1	1	436093
3	4	0	0	-1	33	331	1	0	437398
2	1	0	0	1	51	503	1	1	439365
3	1	0	0	-1	31	445	2	1	441223
2	1	0	0	1	51	481	1	1	442751
4	1	0	0	-1	31	476	2	1	444157
2	3	1	1	-1	32	467	1	1	445836
3	3	1	1	1	54	379	2	1	447462
4	2	0	0	-1	33	519	2	1	448805
1	2	1	1	-1	32	496	1	1	450630
2	4	1	1	-1	34	364	1	1	452010
3	4	0	0	-1	33	485	2	1	453484
3	2	0	0	-1	31	340	2	1	454712
1	2	1	1	-1	32	297	2	0	456506
3	1	0	0	-1	33	503	2	1	458448
1	1	0	0	1	51	280	1	1	459872
3	2	0	0	-1	31	396	2	1	461382
3	2	1	1	1	52	355	2	1	462992
2	3	1	1	-1	34	576	1	1	464734
2	3	1	1	-1	34	294	1	1	466101
3	4	1	1	1	54	375	2	1	467548
3	4	0	0	-1	33	358	1	0	469327
1	1	0	0	1	51	392	1	1	471035
4	1	0	0	-1	31	449	2	1	472332
2	3	1	1	-1	32	454	1	1	474033
2	3	1	1	-1	34	373	1	1	475580
3	1	0	0	-1	33	470	2	1	477026
1	1	0	0	1	51	506	1	1	478879
4	2	0	0	-1	31	458	2	1	480260
3	2	1	1	1	52	687	2	1	482353
2	4	1	1	-1	34	412	1	1	484153
4	4	0	0	-1	33	386	2	1	485601
2	2	0	0	1	51	511	1	1	487597
3	2	1	1	1	52	460	2	1	489294
1	1	0	0	1	53	435	2	0	490582
3	1	0	0	-1	31	466	2	1	492135
1	3	1	1	-1	32	477	1	1	493821
3	3	1	1	1	54	463	2	1	495575
2	1	0	0	1	53	446	1	1	497147
2	1	0	0	1	51	318	1	1	502878
1	3	1	1	-1	32	347	1	1	504686
3	3	1	1	1	54	482	2	1	506064
1	2	0	0	1	53	424	1	1	507613
1	2	1	1	-1	32	366	1	1	509363
3	1	0	0	-1	33	383	2	1	510940
3	1	0	0	-1	31	418	2	1	512212
4	2	0	0	-1	31	355	2	1	514034
1	2	1	1	-1	32	366	2	0	515359
2	2	0	0	1	53	543	2	0	517351
1	2	1	1	-1	32	508	1	1	518975
3	4	1	1	1	54	391	2	1	520370
3	4	0	0	-1	33	406	2	1	522207
2	4	1	1	-1	32	475	1	1	523713
4	4	0	0	-1	33	536	2	1	525555
2	1	0	0	1	51	422	1	1	527251
1	1	0	0	1	51	543	1	1	529081
3	3	1	1	1	52	568	1	0	531164
3	3	1	1	1	54	467	2	1	532575
2	3	1	1	-1	34	424	1	1	533972
3	3	1	1	1	54	672	2	1	535572
2	1	0	0	1	53	596	1	1	537253
3	1	0	0	-1	31	563	2	1	538729
4	4	1	1	1	52	774	2	1	540973
1	4	0	0	1	53	649	1	1	542551
4	2	0	0	-1	31	533	2	1	544285
2	2	1	1	-1	32	669	2	0	545953
1	4	1	1	-1	34	655	1	1	548086
4	4	0	0	-1	33	595	2	1	549929
2	2	0	0	1	51	817	1	1	552045
1	2	1	1	-1	32	455	1	1	553857
2	4	1	1	-1	34	464	1	1	555697
2	4	0	0	1	53	363	1	1	556968
3	2	0	0	-1	31	464	2	1	558707
3	2	1	1	1	52	336	2	1	560211
4	3	1	1	1	54	302	2	1	561828
2	3	1	1	-1	34	322	1	1	563350
2	1	0	0	1	53	548	1	1	565212
1	1	0	0	1	51	476	1	1	567015
1	3	1	1	-1	32	309	1	1	568434
4	3	1	1	1	54	369	2	1	569770
2	4	1	1	-1	34	532	1	1	571193
1	4	0	0	1	53	575	1	1	572999
1	2	0	0	1	51	395	1	1	574287
3	2	1	1	1	52	530	2	1	575956
3	4	1	1	1	54	308	2	1	577617
1	4	0	0	1	53	405	1	1	579286
2	2	0	0	1	51	424	2	0	581053
2	2	1	1	-1	32	536	1	1	582972
3	1	0	0	-1	33	494	2	1	584367
1	1	0	0	1	51	622	1	1	597663
3	1	0	0	-1	31	425	2	1	599266
3	1	0	0	-1	31	315	2	1	600515
4	3	1	1	1	52	319	2	1	602127
3	3	1	1	1	54	425	2	1	603744
2	1	0	0	1	53	391	2	0	604984
1	1	0	0	1	51	355	1	1	606506
2	4	1	1	-1	32	361	1	1	607954
4	4	0	0	-1	33	362	2	1	609748
1	3	1	1	-1	32	526	1	1	611078
2	3	1	1	-1	34	480	2	0	613001
4	3	1	1	1	54	560	2	1	615034
3	3	1	1	1	54	363	2	1	616791
4	2	0	0	-1	33	421	1	0	618184
1	2	1	1	-1	32	479	1	1	619715
2	2	0	0	1	53	0	0	0	623113
1	2	1	1	-1	32	420	1	1	624607
4	3	1	1	1	54	429	2	1	625925
3	3	1	1	1	54	264	2	1	627522
2	3	1	1	-1	34	283	1	1	628781
1	3	1	1	-1	34	316	1	1	630325
4	4	1	1	1	54	466	2	1	632263
3	4	0	0	-1	33	327	2	1	633590
2	3	1	1	-1	32	771	1	1	635294
1	3	1	1	-1	34	423	1	1	637025
3	2	0	0	-1	33	726	2	1	638785
3	2	1	1	1	52	484	2	1	640248
2	4	1	1	-1	34	698	1	1	642005
4	4	0	0	-1	33	587	2	1	643705
2	4	1	1	-1	32	466	1	1	645229
1	4	0	0	1	53	350	1	1	646773
2	3	1	1	-1	32	397	1	1	648517
2	3	1	1	-1	34	371	1	1	650155
3	1	0	0	-1	33	571	2	1	651835
4	1	0	0	-1	31	334	2	1	653265
1	1	0	0	1	51	346	1	1	654509
3	1	0	0	-1	31	396	2	1	656120
2	3	1	1	-1	32	517	2	0	658156
3	3	1	1	1	54	551	2	1	659814
2	3	1	1	-1	34	408	1	1	661083
2	3	1	1	-1	34	306	1	1	662233
4	4	1	1	1	54	436	2	1	664014
2	4	0	0	1	53	471	1	1	665288
4	3	1	1	1	52	337	1	0	666806
1	3	1	1	-1	34	433	2	0	668626
2	2	0	0	1	53	616	1	1	670061
1	2	1	1	-1	32	285	1	1	671228
4	1	0	0	-1	33	403	2	1	672801
1	1	0	0	1	51	388	1	1	674620
4	2	0	0	-1	31	575	2	1	676279
3	2	1	1	1	52	253	2	1	679568
3	2	0	0	-1	33	462	2	1	681149
4	2	1	1	1	52	319	2	1	682646
1	4	1	1	-1	34	403	1	1	684037
3	4	0	0	-1	33	466	2	1	685451
3	1	0	0	-1	31	386	2	1	686905
4	1	0	0	-1	31	772	2	1	688649
3	1	0	0	-1	31	312	2	1	690369
1	1	0	0	1	51	424	1	1	691979
4	1	0	0	-1	31	471	2	1	693438
4	1	0	0	-1	31	399	2	1	694792
2	4	1	1	-1	32	699	1	1	696520
2	4	0	0	1	53	319	1	1	698173
3	1	0	0	-1	31	438	1	0	699748
2	1	0	0	1	51	437	1	1	701576
1	1	0	0	1	51	530	1	1	703476
1	1	0	0	1	51	339	1	1	704879
3	3	1	1	1	52	434	2	1	706483
4	3	1	1	1	54	458	2	1	708300
3	4	1	1	1	54	561	2	1	710280
2	4	0	0	1	53	378	2	0	711675
2	4	1	1	-1	32	0	0	0	715046
3	4	0	0	-1	33	802	2	1	717098
4	1	0	0	-1	31	334	2	1	718256
2	1	0	0	1	51	406	1	1	719885
3	1	0	0	-1	31	426	2	1	721762
3	1	0	0	-1	31	363	2	1	723140
1	1	0	0	1	51	343	1	1	724299
4	1	0	0	-1	31	499	2	1	725622
4	2	0	0	-1	31	459	2	1	727461
3	2	1	1	1	52	436	1	0	728911
3	3	1	1	1	54	383	2	1	730141
4	3	1	1	1	54	342	2	1	731871
4	2	0	0	-1	33	595	2	1	733459
1	2	1	1	-1	32	409	1	1	735072
3	2	0	0	-1	33	413	2	1	736938
3	2	1	1	1	52	402	2	1	738355
4	1	0	0	-1	33	471	2	1	740033
3	1	0	0	-1	31	434	2	1	741968
2	3	1	1	-1	32	500	1	1	743906
4	3	1	1	1	54	474	2	1	745765
4	2	0	0	-1	33	298	2	1	747491
1	2	1	1	-1	32	365	1	1	749126
3	1	0	0	-1	33	379	2	1	750378
3	1	0	0	-1	31	372	2	1	752144
2	4	1	1	-1	32	424	1	1	753943
4	4	0	0	-1	33	468	2	1	755759
2	1	0	0	1	51	526	1	1	757279
1	1	0	0	1	51	403	1	1	758696
1	4	1	1	-1	32	443	1	1	760575
4	4	0	0	-1	33	599	1	0	764606
1	4	1	1	-1	32	371	1	1	765980
4	4	0	0	-1	33	497	2	1	767780
4	4	1	1	1	52	453	2	1	769048
2	4	0	0	1	53	491	1	1	770990
3	4	1	1	1	52	412	1	0	772470
4	4	0	0	-1	33	584	2	1	774257
4	2	0	0	-1	31	330	2	1	775906
3	2	1	1	1	52	518	2	1	777565
2	1	0	0	1	53	604	1	1	779183
1	1	0	0	1	51	356	1	1	780850
2	4	1	1	-1	32	355	1	1	782577
1	4	0	0	1	53	427	1	1	783855
3	4	1	1	1	52	550	2	1	785731
4	4	0	0	-1	33	651	2	1	787418
2	3	1	1	-1	32	551	1	1	789402
3	3	1	1	1	54	483	2	1	790828
3	4	1	1	1	54	634	2	1	792464
2	4	0	0	1	53	513	1	1	793832
2	4	1	1	-1	32	550	1	1	795868
3	4	0	0	-1	33	577	2	1	797942
4	3	1	1	1	52	390	2	1	799559
2	3	1	1	-1	34	485	1	1	801243
4	4	1	1	1	54	447	2	1	802682
4	4	0	0	-1	33	523	2	1	804644
1	3	1	1	-1	32	389	1	1	806084
3	3	1	1	1	54	434	2	1	807454
2	3	1	1	-1	34	411	2	0	809122
4	3	1	1	1	54	497	2	1	810650
1	3	1	1	-1	34	396	1	1	812394
4	3	1	1	1	54	410	2	1	813701
1	3	1	1	-1	34	423	1	1	815581
3	3	1	1	1	54	695	2	1	817370
1	1	0	0	1	53	434	1	1	819077
3	1	0	0	-1	31	564	2	1	821020
1	1	0	0	1	51	300	1	1	822239
4	1	0	0	-1	31	417	2	1	823599
1	3	1	1	-1	32	494	1	1	825309
1	3	1	1	-1	34	410	1	1	826983
3	2	0	0	-1	33	402	2	1	828492
1	2	1	1	-1	32	431	1	1	829895
2	3	1	1	-1	34	381	2	0	831139
4	3	1	1	1	54	580	2	1	832961
1	3	1	1	-1	34	435	1	1	834354
2	3	1	1	-1	34	454	2	0	836015
4	2	0	0	-1	33	571	2	1	837477
2	2	1	1	-1	32	524	1	1	839171
1	2	0	0	1	53	307	1	1	840490
1	2	1	1	-1	32	389	1	1	841975
3	4	1	1	1	54	428	2	1	843364
4	4	0	0	-1	33	602	2	1	846843
