# Supplementary material for: Frequency Band-Specific Electrical Brain Stimulation Modulates Cognitive Control Processes
Source: PLoS One. 2015 Sep 25;10(9):e0138984. doi: 10.1371/journal.pone.0138984 (PMC4583279; doi:10.1371/journal.pone.0138984)
Supplement: S2 File — This zip archive contains the necessary Matlab code, SPSS syntax, SPSS data and raw logfile data to perform the analyses described in the paper. EEG data and Matlab code to extract peak frequencies are available upon request (joramvandriel@gmail.com). (ZIP) [file pone.0138984.s002.zip › S2_File/rawdata/theta/pp16_simonC2_POST-STIM.txt]

4	1	0	0	-1	31	469	2	1	2223
4	1	0	0	-1	31	319	1	0	3431
1	4	1	1	-1	32	407	1	1	4805
3	4	0	0	-1	33	428	2	1	6668
2	1	0	0	1	51	619	1	1	8344
4	1	0	0	-1	31	349	2	1	9794
4	1	0	0	-1	31	297	2	1	10980
3	1	0	0	-1	31	391	1	0	12656
3	3	1	1	1	52	417	2	1	14463
2	3	1	1	-1	34	578	1	1	15965
1	4	1	1	-1	34	395	1	1	17541
1	4	0	0	1	53	331	1	1	18748
4	3	1	1	1	52	451	2	1	20090
4	3	1	1	1	54	316	2	1	21737
3	3	1	1	1	54	315	1	0	23070
3	3	1	1	1	54	408	1	0	24472
2	1	0	0	1	53	380	2	0	25859
3	1	0	0	-1	31	697	2	1	27489
2	3	1	1	-1	32	480	1	1	28983
1	3	1	1	-1	34	363	1	1	30712
3	2	0	0	-1	33	434	2	1	31967
4	2	1	1	1	52	406	2	1	33669
3	2	0	0	-1	33	394	2	1	35534
4	2	1	1	1	52	323	1	0	36670
1	1	0	0	1	53	331	1	1	38432
3	1	0	0	-1	31	406	2	1	39836
3	3	1	1	1	52	325	2	1	41073
1	3	1	1	-1	34	555	1	1	42604
4	1	0	0	-1	33	498	2	1	44142
2	1	0	0	1	51	429	1	1	45402
4	3	1	1	1	52	544	2	1	47444
4	3	1	1	1	54	463	2	1	48776
1	1	0	0	1	53	447	2	0	50151
1	1	0	0	1	51	361	1	1	51837
4	2	0	0	-1	31	443	2	1	53419
1	2	1	1	-1	32	389	1	1	54761
4	2	0	0	-1	33	357	1	0	56157
3	2	1	1	1	52	584	2	1	58025
3	3	1	1	1	54	419	2	1	59709
2	3	1	1	-1	34	475	1	1	61106
1	3	1	1	-1	34	282	1	1	62561
2	3	1	1	-1	34	378	1	1	63986
1	1	0	0	1	53	382	1	1	65225
1	1	0	0	1	51	317	1	1	66601
2	1	0	0	1	51	381	1	1	67936
3	1	0	0	-1	31	292	2	1	69347
2	1	0	0	1	51	388	1	1	70828
1	1	0	0	1	51	302	1	1	72574
4	3	1	1	1	52	316	1	0	74115
2	3	1	1	-1	34	425	2	0	77412
3	2	0	0	-1	33	384	2	1	78692
4	2	1	1	1	52	400	2	1	80029
1	3	1	1	-1	34	465	1	1	81496
2	3	1	1	-1	34	444	2	0	83218
1	4	1	1	-1	34	475	1	1	84849
3	4	0	0	-1	33	498	2	1	86690
3	2	0	0	-1	31	473	2	1	88637
4	2	1	1	1	52	502	1	0	90642
4	1	0	0	-1	33	549	2	1	92166
1	1	0	0	1	51	730	1	1	93833
2	2	0	0	1	51	488	1	1	95235
4	2	1	1	1	52	488	2	1	96736
3	2	0	0	-1	33	441	2	1	98038
1	2	1	1	-1	32	582	2	0	99761
1	1	0	0	1	53	429	1	1	101205
4	1	0	0	-1	31	586	2	1	102997
4	4	1	1	1	52	419	2	1	104750
2	4	0	0	1	53	350	1	1	106114
1	4	1	1	-1	32	329	1	1	107291
3	4	0	0	-1	33	437	2	1	109186
3	3	1	1	1	52	448	2	1	110907
2	3	1	1	-1	34	452	1	1	112820
1	4	1	1	-1	34	285	1	1	114438
3	4	0	0	-1	33	367	2	1	116188
2	4	1	1	-1	32	473	1	1	117801
1	4	0	0	1	53	269	1	1	119532
2	2	0	0	1	51	387	1	1	120955
4	2	1	1	1	52	444	2	1	122251
2	2	0	0	1	53	462	2	0	124186
2	2	1	1	-1	32	404	2	0	125816
3	2	0	0	-1	33	450	2	1	127232
4	2	1	1	1	52	217	2	1	128551
3	1	0	0	-1	33	293	2	1	129673
3	1	0	0	-1	31	274	2	1	131029
4	4	1	1	1	52	302	1	0	132757
1	4	0	0	1	53	367	1	1	133962
4	4	1	1	1	52	316	1	0	135654
4	4	0	0	-1	33	415	2	1	137380
3	4	1	1	1	52	286	2	1	138774
1	4	0	0	1	53	712	1	1	140843
4	3	1	1	1	52	556	2	1	142442
2	3	1	1	-1	34	570	1	1	144098
4	4	1	1	1	54	500	2	1	145775
2	4	0	0	1	53	631	1	1	147688
1	4	1	1	-1	32	548	1	1	149270
3	4	0	0	-1	33	437	2	1	150937
3	2	0	0	-1	31	436	2	1	152312
1	2	1	1	-1	32	433	1	1	153984
3	3	1	1	1	54	375	2	1	155753
2	3	1	1	-1	34	542	1	1	158808
1	3	1	1	-1	34	550	1	1	160368
1	3	1	1	-1	34	339	1	1	161735
3	1	0	0	-1	33	467	2	1	163553
3	1	0	0	-1	31	287	2	1	165311
4	3	1	1	1	52	322	1	0	167077
3	3	1	1	1	54	496	2	1	168644
2	3	1	1	-1	34	438	1	1	170003
2	3	1	1	-1	34	363	2	0	171576
3	1	0	0	-1	33	474	2	1	173119
4	1	0	0	-1	31	330	2	1	174911
4	1	0	0	-1	31	339	2	1	176400
2	1	0	0	1	51	400	2	0	177992
4	2	0	0	-1	31	475	2	1	179353
4	2	1	1	1	52	476	2	1	180833
3	1	0	0	-1	33	526	2	1	182570
1	1	0	0	1	51	393	1	1	184423
4	4	1	1	1	52	512	2	1	186137
1	4	0	0	1	53	419	1	1	187790
2	4	1	1	-1	32	398	2	0	189040
3	4	0	0	-1	33	556	2	1	190533
1	1	0	0	1	51	400	1	1	192296
2	1	0	0	1	51	296	1	1	194017
4	2	0	0	-1	31	448	1	0	195767
3	2	1	1	1	52	494	2	1	197611
2	4	1	1	-1	34	0	0	0	201322
2	4	0	0	1	53	690	1	1	203243
3	2	0	0	-1	31	602	2	1	205229
1	2	1	1	-1	32	385	2	0	206712
3	3	1	1	1	54	712	2	1	208577
4	3	1	1	1	54	874	2	1	210467
4	4	1	1	1	54	320	2	1	212256
1	4	0	0	1	53	389	1	1	214133
1	2	0	0	1	51	272	1	1	215883
4	2	1	1	1	52	464	1	0	217721
2	4	1	1	-1	34	501	1	1	219378
4	4	0	0	-1	33	486	2	1	221315
2	2	0	0	1	51	461	1	1	222893
1	2	1	1	-1	32	563	1	1	224350
2	2	0	0	1	53	511	1	1	226206
3	2	1	1	1	52	433	2	1	227841
2	4	1	1	-1	34	407	1	1	229483
2	4	0	0	1	53	476	1	1	230902
3	4	1	1	1	52	423	2	1	232620
2	4	0	0	1	53	579	1	1	234140
1	3	1	1	-1	32	621	1	1	236035
2	3	1	1	-1	34	519	1	1	237629
4	4	1	1	1	54	461	2	1	238992
3	4	0	0	-1	33	563	2	1	240421
1	1	0	0	1	51	424	1	1	241809
1	1	0	0	1	51	352	1	1	245374
3	1	0	0	-1	31	383	2	1	247128
1	1	0	0	1	51	588	1	1	249071
3	3	1	1	1	52	533	2	1	250474
4	3	1	1	1	54	749	1	0	252682
2	1	0	0	1	53	423	1	1	254196
2	1	0	0	1	51	355	1	1	255777
3	4	1	1	1	52	371	2	1	257388
4	4	0	0	-1	33	351	2	1	258706
2	1	0	0	1	51	495	1	1	260677
1	1	0	0	1	51	481	1	1	262185
3	4	1	1	1	52	513	2	1	263628
1	4	0	0	1	53	370	1	1	265283
3	3	1	1	1	52	426	2	1	267116
1	3	1	1	-1	34	442	1	1	268949
3	1	0	0	-1	33	562	2	1	270788
1	1	0	0	1	51	453	1	1	272281
1	4	1	1	-1	32	541	1	1	274236
4	4	0	0	-1	33	392	2	1	275865
4	1	0	0	-1	31	404	2	1	277252
1	1	0	0	1	51	295	1	1	278615
4	1	0	0	-1	31	365	2	1	280080
4	1	0	0	-1	31	303	2	1	281701
1	4	1	1	-1	32	420	1	1	283279
2	4	0	0	1	53	438	1	1	284891
1	2	0	0	1	51	375	1	1	286280
3	2	1	1	1	52	544	2	1	288209
3	2	0	0	-1	33	643	2	1	289759
1	2	1	1	-1	32	542	1	1	291395
1	3	1	1	-1	34	384	1	1	293140
4	3	1	1	1	54	362	2	1	294492
1	4	1	1	-1	34	394	1	1	296133
1	4	0	0	1	53	556	1	1	297698
3	2	0	0	-1	31	391	2	1	299464
3	2	1	1	1	52	321	1	0	301191
4	3	1	1	1	54	440	1	0	302681
3	3	1	1	1	54	369	2	1	304228
4	2	0	0	-1	33	408	2	1	306053
1	2	1	1	-1	32	579	1	1	307520
4	3	1	1	1	54	557	2	1	309555
2	3	1	1	-1	34	575	2	0	311135
4	1	0	0	-1	33	439	1	0	312659
4	1	0	0	-1	31	377	2	1	313974
3	1	0	0	-1	31	519	2	1	315773
3	1	0	0	-1	31	320	2	1	317503
2	3	1	1	-1	32	462	1	1	319299
2	3	1	1	-1	34	476	1	1	320607
4	4	1	1	1	54	475	2	1	322574
1	4	0	0	1	53	593	1	1	324014
3	1	0	0	-1	31	466	2	1	325956
1	1	0	0	1	51	485	1	1	330529
4	2	0	0	-1	31	410	2	1	332081
1	2	1	1	-1	32	512	1	1	334055
2	2	0	0	1	53	451	2	0	335619
2	2	1	1	-1	32	584	1	1	337297
3	2	0	0	-1	33	487	2	1	338636
3	2	1	1	1	52	434	2	1	340023
1	1	0	0	1	53	406	1	1	341521
1	1	0	0	1	51	371	1	1	343165
4	3	1	1	1	52	604	2	1	344681
2	3	1	1	-1	34	753	1	1	346623
3	1	0	0	-1	33	537	2	1	348656
2	1	0	0	1	51	761	1	1	350877
2	4	1	1	-1	32	487	1	1	352705
4	4	0	0	-1	33	408	1	0	354502
4	3	1	1	1	52	689	2	1	356568
1	3	1	1	-1	34	417	1	1	358150
2	2	0	0	1	53	381	2	0	359775
1	2	1	1	-1	32	376	1	1	360972
2	2	0	0	1	53	508	1	1	362548
4	2	1	1	1	52	489	2	1	364222
2	4	1	1	-1	34	487	2	0	366210
1	4	0	0	1	53	297	1	1	367632
4	2	0	0	-1	31	349	2	1	369406
4	2	1	1	1	52	364	1	0	371117
3	3	1	1	1	54	351	2	1	372615
2	3	1	1	-1	34	513	1	1	374434
3	1	0	0	-1	33	436	2	1	376160
3	1	0	0	-1	31	643	2	1	377746
2	3	1	1	-1	32	427	1	1	378994
1	3	1	1	-1	34	318	1	1	380617
3	2	0	0	-1	33	493	2	1	382589
2	2	1	1	-1	32	452	1	1	384034
1	2	0	0	1	53	690	1	1	385567
1	2	1	1	-1	32	251	2	0	386810
4	1	0	0	-1	33	464	2	1	388136
2	1	0	0	1	51	481	1	1	389729
4	3	1	1	1	52	465	2	1	391689
3	3	1	1	1	54	435	2	1	393614
1	3	1	1	-1	34	349	1	1	395251
3	3	1	1	1	54	438	2	1	396611
4	4	1	1	1	54	576	2	1	398231
4	4	0	0	-1	33	418	2	1	400075
2	3	1	1	-1	32	400	1	1	401800
3	3	1	1	1	54	567	2	1	403581
3	2	0	0	-1	33	564	2	1	405147
2	2	1	1	-1	32	536	1	1	407072
4	4	1	1	1	54	427	2	1	408729
2	4	0	0	1	53	428	1	1	410445
4	2	0	0	-1	31	674	1	0	412222
1	2	1	1	-1	32	388	1	1	414899
2	4	1	1	-1	34	412	1	1	416234
4	4	0	0	-1	33	420	2	1	417822
2	4	1	1	-1	32	436	1	1	419134
3	4	0	0	-1	33	514	2	1	420978
1	4	1	1	-1	32	369	2	0	422440
3	4	0	0	-1	33	437	2	1	424372
2	1	0	0	1	51	428	1	1	426075
3	1	0	0	-1	31	316	2	1	427519
1	4	1	1	-1	32	531	1	1	428900
3	4	0	0	-1	33	491	2	1	430736
1	1	0	0	1	51	387	1	1	432275
1	1	0	0	1	51	367	1	1	434044
4	3	1	1	1	52	427	2	1	435479
3	3	1	1	1	54	583	2	1	437271
1	4	1	1	-1	34	466	1	1	438771
2	4	0	0	1	53	307	1	1	439998
1	1	0	0	1	51	451	1	1	441551
2	1	0	0	1	51	445	1	1	442882
4	3	1	1	1	52	555	2	1	444316
3	3	1	1	1	54	413	2	1	445767
4	3	1	1	1	54	355	1	0	447510
3	3	1	1	1	54	606	2	1	449557
3	3	1	1	1	54	346	2	1	451246
2	3	1	1	-1	34	401	1	1	452860
1	3	1	1	-1	34	313	1	1	454243
2	3	1	1	-1	34	440	2	0	455637
2	3	1	1	-1	34	373	2	0	457152
3	3	1	1	1	54	520	1	0	458744
3	1	0	0	-1	33	622	2	1	460536
2	1	0	0	1	51	442	1	1	461947
2	1	0	0	1	51	287	1	1	463674
3	1	0	0	-1	31	429	2	1	465555
4	1	0	0	-1	31	395	2	1	467061
2	1	0	0	1	51	436	1	1	468599
2	4	1	1	-1	32	357	2	0	470174
3	4	0	0	-1	33	333	2	1	471491
3	3	1	1	1	52	387	2	1	472820
2	3	1	1	-1	34	379	2	0	474256
2	2	0	0	1	53	395	1	1	475481
1	2	1	1	-1	32	276	1	1	476736
1	2	0	0	1	53	362	1	1	478003
4	2	1	1	1	52	441	2	1	479918
3	1	0	0	-1	33	438	2	1	481621
3	1	0	0	-1	31	367	2	1	483005
2	3	1	1	-1	32	473	1	1	484348
3	3	1	1	1	54	449	2	1	485612
4	4	1	1	1	54	523	2	1	487166
3	4	0	0	-1	33	373	2	1	488635
4	4	1	1	1	52	393	2	1	490437
3	4	0	0	-1	33	448	2	1	493365
3	4	1	1	1	52	599	2	1	495337
1	4	0	0	1	53	707	1	1	496989
2	3	1	1	-1	32	535	1	1	498571
1	3	1	1	-1	34	423	1	1	500363
1	4	1	1	-1	34	386	1	1	501900
2	4	0	0	1	53	469	1	1	503820
2	4	1	1	-1	32	412	1	1	505281
3	4	0	0	-1	33	351	2	1	506668
3	3	1	1	1	52	299	2	1	508242
2	3	1	1	-1	34	407	1	1	509491
4	1	0	0	-1	33	420	2	1	511260
3	1	0	0	-1	31	428	1	0	512661
4	2	0	0	-1	31	377	2	1	514530
2	2	1	1	-1	32	373	2	0	516391
4	3	1	1	1	54	459	2	1	518183
2	3	1	1	-1	34	628	1	1	520255
1	4	1	1	-1	34	375	1	1	521563
2	4	0	0	1	53	364	1	1	523376
1	1	0	0	1	51	491	1	1	525058
4	1	0	0	-1	31	517	2	1	526529
2	2	0	0	1	51	809	1	1	528429
1	2	1	1	-1	32	453	1	1	530014
1	4	1	1	-1	34	284	1	1	531107
4	4	0	0	-1	33	325	1	0	532661
1	3	1	1	-1	32	430	1	1	534361
3	3	1	1	1	54	629	2	1	535968
1	2	0	0	1	53	471	1	1	537863
2	2	1	1	-1	32	561	2	0	539431
1	4	1	1	-1	34	313	1	1	541192
2	4	0	0	1	53	258	1	1	542341
1	3	1	1	-1	32	304	1	1	543734
4	3	1	1	1	54	372	2	1	545291
4	2	0	0	-1	33	418	2	1	547142
2	2	1	1	-1	32	575	1	1	548958
4	3	1	1	1	54	416	2	1	550252
4	3	1	1	1	54	598	2	1	551829
1	2	0	0	1	53	460	1	1	553107
3	2	1	1	1	52	544	2	1	554621
4	4	1	1	1	54	454	2	1	556154
3	4	0	0	-1	33	431	2	1	557921
3	1	0	0	-1	31	347	2	1	559387
2	1	0	0	1	51	482	1	1	560777
4	3	1	1	1	52	299	1	0	562489
4	3	1	1	1	54	310	2	1	564035
2	2	0	0	1	53	515	1	1	566047
4	2	1	1	1	52	422	2	1	567917
1	3	1	1	-1	34	423	1	1	569184
1	3	1	1	-1	34	303	1	1	570748
4	3	1	1	1	54	372	2	1	572005
2	3	1	1	-1	34	389	1	1	575092
2	4	1	1	-1	34	586	1	1	577067
1	4	0	0	1	53	559	2	0	578926
2	1	0	0	1	51	452	2	0	580611
2	1	0	0	1	51	334	1	1	581786
1	4	1	1	-1	32	432	1	1	583161
4	4	0	0	-1	33	376	2	1	584660
3	4	1	1	1	52	337	2	1	586134
4	4	0	0	-1	33	366	2	1	587381
4	1	0	0	-1	31	312	2	1	589068
1	1	0	0	1	51	386	1	1	590832
3	2	0	0	-1	31	482	2	1	592662
1	2	1	1	-1	32	415	1	1	594361
3	3	1	1	1	54	503	2	1	596279
2	3	1	1	-1	34	414	1	1	598112
3	2	0	0	-1	33	456	1	0	599848
1	2	1	1	-1	32	309	1	1	601120
1	1	0	0	1	53	357	1	1	602613
4	1	0	0	-1	31	403	2	1	604522
2	2	0	0	1	51	462	1	1	605949
4	2	1	1	1	52	515	2	1	607604
3	2	0	0	-1	33	452	2	1	609118
2	2	1	1	-1	32	466	1	1	610970
1	3	1	1	-1	34	334	1	1	612761
3	3	1	1	1	54	648	2	1	614859
4	2	0	0	-1	33	881	2	1	617163
3	2	1	1	1	52	589	2	1	618958
4	3	1	1	1	54	565	2	1	620905
1	3	1	1	-1	34	528	1	1	622926
3	2	0	0	-1	33	493	2	1	624712
4	2	1	1	1	52	597	2	1	626732
1	1	0	0	1	53	540	1	1	628209
4	1	0	0	-1	31	407	2	1	629480
3	1	0	0	-1	31	496	1	0	631006
4	1	0	0	-1	31	508	1	0	632736
4	4	1	1	1	52	511	2	1	634383
1	4	0	0	1	53	416	1	1	636007
3	3	1	1	1	52	514	2	1	637326
1	3	1	1	-1	34	500	1	1	639131
4	2	0	0	-1	33	468	2	1	640755
4	2	1	1	1	52	513	2	1	642435
1	4	1	1	-1	34	427	1	1	644015
1	4	0	0	1	53	621	1	1	646108
2	4	1	1	-1	32	457	2	0	647549
4	4	0	0	-1	33	411	2	1	648856
4	4	1	1	1	52	712	2	1	650584
1	4	0	0	1	53	388	1	1	651829
2	2	0	0	1	51	453	2	0	653653
1	2	1	1	-1	32	494	1	1	655535
1	3	1	1	-1	34	333	1	1	656801
3	3	1	1	1	54	456	2	1	661907
4	3	1	1	1	54	394	2	1	663516
3	3	1	1	1	54	289	2	1	665005
1	4	1	1	-1	34	409	1	1	666793
2	4	0	0	1	53	288	1	1	668418
2	4	1	1	-1	32	346	1	1	669769
3	4	0	0	-1	33	494	2	1	671626
3	2	0	0	-1	31	369	2	1	672822
4	2	1	1	1	52	420	2	1	674061
4	1	0	0	-1	33	564	2	1	675499
2	1	0	0	1	51	324	2	0	677156
2	2	0	0	1	51	505	1	1	678518
1	2	1	1	-1	32	302	1	1	679899
4	3	1	1	1	54	400	2	1	681331
2	3	1	1	-1	34	392	2	0	682540
3	4	1	1	1	54	478	2	1	684299
2	4	0	0	1	53	469	1	1	686253
1	1	0	0	1	51	402	1	1	687813
1	1	0	0	1	51	332	1	1	689511
4	1	0	0	-1	31	513	2	1	691051
3	1	0	0	-1	31	309	2	1	692806
3	2	0	0	-1	31	289	2	1	694490
1	2	1	1	-1	32	477	1	1	696429
4	2	0	0	-1	33	409	2	1	698093
4	2	1	1	1	52	584	2	1	700096
1	3	1	1	-1	34	373	1	1	701693
2	3	1	1	-1	34	355	2	0	702921
2	2	0	0	1	53	532	1	1	704790
3	2	1	1	1	52	421	2	1	706082
4	2	0	0	-1	33	513	2	1	707892
4	2	1	1	1	52	367	2	1	709331
3	2	0	0	-1	33	613	2	1	711393
4	2	1	1	1	52	896	2	1	713254
3	1	0	0	-1	33	371	2	1	715125
1	1	0	0	1	51	388	1	1	716543
2	1	0	0	1	51	496	1	1	718090
3	1	0	0	-1	31	663	2	1	719903
2	3	1	1	-1	32	461	1	1	721838
1	3	1	1	-1	34	311	1	1	723243
4	4	1	1	1	54	478	2	1	724783
2	4	0	0	1	53	714	1	1	726984
3	4	1	1	1	52	511	2	1	728784
1	4	0	0	1	53	482	1	1	730738
2	2	0	0	1	51	356	1	1	732568
2	2	1	1	-1	32	353	1	1	733859
3	2	0	0	-1	33	563	2	1	735254
3	2	1	1	1	52	399	2	1	736995
2	2	0	0	1	53	371	1	1	738250
2	2	1	1	-1	32	319	2	0	739398
1	1	0	0	1	53	696	1	1	741397
1	1	0	0	1	51	385	1	1	745811
4	4	1	1	1	52	390	2	1	747020
3	4	0	0	-1	33	345	2	1	748751
4	1	0	0	-1	31	358	2	1	750293
2	1	0	0	1	51	469	1	1	751585
4	2	0	0	-1	31	392	1	0	753191
2	2	1	1	-1	32	739	1	1	755009
3	4	1	1	1	54	390	2	1	756317
1	4	0	0	1	53	480	1	1	757673
3	1	0	0	-1	31	423	2	1	759150
4	1	0	0	-1	31	307	2	1	760428
4	2	0	0	-1	31	296	2	1	762109
1	2	1	1	-1	32	355	2	0	763284
3	3	1	1	1	54	482	2	1	765182
3	3	1	1	1	54	370	2	1	766457
2	1	0	0	1	53	443	1	1	767953
2	1	0	0	1	51	339	1	1	769357
3	2	0	0	-1	31	569	2	1	771288
2	2	1	1	-1	32	563	1	1	773322
2	1	0	0	1	53	349	1	1	774509
1	1	0	0	1	51	364	1	1	776194
2	1	0	0	1	51	419	2	0	778073
2	1	0	0	1	51	388	1	1	779420
1	3	1	1	-1	32	433	2	0	781207
2	3	1	1	-1	34	827	1	1	783269
4	3	1	1	1	54	482	2	1	785167
1	3	1	1	-1	34	480	1	1	786753
3	4	1	1	1	54	611	2	1	788292
4	4	0	0	-1	33	517	1	0	790291
4	4	1	1	1	52	521	2	1	792118
1	4	0	0	1	53	438	1	1	793541
2	1	0	0	1	51	335	1	1	794960
2	1	0	0	1	51	394	1	1	796753
1	2	0	0	1	51	487	1	1	798332
3	2	1	1	1	52	569	2	1	800102
1	2	0	0	1	53	411	1	1	801529
4	2	1	1	1	52	563	2	1	803174
1	3	1	1	-1	34	472	1	1	804850
3	3	1	1	1	54	514	2	1	806373
1	1	0	0	1	53	411	1	1	807882
1	1	0	0	1	51	565	1	1	809801
4	1	0	0	-1	31	346	2	1	811143
1	1	0	0	1	51	428	1	1	812834
4	4	1	1	1	52	458	2	1	814179
4	4	0	0	-1	33	721	2	1	816219
3	1	0	0	-1	31	588	1	0	818245
2	1	0	0	1	51	642	1	1	820106
1	3	1	1	-1	32	292	1	1	821719
3	3	1	1	1	54	383	2	1	823183
1	3	1	1	-1	34	459	1	1	825086
3	3	1	1	1	54	558	2	1	828889
