# Supplementary material for: Frequency Band-Specific Electrical Brain Stimulation Modulates Cognitive Control Processes
Source: PLoS One. 2015 Sep 25;10(9):e0138984. doi: 10.1371/journal.pone.0138984 (PMC4583279; doi:10.1371/journal.pone.0138984)
Supplement: S2 File — This zip archive contains the necessary Matlab code, SPSS syntax, SPSS data and raw logfile data to perform the analyses described in the paper. EEG data and Matlab code to extract peak frequencies are available upon request (joramvandriel@gmail.com). (ZIP) [file pone.0138984.s002.zip › S2_File/rawdata/theta/pp17_simonA1_PRE-STIM_EEG.txt]

2	3	1	1	1	52	410	1	1	3004
4	3	1	1	-1	34	445	2	1	4494
4	4	1	1	-1	34	368	2	1	6188
3	4	0	0	1	53	584	1	0	8097
1	4	1	1	1	52	392	1	1	9880
1	4	0	0	-1	33	445	1	1	11239
2	4	1	1	1	52	396	1	1	12516
2	4	0	0	-1	33	284	1	1	14174
1	2	0	0	-1	31	539	1	1	15577
4	2	1	1	-1	32	514	2	1	17151
3	2	0	0	1	53	489	1	0	18465
4	2	1	1	-1	32	881	2	1	20332
3	2	0	0	1	53	713	2	1	22182
2	2	1	1	1	52	488	1	1	24133
4	3	1	1	-1	34	492	2	1	26114
1	3	1	1	1	54	317	1	1	27507
3	1	0	0	1	53	405	2	1	28809
1	1	0	0	-1	31	604	1	1	30480
4	1	0	0	1	51	390	2	1	31835
1	1	0	0	-1	31	499	1	1	33460
2	2	0	0	-1	31	501	1	1	35345
2	2	1	1	1	52	420	1	1	36791
4	2	0	0	1	53	425	2	1	38360
3	2	1	1	-1	32	477	1	0	40142
4	4	1	1	-1	34	417	2	1	41914
3	4	0	0	1	53	467	2	1	43558
3	4	1	1	-1	32	341	2	1	45072
2	4	0	0	-1	33	449	1	1	46833
1	3	1	1	1	52	310	2	0	48200
1	3	1	1	1	54	489	1	1	49626
2	3	1	1	1	54	457	1	1	51589
2	3	1	1	1	54	335	1	1	52752
3	4	1	1	-1	34	477	2	1	54751
3	4	0	0	1	53	540	2	1	56478
2	2	0	0	-1	31	548	1	1	58485
3	2	1	1	-1	32	467	2	1	60288
4	3	1	1	-1	34	426	2	1	61997
3	3	1	1	-1	34	481	2	1	63695
1	1	0	0	-1	33	450	1	1	65664
3	1	0	0	1	51	446	2	1	67384
1	2	0	0	-1	31	623	1	1	69317
1	2	1	1	1	52	349	1	1	70908
4	3	1	1	-1	34	475	2	1	72787
3	3	1	1	-1	34	374	2	1	74188
1	2	0	0	-1	33	339	2	0	75378
3	2	1	1	-1	32	403	1	0	77166
3	2	0	0	1	53	562	2	1	78850
2	2	1	1	1	52	466	1	1	80671
1	2	0	0	-1	33	617	1	1	82126
3	2	1	1	-1	32	515	2	1	86600
3	3	1	1	-1	34	429	2	1	88262
2	3	1	1	1	54	402	1	1	89542
1	4	1	1	1	54	363	1	1	91331
2	4	0	0	-1	33	436	1	1	92745
4	1	0	0	1	51	421	2	1	94164
3	1	0	0	1	51	343	2	1	95830
3	3	1	1	-1	32	502	2	1	97484
4	3	1	1	-1	34	433	2	1	98806
4	4	1	1	-1	34	285	2	1	100607
3	4	0	0	1	53	381	2	1	101885
4	2	0	0	1	51	295	2	1	103328
2	2	1	1	1	52	501	1	1	105311
1	4	1	1	1	54	676	1	1	106905
4	4	0	0	1	53	385	2	1	108389
4	1	0	0	1	51	323	2	1	110165
2	1	0	0	-1	31	562	1	1	112219
3	4	1	1	-1	32	294	1	0	113855
1	4	0	0	-1	33	526	1	1	115835
2	2	0	0	-1	31	422	1	1	117351
2	2	1	1	1	52	505	1	1	118798
3	4	1	1	-1	34	553	2	1	120303
4	4	0	0	1	53	663	2	1	121858
3	3	1	1	-1	32	439	2	1	123561
4	3	1	1	-1	34	450	2	1	125098
3	3	1	1	-1	34	448	2	1	126452
4	3	1	1	-1	34	565	2	1	128347
1	3	1	1	1	54	519	1	1	129709
2	3	1	1	1	54	453	1	1	131085
3	4	1	1	-1	34	416	2	1	132455
2	4	0	0	-1	33	531	1	1	133954
4	3	1	1	-1	32	519	2	1	135385
4	3	1	1	-1	34	414	2	1	137240
3	1	0	0	1	53	574	2	1	139275
2	1	0	0	-1	31	544	1	1	141344
2	4	1	1	1	52	385	1	1	143058
3	4	0	0	1	53	525	1	0	144648
1	4	1	1	1	52	319	1	1	146237
3	4	0	0	1	53	464	2	1	148072
3	1	0	0	1	51	350	2	1	149420
4	1	0	0	1	51	479	2	1	150851
2	4	1	1	1	52	286	2	0	152377
1	4	0	0	-1	33	358	1	1	154175
4	2	0	0	1	51	417	2	1	155865
4	2	1	1	-1	32	522	2	1	157896
3	3	1	1	-1	34	394	2	1	159149
3	3	1	1	-1	34	400	2	1	160964
2	2	0	0	-1	33	305	2	0	162449
3	2	1	1	-1	32	432	1	0	163715
4	1	0	0	1	53	499	1	0	165056
2	1	0	0	-1	31	485	1	1	171729
3	2	0	0	1	51	496	2	1	173407
3	2	1	1	-1	32	393	2	1	175166
2	4	1	1	1	54	447	1	1	176875
1	4	0	0	-1	33	465	1	1	178352
2	3	1	1	1	52	344	1	1	179941
4	3	1	1	-1	34	502	2	1	181715
2	4	1	1	1	54	418	1	1	183528
1	4	0	0	-1	33	243	1	1	184683
3	4	1	1	-1	32	463	2	1	186599
4	4	0	0	1	53	534	2	1	188475
4	1	0	0	1	51	348	2	1	190135
3	1	0	0	1	51	311	2	1	191518
1	3	1	1	1	52	425	1	1	193078
2	3	1	1	1	54	444	2	0	194393
2	3	1	1	1	54	306	2	0	196211
3	3	1	1	-1	34	648	2	1	197737
2	2	0	0	-1	33	492	1	1	199365
1	2	1	1	1	52	603	1	1	201246
3	3	1	1	-1	34	479	2	1	202765
2	3	1	1	1	54	377	1	1	204406
2	1	0	0	-1	33	364	1	1	205750
4	1	0	0	1	51	474	2	1	207530
1	2	0	0	-1	31	283	1	1	209038
3	2	1	1	-1	32	559	2	1	211127
4	4	1	1	-1	34	472	2	1	212510
1	4	0	0	-1	33	326	2	0	213951
3	1	0	0	1	51	760	2	1	215801
4	1	0	0	1	51	538	2	1	217377
1	3	1	1	1	52	371	1	1	219198
3	3	1	1	-1	34	508	2	1	220795
4	4	1	1	-1	34	449	2	1	222678
1	4	0	0	-1	33	420	2	0	224086
3	4	1	1	-1	32	500	2	1	225488
4	4	0	0	1	53	583	2	1	227030
3	4	1	1	-1	32	350	2	1	228878
1	4	0	0	-1	33	571	1	1	230593
3	2	0	0	1	51	468	2	1	232416
4	2	1	1	-1	32	540	2	1	234330
1	3	1	1	1	54	421	2	0	236236
4	3	1	1	-1	34	546	2	1	237834
3	1	0	0	1	53	547	2	1	239616
4	1	0	0	1	51	343	2	1	241048
4	1	0	0	1	51	392	2	1	242476
1	1	0	0	-1	31	415	1	1	244257
1	4	1	1	1	52	351	1	1	245757
3	4	0	0	1	53	477	2	1	247242
4	2	0	0	1	51	409	2	1	248865
4	2	1	1	-1	32	438	2	1	250573
1	2	0	0	-1	33	343	1	1	252392
4	2	1	1	-1	32	436	2	1	257709
2	3	1	1	1	54	442	1	1	259039
2	3	1	1	1	54	396	1	1	260770
3	3	1	1	-1	34	398	2	1	261997
1	3	1	1	1	54	360	1	1	263469
2	4	1	1	1	54	336	1	1	265294
1	4	0	0	-1	33	406	1	1	267074
3	4	1	1	-1	32	281	1	0	268281
3	4	0	0	1	53	389	2	1	269532
4	1	0	0	1	51	414	2	1	270793
4	1	0	0	1	51	284	2	1	272240
2	2	0	0	-1	31	328	1	1	273562
1	2	1	1	1	52	293	2	0	274889
2	1	0	0	-1	33	340	1	1	276361
3	1	0	0	1	51	470	2	1	277758
3	2	0	0	1	51	287	2	1	279156
1	2	1	1	1	52	290	2	0	280572
1	3	1	1	1	54	353	2	0	282014
3	3	1	1	-1	34	572	2	1	283473
1	1	0	0	-1	33	410	1	1	285397
1	1	0	0	-1	31	288	1	1	287074
4	1	0	0	1	51	308	2	1	288586
4	1	0	0	1	51	348	2	1	290001
2	3	1	1	1	52	436	1	1	291424
4	3	1	1	-1	34	442	2	1	293258
4	3	1	1	-1	34	608	2	1	294847
1	3	1	1	1	54	314	1	1	296672
4	4	1	1	-1	34	461	2	1	298623
3	4	0	0	1	53	446	2	1	300287
3	1	0	0	1	51	300	2	1	301718
1	1	0	0	-1	31	434	1	1	303347
4	3	1	1	-1	32	561	2	1	305267
1	3	1	1	1	54	383	1	1	306539
3	4	1	1	-1	34	419	2	1	307964
1	4	0	0	-1	33	436	2	0	309452
3	2	0	0	1	51	631	2	1	311443
2	2	1	1	1	52	447	1	1	312873
2	1	0	0	-1	33	368	1	1	314497
3	1	0	0	1	51	478	2	1	316047
2	1	0	0	-1	31	470	1	1	317679
2	1	0	0	-1	31	328	1	1	319353
1	3	1	1	1	52	340	1	1	320984
4	3	1	1	-1	34	468	2	1	322786
2	2	0	0	-1	33	337	2	0	324556
3	2	1	1	-1	32	379	1	0	326203
1	1	0	0	-1	33	457	1	1	328038
1	1	0	0	-1	31	322	1	1	329762
3	1	0	0	1	51	447	2	1	331477
3	1	0	0	1	51	432	2	1	333270
4	2	0	0	1	51	412	2	1	335072
2	2	1	1	1	52	409	1	1	341415
2	4	1	1	1	54	350	1	1	342874
1	4	0	0	-1	33	303	1	1	344675
2	4	1	1	1	52	398	1	1	346330
3	4	0	0	1	53	471	2	1	347745
1	2	0	0	-1	31	461	1	1	349131
4	2	1	1	-1	32	455	2	1	351019
4	1	0	0	1	53	558	1	0	352749
2	1	0	0	-1	31	328	1	1	353960
3	2	0	0	1	51	404	2	1	355802
2	2	1	1	1	52	419	1	1	357662
1	4	1	1	1	54	374	1	1	359322
4	4	0	0	1	53	333	1	0	360572
1	3	1	1	1	52	427	2	0	362383
2	3	1	1	1	54	618	1	1	364483
3	1	0	0	1	53	563	2	1	366346
4	1	0	0	1	51	409	2	1	368256
4	1	0	0	1	51	374	2	1	370126
3	1	0	0	1	51	345	2	1	371701
3	4	1	1	-1	32	494	2	1	373610
1	4	0	0	-1	33	469	1	1	375027
2	3	1	1	1	52	350	2	0	376318
4	3	1	1	-1	34	444	2	1	378183
2	1	0	0	-1	33	475	1	1	379819
1	1	0	0	-1	31	298	1	1	381062
2	2	0	0	-1	31	292	1	1	382417
4	2	1	1	-1	32	407	2	1	383992
3	3	1	1	-1	34	290	2	1	385196
4	3	1	1	-1	34	431	2	1	386610
3	2	0	0	1	53	384	1	0	388278
3	2	1	1	-1	32	675	2	1	390011
1	1	0	0	-1	33	571	1	1	391731
1	1	0	0	-1	31	301	1	1	393334
2	1	0	0	-1	31	411	1	1	394877
4	1	0	0	1	51	411	2	1	396315
2	2	0	0	-1	31	310	1	1	397494
2	2	1	1	1	52	442	1	1	398895
1	1	0	0	-1	33	269	1	1	400598
2	1	0	0	-1	31	445	1	1	402053
3	4	1	1	-1	32	634	2	1	403862
2	4	0	0	-1	33	509	1	1	405472
1	3	1	1	1	52	326	2	0	406683
3	3	1	1	-1	34	352	2	1	408372
1	4	1	1	1	54	343	2	0	409750
4	4	0	0	1	53	545	2	1	411827
3	1	0	0	1	51	439	2	1	413595
4	1	0	0	1	51	363	2	1	415034
4	2	0	0	1	51	284	2	1	416481
2	2	1	1	1	52	286	2	0	418113
3	3	1	1	-1	34	361	1	0	419333
2	3	1	1	1	54	336	1	1	426319
3	3	1	1	-1	34	591	1	0	428074
2	3	1	1	1	54	555	1	1	429860
3	2	0	0	1	53	673	2	1	431548
1	2	1	1	1	52	572	1	1	433417
4	1	0	0	1	53	350	1	0	434966
3	1	0	0	1	51	465	2	1	436444
3	4	1	1	-1	32	459	2	1	437788
2	4	0	0	-1	33	452	1	1	439274
2	4	1	1	1	52	535	1	1	441128
4	4	0	0	1	53	474	2	1	442572
2	3	1	1	1	52	536	1	1	444593
1	3	1	1	1	54	402	1	1	446342
4	3	1	1	-1	34	430	2	1	448220
2	3	1	1	1	54	367	1	1	449558
3	3	1	1	-1	34	505	2	1	450922
1	3	1	1	1	54	347	1	1	452125
4	1	0	0	1	53	522	2	1	453816
4	1	0	0	1	51	626	2	1	455471
1	2	0	0	-1	31	471	2	0	457192
4	2	1	1	-1	32	402	2	1	458917
4	2	0	0	1	53	443	2	1	460353
1	2	1	1	1	52	428	1	1	461918
2	4	1	1	1	54	352	1	1	463620
4	4	0	0	1	53	355	2	1	465112
2	2	0	0	-1	31	559	1	1	466661
4	2	1	1	-1	32	459	2	1	468184
4	3	1	1	-1	34	331	2	1	469628
3	3	1	1	-1	34	521	2	1	471140
3	4	1	1	-1	34	298	2	1	472565
1	4	0	0	-1	33	484	1	1	474189
1	4	1	1	1	52	343	1	1	475608
2	4	0	0	-1	33	303	1	1	476803
3	3	1	1	-1	32	448	2	1	478442
2	3	1	1	1	54	457	1	1	480314
3	1	0	0	1	53	381	2	1	482183
4	1	0	0	1	51	374	2	1	483860
2	4	1	1	1	52	474	1	1	485542
1	4	0	0	-1	33	280	1	1	487352
4	1	0	0	1	51	374	2	1	489194
2	1	0	0	-1	31	478	1	1	490534
2	4	1	1	1	52	394	1	1	492423
3	4	0	0	1	53	541	2	1	494312
3	2	0	0	1	51	319	2	1	495804
1	2	1	1	1	52	438	1	1	497379
4	2	0	0	1	53	508	2	1	498962
3	2	1	1	-1	32	556	2	1	500480
4	1	0	0	1	53	335	2	1	502040
4	1	0	0	1	51	331	2	1	503352
1	2	0	0	-1	31	433	1	1	504674
4	2	1	1	-1	32	294	1	0	509326
1	1	0	0	-1	33	498	1	1	511091
2	1	0	0	-1	31	361	1	1	512339
1	3	1	1	1	52	395	1	1	513595
4	3	1	1	-1	34	375	2	1	515152
2	3	1	1	1	54	473	1	1	516884
2	3	1	1	1	54	303	1	1	518164
4	3	1	1	-1	34	451	2	1	520085
3	3	1	1	-1	34	299	1	0	521432
3	3	1	1	-1	34	500	2	1	522818
4	3	1	1	-1	34	337	2	1	524646
4	4	1	1	-1	34	411	2	1	526061
1	4	0	0	-1	33	444	1	1	527446
3	1	0	0	1	51	387	2	1	528989
3	1	0	0	1	51	443	2	1	530577
1	1	0	0	-1	31	334	2	0	532256
3	1	0	0	1	51	350	2	1	534114
1	2	0	0	-1	31	313	1	1	535365
3	2	1	1	-1	32	530	2	1	537212
1	1	0	0	-1	33	314	1	1	538490
3	1	0	0	1	51	347	2	1	540030
1	3	1	1	1	52	479	1	1	541368
2	3	1	1	1	54	392	1	1	542689
4	2	0	0	1	53	476	2	1	544387
3	2	1	1	-1	32	347	2	1	545721
1	4	1	1	1	54	317	1	1	547474
2	4	0	0	-1	33	334	1	1	549267
2	3	1	1	1	52	384	1	1	550981
1	3	1	1	1	54	353	1	1	552635
1	3	1	1	1	54	303	1	1	554018
3	3	1	1	-1	34	515	2	1	555862
1	4	1	1	1	54	387	1	1	557631
4	4	0	0	1	53	367	1	0	559520
2	2	0	0	-1	31	411	2	0	561228
3	2	1	1	-1	32	464	2	1	562970
3	2	0	0	1	53	605	2	1	564451
1	2	1	1	1	52	456	1	1	566159
3	3	1	1	-1	34	436	2	1	567465
3	3	1	1	-1	34	403	2	1	569101
2	3	1	1	1	54	401	1	1	570523
4	3	1	1	-1	34	444	2	1	572356
3	1	0	0	1	53	549	2	1	574302
4	1	0	0	1	51	298	2	1	575569
4	2	0	0	1	51	365	2	1	577020
2	2	1	1	1	52	305	2	0	578466
4	2	0	0	1	53	612	2	1	580126
1	2	1	1	1	52	597	1	1	582109
1	1	0	0	-1	33	326	1	1	583579
4	1	0	0	1	51	354	2	1	585133
4	1	0	0	1	51	373	2	1	586545
2	1	0	0	-1	31	513	1	1	591728
3	3	1	1	-1	32	445	2	1	593634
3	3	1	1	-1	34	322	2	1	595104
4	1	0	0	1	53	401	1	0	596692
2	1	0	0	-1	31	396	1	1	598226
3	4	1	1	-1	32	543	2	1	599954
1	4	0	0	-1	33	650	1	1	602002
3	1	0	0	1	51	442	2	1	603351
1	1	0	0	-1	31	346	1	1	604783
3	4	1	1	-1	32	424	2	1	606536
2	4	0	0	-1	33	336	1	1	607825
3	1	0	0	1	51	433	2	1	609223
4	1	0	0	1	51	423	2	1	610992
2	2	0	0	-1	31	567	2	0	612582
3	2	1	1	-1	32	523	2	1	614251
3	3	1	1	-1	34	321	2	1	615648
4	3	1	1	-1	34	576	2	1	617532
1	4	1	1	1	54	553	1	1	619075
1	4	0	0	-1	33	320	1	1	620398
3	2	0	0	1	51	433	2	1	622009
3	2	1	1	-1	32	687	2	1	624195
1	2	0	0	-1	33	524	1	1	625934
4	2	1	1	-1	32	309	1	0	627539
4	2	0	0	1	53	413	2	1	629374
2	2	1	1	1	52	421	1	1	631164
3	1	0	0	1	53	387	1	0	632819
4	1	0	0	1	51	481	2	1	634407
2	4	1	1	1	52	342	2	0	636027
2	4	0	0	-1	33	310	1	1	637165
3	3	1	1	-1	32	509	2	1	639055
2	3	1	1	1	54	392	1	1	640388
1	2	0	0	-1	33	884	1	1	642358
1	2	1	1	1	52	507	1	1	644311
4	1	0	0	1	53	484	2	1	646012
2	1	0	0	-1	31	399	1	1	647356
4	1	0	0	1	51	481	2	1	649086
4	1	0	0	1	51	422	2	1	650379
2	2	0	0	-1	31	413	1	1	651878
3	2	1	1	-1	32	364	1	0	653150
1	3	1	1	1	54	405	2	0	654855
4	3	1	1	-1	34	447	1	0	656766
3	3	1	1	-1	34	528	2	1	658381
2	3	1	1	1	54	463	1	1	660188
2	1	0	0	-1	33	556	1	1	661986
1	1	0	0	-1	31	274	1	1	663404
2	4	1	1	1	52	366	1	1	664599
1	4	0	0	-1	33	299	1	1	666143
3	4	1	1	-1	32	346	1	0	667548
1	4	0	0	-1	33	369	1	1	668930
2	3	1	1	1	52	499	1	1	670520
1	3	1	1	1	54	344	1	1	691849
2	1	0	0	-1	33	550	1	1	693574
2	1	0	0	-1	31	432	1	1	695054
4	3	1	1	-1	32	494	2	1	696669
3	3	1	1	-1	34	402	2	1	698295
3	1	0	0	1	53	460	2	1	700206
2	1	0	0	-1	31	325	2	0	701484
2	4	1	1	1	52	351	1	1	703124
3	4	0	0	1	53	482	2	1	704969
2	2	0	0	-1	31	532	1	1	706669
2	2	1	1	1	52	475	1	1	708249
3	3	1	1	-1	34	519	2	1	710176
3	3	1	1	-1	34	332	2	1	711444
2	1	0	0	-1	33	346	2	0	712725
3	1	0	0	1	51	500	2	1	714390
4	2	0	0	1	51	457	2	1	715988
2	2	1	1	1	52	326	2	0	717708
2	3	1	1	1	54	358	1	1	719363
3	3	1	1	-1	34	445	2	1	721017
1	2	0	0	-1	33	488	1	1	722473
1	2	1	1	1	52	348	1	1	724297
4	4	1	1	-1	34	410	2	1	725926
4	4	0	0	1	53	365	2	1	727410
2	4	1	1	1	52	322	1	1	728598
2	4	0	0	-1	33	342	1	1	729878
1	1	0	0	-1	31	532	2	0	731642
2	1	0	0	-1	31	365	1	1	733392
3	2	0	0	1	51	519	2	1	734797
3	2	1	1	-1	32	355	2	1	736510
4	4	1	1	-1	34	456	1	0	738224
4	4	0	0	1	53	336	2	1	739652
2	4	1	1	1	52	527	1	1	741385
4	4	0	0	1	53	444	2	1	742722
4	3	1	1	-1	32	486	2	1	744686
2	3	1	1	1	54	428	1	1	746519
2	4	1	1	1	54	335	2	0	748309
3	4	0	0	1	53	521	2	1	749915
1	1	0	0	-1	31	450	1	1	751638
2	1	0	0	-1	31	323	1	1	753463
2	3	1	1	1	52	454	1	1	755017
1	3	1	1	1	54	440	1	1	756754
1	1	0	0	-1	33	289	1	1	758270
3	1	0	0	1	51	548	2	1	759943
3	2	0	0	1	51	307	2	1	761483
1	2	1	1	1	52	544	1	1	763401
1	3	1	1	1	54	318	1	1	765019
4	3	1	1	-1	34	539	2	1	766986
4	4	1	1	-1	34	446	1	0	768929
2	4	0	0	-1	33	775	1	1	770913
1	2	0	0	-1	31	502	2	0	772417
1	2	1	1	1	52	345	2	0	779266
3	2	0	0	1	53	394	2	1	780949
4	2	1	1	-1	32	363	2	1	782398
3	4	1	1	-1	34	301	2	1	784190
4	4	0	0	1	53	308	2	1	785675
2	2	0	0	-1	31	287	2	0	787089
4	2	1	1	-1	32	426	2	1	788783
1	3	1	1	1	54	449	1	1	790649
1	3	1	1	1	54	541	1	1	792656
2	1	0	0	-1	33	337	1	1	794034
4	1	0	0	1	51	600	2	1	796026
1	1	0	0	-1	31	394	1	1	797626
3	1	0	0	1	51	417	2	1	799320
2	2	0	0	-1	31	392	1	1	800856
3	2	1	1	-1	32	339	1	0	802604
2	3	1	1	1	54	567	1	1	804014
2	3	1	1	1	54	512	1	1	805413
1	3	1	1	1	54	457	1	1	806851
1	3	1	1	1	54	335	1	1	808688
3	4	1	1	-1	34	462	2	1	810344
1	4	0	0	-1	33	619	1	1	812189
3	2	0	0	1	51	481	2	1	814099
2	2	1	1	1	52	415	1	1	815852
3	1	0	0	1	53	628	2	1	817720
4	1	0	0	1	51	557	2	1	819449
3	4	1	1	-1	32	412	2	1	821117
3	4	0	0	1	53	315	2	1	822321
4	3	1	1	-1	32	364	2	1	823790
3	3	1	1	-1	34	367	2	1	825508
2	2	0	0	-1	33	480	1	1	827416
1	2	1	1	1	52	325	1	1	829208
1	2	0	0	-1	33	275	1	1	830569
2	2	1	1	1	52	417	1	1	832151
3	1	0	0	1	53	319	1	0	833512
4	1	0	0	1	51	533	1	0	835258
4	4	1	1	-1	32	481	2	1	836819
1	4	0	0	-1	33	369	2	0	838129
4	2	0	0	1	51	470	2	1	840028
1	2	1	1	1	52	499	1	1	841592
4	1	0	0	1	53	618	2	1	843526
1	1	0	0	-1	31	333	1	1	844771
3	4	1	1	-1	32	498	2	1	846709
2	4	0	0	-1	33	580	1	1	848181
4	3	1	1	-1	32	479	2	1	849494
3	3	1	1	-1	34	494	2	1	851502
1	1	0	0	-1	33	485	1	1	853058
4	1	0	0	1	51	363	2	1	854352
1	4	1	1	1	52	530	1	1	855718
3	4	0	0	1	53	582	2	1	857519
3	1	0	0	1	51	528	2	1	859541
1	1	0	0	-1	31	368	1	1	866689
