# Supplementary material for: Frequency Band-Specific Electrical Brain Stimulation Modulates Cognitive Control Processes
Source: PLoS One. 2015 Sep 25;10(9):e0138984. doi: 10.1371/journal.pone.0138984 (PMC4583279; doi:10.1371/journal.pone.0138984)
Supplement: S2 File — This zip archive contains the necessary Matlab code, SPSS syntax, SPSS data and raw logfile data to perform the analyses described in the paper. EEG data and Matlab code to extract peak frequencies are available upon request (joramvandriel@gmail.com). (ZIP) [file pone.0138984.s002.zip › S2_File/rawdata/theta/pp17_simonB1_STIM.txt]

4	4	1	1	-1	32	428	2	1	3879
3	4	0	0	1	53	321	1	0	5065
1	3	1	1	1	52	362	2	0	6509
2	3	1	1	1	54	427	1	1	7998
3	3	1	1	-1	34	472	2	1	9347
2	3	1	1	1	54	474	1	1	10880
2	4	1	1	1	54	291	1	1	12253
4	4	0	0	1	53	442	2	1	14126
4	2	0	0	1	51	297	2	1	15810
3	2	1	1	-1	32	436	2	1	17330
1	1	0	0	-1	33	455	1	1	18921
2	1	0	0	-1	31	322	1	1	20638
3	1	0	0	1	51	359	2	1	21965
3	1	0	0	1	51	351	2	1	23328
1	3	1	1	1	52	460	1	1	24791
4	3	1	1	-1	34	343	2	1	26533
1	1	0	0	-1	33	319	2	0	27891
3	1	0	0	1	51	327	2	1	29183
3	4	1	1	-1	32	378	2	1	30715
1	4	0	0	-1	33	349	2	0	31969
1	4	1	1	1	52	317	1	1	33657
2	4	0	0	-1	33	295	1	1	34935
1	2	0	0	-1	31	258	1	1	36490
2	2	1	1	1	52	306	2	0	38046
1	4	1	1	1	54	475	1	1	39871
1	4	0	0	-1	33	253	1	1	41370
3	2	0	0	1	51	522	2	1	43167
3	2	1	1	-1	32	289	2	1	44358
2	1	0	0	-1	33	493	1	1	45889
1	1	0	0	-1	31	333	1	1	47149
2	3	1	1	1	52	421	1	1	49062
2	3	1	1	1	54	454	1	1	50976
3	4	1	1	-1	34	546	2	1	52874
4	4	0	0	1	53	268	1	0	53961
2	2	0	0	-1	31	383	1	1	55617
1	2	1	1	1	52	423	1	1	57331
2	1	0	0	-1	33	248	1	1	58913
1	1	0	0	-1	31	338	1	1	60735
4	3	1	1	-1	32	470	2	1	62436
1	3	1	1	1	54	432	1	1	64094
3	4	1	1	-1	34	366	2	1	65521
2	4	0	0	-1	33	435	1	1	67186
1	4	1	1	1	52	664	1	1	69294
1	4	0	0	-1	33	282	1	1	70525
3	2	0	0	1	51	403	2	1	72234
2	2	1	1	1	52	341	1	1	73692
1	3	1	1	1	54	418	1	1	75293
4	3	1	1	-1	34	337	2	1	76824
2	3	1	1	1	54	346	1	1	78451
3	3	1	1	-1	34	345	2	1	83987
4	2	0	0	1	53	328	2	1	85437
4	2	1	1	-1	32	371	2	1	86899
1	3	1	1	1	54	317	1	1	88579
3	3	1	1	-1	34	328	2	1	90353
2	3	1	1	1	54	390	1	1	92003
4	3	1	1	-1	34	449	2	1	93529
1	4	1	1	1	54	348	2	0	94726
1	4	0	0	-1	33	456	2	0	96075
4	1	0	0	1	51	424	2	1	97667
4	1	0	0	1	51	351	2	1	99091
3	2	0	0	1	51	302	2	1	100729
3	2	1	1	-1	32	369	2	1	102173
2	4	1	1	1	54	449	1	1	103618
1	4	0	0	-1	33	433	1	1	105287
4	2	0	0	1	51	434	2	1	106660
4	2	1	1	-1	32	369	2	1	107866
3	4	1	1	-1	34	389	2	1	109730
4	4	0	0	1	53	398	2	1	111548
4	1	0	0	1	51	303	2	1	113344
3	1	0	0	1	51	326	2	1	115034
4	3	1	1	-1	32	361	2	1	116728
1	3	1	1	1	54	380	1	1	118128
1	1	0	0	-1	33	333	1	1	119540
3	1	0	0	1	51	334	2	1	121140
2	3	1	1	1	52	412	1	1	123041
1	3	1	1	1	54	293	1	1	124547
2	1	0	0	-1	33	389	1	1	126052
3	1	0	0	1	51	437	2	1	127824
1	1	0	0	-1	31	399	1	1	129203
3	1	0	0	1	51	357	2	1	130494
2	1	0	0	-1	31	554	1	1	131981
2	1	0	0	-1	31	311	1	1	133160
4	4	1	1	-1	32	441	2	1	134857
3	4	0	0	1	53	371	2	1	136192
2	3	1	1	1	52	446	1	1	137856
3	3	1	1	-1	34	439	2	1	139256
4	3	1	1	-1	34	348	2	1	140638
3	3	1	1	-1	34	334	2	1	142197
1	2	0	0	-1	33	288	2	0	143738
4	2	1	1	-1	32	379	2	1	145262
4	3	1	1	-1	34	286	2	1	146669
1	3	1	1	1	54	304	1	1	148252
4	2	0	0	1	53	341	2	1	149521
3	2	1	1	-1	32	479	1	0	151158
4	4	1	1	-1	34	492	2	1	152937
4	4	0	0	1	53	303	2	1	154410
3	4	1	1	-1	32	385	2	1	156151
2	4	0	0	-1	33	457	1	1	157433
2	1	0	0	-1	31	435	1	1	158873
4	1	0	0	1	51	466	2	1	163756
3	1	0	0	1	51	339	2	1	165335
4	1	0	0	1	51	374	2	1	167157
1	3	1	1	1	52	364	1	1	168786
2	3	1	1	1	54	317	1	1	170031
2	1	0	0	-1	33	295	1	1	171455
3	1	0	0	1	51	351	2	1	172649
2	4	1	1	1	52	315	2	0	174160
3	4	0	0	1	53	409	2	1	176054
1	3	1	1	1	52	284	1	1	177218
3	3	1	1	-1	34	405	2	1	178503
1	3	1	1	1	54	383	2	0	179953
1	3	1	1	1	54	356	1	1	181666
4	1	0	0	1	53	381	2	1	183302
3	1	0	0	1	51	326	2	1	184444
1	4	1	1	1	52	459	1	1	185842
1	4	0	0	-1	33	538	1	1	187346
3	4	1	1	-1	32	477	2	1	189291
4	4	0	0	1	53	728	2	1	191146
2	2	0	0	-1	31	413	1	1	192658
4	2	1	1	-1	32	426	2	1	194196
4	1	0	0	1	53	327	2	1	195970
1	1	0	0	-1	31	642	1	1	197569
4	3	1	1	-1	32	303	1	0	199005
1	3	1	1	1	54	325	1	1	200581
2	1	0	0	-1	33	250	1	1	201880
4	1	0	0	1	51	442	2	1	203196
4	1	0	0	1	51	331	2	1	204571
3	1	0	0	1	51	350	2	1	205829
1	1	0	0	-1	31	437	1	1	207754
2	1	0	0	-1	31	544	1	1	209447
3	3	1	1	-1	32	657	2	1	211474
1	3	1	1	1	54	568	1	1	213302
3	2	0	0	1	53	306	2	1	214526
3	2	1	1	-1	32	393	2	1	216174
2	4	1	1	1	54	557	1	1	218212
3	4	0	0	1	53	300	2	1	219350
4	4	1	1	-1	32	399	2	1	220645
4	4	0	0	1	53	271	2	1	221762
3	2	0	0	1	51	284	2	1	222950
2	2	1	1	1	52	267	2	0	224072
4	3	1	1	-1	34	406	1	0	225498
2	3	1	1	1	54	535	1	1	227108
4	4	1	1	-1	34	506	2	1	228990
1	4	0	0	-1	33	349	1	1	230658
3	2	0	0	1	51	260	2	1	232355
1	2	1	1	1	52	417	1	1	234049
2	3	1	1	1	54	548	1	1	235681
3	3	1	1	-1	34	386	2	1	237448
3	1	0	0	1	53	263	2	1	238809
2	1	0	0	-1	31	355	1	1	246251
4	1	0	0	1	51	368	2	1	248123
3	1	0	0	1	51	271	2	1	249300
4	3	1	1	-1	32	276	2	1	250618
2	3	1	1	1	54	331	1	1	252324
1	2	0	0	-1	33	560	1	1	253696
1	2	1	1	1	52	453	1	1	255272
4	2	0	0	1	53	377	2	1	256542
2	2	1	1	1	52	430	1	1	257892
1	3	1	1	1	54	364	1	1	259492
2	3	1	1	1	54	436	1	1	260965
3	3	1	1	-1	34	313	2	1	262633
4	3	1	1	-1	34	334	2	1	264228
3	1	0	0	1	53	310	2	1	265368
2	1	0	0	-1	31	448	1	1	267310
3	2	0	0	1	51	282	2	1	268884
3	2	1	1	-1	32	300	2	1	270432
2	2	0	0	-1	33	444	1	1	271919
2	2	1	1	1	52	480	1	1	273492
1	2	0	0	-1	33	494	1	1	275066
3	2	1	1	-1	32	293	1	0	276189
1	4	1	1	1	54	404	2	0	277952
3	4	0	0	1	53	303	2	1	279208
3	3	1	1	-1	32	401	2	1	280773
1	3	1	1	1	54	373	1	1	282127
3	3	1	1	-1	34	247	2	1	283621
2	3	1	1	1	54	430	1	1	285126
4	3	1	1	-1	34	268	2	1	286247
2	3	1	1	1	54	402	1	1	287909
1	2	0	0	-1	33	383	1	1	289805
1	2	1	1	1	52	375	1	1	291226
4	2	0	0	1	53	435	1	0	292959
2	2	1	1	1	52	413	1	1	294327
1	1	0	0	-1	33	387	1	1	296066
1	1	0	0	-1	31	294	1	1	297676
3	2	0	0	1	51	338	2	1	299331
1	2	1	1	1	52	475	1	1	300736
4	4	1	1	-1	34	302	2	1	302261
2	4	0	0	-1	33	379	1	1	303820
4	1	0	0	1	51	510	1	0	305426
1	1	0	0	-1	31	481	1	1	307355
2	2	0	0	-1	31	465	1	1	309099
4	2	1	1	-1	32	509	2	1	310678
1	4	1	1	1	54	357	1	1	312042
2	4	0	0	-1	33	464	2	0	313803
4	3	1	1	-1	32	362	1	0	315422
3	3	1	1	-1	34	297	2	1	317116
4	2	0	0	1	53	259	2	1	318400
4	2	1	1	-1	32	272	2	1	320181
3	3	1	1	-1	34	349	2	1	321863
3	3	1	1	-1	34	255	2	1	326147
1	2	0	0	-1	33	642	1	1	327677
1	2	1	1	1	52	501	1	1	329008
4	2	0	0	1	53	473	2	1	330896
4	2	1	1	-1	32	282	1	0	331988
1	2	0	0	-1	33	423	1	1	333316
2	2	1	1	1	52	343	1	1	334737
2	1	0	0	-1	33	332	1	1	335952
3	1	0	0	1	51	320	2	1	337131
1	3	1	1	1	52	527	1	1	338734
4	3	1	1	-1	34	512	2	1	340083
3	1	0	0	1	53	400	1	0	341696
2	1	0	0	-1	31	350	1	1	343208
3	3	1	1	-1	32	447	2	1	344898
4	3	1	1	-1	34	360	2	1	346171
3	2	0	0	1	53	354	2	1	347419
3	2	1	1	-1	32	308	2	1	349031
1	2	0	0	-1	33	295	2	0	350673
3	2	1	1	-1	32	372	2	1	352541
4	4	1	1	-1	34	317	2	1	353841
3	4	0	0	1	53	379	2	1	355506
4	4	1	1	-1	32	309	2	1	356650
2	4	0	0	-1	33	457	1	1	358157
4	4	1	1	-1	32	288	1	0	359539
3	4	0	0	1	53	335	2	1	360782
1	4	1	1	1	52	633	1	1	362737
1	4	0	0	-1	33	327	1	1	363929
4	4	1	1	-1	32	480	2	1	365464
2	4	0	0	-1	33	303	1	1	367101
1	4	1	1	1	52	547	2	0	368539
4	4	0	0	1	53	354	2	1	369947
4	2	0	0	1	51	339	2	1	371559
1	2	1	1	1	52	289	2	0	373267
1	4	1	1	1	54	461	1	1	374968
2	4	0	0	-1	33	356	1	1	376787
4	4	1	1	-1	32	541	2	1	378415
1	4	0	0	-1	33	405	1	1	380151
1	4	1	1	1	52	410	1	1	382023
2	4	0	0	-1	33	307	1	1	383319
1	4	1	1	1	52	398	1	1	384572
3	4	0	0	1	53	301	2	1	386163
3	3	1	1	-1	32	303	1	0	387787
4	3	1	1	-1	34	537	1	0	389451
1	4	1	1	1	54	492	2	0	391078
2	4	0	0	-1	33	642	1	1	393019
4	2	0	0	1	51	750	2	1	394868
1	2	1	1	1	52	887	1	1	396777
2	2	0	0	-1	33	602	1	1	398422
3	2	1	1	-1	32	313	1	0	399652
1	2	0	0	-1	33	580	1	1	401302
1	2	1	1	1	52	411	1	1	409092
3	1	0	0	1	53	530	2	1	410809
3	1	0	0	1	51	324	2	1	412408
1	1	0	0	-1	31	465	1	1	414118
3	1	0	0	1	51	371	2	1	415500
1	1	0	0	-1	31	543	2	0	416896
1	1	0	0	-1	31	328	1	1	418072
4	1	0	0	1	51	513	2	1	419826
1	1	0	0	-1	31	384	1	1	421210
1	4	1	1	1	52	454	1	1	423139
2	4	0	0	-1	33	569	1	1	424997
2	3	1	1	1	52	457	1	1	426569
3	3	1	1	-1	34	502	2	1	428019
3	3	1	1	-1	34	331	2	1	429608
2	3	1	1	1	54	343	1	1	430954
3	3	1	1	-1	34	304	1	0	432306
3	3	1	1	-1	34	322	2	1	433475
1	1	0	0	-1	33	457	1	1	435093
2	1	0	0	-1	31	440	1	1	436455
4	4	1	1	-1	32	429	2	1	437979
3	4	0	0	1	53	397	2	1	439500
2	2	0	0	-1	31	395	1	1	441094
3	2	1	1	-1	32	469	2	1	443038
4	3	1	1	-1	34	361	2	1	444220
3	3	1	1	-1	34	298	2	1	445916
3	3	1	1	-1	34	280	2	1	447616
1	3	1	1	1	54	369	1	1	448831
2	2	0	0	-1	33	480	2	0	450496
2	2	1	1	1	52	405	1	1	451775
4	1	0	0	1	53	388	1	0	453016
3	1	0	0	1	51	326	2	1	454829
4	4	1	1	-1	32	376	2	1	456225
4	4	0	0	1	53	293	2	1	457711
1	4	1	1	1	52	390	1	1	459412
1	4	0	0	-1	33	405	1	1	461188
3	1	0	0	1	51	321	2	1	462334
1	1	0	0	-1	31	500	1	1	464016
1	4	1	1	1	52	289	2	0	465144
2	4	0	0	-1	33	853	1	1	467397
2	4	1	1	1	52	401	1	1	469299
4	4	0	0	1	53	353	1	0	470674
2	1	0	0	-1	31	543	1	1	472321
4	1	0	0	1	51	360	1	0	473897
2	1	0	0	-1	31	349	1	1	475109
3	1	0	0	1	51	649	2	1	477011
2	3	1	1	1	52	350	2	0	478388
4	3	1	1	-1	34	491	2	1	479934
1	2	0	0	-1	33	518	1	1	481556
3	2	1	1	-1	32	453	2	1	483357
4	1	0	0	1	53	280	2	1	484993
4	1	0	0	1	51	306	2	1	493284
2	1	0	0	-1	31	524	1	1	494885
2	1	0	0	-1	31	322	1	1	496194
1	1	0	0	-1	31	398	2	0	497487
3	1	0	0	1	51	282	2	1	498745
2	1	0	0	-1	31	397	1	1	500232
3	1	0	0	1	51	472	2	1	502221
4	3	1	1	-1	32	357	2	1	504039
2	3	1	1	1	54	344	2	0	505319
2	4	1	1	1	54	449	1	1	506741
1	4	0	0	-1	33	452	1	1	508662
3	3	1	1	-1	32	356	1	0	510003
1	3	1	1	1	54	444	1	1	511267
2	2	0	0	-1	33	419	1	1	512750
3	2	1	1	-1	32	319	1	0	514121
1	1	0	0	-1	33	625	1	1	516181
1	1	0	0	-1	31	333	1	1	517462
2	3	1	1	1	52	461	2	0	518802
2	3	1	1	1	54	509	1	1	520594
3	2	0	0	1	53	445	2	1	522121
2	2	1	1	1	52	465	1	1	523862
1	3	1	1	1	54	353	1	1	525048
1	3	1	1	1	54	377	1	1	526499
3	4	1	1	-1	34	260	2	1	527689
2	4	0	0	-1	33	503	2	0	529479
4	1	0	0	1	51	287	2	1	531070
4	1	0	0	1	51	357	2	1	532708
3	3	1	1	-1	32	262	2	1	534194
4	3	1	1	-1	34	338	2	1	535912
1	2	0	0	-1	33	301	2	0	537271
1	2	1	1	1	52	570	1	1	538982
4	2	0	0	1	53	888	2	1	540844
2	2	1	1	1	52	510	1	1	542853
2	4	1	1	1	54	348	1	1	544416
4	4	0	0	1	53	664	2	1	546309
2	2	0	0	-1	31	262	1	1	547931
1	2	1	1	1	52	290	1	1	549079
2	1	0	0	-1	33	339	1	1	550433
3	1	0	0	1	51	349	2	1	551751
2	1	0	0	-1	31	301	1	1	553380
1	1	0	0	-1	31	292	1	1	555143
3	4	1	1	-1	32	524	2	1	556605
4	4	0	0	1	53	411	2	1	557899
1	4	1	1	1	52	384	1	1	559575
3	4	0	0	1	53	407	2	1	561168
1	1	0	0	-1	31	307	1	1	562427
4	1	0	0	1	51	375	2	1	564280
3	3	1	1	-1	32	429	2	1	565541
3	3	1	1	-1	34	340	2	1	567312
4	4	1	1	-1	34	426	1	0	568802
3	4	0	0	1	53	443	2	1	573364
3	3	1	1	-1	32	471	2	1	574842
2	3	1	1	1	54	410	1	1	576497
3	2	0	0	1	53	433	2	1	578088
4	2	1	1	-1	32	465	2	1	579718
2	3	1	1	1	54	453	1	1	581211
2	3	1	1	1	54	381	1	1	582823
3	2	0	0	1	53	354	2	1	584126
3	2	1	1	-1	32	347	2	1	585476
2	2	0	0	-1	33	399	1	1	587362
1	2	1	1	1	52	382	1	1	589056
4	1	0	0	1	53	390	1	0	590767
2	1	0	0	-1	31	374	1	1	592623
4	4	1	1	-1	32	370	2	1	593914
2	4	0	0	-1	33	322	2	0	595226
1	1	0	0	-1	31	422	2	0	597056
2	1	0	0	-1	31	529	1	1	598627
1	4	1	1	1	52	372	1	1	599956
3	4	0	0	1	53	359	2	1	601825
2	2	0	0	-1	31	313	1	1	602988
3	2	1	1	-1	32	514	2	1	604524
1	4	1	1	1	54	663	1	1	606014
1	4	0	0	-1	33	341	1	1	607437
4	1	0	0	1	51	577	2	1	609144
3	1	0	0	1	51	288	2	1	610371
3	2	0	0	1	51	427	2	1	611833
1	2	1	1	1	52	324	1	1	613388
2	2	0	0	-1	33	270	1	1	614759
3	2	1	1	-1	32	503	2	1	616354
3	3	1	1	-1	34	352	2	1	617810
2	3	1	1	1	54	368	1	1	619602
2	2	0	0	-1	33	335	1	1	621016
1	2	1	1	1	52	350	1	1	622792
1	1	0	0	-1	33	387	1	1	624658
3	1	0	0	1	51	346	2	1	625841
2	4	1	1	1	52	379	1	1	627073
1	4	0	0	-1	33	322	1	1	628327
3	1	0	0	1	51	482	2	1	630041
2	1	0	0	-1	31	445	1	1	631983
4	4	1	1	-1	32	469	2	1	633675
3	4	0	0	1	53	384	2	1	635054
1	2	0	0	-1	31	317	1	1	636463
1	2	1	1	1	52	413	1	1	638048
4	1	0	0	1	53	303	2	1	639474
4	1	0	0	1	51	346	2	1	640860
3	4	1	1	-1	32	286	1	0	642139
4	4	0	0	1	53	391	2	1	643774
4	3	1	1	-1	32	340	2	1	645387
2	3	1	1	1	54	404	1	1	647012
3	3	1	1	-1	34	452	2	1	648343
3	3	1	1	-1	34	399	2	1	656821
2	2	0	0	-1	33	333	1	1	658250
2	2	1	1	1	52	360	1	1	660058
3	4	1	1	-1	34	377	2	1	661901
2	4	0	0	-1	33	387	2	0	663420
1	4	1	1	1	52	496	1	1	665345
4	4	0	0	1	53	364	2	1	667219
1	1	0	0	-1	31	414	1	1	668453
4	1	0	0	1	51	433	2	1	670107
4	2	0	0	1	51	386	2	1	671412
2	2	1	1	1	52	523	1	1	673378
3	2	0	0	1	53	482	1	0	674819
1	2	1	1	1	52	449	2	0	676402
2	1	0	0	-1	33	331	1	1	678074
2	1	0	0	-1	31	273	1	1	679687
3	3	1	1	-1	32	357	1	0	681222
2	3	1	1	1	54	281	1	1	682358
1	1	0	0	-1	33	317	1	1	683795
4	1	0	0	1	51	606	2	1	685244
3	2	0	0	1	51	304	2	1	686525
3	2	1	1	-1	32	387	2	1	688171
1	2	0	0	-1	33	445	1	1	689686
4	2	1	1	-1	32	354	2	1	691122
2	3	1	1	1	54	292	1	1	692844
4	3	1	1	-1	34	469	2	1	694256
4	3	1	1	-1	34	381	2	1	695897
2	3	1	1	1	54	464	1	1	697200
3	1	0	0	1	53	661	2	1	698912
2	1	0	0	-1	31	516	1	1	700695
2	2	0	0	-1	31	293	1	1	701957
3	2	1	1	-1	32	317	1	0	703116
4	2	0	0	1	53	394	2	1	704747
4	2	1	1	-1	32	433	2	1	706427
3	3	1	1	-1	34	426	1	0	708334
3	3	1	1	-1	34	474	2	1	710027
4	2	0	0	1	53	349	2	1	711578
4	2	1	1	-1	32	376	2	1	712804
1	4	1	1	1	54	814	1	1	714539
3	4	0	0	1	53	487	2	1	716130
1	1	0	0	-1	31	461	2	0	717437
3	1	0	0	1	51	584	2	1	719243
3	3	1	1	-1	32	606	2	1	721252
2	3	1	1	1	54	519	1	1	723179
3	1	0	0	1	53	342	2	1	724491
3	1	0	0	1	51	320	2	1	726012
1	1	0	0	-1	31	305	1	1	727662
1	1	0	0	-1	31	279	1	1	728963
3	4	1	1	-1	32	536	2	1	730379
4	4	0	0	1	53	346	2	1	732045
1	4	1	1	1	52	340	1	1	733649
1	4	0	0	-1	33	276	1	1	739270
4	2	0	0	1	51	404	2	1	741162
3	2	1	1	-1	32	560	2	1	742827
1	2	0	0	-1	33	338	2	0	744663
2	2	1	1	1	52	362	1	1	745833
4	3	1	1	-1	34	426	2	1	747638
2	3	1	1	1	54	342	1	1	749259
3	3	1	1	-1	34	333	2	1	750583
2	3	1	1	1	54	455	1	1	751960
3	4	1	1	-1	34	416	2	1	753629
4	4	0	0	1	53	346	2	1	755076
4	1	0	0	1	51	410	2	1	756909
1	1	0	0	-1	31	661	1	1	758522
1	4	1	1	1	52	560	1	1	760355
4	4	0	0	1	53	439	2	1	761824
2	1	0	0	-1	31	444	1	1	763626
2	1	0	0	-1	31	317	1	1	765423
3	3	1	1	-1	32	576	2	1	766955
1	3	1	1	1	54	456	1	1	768860
1	3	1	1	1	54	344	1	1	770308
4	3	1	1	-1	34	360	2	1	771794
3	2	0	0	1	53	351	2	1	773374
3	2	1	1	-1	32	295	2	1	774951
2	4	1	1	1	54	391	1	1	776699
2	4	0	0	-1	33	316	1	1	778094
4	1	0	0	1	51	386	2	1	779416
2	1	0	0	-1	31	305	1	1	781143
4	3	1	1	-1	32	376	1	0	782572
2	3	1	1	1	54	397	2	0	784031
2	2	0	0	-1	33	417	1	1	785456
3	2	1	1	-1	32	555	2	1	787252
1	3	1	1	1	54	518	1	1	788693
3	3	1	1	-1	34	524	2	1	790318
1	4	1	1	1	54	576	1	1	791918
1	4	0	0	-1	33	466	1	1	793763
2	3	1	1	1	52	308	2	0	795038
4	3	1	1	-1	34	706	2	1	797068
4	3	1	1	-1	34	350	2	1	798620
1	3	1	1	1	54	292	2	0	800181
2	2	0	0	-1	33	515	2	0	801694
1	2	1	1	1	52	447	1	1	803632
4	3	1	1	-1	34	452	2	1	805040
3	3	1	1	-1	34	494	2	1	806655
1	2	0	0	-1	33	456	1	1	808047
4	2	1	1	-1	32	480	1	0	809413
4	1	0	0	1	53	526	2	1	811226
1	1	0	0	-1	31	414	1	1	812716
3	4	1	1	-1	32	590	1	0	814175
2	4	0	0	-1	33	333	1	1	815827
3	1	0	0	1	51	747	2	1	817408
2	1	0	0	-1	31	319	1	1	824004
