# Supplementary material for: Frequency Band-Specific Electrical Brain Stimulation Modulates Cognitive Control Processes
Source: PLoS One. 2015 Sep 25;10(9):e0138984. doi: 10.1371/journal.pone.0138984 (PMC4583279; doi:10.1371/journal.pone.0138984)
Supplement: S2 File — This zip archive contains the necessary Matlab code, SPSS syntax, SPSS data and raw logfile data to perform the analyses described in the paper. EEG data and Matlab code to extract peak frequencies are available upon request (joramvandriel@gmail.com). (ZIP) [file pone.0138984.s002.zip › S2_File/rawdata/theta/pp17_simonC1_POST-STIM.txt]

4	4	1	1	-1	32	447	2	1	4379
2	4	0	0	-1	33	291	2	0	6119
3	4	1	1	-1	32	410	2	1	7820
1	4	0	0	-1	33	398	1	1	9609
3	1	0	0	1	51	284	2	1	10995
4	1	0	0	1	51	316	2	1	12517
2	1	0	0	-1	31	395	2	0	14367
3	1	0	0	1	51	433	2	1	15772
2	4	1	1	1	52	383	1	1	17075
1	4	0	0	-1	33	263	1	1	18508
4	3	1	1	-1	32	386	2	1	19996
1	3	1	1	1	54	368	1	1	21653
2	4	1	1	1	54	304	1	1	22964
3	4	0	0	1	53	507	2	1	24393
1	2	0	0	-1	31	413	1	1	26299
1	2	1	1	1	52	328	1	1	27806
4	1	0	0	1	53	444	2	1	29610
3	1	0	0	1	51	366	2	1	30834
1	3	1	1	1	52	420	1	1	32252
3	3	1	1	-1	34	467	2	1	34013
3	2	0	0	1	53	332	2	1	35229
2	2	1	1	1	52	427	1	1	37048
1	3	1	1	1	54	308	1	1	38574
1	3	1	1	1	54	333	1	1	40241
3	1	0	0	1	53	281	1	0	41621
2	1	0	0	-1	31	397	1	1	43504
4	2	0	0	1	51	366	2	1	44889
2	2	1	1	1	52	427	1	1	46604
2	1	0	0	-1	33	290	1	1	47715
4	1	0	0	1	51	457	2	1	49434
4	1	0	0	1	51	327	2	1	50954
3	1	0	0	1	51	308	2	1	52207
2	3	1	1	1	52	400	1	1	54083
1	3	1	1	1	54	288	1	1	55806
3	2	0	0	1	53	415	2	1	57549
2	2	1	1	1	52	401	1	1	59407
1	1	0	0	-1	33	543	1	1	60776
3	1	0	0	1	51	416	2	1	62332
3	4	1	1	-1	32	304	2	1	63471
4	4	0	0	1	53	404	1	0	64921
4	3	1	1	-1	32	466	2	1	66858
1	3	1	1	1	54	318	2	0	68483
3	2	0	0	1	53	322	2	1	70233
3	2	1	1	-1	32	300	2	1	71426
4	1	0	0	1	53	444	2	1	73165
2	1	0	0	-1	31	359	1	1	74487
1	4	1	1	1	52	276	1	1	76250
2	4	0	0	-1	33	268	1	1	77427
1	1	0	0	-1	31	315	1	1	78809
1	1	0	0	-1	31	273	1	1	85689
4	4	1	1	-1	32	504	2	1	87075
1	4	0	0	-1	33	462	1	1	88405
2	4	1	1	1	52	405	1	1	89913
2	4	0	0	-1	33	334	1	1	91475
3	1	0	0	1	51	394	2	1	92754
2	1	0	0	-1	31	447	1	1	94520
1	3	1	1	1	52	352	1	1	95678
3	3	1	1	-1	34	395	2	1	97176
1	2	0	0	-1	33	308	1	1	98346
3	2	1	1	-1	32	446	2	1	99843
3	2	0	0	1	53	281	2	1	101328
2	2	1	1	1	52	418	1	1	103244
1	3	1	1	1	54	483	1	1	104685
1	3	1	1	1	54	350	1	1	106427
4	2	0	0	1	53	425	1	0	108247
2	2	1	1	1	52	561	1	1	109824
1	1	0	0	-1	33	298	1	1	111271
1	1	0	0	-1	31	332	1	1	112769
4	4	1	1	-1	32	296	1	0	114565
1	4	0	0	-1	33	458	1	1	116491
1	1	0	0	-1	31	296	1	1	118236
4	1	0	0	1	51	407	1	0	119639
2	4	1	1	1	52	607	1	1	121143
4	4	0	0	1	53	302	1	0	122872
2	3	1	1	1	52	602	1	1	124519
3	3	1	1	-1	34	287	1	0	126090
3	3	1	1	-1	34	433	2	1	127769
2	3	1	1	1	54	495	1	1	129134
2	2	0	0	-1	33	500	2	0	130491
3	2	1	1	-1	32	394	2	1	131831
1	3	1	1	1	54	422	1	1	133219
1	3	1	1	1	54	308	1	1	134859
4	3	1	1	-1	34	395	2	1	136587
1	3	1	1	1	54	409	1	1	138243
3	4	1	1	-1	34	362	2	1	139702
2	4	0	0	-1	33	411	1	1	141517
2	3	1	1	1	52	364	1	1	143048
3	3	1	1	-1	34	353	2	1	144423
4	1	0	0	1	53	449	2	1	146003
1	1	0	0	-1	31	324	1	1	147332
2	2	0	0	-1	31	436	2	0	148890
2	2	1	1	1	52	417	1	1	150812
1	2	0	0	-1	33	619	1	1	152487
1	2	1	1	1	52	378	1	1	154039
3	1	0	0	1	53	368	2	1	155796
1	1	0	0	-1	31	0	0	0	159778
1	4	1	1	1	52	454	1	1	161415
4	4	0	0	1	53	384	1	0	162922
1	4	1	1	1	52	343	1	1	164637
3	4	0	0	1	53	482	2	1	176951
4	3	1	1	-1	32	449	2	1	178485
4	3	1	1	-1	34	319	2	1	179876
2	1	0	0	-1	33	403	1	1	181649
4	1	0	0	1	51	495	2	1	183586
3	2	0	0	1	51	292	2	1	185306
1	2	1	1	1	52	385	1	1	187167
1	4	1	1	1	54	304	2	0	188880
2	4	0	0	-1	33	416	1	1	190715
3	3	1	1	-1	32	284	2	1	192288
3	3	1	1	-1	34	296	2	1	193541
1	1	0	0	-1	33	419	1	1	195092
4	1	0	0	1	51	249	2	1	196423
3	1	0	0	1	51	276	2	1	197836
4	1	0	0	1	51	303	2	1	199441
3	1	0	0	1	51	241	2	1	201006
1	1	0	0	-1	31	248	1	1	202509
4	2	0	0	1	51	216	2	1	203767
3	2	1	1	-1	32	286	2	1	205498
1	2	0	0	-1	33	269	2	0	206930
3	2	1	1	-1	32	285	2	1	208301
1	3	1	1	1	54	433	1	1	209925
4	3	1	1	-1	34	258	2	1	211347
3	3	1	1	-1	34	217	2	1	212396
1	3	1	1	1	54	417	1	1	214283
2	2	0	0	-1	33	285	2	0	215918
2	2	1	1	1	52	358	1	1	217519
4	3	1	1	-1	34	317	1	0	219202
2	3	1	1	1	54	273	2	0	220723
1	4	1	1	1	54	357	1	1	222383
4	4	0	0	1	53	329	1	0	224094
1	3	1	1	1	52	499	1	1	225508
4	3	1	1	-1	34	451	2	1	227345
1	1	0	0	-1	33	589	1	1	229375
3	1	0	0	1	51	309	2	1	230795
3	3	1	1	-1	32	295	2	1	232474
4	3	1	1	-1	34	331	2	1	233731
2	3	1	1	1	54	294	2	0	235483
3	3	1	1	-1	34	927	2	1	237899
4	3	1	1	-1	34	538	1	0	239819
2	3	1	1	1	54	291	1	1	241095
2	1	0	0	-1	33	256	1	1	242744
3	1	0	0	1	51	508	2	1	244740
4	3	1	1	-1	32	271	2	1	246384
4	3	1	1	-1	34	299	2	1	247640
1	1	0	0	-1	33	419	1	1	249539
3	1	0	0	1	51	343	2	1	250839
3	4	1	1	-1	32	304	2	1	252636
1	4	0	0	-1	33	376	2	0	254087
2	4	1	1	1	52	405	1	1	255745
3	4	0	0	1	53	368	2	1	262900
1	1	0	0	-1	31	398	2	0	264322
4	1	0	0	1	51	475	2	1	266108
4	1	0	0	1	51	345	2	1	267585
1	1	0	0	-1	31	321	1	1	269012
1	2	0	0	-1	31	296	1	1	270289
3	2	1	1	-1	32	444	2	1	272073
3	3	1	1	-1	34	355	2	1	273578
4	3	1	1	-1	34	348	2	1	275313
2	2	0	0	-1	33	449	1	1	277074
2	2	1	1	1	52	286	1	1	278470
3	4	1	1	-1	34	376	2	1	279758
3	4	0	0	1	53	320	2	1	281554
2	4	1	1	1	52	422	1	1	282977
3	4	0	0	1	53	287	1	0	284385
2	4	1	1	1	52	377	1	1	285612
2	4	0	0	-1	33	310	1	1	286996
1	1	0	0	-1	31	265	1	1	288103
1	1	0	0	-1	31	276	1	1	289804
2	2	0	0	-1	31	281	1	1	291239
3	2	1	1	-1	32	462	2	1	292660
1	2	0	0	-1	33	480	1	1	294523
1	2	1	1	1	52	298	1	1	296217
2	2	0	0	-1	33	253	1	1	297692
2	2	1	1	1	52	275	2	0	299120
1	2	0	0	-1	33	278	1	1	300433
3	2	1	1	-1	32	518	2	1	301973
3	2	0	0	1	53	558	2	1	303506
2	2	1	1	1	52	358	2	0	305003
2	1	0	0	-1	33	561	1	1	306905
4	1	0	0	1	51	507	2	1	308256
1	4	1	1	1	52	469	1	1	309562
4	4	0	0	1	53	522	2	1	311464
3	4	1	1	-1	32	408	2	1	313117
4	4	0	0	1	53	286	2	1	314682
1	1	0	0	-1	31	347	2	0	316269
4	1	0	0	1	51	464	2	1	317565
2	4	1	1	1	52	404	1	1	319481
2	4	0	0	-1	33	404	2	0	320810
4	2	0	0	1	51	425	2	1	322608
2	2	1	1	1	52	415	1	1	324121
1	1	0	0	-1	33	313	1	1	325673
3	1	0	0	1	51	343	2	1	327141
2	4	1	1	1	52	318	2	0	328753
3	4	0	0	1	53	638	1	0	330465
4	3	1	1	-1	32	565	2	1	332409
1	3	1	1	1	54	447	1	1	333840
4	1	0	0	1	53	342	2	1	335418
3	1	0	0	1	51	336	2	1	336576
2	2	0	0	-1	31	435	2	0	338018
2	2	1	1	1	52	297	2	0	347323
3	4	1	1	-1	34	497	2	1	349002
2	4	0	0	-1	33	496	1	1	350397
4	3	1	1	-1	32	391	1	0	352135
3	3	1	1	-1	34	438	2	1	353572
2	3	1	1	1	54	433	1	1	354883
4	3	1	1	-1	34	526	2	1	356252
4	4	1	1	-1	34	333	2	1	358101
2	4	0	0	-1	33	314	2	0	359227
1	4	1	1	1	52	633	1	1	361357
1	4	0	0	-1	33	274	1	1	362520
4	4	1	1	-1	32	526	2	1	364297
2	4	0	0	-1	33	332	1	1	365998
3	2	0	0	1	51	435	2	1	367384
2	2	1	1	1	52	311	2	0	368947
3	3	1	1	-1	34	546	2	1	370807
4	3	1	1	-1	34	469	2	1	372590
2	2	0	0	-1	33	316	2	0	373805
4	2	1	1	-1	32	539	2	1	375472
1	2	0	0	-1	33	491	2	0	377063
2	2	1	1	1	52	707	1	1	378941
4	1	0	0	1	53	557	2	1	380959
4	1	0	0	1	51	333	2	1	382276
1	3	1	1	1	52	405	1	1	383779
1	3	1	1	1	54	328	1	1	385383
4	1	0	0	1	53	305	1	0	387056
4	1	0	0	1	51	457	2	1	388404
1	4	1	1	1	52	300	2	0	390131
2	4	0	0	-1	33	341	1	1	391894
2	4	1	1	1	52	217	2	0	393466
3	4	0	0	1	53	488	2	1	395307
2	4	1	1	1	52	402	1	1	396811
2	4	0	0	-1	33	390	1	1	398641
4	4	1	1	-1	32	358	2	1	399955
4	4	0	0	1	53	316	2	1	401108
1	4	1	1	1	52	313	1	1	402899
2	4	0	0	-1	33	289	1	1	404461
1	3	1	1	1	52	276	1	1	406164
2	3	1	1	1	54	322	1	1	407900
4	4	1	1	-1	34	323	2	1	409481
1	4	0	0	-1	33	454	1	1	410992
4	1	0	0	1	51	406	2	1	412652
1	1	0	0	-1	31	293	1	1	414058
3	4	1	1	-1	32	464	2	1	415903
2	4	0	0	-1	33	381	1	1	417169
2	1	0	0	-1	31	360	1	1	418394
1	1	0	0	-1	31	411	2	0	420027
1	2	0	0	-1	31	328	1	1	421785
4	2	1	1	-1	32	432	2	1	423306
1	3	1	1	1	54	265	2	0	425076
2	3	1	1	1	54	459	1	1	429819
2	1	0	0	-1	33	295	1	1	431084
4	1	0	0	1	51	425	2	1	432830
4	3	1	1	-1	32	445	2	1	434149
3	3	1	1	-1	34	652	2	1	435615
4	3	1	1	-1	34	269	2	1	436766
2	3	1	1	1	54	375	1	1	438131
4	4	1	1	-1	34	360	2	1	439742
2	4	0	0	-1	33	403	1	1	441122
3	2	0	0	1	51	335	2	1	442660
1	2	1	1	1	52	418	1	1	444426
2	4	1	1	1	54	291	1	1	445709
3	4	0	0	1	53	426	2	1	447238
2	1	0	0	-1	31	391	1	1	448585
2	1	0	0	-1	31	306	1	1	450155
3	3	1	1	-1	32	306	1	0	451575
4	3	1	1	-1	34	366	1	0	453091
4	4	1	1	-1	34	398	2	1	454417
3	4	0	0	1	53	380	2	1	455813
1	2	0	0	-1	31	418	1	1	457742
3	2	1	1	-1	32	380	2	1	459444
2	4	1	1	1	54	391	1	1	461116
3	4	0	0	1	53	347	1	0	462675
2	1	0	0	-1	31	372	1	1	464371
3	1	0	0	1	51	326	2	1	466132
1	3	1	1	1	52	398	1	1	467925
2	3	1	1	1	54	310	1	1	469215
2	3	1	1	1	54	342	1	1	471055
3	3	1	1	-1	34	426	2	1	472855
2	4	1	1	1	54	422	1	1	474521
3	4	0	0	1	53	359	1	0	475947
4	2	0	0	1	51	646	2	1	477544
4	2	1	1	-1	32	405	2	1	479432
1	2	0	0	-1	33	469	1	1	481090
4	2	1	1	-1	32	462	2	1	482813
1	3	1	1	1	54	447	1	1	484111
2	3	1	1	1	54	509	1	1	485886
4	2	0	0	1	53	394	1	0	487172
4	2	1	1	-1	32	439	2	1	488871
1	1	0	0	-1	33	351	1	1	490103
2	1	0	0	-1	31	462	1	1	491832
4	4	1	1	-1	32	428	2	1	493110
1	4	0	0	-1	33	529	1	1	494477
4	3	1	1	-1	32	508	2	1	496081
4	3	1	1	-1	34	404	2	1	497503
3	4	1	1	-1	34	321	2	1	498683
4	4	0	0	1	53	292	2	1	500444
4	3	1	1	-1	32	462	2	1	502074
1	3	1	1	1	54	419	1	1	503877
2	4	1	1	1	54	291	2	0	505658
3	4	0	0	1	53	329	1	0	511552
1	3	1	1	1	52	369	1	1	512975
2	3	1	1	1	54	330	1	1	514183
3	1	0	0	1	53	430	2	1	515824
1	1	0	0	-1	31	383	2	0	517252
2	4	1	1	1	52	330	2	0	518548
3	4	0	0	1	53	358	1	0	519754
1	1	0	0	-1	31	656	1	1	521605
2	1	0	0	-1	31	413	1	1	523462
2	3	1	1	1	52	408	1	1	525051
1	3	1	1	1	54	498	1	1	526632
4	1	0	0	1	53	492	2	1	528553
3	1	0	0	1	51	314	2	1	529687
4	3	1	1	-1	32	490	2	1	531260
4	3	1	1	-1	34	363	2	1	532680
2	4	1	1	1	54	369	1	1	534338
1	4	0	0	-1	33	345	1	1	536053
1	2	0	0	-1	31	293	1	1	537487
3	2	1	1	-1	32	409	2	1	539154
4	3	1	1	-1	34	305	2	1	540376
4	3	1	1	-1	34	308	2	1	541864
1	2	0	0	-1	33	278	2	0	543534
1	2	1	1	1	52	364	1	1	545038
4	1	0	0	1	53	522	2	1	546546
2	1	0	0	-1	31	487	1	1	548079
1	3	1	1	1	52	323	1	1	549668
3	3	1	1	-1	34	315	2	1	551137
3	4	1	1	-1	34	326	2	1	552761
2	4	0	0	-1	33	266	1	1	554237
3	4	1	1	-1	32	404	2	1	555866
1	4	0	0	-1	33	384	1	1	557341
3	3	1	1	-1	32	322	2	1	558488
3	3	1	1	-1	34	334	2	1	560286
4	2	0	0	1	53	552	1	0	561901
2	2	1	1	1	52	387	2	0	563285
3	2	0	0	1	53	433	2	1	565055
4	2	1	1	-1	32	583	2	1	566466
2	2	0	0	-1	33	332	2	0	568298
1	2	1	1	1	52	302	1	1	569626
1	4	1	1	1	54	376	1	1	570924
4	4	0	0	1	53	372	1	0	572532
4	4	1	1	-1	32	527	2	1	574265
3	4	0	0	1	53	329	2	1	575863
2	3	1	1	1	52	302	2	0	577209
2	3	1	1	1	54	318	1	1	578551
1	2	0	0	-1	33	252	1	1	580245
3	2	1	1	-1	32	305	2	1	581673
4	1	0	0	1	53	334	2	1	582955
3	1	0	0	1	51	315	2	1	584729
4	3	1	1	-1	32	306	1	0	586142
1	3	1	1	1	54	323	2	0	608003
1	4	1	1	1	54	314	1	1	609723
2	4	0	0	-1	33	302	1	1	611045
4	3	1	1	-1	32	410	2	1	612632
4	3	1	1	-1	34	298	2	1	614049
1	2	0	0	-1	33	507	1	1	615597
4	2	1	1	-1	32	491	2	1	617007
3	1	0	0	1	53	333	2	1	618582
3	1	0	0	1	51	304	2	1	619955
1	1	0	0	-1	31	319	1	1	621107
3	1	0	0	1	51	453	2	1	622409
1	3	1	1	1	52	299	2	0	624186
4	3	1	1	-1	34	608	2	1	626188
2	3	1	1	1	54	288	1	1	627368
1	3	1	1	1	54	313	1	1	628523
3	1	0	0	1	53	433	2	1	630363
1	1	0	0	-1	31	276	2	0	631604
2	3	1	1	1	52	438	1	1	633441
3	3	1	1	-1	34	408	2	1	634724
1	3	1	1	1	54	405	1	1	636050
1	3	1	1	1	54	339	1	1	637850
4	2	0	0	1	53	463	2	1	639818
1	2	1	1	1	52	323	2	0	641314
3	4	1	1	-1	34	437	2	1	643008
3	4	0	0	1	53	368	2	1	644389
2	2	0	0	-1	31	319	2	0	646166
4	2	1	1	-1	32	330	2	1	647703
2	2	0	0	-1	33	307	2	0	649265
3	2	1	1	-1	32	428	2	1	650776
4	4	1	1	-1	34	471	2	1	652745
4	4	0	0	1	53	312	2	1	654078
1	2	0	0	-1	31	332	1	1	655577
1	2	1	1	1	52	334	1	1	656833
4	3	1	1	-1	34	419	2	1	658209
4	3	1	1	-1	34	359	2	1	659453
3	2	0	0	1	53	341	2	1	660748
3	2	1	1	-1	32	327	2	1	662048
1	1	0	0	-1	33	282	2	0	663527
3	1	0	0	1	51	383	1	0	665299
1	1	0	0	-1	31	294	1	1	666913
4	1	0	0	1	51	278	2	1	668673
2	1	0	0	-1	31	367	1	1	670553
1	1	0	0	-1	31	302	1	1	671886
2	4	1	1	1	52	376	1	1	673220
4	4	0	0	1	53	347	2	1	674421
1	1	0	0	-1	31	329	1	1	676086
4	1	0	0	1	51	491	2	1	677871
1	4	1	1	1	52	421	1	1	679223
4	4	0	0	1	53	344	2	1	680825
2	1	0	0	-1	31	334	1	1	682410
4	1	0	0	1	51	429	2	1	696586
4	2	0	0	1	51	380	2	1	698105
3	2	1	1	-1	32	296	1	0	699901
1	3	1	1	1	54	454	1	1	701560
2	3	1	1	1	54	345	1	1	702787
4	3	1	1	-1	34	380	2	1	704359
3	3	1	1	-1	34	285	2	1	705467
2	1	0	0	-1	33	456	1	1	707200
3	1	0	0	1	51	429	2	1	708787
4	1	0	0	1	51	306	2	1	710374
2	1	0	0	-1	31	310	1	1	711980
4	3	1	1	-1	32	424	2	1	713368
2	3	1	1	1	54	492	1	1	714911
1	3	1	1	1	54	327	1	1	716134
2	3	1	1	1	54	321	1	1	717842
1	1	0	0	-1	33	335	1	1	719422
2	1	0	0	-1	31	293	1	1	720741
2	4	1	1	1	52	291	1	1	722045
1	4	0	0	-1	33	282	1	1	723490
3	4	1	1	-1	32	424	2	1	724861
3	4	0	0	1	53	289	2	1	726277
2	1	0	0	-1	31	420	1	1	728007
2	1	0	0	-1	31	336	1	1	729512
1	4	1	1	1	52	248	2	0	731164
3	4	0	0	1	53	508	2	1	732736
3	3	1	1	-1	32	273	1	0	734356
2	3	1	1	1	54	274	2	0	735441
2	2	0	0	-1	33	354	1	1	737219
4	2	1	1	-1	32	430	2	1	738802
1	1	0	0	-1	33	325	1	1	740480
2	1	0	0	-1	31	336	1	1	741687
2	4	1	1	1	52	308	1	1	743184
3	4	0	0	1	53	353	2	1	744387
3	2	0	0	1	51	351	2	1	745869
4	2	1	1	-1	32	286	1	0	747085
4	2	0	0	1	53	392	2	1	748833
1	2	1	1	1	52	307	2	0	750433
2	3	1	1	1	54	518	1	1	752176
3	3	1	1	-1	34	312	2	1	753699
1	2	0	0	-1	33	337	2	0	755052
4	2	1	1	-1	32	564	2	1	756522
2	2	0	0	-1	33	359	1	1	758273
2	2	1	1	1	52	303	2	0	759856
1	1	0	0	-1	33	330	1	1	761229
3	1	0	0	1	51	412	2	1	762716
4	2	0	0	1	51	369	2	1	764376
3	2	1	1	-1	32	296	1	0	766070
2	2	0	0	-1	33	292	1	1	767847
3	2	1	1	-1	32	486	2	1	769165
1	1	0	0	-1	33	529	1	1	770659
2	1	0	0	-1	31	330	1	1	777080
4	3	1	1	-1	32	453	2	1	779015
3	3	1	1	-1	34	542	2	1	781048
2	3	1	1	1	54	416	1	1	782334
3	3	1	1	-1	34	364	2	1	783871
4	3	1	1	-1	34	344	1	0	785698
2	3	1	1	1	54	274	1	1	787193
3	2	0	0	1	53	412	2	1	788452
1	2	1	1	1	52	499	1	1	790267
3	2	0	0	1	53	506	2	1	791796
1	2	1	1	1	52	295	2	0	793106
4	4	1	1	-1	34	573	2	1	795082
2	4	0	0	-1	33	366	1	1	796644
2	2	0	0	-1	31	332	1	1	797850
3	2	1	1	-1	32	451	2	1	799728
4	1	0	0	1	53	398	1	0	801526
4	1	0	0	1	51	427	1	0	803012
1	4	1	1	1	52	358	2	0	804400
4	4	0	0	1	53	663	2	1	806407
4	4	1	1	-1	32	407	2	1	808297
1	4	0	0	-1	33	307	1	1	809721
2	2	0	0	-1	31	325	1	1	810968
4	2	1	1	-1	32	338	1	0	812736
3	2	0	0	1	53	534	2	1	814742
3	2	1	1	-1	32	303	2	1	816381
1	2	0	0	-1	33	566	1	1	818446
3	2	1	1	-1	32	548	2	1	820150
3	2	0	0	1	53	369	2	1	821414
2	2	1	1	1	52	440	1	1	822923
3	1	0	0	1	53	434	2	1	824384
4	1	0	0	1	51	309	2	1	825665
3	2	0	0	1	51	321	2	1	826942
3	2	1	1	-1	32	361	2	1	828553
2	1	0	0	-1	33	371	1	1	830162
4	1	0	0	1	51	361	2	1	831771
2	4	1	1	1	52	363	2	0	833147
3	4	0	0	1	53	440	2	1	834679
4	3	1	1	-1	32	462	2	1	836210
1	3	1	1	1	54	627	1	1	837887
2	2	0	0	-1	33	334	1	1	839561
3	2	1	1	-1	32	340	1	0	841171
4	1	0	0	1	53	377	2	1	842802
2	1	0	0	-1	31	711	1	1	844530
2	1	0	0	-1	31	377	1	1	846012
3	1	0	0	1	51	386	2	1	847566
4	1	0	0	1	51	401	2	1	848989
1	1	0	0	-1	31	436	2	0	850840
4	2	0	0	1	51	519	2	1	852211
2	2	1	1	1	52	518	1	1	853727
3	3	1	1	-1	34	448	2	1	855350
3	3	1	1	-1	34	369	2	1	865317
