# Supplementary material for: Frequency Band-Specific Electrical Brain Stimulation Modulates Cognitive Control Processes
Source: PLoS One. 2015 Sep 25;10(9):e0138984. doi: 10.1371/journal.pone.0138984 (PMC4583279; doi:10.1371/journal.pone.0138984)
Supplement: S2 File — This zip archive contains the necessary Matlab code, SPSS syntax, SPSS data and raw logfile data to perform the analyses described in the paper. EEG data and Matlab code to extract peak frequencies are available upon request (joramvandriel@gmail.com). (ZIP) [file pone.0138984.s002.zip › S2_File/rawdata/theta/pp18_simonA1_PRE-STIM_EEG.txt]

3	1	0	0	-1	31	617	2	1	3673
2	1	0	0	1	51	553	1	1	5615
1	3	1	1	-1	32	633	1	1	7351
1	3	1	1	-1	34	660	1	1	8901
4	3	1	1	1	54	500	2	1	10804
1	3	1	1	-1	34	572	1	1	12292
3	4	1	1	1	54	456	2	1	13701
4	4	0	0	-1	33	799	2	1	15710
3	3	1	1	1	52	477	2	1	17586
1	3	1	1	-1	34	553	1	1	19556
4	1	0	0	-1	33	545	2	1	21472
4	1	0	0	-1	31	439	2	1	22890
2	3	1	1	-1	32	815	2	0	25177
3	3	1	1	1	54	892	2	1	26924
1	2	0	0	1	53	695	1	1	28792
3	2	1	1	1	52	530	2	1	30487
1	1	0	0	1	53	626	1	1	32086
3	1	0	0	-1	31	734	2	1	34160
1	2	0	0	1	51	690	1	1	36120
3	2	1	1	1	52	541	2	1	37862
1	2	0	0	1	53	614	1	1	39340
2	2	1	1	-1	32	810	1	1	41067
1	3	1	1	-1	34	562	1	1	43064
4	3	1	1	1	54	450	2	1	44711
2	4	1	1	-1	34	555	1	1	46250
2	4	0	0	1	53	0	0	0	49987
4	2	0	0	-1	31	779	2	1	52126
1	2	1	1	-1	32	817	1	1	54039
2	2	0	0	1	53	568	1	1	55639
2	2	1	1	-1	32	502	1	1	57387
4	3	1	1	1	54	649	2	1	59371
1	3	1	1	-1	34	518	1	1	61108
4	4	1	1	1	54	448	2	1	62973
3	4	0	0	-1	33	564	2	1	64524
4	3	1	1	1	52	554	2	1	66579
4	3	1	1	1	54	533	2	1	68030
3	3	1	1	1	54	587	2	1	69688
1	3	1	1	-1	34	425	1	1	71099
1	1	0	0	1	53	387	1	1	72380
4	1	0	0	-1	31	504	2	1	73834
3	1	0	0	-1	31	411	2	1	75375
2	1	0	0	1	51	583	1	1	77152
2	2	0	0	1	51	354	1	1	78700
3	2	1	1	1	52	450	2	1	80202
1	2	0	0	1	53	811	1	1	82131
1	2	1	1	-1	32	479	1	1	83789
4	1	0	0	-1	33	604	2	1	85280
3	1	0	0	-1	31	723	2	1	86973
4	2	0	0	-1	31	501	2	1	88479
1	2	1	1	-1	32	348	2	0	94998
4	2	0	0	-1	33	460	2	1	96558
4	2	1	1	1	52	657	2	1	98372
2	2	0	0	1	53	341	1	1	99980
3	2	1	1	1	52	679	2	1	101676
1	4	1	1	-1	34	690	1	1	103547
2	4	0	0	1	53	531	1	1	105422
3	4	1	1	1	52	606	2	1	107533
3	4	0	0	-1	33	634	1	0	109592
2	1	0	0	1	51	0	0	0	113420
2	1	0	0	1	51	496	1	1	115071
1	4	1	1	-1	32	613	1	1	116927
4	4	0	0	-1	33	506	2	1	118759
4	4	1	1	1	52	535	2	1	120793
2	4	0	0	1	53	438	1	1	122233
2	3	1	1	-1	32	453	1	1	124084
3	3	1	1	1	54	473	2	1	125736
1	1	0	0	1	53	0	0	0	129649
4	1	0	0	-1	31	578	2	1	131136
4	4	1	1	1	52	604	2	1	132597
1	4	0	0	1	53	551	1	1	134467
3	2	0	0	-1	31	467	2	1	135977
1	2	1	1	-1	32	563	1	1	137386
3	3	1	1	1	54	514	2	1	139095
1	3	1	1	-1	34	0	0	0	142787
2	1	0	0	1	53	600	2	0	144574
1	1	0	0	1	51	649	2	0	146041
4	4	1	1	1	52	763	2	1	147849
1	4	0	0	1	53	441	1	1	149559
2	1	0	0	1	51	0	0	0	152990
1	1	0	0	1	51	711	1	1	154979
4	3	1	1	1	52	670	2	1	156891
2	3	1	1	-1	34	534	1	1	158452
2	2	0	0	1	53	391	1	1	159892
1	2	1	1	-1	32	614	1	1	161889
2	1	0	0	1	53	384	1	1	163318
4	1	0	0	-1	31	521	2	1	164950
2	1	0	0	1	51	336	1	1	166427
2	1	0	0	1	51	366	1	1	168093
3	4	1	1	1	52	450	2	1	169665
1	4	0	0	1	53	290	1	1	171387
3	1	0	0	-1	31	528	2	1	173313
2	1	0	0	1	51	512	2	0	175057
4	1	0	0	-1	31	405	2	1	176669
2	1	0	0	1	51	510	1	1	178651
4	1	0	0	-1	31	480	2	1	180148
3	1	0	0	-1	31	686	2	1	182105
4	1	0	0	-1	31	411	2	1	183438
2	1	0	0	1	51	357	1	1	184981
1	2	0	0	1	51	384	1	1	186555
2	2	1	1	-1	32	315	2	0	192370
4	3	1	1	1	54	543	1	0	194176
3	3	1	1	1	54	604	2	1	195661
1	3	1	1	-1	34	528	1	1	197377
3	3	1	1	1	54	621	2	1	199366
3	2	0	0	-1	33	663	1	0	200965
4	2	1	1	1	52	826	2	1	203233
2	3	1	1	-1	34	0	0	0	207077
3	3	1	1	1	54	758	2	1	208981
4	4	1	1	1	54	500	2	1	210647
3	4	0	0	-1	33	785	2	1	212651
3	1	0	0	-1	31	406	2	1	214448
2	1	0	0	1	51	694	1	1	216646
1	1	0	0	1	51	459	1	1	217925
1	1	0	0	1	51	721	1	1	219523
4	1	0	0	-1	31	522	2	1	221474
3	1	0	0	-1	31	523	2	1	222831
4	4	1	1	1	52	705	2	1	224482
1	4	0	0	1	53	709	1	1	226572
1	3	1	1	-1	32	712	1	1	228252
4	3	1	1	1	54	511	2	1	230087
2	2	0	0	1	53	516	1	1	231446
2	2	1	1	-1	32	569	1	1	232843
3	4	1	1	1	54	569	2	1	234243
3	4	0	0	-1	33	307	2	1	235783
2	2	0	0	1	51	478	1	1	237211
4	2	1	1	1	52	577	2	1	239132
2	3	1	1	-1	34	603	1	1	241110
4	3	1	1	1	54	736	2	1	243322
2	3	1	1	-1	34	474	1	1	245102
3	3	1	1	1	54	0	0	0	248987
1	3	1	1	-1	34	565	1	1	250927
1	3	1	1	-1	34	508	1	1	252267
4	3	1	1	1	54	530	2	1	254043
2	3	1	1	-1	34	585	2	0	255908
3	4	1	1	1	54	453	1	0	257467
3	4	0	0	-1	33	528	1	0	259097
2	4	1	1	-1	32	541	1	1	260610
1	4	0	0	1	53	385	1	1	261826
3	3	1	1	1	52	517	2	1	263736
4	3	1	1	1	54	517	2	1	265321
1	2	0	0	1	53	572	1	1	267213
1	2	1	1	-1	32	482	1	1	268637
4	3	1	1	1	54	783	2	1	270687
1	3	1	1	-1	34	491	1	1	272019
3	3	1	1	1	54	572	2	1	273428
2	3	1	1	-1	34	697	2	0	275041
3	2	0	0	-1	33	421	2	1	276350
4	2	1	1	1	52	374	1	0	277614
2	1	0	0	1	53	596	1	1	279357
1	1	0	0	1	51	448	1	1	286007
1	1	0	0	1	51	547	1	1	287967
4	1	0	0	-1	31	431	2	1	289671
3	3	1	1	1	52	560	1	0	291353
1	3	1	1	-1	34	460	1	1	292628
2	1	0	0	1	53	743	1	1	294628
2	1	0	0	1	51	373	1	1	295948
4	2	0	0	-1	31	560	2	1	297587
3	2	1	1	1	52	405	1	0	299183
4	1	0	0	-1	33	776	2	1	301081
4	1	0	0	-1	31	414	2	1	302600
2	4	1	1	-1	32	538	1	1	304082
3	4	0	0	-1	33	493	2	1	305970
3	1	0	0	-1	31	392	2	1	307587
2	1	0	0	1	51	637	1	1	309149
3	2	0	0	-1	31	518	2	1	310841
4	2	1	1	1	52	481	1	0	312731
4	2	0	0	-1	33	468	2	1	314352
1	2	1	1	-1	32	506	1	1	315835
3	3	1	1	1	54	538	2	1	317882
1	3	1	1	-1	34	700	1	1	319950
2	1	0	0	1	53	348	1	1	321378
1	1	0	0	1	51	819	1	1	323651
1	4	1	1	-1	32	436	1	1	325204
2	4	0	0	1	53	465	1	1	326786
3	3	1	1	1	52	581	2	1	328784
3	3	1	1	1	54	433	2	1	330280
2	4	1	1	-1	34	461	1	1	332207
2	4	0	0	1	53	718	1	1	334117
1	1	0	0	1	51	605	1	1	335701
3	1	0	0	-1	31	486	2	1	337281
3	4	1	1	1	52	424	2	1	339135
2	4	0	0	1	53	385	1	1	340551
3	2	0	0	-1	31	670	2	1	342476
4	2	1	1	1	52	564	2	1	344230
2	3	1	1	-1	34	481	1	1	346052
3	3	1	1	1	54	529	2	1	347666
1	4	1	1	-1	34	618	1	1	349486
1	4	0	0	1	53	403	1	1	351339
4	2	0	0	-1	31	510	2	1	352879
3	2	1	1	1	52	469	2	1	354355
1	4	1	1	-1	34	561	1	1	356156
2	4	0	0	1	53	515	1	1	358009
4	2	0	0	-1	31	574	2	1	359939
3	2	1	1	1	52	517	2	1	361753
4	3	1	1	1	54	517	2	1	363089
3	3	1	1	1	54	526	2	1	364719
3	3	1	1	1	54	347	2	1	365935
2	3	1	1	-1	34	577	1	1	367704
1	4	1	1	-1	34	466	1	1	369008
4	4	0	0	-1	33	683	2	1	375251
1	3	1	1	-1	32	615	1	1	377066
4	3	1	1	1	54	526	2	1	378555
1	3	1	1	-1	34	684	1	1	380314
3	3	1	1	1	54	484	2	1	381949
4	1	0	0	-1	33	571	2	1	383508
1	1	0	0	1	51	876	1	1	385776
1	1	0	0	1	51	378	1	1	387618
2	1	0	0	1	51	405	2	0	389188
4	1	0	0	-1	31	485	2	1	391097
3	1	0	0	-1	31	369	2	1	392672
4	1	0	0	-1	31	646	2	1	394454
1	1	0	0	1	51	342	1	1	396035
4	2	0	0	-1	31	424	2	1	397467
1	2	1	1	-1	32	560	1	1	399282
1	4	1	1	-1	34	463	1	1	401030
2	4	0	0	1	53	443	1	1	402528
4	4	1	1	1	52	505	2	1	404060
4	4	0	0	-1	33	312	2	1	405573
1	4	1	1	-1	32	584	1	1	407526
2	4	0	0	1	53	298	1	1	408817
3	1	0	0	-1	31	601	2	1	410789
2	1	0	0	1	51	409	1	1	412413
1	4	1	1	-1	32	494	2	0	413946
3	4	0	0	-1	33	348	2	1	415370
2	3	1	1	-1	32	481	1	1	416681
2	3	1	1	-1	34	478	1	1	418038
1	3	1	1	-1	34	589	1	1	420121
2	3	1	1	-1	34	427	1	1	421489
1	2	0	0	1	53	529	1	1	423261
2	2	1	1	-1	32	495	1	1	425062
3	3	1	1	1	54	295	2	1	426814
1	3	1	1	-1	34	437	1	1	428639
4	3	1	1	1	54	644	2	1	430571
4	3	1	1	1	54	482	2	1	432378
3	2	0	0	-1	33	626	1	0	433915
2	2	1	1	-1	32	433	1	1	435214
4	2	0	0	-1	33	605	2	1	437301
4	2	1	1	1	52	622	2	1	439156
2	3	1	1	-1	34	664	1	1	440746
2	3	1	1	-1	34	495	1	1	442162
1	1	0	0	1	53	540	1	1	444109
3	1	0	0	-1	31	681	2	1	446097
4	3	1	1	1	52	745	2	1	447748
3	3	1	1	1	54	554	2	1	449447
4	1	0	0	-1	33	397	2	1	450829
4	1	0	0	-1	31	404	2	1	452528
2	4	1	1	-1	32	681	1	1	454691
2	4	0	0	1	53	450	1	1	456315
1	4	1	1	-1	32	723	2	0	458132
1	4	0	0	1	53	370	1	1	462946
4	3	1	1	1	52	421	1	0	464484
4	3	1	1	1	54	496	2	1	465988
3	3	1	1	1	54	508	2	1	467585
4	3	1	1	1	54	368	2	1	469038
2	1	0	0	1	53	473	1	1	470566
1	1	0	0	1	51	540	1	1	472400
4	4	1	1	1	52	658	2	1	474385
2	4	0	0	1	53	472	2	0	476212
4	3	1	1	1	52	740	2	1	478130
3	3	1	1	1	54	682	2	1	479710
4	4	1	1	1	54	536	2	1	481105
2	4	0	0	1	53	585	1	1	482504
4	2	0	0	-1	31	578	2	1	484147
4	2	1	1	1	52	486	2	1	485803
1	3	1	1	-1	34	559	1	1	487289
1	3	1	1	-1	34	421	1	1	489143
4	3	1	1	1	54	415	2	1	490573
2	3	1	1	-1	34	611	1	1	492454
3	1	0	0	-1	33	443	2	1	493924
2	1	0	0	1	51	492	1	1	495436
1	4	1	1	-1	32	415	2	0	497286
2	4	0	0	1	53	525	1	1	498972
4	2	0	0	-1	31	502	2	1	500607
1	2	1	1	-1	32	579	1	1	502102
4	2	0	0	-1	33	622	2	1	503986
2	2	1	1	-1	32	615	1	1	506096
3	2	0	0	-1	33	533	2	1	507914
3	2	1	1	1	52	424	2	1	509649
2	3	1	1	-1	34	404	1	1	511220
1	3	1	1	-1	34	849	1	1	513123
4	1	0	0	-1	33	381	2	1	514700
1	1	0	0	1	51	421	1	1	516518
2	2	0	0	1	51	404	1	1	517808
4	2	1	1	1	52	584	2	1	519714
1	2	0	0	1	53	637	1	1	521365
2	2	1	1	-1	32	522	2	0	523192
4	2	0	0	-1	33	366	2	1	524944
3	2	1	1	1	52	464	2	1	526909
4	3	1	1	1	54	515	2	1	528289
2	3	1	1	-1	34	482	1	1	529961
1	4	1	1	-1	34	370	1	1	531824
3	4	0	0	-1	33	872	2	1	533720
2	4	1	1	-1	32	501	1	1	535487
1	4	0	0	1	53	457	1	1	537304
1	1	0	0	1	51	406	1	1	539215
3	1	0	0	-1	31	521	2	1	540692
2	1	0	0	1	51	450	1	1	542133
2	1	0	0	1	51	396	1	1	543555
3	4	1	1	1	52	624	2	1	545033
3	4	0	0	-1	33	559	2	1	553214
4	3	1	1	1	52	369	1	0	554920
1	3	1	1	-1	34	709	1	1	556835
3	3	1	1	1	54	454	2	1	558552
3	3	1	1	1	54	471	2	1	559974
2	3	1	1	-1	34	500	1	1	561517
3	3	1	1	1	54	513	2	1	563444
3	4	1	1	1	54	901	1	0	565758
2	4	0	0	1	53	0	0	0	569542
1	2	0	0	1	51	872	1	1	571454
1	2	1	1	-1	32	460	1	1	573121
4	2	0	0	-1	33	555	2	1	575005
4	2	1	1	1	52	0	0	0	578335
1	3	1	1	-1	34	557	1	1	579835
1	3	1	1	-1	34	412	1	1	581064
2	4	1	1	-1	34	400	1	1	582597
2	4	0	0	1	53	630	1	1	584426
1	2	0	0	1	51	417	1	1	586016
2	2	1	1	-1	32	430	1	1	587545
3	2	0	0	-1	33	378	2	1	589347
3	2	1	1	1	52	460	2	1	591072
2	4	1	1	-1	34	512	1	1	592923
2	4	0	0	1	53	543	1	1	594324
1	4	1	1	-1	32	768	1	1	596343
1	4	0	0	1	53	410	1	1	597931
4	4	1	1	1	52	466	2	1	599811
3	4	0	0	-1	33	584	2	1	601298
1	3	1	1	-1	32	494	1	1	603017
1	3	1	1	-1	34	406	1	1	604330
3	3	1	1	1	54	555	1	0	606011
1	3	1	1	-1	34	583	1	1	608029
4	3	1	1	1	54	428	2	1	609891
3	3	1	1	1	54	328	2	1	611319
3	1	0	0	-1	33	583	2	1	612936
4	1	0	0	-1	31	516	2	1	614429
1	3	1	1	-1	32	469	1	1	615741
4	3	1	1	1	54	494	2	1	617250
4	1	0	0	-1	33	597	2	1	618761
3	1	0	0	-1	31	619	2	1	620754
1	1	0	0	1	51	454	1	1	622319
1	1	0	0	1	51	392	1	1	623537
3	2	0	0	-1	31	512	2	1	625310
4	2	1	1	1	52	749	2	1	627462
4	3	1	1	1	54	462	2	1	629240
1	3	1	1	-1	34	594	1	1	631114
1	1	0	0	1	53	330	1	1	632295
3	1	0	0	-1	31	563	2	1	633775
3	2	0	0	-1	31	343	2	1	634946
1	2	1	1	-1	32	325	2	0	636329
1	3	1	1	-1	34	542	1	1	637959
3	3	1	1	1	54	495	2	1	644981
1	2	0	0	1	53	603	1	1	646750
2	2	1	1	-1	32	328	2	0	648558
1	4	1	1	-1	34	802	2	0	650505
1	4	0	0	1	53	512	1	1	652168
4	2	0	0	-1	31	596	2	1	653795
2	2	1	1	-1	32	0	0	0	657711
3	2	0	0	-1	33	500	2	1	659134
4	2	1	1	1	52	635	2	1	661085
1	4	1	1	-1	34	629	1	1	662986
4	4	0	0	-1	33	408	2	1	664903
1	1	0	0	1	51	670	1	1	666970
2	1	0	0	1	51	527	1	1	668402
1	4	1	1	-1	32	511	1	1	669733
3	4	0	0	-1	33	571	2	1	671430
4	2	0	0	-1	31	483	2	1	673111
3	2	1	1	1	52	479	2	1	674925
2	3	1	1	-1	34	581	1	1	676501
3	3	1	1	1	54	429	1	0	677847
3	2	0	0	-1	33	798	2	1	679708
1	2	1	1	-1	32	535	1	1	681276
2	3	1	1	-1	34	543	1	1	683182
3	3	1	1	1	54	435	2	1	684507
2	4	1	1	-1	34	557	1	1	685986
4	4	0	0	-1	33	650	2	1	687493
2	3	1	1	-1	32	567	1	1	689043
1	3	1	1	-1	34	335	2	0	690639
4	1	0	0	-1	33	522	2	1	692077
3	1	0	0	-1	31	496	2	1	693445
3	3	1	1	1	52	502	2	1	695279
2	3	1	1	-1	34	531	1	1	697077
2	2	0	0	1	53	507	1	1	698916
1	2	1	1	-1	32	532	1	1	700944
2	1	0	0	1	53	503	1	1	702549
1	1	0	0	1	51	547	1	1	704560
4	2	0	0	-1	31	428	2	1	706475
3	2	1	1	1	52	489	1	0	708185
1	2	0	0	1	53	382	1	1	709988
3	2	1	1	1	52	415	1	0	711285
4	2	0	0	-1	33	670	2	1	712984
3	2	1	1	1	52	587	2	1	714410
2	1	0	0	1	53	544	1	1	715974
1	1	0	0	1	51	859	2	0	717738
2	1	0	0	1	51	882	1	1	719548
2	1	0	0	1	51	389	1	1	721195
4	2	0	0	-1	31	474	2	1	722973
2	2	1	1	-1	32	870	1	1	725250
2	2	0	0	1	53	826	1	1	727381
3	2	1	1	1	52	618	2	1	729082
3	2	0	0	-1	33	632	2	1	730730
2	2	1	1	-1	32	822	1	1	738735
1	1	0	0	1	53	676	1	1	740705
3	1	0	0	-1	31	417	2	1	741945
1	2	0	0	1	51	479	1	1	743756
2	2	1	1	-1	32	371	2	0	745316
3	4	1	1	1	54	524	2	1	747012
2	4	0	0	1	53	359	1	1	748464
2	1	0	0	1	51	342	1	1	749803
3	1	0	0	-1	31	451	2	1	751330
3	4	1	1	1	52	584	1	0	752935
4	4	0	0	-1	33	559	2	1	754866
2	3	1	1	-1	32	461	1	1	756318
1	3	1	1	-1	34	618	1	1	757768
2	2	0	0	1	53	377	1	1	759470
3	2	1	1	1	52	455	2	1	760946
2	1	0	0	1	53	774	1	1	762990
1	1	0	0	1	51	467	1	1	764281
2	3	1	1	-1	32	549	1	1	765810
2	3	1	1	-1	34	397	1	1	767217
3	1	0	0	-1	33	364	2	1	768662
2	1	0	0	1	51	419	1	1	770086
1	4	1	1	-1	32	372	2	0	771935
1	4	0	0	1	53	656	1	1	774016
3	4	1	1	1	52	522	2	1	775848
2	4	0	0	1	53	690	1	1	777951
1	4	1	1	-1	32	708	1	1	779728
3	4	0	0	-1	33	522	2	1	781552
3	3	1	1	1	52	559	2	1	783108
2	3	1	1	-1	34	499	1	1	785089
2	2	0	0	1	53	414	1	1	786642
3	2	1	1	1	52	572	2	1	788705
3	4	1	1	1	54	634	2	1	790831
2	4	0	0	1	53	622	1	1	792827
1	4	1	1	-1	32	586	2	0	794313
2	4	0	0	1	53	602	1	1	795823
4	1	0	0	-1	31	615	2	1	797606
2	1	0	0	1	51	711	1	1	799354
4	4	1	1	1	52	548	2	1	801153
2	4	0	0	1	53	548	1	1	803212
3	2	0	0	-1	31	523	2	1	805138
4	2	1	1	1	52	784	2	1	807343
4	4	1	1	1	54	478	2	1	809323
3	4	0	0	-1	33	616	2	1	810991
4	1	0	0	-1	31	394	2	1	812684
2	1	0	0	1	51	539	1	1	814602
3	4	1	1	1	52	546	2	1	816263
1	4	0	0	1	53	401	1	1	817620
1	1	0	0	1	51	366	1	1	819380
2	1	0	0	1	51	418	1	1	821214
3	4	1	1	1	52	791	2	1	823264
2	4	0	0	1	53	566	1	1	832483
2	1	0	0	1	51	362	1	1	833843
3	1	0	0	-1	31	385	2	1	835088
4	1	0	0	-1	31	461	2	1	836701
2	1	0	0	1	51	392	1	1	837929
1	1	0	0	1	51	529	1	1	839884
4	1	0	0	-1	31	528	2	1	841501
4	4	1	1	1	52	660	1	0	843667
1	4	0	0	1	53	548	1	1	845136
3	4	1	1	1	52	484	1	0	846585
1	4	0	0	1	53	640	1	1	848362
2	1	0	0	1	51	530	1	1	849972
4	1	0	0	-1	31	553	2	1	852014
2	2	0	0	1	51	502	1	1	853731
2	2	1	1	-1	32	791	2	0	855836
1	3	1	1	-1	34	785	1	1	857642
2	3	1	1	-1	34	424	1	1	859314
2	2	0	0	1	53	445	1	1	860882
4	2	1	1	1	52	592	2	1	862656
2	1	0	0	1	53	615	1	1	864088
3	1	0	0	-1	31	418	2	1	865652
4	3	1	1	1	52	544	2	1	867459
3	3	1	1	1	54	466	2	1	868845
4	2	0	0	-1	33	572	2	1	870692
4	2	1	1	1	52	460	2	1	872045
2	4	1	1	-1	34	598	1	1	873630
2	4	0	0	1	53	410	1	1	875214
1	2	0	0	1	51	542	1	1	876857
4	2	1	1	1	52	520	2	1	878724
2	1	0	0	1	53	438	1	1	880623
2	1	0	0	1	51	559	1	1	882092
1	3	1	1	-1	32	618	1	1	883674
2	3	1	1	-1	34	565	1	1	885554
2	4	1	1	-1	34	529	1	1	887149
3	4	0	0	-1	33	444	2	1	888943
2	4	1	1	-1	32	453	1	1	890825
3	4	0	0	-1	33	493	1	0	892772
3	2	0	0	-1	31	768	2	1	894652
4	2	1	1	1	52	491	2	1	896510
1	2	0	0	1	53	546	1	1	897868
1	2	1	1	-1	32	540	1	1	899668
3	4	1	1	1	54	872	2	1	901945
4	4	0	0	-1	33	941	2	1	904328
2	4	1	1	-1	32	523	1	1	905832
1	4	0	0	1	53	444	1	1	907360
2	1	0	0	1	51	389	1	1	908874
1	1	0	0	1	51	669	1	1	910671
1	1	0	0	1	51	380	1	1	912435
3	1	0	0	-1	31	358	2	1	913840
1	4	1	1	-1	32	607	1	1	915822
2	4	0	0	1	53	562	1	1	927428
