# Supplementary material for: Frequency Band-Specific Electrical Brain Stimulation Modulates Cognitive Control Processes
Source: PLoS One. 2015 Sep 25;10(9):e0138984. doi: 10.1371/journal.pone.0138984 (PMC4583279; doi:10.1371/journal.pone.0138984)
Supplement: S2 File — This zip archive contains the necessary Matlab code, SPSS syntax, SPSS data and raw logfile data to perform the analyses described in the paper. EEG data and Matlab code to extract peak frequencies are available upon request (joramvandriel@gmail.com). (ZIP) [file pone.0138984.s002.zip › S2_File/rawdata/theta/pp18_simonB1_STIM.txt]

1	1	0	0	1	51	421	1	1	14509
4	1	0	0	-1	31	357	2	1	16154
1	2	0	0	1	51	305	1	1	17930
4	2	1	1	1	52	277	1	0	19140
2	3	1	1	-1	34	561	1	1	20961
2	3	1	1	-1	34	394	1	1	22376
1	4	1	1	-1	34	452	2	0	23896
4	4	0	0	-1	33	533	2	1	25686
4	2	0	0	-1	31	550	2	1	27238
1	2	1	1	-1	32	452	1	1	28906
3	4	1	1	1	54	443	1	0	30241
2	4	0	0	1	53	584	1	1	32198
1	2	0	0	1	51	401	1	1	33514
4	2	1	1	1	52	559	2	1	35290
4	3	1	1	1	54	475	2	1	36666
2	3	1	1	-1	34	475	1	1	37955
4	2	0	0	-1	33	508	2	1	39952
3	2	1	1	1	52	467	2	1	41308
4	3	1	1	1	54	623	2	1	42823
3	3	1	1	1	54	860	2	1	44558
1	2	0	0	1	53	505	1	1	46519
4	2	1	1	1	52	476	2	1	47955
4	1	0	0	-1	33	489	1	0	49407
1	1	0	0	1	51	545	1	1	51411
2	4	1	1	-1	32	583	1	1	53024
2	4	0	0	1	53	581	1	1	54698
3	4	1	1	1	52	631	1	0	56735
3	4	0	0	-1	33	495	2	1	58580
1	2	0	0	1	51	654	1	1	60529
4	2	1	1	1	52	450	2	1	62294
4	1	0	0	-1	33	921	2	1	64108
3	1	0	0	-1	31	449	1	0	65370
3	1	0	0	-1	31	686	2	1	66988
2	1	0	0	1	51	466	1	1	68759
2	4	1	1	-1	32	548	1	1	70760
3	4	0	0	-1	33	561	2	1	72420
3	2	0	0	-1	31	587	2	1	74125
4	2	1	1	1	52	573	2	1	75969
4	3	1	1	1	54	491	2	1	77671
1	3	1	1	-1	34	452	1	1	79554
4	3	1	1	1	54	494	2	1	81119
1	3	1	1	-1	34	483	1	1	82638
4	2	0	0	-1	33	475	2	1	84308
1	2	1	1	-1	32	485	1	1	85983
3	1	0	0	-1	33	563	2	1	87652
1	1	0	0	1	51	474	2	0	89175
2	4	1	1	-1	32	576	1	1	90863
4	4	0	0	-1	33	540	2	1	92647
2	4	1	1	-1	32	486	1	1	94145
2	4	0	0	1	53	552	2	0	107183
1	4	1	1	-1	32	569	1	1	108838
2	4	0	0	1	53	572	1	1	110788
2	4	1	1	-1	32	402	1	1	112266
3	4	0	0	-1	33	502	2	1	113824
2	3	1	1	-1	32	829	1	1	115891
4	3	1	1	1	54	511	2	1	117571
3	1	0	0	-1	33	672	1	0	119150
4	1	0	0	-1	31	606	2	1	120763
4	4	1	1	1	52	456	2	1	122511
3	4	0	0	-1	33	467	2	1	124022
2	1	0	0	1	51	399	1	1	125884
2	1	0	0	1	51	297	1	1	127375
3	1	0	0	-1	31	441	2	1	128640
1	1	0	0	1	51	527	1	1	130623
4	4	1	1	1	52	575	2	1	132621
3	4	0	0	-1	33	772	2	1	134727
1	1	0	0	1	51	485	1	1	136712
2	1	0	0	1	51	594	1	1	138396
2	1	0	0	1	51	361	1	1	140145
3	1	0	0	-1	31	474	2	1	141470
1	4	1	1	-1	32	654	2	0	143316
1	4	0	0	1	53	306	1	1	145023
2	4	1	1	-1	32	404	2	0	146816
2	4	0	0	1	53	485	2	0	148400
3	1	0	0	-1	31	695	2	1	150224
4	1	0	0	-1	31	485	1	0	151867
2	4	1	1	-1	32	881	1	1	153989
4	4	0	0	-1	33	526	2	1	155845
3	4	1	1	1	52	714	2	1	157632
1	4	0	0	1	53	544	1	1	159328
2	3	1	1	-1	32	470	1	1	160619
4	3	1	1	1	54	782	2	1	162227
2	3	1	1	-1	34	835	1	1	163954
3	3	1	1	1	54	601	2	1	165478
3	3	1	1	1	54	524	2	1	166845
4	3	1	1	1	54	541	2	1	168558
4	3	1	1	1	54	443	2	1	170152
2	3	1	1	-1	34	528	2	0	171690
3	2	0	0	-1	33	702	2	1	173838
2	2	1	1	-1	32	521	1	1	175468
1	2	0	0	1	53	780	1	1	177298
3	2	1	1	1	52	637	2	1	179194
4	4	1	1	1	54	624	2	1	181109
4	4	0	0	-1	33	365	2	1	182758
2	4	1	1	-1	32	447	1	1	184626
1	4	0	0	1	53	598	1	1	186043
1	2	0	0	1	51	564	1	1	187524
4	2	1	1	1	52	603	1	0	189306
2	1	0	0	1	53	865	1	1	191623
3	1	0	0	-1	31	640	2	1	198380
2	2	0	0	1	51	717	1	1	200473
2	2	1	1	-1	32	531	1	1	202192
4	4	1	1	1	54	511	2	1	204063
2	4	0	0	1	53	439	1	1	205386
3	3	1	1	1	52	456	2	1	207229
4	3	1	1	1	54	624	2	1	208721
1	4	1	1	-1	34	519	1	1	210513
3	4	0	0	-1	33	517	2	1	212010
4	3	1	1	1	52	654	1	0	214109
2	3	1	1	-1	34	550	1	1	215738
4	1	0	0	-1	33	660	2	1	217238
4	1	0	0	-1	31	515	2	1	218898
1	2	0	0	1	51	379	1	1	220469
4	2	1	1	1	52	523	2	1	222401
2	3	1	1	-1	34	453	1	1	224134
3	3	1	1	1	54	766	2	1	225841
1	1	0	0	1	53	535	1	1	227756
1	1	0	0	1	51	359	1	1	229478
3	2	0	0	-1	31	477	2	1	231296
1	2	1	1	-1	32	679	2	0	233135
2	1	0	0	1	53	387	1	1	234932
1	1	0	0	1	51	719	1	1	236614
2	4	1	1	-1	32	460	1	1	238076
3	4	0	0	-1	33	833	2	1	239864
3	1	0	0	-1	31	597	2	1	241449
4	1	0	0	-1	31	377	2	1	243003
2	1	0	0	1	51	430	1	1	244389
1	1	0	0	1	51	477	2	0	245925
3	3	1	1	1	52	661	2	1	247724
4	3	1	1	1	54	571	2	1	249678
3	3	1	1	1	54	427	2	1	251021
4	3	1	1	1	54	542	2	1	252996
4	1	0	0	-1	33	520	2	1	254610
3	1	0	0	-1	31	499	2	1	256123
2	3	1	1	-1	32	419	1	1	257511
1	3	1	1	-1	34	356	1	1	259029
4	4	1	1	1	54	542	2	1	260932
3	4	0	0	-1	33	456	1	0	262675
4	4	1	1	1	52	593	2	1	264127
2	4	0	0	1	53	529	1	1	266149
2	4	1	1	-1	32	466	1	1	268002
3	4	0	0	-1	33	396	2	1	269225
3	3	1	1	1	52	682	2	1	271002
4	3	1	1	1	54	613	1	0	272667
4	3	1	1	1	54	490	2	1	274500
1	3	1	1	-1	34	753	1	1	276412
1	1	0	0	1	53	512	1	1	277727
3	1	0	0	-1	31	475	2	1	279258
2	1	0	0	1	51	624	2	0	281099
3	1	0	0	-1	31	380	2	1	287298
3	1	0	0	-1	31	524	2	1	288918
1	1	0	0	1	51	460	1	1	290780
4	2	0	0	-1	31	580	2	1	292234
3	2	1	1	1	52	464	1	0	293757
2	2	0	0	1	53	420	1	1	295053
1	2	1	1	-1	32	659	1	1	296548
1	1	0	0	1	53	361	1	1	297900
4	1	0	0	-1	31	583	2	1	299400
2	2	0	0	1	51	805	1	1	301500
2	2	1	1	-1	32	428	1	1	302811
3	3	1	1	1	54	547	2	1	304472
2	3	1	1	-1	34	563	1	1	306442
1	4	1	1	-1	34	520	1	1	308083
4	4	0	0	-1	33	582	2	1	309838
1	1	0	0	1	51	884	1	1	311649
2	1	0	0	1	51	593	1	1	313074
1	4	1	1	-1	32	517	1	1	314991
4	4	0	0	-1	33	581	2	1	316993
1	4	1	1	-1	32	416	1	1	318318
4	4	0	0	-1	33	401	2	1	320187
1	4	1	1	-1	32	595	1	1	321929
4	4	0	0	-1	33	428	2	1	323703
1	2	0	0	1	51	486	1	1	325602
1	2	1	1	-1	32	463	1	1	327177
4	1	0	0	-1	33	387	2	1	328665
1	1	0	0	1	51	424	1	1	330200
1	2	0	0	1	51	368	1	1	331793
4	2	1	1	1	52	648	2	1	333783
1	3	1	1	-1	34	476	1	1	335725
4	3	1	1	1	54	513	2	1	337455
1	3	1	1	-1	34	493	1	1	339200
1	3	1	1	-1	34	587	1	1	340867
4	3	1	1	1	54	589	2	1	342693
2	3	1	1	-1	34	663	1	1	344266
1	4	1	1	-1	34	746	1	1	345867
4	4	0	0	-1	33	574	2	1	347405
3	1	0	0	-1	31	539	2	1	349277
3	1	0	0	-1	31	421	2	1	350703
2	4	1	1	-1	32	581	1	1	352411
4	4	0	0	-1	33	539	2	1	354258
1	1	0	0	1	51	550	1	1	356074
4	1	0	0	-1	31	567	2	1	357860
3	3	1	1	1	52	469	1	0	359471
4	3	1	1	1	54	586	2	1	361564
2	2	0	0	1	53	502	1	1	362961
4	2	1	1	1	52	442	1	0	364543
1	3	1	1	-1	34	700	1	1	366357
2	3	1	1	-1	34	646	1	1	368150
4	2	0	0	-1	33	658	2	1	370198
2	2	1	1	-1	32	540	1	1	381194
2	1	0	0	1	53	526	1	1	382594
3	1	0	0	-1	31	503	2	1	384129
3	4	1	1	1	52	451	2	1	386042
1	4	0	0	1	53	860	1	1	388335
4	2	0	0	-1	31	535	2	1	390278
4	2	1	1	1	52	563	2	1	391818
3	2	0	0	-1	33	727	1	0	393821
3	2	1	1	1	52	402	2	1	395120
1	1	0	0	1	53	553	1	1	396976
2	1	0	0	1	51	506	1	1	398649
4	4	1	1	1	52	352	1	0	400340
4	4	0	0	-1	33	620	2	1	401832
1	3	1	1	-1	32	527	1	1	403864
4	3	1	1	1	54	517	2	1	405789
3	3	1	1	1	54	0	0	0	409803
3	3	1	1	1	54	479	2	1	411679
2	1	0	0	1	53	421	1	1	412959
1	1	0	0	1	51	568	1	1	414515
4	2	0	0	-1	31	523	2	1	416534
1	2	1	1	-1	32	358	2	0	418070
2	1	0	0	1	53	733	1	1	419872
2	1	0	0	1	51	380	1	1	421731
1	2	0	0	1	51	573	1	1	423436
1	2	1	1	-1	32	459	1	1	425014
4	2	0	0	-1	33	513	2	1	426777
2	2	1	1	-1	32	541	1	1	428367
1	2	0	0	1	53	676	2	0	430405
2	2	1	1	-1	32	634	1	1	431909
1	4	1	1	-1	34	580	1	1	433646
1	4	0	0	1	53	437	1	1	434910
2	3	1	1	-1	32	489	2	0	436403
2	3	1	1	-1	34	611	1	1	438330
3	3	1	1	1	54	501	2	1	440074
1	3	1	1	-1	34	717	1	1	441731
2	2	0	0	1	53	763	1	1	443437
3	2	1	1	1	52	490	2	1	444932
1	2	0	0	1	53	542	1	1	446861
1	2	1	1	-1	32	502	1	1	448375
3	3	1	1	1	54	503	2	1	449905
1	3	1	1	-1	34	519	1	1	451782
2	3	1	1	-1	34	758	1	1	453897
4	3	1	1	1	54	572	2	1	455813
2	3	1	1	-1	34	564	1	1	457412
1	3	1	1	-1	34	939	1	1	459763
3	2	0	0	-1	33	485	2	1	461684
1	2	1	1	-1	32	771	1	1	463601
1	1	0	0	1	53	317	1	1	465228
4	1	0	0	-1	31	585	2	1	467143
4	2	0	0	-1	31	587	2	1	468719
1	2	1	1	-1	32	550	1	1	477466
2	4	1	1	-1	34	508	1	1	479200
2	4	0	0	1	53	368	1	1	480998
3	2	0	0	-1	31	450	2	1	482443
2	2	1	1	-1	32	451	1	1	483737
4	1	0	0	-1	33	515	2	1	485714
3	1	0	0	-1	31	522	2	1	487201
1	2	0	0	1	51	513	1	1	488623
3	2	1	1	1	52	614	1	0	490700
3	3	1	1	1	54	498	2	1	492688
2	3	1	1	-1	34	554	1	1	494678
4	2	0	0	-1	33	905	2	1	496613
4	2	1	1	1	52	395	2	1	498130
2	4	1	1	-1	34	595	1	1	499592
1	4	0	0	1	53	474	1	1	501041
2	4	1	1	-1	32	459	1	1	502617
2	4	0	0	1	53	433	1	1	504272
3	3	1	1	1	52	405	2	1	505862
2	3	1	1	-1	34	496	1	1	507684
2	2	0	0	1	53	444	1	1	509386
3	2	1	1	1	52	479	2	1	510839
2	2	0	0	1	53	768	1	1	513028
3	2	1	1	1	52	467	2	1	514755
4	3	1	1	1	54	745	2	1	516334
2	3	1	1	-1	34	471	1	1	518030
3	3	1	1	1	54	461	2	1	519871
3	3	1	1	1	54	389	2	1	521504
2	3	1	1	-1	34	500	1	1	523492
2	3	1	1	-1	34	471	1	1	524833
1	4	1	1	-1	34	697	1	1	527023
4	4	0	0	-1	33	515	2	1	528855
1	1	0	0	1	51	583	1	1	530311
4	1	0	0	-1	31	560	2	1	531913
1	1	0	0	1	51	649	1	1	533590
3	1	0	0	-1	31	611	1	0	535347
1	2	0	0	1	51	612	1	1	537003
1	2	1	1	-1	32	488	1	1	538337
4	2	0	0	-1	33	545	2	1	540113
3	2	1	1	1	52	548	2	1	542157
4	1	0	0	-1	33	366	2	1	543394
4	1	0	0	-1	31	473	2	1	545115
2	2	0	0	1	51	371	1	1	546817
4	2	1	1	1	52	819	2	1	549004
3	1	0	0	-1	33	418	2	1	550636
1	1	0	0	1	51	594	1	1	552321
2	4	1	1	-1	32	633	1	1	553967
2	4	0	0	1	53	583	1	1	555399
3	2	0	0	-1	31	551	2	1	557125
1	2	1	1	-1	32	537	1	1	558475
3	3	1	1	1	54	585	1	0	560566
1	3	1	1	-1	34	572	1	1	571521
4	2	0	0	-1	33	539	2	1	573071
3	2	1	1	1	52	483	2	1	574838
4	2	0	0	-1	33	413	2	1	576425
4	2	1	1	1	52	428	2	1	578282
1	2	0	0	1	53	383	1	1	579839
1	2	1	1	-1	32	499	1	1	581427
4	1	0	0	-1	33	380	2	1	582710
1	1	0	0	1	51	586	1	1	584397
3	4	1	1	1	52	531	2	1	586192
3	4	0	0	-1	33	514	2	1	587551
2	1	0	0	1	51	391	1	1	589235
3	1	0	0	-1	31	391	2	1	590477
4	1	0	0	-1	31	557	2	1	592425
3	1	0	0	-1	31	418	2	1	594307
4	1	0	0	-1	31	449	2	1	596248
1	1	0	0	1	51	556	1	1	597849
1	3	1	1	-1	32	748	2	0	599425
4	3	1	1	1	54	776	2	1	601516
4	4	1	1	1	54	612	2	1	603098
2	4	0	0	1	53	516	1	1	605074
2	2	0	0	1	51	336	1	1	606652
3	2	1	1	1	52	767	2	1	608642
4	4	1	1	1	54	774	2	1	610549
4	4	0	0	-1	33	493	2	1	612422
3	2	0	0	-1	31	500	2	1	613857
3	2	1	1	1	52	448	2	1	615311
1	3	1	1	-1	34	479	1	1	616994
3	3	1	1	1	54	561	2	1	618960
2	1	0	0	1	53	389	1	1	620704
1	1	0	0	1	51	465	1	1	622359
3	3	1	1	1	52	502	2	1	624202
1	3	1	1	-1	34	870	1	1	626240
2	2	0	0	1	53	502	1	1	627928
1	2	1	1	-1	32	650	1	1	629510
3	2	0	0	-1	33	568	2	1	631253
2	2	1	1	-1	32	911	1	1	633557
3	3	1	1	1	54	465	2	1	634950
2	3	1	1	-1	34	706	1	1	636503
3	2	0	0	-1	33	658	2	1	638098
1	2	1	1	-1	32	590	1	1	639952
2	1	0	0	1	53	361	1	1	641636
3	1	0	0	-1	31	458	2	1	643590
1	3	1	1	-1	32	705	1	1	645589
3	3	1	1	1	54	495	2	1	647398
4	4	1	1	1	54	391	1	0	648637
4	4	0	0	-1	33	523	2	1	650013
1	4	1	1	-1	32	508	1	1	651407
4	4	0	0	-1	33	614	2	1	653174
2	1	0	0	1	51	566	1	1	654758
2	1	0	0	1	51	419	1	1	663234
3	3	1	1	1	52	543	2	1	664877
3	3	1	1	1	54	369	2	1	666756
2	3	1	1	-1	34	422	1	1	668570
4	3	1	1	1	54	569	2	1	670586
2	2	0	0	1	53	739	1	1	672523
4	2	1	1	1	52	511	2	1	673881
2	2	0	0	1	53	702	1	1	675450
3	2	1	1	1	52	549	2	1	677119
2	3	1	1	-1	34	538	1	1	679150
2	3	1	1	-1	34	458	1	1	680826
3	4	1	1	1	54	596	2	1	682845
1	4	0	0	1	53	608	1	1	684858
3	2	0	0	-1	31	457	2	1	686299
2	2	1	1	-1	32	521	1	1	688317
4	3	1	1	1	54	487	2	1	690157
1	3	1	1	-1	34	653	1	1	691742
4	3	1	1	1	54	563	2	1	693461
3	3	1	1	1	54	445	2	1	695248
3	4	1	1	1	54	546	2	1	697135
2	4	0	0	1	53	523	1	1	698966
1	1	0	0	1	51	479	2	0	700753
4	1	0	0	-1	31	572	2	1	702150
3	1	0	0	-1	31	715	2	1	703777
1	1	0	0	1	51	371	1	1	705184
2	2	0	0	1	51	497	1	1	706673
3	2	1	1	1	52	516	2	1	708687
1	2	0	0	1	53	572	1	1	710154
3	2	1	1	1	52	595	2	1	712032
4	4	1	1	1	54	510	2	1	713683
3	4	0	0	-1	33	495	2	1	715443
2	4	1	1	-1	32	466	1	1	717341
2	4	0	0	1	53	633	1	1	718821
1	3	1	1	-1	32	920	1	1	721250
3	3	1	1	1	54	503	2	1	723110
3	4	1	1	1	54	449	2	1	724468
4	4	0	0	-1	33	561	2	1	725861
3	4	1	1	1	52	567	2	1	727241
4	4	0	0	-1	33	378	2	1	728558
4	1	0	0	-1	31	394	2	1	729874
3	1	0	0	-1	31	421	2	1	731711
3	3	1	1	1	52	681	2	1	733293
2	3	1	1	-1	34	481	1	1	734870
1	3	1	1	-1	34	518	1	1	736828
4	3	1	1	1	54	409	1	0	738267
2	2	0	0	1	53	605	1	1	740087
3	2	1	1	1	52	782	2	1	741817
3	2	0	0	-1	33	651	2	1	743289
2	2	1	1	-1	32	534	1	1	744764
1	2	0	0	1	53	639	1	1	746757
3	2	1	1	1	52	518	2	1	757319
3	3	1	1	1	54	524	2	1	759147
1	3	1	1	-1	34	638	1	1	760870
4	2	0	0	-1	33	577	2	1	762768
4	2	1	1	1	52	437	2	1	764142
1	4	1	1	-1	34	520	1	1	766074
3	4	0	0	-1	33	368	2	1	767513
3	3	1	1	1	52	638	2	1	769508
4	3	1	1	1	54	472	2	1	770972
3	3	1	1	1	54	447	2	1	772666
3	3	1	1	1	54	425	2	1	774329
4	4	1	1	1	54	421	2	1	775613
2	4	0	0	1	53	539	1	1	777638
2	1	0	0	1	51	428	1	1	779085
3	1	0	0	-1	31	487	2	1	780616
1	4	1	1	-1	32	508	1	1	782072
3	4	0	0	-1	33	532	2	1	783921
4	4	1	1	1	52	644	2	1	785586
3	4	0	0	-1	33	567	2	1	787454
4	2	0	0	-1	31	617	2	1	789407
1	2	1	1	-1	32	711	1	1	791479
2	1	0	0	1	53	603	1	1	793378
4	1	0	0	-1	31	659	2	1	795160
1	3	1	1	-1	32	716	1	1	797376
2	3	1	1	-1	34	529	1	1	798954
4	1	0	0	-1	33	555	2	1	800346
3	1	0	0	-1	31	372	2	1	802179
4	3	1	1	1	52	532	2	1	803919
2	3	1	1	-1	34	508	1	1	805465
2	1	0	0	1	53	367	1	1	806701
1	1	0	0	1	51	355	1	1	808531
1	3	1	1	-1	32	458	1	1	810467
2	3	1	1	-1	34	533	1	1	812283
2	1	0	0	1	53	416	1	1	813636
3	1	0	0	-1	31	443	2	1	815169
1	4	1	1	-1	32	821	1	1	817389
4	4	0	0	-1	33	696	2	1	819507
2	4	1	1	-1	32	708	1	1	821539
1	4	0	0	1	53	536	1	1	823273
4	3	1	1	1	52	352	1	0	824781
2	3	1	1	-1	34	510	1	1	826764
3	4	1	1	1	54	552	2	1	828453
4	4	0	0	-1	33	565	2	1	830505
4	2	0	0	-1	31	376	2	1	832200
3	2	1	1	1	52	551	2	1	833599
3	3	1	1	1	54	497	2	1	835458
2	3	1	1	-1	34	510	1	1	837092
1	4	1	1	-1	34	521	2	0	838706
3	4	0	0	-1	33	813	2	1	840843
1	1	0	0	1	51	376	1	1	842295
1	1	0	0	1	51	452	1	1	857258
3	3	1	1	1	52	538	2	1	859249
3	3	1	1	1	54	476	2	1	860798
4	1	0	0	-1	33	527	2	1	862252
4	1	0	0	-1	31	354	2	1	863903
2	1	0	0	1	51	286	1	1	865336
3	1	0	0	-1	31	562	2	1	866837
2	4	1	1	-1	32	677	1	1	868327
3	4	0	0	-1	33	423	2	1	869606
2	4	1	1	-1	32	585	1	1	871537
4	4	0	0	-1	33	544	2	1	873495
2	3	1	1	-1	32	538	2	0	875471
4	3	1	1	1	54	802	2	1	877183
3	1	0	0	-1	33	695	2	1	879336
4	1	0	0	-1	31	386	2	1	880829
3	1	0	0	-1	31	445	2	1	882584
4	1	0	0	-1	31	398	2	1	883807
2	3	1	1	-1	32	513	1	1	885708
2	3	1	1	-1	34	487	1	1	887369
3	3	1	1	1	54	488	2	1	888696
1	3	1	1	-1	34	655	1	1	890593
2	1	0	0	1	53	642	1	1	892414
1	1	0	0	1	51	881	1	1	894732
2	2	0	0	1	51	452	1	1	896580
3	2	1	1	1	52	519	2	1	898082
1	1	0	0	1	53	622	1	1	899933
1	1	0	0	1	51	520	1	1	901330
4	2	0	0	-1	31	560	2	1	902984
1	2	1	1	-1	32	650	1	1	904949
4	1	0	0	-1	33	511	2	1	906950
3	1	0	0	-1	31	411	2	1	908439
1	3	1	1	-1	32	418	1	1	910285
2	3	1	1	-1	34	376	2	0	911777
4	1	0	0	-1	33	403	2	1	913612
4	1	0	0	-1	31	333	2	1	914887
1	4	1	1	-1	32	514	1	1	916751
3	4	0	0	-1	33	442	2	1	918124
3	4	1	1	1	52	488	1	0	919769
2	4	0	0	1	53	364	1	1	921094
1	2	0	0	1	51	768	1	1	923010
1	2	1	1	-1	32	481	1	1	924969
4	4	1	1	1	54	666	2	1	926860
4	4	0	0	-1	33	398	2	1	928393
2	2	0	0	1	51	455	1	1	930318
2	2	1	1	-1	32	477	1	1	931994
3	4	1	1	1	54	457	2	1	933717
4	4	0	0	-1	33	698	2	1	935699
3	1	0	0	-1	31	540	2	1	937530
1	1	0	0	1	51	376	1	1	939383
2	1	0	0	1	51	374	1	1	941089
2	1	0	0	1	51	416	1	1	950565
