# Supplementary material for: Frequency Band-Specific Electrical Brain Stimulation Modulates Cognitive Control Processes
Source: PLoS One. 2015 Sep 25;10(9):e0138984. doi: 10.1371/journal.pone.0138984 (PMC4583279; doi:10.1371/journal.pone.0138984)
Supplement: S2 File — This zip archive contains the necessary Matlab code, SPSS syntax, SPSS data and raw logfile data to perform the analyses described in the paper. EEG data and Matlab code to extract peak frequencies are available upon request (joramvandriel@gmail.com). (ZIP) [file pone.0138984.s002.zip › S2_File/rawdata/theta/pp18_simonC1_POST-STIM.txt]

1	1	0	0	1	51	533	1	1	5825
4	1	0	0	-1	31	476	2	1	7149
2	1	0	0	1	51	456	2	0	8982
2	1	0	0	1	51	577	1	1	10863
4	3	1	1	1	52	524	2	1	12650
2	3	1	1	-1	34	536	1	1	14421
1	3	1	1	-1	34	694	1	1	16105
3	3	1	1	1	54	474	2	1	17548
1	2	0	0	1	53	594	1	1	19078
2	2	1	1	-1	32	666	1	1	20567
2	4	1	1	-1	34	535	1	1	22141
3	4	0	0	-1	33	464	2	1	23461
1	1	0	0	1	51	504	1	1	24808
3	1	0	0	-1	31	489	2	1	26287
2	1	0	0	1	51	497	1	1	27913
1	1	0	0	1	51	691	1	1	29629
3	2	0	0	-1	31	484	2	1	31078
4	2	1	1	1	52	540	2	1	32864
2	3	1	1	-1	34	445	1	1	34143
2	3	1	1	-1	34	965	1	1	36097
1	3	1	1	-1	34	557	1	1	37789
4	3	1	1	1	54	499	2	1	39422
1	3	1	1	-1	34	454	1	1	40928
4	3	1	1	1	54	738	2	1	42642
3	1	0	0	-1	33	610	2	1	44070
1	1	0	0	1	51	522	1	1	45942
4	1	0	0	-1	31	465	2	1	47250
2	1	0	0	1	51	455	1	1	49131
3	3	1	1	1	52	760	2	1	50966
1	3	1	1	-1	34	420	1	1	52693
3	1	0	0	-1	33	499	2	1	54540
3	1	0	0	-1	31	521	2	1	56574
2	2	0	0	1	51	555	1	1	58110
1	2	1	1	-1	32	439	1	1	59809
1	4	1	1	-1	34	367	1	1	61147
4	4	0	0	-1	33	556	2	1	63145
4	4	1	1	1	52	554	2	1	64781
1	4	0	0	1	53	447	1	1	66054
3	3	1	1	1	52	576	2	1	67925
2	3	1	1	-1	34	514	2	0	69911
3	3	1	1	1	54	496	2	1	71860
4	3	1	1	1	54	532	2	1	73309
2	1	0	0	1	53	457	1	1	75277
3	1	0	0	-1	31	552	2	1	77112
4	1	0	0	-1	31	574	2	1	79193
2	1	0	0	1	51	411	1	1	80772
1	2	0	0	1	51	505	2	0	82761
2	2	1	1	-1	32	552	1	1	84227
4	4	1	1	1	54	602	2	1	85716
4	4	0	0	-1	33	690	2	1	93050
1	2	0	0	1	51	449	1	1	94849
2	2	1	1	-1	32	575	1	1	96764
2	1	0	0	1	53	555	1	1	98132
4	1	0	0	-1	31	502	2	1	99908
4	4	1	1	1	52	502	2	1	101579
1	4	0	0	1	53	723	1	1	103576
2	3	1	1	-1	32	575	1	1	105258
3	3	1	1	1	54	661	2	1	107256
2	1	0	0	1	53	560	1	1	108969
1	1	0	0	1	51	483	2	0	110597
4	4	1	1	1	52	541	2	1	112403
1	4	0	0	1	53	494	1	1	113846
1	3	1	1	-1	32	460	1	1	115188
3	3	1	1	1	54	417	2	1	116849
1	1	0	0	1	53	544	1	1	118494
3	1	0	0	-1	31	365	2	1	120243
4	3	1	1	1	52	495	2	1	121616
1	3	1	1	-1	34	443	1	1	122976
3	2	0	0	-1	33	546	2	1	124616
4	2	1	1	1	52	445	2	1	126518
4	4	1	1	1	54	458	2	1	128011
1	4	0	0	1	53	516	1	1	129952
2	2	0	0	1	51	493	1	1	131921
1	2	1	1	-1	32	496	1	1	133676
2	4	1	1	-1	34	442	1	1	135158
1	4	0	0	1	53	481	1	1	136496
2	1	0	0	1	51	455	1	1	138298
4	1	0	0	-1	31	406	2	1	140151
1	2	0	0	1	51	397	1	1	141897
4	2	1	1	1	52	929	2	1	144242
2	4	1	1	-1	34	594	1	1	146020
1	4	0	0	1	53	563	2	0	148028
4	3	1	1	1	52	554	2	1	149420
1	3	1	1	-1	34	587	1	1	151146
3	1	0	0	-1	33	740	2	1	153256
1	1	0	0	1	51	477	1	1	154683
3	2	0	0	-1	31	450	2	1	156323
2	2	1	1	-1	32	716	1	1	157898
4	1	0	0	-1	33	536	2	1	159790
2	1	0	0	1	51	451	1	1	161423
1	2	0	0	1	51	717	1	1	163297
1	2	1	1	-1	32	500	1	1	164901
2	3	1	1	-1	34	475	2	0	166371
4	3	1	1	1	54	527	2	1	167827
1	1	0	0	1	53	778	1	1	169914
1	1	0	0	1	51	512	1	1	171823
2	4	1	1	-1	32	496	1	1	173394
4	4	0	0	-1	33	461	2	1	175032
2	1	0	0	1	51	433	1	1	176338
4	1	0	0	-1	31	585	2	1	187560
3	3	1	1	1	52	697	2	1	189526
2	3	1	1	-1	34	435	1	1	191040
1	2	0	0	1	53	575	1	1	192443
4	2	1	1	1	52	501	2	1	193816
4	4	1	1	1	54	543	2	1	195608
1	4	0	0	1	53	758	1	1	197881
2	4	1	1	-1	32	600	1	1	199721
1	4	0	0	1	53	355	1	1	201027
3	3	1	1	1	52	511	2	1	202408
1	3	1	1	-1	34	429	1	1	204312
4	1	0	0	-1	33	531	2	1	205933
4	1	0	0	-1	31	418	2	1	207343
3	2	0	0	-1	31	544	2	1	209094
4	2	1	1	1	52	447	2	1	210830
3	2	0	0	-1	33	429	2	1	212606
4	2	1	1	1	52	418	2	1	214361
1	1	0	0	1	53	492	1	1	215827
2	1	0	0	1	51	378	1	1	217443
1	4	1	1	-1	32	557	1	1	219334
1	4	0	0	1	53	410	1	1	220881
3	2	0	0	-1	31	592	2	1	222737
1	2	1	1	-1	32	909	1	1	224860
4	2	0	0	-1	33	505	2	1	226732
4	2	1	1	1	52	408	2	1	228493
2	3	1	1	-1	34	919	1	1	230881
2	3	1	1	-1	34	495	1	1	232590
1	2	0	0	1	53	636	1	1	234232
3	2	1	1	1	52	599	2	1	236138
3	1	0	0	-1	33	478	2	1	237589
1	1	0	0	1	51	489	1	1	239475
4	2	0	0	-1	31	564	2	1	240907
3	2	1	1	1	52	583	2	1	242621
3	4	1	1	1	54	585	2	1	244368
1	4	0	0	1	53	513	1	1	245963
3	2	0	0	-1	31	549	2	1	247471
4	2	1	1	1	52	507	2	1	249482
1	1	0	0	1	53	397	1	1	250913
3	1	0	0	-1	31	456	2	1	252271
2	1	0	0	1	51	718	1	1	254267
3	1	0	0	-1	31	482	2	1	255904
4	2	0	0	-1	31	571	2	1	257749
4	2	1	1	1	52	533	2	1	259530
3	4	1	1	1	54	524	1	0	261304
3	4	0	0	-1	33	608	2	1	262869
2	4	1	1	-1	32	745	1	1	264648
4	4	0	0	-1	33	579	2	1	266459
2	4	1	1	-1	32	721	1	1	268524
4	4	0	0	-1	33	624	2	1	270273
1	1	0	0	1	51	441	1	1	272121
1	1	0	0	1	51	372	1	1	279178
4	1	0	0	-1	31	507	2	1	280598
2	1	0	0	1	51	776	1	1	282733
3	4	1	1	1	52	477	2	1	284206
4	4	0	0	-1	33	516	2	1	285539
3	4	1	1	1	52	436	2	1	286967
2	4	0	0	1	53	592	1	1	288606
4	1	0	0	-1	31	403	2	1	290058
2	1	0	0	1	51	498	1	1	291509
3	4	1	1	1	52	468	2	1	292864
3	4	0	0	-1	33	594	2	1	294603
4	4	1	1	1	52	439	1	0	296171
4	4	0	0	-1	33	512	2	1	297917
1	3	1	1	-1	32	631	1	1	299368
4	3	1	1	1	54	587	2	1	301417
2	1	0	0	1	53	676	1	1	303070
2	1	0	0	1	51	500	1	1	305048
3	3	1	1	1	52	667	2	1	307120
4	3	1	1	1	54	621	2	1	308822
3	1	0	0	-1	33	557	2	1	310429
1	1	0	0	1	51	516	1	1	312187
1	2	0	0	1	51	449	1	1	313817
4	2	1	1	1	52	650	2	1	315706
4	1	0	0	-1	33	394	2	1	317042
1	1	0	0	1	51	617	1	1	318691
1	1	0	0	1	51	544	1	1	320685
3	1	0	0	-1	31	538	2	1	322331
4	4	1	1	1	52	616	2	1	324112
4	4	0	0	-1	33	644	2	1	326044
1	2	0	0	1	51	476	1	1	327909
4	2	1	1	1	52	638	2	1	329862
2	1	0	0	1	53	736	1	1	331495
2	1	0	0	1	51	365	1	1	332946
3	1	0	0	-1	31	356	2	1	334388
1	1	0	0	1	51	540	1	1	335756
3	3	1	1	1	52	582	2	1	337652
3	3	1	1	1	54	662	2	1	339637
4	2	0	0	-1	33	628	2	1	341561
3	2	1	1	1	52	504	2	1	342961
3	2	0	0	-1	33	541	2	1	344490
2	2	1	1	-1	32	599	1	1	346343
2	2	0	0	1	53	614	1	1	348195
4	2	1	1	1	52	522	2	1	349932
2	3	1	1	-1	34	933	1	1	352329
1	3	1	1	-1	34	520	1	1	353873
4	4	1	1	1	54	456	2	1	355719
3	4	0	0	-1	33	546	2	1	357648
1	3	1	1	-1	32	709	1	1	359599
3	3	1	1	1	54	480	2	1	361479
2	2	0	0	1	53	613	1	1	362977
1	2	1	1	-1	32	529	2	0	373552
4	3	1	1	1	54	470	2	1	375280
1	3	1	1	-1	34	476	1	1	376762
1	2	0	0	1	53	471	2	0	378655
4	2	1	1	1	52	638	2	1	380254
4	3	1	1	1	54	0	0	0	383848
1	3	1	1	-1	34	535	1	1	385445
1	3	1	1	-1	34	610	1	1	387496
2	3	1	1	-1	34	579	1	1	389556
1	3	1	1	-1	34	601	1	1	391417
2	3	1	1	-1	34	526	1	1	393405
2	1	0	0	1	53	521	1	1	394832
3	1	0	0	-1	31	558	2	1	396725
4	3	1	1	1	52	445	2	1	398370
2	3	1	1	-1	34	504	2	0	400050
4	4	1	1	1	54	623	2	1	401669
2	4	0	0	1	53	891	1	1	403903
3	1	0	0	-1	31	537	2	1	405760
3	1	0	0	-1	31	503	2	1	407303
2	1	0	0	1	51	489	1	1	408927
1	1	0	0	1	51	445	1	1	410452
3	4	1	1	1	52	509	2	1	411795
3	4	0	0	-1	33	0	0	0	415296
1	1	0	0	1	51	564	1	1	416885
2	1	0	0	1	51	466	2	0	418681
3	4	1	1	1	52	917	2	1	420714
1	4	0	0	1	53	719	1	1	422404
3	2	0	0	-1	31	495	2	1	424225
3	2	1	1	1	52	641	2	1	426201
2	3	1	1	-1	34	641	1	1	427723
4	3	1	1	1	54	487	2	1	429405
4	1	0	0	-1	33	457	1	0	431001
1	1	0	0	1	51	504	1	1	432796
2	1	0	0	1	51	445	1	1	434108
3	1	0	0	-1	31	541	2	1	435689
2	4	1	1	-1	32	341	2	0	437342
1	4	0	0	1	53	568	1	1	438888
4	3	1	1	1	52	423	1	0	440146
2	3	1	1	-1	34	746	1	1	441830
4	2	0	0	-1	33	613	2	1	443904
2	2	1	1	-1	32	972	1	1	445767
2	4	1	1	-1	34	557	1	1	447155
1	4	0	0	1	53	462	2	0	448794
1	3	1	1	-1	32	0	0	0	452381
2	3	1	1	-1	34	415	1	1	454246
2	2	0	0	1	53	447	1	1	455996
3	2	1	1	1	52	640	2	1	457596
4	1	0	0	-1	33	397	2	1	459307
4	1	0	0	-1	31	399	2	1	461099
1	4	1	1	-1	32	463	1	1	463055
4	4	0	0	-1	33	420	2	1	476465
2	2	0	0	1	51	466	1	1	477937
4	2	1	1	1	52	585	2	1	479635
2	2	0	0	1	53	502	1	1	481022
1	2	1	1	-1	32	633	1	1	482646
1	1	0	0	1	53	397	1	1	483860
3	1	0	0	-1	31	506	2	1	485579
1	2	0	0	1	51	521	1	1	487227
1	2	1	1	-1	32	547	1	1	489012
4	4	1	1	1	54	447	2	1	490891
4	4	0	0	-1	33	452	2	1	492715
2	3	1	1	-1	32	482	1	1	494260
4	3	1	1	1	54	465	2	1	495704
1	4	1	1	-1	34	419	1	1	496971
2	4	0	0	1	53	727	1	1	499024
2	4	1	1	-1	32	559	1	1	500709
3	4	0	0	-1	33	540	2	1	502348
2	4	1	1	-1	32	570	1	1	503883
4	4	0	0	-1	33	623	2	1	505652
3	2	0	0	-1	31	530	2	1	507474
1	2	1	1	-1	32	561	1	1	509383
1	2	0	0	1	53	383	1	1	510604
2	2	1	1	-1	32	587	1	1	512658
1	3	1	1	-1	34	556	1	1	514054
2	3	1	1	-1	34	461	1	1	515990
3	3	1	1	1	54	424	2	1	517418
2	3	1	1	-1	34	463	1	1	518975
3	4	1	1	1	54	598	2	1	520721
1	4	0	0	1	53	582	1	1	522410
2	3	1	1	-1	32	542	2	0	524110
2	3	1	1	-1	34	491	1	1	525527
4	1	0	0	-1	33	631	2	1	527580
4	1	0	0	-1	31	594	2	1	529187
2	3	1	1	-1	32	581	1	1	530731
3	3	1	1	1	54	851	2	1	532413
1	1	0	0	1	53	548	1	1	534298
4	1	0	0	-1	31	443	2	1	536088
2	1	0	0	1	51	897	2	0	538287
4	1	0	0	-1	31	808	2	1	540465
4	4	1	1	1	52	793	2	1	542279
1	4	0	0	1	53	532	1	1	544101
1	2	0	0	1	51	443	1	1	545469
2	2	1	1	-1	32	684	1	1	547137
4	2	0	0	-1	33	506	2	1	548946
2	2	1	1	-1	32	590	1	1	550938
4	2	0	0	-1	33	667	2	1	552588
4	2	1	1	1	52	469	2	1	554337
1	4	1	1	-1	34	530	1	1	556071
3	4	0	0	-1	33	830	2	1	558020
1	3	1	1	-1	32	579	1	1	560034
1	3	1	1	-1	34	444	1	1	566710
2	4	1	1	-1	34	619	1	1	568695
1	4	0	0	1	53	618	1	1	570582
1	2	0	0	1	51	379	1	1	571786
2	2	1	1	-1	32	549	1	1	573349
2	1	0	0	1	53	420	1	1	575053
3	1	0	0	-1	31	492	2	1	576817
1	3	1	1	-1	32	513	1	1	578372
2	3	1	1	-1	34	530	1	1	579950
4	2	0	0	-1	33	613	2	1	581414
3	2	1	1	1	52	594	2	1	583236
4	4	1	1	1	54	589	2	1	584945
1	4	0	0	1	53	494	1	1	586759
4	2	0	0	-1	31	624	2	1	588641
1	2	1	1	-1	32	509	1	1	590071
1	2	0	0	1	53	520	1	1	591417
3	2	1	1	1	52	521	2	1	592797
1	1	0	0	1	53	737	1	1	594931
3	1	0	0	-1	31	530	2	1	596803
1	3	1	1	-1	32	546	1	1	598369
3	3	1	1	1	54	723	2	1	600552
4	1	0	0	-1	33	759	2	1	602557
1	1	0	0	1	51	391	1	1	604039
3	3	1	1	1	52	584	2	1	606132
3	3	1	1	1	54	718	2	1	607951
2	1	0	0	1	53	867	1	1	610027
3	1	0	0	-1	31	527	2	1	611593
1	3	1	1	-1	32	598	1	1	613572
3	3	1	1	1	54	544	2	1	615166
2	3	1	1	-1	34	607	1	1	616746
2	3	1	1	-1	34	619	1	1	618700
4	2	0	0	-1	33	517	2	1	620450
2	2	1	1	-1	32	503	1	1	622339
2	4	1	1	-1	34	642	1	1	623893
4	4	0	0	-1	33	518	2	1	625913
2	2	0	0	1	51	524	1	1	627308
1	2	1	1	-1	32	597	1	1	628915
3	1	0	0	-1	33	553	2	1	630468
2	1	0	0	1	51	498	1	1	632394
4	3	1	1	1	52	526	2	1	634132
2	3	1	1	-1	34	619	1	1	635905
4	4	1	1	1	54	604	2	1	637864
2	4	0	0	1	53	580	1	1	639481
3	1	0	0	-1	31	651	2	1	641365
3	1	0	0	-1	31	601	2	1	643215
2	2	0	0	1	51	531	1	1	644901
1	2	1	1	-1	32	759	1	1	646854
4	4	1	1	1	54	748	2	1	648927
3	4	0	0	-1	33	978	2	1	651266
2	3	1	1	-1	32	476	1	1	653079
2	3	1	1	-1	34	602	1	1	661115
1	2	0	0	1	53	525	1	1	662968
3	2	1	1	1	52	682	2	1	664613
3	2	0	0	-1	33	777	2	1	666888
1	2	1	1	-1	32	466	2	0	668323
1	2	0	0	1	53	490	1	1	669658
4	2	1	1	1	52	617	2	1	671578
3	4	1	1	1	54	530	1	0	673375
3	4	0	0	-1	33	560	2	1	675156
2	2	0	0	1	51	584	1	1	676594
2	2	1	1	-1	32	0	0	0	680544
4	1	0	0	-1	33	567	2	1	682533
1	1	0	0	1	51	731	1	1	684153
2	4	1	1	-1	32	556	1	1	685791
4	4	0	0	-1	33	534	2	1	687804
3	2	0	0	-1	31	583	2	1	689431
1	2	1	1	-1	32	457	1	1	691025
4	3	1	1	1	54	634	2	1	692683
3	3	1	1	1	54	594	1	0	694597
3	1	0	0	-1	33	606	2	1	696509
1	1	0	0	1	51	621	1	1	698578
2	3	1	1	-1	32	630	1	1	700480
2	3	1	1	-1	34	656	1	1	702158
4	1	0	0	-1	33	585	2	1	704218
3	1	0	0	-1	31	703	2	1	705823
4	3	1	1	1	52	786	2	1	707476
2	3	1	1	-1	34	726	1	1	709223
2	2	0	0	1	53	619	1	1	711348
1	2	1	1	-1	32	757	1	1	713167
2	2	0	0	1	53	547	1	1	714906
2	2	1	1	-1	32	539	1	1	716638
3	3	1	1	1	54	470	2	1	718281
3	3	1	1	1	54	606	2	1	720136
2	4	1	1	-1	34	558	1	1	721685
4	4	0	0	-1	33	631	2	1	723253
2	2	0	0	1	51	711	1	1	725379
4	2	1	1	1	52	659	2	1	727340
2	1	0	0	1	53	844	1	1	729012
2	1	0	0	1	51	569	1	1	730543
3	3	1	1	1	52	455	2	1	732391
3	3	1	1	1	54	391	2	1	734231
2	2	0	0	1	53	598	1	1	735751
4	2	1	1	1	52	573	2	1	737659
2	3	1	1	-1	34	507	1	1	739412
1	3	1	1	-1	34	609	1	1	741126
1	2	0	0	1	53	638	1	1	742924
2	2	1	1	-1	32	556	2	0	744838
3	1	0	0	-1	33	410	2	1	746591
1	1	0	0	1	51	476	1	1	748404
4	3	1	1	1	52	563	2	1	750390
3	3	1	1	1	54	721	2	1	758128
1	4	1	1	-1	34	596	1	1	759601
2	4	0	0	1	53	606	1	1	761436
3	3	1	1	1	52	615	2	1	762905
4	3	1	1	1	54	577	2	1	764315
1	1	0	0	1	53	539	1	1	766332
1	1	0	0	1	51	469	1	1	767913
4	2	0	0	-1	31	463	2	1	769757
4	2	1	1	1	52	493	2	1	771107
1	1	0	0	1	53	681	1	1	773019
3	1	0	0	-1	31	537	2	1	774443
1	2	0	0	1	51	701	1	1	776282
2	2	1	1	-1	32	507	1	1	777744
4	1	0	0	-1	33	518	2	1	779762
3	1	0	0	-1	31	562	2	1	781347
1	2	0	0	1	51	409	1	1	782997
3	2	1	1	1	52	581	2	1	784410
2	3	1	1	-1	34	659	1	1	786549
3	3	1	1	1	54	679	2	1	788307
2	1	0	0	1	53	530	1	1	790211
4	1	0	0	-1	31	536	2	1	791626
2	4	1	1	-1	32	879	1	1	793549
2	4	0	0	1	53	510	1	1	795207
3	2	0	0	-1	31	634	2	1	797196
1	2	1	1	-1	32	547	1	1	798593
1	4	1	1	-1	34	532	1	1	799969
4	4	0	0	-1	33	578	2	1	801680
3	1	0	0	-1	31	944	2	1	803921
3	1	0	0	-1	31	519	2	1	805793
4	3	1	1	1	52	751	2	1	807983
3	3	1	1	1	54	549	2	1	809471
3	4	1	1	1	54	572	2	1	810870
2	4	0	0	1	53	533	1	1	812328
4	4	1	1	1	52	727	2	1	814461
1	4	0	0	1	53	485	1	1	815878
3	3	1	1	1	52	482	2	1	817218
1	3	1	1	-1	34	624	1	1	818821
4	3	1	1	1	54	566	2	1	820780
2	3	1	1	-1	34	503	1	1	822478
2	3	1	1	-1	34	933	1	1	824730
3	3	1	1	1	54	366	2	1	826068
2	4	1	1	-1	34	524	1	1	827742
1	4	0	0	1	53	637	1	1	829391
2	4	1	1	-1	32	529	1	1	830814
3	4	0	0	-1	33	491	2	1	832292
1	3	1	1	-1	32	649	1	1	834374
3	3	1	1	1	54	775	2	1	836538
3	1	0	0	-1	33	691	2	1	838372
4	1	0	0	-1	31	607	2	1	840065
4	4	1	1	1	52	692	2	1	841938
2	4	0	0	1	53	519	1	1	851906
3	3	1	1	1	52	754	2	1	853523
1	3	1	1	-1	34	542	1	1	854962
3	1	0	0	-1	33	671	2	1	856625
1	1	0	0	1	51	612	1	1	858458
2	3	1	1	-1	32	542	1	1	860149
1	3	1	1	-1	34	574	1	1	862024
4	3	1	1	1	54	485	2	1	863706
2	3	1	1	-1	34	710	1	1	865391
1	2	0	0	1	53	870	1	1	867609
3	2	1	1	1	52	580	2	1	869194
3	3	1	1	1	54	449	2	1	870571
1	3	1	1	-1	34	500	1	1	872043
2	4	1	1	-1	34	676	1	1	873948
4	4	0	0	-1	33	417	2	1	875742
1	1	0	0	1	51	416	1	1	877316
1	1	0	0	1	51	368	1	1	878698
3	2	0	0	-1	31	501	2	1	880601
2	2	1	1	-1	32	752	2	0	882269
4	2	0	0	-1	33	655	2	1	884165
3	2	1	1	1	52	705	2	1	886351
3	4	1	1	1	54	671	2	1	888448
2	4	0	0	1	53	853	1	1	890781
2	4	1	1	-1	32	515	1	1	892714
1	4	0	0	1	53	545	1	1	894193
4	3	1	1	1	52	546	2	1	895849
3	3	1	1	1	54	813	2	1	898095
4	2	0	0	-1	33	483	2	1	899424
3	2	1	1	1	52	524	2	1	900817
2	3	1	1	-1	34	392	1	1	902460
4	3	1	1	1	54	586	2	1	903916
1	4	1	1	-1	34	539	1	1	905288
1	4	0	0	1	53	387	1	1	906981
2	2	0	0	1	51	447	2	0	908608
4	2	1	1	1	52	710	2	1	910772
3	4	1	1	1	54	713	2	1	912478
2	4	0	0	1	53	605	1	1	913931
4	4	1	1	1	52	606	2	1	915655
4	4	0	0	-1	33	434	2	1	917031
2	1	0	0	1	51	489	1	1	918355
4	1	0	0	-1	31	693	2	1	920517
4	4	1	1	1	52	406	2	1	922177
1	4	0	0	1	53	584	1	1	923622
3	4	1	1	1	52	653	1	0	925291
2	4	0	0	1	53	387	1	1	927154
4	4	1	1	1	52	506	2	1	928814
1	4	0	0	1	53	601	1	1	930353
3	4	1	1	1	52	618	2	1	932349
2	4	0	0	1	53	464	1	1	934186
3	3	1	1	1	52	467	2	1	935645
2	3	1	1	-1	34	488	1	1	943556
