# Supplementary material for: Frequency Band-Specific Electrical Brain Stimulation Modulates Cognitive Control Processes
Source: PLoS One. 2015 Sep 25;10(9):e0138984. doi: 10.1371/journal.pone.0138984 (PMC4583279; doi:10.1371/journal.pone.0138984)
Supplement: S2 File — This zip archive contains the necessary Matlab code, SPSS syntax, SPSS data and raw logfile data to perform the analyses described in the paper. EEG data and Matlab code to extract peak frequencies are available upon request (joramvandriel@gmail.com). (ZIP) [file pone.0138984.s002.zip › S2_File/rawdata/theta/pp19_simonA2_PRE-STIM_EEG.txt]

4	3	1	1	-1	32	513	2	1	5969
3	3	1	1	-1	34	310	2	1	7243
4	4	1	1	-1	34	359	2	1	8581
2	4	0	0	-1	33	456	1	1	10121
3	3	1	1	-1	32	481	2	1	11529
1	3	1	1	1	54	390	1	1	13227
1	4	1	1	1	54	414	1	1	15105
4	4	0	0	1	53	527	2	1	17112
4	1	0	0	1	51	339	2	1	18540
1	1	0	0	-1	31	492	1	1	19955
1	4	1	1	1	52	424	1	1	21426
2	4	0	0	-1	33	475	2	0	22822
2	2	0	0	-1	31	541	1	1	24275
4	2	1	1	-1	32	443	2	1	25549
2	3	1	1	1	54	511	1	1	26911
3	3	1	1	-1	34	853	2	1	29102
2	1	0	0	-1	33	531	1	1	31114
2	1	0	0	-1	31	433	1	1	32456
1	2	0	0	-1	31	697	1	1	34300
1	2	1	1	1	52	552	1	1	36065
4	3	1	1	-1	34	584	2	1	37815
1	3	1	1	1	54	435	1	1	39178
1	2	0	0	-1	33	385	1	1	40669
3	2	1	1	-1	32	447	2	1	42086
2	3	1	1	1	54	532	1	1	43742
4	3	1	1	-1	34	267	2	1	45386
1	1	0	0	-1	33	260	1	1	46931
2	1	0	0	-1	31	328	1	1	48732
2	3	1	1	1	52	456	1	1	50102
3	3	1	1	-1	34	417	2	1	51491
1	3	1	1	1	54	441	1	1	53052
2	3	1	1	1	54	476	1	1	54606
3	4	1	1	-1	34	267	2	1	55981
3	4	0	0	1	53	295	1	0	57319
4	4	1	1	-1	32	549	2	1	59101
1	4	0	0	-1	33	424	1	1	60917
3	1	0	0	1	51	407	2	1	62660
3	1	0	0	1	51	331	2	1	64174
2	2	0	0	-1	31	300	1	1	65475
2	2	1	1	1	52	450	1	1	67371
1	3	1	1	1	54	299	2	0	68962
1	3	1	1	1	54	390	1	1	70225
2	2	0	0	-1	33	408	1	1	71888
4	2	1	1	-1	32	416	2	1	73724
4	1	0	0	1	53	310	2	1	74886
1	1	0	0	-1	31	474	1	1	76234
3	1	0	0	1	51	608	2	1	77722
2	1	0	0	-1	31	399	1	1	79253
3	1	0	0	1	51	373	1	0	80676
4	1	0	0	1	51	491	2	1	85599
3	4	1	1	-1	32	617	2	1	87121
3	4	0	0	1	53	378	2	1	88988
1	1	0	0	-1	31	506	1	1	90318
4	1	0	0	1	51	498	2	1	92083
2	3	1	1	1	52	866	1	1	93895
3	3	1	1	-1	34	435	2	1	95174
3	1	0	0	1	53	386	2	1	97034
1	1	0	0	-1	31	407	1	1	98821
2	2	0	0	-1	31	457	1	1	100381
2	2	1	1	1	52	632	1	1	101884
1	1	0	0	-1	33	609	1	1	103694
3	1	0	0	1	51	463	2	1	105183
4	4	1	1	-1	32	331	1	0	106572
4	4	0	0	1	53	273	2	1	107866
1	4	1	1	1	52	386	1	1	109254
4	4	0	0	1	53	376	1	0	110600
2	2	0	0	-1	31	470	1	1	112060
2	2	1	1	1	52	358	1	1	113472
3	3	1	1	-1	34	417	2	1	114879
1	3	1	1	1	54	418	1	1	116552
1	3	1	1	1	54	357	1	1	118189
4	3	1	1	-1	34	283	1	0	119680
1	2	0	0	-1	33	417	1	1	121155
2	2	1	1	1	52	531	1	1	122851
3	4	1	1	-1	34	411	2	1	124717
2	4	0	0	-1	33	628	1	1	126519
4	3	1	1	-1	32	457	2	1	128200
4	3	1	1	-1	34	347	2	1	130024
1	4	1	1	1	54	508	1	1	131384
3	4	0	0	1	53	573	2	1	133327
1	2	0	0	-1	31	448	1	1	135277
1	2	1	1	1	52	417	1	1	136612
4	2	0	0	1	53	417	2	1	138023
2	2	1	1	1	52	486	1	1	139928
1	2	0	0	-1	33	406	2	0	141274
2	2	1	1	1	52	616	1	1	143180
4	2	0	0	1	53	446	1	0	145052
4	2	1	1	-1	32	510	2	1	146619
2	1	0	0	-1	33	591	1	1	148214
1	1	0	0	-1	31	570	1	1	149803
3	3	1	1	-1	32	824	2	1	151515
4	3	1	1	-1	34	372	2	1	153274
2	3	1	1	1	54	384	1	1	155123
3	3	1	1	-1	34	411	2	1	156440
4	2	0	0	1	53	398	2	1	157658
1	2	1	1	1	52	431	1	1	159559
3	3	1	1	-1	34	503	2	1	160914
3	3	1	1	-1	34	340	2	1	162259
2	1	0	0	-1	33	509	1	1	164222
1	1	0	0	-1	31	587	1	1	171164
1	4	1	1	1	52	467	1	1	172740
3	4	0	0	1	53	396	2	1	174281
4	4	1	1	-1	32	405	2	1	176075
4	4	0	0	1	53	362	2	1	177421
1	2	0	0	-1	31	354	1	1	179220
4	2	1	1	-1	32	320	1	0	180912
4	4	1	1	-1	34	436	2	1	182428
2	4	0	0	-1	33	423	2	0	183941
1	3	1	1	1	52	293	2	0	185442
3	3	1	1	-1	34	570	2	1	187209
1	4	1	1	1	54	380	2	0	188936
4	4	0	0	1	53	622	1	0	190719
3	1	0	0	1	51	315	2	1	192029
4	1	0	0	1	51	364	2	1	193213
1	4	1	1	1	52	442	1	1	195001
3	4	0	0	1	53	519	2	1	196692
4	1	0	0	1	51	360	2	1	197962
2	1	0	0	-1	31	483	1	1	199392
4	1	0	0	1	51	562	2	1	201156
3	1	0	0	1	51	606	2	1	202614
4	1	0	0	1	51	315	2	1	204035
3	1	0	0	1	51	265	2	1	205177
3	1	0	0	1	51	282	2	1	206268
2	1	0	0	-1	31	297	1	1	207383
2	2	0	0	-1	31	324	1	1	208918
3	2	1	1	-1	32	274	1	0	210162
2	3	1	1	1	54	474	1	1	211905
4	3	1	1	-1	34	384	2	1	213643
1	3	1	1	1	54	489	1	1	215126
3	3	1	1	-1	34	388	2	1	216477
4	1	0	0	1	53	330	2	1	217999
1	1	0	0	-1	31	334	2	0	219371
4	4	1	1	-1	32	321	2	1	220912
2	4	0	0	-1	33	436	2	0	222287
3	1	0	0	1	51	562	2	1	223803
1	1	0	0	-1	31	465	1	1	225267
3	3	1	1	-1	32	525	2	1	227232
3	3	1	1	-1	34	443	2	1	228750
2	3	1	1	1	54	528	1	1	230389
1	3	1	1	1	54	486	2	0	232363
2	2	0	0	-1	33	536	2	0	233913
3	2	1	1	-1	32	379	2	1	235372
3	4	1	1	-1	34	342	2	1	236679
2	4	0	0	-1	33	491	2	0	238339
1	4	1	1	1	52	613	1	1	240069
2	4	0	0	-1	33	662	1	1	241571
3	2	0	0	1	51	558	2	1	242956
3	2	1	1	-1	32	398	2	1	244739
2	4	1	1	1	54	536	1	1	246297
3	4	0	0	1	53	471	2	1	263756
2	2	0	0	-1	31	686	1	1	265411
4	2	1	1	-1	32	423	2	1	266961
2	3	1	1	1	54	310	1	1	268745
1	3	1	1	1	54	373	1	1	270460
4	4	1	1	-1	34	367	2	1	271880
1	4	0	0	-1	33	459	1	1	273188
2	1	0	0	-1	31	367	1	1	274956
3	1	0	0	1	51	323	2	1	276502
1	2	0	0	-1	31	444	1	1	277838
3	2	1	1	-1	32	422	2	1	279664
4	2	0	0	1	53	402	2	1	281381
3	2	1	1	-1	32	315	2	1	282581
1	2	0	0	-1	33	415	1	1	284441
1	2	1	1	1	52	438	1	1	286124
4	4	1	1	-1	34	439	2	1	287623
3	4	0	0	1	53	402	2	1	289300
4	3	1	1	-1	32	397	2	1	290941
3	3	1	1	-1	34	370	2	1	292280
4	2	0	0	1	53	499	2	1	294216
2	2	1	1	1	52	374	2	0	295945
4	4	1	1	-1	34	683	2	1	298070
3	4	0	0	1	53	541	2	1	299807
4	2	0	0	1	51	358	2	1	301112
1	2	1	1	1	52	462	1	1	302918
3	4	1	1	-1	34	676	2	1	304654
1	4	0	0	-1	33	476	1	1	306257
3	2	0	0	1	51	555	2	1	307732
1	2	1	1	1	52	384	2	0	309604
2	3	1	1	1	54	366	2	0	311343
1	3	1	1	1	54	544	2	0	312694
2	4	1	1	1	54	628	1	1	314536
4	4	0	0	1	53	418	2	1	316352
3	1	0	0	1	51	511	2	1	318234
3	1	0	0	1	51	331	2	1	319898
2	1	0	0	-1	31	572	1	1	321792
2	1	0	0	-1	31	325	1	1	323092
3	2	0	0	1	51	440	2	1	324362
2	2	1	1	1	52	740	1	1	326337
2	1	0	0	-1	33	356	1	1	327682
3	1	0	0	1	51	406	2	1	328936
3	2	0	0	1	51	332	2	1	330597
2	2	1	1	1	52	278	2	0	331952
1	1	0	0	-1	33	448	1	1	333887
1	1	0	0	-1	31	329	1	1	335431
2	2	0	0	-1	31	333	1	1	337193
4	2	1	1	-1	32	560	2	1	339101
3	3	1	1	-1	34	279	1	0	340570
1	3	1	1	1	54	395	2	0	342107
2	1	0	0	-1	33	558	1	1	344031
3	1	0	0	1	51	870	2	1	350821
1	3	1	1	1	52	523	1	1	352823
4	3	1	1	-1	34	409	2	1	354159
4	4	1	1	-1	34	345	2	1	355705
1	4	0	0	-1	33	469	1	1	357544
3	2	0	0	1	51	592	2	1	358979
3	2	1	1	-1	32	396	2	1	360354
2	2	0	0	-1	33	402	1	1	361726
1	2	1	1	1	52	629	1	1	363512
1	1	0	0	-1	33	515	1	1	365178
4	1	0	0	1	51	373	2	1	367020
1	1	0	0	-1	31	384	1	1	368655
3	1	0	0	1	51	337	2	1	370037
2	2	0	0	-1	31	511	1	1	371954
4	2	1	1	-1	32	417	1	0	373245
2	4	1	1	1	54	538	1	1	375033
1	4	0	0	-1	33	489	1	1	376737
1	1	0	0	-1	31	318	1	1	378017
3	1	0	0	1	51	416	2	1	379648
1	1	0	0	-1	31	412	2	0	381157
2	1	0	0	-1	31	374	1	1	382569
3	3	1	1	-1	32	293	1	0	383915
1	3	1	1	1	54	415	1	1	385657
3	3	1	1	-1	34	342	2	1	387070
3	3	1	1	-1	34	316	2	1	388703
4	2	0	0	1	53	383	1	0	390247
4	2	1	1	-1	32	364	2	1	391907
2	4	1	1	1	54	390	1	1	393257
1	4	0	0	-1	33	517	2	0	395046
1	2	0	0	-1	31	406	1	1	396951
4	2	1	1	-1	32	712	2	1	399135
3	2	0	0	1	53	378	1	0	400503
1	2	1	1	1	52	636	1	1	402094
1	3	1	1	1	54	464	1	1	403919
2	3	1	1	1	54	445	2	0	405819
4	1	0	0	1	53	478	2	1	407663
4	1	0	0	1	51	361	2	1	408833
1	2	0	0	-1	31	507	1	1	410404
4	2	1	1	-1	32	467	2	1	412154
1	4	1	1	1	54	597	1	1	414173
3	4	0	0	1	53	367	2	1	416034
4	1	0	0	1	51	380	2	1	417878
2	1	0	0	-1	31	385	1	1	419419
3	1	0	0	1	51	835	2	1	421297
2	1	0	0	-1	31	317	1	1	422596
2	1	0	0	-1	31	366	1	1	424392
1	1	0	0	-1	31	555	1	1	425842
3	4	1	1	-1	32	366	1	0	427425
3	4	0	0	1	53	554	2	1	428823
1	1	0	0	-1	31	462	1	1	430328
1	1	0	0	-1	31	347	1	1	445603
4	4	1	1	-1	32	512	2	1	447337
1	4	0	0	-1	33	335	1	1	448523
1	4	1	1	1	52	426	1	1	450124
3	4	0	0	1	53	366	2	1	451346
4	3	1	1	-1	32	439	1	0	452934
4	3	1	1	-1	34	431	2	1	454690
1	3	1	1	1	54	474	1	1	456183
1	3	1	1	1	54	411	1	1	458073
3	4	1	1	-1	34	432	2	1	459390
2	4	0	0	-1	33	661	1	1	461171
3	4	1	1	-1	32	488	2	1	462608
1	4	0	0	-1	33	446	1	1	464053
2	1	0	0	-1	31	484	2	0	465527
1	1	0	0	-1	31	470	1	1	467421
4	1	0	0	1	51	370	2	1	469144
2	1	0	0	-1	31	534	1	1	470605
4	3	1	1	-1	32	384	1	0	472484
2	3	1	1	1	54	353	2	0	473815
2	4	1	1	1	54	380	1	1	475584
1	4	0	0	-1	33	501	1	1	476918
3	2	0	0	1	51	474	2	1	478732
2	2	1	1	1	52	454	1	1	480060
1	3	1	1	1	54	490	1	1	481844
2	3	1	1	1	54	677	1	1	483895
2	4	1	1	1	54	305	1	1	485646
4	4	0	0	1	53	391	2	1	487129
4	1	0	0	1	51	318	2	1	488819
3	1	0	0	1	51	531	2	1	490593
2	2	0	0	-1	31	303	1	1	491823
2	2	1	1	1	52	403	1	1	493412
4	3	1	1	-1	34	330	1	0	494700
4	3	1	1	-1	34	494	2	1	496487
3	1	0	0	1	53	440	2	1	497794
2	1	0	0	-1	31	434	1	1	499599
2	2	0	0	-1	31	400	1	1	501455
3	2	1	1	-1	32	377	1	0	503112
3	1	0	0	1	53	352	2	1	504555
2	1	0	0	-1	31	416	1	1	506456
1	3	1	1	1	52	485	1	1	508227
1	3	1	1	1	54	498	1	1	509622
4	3	1	1	-1	34	480	2	1	511130
4	3	1	1	-1	34	354	2	1	512617
2	1	0	0	-1	33	531	1	1	514349
4	1	0	0	1	51	406	1	0	515623
3	4	1	1	-1	32	384	2	1	517463
1	4	0	0	-1	33	400	1	1	518998
1	3	1	1	1	52	542	1	1	520772
4	3	1	1	-1	34	468	2	1	522532
4	3	1	1	-1	34	400	2	1	524414
1	3	1	1	1	54	388	1	1	543899
2	4	1	1	1	54	576	1	1	545502
1	4	0	0	-1	33	398	2	0	547218
3	4	1	1	-1	32	388	2	1	548917
3	4	0	0	1	53	487	2	1	550439
1	2	0	0	-1	31	421	1	1	551978
3	2	1	1	-1	32	417	2	1	553334
3	3	1	1	-1	34	354	2	1	554929
1	3	1	1	1	54	328	1	1	556754
2	4	1	1	1	54	415	1	1	558039
4	4	0	0	1	53	571	2	1	559946
4	2	0	0	1	51	294	2	1	561494
1	2	1	1	1	52	378	1	1	563076
1	3	1	1	1	54	356	2	0	564687
2	3	1	1	1	54	420	2	0	566317
2	1	0	0	-1	33	389	1	1	567778
3	1	0	0	1	51	379	2	1	569074
3	1	0	0	1	51	406	2	1	570567
4	1	0	0	1	51	348	2	1	572198
1	1	0	0	-1	31	281	1	1	573414
3	1	0	0	1	51	366	2	1	575187
1	1	0	0	-1	31	437	1	1	577089
2	1	0	0	-1	31	349	1	1	578861
3	2	0	0	1	51	645	2	1	580707
2	2	1	1	1	52	532	1	1	582487
4	2	0	0	1	53	468	1	0	584046
1	2	1	1	1	52	472	1	1	585477
2	1	0	0	-1	33	549	2	0	587031
1	1	0	0	-1	31	0	0	0	590435
1	1	0	0	-1	31	434	1	1	591731
4	1	0	0	1	51	344	2	1	593152
4	4	1	1	-1	32	364	1	0	594994
1	4	0	0	-1	33	501	1	1	596885
4	2	0	0	1	51	324	2	1	598082
3	2	1	1	-1	32	431	1	0	599561
4	1	0	0	1	53	358	2	1	601259
2	1	0	0	-1	31	368	1	1	602904
3	3	1	1	-1	32	538	2	1	604342
2	3	1	1	1	54	418	1	1	606174
2	2	0	0	-1	33	478	1	1	607993
1	2	1	1	1	52	327	2	0	609299
3	3	1	1	-1	34	375	1	0	610665
3	3	1	1	-1	34	390	2	1	612194
2	4	1	1	1	54	358	1	1	613759
2	4	0	0	-1	33	540	1	1	615257
4	1	0	0	1	51	408	1	0	617122
3	1	0	0	1	51	360	2	1	618843
4	1	0	0	1	51	635	2	1	620669
2	1	0	0	-1	31	548	1	1	622454
3	3	1	1	-1	32	436	2	1	623924
2	3	1	1	1	54	444	1	1	637294
1	3	1	1	1	54	0	0	0	640619
1	3	1	1	1	54	333	1	1	642235
3	4	1	1	-1	34	379	2	1	643498
1	4	0	0	-1	33	494	1	1	645278
4	3	1	1	-1	32	411	2	1	646705
1	3	1	1	1	54	436	1	1	648175
4	4	1	1	-1	34	448	2	1	649798
4	4	0	0	1	53	581	2	1	651427
1	4	1	1	1	52	444	1	1	653332
3	4	0	0	1	53	452	2	1	655124
4	2	0	0	1	51	427	2	1	656917
1	2	1	1	1	52	356	2	0	658215
4	4	1	1	-1	34	824	2	1	660325
4	4	0	0	1	53	344	2	1	661489
1	3	1	1	1	52	422	1	1	663240
3	3	1	1	-1	34	486	1	0	664735
4	3	1	1	-1	34	543	2	1	666416
3	3	1	1	-1	34	328	2	1	668012
3	1	0	0	1	53	283	2	1	669151
1	1	0	0	-1	31	431	1	1	670864
4	3	1	1	-1	32	676	1	0	672675
2	3	1	1	1	54	547	1	1	674510
1	2	0	0	-1	33	468	1	1	676136
3	2	1	1	-1	32	750	2	1	678193
4	3	1	1	-1	34	335	2	1	679395
2	3	1	1	1	54	739	1	1	681289
4	4	1	1	-1	34	400	2	1	682526
4	4	0	0	1	53	637	2	1	684629
2	2	0	0	-1	31	380	1	1	686323
4	2	1	1	-1	32	364	1	0	687833
3	3	1	1	-1	34	575	2	1	689888
4	3	1	1	-1	34	361	2	1	691637
3	4	1	1	-1	34	344	2	1	693049
4	4	0	0	1	53	407	2	1	694897
2	3	1	1	1	52	420	1	1	696604
2	3	1	1	1	54	315	1	1	698372
3	3	1	1	-1	34	372	2	1	699790
4	3	1	1	-1	34	375	2	1	701616
1	2	0	0	-1	33	443	1	1	702932
4	2	1	1	-1	32	526	2	1	704799
2	4	1	1	1	54	375	1	1	706409
3	4	0	0	1	53	589	2	1	707957
4	1	0	0	1	51	667	2	1	709936
1	1	0	0	-1	31	362	1	1	711259
3	3	1	1	-1	32	390	1	0	712879
2	3	1	1	1	54	448	1	1	714614
1	2	0	0	-1	33	390	2	0	716434
3	2	1	1	-1	32	382	2	1	718002
3	2	0	0	1	53	390	2	1	719892
2	2	1	1	1	52	415	1	1	730884
2	1	0	0	-1	33	458	2	0	732352
3	1	0	0	1	51	347	2	1	733744
1	4	1	1	1	52	566	1	1	735773
4	4	0	0	1	53	581	2	1	737193
1	2	0	0	-1	31	483	1	1	739170
3	2	1	1	-1	32	527	2	1	740582
3	4	1	1	-1	34	463	2	1	742452
2	4	0	0	-1	33	457	1	1	744170
1	4	1	1	1	52	620	1	1	745632
1	4	0	0	-1	33	395	1	1	746955
4	4	1	1	-1	32	473	2	1	748881
4	4	0	0	1	53	355	2	1	750718
1	3	1	1	1	52	502	1	1	752278
4	3	1	1	-1	34	548	2	1	754237
1	1	0	0	-1	33	369	1	1	755480
1	1	0	0	-1	31	581	1	1	756923
2	4	1	1	1	52	762	1	1	758761
4	4	0	0	1	53	351	2	1	760403
3	3	1	1	-1	32	690	2	1	762392
4	3	1	1	-1	34	475	2	1	764139
2	2	0	0	-1	33	519	1	1	765700
2	2	1	1	1	52	483	1	1	767304
3	3	1	1	-1	34	922	1	0	769509
3	3	1	1	-1	34	349	2	1	771004
2	4	1	1	1	54	377	1	1	772593
2	4	0	0	-1	33	554	1	1	774324
3	2	0	0	1	51	728	2	1	775959
2	2	1	1	1	52	442	1	1	777423
4	4	1	1	-1	34	451	2	1	779193
4	4	0	0	1	53	365	2	1	780906
2	4	1	1	1	52	464	1	1	782767
4	4	0	0	1	53	446	1	0	784384
1	2	0	0	-1	31	446	1	1	786250
3	2	1	1	-1	32	477	2	1	788199
3	4	1	1	-1	34	331	2	1	789376
4	4	0	0	1	53	400	1	0	790653
3	2	0	0	1	51	376	2	1	792348
4	2	1	1	-1	32	418	1	0	793918
1	1	0	0	-1	33	317	1	1	795261
1	1	0	0	-1	31	271	1	1	797035
2	3	1	1	1	52	298	2	0	798799
4	3	1	1	-1	34	520	2	1	800801
1	4	1	1	1	54	370	1	1	802604
1	4	0	0	-1	33	399	1	1	804275
4	3	1	1	-1	32	458	2	1	806087
2	3	1	1	1	54	450	1	1	807991
2	2	0	0	-1	33	302	1	1	809250
1	2	1	1	1	52	363	1	1	810770
2	3	1	1	1	54	465	1	1	812271
4	3	1	1	-1	34	345	2	1	824870
1	1	0	0	-1	33	542	1	1	826502
3	1	0	0	1	51	590	2	1	828408
1	1	0	0	-1	31	325	1	1	829547
3	1	0	0	1	51	489	2	1	831534
3	2	0	0	1	51	288	2	1	832988
1	2	1	1	1	52	418	1	1	834361
3	4	1	1	-1	34	466	2	1	835894
3	4	0	0	1	53	337	2	1	837289
4	3	1	1	-1	32	382	1	0	838783
1	3	1	1	1	54	426	1	1	840230
3	2	0	0	1	53	417	1	0	842106
4	2	1	1	-1	32	443	1	0	843976
1	1	0	0	-1	33	528	1	1	845398
4	1	0	0	1	51	555	2	1	847226
2	1	0	0	-1	31	528	1	1	848580
1	1	0	0	-1	31	369	1	1	850220
2	4	1	1	1	52	324	2	0	851763
4	4	0	0	1	53	456	2	1	853476
3	1	0	0	1	51	619	2	1	854958
4	1	0	0	1	51	536	2	1	856654
4	2	0	0	1	51	434	2	1	857985
1	2	1	1	1	52	544	1	1	859480
4	3	1	1	-1	34	712	2	1	861031
3	3	1	1	-1	34	456	1	0	862884
1	3	1	1	1	54	448	1	1	864438
2	3	1	1	1	54	545	2	0	866154
3	2	0	0	1	53	605	1	0	867959
2	2	1	1	1	52	648	1	1	869534
4	2	0	0	1	53	513	2	1	870895
2	2	1	1	1	52	470	1	1	872628
1	2	0	0	-1	33	607	1	1	874240
1	2	1	1	1	52	484	1	1	876075
4	2	0	0	1	53	511	2	1	877700
3	2	1	1	-1	32	573	2	1	879386
4	1	0	0	1	53	571	2	1	881258
2	1	0	0	-1	31	424	1	1	882852
3	3	1	1	-1	32	528	2	1	884217
3	3	1	1	-1	34	451	2	1	885806
2	1	0	0	-1	33	410	1	1	887349
4	1	0	0	1	51	412	2	1	888892
2	3	1	1	1	52	529	1	1	890792
3	3	1	1	-1	34	468	2	1	892468
3	2	0	0	1	53	353	2	1	893649
4	2	1	1	-1	32	423	2	1	895210
1	4	1	1	1	54	454	1	1	897130
3	4	0	0	1	53	409	2	1	898881
3	1	0	0	1	51	324	2	1	900192
2	1	0	0	-1	31	450	1	1	902122
1	4	1	1	1	52	495	1	1	904010
2	4	0	0	-1	33	273	1	1	926876
