# Supplementary material for: Frequency Band-Specific Electrical Brain Stimulation Modulates Cognitive Control Processes
Source: PLoS One. 2015 Sep 25;10(9):e0138984. doi: 10.1371/journal.pone.0138984 (PMC4583279; doi:10.1371/journal.pone.0138984)
Supplement: S2 File — This zip archive contains the necessary Matlab code, SPSS syntax, SPSS data and raw logfile data to perform the analyses described in the paper. EEG data and Matlab code to extract peak frequencies are available upon request (joramvandriel@gmail.com). (ZIP) [file pone.0138984.s002.zip › S2_File/rawdata/theta/pp19_simonB2_STIM.txt]

1	2	0	0	-1	31	497	2	0	5660
4	2	1	1	-1	32	365	2	1	7352
2	3	1	1	1	54	477	1	1	9330
3	3	1	1	-1	34	606	2	1	11184
4	3	1	1	-1	34	416	2	1	12874
4	3	1	1	-1	34	342	2	1	14242
1	1	0	0	-1	33	468	1	1	15958
1	1	0	0	-1	31	346	1	1	17241
4	2	0	0	1	51	439	2	1	18772
2	2	1	1	1	52	379	1	1	20310
3	4	1	1	-1	34	433	2	1	22176
4	4	0	0	1	53	427	2	1	24027
2	2	0	0	-1	31	460	1	1	25495
3	2	1	1	-1	32	417	2	1	27333
2	4	1	1	1	54	355	1	1	28743
4	4	0	0	1	53	470	2	1	30511
4	1	0	0	1	51	330	2	1	32161
1	1	0	0	-1	31	314	1	1	33581
2	3	1	1	1	52	528	1	1	35070
1	3	1	1	1	54	418	1	1	36619
3	3	1	1	-1	34	351	2	1	38264
4	3	1	1	-1	34	356	2	1	39609
3	1	0	0	1	53	462	2	1	41097
1	1	0	0	-1	31	373	1	1	42863
1	2	0	0	-1	31	326	1	1	44268
2	2	1	1	1	52	456	2	0	45814
2	1	0	0	-1	33	375	1	1	47568
3	1	0	0	1	51	518	1	0	49498
1	2	0	0	-1	31	453	1	1	51297
2	2	1	1	1	52	379	1	1	52733
3	2	0	0	1	53	397	1	0	54376
2	2	1	1	1	52	412	1	1	55600
4	4	1	1	-1	34	416	1	0	57132
4	4	0	0	1	53	286	2	1	58282
2	3	1	1	1	52	499	1	1	59903
4	3	1	1	-1	34	331	2	1	61057
3	2	0	0	1	53	741	2	1	62631
3	2	1	1	-1	32	577	2	1	64179
2	4	1	1	1	54	600	1	1	65625
3	4	0	0	1	53	450	2	1	67448
3	1	0	0	1	51	555	2	1	69199
2	1	0	0	-1	31	700	1	1	71310
1	1	0	0	-1	31	553	1	1	73280
3	1	0	0	1	51	523	2	1	74701
2	3	1	1	1	52	440	1	1	75998
1	3	1	1	1	54	435	2	0	77372
4	2	0	0	1	53	375	2	1	78570
4	2	1	1	-1	32	419	2	1	80247
3	4	1	1	-1	34	463	2	1	82069
1	4	0	0	-1	33	455	1	1	85433
1	1	0	0	-1	31	385	1	1	86983
4	1	0	0	1	51	363	2	1	88782
3	2	0	0	1	51	569	1	0	90173
4	2	1	1	-1	32	488	2	1	91610
1	4	1	1	1	54	502	1	1	93482
3	4	0	0	1	53	424	2	1	94868
2	2	0	0	-1	31	541	1	1	96298
1	2	1	1	1	52	511	1	1	97827
4	3	1	1	-1	34	445	2	1	99362
1	3	1	1	1	54	473	1	1	100950
4	1	0	0	1	53	424	1	0	102614
2	1	0	0	-1	31	611	1	1	104713
4	2	0	0	1	51	470	2	1	106455
4	2	1	1	-1	32	365	2	1	107989
2	1	0	0	-1	33	512	1	1	109489
4	1	0	0	1	51	554	2	1	111492
3	1	0	0	1	51	629	2	1	113198
3	1	0	0	1	51	393	2	1	115017
2	1	0	0	-1	31	450	1	1	116568
2	1	0	0	-1	31	697	1	1	118209
1	2	0	0	-1	31	633	1	1	119755
4	2	1	1	-1	32	408	2	1	121077
2	2	0	0	-1	33	559	1	1	122778
4	2	1	1	-1	32	445	2	1	124304
2	1	0	0	-1	33	634	1	1	126064
2	1	0	0	-1	31	373	1	1	127676
4	3	1	1	-1	32	580	2	1	129354
4	3	1	1	-1	34	354	2	1	130625
3	1	0	0	1	53	397	2	1	132482
2	1	0	0	-1	31	379	1	1	133853
3	4	1	1	-1	32	457	2	1	135314
2	4	0	0	-1	33	496	1	1	136917
1	2	0	0	-1	31	261	1	1	138480
3	2	1	1	-1	32	323	1	0	139763
3	1	0	0	1	53	349	2	1	141475
1	1	0	0	-1	31	369	1	1	143292
3	3	1	1	-1	32	436	2	1	144744
4	3	1	1	-1	34	385	2	1	145994
4	3	1	1	-1	34	384	2	1	147794
1	3	1	1	1	54	390	1	1	149157
3	1	0	0	1	53	553	2	1	151189
1	1	0	0	-1	31	548	2	0	153219
3	1	0	0	1	51	336	2	1	154545
4	1	0	0	1	51	387	2	1	156396
3	1	0	0	1	51	338	2	1	158008
2	1	0	0	-1	31	427	1	1	159902
2	3	1	1	1	52	350	1	1	161654
3	3	1	1	-1	34	378	2	1	163198
2	2	0	0	-1	33	539	1	1	164820
1	2	1	1	1	52	640	1	1	172996
1	2	0	0	-1	33	606	1	1	174412
3	2	1	1	-1	32	411	2	1	175779
1	1	0	0	-1	33	451	1	1	177432
3	1	0	0	1	51	412	2	1	179306
2	4	1	1	1	52	546	1	1	180999
1	4	0	0	-1	33	311	1	1	182298
3	4	1	1	-1	32	398	2	1	183975
3	4	0	0	1	53	307	2	1	185152
2	1	0	0	-1	31	389	1	1	186790
2	1	0	0	-1	31	648	1	1	188886
1	3	1	1	1	52	480	1	1	190813
4	3	1	1	-1	34	516	2	1	192458
2	1	0	0	-1	33	543	1	1	194039
3	1	0	0	1	51	422	2	1	195539
3	4	1	1	-1	32	362	2	1	196991
2	4	0	0	-1	33	398	1	1	198193
2	2	0	0	-1	31	398	1	1	199742
1	2	1	1	1	52	630	1	1	201346
2	2	0	0	-1	33	403	1	1	203113
2	2	1	1	1	52	435	1	1	204965
1	1	0	0	-1	33	447	1	1	206686
4	1	0	0	1	51	338	2	1	208294
4	3	1	1	-1	32	371	2	1	209933
1	3	1	1	1	54	348	1	1	211725
3	2	0	0	1	53	427	1	0	213285
4	2	1	1	-1	32	700	1	0	215160
2	1	0	0	-1	33	342	1	1	216818
4	1	0	0	1	51	574	2	1	218723
2	3	1	1	1	52	416	1	1	220625
3	3	1	1	-1	34	480	2	1	222023
1	3	1	1	1	54	386	1	1	223304
1	3	1	1	1	54	380	1	1	225182
4	1	0	0	1	53	677	2	1	226833
4	1	0	0	1	51	616	2	1	228769
3	4	1	1	-1	32	387	2	1	229993
3	4	0	0	1	53	329	2	1	231141
2	4	1	1	1	52	433	1	1	232641
1	4	0	0	-1	33	415	2	0	234351
4	3	1	1	-1	32	421	2	1	236082
3	3	1	1	-1	34	474	2	1	237527
1	4	1	1	1	54	404	1	1	239362
2	4	0	0	-1	33	806	1	1	241515
4	3	1	1	-1	32	381	1	0	243108
4	3	1	1	-1	34	402	2	1	244892
1	3	1	1	1	54	357	1	1	246348
2	3	1	1	1	54	504	1	1	247948
3	3	1	1	-1	34	395	2	1	249484
3	3	1	1	-1	34	541	2	1	250954
4	1	0	0	1	53	332	2	1	252213
4	1	0	0	1	51	337	2	1	266848
1	3	1	1	1	52	445	1	1	268641
2	3	1	1	1	54	508	1	1	270485
3	3	1	1	-1	34	591	2	1	272181
1	3	1	1	1	54	562	1	1	273610
3	2	0	0	1	53	515	2	1	275015
3	2	1	1	-1	32	377	2	1	276570
2	2	0	0	-1	33	519	1	1	278525
3	2	1	1	-1	32	759	2	1	280583
3	1	0	0	1	53	302	2	1	281878
4	1	0	0	1	51	359	2	1	283217
1	2	0	0	-1	31	347	1	1	284500
1	2	1	1	1	52	348	1	1	285722
4	4	1	1	-1	34	556	2	1	287278
2	4	0	0	-1	33	534	1	1	289027
1	3	1	1	1	52	643	1	1	290686
2	3	1	1	1	54	348	1	1	291924
2	4	1	1	1	54	544	1	1	293815
3	4	0	0	1	53	627	2	1	295873
3	1	0	0	1	51	395	2	1	297307
2	1	0	0	-1	31	646	1	1	299006
3	1	0	0	1	51	669	2	1	300838
1	1	0	0	-1	31	352	1	1	302316
4	4	1	1	-1	32	803	2	1	304135
1	4	0	0	-1	33	517	1	1	305636
2	4	1	1	1	52	511	1	1	307058
4	4	0	0	1	53	448	1	0	308846
2	2	0	0	-1	31	431	1	1	310665
4	2	1	1	-1	32	452	2	1	312130
4	1	0	0	1	53	477	2	1	314055
1	1	0	0	-1	31	373	1	1	315315
3	1	0	0	1	51	466	1	0	316812
4	1	0	0	1	51	486	2	1	318165
4	4	1	1	-1	32	391	2	1	319836
1	4	0	0	-1	33	467	1	1	321297
1	3	1	1	1	52	510	1	1	323021
4	3	1	1	-1	34	388	1	0	324872
2	2	0	0	-1	33	431	2	0	326420
2	2	1	1	1	52	443	1	1	328156
3	4	1	1	-1	34	686	2	1	330206
3	4	0	0	1	53	331	2	1	331931
2	2	0	0	-1	31	279	1	1	333570
4	2	1	1	-1	32	286	1	0	335087
4	1	0	0	1	53	448	1	0	336876
3	1	0	0	1	51	548	2	1	338232
1	4	1	1	1	52	453	1	1	339520
2	4	0	0	-1	33	453	1	1	340871
4	4	1	1	-1	32	545	2	1	342808
2	4	0	0	-1	33	548	1	1	344346
1	1	0	0	-1	31	815	1	1	346323
3	1	0	0	1	51	558	2	1	358326
4	2	0	0	1	51	446	2	1	360114
2	2	1	1	1	52	559	1	1	361985
1	2	0	0	-1	33	522	1	1	363365
4	2	1	1	-1	32	448	2	1	364703
4	4	1	1	-1	34	453	2	1	366156
3	4	0	0	1	53	724	2	1	368226
4	1	0	0	1	51	392	2	1	369710
2	1	0	0	-1	31	613	1	1	371235
4	1	0	0	1	51	333	2	1	372397
1	1	0	0	-1	31	404	1	1	373939
3	2	0	0	1	51	308	2	1	375255
4	2	1	1	-1	32	365	1	0	376591
3	3	1	1	-1	34	320	2	1	378296
3	3	1	1	-1	34	311	2	1	379710
2	4	1	1	1	54	441	1	1	381019
4	4	0	0	1	53	446	2	1	382743
4	2	0	0	1	51	297	2	1	384405
1	2	1	1	1	52	517	1	1	385950
1	4	1	1	1	54	450	1	1	387569
4	4	0	0	1	53	543	2	1	389166
1	4	1	1	1	52	766	1	1	391051
2	4	0	0	-1	33	470	2	0	392968
1	2	0	0	-1	31	383	1	1	394408
1	2	1	1	1	52	449	1	1	395800
4	3	1	1	-1	34	439	2	1	397424
1	3	1	1	1	54	578	1	1	399180
1	4	1	1	1	54	304	1	1	400486
3	4	0	0	1	53	628	2	1	402357
4	3	1	1	-1	32	312	1	0	403911
4	3	1	1	-1	34	330	2	1	405376
2	2	0	0	-1	33	435	2	0	407318
2	2	1	1	1	52	663	1	1	408947
1	2	0	0	-1	33	640	1	1	410967
4	2	1	1	-1	32	415	2	1	412759
1	3	1	1	1	54	434	1	1	414206
2	3	1	1	1	54	536	2	0	415906
4	1	0	0	1	53	389	2	1	417555
3	1	0	0	1	51	417	2	1	419290
1	2	0	0	-1	31	382	1	1	421128
3	2	1	1	-1	32	449	2	1	422489
1	2	0	0	-1	33	759	1	1	424455
4	2	1	1	-1	32	403	2	1	426019
3	2	0	0	1	53	291	2	1	427409
4	2	1	1	-1	32	488	1	0	429386
2	4	1	1	1	54	538	1	1	431304
3	4	0	0	1	53	494	2	1	432969
4	4	1	1	-1	32	473	2	1	434732
2	4	0	0	-1	33	390	1	1	435958
2	3	1	1	1	52	566	1	1	437453
3	3	1	1	-1	34	438	2	1	454266
3	1	0	0	1	53	343	2	1	455748
2	1	0	0	-1	31	285	1	1	457240
4	3	1	1	-1	32	546	2	1	458840
4	3	1	1	-1	34	326	2	1	460584
1	1	0	0	-1	33	483	1	1	462076
2	1	0	0	-1	31	401	2	0	463879
4	3	1	1	-1	32	396	1	0	465768
3	3	1	1	-1	34	467	2	1	467681
3	2	0	0	1	53	458	2	1	469322
2	2	1	1	1	52	433	1	1	471239
2	4	1	1	1	54	413	1	1	472659
3	4	0	0	1	53	514	2	1	474264
1	2	0	0	-1	31	382	1	1	475696
4	2	1	1	-1	32	454	2	1	477074
3	3	1	1	-1	34	418	2	1	478899
1	3	1	1	1	54	325	1	1	480703
1	3	1	1	1	54	391	1	1	482063
2	3	1	1	1	54	588	2	0	483476
3	1	0	0	1	53	544	2	1	485261
2	1	0	0	-1	31	438	1	1	486738
3	3	1	1	-1	32	748	2	1	488774
4	3	1	1	-1	34	435	2	1	490590
2	3	1	1	1	54	609	1	1	492233
4	3	1	1	-1	34	404	1	0	493807
1	3	1	1	1	54	459	1	1	495300
2	3	1	1	1	54	431	2	0	496624
4	3	1	1	-1	34	530	2	1	498472
4	3	1	1	-1	34	328	2	1	500042
1	1	0	0	-1	33	512	1	1	501746
1	1	0	0	-1	31	516	1	1	503387
4	2	0	0	1	51	321	2	1	505196
4	2	1	1	-1	32	343	2	1	506357
1	4	1	1	1	54	655	1	1	508485
4	4	0	0	1	53	595	2	1	510078
4	4	1	1	-1	32	436	2	1	511700
3	4	0	0	1	53	380	2	1	513056
2	1	0	0	-1	31	456	1	1	514471
4	1	0	0	1	51	579	2	1	516282
3	4	1	1	-1	32	330	1	0	517962
3	4	0	0	1	53	270	2	1	519151
2	2	0	0	-1	31	499	1	1	520831
2	2	1	1	1	52	299	2	0	522134
3	2	0	0	1	53	403	2	1	523810
4	2	1	1	-1	32	811	2	1	525649
2	4	1	1	1	54	568	1	1	527564
1	4	0	0	-1	33	605	1	1	529618
3	3	1	1	-1	32	561	2	1	531553
4	3	1	1	-1	34	465	1	0	533490
4	1	0	0	1	53	443	2	1	534901
1	1	0	0	-1	31	432	1	1	552642
3	1	0	0	1	51	575	2	1	554106
2	1	0	0	-1	31	379	1	1	555844
1	2	0	0	-1	31	688	1	1	557874
1	2	1	1	1	52	362	1	1	559655
4	2	0	0	1	53	416	2	1	560969
4	2	1	1	-1	32	450	2	1	562257
1	3	1	1	1	54	397	1	1	564115
1	3	1	1	1	54	509	1	1	565690
2	4	1	1	1	54	702	1	1	567294
2	4	0	0	-1	33	488	1	1	568707
3	2	0	0	1	51	485	2	1	570660
4	2	1	1	-1	32	279	1	0	572180
1	3	1	1	1	54	398	1	1	573930
3	3	1	1	-1	34	447	2	1	575240
4	2	0	0	1	53	531	2	1	576938
2	2	1	1	1	52	615	1	1	578691
1	4	1	1	1	54	736	2	0	580849
3	4	0	0	1	53	354	2	1	582521
4	1	0	0	1	51	342	2	1	583721
3	1	0	0	1	51	389	2	1	585168
1	1	0	0	-1	31	742	1	1	586727
1	1	0	0	-1	31	766	1	1	588515
2	2	0	0	-1	31	641	1	1	590363
1	2	1	1	1	52	531	1	1	591736
4	1	0	0	1	53	624	2	1	593556
1	1	0	0	-1	31	747	1	1	595249
4	3	1	1	-1	32	423	1	0	596538
3	3	1	1	-1	34	433	2	1	598352
3	1	0	0	1	53	394	2	1	599565
2	1	0	0	-1	31	642	1	1	601676
3	3	1	1	-1	32	749	2	1	603537
4	3	1	1	-1	34	444	2	1	605446
3	3	1	1	-1	34	353	2	1	607018
1	3	1	1	1	54	640	1	1	608477
3	2	0	0	1	53	599	2	1	610479
3	2	1	1	-1	32	329	2	1	611643
1	2	0	0	-1	33	661	1	1	613234
2	2	1	1	1	52	408	1	1	614910
4	2	0	0	1	53	550	2	1	616935
1	2	1	1	1	52	357	1	1	618228
3	2	0	0	1	53	477	2	1	620165
3	2	1	1	-1	32	404	2	1	621492
2	1	0	0	-1	33	464	1	1	623120
2	1	0	0	-1	31	321	1	1	624368
3	2	0	0	1	51	346	2	1	625920
4	2	1	1	-1	32	466	2	1	627381
3	4	1	1	-1	34	598	2	1	629339
3	4	0	0	1	53	562	2	1	631267
2	3	1	1	1	52	396	1	1	633165
4	3	1	1	-1	34	442	2	1	639681
2	4	1	1	1	54	449	1	1	641232
2	4	0	0	-1	33	621	1	1	642684
4	3	1	1	-1	32	437	1	0	643951
2	3	1	1	1	54	477	1	1	645731
2	3	1	1	1	54	386	1	1	647123
4	3	1	1	-1	34	389	2	1	649006
3	3	1	1	-1	34	667	2	1	650959
1	3	1	1	1	54	357	1	1	652501
4	3	1	1	-1	34	304	2	1	653658
1	3	1	1	1	54	419	1	1	655040
4	3	1	1	-1	34	459	2	1	656928
2	3	1	1	1	54	285	1	1	658208
4	3	1	1	-1	34	295	2	1	659604
2	3	1	1	1	54	416	1	1	660912
1	2	0	0	-1	33	478	1	1	662647
4	2	1	1	-1	32	329	1	0	663858
4	3	1	1	-1	34	381	2	1	665117
1	3	1	1	1	54	500	1	1	666457
2	3	1	1	1	54	523	1	1	668464
1	3	1	1	1	54	416	1	1	670058
4	2	0	0	1	53	385	2	1	671642
2	2	1	1	1	52	399	1	1	672931
1	4	1	1	1	54	429	2	0	674662
2	4	0	0	-1	33	464	2	0	676091
4	3	1	1	-1	32	377	2	1	677848
1	3	1	1	1	54	423	1	1	679450
2	3	1	1	1	54	381	1	1	680946
2	3	1	1	1	54	477	1	1	682552
3	4	1	1	-1	34	355	2	1	684020
3	4	0	0	1	53	348	2	1	685644
2	3	1	1	1	52	443	1	1	687184
2	3	1	1	1	54	343	1	1	688651
4	2	0	0	1	53	481	2	1	689971
4	2	1	1	-1	32	313	1	0	691719
1	4	1	1	1	54	557	1	1	693428
2	4	0	0	-1	33	476	2	0	694769
1	2	0	0	-1	31	424	1	1	696214
4	2	1	1	-1	32	293	1	0	697974
3	2	0	0	1	53	358	2	1	699583
2	2	1	1	1	52	458	2	0	700920
2	4	1	1	1	54	743	1	1	702935
4	4	0	0	1	53	528	2	1	704534
2	3	1	1	1	52	372	2	0	706305
4	3	1	1	-1	34	429	1	0	707579
4	3	1	1	-1	34	437	2	1	708900
3	3	1	1	-1	34	405	1	0	710747
4	4	1	1	-1	34	350	2	1	712066
3	4	0	0	1	53	513	2	1	713542
2	1	0	0	-1	31	389	1	1	715038
3	1	0	0	1	51	247	2	1	721786
4	4	1	1	-1	32	441	2	1	723388
1	4	0	0	-1	33	388	1	1	725077
1	2	0	0	-1	31	399	1	1	726588
4	2	1	1	-1	32	456	2	1	728259
2	4	1	1	1	54	349	1	1	729539
3	4	0	0	1	53	677	2	1	731589
1	2	0	0	-1	31	669	1	1	733683
1	2	1	1	1	52	376	2	0	735145
4	1	0	0	1	53	427	2	1	736879
1	1	0	0	-1	31	318	1	1	738231
2	1	0	0	-1	31	542	1	1	739720
1	1	0	0	-1	31	375	1	1	740903
3	1	0	0	1	51	394	2	1	742123
1	1	0	0	-1	31	425	1	1	743988
2	2	0	0	-1	31	507	1	1	745631
3	2	1	1	-1	32	517	2	1	747459
1	4	1	1	1	54	413	1	1	749253
3	4	0	0	1	53	503	2	1	750697
3	4	1	1	-1	32	438	2	1	752305
2	4	0	0	-1	33	482	1	1	754184
3	1	0	0	1	51	555	2	1	755685
3	1	0	0	1	51	516	2	1	757530
4	2	0	0	1	51	319	2	1	759087
3	2	1	1	-1	32	323	1	0	760438
1	1	0	0	-1	33	483	1	1	762177
1	1	0	0	-1	31	453	1	1	763886
3	4	1	1	-1	32	409	1	0	765262
4	4	0	0	1	53	434	2	1	766590
3	3	1	1	-1	32	354	2	1	768018
4	3	1	1	-1	34	330	2	1	769344
1	4	1	1	1	54	344	1	1	770688
3	4	0	0	1	53	641	2	1	772607
1	4	1	1	1	52	507	1	1	774341
4	4	0	0	1	53	454	2	1	775983
3	4	1	1	-1	32	569	2	1	777376
4	4	0	0	1	53	343	2	1	779040
1	1	0	0	-1	31	266	1	1	780532
4	1	0	0	1	51	305	2	1	782044
4	1	0	0	1	51	331	2	1	783877
1	1	0	0	-1	31	273	1	1	785577
1	4	1	1	1	52	367	1	1	786768
4	4	0	0	1	53	482	2	1	788136
1	1	0	0	-1	31	350	1	1	789509
2	1	0	0	-1	31	376	1	1	790928
1	1	0	0	-1	31	291	1	1	792590
4	1	0	0	1	51	283	2	1	793815
2	3	1	1	1	52	510	1	1	795161
1	3	1	1	1	54	448	1	1	796922
1	4	1	1	1	54	321	1	1	798216
4	4	0	0	1	53	370	1	0	802274
3	3	1	1	-1	32	400	1	0	803720
2	3	1	1	1	54	404	1	1	805021
2	4	1	1	1	54	365	1	1	806296
3	4	0	0	1	53	342	2	1	808021
1	4	1	1	1	52	326	2	0	809396
2	4	0	0	-1	33	599	1	1	810875
3	4	1	1	-1	32	496	2	1	812654
2	4	0	0	-1	33	471	1	1	814022
3	4	1	1	-1	32	555	2	1	816068
4	4	0	0	1	53	345	2	1	817790
4	2	0	0	1	51	338	2	1	819458
2	2	1	1	1	52	551	1	1	821310
4	1	0	0	1	53	302	2	1	822875
2	1	0	0	-1	31	605	2	0	824656
4	1	0	0	1	51	269	2	1	826011
2	1	0	0	-1	31	602	1	1	827910
1	2	0	0	-1	31	506	1	1	829913
3	2	1	1	-1	32	416	1	0	831468
3	4	1	1	-1	34	427	2	1	832844
2	4	0	0	-1	33	392	1	1	834233
1	2	0	0	-1	31	428	1	1	835728
3	2	1	1	-1	32	431	2	1	837301
3	2	0	0	1	53	771	2	1	838950
2	2	1	1	1	52	609	1	1	840973
4	3	1	1	-1	34	456	2	1	842613
3	3	1	1	-1	34	417	2	1	844400
3	3	1	1	-1	34	432	2	1	846121
2	3	1	1	1	54	421	1	1	847789
2	4	1	1	1	54	496	1	1	849326
1	4	0	0	-1	33	389	2	0	850679
2	1	0	0	-1	31	504	2	0	852503
2	1	0	0	-1	31	586	1	1	854501
1	4	1	1	1	52	733	2	0	856541
4	4	0	0	1	53	538	2	1	858224
3	3	1	1	-1	32	619	2	1	859696
2	3	1	1	1	54	431	1	1	861254
1	4	1	1	1	54	336	1	1	862455
3	4	0	0	1	53	418	1	0	864315
3	1	0	0	1	51	331	2	1	865687
4	1	0	0	1	51	381	2	1	867535
3	1	0	0	1	51	509	2	1	869130
3	1	0	0	1	51	309	2	1	870248
1	4	1	1	1	52	576	1	1	871650
2	4	0	0	-1	33	411	1	1	873063
3	1	0	0	1	51	477	2	1	874788
2	1	0	0	-1	31	488	1	1	876207
4	3	1	1	-1	32	579	2	1	878084
1	3	1	1	1	54	506	1	1	879664
4	4	1	1	-1	34	660	1	0	881258
3	4	0	0	1	53	339	2	1	896353
