# Supplementary material for: Frequency Band-Specific Electrical Brain Stimulation Modulates Cognitive Control Processes
Source: PLoS One. 2015 Sep 25;10(9):e0138984. doi: 10.1371/journal.pone.0138984 (PMC4583279; doi:10.1371/journal.pone.0138984)
Supplement: S2 File — This zip archive contains the necessary Matlab code, SPSS syntax, SPSS data and raw logfile data to perform the analyses described in the paper. EEG data and Matlab code to extract peak frequencies are available upon request (joramvandriel@gmail.com). (ZIP) [file pone.0138984.s002.zip › S2_File/rawdata/theta/pp19_simonC2_POST-STIM.txt]

1	2	0	0	-1	31	487	1	1	15316
4	2	1	1	-1	32	442	2	1	16848
1	3	1	1	1	54	381	1	1	18173
1	3	1	1	1	54	305	1	1	19664
4	1	0	0	1	53	360	2	1	21113
3	1	0	0	1	51	347	1	0	22877
4	1	0	0	1	51	330	2	1	24165
2	1	0	0	-1	31	408	1	1	25384
1	2	0	0	-1	31	628	1	1	27041
3	2	1	1	-1	32	481	2	1	28378
4	3	1	1	-1	34	631	2	1	30430
4	3	1	1	-1	34	346	2	1	31911
1	4	1	1	1	54	384	1	1	33725
1	4	0	0	-1	33	331	1	1	34930
3	3	1	1	-1	32	702	2	1	36655
3	3	1	1	-1	34	357	1	0	38051
2	3	1	1	1	54	421	1	1	39926
4	3	1	1	-1	34	368	1	0	41493
1	1	0	0	-1	33	653	1	1	43068
4	1	0	0	1	51	706	2	1	45062
3	3	1	1	-1	32	461	1	0	46580
1	3	1	1	1	54	378	1	1	48255
4	3	1	1	-1	34	417	2	1	49899
4	3	1	1	-1	34	315	2	1	51167
2	1	0	0	-1	33	485	1	1	52473
3	1	0	0	1	51	536	2	1	54036
4	1	0	0	1	51	565	2	1	55863
2	1	0	0	-1	31	282	1	1	57375
4	3	1	1	-1	32	444	2	1	58883
2	3	1	1	1	54	423	1	1	60440
3	2	0	0	1	53	560	2	1	62174
2	2	1	1	1	52	322	2	0	63477
3	4	1	1	-1	34	496	2	1	64953
2	4	0	0	-1	33	640	1	1	66741
1	2	0	0	-1	31	561	1	1	68416
1	2	1	1	1	52	430	1	1	69663
2	4	1	1	1	54	558	2	0	71571
1	4	0	0	-1	33	379	1	1	73002
4	4	1	1	-1	32	371	2	1	74816
3	4	0	0	1	53	510	2	1	76140
4	1	0	0	1	51	481	2	1	78056
1	1	0	0	-1	31	335	1	1	79857
3	4	1	1	-1	32	607	2	1	81556
3	4	0	0	1	53	336	2	1	83033
2	2	0	0	-1	31	355	1	1	84768
1	2	1	1	1	52	277	2	0	86462
2	4	1	1	1	54	401	2	0	88040
3	4	0	0	1	53	372	2	1	89371
1	4	1	1	1	52	529	1	1	90993
3	4	0	0	1	53	342	2	1	121715
2	1	0	0	-1	31	665	1	1	123517
4	1	0	0	1	51	489	2	1	125163
1	4	1	1	1	52	391	1	1	126767
1	4	0	0	-1	33	260	1	1	128077
4	4	1	1	-1	32	370	1	0	129550
1	4	0	0	-1	33	407	1	1	131285
3	3	1	1	-1	32	540	2	1	132964
1	3	1	1	1	54	622	1	1	134787
4	1	0	0	1	53	583	2	1	136690
3	1	0	0	1	51	573	2	1	138628
3	1	0	0	1	51	280	2	1	140085
1	1	0	0	-1	31	317	1	1	141645
1	2	0	0	-1	31	324	1	1	143018
4	2	1	1	-1	32	381	2	1	144391
4	1	0	0	1	53	317	2	1	146044
2	1	0	0	-1	31	418	1	1	147949
4	2	0	0	1	51	265	2	1	149469
4	2	1	1	-1	32	408	2	1	150967
2	3	1	1	1	54	384	2	0	152632
1	3	1	1	1	54	361	2	0	153961
2	1	0	0	-1	33	528	1	1	155965
4	1	0	0	1	51	437	2	1	157458
3	3	1	1	-1	32	383	1	0	158828
3	3	1	1	-1	34	438	2	1	160213
2	4	1	1	1	54	417	1	1	161955
2	4	0	0	-1	33	486	2	0	163923
3	3	1	1	-1	32	350	1	0	165756
4	3	1	1	-1	34	450	2	1	167665
2	3	1	1	1	54	394	1	1	169153
1	3	1	1	1	54	637	2	0	170641
3	4	1	1	-1	34	488	2	1	172473
1	4	0	0	-1	33	467	1	1	174245
4	2	0	0	1	51	667	2	1	176035
4	2	1	1	-1	32	528	2	1	177552
3	2	0	0	1	53	883	1	0	179824
1	2	1	1	1	52	494	1	1	181345
3	4	1	1	-1	34	553	2	1	182808
4	4	0	0	1	53	519	2	1	184651
4	1	0	0	1	51	353	2	1	186268
3	1	0	0	1	51	538	2	1	187968
2	3	1	1	1	52	326	2	0	189293
3	3	1	1	-1	34	687	2	1	191026
1	2	0	0	-1	33	523	2	0	192923
4	2	1	1	-1	32	570	2	1	194834
1	4	1	1	1	54	422	1	1	196322
1	4	0	0	-1	33	463	1	1	198187
4	1	0	0	1	51	434	2	1	199503
1	1	0	0	-1	31	440	1	1	201401
4	2	0	0	1	51	340	2	1	203160
3	2	1	1	-1	32	373	1	0	226481
4	2	0	0	1	53	611	2	1	228288
1	2	1	1	1	52	586	1	1	230218
4	4	1	1	-1	34	444	2	1	232165
2	4	0	0	-1	33	483	1	1	234037
4	4	1	1	-1	32	365	1	0	235264
1	4	0	0	-1	33	432	1	1	236961
3	3	1	1	-1	32	486	2	1	238496
1	3	1	1	1	54	527	1	1	240183
3	1	0	0	1	53	406	2	1	241455
1	1	0	0	-1	31	494	1	1	243359
1	3	1	1	1	52	404	1	1	245205
4	3	1	1	-1	34	356	2	1	246722
2	1	0	0	-1	33	532	1	1	248223
4	1	0	0	1	51	523	2	1	250235
4	1	0	0	1	51	331	2	1	251703
3	1	0	0	1	51	508	1	0	253053
1	4	1	1	1	52	554	1	1	254437
4	4	0	0	1	53	384	2	1	256098
2	2	0	0	-1	31	378	1	1	257662
1	2	1	1	1	52	402	1	1	259423
1	2	0	0	-1	33	355	1	1	261118
2	2	1	1	1	52	355	2	0	262893
2	1	0	0	-1	33	274	1	1	264007
3	1	0	0	1	51	428	1	0	265260
4	3	1	1	-1	32	504	2	1	266881
2	3	1	1	1	54	513	1	1	268897
3	3	1	1	-1	34	626	2	1	270789
4	3	1	1	-1	34	445	2	1	272282
1	3	1	1	1	54	382	1	1	273961
1	3	1	1	1	54	421	1	1	275750
2	1	0	0	-1	33	556	1	1	277447
1	1	0	0	-1	31	379	1	1	279010
4	1	0	0	1	51	465	2	1	280637
2	1	0	0	-1	31	422	1	1	282343
4	1	0	0	1	51	324	2	1	284124
4	1	0	0	1	51	316	2	1	285560
2	1	0	0	-1	31	502	1	1	287113
1	1	0	0	-1	31	299	1	1	288373
3	3	1	1	-1	32	604	2	1	290402
2	3	1	1	1	54	726	1	1	292547
2	3	1	1	1	54	612	2	0	294272
1	3	1	1	1	54	907	1	1	296019
3	4	1	1	-1	34	692	2	1	298085
2	4	0	0	-1	33	836	1	1	300007
2	4	1	1	1	52	555	1	1	301870
3	4	0	0	1	53	473	2	1	303773
3	4	1	1	-1	32	542	2	1	305128
1	4	0	0	-1	33	513	1	1	307027
2	4	1	1	1	52	879	1	1	309020
3	4	0	0	1	53	430	1	0	313562
3	4	1	1	-1	32	489	2	1	315156
2	4	0	0	-1	33	285	1	1	316679
3	4	1	1	-1	32	348	1	0	318379
2	4	0	0	-1	33	573	1	1	320091
2	2	0	0	-1	31	376	1	1	321817
1	2	1	1	1	52	424	2	0	323049
2	4	1	1	1	54	732	2	0	324702
2	4	0	0	-1	33	544	1	1	326258
4	2	0	0	1	51	437	2	1	327649
3	2	1	1	-1	32	414	1	0	329558
1	4	1	1	1	54	0	0	0	333206
2	4	0	0	-1	33	537	1	1	335160
4	4	1	1	-1	32	488	2	1	336572
3	4	0	0	1	53	854	2	1	338927
4	1	0	0	1	51	731	1	0	340772
4	1	0	0	1	51	473	1	0	342505
1	2	0	0	-1	31	371	1	1	343944
2	2	1	1	1	52	426	1	1	345479
2	2	0	0	-1	33	377	1	1	347086
3	2	1	1	-1	32	510	2	1	348779
3	1	0	0	1	53	475	2	1	350167
2	1	0	0	-1	31	509	1	1	352128
2	4	1	1	1	52	761	1	1	354124
4	4	0	0	1	53	561	2	1	355587
1	3	1	1	1	52	498	1	1	357044
3	3	1	1	-1	34	453	2	1	358844
4	2	0	0	1	53	622	2	1	360511
1	2	1	1	1	52	500	1	1	362069
3	2	0	0	1	53	592	2	1	364154
1	2	1	1	1	52	391	2	0	365522
4	3	1	1	-1	34	500	2	1	367503
3	3	1	1	-1	34	412	1	0	368988
2	2	0	0	-1	33	456	1	1	370642
4	2	1	1	-1	32	506	2	1	372626
4	1	0	0	1	53	374	2	1	373821
1	1	0	0	-1	31	515	1	1	375582
4	4	1	1	-1	32	481	2	1	377253
1	4	0	0	-1	33	408	1	1	379002
2	1	0	0	-1	31	594	1	1	381060
2	1	0	0	-1	31	369	1	1	382810
3	2	0	0	1	51	306	2	1	384490
4	2	1	1	-1	32	453	1	0	386020
3	1	0	0	1	53	627	2	1	388102
1	1	0	0	-1	31	317	1	1	389543
1	2	0	0	-1	31	417	1	1	391175
2	2	1	1	1	52	493	2	0	392869
1	1	0	0	-1	33	360	1	1	394373
2	1	0	0	-1	31	334	1	1	395926
3	3	1	1	-1	32	705	2	1	397635
1	3	1	1	1	54	692	1	1	446794
3	2	0	0	1	53	734	2	1	448775
1	2	1	1	1	52	430	1	1	450492
3	3	1	1	-1	34	380	2	1	452299
4	3	1	1	-1	34	468	2	1	454083
3	1	0	0	1	53	375	2	1	455337
4	1	0	0	1	51	435	2	1	457190
4	4	1	1	-1	32	290	2	1	458760
1	4	0	0	-1	33	377	1	1	460384
3	4	1	1	-1	32	964	2	1	462354
2	4	0	0	-1	33	421	1	1	463844
2	2	0	0	-1	31	552	1	1	465679
4	2	1	1	-1	32	336	1	0	467449
4	4	1	1	-1	34	371	2	1	468822
3	4	0	0	1	53	438	2	1	470369
1	1	0	0	-1	31	348	1	1	471848
3	1	0	0	1	51	467	2	1	473603
2	2	0	0	-1	31	400	1	1	474863
3	2	1	1	-1	32	473	2	1	476489
4	3	1	1	-1	34	566	1	0	477922
4	3	1	1	-1	34	400	1	0	479239
2	2	0	0	-1	33	380	1	1	480811
3	2	1	1	-1	32	513	2	1	482248
1	4	1	1	1	54	444	2	0	483759
3	4	0	0	1	53	451	2	1	485170
3	4	1	1	-1	32	468	2	1	486793
2	4	0	0	-1	33	463	1	1	488665
3	4	1	1	-1	32	405	2	1	490341
3	4	0	0	1	53	434	2	1	492093
2	2	0	0	-1	31	455	1	1	493658
1	2	1	1	1	52	649	1	1	495672
1	2	0	0	-1	33	516	1	1	497378
4	2	1	1	-1	32	504	2	1	498862
4	4	1	1	-1	34	424	2	1	500128
3	4	0	0	1	53	552	2	1	502162
1	4	1	1	1	52	503	1	1	503742
2	4	0	0	-1	33	765	1	1	505807
3	3	1	1	-1	32	468	2	1	507181
3	3	1	1	-1	34	540	2	1	508968
2	1	0	0	-1	33	755	1	1	510743
1	1	0	0	-1	31	511	1	1	512360
4	1	0	0	1	51	843	1	0	514309
3	1	0	0	1	51	837	2	1	516605
3	2	0	0	1	51	280	2	1	518340
4	2	1	1	-1	32	476	2	1	520074
3	3	1	1	-1	34	502	2	1	522043
4	3	1	1	-1	34	431	2	1	523503
4	3	1	1	-1	34	397	2	1	525305
1	3	1	1	1	54	481	1	1	527000
1	2	0	0	-1	33	533	1	1	528373
3	2	1	1	-1	32	492	2	1	542500
2	3	1	1	1	54	555	1	1	544084
1	3	1	1	1	54	720	1	1	546249
3	4	1	1	-1	34	851	2	1	548410
3	4	0	0	1	53	489	2	1	549931
2	1	0	0	-1	31	409	1	1	551279
3	1	0	0	1	51	486	2	1	553219
3	2	0	0	1	51	459	2	1	555145
2	2	1	1	1	52	604	1	1	557233
3	2	0	0	1	53	442	2	1	559032
3	2	1	1	-1	32	333	2	1	560232
1	1	0	0	-1	33	410	2	0	562138
3	1	0	0	1	51	401	2	1	563622
3	4	1	1	-1	32	373	2	1	565110
2	4	0	0	-1	33	389	1	1	566530
1	1	0	0	-1	31	415	1	1	568341
3	1	0	0	1	51	444	2	1	569894
2	2	0	0	-1	31	355	1	1	571737
1	2	1	1	1	52	370	2	0	573567
4	1	0	0	1	53	329	2	1	575047
3	1	0	0	1	51	451	2	1	576909
1	4	1	1	1	52	532	1	1	578755
3	4	0	0	1	53	280	1	0	580170
2	2	0	0	-1	31	471	1	1	581583
3	2	1	1	-1	32	983	2	1	583475
1	4	1	1	1	54	404	1	1	585109
2	4	0	0	-1	33	421	1	1	586459
2	3	1	1	1	52	390	1	1	587946
3	3	1	1	-1	34	420	2	1	589762
2	3	1	1	1	54	509	1	1	591433
1	3	1	1	1	54	562	1	1	593318
3	1	0	0	1	53	443	2	1	594737
2	1	0	0	-1	31	365	1	1	596203
4	1	0	0	1	51	646	1	0	598181
3	1	0	0	1	51	461	2	1	599848
3	2	0	0	1	51	338	2	1	601596
2	2	1	1	1	52	558	1	1	603223
4	1	0	0	1	53	621	2	1	604707
4	1	0	0	1	51	440	2	1	606414
2	1	0	0	-1	31	452	1	1	608228
3	1	0	0	1	51	497	1	0	609533
2	2	0	0	-1	31	483	1	1	611200
2	2	1	1	1	52	502	1	1	612711
1	2	0	0	-1	33	466	1	1	614126
3	2	1	1	-1	32	403	1	0	615387
1	3	1	1	1	54	530	1	1	616960
4	3	1	1	-1	34	762	2	1	618573
4	4	1	1	-1	34	344	2	1	619937
1	4	0	0	-1	33	318	2	0	621612
4	2	0	0	1	51	534	2	1	623156
1	2	1	1	1	52	457	1	1	643319
4	3	1	1	-1	34	718	2	1	644863
2	3	1	1	1	54	390	1	1	646234
4	2	0	0	1	53	541	2	1	648078
2	2	1	1	1	52	604	1	1	649643
3	3	1	1	-1	34	401	2	1	651325
1	3	1	1	1	54	366	1	1	652544
3	2	0	0	1	53	444	2	1	653895
3	2	1	1	-1	32	326	2	1	655144
2	2	0	0	-1	33	494	2	0	656832
3	2	1	1	-1	32	458	2	1	658730
3	4	1	1	-1	34	622	2	1	660585
2	4	0	0	-1	33	426	1	1	661857
3	3	1	1	-1	32	664	2	1	663818
4	3	1	1	-1	34	590	2	1	665499
1	1	0	0	-1	33	350	1	1	667060
1	1	0	0	-1	31	388	1	1	668490
2	4	1	1	1	52	432	2	0	669864
3	4	0	0	1	53	446	2	1	671364
1	1	0	0	-1	31	444	1	1	672649
3	1	0	0	1	51	399	2	1	674525
3	1	0	0	1	51	310	2	1	676002
2	1	0	0	-1	31	477	1	1	677628
4	3	1	1	-1	32	372	1	0	679065
2	3	1	1	1	54	332	2	0	680729
3	3	1	1	-1	34	621	2	1	682503
4	3	1	1	-1	34	481	2	1	684371
4	3	1	1	-1	34	403	2	1	685900
1	3	1	1	1	54	453	1	1	687626
4	3	1	1	-1	34	456	2	1	688899
4	3	1	1	-1	34	396	2	1	690534
2	4	1	1	1	54	361	1	1	691842
1	4	0	0	-1	33	596	1	1	693853
2	3	1	1	1	52	368	2	0	695322
1	3	1	1	1	54	536	1	1	696672
2	2	0	0	-1	33	474	1	1	698236
4	2	1	1	-1	32	563	1	0	700168
1	3	1	1	1	54	397	1	1	701558
1	3	1	1	1	54	709	2	0	703608
2	3	1	1	1	54	396	2	0	705047
1	3	1	1	1	54	412	1	1	706711
4	4	1	1	-1	34	453	2	1	708305
1	4	0	0	-1	33	380	1	1	709932
1	1	0	0	-1	31	372	1	1	711662
3	1	0	0	1	51	0	0	0	715095
1	4	1	1	1	52	539	1	1	716610
3	4	0	0	1	53	439	2	1	717906
3	3	1	1	-1	32	370	2	1	719649
2	3	1	1	1	54	459	1	1	721398
2	1	0	0	-1	33	642	1	1	723427
3	1	0	0	1	51	396	2	1	727683
4	2	0	0	1	51	503	2	1	729108
3	2	1	1	-1	32	404	2	1	730517
3	3	1	1	-1	34	347	2	1	731854
1	3	1	1	1	54	346	1	1	733303
2	2	0	0	-1	33	480	2	0	734977
3	2	1	1	-1	32	345	2	1	736786
4	1	0	0	1	53	377	2	1	738310
2	1	0	0	-1	31	325	1	1	739645
1	3	1	1	1	52	520	1	1	741599
1	3	1	1	1	54	410	1	1	743157
2	4	1	1	1	54	420	1	1	744895
3	4	0	0	1	53	393	1	0	746418
2	2	0	0	-1	31	428	1	1	748074
2	2	1	1	1	52	573	1	1	749644
3	2	0	0	1	53	433	2	1	751331
3	2	1	1	-1	32	299	2	1	752935
1	3	1	1	1	54	341	1	1	754598
1	3	1	1	1	54	415	1	1	756468
2	3	1	1	1	54	261	1	1	757834
1	3	1	1	1	54	361	1	1	759078
2	1	0	0	-1	33	379	2	0	760633
1	1	0	0	-1	31	353	2	0	762270
3	1	0	0	1	51	268	2	1	763986
3	1	0	0	1	51	326	2	1	765372
2	1	0	0	-1	31	539	1	1	767032
4	1	0	0	1	51	419	2	1	768795
3	3	1	1	-1	32	563	1	0	770807
3	3	1	1	-1	34	379	2	1	772260
1	3	1	1	1	54	409	1	1	773997
1	3	1	1	1	54	454	1	1	775671
2	4	1	1	1	54	475	1	1	776993
3	4	0	0	1	53	385	1	0	778623
4	3	1	1	-1	32	399	1	0	780506
4	3	1	1	-1	34	378	1	0	781907
2	4	1	1	1	54	534	1	1	783408
4	4	0	0	1	53	374	1	0	784826
3	2	0	0	1	51	652	2	1	786937
4	2	1	1	-1	32	569	2	1	788694
1	4	1	1	1	54	450	1	1	790084
3	4	0	0	1	53	522	2	1	791452
1	4	1	1	1	52	373	2	0	793154
4	4	0	0	1	53	394	2	1	794609
3	2	0	0	1	51	446	2	1	796379
4	2	1	1	-1	32	432	1	0	798039
4	1	0	0	1	53	303	2	1	799425
1	1	0	0	-1	31	538	1	1	801436
4	3	1	1	-1	32	599	2	1	803450
2	3	1	1	1	54	483	1	1	804745
1	2	0	0	-1	33	442	1	1	806176
2	2	1	1	1	52	500	1	1	810563
4	4	1	1	-1	34	658	2	1	812365
3	4	0	0	1	53	477	2	1	814215
3	1	0	0	1	51	324	2	1	815969
2	1	0	0	-1	31	789	1	1	818062
1	3	1	1	1	52	377	2	0	819708
2	3	1	1	1	54	368	2	0	821545
4	2	0	0	1	53	415	2	1	823249
3	2	1	1	-1	32	393	1	0	825107
2	3	1	1	1	54	465	1	1	827063
1	3	1	1	1	54	0	0	0	830523
1	2	0	0	-1	33	450	1	1	832264
2	2	1	1	1	52	315	2	0	833578
4	3	1	1	-1	34	661	2	1	835436
3	3	1	1	-1	34	343	2	1	837219
2	1	0	0	-1	33	602	1	1	838792
2	1	0	0	-1	31	357	1	1	840185
3	1	0	0	1	51	304	2	1	841972
1	1	0	0	-1	31	407	1	1	843303
3	1	0	0	1	51	364	2	1	844575
4	1	0	0	1	51	405	2	1	846070
4	1	0	0	1	51	304	2	1	847620
3	1	0	0	1	51	306	2	1	849002
4	2	0	0	1	51	328	2	1	850821
2	2	1	1	1	52	565	1	1	852222
3	2	0	0	1	53	398	1	0	853771
3	2	1	1	-1	32	370	1	0	855507
2	4	1	1	1	54	456	2	0	857137
1	4	0	0	-1	33	489	2	0	858503
1	4	1	1	1	52	605	1	1	860365
2	4	0	0	-1	33	570	1	1	861786
4	4	1	1	-1	32	372	1	0	863453
4	4	0	0	1	53	320	2	1	864826
1	3	1	1	1	52	417	1	1	866556
2	3	1	1	1	54	522	1	1	868521
1	1	0	0	-1	33	552	1	1	870265
1	1	0	0	-1	31	361	1	1	871882
2	4	1	1	1	52	513	1	1	873280
2	4	0	0	-1	33	703	1	1	875420
3	3	1	1	-1	32	357	1	0	876764
4	3	1	1	-1	34	553	2	1	878265
1	2	0	0	-1	33	475	1	1	880144
3	2	1	1	-1	32	458	2	1	882084
4	1	0	0	1	53	391	2	1	883393
3	1	0	0	1	51	0	0	0	886845
3	2	0	0	1	51	303	2	1	888100
2	2	1	1	1	52	517	1	1	889433
2	1	0	0	-1	33	408	1	1	891037
3	1	0	0	1	51	306	2	1	892587
2	4	1	1	1	52	309	2	0	894225
2	4	0	0	-1	33	437	1	1	910974
3	4	1	1	-1	32	318	2	1	912503
1	4	0	0	-1	33	541	1	1	914175
4	1	0	0	1	51	374	1	0	915710
4	1	0	0	1	51	416	2	1	917468
1	1	0	0	-1	31	403	1	1	919360
1	1	0	0	-1	31	551	1	1	920867
4	4	1	1	-1	32	615	2	1	922432
2	4	0	0	-1	33	539	1	1	924114
3	3	1	1	-1	32	575	2	1	925976
2	3	1	1	1	54	693	1	1	927730
1	4	1	1	1	54	457	2	0	929077
2	4	0	0	-1	33	452	2	0	930957
3	3	1	1	-1	32	807	2	1	933262
4	3	1	1	-1	34	461	1	0	934663
3	2	0	0	1	53	567	1	0	936706
2	2	1	1	1	52	502	2	0	938044
1	3	1	1	1	54	0	0	0	941374
3	3	1	1	-1	34	472	2	1	943155
2	3	1	1	1	54	412	2	0	944685
2	3	1	1	1	54	288	2	0	945897
3	4	1	1	-1	34	676	2	1	947538
1	4	0	0	-1	33	430	1	1	949173
2	3	1	1	1	52	416	2	0	950931
3	3	1	1	-1	34	282	1	0	952271
4	4	1	1	-1	34	616	2	1	954055
1	4	0	0	-1	33	467	1	1	955872
3	3	1	1	-1	32	471	2	1	957551
1	3	1	1	1	54	414	1	1	959292
1	3	1	1	1	54	440	1	1	960541
4	3	1	1	-1	34	469	2	1	962059
3	1	0	0	1	53	669	2	1	964022
4	1	0	0	1	51	489	2	1	965803
2	1	0	0	-1	31	339	1	1	967364
3	1	0	0	1	51	561	2	1	969052
4	2	0	0	1	51	446	2	1	970624
2	2	1	1	1	52	569	1	1	972115
1	2	0	0	-1	33	723	1	1	974131
2	2	1	1	1	52	636	1	1	976134
2	2	0	0	-1	33	541	2	0	977828
3	2	1	1	-1	32	383	2	1	979570
2	2	0	0	-1	33	619	1	1	981599
1	2	1	1	1	52	555	1	1	983344
4	2	0	0	1	53	787	2	1	985461
2	2	1	1	1	52	483	1	1	987036
4	2	0	0	1	53	505	2	1	988422
3	2	1	1	-1	32	398	1	0	989751
3	4	1	1	-1	34	495	2	1	991139
2	4	0	0	-1	33	953	1	1	993497
3	1	0	0	1	51	511	2	1	995420
1	1	0	0	-1	31	473	1	1	999465
