# Supplementary material for: Frequency Band-Specific Electrical Brain Stimulation Modulates Cognitive Control Processes
Source: PLoS One. 2015 Sep 25;10(9):e0138984. doi: 10.1371/journal.pone.0138984 (PMC4583279; doi:10.1371/journal.pone.0138984)
Supplement: S2 File — This zip archive contains the necessary Matlab code, SPSS syntax, SPSS data and raw logfile data to perform the analyses described in the paper. EEG data and Matlab code to extract peak frequencies are available upon request (joramvandriel@gmail.com). (ZIP) [file pone.0138984.s002.zip › S2_File/rawdata/theta/pp20_simonA2_PRE-STIM_EEG.txt]

3	2	0	0	-1	31	598	2	1	5546
1	2	1	1	-1	32	489	1	1	7169
2	2	0	0	1	53	601	1	1	8583
2	2	1	1	-1	32	398	2	0	10234
1	3	1	1	-1	34	613	1	1	11655
1	3	1	1	-1	34	516	1	1	13580
2	2	0	0	1	53	522	1	1	15122
2	2	1	1	-1	32	557	1	1	16927
4	2	0	0	-1	33	566	2	1	18805
1	2	1	1	-1	32	488	1	1	20698
4	2	0	0	-1	33	524	2	1	22266
4	2	1	1	1	52	489	2	1	23578
2	2	0	0	1	53	552	1	1	25261
3	2	1	1	1	52	611	2	1	27182
4	3	1	1	1	54	497	2	1	28565
3	3	1	1	1	54	502	2	1	29999
1	3	1	1	-1	34	461	1	1	31632
1	3	1	1	-1	34	509	1	1	33428
2	4	1	1	-1	34	526	1	1	35122
4	4	0	0	-1	33	494	2	1	36857
4	2	0	0	-1	31	440	2	1	38675
3	2	1	1	1	52	536	2	1	40499
4	1	0	0	-1	33	450	2	1	41968
1	1	0	0	1	51	525	1	1	43385
3	2	0	0	-1	31	535	2	1	45372
1	2	1	1	-1	32	557	1	1	46937
1	3	1	1	-1	34	443	1	1	48571
4	3	1	1	1	54	471	2	1	50475
1	1	0	0	1	53	573	1	1	51938
4	1	0	0	-1	31	445	2	1	53445
3	1	0	0	-1	31	558	2	1	55327
2	1	0	0	1	51	445	1	1	57243
4	3	1	1	1	52	551	2	1	58845
2	3	1	1	-1	34	450	1	1	60517
4	1	0	0	-1	33	449	2	1	62324
4	1	0	0	-1	31	446	2	1	63736
1	2	0	0	1	51	511	1	1	65248
3	2	1	1	1	52	611	2	1	67070
1	3	1	1	-1	34	523	1	1	68464
1	3	1	1	-1	34	488	1	1	69823
2	1	0	0	1	53	520	1	1	71601
4	1	0	0	-1	31	432	2	1	73445
3	2	0	0	-1	31	483	2	1	75431
4	2	1	1	1	52	528	2	1	77278
4	3	1	1	1	54	400	2	1	79129
2	3	1	1	-1	34	521	1	1	81071
2	4	1	1	-1	34	456	1	1	82509
1	4	0	0	1	53	494	1	1	83824
4	3	1	1	1	52	535	2	1	85582
2	3	1	1	-1	34	469	1	1	89434
3	1	0	0	-1	33	436	2	1	91281
1	1	0	0	1	51	481	1	1	93012
3	4	1	1	1	52	532	2	1	94939
2	4	0	0	1	53	421	1	1	96187
4	3	1	1	1	52	486	2	1	97607
4	3	1	1	1	54	429	2	1	98896
1	4	1	1	-1	34	440	1	1	100146
4	4	0	0	-1	33	542	2	1	101926
2	4	1	1	-1	32	523	1	1	103505
4	4	0	0	-1	33	503	2	1	105040
4	2	0	0	-1	31	375	2	1	106621
3	2	1	1	1	52	526	2	1	108193
1	1	0	0	1	53	483	1	1	109904
4	1	0	0	-1	31	366	2	1	111498
4	1	0	0	-1	31	398	2	1	112745
1	1	0	0	1	51	393	1	1	113980
2	1	0	0	1	51	489	1	1	115294
1	1	0	0	1	51	608	1	1	117123
2	1	0	0	1	51	359	1	1	118344
1	1	0	0	1	51	381	1	1	119733
2	2	0	0	1	51	348	1	1	121228
4	2	1	1	1	52	623	2	1	122904
4	2	0	0	-1	33	366	2	1	124662
1	2	1	1	-1	32	419	1	1	126316
2	2	0	0	1	53	509	1	1	127905
2	2	1	1	-1	32	421	1	1	129423
3	1	0	0	-1	33	591	2	1	131338
3	1	0	0	-1	31	366	2	1	132840
2	4	1	1	-1	32	524	1	1	134719
4	4	0	0	-1	33	508	2	1	136081
3	2	0	0	-1	31	584	2	1	137557
3	2	1	1	1	52	454	2	1	139012
2	1	0	0	1	53	397	1	1	140362
3	1	0	0	-1	31	403	2	1	142058
4	3	1	1	1	52	349	2	1	143856
3	3	1	1	1	54	531	2	1	145253
4	3	1	1	1	54	452	2	1	146792
3	3	1	1	1	54	331	2	1	148026
1	4	1	1	-1	34	473	1	1	149740
1	4	0	0	1	53	472	1	1	151558
4	2	0	0	-1	31	293	2	1	152658
2	2	1	1	-1	32	438	1	1	154142
4	4	1	1	1	54	421	2	1	155427
2	4	0	0	1	53	423	2	0	157047
3	2	0	0	-1	31	434	2	1	158824
4	2	1	1	1	52	482	2	1	160279
2	4	1	1	-1	34	443	1	1	162123
2	4	0	0	1	53	372	1	1	163696
3	4	1	1	1	52	493	2	1	165131
4	4	0	0	-1	33	442	2	1	168334
2	3	1	1	-1	32	539	1	1	170266
4	3	1	1	1	54	372	2	1	172060
1	2	0	0	1	53	405	1	1	173533
1	2	1	1	-1	32	545	1	1	175577
2	2	0	0	1	53	572	1	1	177157
2	2	1	1	-1	32	393	1	1	178831
4	4	1	1	1	54	345	2	1	180653
4	4	0	0	-1	33	354	2	1	182102
1	4	1	1	-1	32	511	1	1	183620
4	4	0	0	-1	33	529	2	1	185126
3	1	0	0	-1	31	514	2	1	187076
3	1	0	0	-1	31	322	2	1	188833
4	1	0	0	-1	31	439	2	1	190472
4	1	0	0	-1	31	328	2	1	192212
2	3	1	1	-1	32	316	2	0	193810
3	3	1	1	1	54	635	2	1	195453
4	4	1	1	1	54	496	2	1	197265
1	4	0	0	1	53	388	1	1	198470
1	2	0	0	1	51	460	1	1	200361
4	2	1	1	1	52	512	2	1	202360
2	3	1	1	-1	34	416	1	1	203917
1	3	1	1	-1	34	521	1	1	205267
2	4	1	1	-1	34	477	1	1	206553
1	4	0	0	1	53	593	1	1	208649
1	2	0	0	1	51	358	1	1	210126
4	2	1	1	1	52	483	2	1	211607
2	4	1	1	-1	34	478	1	1	213572
1	4	0	0	1	53	649	1	1	215129
2	1	0	0	1	51	469	1	1	216575
3	1	0	0	-1	31	447	2	1	218121
1	4	1	1	-1	32	557	1	1	219911
3	4	0	0	-1	33	527	2	1	221508
2	1	0	0	1	51	377	1	1	222954
4	1	0	0	-1	31	617	2	1	224894
4	4	1	1	1	52	493	2	1	226684
1	4	0	0	1	53	392	1	1	228093
4	3	1	1	1	52	441	2	1	229777
1	3	1	1	-1	34	420	1	1	231287
2	2	0	0	1	53	409	1	1	233107
4	2	1	1	1	52	429	2	1	234677
2	4	1	1	-1	34	383	1	1	236305
2	4	0	0	1	53	363	1	1	237559
1	4	1	1	-1	32	623	1	1	239039
4	4	0	0	-1	33	460	2	1	240863
3	1	0	0	-1	31	548	2	1	242532
4	1	0	0	-1	31	584	2	1	244534
3	3	1	1	1	52	648	2	1	246167
3	3	1	1	1	54	402	2	1	247588
2	4	1	1	-1	34	403	1	1	248800
4	4	0	0	-1	33	458	2	1	251981
2	4	1	1	-1	32	515	1	1	253674
2	4	0	0	1	53	374	1	1	255549
3	3	1	1	1	52	390	2	1	257004
4	3	1	1	1	54	517	2	1	258455
1	4	1	1	-1	34	494	1	1	259969
3	4	0	0	-1	33	413	2	1	261405
1	4	1	1	-1	32	561	1	1	262904
4	4	0	0	-1	33	418	2	1	264591
4	1	0	0	-1	31	368	2	1	266085
2	1	0	0	1	51	315	1	1	267786
3	4	1	1	1	52	395	2	1	269348
4	4	0	0	-1	33	479	2	1	271197
1	4	1	1	-1	32	320	2	0	272757
1	4	0	0	1	53	340	1	1	274586
4	1	0	0	-1	31	380	2	1	276119
4	1	0	0	-1	31	353	2	1	277523
1	3	1	1	-1	32	465	1	1	279143
2	3	1	1	-1	34	413	1	1	280959
1	2	0	0	1	53	482	1	1	282920
4	2	1	1	1	52	315	2	1	284051
2	4	1	1	-1	34	411	1	1	285534
1	4	0	0	1	53	318	1	1	287104
2	4	1	1	-1	32	363	1	1	288454
3	4	0	0	-1	33	388	2	1	290339
1	3	1	1	-1	32	366	1	1	291924
4	3	1	1	1	54	453	2	1	293869
3	3	1	1	1	54	513	2	1	295206
3	3	1	1	1	54	583	2	1	297071
2	3	1	1	-1	34	289	1	1	298438
3	3	1	1	1	54	492	2	1	299847
4	1	0	0	-1	33	579	2	1	301631
4	1	0	0	-1	31	398	2	1	302908
2	2	0	0	1	51	318	1	1	304682
1	2	1	1	-1	32	485	1	1	306335
1	1	0	0	1	53	461	1	1	307971
4	1	0	0	-1	31	365	2	1	309645
2	1	0	0	1	51	318	1	1	311012
2	1	0	0	1	51	333	1	1	312377
4	1	0	0	-1	31	419	2	1	313774
2	1	0	0	1	51	328	1	1	314911
2	3	1	1	-1	32	371	1	1	316297
3	3	1	1	1	54	288	2	1	317964
2	2	0	0	1	53	372	1	1	319395
2	2	1	1	-1	32	285	1	1	320994
1	1	0	0	1	53	289	2	0	322354
2	1	0	0	1	51	306	1	1	323499
3	4	1	1	1	52	443	2	1	325315
4	4	0	0	-1	33	511	2	1	327293
4	3	1	1	1	52	421	2	1	328963
2	3	1	1	-1	34	342	1	1	332400
2	1	0	0	1	53	435	1	1	334158
1	1	0	0	1	51	327	2	0	335526
3	2	0	0	-1	31	373	2	1	337306
3	2	1	1	1	52	327	1	0	338847
1	2	0	0	1	53	564	1	1	340490
1	2	1	1	-1	32	483	1	1	341814
4	2	0	0	-1	33	530	2	1	343611
3	2	1	1	1	52	491	2	1	345338
4	4	1	1	1	54	473	2	1	346989
2	4	0	0	1	53	371	1	1	348739
4	3	1	1	1	52	514	2	1	350391
3	3	1	1	1	54	440	2	1	352003
1	3	1	1	-1	34	418	1	1	353752
1	3	1	1	-1	34	417	1	1	355656
2	2	0	0	1	53	426	1	1	356984
3	2	1	1	1	52	525	2	1	358791
3	4	1	1	1	54	393	2	1	360527
1	4	0	0	1	53	476	1	1	362221
1	3	1	1	-1	32	368	1	1	364003
3	3	1	1	1	54	403	2	1	365908
1	3	1	1	-1	34	358	2	0	367757
1	3	1	1	-1	34	351	1	1	369123
2	3	1	1	-1	34	390	1	1	370911
1	3	1	1	-1	34	349	2	0	372293
4	1	0	0	-1	33	592	2	1	373923
1	1	0	0	1	51	485	1	1	375635
1	2	0	0	1	51	336	1	1	376825
2	2	1	1	-1	32	451	1	1	378187
1	1	0	0	1	53	425	1	1	380056
2	1	0	0	1	51	426	1	1	381292
4	3	1	1	1	52	680	2	1	383182
1	3	1	1	-1	34	459	1	1	385103
4	2	0	0	-1	33	540	2	1	386908
2	2	1	1	-1	32	444	1	1	388632
3	1	0	0	-1	33	495	2	1	390433
3	1	0	0	-1	31	479	2	1	391763
2	1	0	0	1	51	439	1	1	393482
3	1	0	0	-1	31	370	2	1	394935
4	1	0	0	-1	31	488	2	1	396589
3	1	0	0	-1	31	463	2	1	398553
4	3	1	1	1	52	548	2	1	400436
2	3	1	1	-1	34	402	1	1	401999
2	4	1	1	-1	34	514	1	1	403500
3	4	0	0	-1	33	431	2	1	404993
3	2	0	0	-1	31	370	2	1	406570
2	2	1	1	-1	32	480	1	1	408274
2	1	0	0	1	53	375	1	1	409970
3	1	0	0	-1	31	430	2	1	411886
3	4	1	1	1	52	448	2	1	413145
4	4	0	0	-1	33	576	2	1	417388
2	1	0	0	1	51	377	1	1	418762
3	1	0	0	-1	31	416	2	1	419993
3	4	1	1	1	52	404	2	1	421895
2	4	0	0	1	53	355	1	1	423710
2	2	0	0	1	51	348	1	1	425064
3	2	1	1	1	52	502	2	1	426703
4	3	1	1	1	54	448	1	0	428038
1	3	1	1	-1	34	466	1	1	429503
1	2	0	0	1	53	486	1	1	430941
3	2	1	1	1	52	527	2	1	432521
4	3	1	1	1	54	550	2	1	434260
4	3	1	1	1	54	451	2	1	435743
1	1	0	0	1	53	527	1	1	437598
1	1	0	0	1	51	425	1	1	438966
3	3	1	1	1	52	562	2	1	440517
2	3	1	1	-1	34	511	1	1	442425
4	1	0	0	-1	33	411	2	1	444057
1	1	0	0	1	51	623	1	1	445538
3	1	0	0	-1	31	456	2	1	446907
1	1	0	0	1	51	510	1	1	448771
1	3	1	1	-1	32	385	1	1	449998
3	3	1	1	1	54	477	2	1	451533
1	4	1	1	-1	34	540	1	1	453179
1	4	0	0	1	53	413	1	1	454721
3	4	1	1	1	52	506	2	1	456589
4	4	0	0	-1	33	547	2	1	458562
2	2	0	0	1	51	345	1	1	459906
4	2	1	1	1	52	541	2	1	461699
3	3	1	1	1	54	646	2	1	463523
4	3	1	1	1	54	596	2	1	464960
1	1	0	0	1	53	463	1	1	466516
1	1	0	0	1	51	379	1	1	468128
3	4	1	1	1	52	352	2	1	469551
2	4	0	0	1	53	341	1	1	470893
3	1	0	0	-1	31	390	2	1	472282
1	1	0	0	1	51	471	1	1	474241
3	2	0	0	-1	31	396	2	1	475896
2	2	1	1	-1	32	352	1	1	477642
4	2	0	0	-1	33	462	2	1	479218
1	2	1	1	-1	32	545	1	1	480882
4	2	0	0	-1	33	548	2	1	482771
4	2	1	1	1	52	526	2	1	484304
1	1	0	0	1	53	579	1	1	486314
3	1	0	0	-1	31	443	2	1	487670
1	2	0	0	1	51	602	1	1	489241
4	2	1	1	1	52	458	2	1	491108
2	2	0	0	1	53	383	1	1	492669
3	2	1	1	1	52	484	2	1	494151
1	3	1	1	-1	34	513	1	1	495915
1	3	1	1	-1	34	419	1	1	499230
4	3	1	1	1	54	504	2	1	500966
3	3	1	1	1	54	449	1	0	502900
1	4	1	1	-1	34	493	1	1	504372
1	4	0	0	1	53	363	1	1	506108
4	3	1	1	1	52	435	2	1	507945
3	3	1	1	1	54	533	2	1	509310
2	1	0	0	1	53	426	1	1	510891
4	1	0	0	-1	31	438	2	1	512634
2	4	1	1	-1	32	471	1	1	514035
3	4	0	0	-1	33	444	2	1	515507
4	4	1	1	1	52	480	2	1	516985
3	4	0	0	-1	33	468	2	1	518904
2	4	1	1	-1	32	413	1	1	520520
4	4	0	0	-1	33	439	2	1	521879
2	2	0	0	1	51	387	1	1	523602
2	2	1	1	-1	32	421	1	1	525205
4	1	0	0	-1	33	484	2	1	526505
2	1	0	0	1	51	413	1	1	528373
3	1	0	0	-1	31	370	2	1	529669
2	1	0	0	1	51	414	1	1	531309
4	3	1	1	1	52	402	2	1	532516
2	3	1	1	-1	34	424	1	1	534426
1	3	1	1	-1	34	445	1	1	536312
1	3	1	1	-1	34	448	1	1	537730
4	1	0	0	-1	33	462	2	1	539569
4	1	0	0	-1	31	452	2	1	541421
2	4	1	1	-1	32	445	1	1	543182
1	4	0	0	1	53	456	1	1	544988
3	2	0	0	-1	31	584	2	1	546878
4	2	1	1	1	52	516	2	1	548624
3	3	1	1	1	54	464	2	1	550197
2	3	1	1	-1	34	394	1	1	551852
3	4	1	1	1	54	435	2	1	553452
2	4	0	0	1	53	457	1	1	554918
1	1	0	0	1	51	586	1	1	556837
3	1	0	0	-1	31	451	2	1	558728
2	1	0	0	1	51	471	1	1	560675
2	1	0	0	1	51	364	1	1	562445
1	1	0	0	1	51	468	1	1	563764
2	1	0	0	1	51	405	1	1	565497
4	4	1	1	1	52	473	2	1	567037
1	4	0	0	1	53	462	1	1	568690
4	3	1	1	1	52	451	2	1	570013
1	3	1	1	-1	34	622	1	1	571470
3	4	1	1	1	54	516	2	1	573439
3	4	0	0	-1	33	466	2	1	574808
2	2	0	0	1	51	392	1	1	576040
1	2	1	1	-1	32	605	1	1	577568
4	2	0	0	-1	33	483	2	1	579112
1	2	1	1	-1	32	609	1	1	582427
2	2	0	0	1	53	602	1	1	584238
2	2	1	1	-1	32	383	1	1	585961
3	3	1	1	1	54	493	2	1	587645
1	3	1	1	-1	34	434	1	1	589060
3	4	1	1	1	54	426	2	1	590861
3	4	0	0	-1	33	480	2	1	592739
2	1	0	0	1	51	322	1	1	594385
3	1	0	0	-1	31	322	2	1	596081
2	3	1	1	-1	32	512	1	1	597930
2	3	1	1	-1	34	436	1	1	599411
3	3	1	1	1	54	476	2	1	601078
2	3	1	1	-1	34	473	1	1	602768
3	3	1	1	1	54	447	2	1	604054
2	3	1	1	-1	34	434	1	1	605977
1	1	0	0	1	53	536	1	1	607503
1	1	0	0	1	51	350	1	1	608997
3	1	0	0	-1	31	545	2	1	610840
2	1	0	0	1	51	532	1	1	612711
3	3	1	1	1	52	473	2	1	614369
2	3	1	1	-1	34	432	1	1	616182
2	4	1	1	-1	34	463	1	1	617781
3	4	0	0	-1	33	708	2	1	619461
4	1	0	0	-1	31	668	2	1	621092
2	1	0	0	1	51	397	1	1	622335
4	4	1	1	1	52	529	2	1	623949
3	4	0	0	-1	33	542	2	1	625362
1	2	0	0	1	51	562	1	1	626771
2	2	1	1	-1	32	423	1	1	628092
3	4	1	1	1	54	458	2	1	629766
1	4	0	0	1	53	407	2	0	631471
3	2	0	0	-1	31	475	2	1	633363
2	2	1	1	-1	32	518	1	1	634863
2	3	1	1	-1	34	420	1	1	636701
3	3	1	1	1	54	420	2	1	638184
3	4	1	1	1	54	381	2	1	640038
4	4	0	0	-1	33	652	2	1	642169
1	1	0	0	1	51	360	1	1	643691
3	1	0	0	-1	31	475	2	1	645104
4	2	0	0	-1	31	512	2	1	646740
3	2	1	1	1	52	397	2	1	647998
2	4	1	1	-1	34	460	1	1	649526
4	4	0	0	-1	33	465	2	1	650913
4	4	1	1	1	52	458	2	1	652470
2	4	0	0	1	53	413	1	1	654118
1	2	0	0	1	51	487	1	1	655503
1	2	1	1	-1	32	541	1	1	656974
2	3	1	1	-1	34	424	1	1	658322
3	3	1	1	1	54	460	2	1	660141
1	3	1	1	-1	34	592	1	1	661977
4	3	1	1	1	54	573	2	1	665676
4	2	0	0	-1	33	616	2	1	667288
3	2	1	1	1	52	511	2	1	668920
3	3	1	1	1	54	413	2	1	670356
4	3	1	1	1	54	426	2	1	671758
2	1	0	0	1	53	388	1	1	673322
3	1	0	0	-1	31	408	2	1	675074
2	1	0	0	1	51	501	1	1	677077
1	1	0	0	1	51	519	1	1	678829
3	4	1	1	1	52	425	2	1	680125
2	4	0	0	1	53	530	1	1	681500
4	1	0	0	-1	31	396	2	1	683162
3	1	0	0	-1	31	402	2	1	684755
3	4	1	1	1	52	446	2	1	686552
4	4	0	0	-1	33	527	2	1	688164
4	4	1	1	1	52	456	2	1	690046
2	4	0	0	1	53	361	1	1	691540
1	1	0	0	1	51	520	1	1	693189
1	1	0	0	1	51	369	1	1	694885
2	3	1	1	-1	32	510	1	1	696227
3	3	1	1	1	54	601	2	1	697706
1	2	0	0	1	53	535	1	1	699233
4	2	1	1	1	52	508	2	1	701110
4	3	1	1	1	54	425	2	1	702931
2	3	1	1	-1	34	361	1	1	704700
3	4	1	1	1	54	401	2	1	706455
2	4	0	0	1	53	353	2	0	708145
1	3	1	1	-1	32	442	1	1	709440
3	3	1	1	1	54	483	2	1	711309
1	1	0	0	1	53	443	1	1	712921
2	1	0	0	1	51	354	1	1	714294
4	3	1	1	1	52	490	2	1	716028
1	3	1	1	-1	34	400	1	1	717523
1	3	1	1	-1	34	449	1	1	719314
2	3	1	1	-1	34	443	1	1	720599
2	3	1	1	-1	34	392	1	1	722327
3	3	1	1	1	54	378	2	1	723888
3	2	0	0	-1	33	394	2	1	725305
4	2	1	1	1	52	552	2	1	727107
3	2	0	0	-1	33	373	2	1	728802
2	2	1	1	-1	32	573	1	1	730602
1	4	1	1	-1	34	434	1	1	732410
1	4	0	0	1	53	510	1	1	733753
2	4	1	1	-1	32	559	1	1	735666
2	4	0	0	1	53	429	1	1	737027
3	2	0	0	-1	31	525	2	1	738550
4	2	1	1	1	52	504	2	1	740456
3	1	0	0	-1	33	396	2	1	741904
4	1	0	0	-1	31	445	2	1	743737
4	1	0	0	-1	31	349	2	1	745238
1	1	0	0	1	51	406	1	1	748196
4	1	0	0	-1	31	449	2	1	749503
2	1	0	0	1	51	373	1	1	751150
2	3	1	1	-1	32	467	1	1	752897
3	3	1	1	1	54	552	2	1	754540
2	1	0	0	1	53	519	1	1	755959
2	1	0	0	1	51	394	1	1	757238
3	3	1	1	1	52	507	2	1	759072
1	3	1	1	-1	34	494	1	1	760431
3	4	1	1	1	54	457	2	1	761883
2	4	0	0	1	53	298	1	1	763172
2	2	0	0	1	51	306	1	1	764808
3	2	1	1	1	52	368	2	1	766263
3	4	1	1	1	54	380	2	1	767795
2	4	0	0	1	53	292	1	1	769120
4	4	1	1	1	52	391	2	1	770319
3	4	0	0	-1	33	470	2	1	772248
4	1	0	0	-1	31	368	2	1	774089
1	1	0	0	1	51	337	1	1	775489
4	2	0	0	-1	31	410	2	1	777173
1	2	1	1	-1	32	447	1	1	779023
4	2	0	0	-1	33	490	2	1	780992
1	2	1	1	-1	32	405	1	1	782723
1	2	0	0	1	53	338	1	1	784519
4	2	1	1	1	52	427	2	1	786121
4	3	1	1	1	54	558	2	1	788111
1	3	1	1	-1	34	433	1	1	789619
2	2	0	0	1	53	374	1	1	790917
4	2	1	1	1	52	536	2	1	792897
1	2	0	0	1	53	340	1	1	794510
2	2	1	1	-1	32	441	1	1	795971
2	3	1	1	-1	34	420	1	1	797646
3	3	1	1	1	54	542	2	1	799646
3	1	0	0	-1	33	502	2	1	801405
4	1	0	0	-1	31	570	2	1	802843
3	4	1	1	1	52	786	2	1	804883
1	4	0	0	1	53	368	1	1	806111
1	4	1	1	-1	32	426	1	1	807765
3	4	0	0	-1	33	512	2	1	809694
4	2	0	0	-1	31	453	2	1	811041
2	2	1	1	-1	32	619	1	1	813132
2	2	0	0	1	53	438	1	1	814556
3	2	1	1	1	52	457	2	1	816175
1	1	0	0	1	53	537	1	1	817661
1	1	0	0	1	51	421	1	1	819488
4	3	1	1	1	52	323	2	1	821193
1	3	1	1	-1	34	394	1	1	822587
2	3	1	1	-1	34	849	1	1	824402
3	3	1	1	1	54	663	2	1	825953
4	2	0	0	-1	33	489	2	1	827624
1	2	1	1	-1	32	487	1	1	831772
