# Supplementary material for: Frequency Band-Specific Electrical Brain Stimulation Modulates Cognitive Control Processes
Source: PLoS One. 2015 Sep 25;10(9):e0138984. doi: 10.1371/journal.pone.0138984 (PMC4583279; doi:10.1371/journal.pone.0138984)
Supplement: S2 File — This zip archive contains the necessary Matlab code, SPSS syntax, SPSS data and raw logfile data to perform the analyses described in the paper. EEG data and Matlab code to extract peak frequencies are available upon request (joramvandriel@gmail.com). (ZIP) [file pone.0138984.s002.zip › S2_File/rawdata/theta/pp20_simonB2_STIM.txt]

1	2	0	0	1	51	310	1	1	6819
4	2	1	1	1	52	411	2	1	8620
2	4	1	1	-1	34	462	1	1	10340
1	4	0	0	1	53	545	1	1	12223
4	3	1	1	1	52	462	2	1	13892
4	3	1	1	1	54	441	2	1	15411
1	4	1	1	-1	34	421	1	1	16899
2	4	0	0	1	53	428	1	1	18799
3	3	1	1	1	52	458	2	1	20281
1	3	1	1	-1	34	454	1	1	21895
4	1	0	0	-1	33	471	2	1	23498
2	1	0	0	1	51	512	1	1	24827
2	4	1	1	-1	32	420	1	1	26120
4	4	0	0	-1	33	417	2	1	28019
2	3	1	1	-1	32	385	1	1	29614
2	3	1	1	-1	34	502	1	1	31540
4	4	1	1	1	54	358	2	1	32820
2	4	0	0	1	53	423	1	1	34186
3	1	0	0	-1	31	419	2	1	36110
2	1	0	0	1	51	324	1	1	37914
4	2	0	0	-1	31	414	2	1	39800
2	2	1	1	-1	32	440	1	1	41335
3	1	0	0	-1	33	419	2	1	42986
3	1	0	0	-1	31	394	2	1	44274
1	3	1	1	-1	32	411	1	1	45591
3	3	1	1	1	54	466	2	1	47464
3	3	1	1	1	54	368	2	1	49327
1	3	1	1	-1	34	502	1	1	51139
3	2	0	0	-1	33	397	2	1	52990
3	2	1	1	1	52	507	2	1	54501
2	2	0	0	1	53	399	1	1	56186
4	2	1	1	1	52	671	2	1	58203
4	2	0	0	-1	33	473	2	1	60143
1	2	1	1	-1	32	570	1	1	61703
2	2	0	0	1	53	431	1	1	63051
4	2	1	1	1	52	0	0	0	66829
4	4	1	1	1	54	501	2	1	68423
1	4	0	0	1	53	424	1	1	70152
1	3	1	1	-1	32	288	1	1	71876
4	3	1	1	1	54	311	2	1	73241
2	1	0	0	1	53	389	1	1	75050
3	1	0	0	-1	31	436	2	1	76876
2	3	1	1	-1	32	453	1	1	78248
2	3	1	1	-1	34	482	1	1	80181
4	2	0	0	-1	33	396	2	1	82009
3	2	1	1	1	52	416	2	1	83764
2	3	1	1	-1	34	414	1	1	85494
1	3	1	1	-1	34	426	1	1	86971
3	1	0	0	-1	33	458	2	1	88258
2	1	0	0	1	51	358	1	1	95113
3	3	1	1	1	52	470	2	1	96419
4	3	1	1	1	54	465	2	1	98216
1	4	1	1	-1	34	547	1	1	99654
2	4	0	0	1	53	391	1	1	101274
2	1	0	0	1	51	349	1	1	102996
4	1	0	0	-1	31	307	2	1	104748
1	3	1	1	-1	32	334	1	1	105892
4	3	1	1	1	54	454	2	1	107197
1	1	0	0	1	53	317	1	1	108433
4	1	0	0	-1	31	385	2	1	110200
1	1	0	0	1	51	250	1	1	111813
4	1	0	0	-1	31	305	2	1	113056
1	4	1	1	-1	32	347	1	1	114346
1	4	0	0	1	53	299	1	1	115901
3	1	0	0	-1	31	318	2	1	117418
1	1	0	0	1	51	457	1	1	119216
2	3	1	1	-1	32	404	1	1	120700
1	3	1	1	-1	34	420	1	1	122254
2	1	0	0	1	53	368	2	0	123951
3	1	0	0	-1	31	303	2	1	125565
1	2	0	0	1	51	449	1	1	127295
4	2	1	1	1	52	440	2	1	128807
3	3	1	1	1	54	458	2	1	130534
1	3	1	1	-1	34	532	1	1	132265
2	2	0	0	1	53	379	1	1	133944
1	2	1	1	-1	32	458	1	1	135453
2	3	1	1	-1	34	421	1	1	137247
4	3	1	1	1	54	355	2	1	138643
3	1	0	0	-1	33	562	2	1	140326
4	1	0	0	-1	31	441	2	1	141912
2	1	0	0	1	51	374	1	1	143402
4	1	0	0	-1	31	444	2	1	144711
2	1	0	0	1	51	454	1	1	146488
4	1	0	0	-1	31	366	2	1	147901
3	2	0	0	-1	31	405	2	1	149347
2	2	1	1	-1	32	335	2	0	150999
2	2	0	0	1	53	328	1	1	152453
1	2	1	1	-1	32	323	2	0	153617
3	4	1	1	1	54	425	2	1	155357
2	4	0	0	1	53	316	1	1	157170
3	4	1	1	1	52	352	2	1	158688
2	4	0	0	1	53	339	1	1	160413
2	4	1	1	-1	32	401	1	1	161664
1	4	0	0	1	53	576	2	0	163129
1	4	1	1	-1	32	436	1	1	164923
4	4	0	0	-1	33	534	2	1	166505
2	1	0	0	1	51	384	1	1	167830
1	1	0	0	1	51	417	1	1	169555
4	3	1	1	1	52	414	2	1	171156
1	3	1	1	-1	34	376	1	1	174773
3	1	0	0	-1	33	413	2	1	176147
1	1	0	0	1	51	385	1	1	177863
2	1	0	0	1	51	350	1	1	179663
2	1	0	0	1	51	321	1	1	181421
3	1	0	0	-1	31	353	2	1	183092
4	1	0	0	-1	31	563	2	1	184774
3	1	0	0	-1	31	558	2	1	186751
1	1	0	0	1	51	317	2	0	187974
1	3	1	1	-1	32	447	1	1	189752
4	3	1	1	1	54	421	2	1	191455
2	3	1	1	-1	34	431	1	1	192893
3	3	1	1	1	54	466	2	1	194227
2	3	1	1	-1	34	545	1	1	196071
3	3	1	1	1	54	373	2	1	197764
3	3	1	1	1	54	451	2	1	199579
1	3	1	1	-1	34	476	1	1	200866
1	3	1	1	-1	34	516	1	1	202408
4	3	1	1	1	54	400	2	1	203807
1	1	0	0	1	53	485	1	1	205520
3	1	0	0	-1	31	424	2	1	206775
2	4	1	1	-1	32	492	1	1	208339
2	4	0	0	1	53	391	1	1	209601
4	3	1	1	1	52	449	2	1	211146
2	3	1	1	-1	34	433	1	1	212807
4	4	1	1	1	54	386	2	1	214348
3	4	0	0	-1	33	560	2	1	216038
3	3	1	1	1	52	501	2	1	217566
2	3	1	1	-1	34	439	1	1	219017
1	2	0	0	1	53	489	1	1	220772
2	2	1	1	-1	32	476	1	1	222741
1	2	0	0	1	53	618	1	1	224644
2	2	1	1	-1	32	437	1	1	226511
3	3	1	1	1	54	358	2	1	227977
3	3	1	1	1	54	448	2	1	229291
2	2	0	0	1	53	425	1	1	231010
3	2	1	1	1	52	523	2	1	232776
4	1	0	0	-1	33	543	2	1	234338
4	1	0	0	-1	31	497	2	1	235838
3	1	0	0	-1	31	472	2	1	237209
3	1	0	0	-1	31	419	2	1	238630
1	4	1	1	-1	32	523	1	1	240372
4	4	0	0	-1	33	511	2	1	241959
2	1	0	0	1	51	477	1	1	243914
4	1	0	0	-1	31	343	2	1	245106
4	4	1	1	1	52	476	2	1	246488
1	4	0	0	1	53	547	1	1	248137
4	3	1	1	1	52	353	2	1	249386
3	3	1	1	1	54	471	2	1	250752
3	3	1	1	1	54	381	2	1	252019
2	3	1	1	-1	34	465	1	1	255259
4	2	0	0	-1	33	321	2	1	256579
1	2	1	1	-1	32	489	1	1	258399
1	3	1	1	-1	34	402	1	1	260287
4	3	1	1	1	54	377	2	1	261905
2	2	0	0	1	53	471	1	1	263629
4	2	1	1	1	52	418	2	1	265021
3	1	0	0	-1	33	536	2	1	266685
3	1	0	0	-1	31	344	2	1	268081
2	4	1	1	-1	32	498	1	1	269857
3	4	0	0	-1	33	399	2	1	271453
1	2	0	0	1	51	593	1	1	273162
4	2	1	1	1	52	424	2	1	274974
1	2	0	0	1	53	354	1	1	276287
3	2	1	1	1	52	544	2	1	278046
2	2	0	0	1	53	371	1	1	279828
4	2	1	1	1	52	400	2	1	281495
2	2	0	0	1	53	374	1	1	283314
4	2	1	1	1	52	439	2	1	284661
3	3	1	1	1	54	499	2	1	286568
3	3	1	1	1	54	465	2	1	288011
1	4	1	1	-1	34	499	1	1	289791
2	4	0	0	1	53	447	1	1	291415
4	1	0	0	-1	31	419	2	1	292683
2	1	0	0	1	51	379	1	1	294565
4	1	0	0	-1	31	299	2	1	296160
1	1	0	0	1	51	392	1	1	297489
2	4	1	1	-1	32	528	1	1	299223
2	4	0	0	1	53	402	1	1	300897
1	4	1	1	-1	32	283	2	0	302314
1	4	0	0	1	53	336	1	1	303506
4	2	0	0	-1	31	423	2	1	305174
3	2	1	1	1	52	419	2	1	307023
4	1	0	0	-1	33	390	2	1	308583
1	1	0	0	1	51	389	1	1	309823
4	4	1	1	1	52	537	2	1	311746
1	4	0	0	1	53	360	1	1	313275
2	3	1	1	-1	32	374	1	1	314618
2	3	1	1	-1	34	343	1	1	316426
1	4	1	1	-1	34	410	1	1	317989
2	4	0	0	1	53	412	1	1	319304
3	4	1	1	1	52	412	2	1	321120
3	4	0	0	-1	33	515	2	1	322747
4	1	0	0	-1	31	402	2	1	324105
3	1	0	0	-1	31	371	2	1	325307
1	4	1	1	-1	32	485	1	1	326665
2	4	0	0	1	53	546	1	1	328227
2	3	1	1	-1	32	411	1	1	329849
3	3	1	1	1	54	427	2	1	331659
1	3	1	1	-1	34	448	1	1	333184
1	3	1	1	-1	34	416	1	1	336747
4	2	0	0	-1	33	488	2	1	338313
1	2	1	1	-1	32	455	1	1	339765
4	3	1	1	1	54	575	2	1	341580
1	3	1	1	-1	34	365	1	1	343244
4	2	0	0	-1	33	522	2	1	344832
2	2	1	1	-1	32	366	1	1	346230
1	3	1	1	-1	34	403	1	1	347740
3	3	1	1	1	54	477	2	1	349542
4	1	0	0	-1	33	405	2	1	351445
4	1	0	0	-1	31	372	2	1	352822
3	1	0	0	-1	31	419	2	1	354596
4	1	0	0	-1	31	492	2	1	356272
2	4	1	1	-1	32	514	1	1	357600
2	4	0	0	1	53	473	1	1	358963
3	3	1	1	1	52	578	2	1	360719
4	3	1	1	1	54	461	2	1	362553
2	2	0	0	1	53	561	1	1	364357
4	2	1	1	1	52	395	2	1	365604
4	3	1	1	1	54	503	2	1	367163
3	3	1	1	1	54	457	2	1	368645
3	2	0	0	-1	33	433	2	1	370412
4	2	1	1	1	52	426	2	1	371974
4	4	1	1	1	54	398	2	1	373557
1	4	0	0	1	53	421	1	1	374804
3	4	1	1	1	52	515	2	1	376821
1	4	0	0	1	53	540	1	1	378853
3	3	1	1	1	52	472	2	1	380262
2	3	1	1	-1	34	497	1	1	381826
1	1	0	0	1	53	554	1	1	383367
2	1	0	0	1	51	371	1	1	385233
4	1	0	0	-1	31	416	2	1	386823
3	1	0	0	-1	31	678	2	1	388802
3	2	0	0	-1	31	483	2	1	390447
4	2	1	1	1	52	442	1	0	391745
1	1	0	0	1	53	504	1	1	393076
4	1	0	0	-1	31	603	2	1	394629
1	3	1	1	-1	32	448	1	1	396034
1	3	1	1	-1	34	496	1	1	397789
2	4	1	1	-1	34	552	1	1	399517
4	4	0	0	-1	33	505	2	1	400839
4	1	0	0	-1	31	493	2	1	402435
3	1	0	0	-1	31	423	2	1	404007
2	3	1	1	-1	32	467	1	1	405653
4	3	1	1	1	54	416	2	1	406932
4	2	0	0	-1	33	444	2	1	408738
1	2	1	1	-1	32	518	1	1	410452
1	1	0	0	1	53	400	1	1	411682
4	1	0	0	-1	31	499	2	1	413314
1	2	0	0	1	51	361	1	1	414966
1	2	1	1	-1	32	468	1	1	418492
3	4	1	1	1	54	404	2	1	419775
3	4	0	0	-1	33	348	2	1	421172
4	1	0	0	-1	31	392	2	1	422372
2	1	0	0	1	51	451	1	1	423630
4	3	1	1	1	52	713	2	1	425164
4	3	1	1	1	54	361	2	1	426639
3	1	0	0	-1	33	400	2	1	427958
1	1	0	0	1	51	497	1	1	429280
2	4	1	1	-1	32	411	1	1	430717
3	4	0	0	-1	33	375	2	1	431994
4	4	1	1	1	52	426	2	1	433534
3	4	0	0	-1	33	437	2	1	435016
2	4	1	1	-1	32	461	1	1	436672
1	4	0	0	1	53	377	2	0	437985
1	2	0	0	1	51	373	1	1	439252
2	2	1	1	-1	32	438	1	1	440596
4	3	1	1	1	54	449	2	1	442067
4	3	1	1	1	54	383	2	1	443324
1	1	0	0	1	53	392	1	1	445221
1	1	0	0	1	51	341	1	1	446641
4	3	1	1	1	52	472	2	1	447998
4	3	1	1	1	54	471	2	1	449648
2	1	0	0	1	53	354	1	1	450994
3	1	0	0	-1	31	405	2	1	452591
1	4	1	1	-1	32	452	1	1	453892
1	4	0	0	1	53	368	1	1	455284
3	3	1	1	1	52	395	2	1	457014
3	3	1	1	1	54	357	2	1	458385
1	3	1	1	-1	34	488	1	1	459887
3	3	1	1	1	54	446	2	1	461152
3	2	0	0	-1	33	414	2	1	462584
2	2	1	1	-1	32	409	1	1	464325
3	2	0	0	-1	33	301	2	1	466033
1	2	1	1	-1	32	488	1	1	467867
4	3	1	1	1	54	477	2	1	469263
3	3	1	1	1	54	523	2	1	470605
4	1	0	0	-1	33	471	2	1	472465
2	1	0	0	1	51	339	1	1	473968
4	3	1	1	1	52	423	2	1	475739
2	3	1	1	-1	34	403	1	1	477153
2	4	1	1	-1	34	391	1	1	478412
4	4	0	0	-1	33	409	2	1	480140
4	3	1	1	1	52	410	2	1	481703
1	3	1	1	-1	34	433	1	1	483529
2	3	1	1	-1	34	446	1	1	485363
2	3	1	1	-1	34	358	1	1	486786
3	1	0	0	-1	33	384	2	1	487998
2	1	0	0	1	51	529	1	1	489632
1	1	0	0	1	51	505	1	1	491162
3	1	0	0	-1	31	455	2	1	494501
1	1	0	0	1	51	568	1	1	496520
1	1	0	0	1	51	379	1	1	498234
2	1	0	0	1	51	455	1	1	499917
1	1	0	0	1	51	426	1	1	501548
2	3	1	1	-1	32	422	1	1	502829
1	3	1	1	-1	34	503	1	1	504691
1	1	0	0	1	53	314	1	1	506166
4	1	0	0	-1	31	521	2	1	508019
1	4	1	1	-1	32	396	1	1	509221
2	4	0	0	1	53	458	1	1	510559
1	3	1	1	-1	32	436	1	1	511929
4	3	1	1	1	54	475	2	1	513314
3	4	1	1	1	54	601	2	1	515275
4	4	0	0	-1	33	391	2	1	516763
4	2	0	0	-1	31	455	2	1	518186
1	2	1	1	-1	32	534	1	1	520070
4	2	0	0	-1	33	486	2	1	521410
2	2	1	1	-1	32	463	1	1	523255
2	2	0	0	1	53	387	1	1	525028
3	2	1	1	1	52	467	2	1	526744
4	3	1	1	1	54	437	2	1	528673
3	3	1	1	1	54	507	2	1	530661
1	2	0	0	1	53	498	1	1	532129
2	2	1	1	-1	32	769	1	1	534387
1	2	0	0	1	53	452	1	1	535848
2	2	1	1	-1	32	415	1	1	537356
4	1	0	0	-1	33	431	2	1	538603
1	1	0	0	1	51	446	1	1	540259
2	2	0	0	1	51	353	1	1	541749
1	2	1	1	-1	32	370	1	1	543128
1	2	0	0	1	53	390	1	1	544408
4	2	1	1	1	52	471	2	1	546152
1	3	1	1	-1	34	373	2	0	547727
2	3	1	1	-1	34	432	1	1	549345
1	4	1	1	-1	34	440	1	1	550657
2	4	0	0	1	53	397	1	1	552234
1	2	0	0	1	51	354	1	1	553418
4	2	1	1	1	52	645	2	1	555348
1	1	0	0	1	53	454	1	1	557206
1	1	0	0	1	51	403	1	1	558759
4	3	1	1	1	52	482	2	1	560079
2	3	1	1	-1	34	414	1	1	561314
3	4	1	1	1	54	643	2	1	562850
1	4	0	0	1	53	592	1	1	564540
1	1	0	0	1	51	414	1	1	565871
2	1	0	0	1	51	711	1	1	567427
2	4	1	1	-1	32	484	1	1	569008
3	4	0	0	-1	33	494	2	1	570934
3	1	0	0	-1	31	456	2	1	572368
1	1	0	0	1	51	419	1	1	575408
4	2	0	0	-1	31	496	2	1	577180
3	2	1	1	1	52	478	2	1	578962
1	2	0	0	1	53	561	1	1	580597
1	2	1	1	-1	32	418	1	1	582430
3	2	0	0	-1	33	545	2	1	584226
3	2	1	1	1	52	601	2	1	586147
2	2	0	0	1	53	435	1	1	587992
1	2	1	1	-1	32	510	1	1	590004
2	2	0	0	1	53	390	1	1	591412
1	2	1	1	-1	32	432	1	1	592894
4	1	0	0	-1	33	468	2	1	594667
4	1	0	0	-1	31	363	2	1	595858
1	3	1	1	-1	32	524	1	1	597799
4	3	1	1	1	54	541	2	1	599241
1	4	1	1	-1	34	552	1	1	600881
4	4	0	0	-1	33	523	2	1	602749
1	1	0	0	1	51	453	1	1	604663
2	1	0	0	1	51	375	1	1	605874
1	4	1	1	-1	32	439	2	0	607124
2	4	0	0	1	53	424	1	1	608813
1	2	0	0	1	51	718	1	1	610650
3	2	1	1	1	52	380	2	1	612388
4	4	1	1	1	54	875	2	1	614149
2	4	0	0	1	53	499	1	1	615828
2	3	1	1	-1	32	415	1	1	617161
1	3	1	1	-1	34	542	1	1	618551
4	1	0	0	-1	33	500	2	1	620028
1	1	0	0	1	51	412	1	1	621249
1	2	0	0	1	51	393	1	1	622979
2	2	1	1	-1	32	625	1	1	624691
4	3	1	1	1	54	476	2	1	626468
2	3	1	1	-1	34	384	1	1	627782
1	4	1	1	-1	34	438	1	1	629418
3	4	0	0	-1	33	389	2	1	630871
1	4	1	1	-1	32	547	1	1	632741
3	4	0	0	-1	33	486	2	1	634467
2	3	1	1	-1	32	518	1	1	635983
1	3	1	1	-1	34	702	1	1	638118
2	4	1	1	-1	34	438	1	1	639929
3	4	0	0	-1	33	407	2	1	641543
2	4	1	1	-1	32	401	1	1	642817
2	4	0	0	1	53	360	1	1	644449
3	4	1	1	1	52	407	2	1	646186
1	4	0	0	1	53	541	1	1	647603
2	4	1	1	-1	32	433	1	1	648903
2	4	0	0	1	53	379	1	1	650512
3	4	1	1	1	52	484	2	1	652060
1	4	0	0	1	53	653	1	1	654139
4	4	1	1	1	52	691	2	1	655639
4	4	0	0	-1	33	617	2	1	658628
1	1	0	0	1	51	383	1	1	660119
4	1	0	0	-1	31	642	2	1	661727
4	3	1	1	1	52	513	2	1	663247
2	3	1	1	-1	34	584	1	1	664982
3	2	0	0	-1	33	475	2	1	666914
1	2	1	1	-1	32	485	1	1	668289
4	4	1	1	1	54	769	2	1	670100
4	4	0	0	-1	33	428	2	1	671923
1	1	0	0	1	51	366	1	1	673283
1	1	0	0	1	51	462	1	1	675144
4	1	0	0	-1	31	360	2	1	676333
2	1	0	0	1	51	392	1	1	678227
3	2	0	0	-1	31	332	2	1	679777
2	2	1	1	-1	32	428	1	1	681021
1	4	1	1	-1	34	640	1	1	682705
2	4	0	0	1	53	467	1	1	684393
2	1	0	0	1	51	604	1	1	685935
1	1	0	0	1	51	652	1	1	687876
1	4	1	1	-1	32	468	1	1	689184
2	4	0	0	1	53	433	1	1	691095
4	2	0	0	-1	31	422	2	1	692710
1	2	1	1	-1	32	545	1	1	694375
2	2	0	0	1	53	379	1	1	695809
2	2	1	1	-1	32	415	1	1	697569
3	4	1	1	1	54	450	2	1	699226
3	4	0	0	-1	33	552	2	1	701116
4	3	1	1	1	52	469	2	1	702540
4	3	1	1	1	54	497	2	1	704496
3	4	1	1	1	54	603	2	1	706056
1	4	0	0	1	53	457	1	1	707525
3	2	0	0	-1	31	580	2	1	709484
2	2	1	1	-1	32	470	1	1	711226
2	2	0	0	1	53	358	1	1	712614
3	2	1	1	1	52	753	2	1	714333
2	4	1	1	-1	34	384	1	1	715990
1	4	0	0	1	53	446	1	1	717592
2	2	0	0	1	51	403	1	1	719354
1	2	1	1	-1	32	561	1	1	721420
1	1	0	0	1	53	333	1	1	722677
4	1	0	0	-1	31	385	2	1	724303
4	4	1	1	1	52	463	2	1	726092
2	4	0	0	1	53	252	1	1	727827
3	2	0	0	-1	31	397	1	0	729062
1	2	1	1	-1	32	456	1	1	730931
3	4	1	1	1	54	417	2	1	732455
3	4	0	0	-1	33	416	2	1	734329
4	4	1	1	1	52	456	2	1	736238
1	4	0	0	1	53	513	1	1	738197
1	3	1	1	-1	32	497	1	1	739579
4	3	1	1	1	54	640	2	1	743468
4	2	0	0	-1	33	554	2	1	745079
3	2	1	1	1	52	576	2	1	746527
4	4	1	1	1	54	447	2	1	748235
1	4	0	0	1	53	427	1	1	750008
4	1	0	0	-1	31	510	2	1	751876
4	1	0	0	-1	31	413	2	1	753236
3	3	1	1	1	52	469	2	1	754616
3	3	1	1	1	54	438	2	1	756534
2	3	1	1	-1	34	375	1	1	758114
4	3	1	1	1	54	331	2	1	759740
4	1	0	0	-1	33	674	2	1	761490
1	1	0	0	1	51	541	1	1	763155
2	2	0	0	1	51	372	1	1	764736
3	2	1	1	1	52	485	2	1	766518
2	2	0	0	1	53	385	1	1	767748
4	2	1	1	1	52	476	2	1	769449
4	3	1	1	1	54	542	2	1	770924
1	3	1	1	-1	34	395	1	1	772264
2	3	1	1	-1	34	410	1	1	773844
4	3	1	1	1	54	408	2	1	775505
3	2	0	0	-1	33	504	2	1	777198
2	2	1	1	-1	32	468	1	1	778781
3	2	0	0	-1	33	404	2	1	780281
2	2	1	1	-1	32	390	1	1	781533
1	2	0	0	1	53	515	1	1	783488
4	2	1	1	1	52	565	2	1	784995
2	4	1	1	-1	34	492	1	1	786544
1	4	0	0	1	53	519	1	1	787982
4	3	1	1	1	52	480	2	1	789285
4	3	1	1	1	54	546	2	1	790839
1	3	1	1	-1	34	440	1	1	792308
4	3	1	1	1	54	440	2	1	794223
2	1	0	0	1	53	406	1	1	795952
4	1	0	0	-1	31	503	2	1	797615
4	2	0	0	-1	31	495	2	1	799355
1	2	1	1	-1	32	544	1	1	801268
4	4	1	1	1	54	500	2	1	802776
3	4	0	0	-1	33	633	2	1	804776
4	1	0	0	-1	31	500	2	1	806320
1	1	0	0	1	51	528	1	1	808247
2	1	0	0	1	51	444	1	1	809906
2	1	0	0	1	51	389	1	1	811643
3	2	0	0	-1	31	600	2	1	813711
3	2	1	1	1	52	500	2	1	815579
2	1	0	0	1	53	573	1	1	817208
1	1	0	0	1	51	550	1	1	818622
4	4	1	1	1	52	504	2	1	820178
3	4	0	0	-1	33	532	2	1	821588
2	2	0	0	1	51	474	1	1	823491
3	2	1	1	1	52	491	2	1	826363
