# Supplementary material for: Frequency Band-Specific Electrical Brain Stimulation Modulates Cognitive Control Processes
Source: PLoS One. 2015 Sep 25;10(9):e0138984. doi: 10.1371/journal.pone.0138984 (PMC4583279; doi:10.1371/journal.pone.0138984)
Supplement: S2 File — This zip archive contains the necessary Matlab code, SPSS syntax, SPSS data and raw logfile data to perform the analyses described in the paper. EEG data and Matlab code to extract peak frequencies are available upon request (joramvandriel@gmail.com). (ZIP) [file pone.0138984.s002.zip › S2_File/rawdata/theta/pp20_simonC2_POST-STIM.txt]

4	3	1	1	1	52	535	2	1	4664
4	3	1	1	1	54	473	2	1	6625
3	1	0	0	-1	33	468	2	1	8478
1	1	0	0	1	51	341	1	1	9864
4	2	0	0	-1	31	452	2	1	11435
1	2	1	1	-1	32	488	1	1	13212
3	2	0	0	-1	33	371	2	1	14939
3	2	1	1	1	52	314	2	1	16604
1	1	0	0	1	53	362	2	0	17905
3	1	0	0	-1	31	429	2	1	19719
4	4	1	1	1	52	335	1	0	20982
1	4	0	0	1	53	411	1	1	22703
1	2	0	0	1	51	350	1	1	24401
4	2	1	1	1	52	426	2	1	26068
1	1	0	0	1	53	425	1	1	27335
4	1	0	0	-1	31	409	2	1	28992
3	4	1	1	1	52	490	2	1	30783
2	4	0	0	1	53	406	1	1	32026
3	2	0	0	-1	31	437	2	1	33280
3	2	1	1	1	52	362	2	1	34538
1	1	0	0	1	53	362	1	1	35814
1	1	0	0	1	51	413	1	1	37254
4	1	0	0	-1	31	403	2	1	38833
3	1	0	0	-1	31	453	2	1	40216
1	1	0	0	1	51	520	1	1	41736
2	1	0	0	1	51	428	1	1	43656
2	3	1	1	-1	32	418	1	1	44972
1	3	1	1	-1	34	462	1	1	46260
2	3	1	1	-1	34	416	1	1	47559
4	3	1	1	1	54	406	2	1	48956
3	2	0	0	-1	33	377	1	0	50652
3	2	1	1	1	52	471	2	1	52217
2	3	1	1	-1	34	458	1	1	53695
1	3	1	1	-1	34	527	1	1	55110
2	3	1	1	-1	34	473	1	1	56800
2	3	1	1	-1	34	403	1	1	58438
1	1	0	0	1	53	525	1	1	59898
1	1	0	0	1	51	400	1	1	61433
2	4	1	1	-1	32	462	1	1	63404
2	4	0	0	1	53	507	1	1	64933
3	2	0	0	-1	31	528	2	1	66636
4	2	1	1	1	52	676	2	1	68131
1	1	0	0	1	53	409	1	1	69666
2	1	0	0	1	51	452	1	1	71212
3	4	1	1	1	52	459	2	1	73179
3	4	0	0	-1	33	481	2	1	74602
2	3	1	1	-1	32	426	1	1	76340
2	3	1	1	-1	34	444	1	1	78244
1	1	0	0	1	53	562	1	1	80044
4	1	0	0	-1	31	509	2	1	83506
2	2	0	0	1	51	447	1	1	84788
3	2	1	1	1	52	457	2	1	86273
4	3	1	1	1	54	458	2	1	87959
3	3	1	1	1	54	364	2	1	89280
4	2	0	0	-1	33	465	2	1	90626
2	2	1	1	-1	32	425	1	1	91885
1	4	1	1	-1	34	420	1	1	93505
3	4	0	0	-1	33	422	2	1	94743
2	2	0	0	1	51	371	2	0	96199
4	2	1	1	1	52	385	2	1	97844
1	4	1	1	-1	34	550	1	1	99699
4	4	0	0	-1	33	491	2	1	101470
4	4	1	1	1	52	417	2	1	102991
1	4	0	0	1	53	421	1	1	104750
2	1	0	0	1	51	369	1	1	106378
3	1	0	0	-1	31	348	2	1	107760
1	4	1	1	-1	32	501	1	1	109445
2	4	0	0	1	53	355	1	1	110657
4	4	1	1	1	52	427	2	1	112493
4	4	0	0	-1	33	391	2	1	114256
1	4	1	1	-1	32	449	1	1	115825
3	4	0	0	-1	33	438	2	1	117116
1	3	1	1	-1	32	536	1	1	119103
3	3	1	1	1	54	441	2	1	120831
3	4	1	1	1	54	354	2	1	122540
1	4	0	0	1	53	459	1	1	124390
2	1	0	0	1	51	444	1	1	125854
1	1	0	0	1	51	382	1	1	127682
2	3	1	1	-1	32	395	1	1	129123
4	3	1	1	1	54	532	2	1	130696
4	1	0	0	-1	33	393	2	1	132335
1	1	0	0	1	51	417	1	1	134111
3	4	1	1	1	52	495	2	1	135429
1	4	0	0	1	53	476	1	1	137340
3	4	1	1	1	52	524	2	1	138681
3	4	0	0	-1	33	380	2	1	140092
2	4	1	1	-1	32	422	1	1	141972
2	4	0	0	1	53	381	1	1	143455
3	4	1	1	1	52	367	2	1	145244
3	4	0	0	-1	33	390	2	1	146457
2	3	1	1	-1	32	721	1	1	148415
4	3	1	1	1	54	408	2	1	149958
1	2	0	0	1	53	375	1	1	151828
3	2	1	1	1	52	425	2	1	153300
2	2	0	0	1	53	406	1	1	155009
4	2	1	1	1	52	363	2	1	156201
1	4	1	1	-1	34	429	1	1	158093
1	4	0	0	1	53	346	1	1	159567
4	2	0	0	-1	31	444	2	1	161007
3	2	1	1	1	52	448	2	1	163932
2	2	0	0	1	53	402	1	1	165310
2	2	1	1	-1	32	366	1	1	166665
1	4	1	1	-1	34	455	1	1	168337
3	4	0	0	-1	33	388	1	0	169630
4	2	0	0	-1	31	423	2	1	171275
3	2	1	1	1	52	318	2	1	172696
2	3	1	1	-1	34	437	1	1	174189
2	3	1	1	-1	34	408	1	1	175609
3	4	1	1	1	54	393	2	1	177130
4	4	0	0	-1	33	388	2	1	178900
2	2	0	0	1	51	399	1	1	180608
1	2	1	1	-1	32	530	1	1	182461
1	3	1	1	-1	34	356	1	1	183920
3	3	1	1	1	54	347	2	1	185076
4	3	1	1	1	54	438	2	1	186413
4	3	1	1	1	54	389	2	1	188194
1	1	0	0	1	53	397	1	1	189666
1	1	0	0	1	51	464	1	1	191492
2	4	1	1	-1	32	405	1	1	192756
1	4	0	0	1	53	398	1	1	194327
4	3	1	1	1	52	454	2	1	196044
1	3	1	1	-1	34	383	1	1	197905
2	2	0	0	1	53	468	1	1	199266
3	2	1	1	1	52	507	2	1	200730
2	4	1	1	-1	34	372	1	1	202305
3	4	0	0	-1	33	367	1	0	203737
2	1	0	0	1	51	437	1	1	205458
3	1	0	0	-1	31	393	2	1	207280
3	3	1	1	1	52	404	2	1	208928
2	3	1	1	-1	34	424	1	1	210853
1	1	0	0	1	53	530	1	1	212851
2	1	0	0	1	51	393	1	1	214347
1	2	0	0	1	51	460	1	1	215962
3	2	1	1	1	52	566	2	1	217407
3	4	1	1	1	54	367	2	1	218718
2	4	0	0	1	53	386	1	1	220566
4	3	1	1	1	52	488	2	1	222101
2	3	1	1	-1	34	374	1	1	223750
3	3	1	1	1	54	377	2	1	225207
2	3	1	1	-1	34	395	1	1	227021
1	3	1	1	-1	34	456	1	1	228368
2	3	1	1	-1	34	502	1	1	229991
1	4	1	1	-1	34	442	1	1	231775
4	4	0	0	-1	33	482	2	1	233101
2	1	0	0	1	51	425	1	1	234955
1	1	0	0	1	51	445	1	1	236223
1	1	0	0	1	51	298	1	1	237519
4	1	0	0	-1	31	374	2	1	239000
4	3	1	1	1	52	421	2	1	240310
1	3	1	1	-1	34	380	1	1	243197
2	3	1	1	-1	34	355	1	1	244450
1	3	1	1	-1	34	637	1	1	246026
1	2	0	0	1	53	325	1	1	247569
4	2	1	1	1	52	496	2	1	249270
4	2	0	0	-1	33	413	2	1	250510
1	2	1	1	-1	32	409	1	1	251875
4	1	0	0	-1	33	389	2	1	253700
1	1	0	0	1	51	304	1	1	255466
2	4	1	1	-1	32	416	1	1	257022
2	4	0	0	1	53	321	1	1	258173
3	4	1	1	1	52	495	2	1	259496
4	4	0	0	-1	33	423	2	1	261102
2	1	0	0	1	51	364	1	1	262851
1	1	0	0	1	51	388	1	1	264677
1	3	1	1	-1	32	355	1	1	266451
4	3	1	1	1	54	392	2	1	267789
3	4	1	1	1	54	426	2	1	269408
2	4	0	0	1	53	353	1	1	271136
4	2	0	0	-1	31	427	2	1	272393
1	2	1	1	-1	32	498	1	1	274213
3	3	1	1	1	54	465	2	1	275753
1	3	1	1	-1	34	452	2	0	277238
3	2	0	0	-1	33	442	2	1	279005
1	2	1	1	-1	32	401	1	1	280746
2	4	1	1	-1	34	415	1	1	282662
2	4	0	0	1	53	346	1	1	284375
3	3	1	1	1	52	377	2	1	286012
1	3	1	1	-1	34	393	1	1	287329
1	4	1	1	-1	34	356	1	1	288594
3	4	0	0	-1	33	395	2	1	290351
3	4	1	1	1	52	414	2	1	291920
2	4	0	0	1	53	361	1	1	293141
3	1	0	0	-1	31	442	2	1	294717
4	1	0	0	-1	31	427	2	1	296584
4	4	1	1	1	52	430	2	1	298312
1	4	0	0	1	53	579	1	1	300290
4	4	1	1	1	52	499	2	1	301772
3	4	0	0	-1	33	607	2	1	303305
3	1	0	0	-1	31	424	2	1	304762
1	1	0	0	1	51	462	1	1	306368
3	2	0	0	-1	31	406	2	1	308098
3	2	1	1	1	52	539	2	1	309813
2	1	0	0	1	53	381	1	1	311269
3	1	0	0	-1	31	422	2	1	312568
3	2	0	0	-1	31	496	2	1	314470
2	2	1	1	-1	32	418	1	1	316378
2	3	1	1	-1	34	439	1	1	318025
3	3	1	1	1	54	422	2	1	319516
2	2	0	0	1	53	369	1	1	321388
4	2	1	1	1	52	462	2	1	324740
2	3	1	1	-1	34	443	1	1	326465
1	3	1	1	-1	34	461	1	1	328287
2	1	0	0	1	53	392	1	1	329754
4	1	0	0	-1	31	633	2	1	331635
2	4	1	1	-1	32	381	1	1	333265
4	4	0	0	-1	33	434	2	1	335167
3	1	0	0	-1	31	463	2	1	336559
4	1	0	0	-1	31	638	2	1	338522
2	4	1	1	-1	32	464	1	1	340388
4	4	0	0	-1	33	439	2	1	342049
3	4	1	1	1	52	543	2	1	344078
1	4	0	0	1	53	440	1	1	345751
1	1	0	0	1	51	463	1	1	347392
3	1	0	0	-1	31	485	2	1	349375
4	2	0	0	-1	31	478	2	1	351147
2	2	1	1	-1	32	423	1	1	352496
2	4	1	1	-1	34	372	1	1	353971
3	4	0	0	-1	33	370	2	1	355259
1	2	0	0	1	51	665	1	1	357135
4	2	1	1	1	52	527	2	1	359162
3	2	0	0	-1	33	528	2	1	360563
4	2	1	1	1	52	490	2	1	362040
4	2	0	0	-1	33	449	2	1	363456
3	2	1	1	1	52	768	2	1	365646
3	2	0	0	-1	33	446	2	1	367148
1	2	1	1	-1	32	469	1	1	368849
4	3	1	1	1	54	393	2	1	370523
2	3	1	1	-1	34	508	1	1	372124
2	4	1	1	-1	34	465	1	1	373532
3	4	0	0	-1	33	436	2	1	374958
1	1	0	0	1	51	597	1	1	376995
4	1	0	0	-1	31	461	2	1	378679
3	3	1	1	1	52	545	2	1	380382
3	3	1	1	1	54	354	2	1	382172
2	3	1	1	-1	34	497	1	1	384162
4	3	1	1	1	54	484	2	1	385487
4	1	0	0	-1	33	467	2	1	387364
1	1	0	0	1	51	475	1	1	389070
3	4	1	1	1	52	425	2	1	390804
3	4	0	0	-1	33	387	2	1	392667
1	1	0	0	1	51	412	1	1	394368
2	1	0	0	1	51	424	1	1	396028
2	2	0	0	1	51	380	1	1	397739
3	2	1	1	1	52	425	2	1	399531
1	3	1	1	-1	34	428	1	1	401083
4	3	1	1	1	54	497	2	1	402552
2	2	0	0	1	53	346	1	1	404361
1	2	1	1	-1	32	563	1	1	405966
1	1	0	0	1	53	448	1	1	407262
4	1	0	0	-1	31	464	2	1	411066
3	2	0	0	-1	31	480	2	1	412649
3	2	1	1	1	52	597	2	1	414403
2	3	1	1	-1	34	454	1	1	415744
2	3	1	1	-1	34	377	1	1	417095
3	1	0	0	-1	33	389	2	1	418396
4	1	0	0	-1	31	564	2	1	420114
2	1	0	0	1	51	382	1	1	421919
4	1	0	0	-1	31	351	2	1	423377
3	1	0	0	-1	31	431	2	1	424993
1	1	0	0	1	51	516	1	1	426979
3	4	1	1	1	52	507	2	1	428944
3	4	0	0	-1	33	343	2	1	430303
2	3	1	1	-1	32	426	1	1	431736
2	3	1	1	-1	34	403	1	1	433037
4	1	0	0	-1	33	420	2	1	434359
2	1	0	0	1	51	368	1	1	436184
1	2	0	0	1	51	530	1	1	438076
1	2	1	1	-1	32	350	1	1	439599
4	1	0	0	-1	33	390	2	1	441138
2	1	0	0	1	51	495	1	1	443128
3	4	1	1	1	52	413	2	1	444449
2	4	0	0	1	53	439	1	1	446302
4	3	1	1	1	52	405	2	1	447739
1	3	1	1	-1	34	387	1	1	449260
4	3	1	1	1	54	354	2	1	450720
3	3	1	1	1	54	496	2	1	452532
3	1	0	0	-1	33	605	2	1	453996
4	1	0	0	-1	31	504	2	1	455883
3	2	0	0	-1	31	335	2	1	457662
1	2	1	1	-1	32	321	2	0	459007
4	3	1	1	1	54	401	2	1	460872
3	3	1	1	1	54	379	2	1	462208
2	3	1	1	-1	34	467	1	1	463882
1	3	1	1	-1	34	481	1	1	465250
4	3	1	1	1	54	442	2	1	466662
1	3	1	1	-1	34	360	1	1	468156
3	2	0	0	-1	33	385	2	1	469553
3	2	1	1	1	52	501	2	1	470883
4	2	0	0	-1	33	499	2	1	472537
4	2	1	1	1	52	396	2	1	474044
2	4	1	1	-1	34	428	1	1	475877
3	4	0	0	-1	33	513	2	1	477213
2	3	1	1	-1	32	434	1	1	478807
4	3	1	1	1	54	499	2	1	480563
2	3	1	1	-1	34	545	1	1	482403
3	3	1	1	1	54	462	2	1	483788
1	1	0	0	1	53	466	1	1	485367
1	1	0	0	1	51	502	1	1	486973
4	1	0	0	-1	31	475	2	1	488373
1	1	0	0	1	51	407	1	1	490950
3	3	1	1	1	52	472	2	1	492447
3	3	1	1	1	54	441	2	1	494326
1	4	1	1	-1	34	442	1	1	495916
2	4	0	0	1	53	472	1	1	497799
2	1	0	0	1	51	393	1	1	499166
3	1	0	0	-1	31	488	2	1	500540
4	2	0	0	-1	31	708	2	1	502355
2	2	1	1	-1	32	444	1	1	503670
1	3	1	1	-1	34	488	1	1	505426
2	3	1	1	-1	34	487	1	1	507271
3	1	0	0	-1	33	442	2	1	509147
2	1	0	0	1	51	408	1	1	510732
1	3	1	1	-1	32	412	2	0	512171
4	3	1	1	1	54	531	2	1	514202
1	2	0	0	1	53	406	1	1	515481
4	2	1	1	1	52	561	2	1	517047
2	3	1	1	-1	34	661	1	1	518916
3	3	1	1	1	54	511	2	1	520835
3	1	0	0	-1	33	439	2	1	522340
2	1	0	0	1	51	478	1	1	524297
3	3	1	1	1	52	422	2	1	526190
4	3	1	1	1	54	722	2	1	527799
1	3	1	1	-1	34	527	1	1	529205
3	3	1	1	1	54	736	2	1	530767
4	2	0	0	-1	33	645	2	1	532377
3	2	1	1	1	52	600	2	1	533992
1	4	1	1	-1	34	561	1	1	535618
1	4	0	0	1	53	500	1	1	537264
2	2	0	0	1	51	394	1	1	538724
1	2	1	1	-1	32	463	1	1	540042
1	1	0	0	1	53	378	1	1	541385
2	1	0	0	1	51	375	1	1	543127
4	2	0	0	-1	31	340	2	1	544437
4	2	1	1	1	52	464	2	1	546368
1	4	1	1	-1	34	412	1	1	547991
1	4	0	0	1	53	475	1	1	549916
3	1	0	0	-1	31	558	2	1	551466
3	1	0	0	-1	31	439	2	1	553336
2	2	0	0	1	51	391	1	1	554734
2	2	1	1	-1	32	393	1	1	556503
3	3	1	1	1	54	636	2	1	558106
3	3	1	1	1	54	517	2	1	559976
2	2	0	0	1	53	313	1	1	561523
4	2	1	1	1	52	502	2	1	563388
2	1	0	0	1	53	458	1	1	565323
1	1	0	0	1	51	583	1	1	566832
2	3	1	1	-1	32	475	1	1	568174
1	3	1	1	-1	34	440	1	1	569565
3	4	1	1	1	54	378	2	1	571305
3	4	0	0	-1	33	446	2	1	574166
4	1	0	0	-1	31	444	2	1	575498
4	1	0	0	-1	31	364	2	1	577298
1	2	0	0	1	51	355	1	1	578904
2	2	1	1	-1	32	381	1	1	580251
2	2	0	0	1	53	470	1	1	582172
3	2	1	1	1	52	389	2	1	583506
2	4	1	1	-1	34	472	1	1	585347
4	4	0	0	-1	33	444	2	1	587150
2	1	0	0	1	51	382	1	1	588780
1	1	0	0	1	51	419	1	1	590321
1	1	0	0	1	51	357	1	1	591562
4	1	0	0	-1	31	453	2	1	593467
3	4	1	1	1	52	507	2	1	595408
4	4	0	0	-1	33	418	2	1	596879
4	3	1	1	1	52	457	2	1	598635
3	3	1	1	1	54	465	2	1	600134
4	1	0	0	-1	33	367	2	1	601408
2	1	0	0	1	51	343	1	1	602790
4	2	0	0	-1	31	600	2	1	604849
2	2	1	1	-1	32	428	1	1	606209
4	4	1	1	1	54	435	2	1	607466
3	4	0	0	-1	33	569	2	1	608971
1	2	0	0	1	51	484	1	1	610864
4	2	1	1	1	52	388	2	1	612521
2	4	1	1	-1	34	410	1	1	613914
2	4	0	0	1	53	537	1	1	615814
4	1	0	0	-1	31	413	2	1	617169
1	1	0	0	1	51	0	0	0	621107
1	2	0	0	1	51	429	1	1	622542
3	2	1	1	1	52	471	2	1	624198
4	1	0	0	-1	33	573	2	1	625595
2	1	0	0	1	51	405	1	1	626967
1	2	0	0	1	51	454	1	1	628516
4	2	1	1	1	52	482	2	1	630209
4	1	0	0	-1	33	410	2	1	631662
1	1	0	0	1	51	466	1	1	633505
3	1	0	0	-1	31	369	2	1	635259
4	1	0	0	-1	31	435	2	1	637088
1	3	1	1	-1	32	476	1	1	639048
4	3	1	1	1	54	614	2	1	640766
4	4	1	1	1	54	536	2	1	642461
3	4	0	0	-1	33	597	2	1	644153
4	1	0	0	-1	31	469	2	1	645575
1	1	0	0	1	51	351	1	1	647346
1	2	0	0	1	51	521	1	1	648959
2	2	1	1	-1	32	346	2	0	650367
4	2	0	0	-1	33	956	2	1	652784
4	2	1	1	1	52	353	1	0	654280
2	3	1	1	-1	34	501	1	1	655726
2	3	1	1	-1	34	513	1	1	658833
3	2	0	0	-1	33	496	2	1	660732
4	2	1	1	1	52	362	1	0	662464
1	4	1	1	-1	34	592	1	1	664190
1	4	0	0	1	53	601	1	1	665895
2	3	1	1	-1	32	405	2	0	667700
4	3	1	1	1	54	450	2	1	669613
2	1	0	0	1	53	517	1	1	671185
3	1	0	0	-1	31	419	2	1	672543
2	3	1	1	-1	32	737	1	1	674701
2	3	1	1	-1	34	450	1	1	676009
4	2	0	0	-1	33	472	2	1	677780
3	2	1	1	1	52	418	2	1	679343
1	2	0	0	1	53	511	1	1	681216
2	2	1	1	-1	32	433	1	1	682538
2	3	1	1	-1	34	325	1	1	683983
1	3	1	1	-1	34	380	1	1	685817
3	4	1	1	1	54	365	2	1	687560
1	4	0	0	1	53	557	1	1	689419
3	1	0	0	-1	31	483	2	1	691222
3	1	0	0	-1	31	358	2	1	692932
2	4	1	1	-1	32	297	2	0	694368
3	4	0	0	-1	33	384	2	1	695752
1	1	0	0	1	51	479	1	1	697729
3	1	0	0	-1	31	428	2	1	699425
4	2	0	0	-1	31	539	2	1	701385
3	2	1	1	1	52	517	2	1	702990
1	3	1	1	-1	34	441	1	1	704651
3	3	1	1	1	54	474	2	1	706371
1	4	1	1	-1	34	435	1	1	707641
3	4	0	0	-1	33	421	2	1	709394
3	3	1	1	1	52	457	2	1	710793
1	3	1	1	-1	34	402	1	1	712102
4	2	0	0	-1	33	398	2	1	713829
1	2	1	1	-1	32	399	1	1	715436
3	3	1	1	1	54	526	2	1	717111
2	3	1	1	-1	34	399	1	1	718639
3	4	1	1	1	54	434	2	1	720580
4	4	0	0	-1	33	464	2	1	722160
2	1	0	0	1	51	425	1	1	723958
1	1	0	0	1	51	397	1	1	725384
2	4	1	1	-1	32	351	1	1	727218
4	4	0	0	-1	33	542	2	1	728611
1	1	0	0	1	51	501	1	1	730420
4	1	0	0	-1	31	459	2	1	731982
2	2	0	0	1	51	389	1	1	733219
3	2	1	1	1	52	443	2	1	735007
1	3	1	1	-1	34	505	1	1	736498
1	3	1	1	-1	34	488	1	1	738281
3	1	0	0	-1	33	490	2	1	739906
1	1	0	0	1	51	469	1	1	743367
1	4	1	1	-1	32	396	1	1	745081
4	4	0	0	-1	33	541	2	1	746987
2	2	0	0	1	51	357	1	1	748526
1	2	1	1	-1	32	409	1	1	750390
3	3	1	1	1	54	422	1	0	751837
4	3	1	1	1	54	358	2	1	753560
3	2	0	0	-1	33	436	2	1	754944
3	2	1	1	1	52	491	2	1	756866
2	2	0	0	1	53	382	1	1	758527
4	2	1	1	1	52	470	2	1	760383
3	3	1	1	1	54	523	2	1	762080
3	3	1	1	1	54	442	2	1	763944
2	4	1	1	-1	34	455	1	1	765778
2	4	0	0	1	53	342	1	1	767456
3	3	1	1	1	52	404	2	1	769357
2	3	1	1	-1	34	421	1	1	771091
2	4	1	1	-1	34	432	1	1	772445
1	4	0	0	1	53	508	2	0	773841
3	4	1	1	1	52	595	2	1	775773
4	4	0	0	-1	33	808	2	1	777452
3	2	0	0	-1	31	505	2	1	779396
3	2	1	1	1	52	443	2	1	780891
2	1	0	0	1	53	439	1	1	782162
1	1	0	0	1	51	393	1	1	783397
4	3	1	1	1	52	409	2	1	785089
3	3	1	1	1	54	784	2	1	786706
3	2	0	0	-1	33	549	2	1	788259
4	2	1	1	1	52	582	2	1	789713
4	3	1	1	1	54	422	2	1	791131
1	3	1	1	-1	34	570	1	1	792649
3	3	1	1	1	54	587	2	1	794296
2	3	1	1	-1	34	423	1	1	796086
4	1	0	0	-1	33	505	2	1	797597
1	1	0	0	1	51	409	1	1	799317
1	1	0	0	1	51	441	1	1	801052
4	1	0	0	-1	31	457	2	1	802717
1	1	0	0	1	51	420	1	1	803951
1	1	0	0	1	51	490	1	1	805481
3	2	0	0	-1	31	551	2	1	807050
3	2	1	1	1	52	732	2	1	808907
1	4	1	1	-1	34	486	1	1	810879
2	4	0	0	1	53	429	1	1	812764
1	4	1	1	-1	32	487	1	1	814725
1	4	0	0	1	53	410	1	1	816097
4	4	1	1	1	52	573	2	1	817977
1	4	0	0	1	53	617	1	1	819793
4	4	1	1	1	52	443	2	1	821267
3	4	0	0	-1	33	535	2	1	823290
4	3	1	1	1	52	476	2	1	824779
1	3	1	1	-1	34	455	1	1	827950
