# Supplementary material for: Frequency Band-Specific Electrical Brain Stimulation Modulates Cognitive Control Processes
Source: PLoS One. 2015 Sep 25;10(9):e0138984. doi: 10.1371/journal.pone.0138984 (PMC4583279; doi:10.1371/journal.pone.0138984)
Supplement: S2 File — This zip archive contains the necessary Matlab code, SPSS syntax, SPSS data and raw logfile data to perform the analyses described in the paper. EEG data and Matlab code to extract peak frequencies are available upon request (joramvandriel@gmail.com). (ZIP) [file pone.0138984.s002.zip › S2_File/rawdata/theta/pp21_simonA1_PRE-STIM_EEG.txt]

4	2	0	0	1	51	414	2	1	3563
2	2	1	1	1	52	500	1	1	5128
2	4	1	1	1	54	476	1	1	6444
1	4	0	0	-1	33	465	1	1	8077
2	1	0	0	-1	31	467	1	1	9925
1	1	0	0	-1	31	544	1	1	11594
1	3	1	1	1	52	350	1	1	13155
3	3	1	1	-1	34	469	2	1	14952
4	2	0	0	1	53	374	1	0	16194
4	2	1	1	-1	32	504	2	1	17876
3	3	1	1	-1	34	488	2	1	19200
1	3	1	1	1	54	443	1	1	20966
1	2	0	0	-1	33	437	1	1	22926
4	2	1	1	-1	32	448	2	1	24684
4	3	1	1	-1	34	399	2	1	26188
3	3	1	1	-1	34	508	2	1	27906
3	4	1	1	-1	34	284	2	1	29192
1	4	0	0	-1	33	297	2	0	30368
4	3	1	1	-1	32	530	2	1	31848
4	3	1	1	-1	34	402	2	1	33727
1	3	1	1	1	54	281	1	1	35434
4	3	1	1	-1	34	448	2	1	36952
2	3	1	1	1	54	471	1	1	38446
3	3	1	1	-1	34	328	1	0	40139
4	1	0	0	1	53	393	2	1	41949
1	1	0	0	-1	31	384	1	1	43562
3	3	1	1	-1	32	332	1	0	44773
3	3	1	1	-1	34	379	2	1	46635
2	1	0	0	-1	33	291	1	1	48183
2	1	0	0	-1	31	302	1	1	49698
1	3	1	1	1	52	527	1	1	51384
2	3	1	1	1	54	300	1	1	52839
1	3	1	1	1	54	295	1	1	54153
3	3	1	1	-1	34	550	2	1	55597
4	1	0	0	1	53	475	2	1	57445
2	1	0	0	-1	31	265	1	1	59094
4	4	1	1	-1	32	308	1	0	60372
1	4	0	0	-1	33	387	2	0	61986
1	1	0	0	-1	31	378	1	1	63256
3	1	0	0	1	51	438	2	1	64948
1	1	0	0	-1	31	371	1	1	66423
2	1	0	0	-1	31	293	1	1	67546
2	1	0	0	-1	31	276	1	1	69140
3	1	0	0	1	51	469	1	0	70917
4	2	0	0	1	51	454	2	1	72460
4	2	1	1	-1	32	316	1	0	74099
2	1	0	0	-1	33	475	1	1	75841
2	1	0	0	-1	31	282	1	1	77423
3	2	0	0	1	51	345	2	1	78981
1	2	1	1	1	52	338	2	0	85563
4	2	0	0	1	53	397	2	1	87228
3	2	1	1	-1	32	457	2	1	89149
4	4	1	1	-1	34	424	2	1	90490
1	4	0	0	-1	33	350	1	1	91899
4	4	1	1	-1	32	468	2	1	93676
4	4	0	0	1	53	383	2	1	95380
1	3	1	1	1	52	329	1	1	96665
1	3	1	1	1	54	432	1	1	98453
4	2	0	0	1	53	492	2	1	100419
2	2	1	1	1	52	649	1	1	102328
2	4	1	1	1	54	435	1	1	104129
4	4	0	0	1	53	362	2	1	105869
3	4	1	1	-1	32	304	1	0	107305
4	4	0	0	1	53	589	2	1	109334
3	3	1	1	-1	32	422	2	1	110601
1	3	1	1	1	54	443	1	1	112486
2	4	1	1	1	54	398	1	1	114127
3	4	0	0	1	53	371	1	0	115444
1	2	0	0	-1	31	457	1	1	117393
1	2	1	1	1	52	479	1	1	118958
4	2	0	0	1	53	431	2	1	120649
3	2	1	1	-1	32	324	1	0	122334
2	2	0	0	-1	33	484	2	0	123791
3	2	1	1	-1	32	428	1	0	125358
2	2	0	0	-1	33	485	2	0	127351
2	2	1	1	1	52	538	2	0	129307
3	4	1	1	-1	34	656	2	1	130942
2	4	0	0	-1	33	498	1	1	132497
1	4	1	1	1	52	326	1	1	134061
4	4	0	0	1	53	479	2	1	136036
1	3	1	1	1	52	547	1	1	137590
4	3	1	1	-1	34	476	2	1	139345
1	2	0	0	-1	33	408	1	1	141031
3	2	1	1	-1	32	608	2	1	142693
4	3	1	1	-1	34	430	2	1	144545
1	3	1	1	1	54	391	1	1	146211
2	4	1	1	1	54	664	1	1	147912
4	4	0	0	1	53	403	2	1	149634
2	1	0	0	-1	31	449	1	1	151449
3	1	0	0	1	51	488	2	1	152923
4	1	0	0	1	51	382	2	1	154761
1	1	0	0	-1	31	299	1	1	155889
2	3	1	1	1	52	745	1	1	157658
3	3	1	1	-1	34	490	2	1	159536
3	1	0	0	1	53	470	1	0	161489
1	1	0	0	-1	31	389	1	1	163321
3	3	1	1	-1	32	579	2	1	164958
4	3	1	1	-1	34	496	2	1	166577
2	2	0	0	-1	33	435	1	1	168409
3	2	1	1	-1	32	554	2	1	175263
2	2	0	0	-1	33	642	1	1	176781
2	2	1	1	1	52	346	1	1	178058
1	3	1	1	1	54	376	1	1	179899
3	3	1	1	-1	34	341	1	0	181313
2	2	0	0	-1	33	540	1	1	182739
3	2	1	1	-1	32	514	2	1	184297
4	4	1	1	-1	34	579	2	1	186120
4	4	0	0	1	53	354	2	1	187674
1	4	1	1	1	52	451	1	1	189072
3	4	0	0	1	53	568	2	1	190735
2	1	0	0	-1	31	494	1	1	192726
4	1	0	0	1	51	372	2	1	194210
1	4	1	1	1	52	276	1	1	195508
4	4	0	0	1	53	447	2	1	197026
4	4	1	1	-1	32	319	1	0	198674
3	4	0	0	1	53	575	1	0	200505
1	1	0	0	-1	31	387	1	1	202398
1	1	0	0	-1	31	673	1	1	204477
4	3	1	1	-1	32	444	2	1	206169
2	3	1	1	1	54	672	1	1	207896
4	1	0	0	1	53	422	2	1	209696
3	1	0	0	1	51	570	1	0	211286
2	4	1	1	1	52	403	2	0	212679
1	4	0	0	-1	33	319	1	1	214227
2	4	1	1	1	52	532	1	1	216271
2	4	0	0	-1	33	356	1	1	218086
3	2	0	0	1	51	440	2	1	219397
3	2	1	1	-1	32	559	2	1	221003
2	2	0	0	-1	33	433	1	1	222608
4	2	1	1	-1	32	686	2	1	224222
4	4	1	1	-1	34	388	2	1	225810
3	4	0	0	1	53	413	1	0	227610
2	1	0	0	-1	31	267	1	1	228767
1	1	0	0	-1	31	286	1	1	230225
4	4	1	1	-1	32	358	1	0	231799
2	4	0	0	-1	33	409	1	1	233388
2	3	1	1	1	52	505	2	0	235065
4	3	1	1	-1	34	418	2	1	236440
3	3	1	1	-1	34	320	1	0	237927
3	3	1	1	-1	34	525	2	1	239748
4	4	1	1	-1	34	382	2	1	241230
2	4	0	0	-1	33	422	1	1	243150
2	3	1	1	1	52	546	1	1	244690
3	3	1	1	-1	34	404	2	1	246219
1	3	1	1	1	54	477	1	1	247757
4	3	1	1	-1	34	612	2	1	249299
1	2	0	0	-1	33	406	2	0	251043
3	2	1	1	-1	32	315	1	0	252457
1	3	1	1	1	54	462	1	1	253982
4	3	1	1	-1	34	428	2	1	259163
2	2	0	0	-1	33	814	1	1	261042
2	2	1	1	1	52	395	1	1	262831
1	4	1	1	1	54	432	1	1	264602
2	4	0	0	-1	33	330	1	1	265784
2	1	0	0	-1	31	305	1	1	267267
1	1	0	0	-1	31	268	1	1	268610
1	1	0	0	-1	31	285	1	1	269735
3	1	0	0	1	51	465	2	1	271392
2	4	1	1	1	52	613	1	1	272869
2	4	0	0	-1	33	419	1	1	274516
3	1	0	0	1	51	401	1	0	276010
1	1	0	0	-1	31	414	1	1	277800
3	1	0	0	1	51	754	2	1	279699
3	1	0	0	1	51	363	2	1	281020
4	2	0	0	1	51	310	2	1	282595
4	2	1	1	-1	32	292	1	0	283781
3	1	0	0	1	53	276	2	1	285003
2	1	0	0	-1	31	366	1	1	286277
3	3	1	1	-1	32	312	1	0	287836
4	3	1	1	-1	34	318	2	1	289438
2	2	0	0	-1	33	294	2	0	290943
2	2	1	1	1	52	401	1	1	292753
1	1	0	0	-1	33	424	1	1	294289
2	1	0	0	-1	31	337	1	1	295483
4	3	1	1	-1	32	462	2	1	297441
3	3	1	1	-1	34	509	1	0	299007
4	2	0	0	1	53	504	2	1	300723
1	2	1	1	1	52	624	1	1	302279
1	3	1	1	1	54	320	1	1	304015
3	3	1	1	-1	34	349	2	1	305217
4	2	0	0	1	53	309	1	0	306725
4	2	1	1	-1	32	402	1	0	307967
1	1	0	0	-1	33	392	1	1	309481
1	1	0	0	-1	31	286	1	1	310731
2	2	0	0	-1	31	323	1	1	311924
3	2	1	1	-1	32	327	1	0	313502
3	1	0	0	1	53	344	2	1	315030
1	1	0	0	-1	31	306	1	1	316690
1	4	1	1	1	52	515	1	1	318691
3	4	0	0	1	53	490	1	0	320069
2	4	1	1	1	52	440	1	1	321918
4	4	0	0	1	53	300	2	1	323431
3	3	1	1	-1	32	419	2	1	325293
2	3	1	1	1	54	489	1	1	327236
2	1	0	0	-1	33	471	1	1	328733
3	1	0	0	1	51	340	2	1	330327
1	4	1	1	1	52	290	2	0	331736
3	4	0	0	1	53	540	2	1	333743
4	2	0	0	1	51	327	2	1	335399
2	2	1	1	1	52	461	1	1	339695
3	4	1	1	-1	34	437	2	1	341019
1	4	0	0	-1	33	353	2	0	342584
4	1	0	0	1	51	401	2	1	344349
1	1	0	0	-1	31	664	1	1	346422
2	2	0	0	-1	31	521	1	1	348035
1	2	1	1	1	52	297	2	0	349809
2	1	0	0	-1	33	286	1	1	350936
1	1	0	0	-1	31	326	1	1	352210
4	3	1	1	-1	32	460	2	1	353833
4	3	1	1	-1	34	384	1	0	355427
1	3	1	1	1	54	293	2	0	356554
3	3	1	1	-1	34	486	2	1	358200
3	1	0	0	1	53	352	2	1	359601
1	1	0	0	-1	31	329	1	1	361114
1	1	0	0	-1	31	266	1	1	362560
4	1	0	0	1	51	404	2	1	364141
3	3	1	1	-1	32	481	2	1	365789
1	3	1	1	1	54	386	1	1	367566
3	4	1	1	-1	34	310	1	0	368806
4	4	0	0	1	53	412	1	0	370249
3	4	1	1	-1	32	518	2	1	372276
4	4	0	0	1	53	364	2	1	373671
2	1	0	0	-1	31	469	1	1	375653
4	1	0	0	1	51	458	1	0	377253
1	1	0	0	-1	31	484	1	1	378777
1	1	0	0	-1	31	286	1	1	380453
4	2	0	0	1	51	271	2	1	381944
2	2	1	1	1	52	496	1	1	383672
2	4	1	1	1	54	481	1	1	385135
3	4	0	0	1	53	491	2	1	386693
4	2	0	0	1	51	623	2	1	388801
2	2	1	1	1	52	410	1	1	390459
1	4	1	1	1	54	391	1	1	392156
2	4	0	0	-1	33	431	1	1	393990
3	2	0	0	1	51	362	2	1	395410
1	2	1	1	1	52	356	2	0	396896
2	4	1	1	1	54	307	1	1	398145
2	4	0	0	-1	33	291	1	1	399403
3	3	1	1	-1	32	399	1	0	401181
4	3	1	1	-1	34	388	1	0	402870
1	2	0	0	-1	33	366	1	1	404677
3	2	1	1	-1	32	320	1	0	406138
1	2	0	0	-1	33	484	1	1	407519
4	2	1	1	-1	32	512	2	1	409127
4	1	0	0	1	53	444	2	1	410854
3	1	0	0	1	51	385	2	1	412708
1	3	1	1	1	52	449	1	1	414184
3	3	1	1	-1	34	623	2	1	416127
3	4	1	1	-1	34	515	2	1	417905
4	4	0	0	1	53	272	2	1	430463
2	3	1	1	1	52	402	1	1	431787
4	3	1	1	-1	34	467	2	1	433721
4	3	1	1	-1	34	550	2	1	435553
3	3	1	1	-1	34	307	1	0	437062
1	4	1	1	1	54	464	1	1	439029
1	4	0	0	-1	33	315	2	0	440725
3	4	1	1	-1	32	446	2	1	442086
4	4	0	0	1	53	381	1	0	443469
4	1	0	0	1	51	664	2	1	445206
3	1	0	0	1	51	452	2	1	446852
2	3	1	1	1	52	383	1	1	448361
4	3	1	1	-1	34	443	2	1	449899
4	2	0	0	1	53	350	2	1	451220
1	2	1	1	1	52	456	1	1	452524
4	1	0	0	1	53	335	2	1	453709
1	1	0	0	-1	31	307	1	1	455492
4	2	0	0	1	51	303	2	1	456853
3	2	1	1	-1	32	336	1	0	458315
1	2	0	0	-1	33	459	1	1	459921
3	2	1	1	-1	32	330	1	0	461529
1	3	1	1	1	54	430	1	1	462868
3	3	1	1	-1	34	571	2	1	464435
2	1	0	0	-1	33	450	1	1	466049
4	1	0	0	1	51	356	2	1	467905
1	2	0	0	-1	31	318	1	1	469199
4	2	1	1	-1	32	424	2	1	470740
4	1	0	0	1	53	481	2	1	472257
2	1	0	0	-1	31	418	1	1	474126
3	3	1	1	-1	32	352	1	0	475653
4	3	1	1	-1	34	386	2	1	477205
2	3	1	1	1	54	422	1	1	478480
3	3	1	1	-1	34	474	2	1	480070
4	2	0	0	1	53	313	2	1	481803
4	2	1	1	-1	32	268	1	0	483084
3	1	0	0	1	53	279	2	1	484447
3	1	0	0	1	51	305	2	1	486022
2	2	0	0	-1	31	283	1	1	487496
4	2	1	1	-1	32	316	1	0	489225
4	1	0	0	1	53	309	2	1	490540
1	1	0	0	-1	31	289	1	1	492340
2	2	0	0	-1	31	328	1	1	493944
4	2	1	1	-1	32	333	1	0	495108
1	2	0	0	-1	33	425	1	1	496392
1	2	1	1	1	52	395	2	0	497974
2	2	0	0	-1	33	377	1	1	499634
2	2	1	1	1	52	413	1	1	501162
4	4	1	1	-1	34	491	2	1	502764
3	4	0	0	1	53	461	2	1	504216
3	4	1	1	-1	32	327	1	0	505784
2	4	0	0	-1	33	360	1	1	521725
4	2	0	0	1	51	310	2	1	523042
4	2	1	1	-1	32	490	2	1	525042
1	3	1	1	1	54	364	1	1	526261
2	3	1	1	1	54	501	1	1	527949
1	3	1	1	1	54	425	1	1	529891
1	3	1	1	1	54	359	1	1	531665
4	1	0	0	1	53	393	2	1	533253
4	1	0	0	1	51	393	2	1	534617
2	2	0	0	-1	31	332	1	1	535873
3	2	1	1	-1	32	408	2	1	537508
4	2	0	0	1	53	444	2	1	538821
1	2	1	1	1	52	506	1	1	540307
1	2	0	0	-1	33	299	1	1	541928
3	2	1	1	-1	32	481	2	1	543770
1	3	1	1	1	54	309	1	1	545402
4	3	1	1	-1	34	317	2	1	546894
2	4	1	1	1	54	409	1	1	548602
1	4	0	0	-1	33	341	1	1	550449
1	2	0	0	-1	31	317	1	1	552278
3	2	1	1	-1	32	320	2	1	553699
1	1	0	0	-1	33	445	1	1	555144
3	1	0	0	1	51	374	2	1	556908
3	1	0	0	1	51	323	1	0	558442
2	1	0	0	-1	31	349	1	1	559678
4	4	1	1	-1	32	443	2	1	561018
4	4	0	0	1	53	404	2	1	562898
2	2	0	0	-1	31	420	1	1	564418
2	2	1	1	1	52	317	2	0	565889
3	1	0	0	1	53	549	2	1	567601
3	1	0	0	1	51	305	2	1	568758
2	1	0	0	-1	31	474	1	1	570466
2	1	0	0	-1	31	239	1	1	571767
4	2	0	0	1	51	384	2	1	573054
2	2	1	1	1	52	526	1	1	574917
3	3	1	1	-1	34	297	1	0	576480
4	3	1	1	-1	34	367	2	1	578303
4	4	1	1	-1	34	407	2	1	579636
3	4	0	0	1	53	308	1	0	581344
2	4	1	1	1	52	296	2	0	582775
1	4	0	0	-1	33	264	1	1	583947
2	3	1	1	1	52	535	1	1	585987
1	3	1	1	1	54	303	2	0	587543
1	3	1	1	1	54	372	1	1	588778
4	3	1	1	-1	34	389	2	1	590190
3	1	0	0	1	53	512	2	1	591565
4	1	0	0	1	51	474	2	1	593140
1	1	0	0	-1	31	236	1	1	594819
2	1	0	0	-1	31	289	1	1	596101
3	1	0	0	1	51	522	2	1	597697
3	1	0	0	1	51	319	2	1	610067
4	1	0	0	1	51	399	2	1	611711
2	1	0	0	-1	31	273	1	1	613377
2	2	0	0	-1	31	384	1	1	615267
1	2	1	1	1	52	384	2	0	616637
4	1	0	0	1	53	331	2	1	618421
2	1	0	0	-1	31	304	1	1	619941
3	4	1	1	-1	32	447	2	1	621384
3	4	0	0	1	53	424	1	0	623043
2	4	1	1	1	52	370	1	1	624450
3	4	0	0	1	53	482	2	1	626055
2	2	0	0	-1	31	292	1	1	627638
3	2	1	1	-1	32	314	2	1	628994
4	4	1	1	-1	34	304	1	0	630587
4	4	0	0	1	53	295	2	1	631959
2	2	0	0	-1	31	305	1	1	633773
3	2	1	1	-1	32	548	2	1	635393
2	4	1	1	1	54	352	2	0	637103
2	4	0	0	-1	33	271	1	1	638429
1	1	0	0	-1	31	307	1	1	640208
1	1	0	0	-1	31	316	1	1	642018
3	3	1	1	-1	32	327	2	1	643454
2	3	1	1	1	54	365	1	1	644742
4	3	1	1	-1	34	538	2	1	646375
3	3	1	1	-1	34	442	2	1	647954
3	4	1	1	-1	34	403	2	1	649673
1	4	0	0	-1	33	309	2	0	651278
1	3	1	1	1	52	518	1	1	652693
4	3	1	1	-1	34	422	1	0	654243
4	4	1	1	-1	34	317	2	1	655830
1	4	0	0	-1	33	330	1	1	657687
3	4	1	1	-1	32	586	2	1	659480
4	4	0	0	1	53	421	2	1	660932
2	1	0	0	-1	31	290	1	1	662554
2	1	0	0	-1	31	313	1	1	664067
1	4	1	1	1	52	301	1	1	665490
3	4	0	0	1	53	359	2	1	666994
4	3	1	1	-1	32	513	2	1	668543
2	3	1	1	1	54	391	1	1	670026
4	1	0	0	1	53	453	2	1	671807
4	1	0	0	1	51	390	2	1	673590
2	1	0	0	-1	31	362	1	1	675357
3	1	0	0	1	51	315	1	0	676816
4	4	1	1	-1	32	442	1	0	678713
3	4	0	0	1	53	324	2	1	680502
1	3	1	1	1	52	578	1	1	682183
1	3	1	1	1	54	374	1	1	683650
3	3	1	1	-1	34	392	2	1	685078
3	3	1	1	-1	34	651	2	1	686628
4	3	1	1	-1	34	404	2	1	688079
4	3	1	1	-1	34	338	2	1	696518
3	2	0	0	1	53	491	2	1	698034
1	2	1	1	1	52	279	2	0	699690
4	1	0	0	1	53	311	2	1	701044
4	1	0	0	1	51	298	2	1	702568
1	4	1	1	1	52	282	2	0	704259
4	4	0	0	1	53	380	2	1	705531
2	4	1	1	1	52	378	1	1	707216
4	4	0	0	1	53	407	2	1	708882
4	1	0	0	1	51	409	2	1	710294
2	1	0	0	-1	31	316	1	1	711718
4	3	1	1	-1	32	612	2	1	713658
4	3	1	1	-1	34	405	2	1	715254
1	4	1	1	1	54	392	1	1	717073
3	4	0	0	1	53	399	1	0	718667
3	1	0	0	1	51	314	2	1	720137
2	1	0	0	-1	31	295	1	1	721906
4	2	0	0	1	51	393	2	1	723679
4	2	1	1	-1	32	295	1	0	725054
1	1	0	0	-1	33	488	1	1	726921
4	1	0	0	1	51	304	2	1	728478
1	3	1	1	1	52	370	1	1	729816
3	3	1	1	-1	34	666	2	1	731907
2	4	1	1	1	54	561	1	1	733961
1	4	0	0	-1	33	334	1	1	735626
2	3	1	1	1	52	316	1	1	737231
2	3	1	1	1	54	297	2	0	738519
1	1	0	0	-1	33	312	1	1	740145
1	1	0	0	-1	31	283	1	1	741433
4	2	0	0	1	51	345	2	1	742677
4	2	1	1	-1	32	545	2	1	744452
1	4	1	1	1	54	371	1	1	745811
2	4	0	0	-1	33	401	2	0	747403
3	4	1	1	-1	32	465	2	1	749046
4	4	0	0	1	53	445	2	1	750574
1	3	1	1	1	52	432	1	1	752530
4	3	1	1	-1	34	365	2	1	754245
2	3	1	1	1	54	521	1	1	756140
3	3	1	1	-1	34	497	2	1	757790
1	2	0	0	-1	33	449	1	1	759172
3	2	1	1	-1	32	336	1	0	760784
3	2	0	0	1	53	384	2	1	762526
4	2	1	1	-1	32	345	2	1	764109
4	4	1	1	-1	34	294	2	1	765450
2	4	0	0	-1	33	362	2	0	766728
2	1	0	0	-1	31	342	2	0	768415
3	1	0	0	1	51	389	2	1	770004
4	2	0	0	1	51	473	2	1	771775
2	2	1	1	1	52	302	1	1	773073
4	3	1	1	-1	34	329	1	0	774398
2	3	1	1	1	54	352	1	1	792643
4	3	1	1	-1	34	348	2	1	794025
2	3	1	1	1	54	287	1	1	795348
3	3	1	1	-1	34	329	2	1	796631
4	3	1	1	-1	34	290	2	1	798383
1	4	1	1	1	54	247	1	1	799942
1	4	0	0	-1	33	302	1	1	801214
3	1	0	0	1	51	376	2	1	803038
1	1	0	0	-1	31	366	1	1	804925
1	3	1	1	1	52	322	1	1	806449
4	3	1	1	-1	34	369	2	1	807814
4	3	1	1	-1	34	401	1	0	809574
1	3	1	1	1	54	397	1	1	811062
4	2	0	0	1	53	311	2	1	812448
4	2	1	1	-1	32	398	2	1	813936
1	4	1	1	1	54	287	1	1	815130
2	4	0	0	-1	33	473	1	1	816968
2	2	0	0	-1	31	338	1	1	818544
1	2	1	1	1	52	244	2	0	820161
1	2	0	0	-1	33	271	1	1	821580
4	2	1	1	-1	32	305	2	1	823204
2	4	1	1	1	54	506	1	1	824599
4	4	0	0	1	53	343	2	1	825901
1	4	1	1	1	52	285	2	0	827700
3	4	0	0	1	53	491	2	1	829551
3	2	0	0	1	51	313	1	0	831219
2	2	1	1	1	52	410	2	0	832619
1	2	0	0	-1	33	406	1	1	833951
4	2	1	1	-1	32	473	2	1	835800
2	3	1	1	1	54	381	1	1	837579
4	3	1	1	-1	34	379	2	1	839045
2	1	0	0	-1	33	354	1	1	840478
1	1	0	0	-1	31	419	2	0	842138
2	3	1	1	1	52	326	1	1	843355
3	3	1	1	-1	34	438	1	0	845151
2	3	1	1	1	54	341	1	1	846401
1	3	1	1	1	54	330	1	1	848017
4	2	0	0	1	53	302	2	1	849759
3	2	1	1	-1	32	421	1	0	851150
4	2	0	0	1	53	429	2	1	852985
3	2	1	1	-1	32	696	2	1	854592
3	1	0	0	1	53	321	2	1	855974
1	1	0	0	-1	31	351	1	1	857577
4	4	1	1	-1	32	372	2	1	859220
2	4	0	0	-1	33	320	1	1	860922
1	1	0	0	-1	31	368	1	1	862477
4	1	0	0	1	51	555	2	1	864015
3	4	1	1	-1	32	679	2	1	865587
2	4	0	0	-1	33	355	1	1	867202
4	1	0	0	1	51	423	2	1	868913
1	1	0	0	-1	31	322	1	1	889792
