# Supplementary material for: Frequency Band-Specific Electrical Brain Stimulation Modulates Cognitive Control Processes
Source: PLoS One. 2015 Sep 25;10(9):e0138984. doi: 10.1371/journal.pone.0138984 (PMC4583279; doi:10.1371/journal.pone.0138984)
Supplement: S2 File — This zip archive contains the necessary Matlab code, SPSS syntax, SPSS data and raw logfile data to perform the analyses described in the paper. EEG data and Matlab code to extract peak frequencies are available upon request (joramvandriel@gmail.com). (ZIP) [file pone.0138984.s002.zip › S2_File/rawdata/theta/pp21_simonB1_STIM.txt]

4	1	0	0	1	51	444	2	1	34833
4	1	0	0	1	51	293	2	1	36166
2	1	0	0	-1	31	250	1	1	37512
2	1	0	0	-1	31	312	1	1	38635
4	4	1	1	-1	32	512	2	1	40615
2	4	0	0	-1	33	334	1	1	42456
3	2	0	0	1	51	264	2	1	43624
4	2	1	1	-1	32	492	2	1	45117
3	4	1	1	-1	34	393	2	1	46968
2	4	0	0	-1	33	370	1	1	48617
1	3	1	1	1	52	273	1	1	50252
4	3	1	1	-1	34	411	2	1	52133
1	1	0	0	-1	33	290	2	0	53783
2	1	0	0	-1	31	324	1	1	55324
1	2	0	0	-1	31	294	1	1	56769
2	2	1	1	1	52	284	2	0	58550
2	2	0	0	-1	33	543	1	1	60571
3	2	1	1	-1	32	315	2	1	62298
4	3	1	1	-1	34	465	2	1	64077
1	3	1	1	1	54	413	1	1	65366
3	2	0	0	1	53	449	2	1	66866
4	2	1	1	-1	32	508	2	1	68332
1	2	0	0	-1	33	310	1	1	69899
3	2	1	1	-1	32	422	2	1	71733
1	2	0	0	-1	33	364	1	1	72939
4	2	1	1	-1	32	491	2	1	74601
3	3	1	1	-1	34	578	2	1	76308
2	3	1	1	1	54	326	1	1	77533
2	4	1	1	1	54	328	2	0	78714
4	4	0	0	1	53	429	2	1	80073
2	1	0	0	-1	31	311	1	1	81419
3	1	0	0	1	51	455	2	1	83326
4	1	0	0	1	51	463	2	1	84856
1	1	0	0	-1	31	465	1	1	86667
1	3	1	1	1	52	248	1	1	88031
4	3	1	1	-1	34	462	2	1	89444
2	2	0	0	-1	33	621	1	1	91302
1	2	1	1	1	52	297	2	0	92547
2	4	1	1	1	54	288	1	1	94071
3	4	0	0	1	53	397	1	0	95448
1	2	0	0	-1	31	369	1	1	97275
3	2	1	1	-1	32	265	1	0	98869
3	3	1	1	-1	34	321	1	0	100591
4	3	1	1	-1	34	370	2	1	102268
3	4	1	1	-1	34	485	2	1	103749
3	4	0	0	1	53	368	2	1	105369
2	2	0	0	-1	31	310	1	1	107089
1	2	1	1	1	52	333	1	1	108376
3	4	1	1	-1	34	482	2	1	110315
3	4	0	0	1	53	409	2	1	116174
2	4	1	1	1	52	438	1	1	118094
4	4	0	0	1	53	342	1	0	119495
2	4	1	1	1	52	352	2	0	120751
3	4	0	0	1	53	408	2	1	122531
4	2	0	0	1	51	337	2	1	123879
1	2	1	1	1	52	395	1	1	125584
1	4	1	1	1	54	298	1	1	126901
2	4	0	0	-1	33	276	1	1	128649
4	1	0	0	1	51	365	1	0	130460
1	1	0	0	-1	31	362	1	1	131921
2	2	0	0	-1	31	337	1	1	133560
1	2	1	1	1	52	399	1	1	134980
1	4	1	1	1	54	362	1	1	136507
4	4	0	0	1	53	258	2	1	137649
1	1	0	0	-1	31	395	1	1	139120
4	1	0	0	1	51	563	2	1	140790
2	3	1	1	1	52	391	2	0	141997
1	3	1	1	1	54	363	1	1	143752
3	1	0	0	1	53	531	2	1	145255
1	1	0	0	-1	31	330	1	1	147064
2	2	0	0	-1	31	284	1	1	148193
3	2	1	1	-1	32	529	2	1	149561
2	1	0	0	-1	33	414	1	1	150844
4	1	0	0	1	51	443	2	1	152780
4	3	1	1	-1	32	294	1	0	154551
3	3	1	1	-1	34	352	2	1	155947
3	3	1	1	-1	34	374	2	1	157403
2	3	1	1	1	54	275	1	1	158529
1	2	0	0	-1	33	328	1	1	160065
4	2	1	1	-1	32	377	2	1	161904
1	4	1	1	1	54	490	1	1	163444
1	4	0	0	-1	33	476	1	1	164849
2	1	0	0	-1	31	415	1	1	166177
4	1	0	0	1	51	412	2	1	167955
2	2	0	0	-1	31	318	1	1	169416
4	2	1	1	-1	32	469	2	1	170865
1	2	0	0	-1	33	635	1	1	172519
4	2	1	1	-1	32	353	2	1	174320
3	1	0	0	1	53	447	2	1	176041
4	1	0	0	1	51	291	2	1	177781
1	3	1	1	1	52	454	1	1	179134
2	3	1	1	1	54	505	1	1	180973
3	3	1	1	-1	34	287	2	1	182078
1	3	1	1	1	54	527	1	1	183907
3	2	0	0	1	53	573	2	1	185905
1	2	1	1	1	52	368	2	0	187113
1	1	0	0	-1	33	626	1	1	188558
2	1	0	0	-1	31	296	1	1	190036
4	1	0	0	1	51	321	2	1	191326
1	1	0	0	-1	31	290	1	1	215130
3	1	0	0	1	51	391	2	1	216571
4	1	0	0	1	51	326	2	1	217889
1	4	1	1	1	52	516	1	1	219866
4	4	0	0	1	53	409	2	1	221316
3	2	0	0	1	51	525	1	0	223173
1	2	1	1	1	52	307	1	1	224525
1	4	1	1	1	54	350	1	1	226105
4	4	0	0	1	53	482	2	1	227943
1	1	0	0	-1	31	290	1	1	229695
2	1	0	0	-1	31	427	1	1	231118
2	1	0	0	-1	31	292	1	1	232356
1	1	0	0	-1	31	332	1	1	233660
1	1	0	0	-1	31	296	1	1	235331
4	1	0	0	1	51	320	2	1	236483
2	3	1	1	1	52	427	1	1	237911
2	3	1	1	1	54	548	1	1	239300
3	3	1	1	-1	34	456	2	1	240729
3	3	1	1	-1	34	474	2	1	242317
1	4	1	1	1	54	311	1	1	244078
1	4	0	0	-1	33	449	1	1	245689
4	2	0	0	1	51	339	2	1	247520
3	2	1	1	-1	32	358	1	0	249033
3	1	0	0	1	53	378	2	1	250312
1	1	0	0	-1	31	395	1	1	251888
1	1	0	0	-1	31	393	1	1	253629
4	1	0	0	1	51	298	2	1	254961
2	4	1	1	1	52	312	2	0	256386
3	4	0	0	1	53	460	2	1	257878
3	4	1	1	-1	32	456	2	1	259172
4	4	0	0	1	53	417	2	1	260967
1	4	1	1	1	52	264	1	1	262209
1	4	0	0	-1	33	358	1	1	263727
4	4	1	1	-1	32	402	2	1	265579
3	4	0	0	1	53	478	2	1	267024
2	3	1	1	1	52	329	1	1	268324
1	3	1	1	1	54	426	1	1	269584
2	2	0	0	-1	33	308	2	0	271099
2	2	1	1	1	52	603	1	1	272986
3	4	1	1	-1	34	486	2	1	274465
1	4	0	0	-1	33	400	1	1	276052
4	2	0	0	1	51	423	2	1	277847
3	2	1	1	-1	32	509	2	1	279727
2	2	0	0	-1	33	294	1	1	281489
3	2	1	1	-1	32	550	2	1	283287
2	1	0	0	-1	33	355	1	1	284737
1	1	0	0	-1	31	334	1	1	286119
4	2	0	0	1	51	399	2	1	287671
2	2	1	1	1	52	652	1	1	289268
1	3	1	1	1	54	588	1	1	290984
1	3	1	1	1	54	298	1	1	301149
3	1	0	0	1	53	409	2	1	302921
3	1	0	0	1	51	274	2	1	304411
4	4	1	1	-1	32	298	1	0	305937
3	4	0	0	1	53	356	2	1	307383
2	3	1	1	1	52	315	2	0	309071
3	3	1	1	-1	34	411	2	1	310576
3	3	1	1	-1	34	603	2	1	312663
4	3	1	1	-1	34	278	1	0	314099
1	4	1	1	1	54	328	2	0	315445
3	4	0	0	1	53	462	1	0	317166
1	2	0	0	-1	31	357	1	1	319033
4	2	1	1	-1	32	396	2	1	320498
1	3	1	1	1	54	412	1	1	321846
1	3	1	1	1	54	299	1	1	323443
4	1	0	0	1	53	421	2	1	325298
2	1	0	0	-1	31	466	2	0	327221
1	3	1	1	1	52	352	1	1	328777
3	3	1	1	-1	34	304	1	0	329887
1	2	0	0	-1	33	450	1	1	331480
2	2	1	1	1	52	407	1	1	332961
2	3	1	1	1	54	286	1	1	334124
3	3	1	1	-1	34	299	2	1	335243
1	1	0	0	-1	33	357	1	1	336623
1	1	0	0	-1	31	285	1	1	338226
4	3	1	1	-1	32	452	2	1	339639
1	3	1	1	1	54	458	1	1	341452
4	1	0	0	1	53	514	2	1	343168
2	1	0	0	-1	31	276	1	1	344455
3	4	1	1	-1	32	381	2	1	346052
1	4	0	0	-1	33	444	2	0	347393
1	4	1	1	1	52	478	1	1	349270
2	4	0	0	-1	33	505	1	1	350620
3	1	0	0	1	51	465	2	1	352026
2	1	0	0	-1	31	326	1	1	353584
3	1	0	0	1	51	487	2	1	355544
4	1	0	0	1	51	512	2	1	356961
3	2	0	0	1	51	356	2	1	358540
2	2	1	1	1	52	436	1	1	359831
3	1	0	0	1	53	502	2	1	361410
3	1	0	0	1	51	431	2	1	362658
1	3	1	1	1	52	484	1	1	364464
4	3	1	1	-1	34	441	2	1	366180
1	4	1	1	1	54	579	2	0	367638
1	4	0	0	-1	33	287	1	1	369141
2	1	0	0	-1	31	345	1	1	370343
4	1	0	0	1	51	414	2	1	372170
2	1	0	0	-1	31	322	1	1	373449
1	1	0	0	-1	31	311	1	1	374853
1	2	0	0	-1	31	308	1	1	376562
4	2	1	1	-1	32	321	2	1	381416
3	3	1	1	-1	34	484	2	1	382908
1	3	1	1	1	54	422	1	1	384339
2	1	0	0	-1	33	257	1	1	385565
3	1	0	0	1	51	456	2	1	386996
1	1	0	0	-1	31	327	1	1	388714
1	1	0	0	-1	31	326	1	1	390083
2	4	1	1	1	52	337	1	1	391571
1	4	0	0	-1	33	355	1	1	392819
3	3	1	1	-1	32	341	1	0	394445
4	3	1	1	-1	34	521	2	1	396179
4	3	1	1	-1	34	429	2	1	397598
1	3	1	1	1	54	448	1	1	398957
3	1	0	0	1	53	443	2	1	400740
3	1	0	0	1	51	581	2	1	402672
2	2	0	0	-1	31	359	1	1	404494
2	2	1	1	1	52	446	1	1	406340
4	4	1	1	-1	34	373	2	1	407663
1	4	0	0	-1	33	354	1	1	409516
4	4	1	1	-1	32	347	2	1	411120
3	4	0	0	1	53	430	2	1	412447
3	2	0	0	1	51	339	2	1	414286
2	2	1	1	1	52	343	1	1	415660
2	1	0	0	-1	33	300	1	1	417397
1	1	0	0	-1	31	407	2	0	419246
1	4	1	1	1	52	412	1	1	420991
3	4	0	0	1	53	304	1	0	422599
4	3	1	1	-1	32	323	2	1	424090
1	3	1	1	1	54	393	2	0	425649
2	3	1	1	1	54	427	1	1	427509
4	3	1	1	-1	34	553	2	1	429284
4	3	1	1	-1	34	472	2	1	430842
3	3	1	1	-1	34	477	2	1	432415
2	1	0	0	-1	33	309	1	1	433905
4	1	0	0	1	51	407	2	1	435767
1	1	0	0	-1	31	330	1	1	436977
3	1	0	0	1	51	343	2	1	438300
1	1	0	0	-1	31	286	1	1	439941
4	1	0	0	1	51	305	2	1	441297
3	2	0	0	1	51	384	2	1	442979
4	2	1	1	-1	32	299	1	0	444327
3	2	0	0	1	53	538	2	1	446057
2	2	1	1	1	52	291	1	1	447673
4	2	0	0	1	53	354	2	1	449264
4	2	1	1	-1	32	548	2	1	451055
1	1	0	0	-1	33	389	1	1	452814
1	1	0	0	-1	31	337	1	1	453989
2	2	0	0	-1	31	383	1	1	455667
4	2	1	1	-1	32	528	2	1	457231
4	2	0	0	1	53	276	2	1	458584
1	2	1	1	1	52	491	1	1	485413
4	2	0	0	1	53	370	1	0	487153
3	2	1	1	-1	32	389	1	0	488371
1	3	1	1	1	54	409	1	1	489762
4	3	1	1	-1	34	606	2	1	491700
2	3	1	1	1	54	406	1	1	492970
4	3	1	1	-1	34	326	1	0	494291
4	1	0	0	1	53	426	2	1	495907
1	1	0	0	-1	31	297	1	1	497388
3	4	1	1	-1	32	509	2	1	499323
2	4	0	0	-1	33	416	2	0	501033
3	1	0	0	1	51	429	2	1	502660
1	1	0	0	-1	31	305	1	1	503941
2	3	1	1	1	52	284	2	0	505624
2	3	1	1	1	54	445	1	1	507036
3	2	0	0	1	53	448	2	1	508717
1	2	1	1	1	52	395	1	1	510390
3	2	0	0	1	53	479	1	0	512244
1	2	1	1	1	52	362	1	1	513931
1	4	1	1	1	54	380	1	1	515590
3	4	0	0	1	53	385	2	1	517240
2	2	0	0	-1	31	365	1	1	519071
4	2	1	1	-1	32	395	2	1	520418
2	2	0	0	-1	33	460	2	0	522360
1	2	1	1	1	52	362	1	1	523693
4	2	0	0	1	53	346	2	1	525527
2	2	1	1	1	52	537	1	1	527236
4	3	1	1	-1	34	388	2	1	528656
4	3	1	1	-1	34	526	2	1	530093
2	3	1	1	1	54	315	1	1	531870
4	3	1	1	-1	34	394	2	1	533427
4	3	1	1	-1	34	367	2	1	535210
1	3	1	1	1	54	320	1	1	536644
3	3	1	1	-1	34	455	2	1	538216
1	3	1	1	1	54	342	2	0	539378
2	1	0	0	-1	33	530	1	1	540930
2	1	0	0	-1	31	412	1	1	542734
4	4	1	1	-1	32	357	1	0	544597
1	4	0	0	-1	33	586	1	1	546410
4	4	1	1	-1	32	425	2	1	548036
3	4	0	0	1	53	238	2	1	549458
1	2	0	0	-1	31	371	1	1	551166
4	2	1	1	-1	32	344	1	0	552562
4	2	0	0	1	53	335	2	1	554359
1	2	1	1	1	52	269	1	1	555501
1	1	0	0	-1	33	337	1	1	556930
3	1	0	0	1	51	492	2	1	558796
1	2	0	0	-1	31	280	1	1	560268
1	2	1	1	1	52	286	1	1	562043
2	1	0	0	-1	33	356	2	0	563614
3	1	0	0	1	51	576	2	1	574963
2	1	0	0	-1	31	396	1	1	576372
3	1	0	0	1	51	399	2	1	577919
4	3	1	1	-1	32	473	2	1	579834
3	3	1	1	-1	34	419	2	1	581715
2	2	0	0	-1	33	233	1	1	583085
1	2	1	1	1	52	351	1	1	584476
1	4	1	1	1	54	309	1	1	585889
3	4	0	0	1	53	351	2	1	587410
3	1	0	0	1	51	433	2	1	589053
1	1	0	0	-1	31	303	1	1	590254
1	1	0	0	-1	31	332	1	1	591484
2	1	0	0	-1	31	281	1	1	592651
2	2	0	0	-1	31	305	1	1	594287
4	2	1	1	-1	32	362	2	1	595789
3	2	0	0	1	53	282	1	0	597162
1	2	1	1	1	52	298	1	1	598803
3	1	0	0	1	53	494	2	1	600212
1	1	0	0	-1	31	281	1	1	601837
4	4	1	1	-1	32	399	2	1	603639
3	4	0	0	1	53	422	2	1	605130
4	4	1	1	-1	32	467	2	1	606986
2	4	0	0	-1	33	396	1	1	608485
1	2	0	0	-1	31	410	1	1	609990
3	2	1	1	-1	32	547	1	0	611861
2	3	1	1	1	54	311	2	0	613506
4	3	1	1	-1	34	374	2	1	615311
3	2	0	0	1	53	297	2	1	616451
4	2	1	1	-1	32	336	1	0	617922
3	1	0	0	1	53	443	2	1	619715
3	1	0	0	1	51	416	2	1	621288
4	3	1	1	-1	32	304	1	0	622531
2	3	1	1	1	54	466	2	0	624028
1	4	1	1	1	54	492	1	1	625558
4	4	0	0	1	53	410	2	1	626974
4	4	1	1	-1	32	500	2	1	628764
2	4	0	0	-1	33	295	1	1	629888
1	3	1	1	1	52	440	1	1	631164
3	3	1	1	-1	34	562	2	1	632726
1	4	1	1	1	54	399	2	0	634609
2	4	0	0	-1	33	314	1	1	636404
1	4	1	1	1	52	365	1	1	637770
4	4	0	0	1	53	380	2	1	639101
4	3	1	1	-1	32	297	1	0	640880
3	3	1	1	-1	34	513	2	1	642224
2	1	0	0	-1	33	504	1	1	643869
3	1	0	0	1	51	384	2	1	645189
1	3	1	1	1	52	358	1	1	646842
4	3	1	1	-1	34	312	1	0	648456
2	4	1	1	1	54	482	1	1	650051
3	4	0	0	1	53	451	2	1	663674
2	1	0	0	-1	31	294	1	1	665244
1	1	0	0	-1	31	305	1	1	666785
4	1	0	0	1	51	302	2	1	668307
3	1	0	0	1	51	300	2	1	670013
1	2	0	0	-1	31	444	1	1	671549
1	2	1	1	1	52	363	1	1	673370
3	3	1	1	-1	34	393	2	1	674772
4	3	1	1	-1	34	454	2	1	676216
4	3	1	1	-1	34	389	2	1	678118
1	3	1	1	1	54	259	1	1	679445
3	3	1	1	-1	34	516	2	1	681088
3	3	1	1	-1	34	418	2	1	682747
4	1	0	0	1	53	335	1	0	683945
1	1	0	0	-1	31	376	1	1	685459
2	4	1	1	1	52	311	2	0	687140
3	4	0	0	1	53	408	2	1	688914
1	3	1	1	1	52	322	1	1	690270
3	3	1	1	-1	34	471	2	1	691558
2	4	1	1	1	54	376	2	0	693288
3	4	0	0	1	53	469	1	0	694932
2	3	1	1	1	52	625	1	1	696517
2	3	1	1	1	54	311	1	1	697804
3	1	0	0	1	53	447	2	1	699417
4	1	0	0	1	51	446	2	1	700670
3	3	1	1	-1	32	453	2	1	702191
2	3	1	1	1	54	256	1	1	703785
3	2	0	0	1	53	368	1	0	705566
4	2	1	1	-1	32	420	2	1	707052
4	4	1	1	-1	34	313	2	1	708821
3	4	0	0	1	53	352	2	1	710115
4	3	1	1	-1	32	428	2	1	711703
1	3	1	1	1	54	271	1	1	712805
2	4	1	1	1	54	331	1	1	713983
1	4	0	0	-1	33	422	1	1	715533
1	4	1	1	1	52	395	1	1	716753
4	4	0	0	1	53	326	2	1	718550
2	3	1	1	1	52	616	1	1	720170
4	3	1	1	-1	34	459	2	1	721637
1	1	0	0	-1	33	403	2	0	723477
1	1	0	0	-1	31	276	1	1	724850
4	3	1	1	-1	32	434	2	1	726194
2	3	1	1	1	54	780	1	1	727783
1	3	1	1	1	54	392	1	1	729148
4	3	1	1	-1	34	381	2	1	730621
3	2	0	0	1	53	475	2	1	732428
1	2	1	1	1	52	407	1	1	733715
4	4	1	1	-1	34	452	2	1	735072
4	4	0	0	1	53	351	2	1	736800
2	3	1	1	1	52	429	1	1	738055
2	3	1	1	1	54	454	1	1	748388
3	2	0	0	1	53	392	2	1	749714
1	2	1	1	1	52	474	1	1	751026
1	1	0	0	-1	33	317	1	1	752300
3	1	0	0	1	51	368	2	1	753803
2	2	0	0	-1	31	301	1	1	755446
2	2	1	1	1	52	306	1	1	756583
4	4	1	1	-1	34	402	2	1	758166
3	4	0	0	1	53	412	2	1	760039
1	3	1	1	1	52	374	1	1	761585
3	3	1	1	-1	34	391	1	0	763070
1	1	0	0	-1	33	358	1	1	764651
1	1	0	0	-1	31	285	1	1	765930
2	1	0	0	-1	31	283	1	1	767055
1	1	0	0	-1	31	388	1	1	768768
3	4	1	1	-1	32	323	1	0	770431
1	4	0	0	-1	33	481	1	1	771733
2	2	0	0	-1	31	451	1	1	773213
4	2	1	1	-1	32	288	1	0	774993
4	4	1	1	-1	34	309	1	0	776725
2	4	0	0	-1	33	385	1	1	778010
2	4	1	1	1	52	586	1	1	779733
3	4	0	0	1	53	396	1	0	781093
3	3	1	1	-1	32	326	2	1	782586
2	3	1	1	1	54	420	2	0	784336
3	2	0	0	1	53	467	2	1	785918
1	2	1	1	1	52	317	2	0	787488
2	1	0	0	-1	33	404	1	1	788968
3	1	0	0	1	51	448	2	1	790758
2	4	1	1	1	52	305	2	0	792088
1	4	0	0	-1	33	394	1	1	793957
2	3	1	1	1	52	491	1	1	795655
4	3	1	1	-1	34	445	2	1	797043
2	1	0	0	-1	33	580	2	0	798816
2	1	0	0	-1	31	269	1	1	800158
3	4	1	1	-1	32	422	2	1	801579
1	4	0	0	-1	33	416	2	0	802836
3	4	1	1	-1	32	378	1	0	804649
2	4	0	0	-1	33	402	1	1	806198
2	3	1	1	1	52	464	1	1	807508
3	3	1	1	-1	34	410	2	1	809367
3	2	0	0	1	53	548	1	0	810849
1	2	1	1	1	52	372	1	1	812295
1	4	1	1	1	54	367	1	1	813909
3	4	0	0	1	53	318	2	1	815080
3	3	1	1	-1	32	345	2	1	816246
2	3	1	1	1	54	311	1	1	817734
4	3	1	1	-1	34	577	2	1	819797
1	3	1	1	1	54	500	1	1	821656
1	4	1	1	1	54	413	1	1	823032
3	4	0	0	1	53	473	2	1	828928
3	3	1	1	-1	32	511	2	1	830379
2	3	1	1	1	54	443	1	1	832317
2	2	0	0	-1	33	699	2	0	833976
1	2	1	1	1	52	313	1	1	835746
4	4	1	1	-1	34	468	2	1	837437
1	4	0	0	-1	33	390	1	1	839175
4	2	0	0	1	51	440	2	1	840594
2	2	1	1	1	52	337	1	1	841876
4	1	0	0	1	53	461	2	1	843843
1	1	0	0	-1	31	325	1	1	845562
2	3	1	1	1	52	336	1	1	846744
1	3	1	1	1	54	360	1	1	848346
4	2	0	0	1	53	332	2	1	849862
3	2	1	1	-1	32	446	2	1	851591
1	3	1	1	1	54	418	1	1	853202
3	3	1	1	-1	34	503	2	1	854973
4	3	1	1	-1	34	466	2	1	856490
3	3	1	1	-1	34	334	2	1	857685
1	1	0	0	-1	33	403	1	1	859517
2	1	0	0	-1	31	470	1	1	861248
2	2	0	0	-1	31	322	1	1	862558
3	2	1	1	-1	32	407	1	0	864288
2	4	1	1	1	54	410	1	1	866196
4	4	0	0	1	53	280	2	1	867974
1	1	0	0	-1	31	343	1	1	869398
2	1	0	0	-1	31	323	1	1	870962
1	4	1	1	1	52	401	1	1	872326
3	4	0	0	1	53	372	2	1	873937
3	3	1	1	-1	32	318	1	0	875514
2	3	1	1	1	54	384	1	1	877381
2	4	1	1	1	54	513	1	1	879090
1	4	0	0	-1	33	391	1	1	880304
4	2	0	0	1	51	345	2	1	881605
4	2	1	1	-1	32	439	2	1	883342
2	2	0	0	-1	33	362	1	1	885049
4	2	1	1	-1	32	331	1	0	886215
3	3	1	1	-1	34	486	2	1	888098
4	3	1	1	-1	34	405	2	1	889661
4	4	1	1	-1	34	392	2	1	891432
1	4	0	0	-1	33	472	1	1	892983
3	4	1	1	-1	32	529	2	1	894756
4	4	0	0	1	53	466	2	1	896672
3	4	1	1	-1	32	444	2	1	898293
3	4	0	0	1	53	366	2	1	899509
2	1	0	0	-1	31	352	1	1	900775
3	1	0	0	1	51	499	2	1	902476
1	2	0	0	-1	31	280	1	1	904157
2	2	1	1	1	52	371	1	1	905370
4	2	0	0	1	53	605	2	1	907021
3	2	1	1	-1	32	363	1	0	925592
