# Supplementary material for: Frequency Band-Specific Electrical Brain Stimulation Modulates Cognitive Control Processes
Source: PLoS One. 2015 Sep 25;10(9):e0138984. doi: 10.1371/journal.pone.0138984 (PMC4583279; doi:10.1371/journal.pone.0138984)
Supplement: S2 File — This zip archive contains the necessary Matlab code, SPSS syntax, SPSS data and raw logfile data to perform the analyses described in the paper. EEG data and Matlab code to extract peak frequencies are available upon request (joramvandriel@gmail.com). (ZIP) [file pone.0138984.s002.zip › S2_File/rawdata/theta/pp21_simonC1_POST-STIM.txt]

1	4	1	1	1	52	443	1	1	6774
4	4	0	0	1	53	370	2	1	8020
4	4	1	1	-1	32	423	2	1	9640
3	4	0	0	1	53	531	1	0	11070
2	2	0	0	-1	31	450	1	1	12632
4	2	1	1	-1	32	391	2	1	13872
3	3	1	1	-1	34	435	2	1	15719
2	3	1	1	1	54	360	1	1	17555
1	3	1	1	1	54	563	1	1	19523
3	3	1	1	-1	34	470	2	1	21061
2	1	0	0	-1	33	551	1	1	22613
1	1	0	0	-1	31	386	1	1	24386
2	3	1	1	1	52	408	1	1	25740
1	3	1	1	1	54	454	1	1	27072
4	1	0	0	1	53	341	2	1	28912
1	1	0	0	-1	31	342	1	1	30191
2	2	0	0	-1	31	654	1	1	32166
2	2	1	1	1	52	479	1	1	33998
3	1	0	0	1	53	437	1	0	35337
2	1	0	0	-1	31	410	1	1	36761
3	4	1	1	-1	32	327	1	0	38445
1	4	0	0	-1	33	401	1	1	39880
3	1	0	0	1	51	348	2	1	41102
4	1	0	0	1	51	338	2	1	42823
3	4	1	1	-1	32	462	2	1	44591
1	4	0	0	-1	33	311	1	1	46290
4	2	0	0	1	51	439	2	1	47944
3	2	1	1	-1	32	480	2	1	49700
4	2	0	0	1	53	529	2	1	51104
1	2	1	1	1	52	486	1	1	52463
1	1	0	0	-1	33	362	1	1	53925
4	1	0	0	1	51	543	2	1	55316
4	1	0	0	1	51	381	2	1	56859
1	1	0	0	-1	31	368	1	1	58134
4	3	1	1	-1	32	364	2	1	59379
1	3	1	1	1	54	430	2	0	60891
2	2	0	0	-1	33	282	1	1	62049
3	2	1	1	-1	32	456	2	1	63699
4	2	0	0	1	53	507	2	1	65399
3	2	1	1	-1	32	475	2	1	67308
2	4	1	1	1	54	463	1	1	68762
4	4	0	0	1	53	721	2	1	70391
1	4	1	1	1	52	503	1	1	71905
4	4	0	0	1	53	330	2	1	73390
4	2	0	0	1	51	350	2	1	74865
1	2	1	1	1	52	356	1	1	76516
3	3	1	1	-1	34	332	2	1	77775
1	3	1	1	1	54	481	1	1	79331
3	2	0	0	1	53	467	2	1	80957
1	2	1	1	1	52	351	2	0	86595
1	1	0	0	-1	33	407	1	1	87936
3	1	0	0	1	51	484	2	1	89802
3	4	1	1	-1	32	584	2	1	91524
1	4	0	0	-1	33	270	1	1	93213
2	2	0	0	-1	31	370	1	1	94431
4	2	1	1	-1	32	332	1	0	95788
1	1	0	0	-1	33	332	1	1	97516
3	1	0	0	1	51	302	2	1	98956
2	2	0	0	-1	31	382	1	1	100229
2	2	1	1	1	52	557	1	1	101884
4	2	0	0	1	53	398	2	1	103772
4	2	1	1	-1	32	489	2	1	105584
3	2	0	0	1	53	445	2	1	107390
3	2	1	1	-1	32	430	2	1	109145
2	2	0	0	-1	33	269	1	1	110368
1	2	1	1	1	52	318	2	0	112026
1	2	0	0	-1	33	315	1	1	113250
4	2	1	1	-1	32	389	1	0	115110
3	1	0	0	1	53	300	2	1	116435
2	1	0	0	-1	31	435	2	0	118070
1	4	1	1	1	52	300	2	0	119520
2	4	0	0	-1	33	514	1	1	121236
3	2	0	0	1	51	483	1	0	122897
1	2	1	1	1	52	584	1	1	124300
3	3	1	1	-1	34	483	2	1	125805
3	3	1	1	-1	34	379	2	1	127026
2	1	0	0	-1	33	406	1	1	128641
1	1	0	0	-1	31	254	1	1	130210
1	2	0	0	-1	31	259	1	1	131301
4	2	1	1	-1	32	442	2	1	133089
1	1	0	0	-1	33	367	1	1	134298
3	1	0	0	1	51	320	2	1	136013
1	3	1	1	1	52	554	1	1	137792
2	3	1	1	1	54	294	2	0	138957
3	1	0	0	1	53	435	2	1	140847
4	1	0	0	1	51	256	2	1	142069
1	2	0	0	-1	31	368	1	1	143840
1	2	1	1	1	52	350	1	1	145659
3	3	1	1	-1	34	431	2	1	146960
2	3	1	1	1	54	390	1	1	148749
2	1	0	0	-1	33	360	1	1	150578
4	1	0	0	1	51	334	2	1	151983
4	2	0	0	1	51	387	2	1	153592
3	2	1	1	-1	32	476	2	1	155494
1	3	1	1	1	54	294	1	1	156837
4	3	1	1	-1	34	358	1	0	158024
1	3	1	1	1	54	337	2	0	159198
3	3	1	1	-1	34	422	2	1	160918
2	1	0	0	-1	33	356	1	1	162184
2	1	0	0	-1	31	263	1	1	176638
4	1	0	0	1	51	309	2	1	178418
4	1	0	0	1	51	319	2	1	180215
2	2	0	0	-1	31	400	2	0	182054
1	2	1	1	1	52	264	1	1	183138
1	3	1	1	1	54	435	2	0	184778
4	3	1	1	-1	34	488	2	1	186208
1	3	1	1	1	54	285	1	1	187634
2	3	1	1	1	54	355	1	1	188946
4	4	1	1	-1	34	403	2	1	190306
1	4	0	0	-1	33	316	1	1	191527
3	1	0	0	1	51	375	2	1	193260
1	1	0	0	-1	31	413	1	1	194770
3	4	1	1	-1	32	379	2	1	196318
2	4	0	0	-1	33	295	2	0	198013
1	1	0	0	-1	31	417	1	1	199339
3	1	0	0	1	51	298	2	1	200506
3	3	1	1	-1	32	319	1	0	202260
2	3	1	1	1	54	464	1	1	203545
2	2	0	0	-1	33	428	1	1	204937
1	2	1	1	1	52	346	1	1	206707
4	4	1	1	-1	34	344	2	1	208315
1	4	0	0	-1	33	381	1	1	210131
4	1	0	0	1	51	300	2	1	211300
2	1	0	0	-1	31	409	1	1	212898
3	4	1	1	-1	32	366	2	1	214236
2	4	0	0	-1	33	427	1	1	215523
1	1	0	0	-1	31	321	1	1	216887
4	1	0	0	1	51	303	2	1	218084
3	2	0	0	1	51	424	1	0	219928
1	2	1	1	1	52	311	1	1	221440
4	3	1	1	-1	34	619	2	1	223318
4	3	1	1	-1	34	333	1	0	225078
3	1	0	0	1	53	352	2	1	226570
3	1	0	0	1	51	356	2	1	227951
2	3	1	1	1	52	335	1	1	229296
1	3	1	1	1	54	313	1	1	230861
3	4	1	1	-1	34	442	2	1	232736
4	4	0	0	1	53	384	2	1	234579
1	4	1	1	1	52	368	1	1	235775
1	4	0	0	-1	33	337	1	1	237261
4	4	1	1	-1	32	369	2	1	238651
4	4	0	0	1	53	355	2	1	239888
3	4	1	1	-1	32	388	2	1	241691
3	4	0	0	1	53	505	2	1	243178
4	3	1	1	-1	32	482	2	1	244751
2	3	1	1	1	54	576	1	1	246444
3	1	0	0	1	53	543	2	1	248250
2	1	0	0	-1	31	280	1	1	249949
2	3	1	1	1	52	388	1	1	251162
1	3	1	1	1	54	368	2	0	266555
2	3	1	1	1	54	395	1	1	268257
1	3	1	1	1	54	599	1	1	270321
3	3	1	1	-1	34	391	1	0	272067
1	3	1	1	1	54	446	1	1	273386
1	1	0	0	-1	33	352	1	1	274783
3	1	0	0	1	51	394	2	1	276540
4	3	1	1	-1	32	374	2	1	277903
1	3	1	1	1	54	412	1	1	279795
4	3	1	1	-1	34	382	2	1	281388
2	3	1	1	1	54	395	1	1	282909
1	2	0	0	-1	33	393	1	1	284371
2	2	1	1	1	52	321	1	1	285613
4	3	1	1	-1	34	371	2	1	287270
2	3	1	1	1	54	453	1	1	289028
1	2	0	0	-1	33	314	1	1	290667
4	2	1	1	-1	32	442	2	1	292298
2	2	0	0	-1	33	443	1	1	293602
1	2	1	1	1	52	378	1	1	294971
2	2	0	0	-1	33	341	2	0	296547
1	2	1	1	1	52	372	1	1	298127
1	1	0	0	-1	33	379	1	1	299434
3	1	0	0	1	51	353	2	1	300971
2	4	1	1	1	52	583	1	1	302980
3	4	0	0	1	53	520	2	1	304338
3	3	1	1	-1	32	451	2	1	305876
2	3	1	1	1	54	526	1	1	307418
1	4	1	1	1	54	407	1	1	308659
1	4	0	0	-1	33	306	1	1	310061
3	3	1	1	-1	32	317	1	0	311756
1	3	1	1	1	54	313	1	1	313564
3	1	0	0	1	53	283	2	1	314905
1	1	0	0	-1	31	345	1	1	316556
3	2	0	0	1	51	260	2	1	317990
2	2	1	1	1	52	478	1	1	319421
3	4	1	1	-1	34	290	2	1	321065
3	4	0	0	1	53	481	2	1	322895
2	4	1	1	1	52	353	1	1	324358
2	4	0	0	-1	33	333	1	1	325547
3	3	1	1	-1	32	318	1	0	326912
2	3	1	1	1	54	398	1	1	328773
3	2	0	0	1	53	307	2	1	330438
3	2	1	1	-1	32	388	1	0	331751
2	3	1	1	1	54	533	1	1	333231
1	3	1	1	1	54	392	1	1	334684
1	1	0	0	-1	33	483	1	1	336009
4	1	0	0	1	51	399	2	1	337571
3	3	1	1	-1	32	339	2	1	338739
2	3	1	1	1	54	429	1	1	340660
4	4	1	1	-1	34	559	2	1	342541
1	4	0	0	-1	33	451	1	1	360013
3	3	1	1	-1	32	428	2	1	361393
4	3	1	1	-1	34	390	2	1	362728
3	3	1	1	-1	34	315	2	1	363957
2	3	1	1	1	54	301	2	0	365606
4	3	1	1	-1	34	517	2	1	367580
1	3	1	1	1	54	358	1	1	368793
3	4	1	1	-1	34	489	2	1	370592
2	4	0	0	-1	33	296	1	1	372193
4	2	0	0	1	51	461	2	1	373884
3	2	1	1	-1	32	502	2	1	375588
3	1	0	0	1	53	383	2	1	377122
1	1	0	0	-1	31	306	1	1	378758
4	3	1	1	-1	32	411	2	1	380205
4	3	1	1	-1	34	335	2	1	381777
2	4	1	1	1	54	261	1	1	382937
3	4	0	0	1	53	392	1	0	384272
1	1	0	0	-1	31	387	1	1	385533
1	1	0	0	-1	31	388	1	1	387225
2	2	0	0	-1	31	408	1	1	388821
3	2	1	1	-1	32	366	1	0	390505
4	1	0	0	1	53	353	2	1	391891
2	1	0	0	-1	31	402	1	1	393340
1	2	0	0	-1	31	378	1	1	395200
2	2	1	1	1	52	406	1	1	396772
1	2	0	0	-1	33	306	1	1	398303
1	2	1	1	1	52	326	1	1	399705
4	3	1	1	-1	34	462	2	1	401096
4	3	1	1	-1	34	317	2	1	402663
2	3	1	1	1	54	287	1	1	403830
4	3	1	1	-1	34	429	2	1	405336
2	1	0	0	-1	33	304	1	1	406653
3	1	0	0	1	51	320	2	1	408212
3	4	1	1	-1	32	319	2	1	409923
4	4	0	0	1	53	370	2	1	411557
2	4	1	1	1	52	305	2	0	412815
4	4	0	0	1	53	486	2	1	414612
4	3	1	1	-1	32	456	2	1	416301
3	3	1	1	-1	34	319	1	0	417560
2	4	1	1	1	54	403	1	1	418971
4	4	0	0	1	53	390	2	1	420336
4	2	0	0	1	51	420	2	1	421868
1	2	1	1	1	52	468	1	1	423438
4	3	1	1	-1	34	433	2	1	424724
1	3	1	1	1	54	288	1	1	426356
3	1	0	0	1	53	547	2	1	428060
4	1	0	0	1	51	328	2	1	429629
1	3	1	1	1	52	300	1	1	431138
3	3	1	1	-1	34	376	2	1	432785
3	4	1	1	-1	34	379	2	1	434001
4	4	0	0	1	53	392	2	1	443718
2	4	1	1	1	52	506	1	1	445487
2	4	0	0	-1	33	273	1	1	446607
3	2	0	0	1	51	473	1	0	448118
3	2	1	1	-1	32	477	2	1	449936
2	4	1	1	1	54	284	1	1	451223
4	4	0	0	1	53	430	2	1	452947
4	1	0	0	1	51	372	2	1	454635
2	1	0	0	-1	31	287	1	1	455927
2	4	1	1	1	52	314	2	0	457197
3	4	0	0	1	53	464	2	1	458636
4	4	1	1	-1	32	435	2	1	459971
4	4	0	0	1	53	313	2	1	461229
3	1	0	0	1	51	492	1	0	462774
2	1	0	0	-1	31	369	1	1	464165
2	2	0	0	-1	31	298	1	1	465747
3	2	1	1	-1	32	369	2	1	466982
2	1	0	0	-1	33	316	1	1	468361
2	1	0	0	-1	31	289	1	1	469851
4	4	1	1	-1	32	505	2	1	471331
2	4	0	0	-1	33	315	1	1	472973
1	4	1	1	1	52	366	1	1	474378
2	4	0	0	-1	33	426	1	1	476078
3	4	1	1	-1	32	327	1	0	477621
2	4	0	0	-1	33	468	1	1	479559
4	3	1	1	-1	32	325	2	1	481222
1	3	1	1	1	54	306	1	1	482718
3	2	0	0	1	53	440	2	1	484624
2	2	1	1	1	52	292	1	1	485945
4	1	0	0	1	53	507	2	1	487619
1	1	0	0	-1	31	306	1	1	488832
3	1	0	0	1	51	484	2	1	490274
4	1	0	0	1	51	315	2	1	492021
3	2	0	0	1	51	500	2	1	493424
1	2	1	1	1	52	421	1	1	494986
2	3	1	1	1	54	369	2	0	496478
4	3	1	1	-1	34	366	2	1	498160
4	3	1	1	-1	34	350	1	0	500016
2	3	1	1	1	54	394	1	1	501540
1	2	0	0	-1	33	430	1	1	503098
1	2	1	1	1	52	338	1	1	504373
4	4	1	1	-1	34	493	2	1	505893
3	4	0	0	1	53	322	1	0	507484
2	2	0	0	-1	31	409	1	1	509132
2	2	1	1	1	52	304	2	0	510718
4	4	1	1	-1	34	529	2	1	512473
3	4	0	0	1	53	442	2	1	514319
2	1	0	0	-1	31	320	1	1	515858
2	1	0	0	-1	31	320	1	1	517571
1	3	1	1	1	52	329	2	0	518878
1	3	1	1	1	54	309	2	0	523679
3	1	0	0	1	53	434	2	1	525461
2	1	0	0	-1	31	281	1	1	526616
4	4	1	1	-1	32	466	2	1	528393
1	4	0	0	-1	33	294	1	1	529799
3	1	0	0	1	51	382	2	1	531091
3	1	0	0	1	51	414	2	1	532437
2	1	0	0	-1	31	297	1	1	534127
4	1	0	0	1	51	406	2	1	535923
4	1	0	0	1	51	347	2	1	537364
1	1	0	0	-1	31	367	1	1	538547
4	3	1	1	-1	32	356	1	0	539741
3	3	1	1	-1	34	480	2	1	541500
3	2	0	0	1	53	441	2	1	542970
2	2	1	1	1	52	419	1	1	544367
1	4	1	1	1	54	307	1	1	545825
4	4	0	0	1	53	414	2	1	547629
1	2	0	0	-1	31	305	1	1	549049
3	2	1	1	-1	32	375	1	0	550375
1	2	0	0	-1	33	456	1	1	551981
1	2	1	1	1	52	397	1	1	553204
4	2	0	0	1	53	318	2	1	555005
2	2	1	1	1	52	417	1	1	556836
4	1	0	0	1	53	305	1	0	558232
1	1	0	0	-1	31	509	1	1	559663
1	2	0	0	-1	31	357	1	1	561090
3	2	1	1	-1	32	303	1	0	562267
1	4	1	1	1	54	431	1	1	563932
4	4	0	0	1	53	277	2	1	565189
1	3	1	1	1	52	378	1	1	566461
3	3	1	1	-1	34	303	2	1	567649
2	4	1	1	1	54	494	2	0	569439
2	4	0	0	-1	33	523	1	1	571092
4	1	0	0	1	51	624	2	1	572672
3	1	0	0	1	51	493	2	1	574289
1	3	1	1	1	52	425	1	1	575571
3	3	1	1	-1	34	530	2	1	577029
4	4	1	1	-1	34	389	2	1	578836
1	4	0	0	-1	33	258	1	1	579957
1	3	1	1	1	52	369	1	1	581333
2	3	1	1	1	54	438	1	1	582965
3	1	0	0	1	53	344	1	0	584401
3	1	0	0	1	51	464	1	0	585730
1	2	0	0	-1	31	449	1	1	587109
4	2	1	1	-1	32	395	2	1	588717
3	1	0	0	1	53	493	2	1	590716
1	1	0	0	-1	31	434	1	1	592462
1	4	1	1	1	52	371	1	1	593904
3	4	0	0	1	53	385	2	1	595652
2	2	0	0	-1	31	267	1	1	597151
2	2	1	1	1	52	428	1	1	607292
3	1	0	0	1	53	411	2	1	608738
1	1	0	0	-1	31	328	1	1	610548
4	2	0	0	1	51	338	1	0	612375
3	2	1	1	-1	32	385	2	1	614087
3	3	1	1	-1	34	296	2	1	615464
2	3	1	1	1	54	406	1	1	616991
2	1	0	0	-1	33	506	1	1	618363
1	1	0	0	-1	31	360	1	1	620124
4	2	0	0	1	51	305	2	1	621610
2	2	1	1	1	52	315	2	0	622837
3	2	0	0	1	53	410	2	1	624566
2	2	1	1	1	52	319	2	0	625867
4	4	1	1	-1	34	332	1	0	627501
4	4	0	0	1	53	379	1	0	628737
3	3	1	1	-1	32	488	2	1	630549
2	3	1	1	1	54	407	1	1	632078
3	1	0	0	1	53	419	1	0	633503
1	1	0	0	-1	31	348	1	1	635337
2	4	1	1	1	52	525	1	1	637213
3	4	0	0	1	53	431	2	1	639037
3	2	0	0	1	51	476	2	1	640743
1	2	1	1	1	52	422	1	1	642366
1	3	1	1	1	54	433	1	1	643808
4	3	1	1	-1	34	415	2	1	645316
4	3	1	1	-1	34	382	2	1	646853
3	3	1	1	-1	34	350	2	1	648092
3	3	1	1	-1	34	316	2	1	649242
1	3	1	1	1	54	332	1	1	650964
3	2	0	0	1	53	348	1	0	652644
3	2	1	1	-1	32	401	2	1	654282
2	1	0	0	-1	33	529	1	1	655925
4	1	0	0	1	51	325	2	1	657238
1	1	0	0	-1	31	334	1	1	658898
4	1	0	0	1	51	247	2	1	660337
1	3	1	1	1	52	348	2	0	662155
2	3	1	1	1	54	363	1	1	663837
3	1	0	0	1	53	509	2	1	665429
3	1	0	0	1	51	410	2	1	667159
2	2	0	0	-1	31	304	1	1	668325
3	2	1	1	-1	32	387	1	0	670045
2	4	1	1	1	54	378	1	1	671671
1	4	0	0	-1	33	497	1	1	673490
3	2	0	0	1	51	394	1	0	674883
1	2	1	1	1	52	425	1	1	676803
1	3	1	1	1	54	397	1	1	678634
2	3	1	1	1	54	360	2	0	679861
3	1	0	0	1	53	373	2	1	681654
4	1	0	0	1	51	284	2	1	683228
4	1	0	0	1	51	424	2	1	684490
1	1	0	0	-1	31	398	1	1	688963
4	3	1	1	-1	32	396	2	1	690754
4	3	1	1	-1	34	340	2	1	692566
2	4	1	1	1	54	319	1	1	693796
2	4	0	0	-1	33	395	2	0	695016
4	3	1	1	-1	32	405	2	1	696575
3	3	1	1	-1	34	415	2	1	697970
2	2	0	0	-1	33	492	1	1	699477
1	2	1	1	1	52	391	1	1	701038
1	2	0	0	-1	33	295	1	1	702704
4	2	1	1	-1	32	346	2	1	704418
4	1	0	0	1	53	355	2	1	705919
1	1	0	0	-1	31	398	1	1	707329
2	3	1	1	1	52	499	1	1	709082
1	3	1	1	1	54	437	1	1	710961
4	3	1	1	-1	34	446	2	1	712622
4	3	1	1	-1	34	327	1	0	714202
3	3	1	1	-1	34	346	1	0	715397
1	3	1	1	1	54	569	1	1	717245
3	2	0	0	1	53	431	2	1	718683
4	2	1	1	-1	32	296	2	1	720125
1	2	0	0	-1	33	280	1	1	721897
4	2	1	1	-1	32	511	2	1	723452
3	1	0	0	1	53	371	2	1	725314
3	1	0	0	1	51	312	2	1	726542
4	3	1	1	-1	32	350	2	1	728370
2	3	1	1	1	54	317	1	1	730151
1	4	1	1	1	54	353	1	1	731910
2	4	0	0	-1	33	319	1	1	733273
3	3	1	1	-1	32	483	2	1	734750
3	3	1	1	-1	34	476	2	1	736273
2	4	1	1	1	54	403	1	1	737558
2	4	0	0	-1	33	474	1	1	739043
1	4	1	1	1	52	301	2	0	740517
4	4	0	0	1	53	320	2	1	742181
4	3	1	1	-1	32	365	2	1	743882
2	3	1	1	1	54	308	1	1	745654
3	4	1	1	-1	34	389	2	1	747083
1	4	0	0	-1	33	406	2	0	748297
2	1	0	0	-1	31	545	1	1	750242
3	1	0	0	1	51	407	2	1	751605
3	2	0	0	1	51	350	2	1	753205
2	2	1	1	1	52	312	2	0	754346
1	4	1	1	1	54	409	1	1	755616
1	4	0	0	-1	33	354	1	1	757325
3	3	1	1	-1	32	640	2	1	759279
3	3	1	1	-1	34	474	2	1	761166
4	4	1	1	-1	34	404	2	1	762900
2	4	0	0	-1	33	418	1	1	764728
4	4	1	1	-1	32	400	2	1	766317
4	4	0	0	1	53	489	2	1	772516
1	1	0	0	-1	31	410	2	0	774206
2	1	0	0	-1	31	304	1	1	775870
3	1	0	0	1	51	554	2	1	777271
2	1	0	0	-1	31	517	1	1	778786
2	1	0	0	-1	31	288	1	1	780444
1	1	0	0	-1	31	385	1	1	781894
2	1	0	0	-1	31	283	1	1	783549
2	1	0	0	-1	31	306	1	1	785309
3	2	0	0	1	51	334	2	1	786997
4	2	1	1	-1	32	332	2	1	788662
1	1	0	0	-1	33	366	1	1	790127
4	1	0	0	1	51	336	2	1	791376
4	3	1	1	-1	32	322	1	0	792853
1	3	1	1	1	54	419	1	1	794429
4	4	1	1	-1	34	411	1	0	796102
4	4	0	0	1	53	486	2	1	798020
1	1	0	0	-1	31	292	1	1	799624
3	1	0	0	1	51	384	2	1	801311
3	4	1	1	-1	32	455	1	0	803060
4	4	0	0	1	53	301	2	1	804392
1	2	0	0	-1	31	419	1	1	805933
1	2	1	1	1	52	455	1	1	807811
4	4	1	1	-1	34	375	2	1	809422
4	4	0	0	1	53	395	2	1	810780
1	4	1	1	1	52	294	2	0	812214
2	4	0	0	-1	33	327	1	1	813976
1	4	1	1	1	52	339	1	1	815501
1	4	0	0	-1	33	280	2	0	816778
4	4	1	1	-1	32	314	2	1	818591
1	4	0	0	-1	33	343	1	1	820292
2	2	0	0	-1	31	520	1	1	822203
2	2	1	1	1	52	336	1	1	823541
4	4	1	1	-1	34	438	2	1	825036
1	4	0	0	-1	33	254	1	1	826440
3	2	0	0	1	51	337	2	1	828177
2	2	1	1	1	52	503	1	1	830143
3	4	1	1	-1	34	366	1	0	831867
1	4	0	0	-1	33	320	1	1	833686
2	2	0	0	-1	31	381	1	1	834966
1	2	1	1	1	52	357	2	0	836186
2	3	1	1	1	54	321	2	0	837684
2	3	1	1	1	54	411	1	1	839198
3	3	1	1	-1	34	619	2	1	841079
1	3	1	1	1	54	408	2	0	842710
4	2	0	0	1	53	316	2	1	844333
4	2	1	1	-1	32	282	1	0	845591
1	1	0	0	-1	33	386	1	1	847187
1	1	0	0	-1	31	278	1	1	848934
2	4	1	1	1	52	474	1	1	850701
2	4	0	0	-1	33	301	1	1	854727
