# Supplementary material for: Frequency Band-Specific Electrical Brain Stimulation Modulates Cognitive Control Processes
Source: PLoS One. 2015 Sep 25;10(9):e0138984. doi: 10.1371/journal.pone.0138984 (PMC4583279; doi:10.1371/journal.pone.0138984)
Supplement: S2 File — This zip archive contains the necessary Matlab code, SPSS syntax, SPSS data and raw logfile data to perform the analyses described in the paper. EEG data and Matlab code to extract peak frequencies are available upon request (joramvandriel@gmail.com). (ZIP) [file pone.0138984.s002.zip › S2_File/rawdata/theta/pp22_simonA1_PRE-STIM_EEG.txt]

1	3	1	1	-1	32	479	1	1	3933
4	3	1	1	1	54	463	2	1	5809
3	4	1	1	1	54	490	2	1	7653
4	4	0	0	-1	33	433	2	1	9431
1	1	0	0	1	51	570	1	1	10963
2	1	0	0	1	51	489	2	0	12354
1	1	0	0	1	51	560	1	1	14401
4	1	0	0	-1	31	942	2	1	16416
3	2	0	0	-1	31	458	2	1	17708
4	2	1	1	1	52	517	2	1	19515
1	1	0	0	1	53	458	1	1	21375
2	1	0	0	1	51	392	1	1	23263
4	4	1	1	1	52	552	2	1	24953
3	4	0	0	-1	33	450	2	1	26609
3	4	1	1	1	52	427	2	1	27988
4	4	0	0	-1	33	394	2	1	29389
4	3	1	1	1	52	392	2	1	31206
1	3	1	1	-1	34	451	1	1	32559
4	1	0	0	-1	33	779	2	1	34375
4	1	0	0	-1	31	351	2	1	35856
1	3	1	1	-1	32	440	2	0	37654
1	3	1	1	-1	34	413	1	1	38997
2	1	0	0	1	53	573	1	1	40806
1	1	0	0	1	51	519	1	1	42398
2	2	0	0	1	51	455	1	1	44079
1	2	1	1	-1	32	412	1	1	45604
2	1	0	0	1	53	476	1	1	46938
4	1	0	0	-1	31	747	2	1	49093
3	4	1	1	1	52	635	2	1	50582
1	4	0	0	1	53	544	1	1	52392
1	3	1	1	-1	32	490	1	1	54316
4	3	1	1	1	54	470	2	1	56072
3	4	1	1	1	54	698	2	1	57834
2	4	0	0	1	53	650	1	1	59912
1	3	1	1	-1	32	827	1	1	61971
1	3	1	1	-1	34	453	1	1	63362
3	1	0	0	-1	33	732	2	1	65218
3	1	0	0	-1	31	516	2	1	66964
2	1	0	0	1	51	728	1	1	68573
2	1	0	0	1	51	485	1	1	70231
1	1	0	0	1	51	364	1	1	72004
1	1	0	0	1	51	328	1	1	73280
3	2	0	0	-1	31	515	2	1	75120
1	2	1	1	-1	32	466	1	1	76943
4	1	0	0	-1	33	462	2	1	78524
1	1	0	0	1	51	652	1	1	80417
4	3	1	1	1	52	555	2	1	82052
4	3	1	1	1	54	403	2	1	83323
2	3	1	1	-1	34	545	1	1	84988
2	3	1	1	-1	34	427	1	1	91393
3	2	0	0	-1	33	562	2	1	93030
3	2	1	1	1	52	455	2	1	94883
2	2	0	0	1	53	466	1	1	96485
2	2	1	1	-1	32	429	1	1	97966
1	4	1	1	-1	34	402	1	1	99199
2	4	0	0	1	53	414	1	1	100774
1	1	0	0	1	51	321	1	1	102153
4	1	0	0	-1	31	344	2	1	103996
1	4	1	1	-1	32	454	1	1	105736
4	4	0	0	-1	33	478	2	1	107601
1	1	0	0	1	51	307	1	1	108774
3	1	0	0	-1	31	335	2	1	110573
1	4	1	1	-1	32	516	1	1	112439
2	4	0	0	1	53	628	1	1	114114
3	3	1	1	1	52	385	1	0	115857
4	3	1	1	1	54	784	2	1	117961
3	4	1	1	1	54	560	1	0	119494
2	4	0	0	1	53	558	1	1	121154
3	2	0	0	-1	31	502	2	1	122704
3	2	1	1	1	52	822	2	1	124975
2	1	0	0	1	53	466	1	1	126265
4	1	0	0	-1	31	490	2	1	128047
3	2	0	0	-1	31	703	2	1	130045
1	2	1	1	-1	32	476	1	1	131587
1	1	0	0	1	53	327	1	1	133415
3	1	0	0	-1	31	553	2	1	135019
4	1	0	0	-1	31	382	2	1	136797
2	1	0	0	1	51	376	1	1	138596
3	2	0	0	-1	31	552	2	1	140534
2	2	1	1	-1	32	565	1	1	142467
3	2	0	0	-1	33	489	2	1	143883
1	2	1	1	-1	32	639	1	1	145999
4	3	1	1	1	54	500	2	1	147853
3	3	1	1	1	54	608	2	1	149496
4	3	1	1	1	54	423	2	1	150960
4	3	1	1	1	54	526	2	1	152710
1	4	1	1	-1	34	398	1	1	154574
4	4	0	0	-1	33	530	2	1	156215
3	1	0	0	-1	31	820	2	1	158214
1	1	0	0	1	51	449	1	1	160008
4	2	0	0	-1	31	385	2	1	161619
2	2	1	1	-1	32	762	1	1	163190
2	1	0	0	1	53	410	1	1	164656
1	1	0	0	1	51	471	1	1	166535
3	1	0	0	-1	31	414	2	1	168458
3	1	0	0	-1	31	475	2	1	170104
2	3	1	1	-1	32	649	1	1	172149
1	3	1	1	-1	34	768	2	0	174039
1	2	0	0	1	53	447	1	1	175593
4	2	1	1	1	52	389	2	1	184366
1	3	1	1	-1	34	629	1	1	186446
2	3	1	1	-1	34	456	1	1	188105
4	3	1	1	1	54	555	1	0	189510
2	3	1	1	-1	34	589	1	1	191193
4	4	1	1	1	54	374	2	1	192518
4	4	0	0	-1	33	463	2	1	193829
3	3	1	1	1	52	458	1	0	195434
3	3	1	1	1	54	509	2	1	197237
1	2	0	0	1	53	493	1	1	199079
1	2	1	1	-1	32	430	1	1	200534
3	2	0	0	-1	33	455	2	1	202127
1	2	1	1	-1	32	471	1	1	204086
1	4	1	1	-1	34	381	1	1	205460
3	4	0	0	-1	33	562	2	1	207221
3	1	0	0	-1	31	890	2	1	209426
1	1	0	0	1	51	449	1	1	211045
4	3	1	1	1	52	613	2	1	212667
4	3	1	1	1	54	452	2	1	213996
3	2	0	0	-1	33	588	2	1	215497
2	2	1	1	-1	32	455	1	1	217326
4	1	0	0	-1	33	556	2	1	219147
3	1	0	0	-1	31	670	1	0	221295
3	2	0	0	-1	31	434	2	1	222906
4	2	1	1	1	52	520	2	1	224683
4	1	0	0	-1	33	569	2	1	226206
2	1	0	0	1	51	445	1	1	227743
2	1	0	0	1	51	394	1	1	229585
3	1	0	0	-1	31	419	2	1	231404
1	4	1	1	-1	32	603	1	1	233104
2	4	0	0	1	53	433	1	1	234890
3	4	1	1	1	52	404	1	0	236725
1	4	0	0	1	53	503	1	1	238624
2	3	1	1	-1	32	385	2	0	239956
4	3	1	1	1	54	575	2	1	241469
4	3	1	1	1	54	458	2	1	243257
1	3	1	1	-1	34	472	1	1	244781
3	4	1	1	1	54	618	2	1	246470
4	4	0	0	-1	33	465	2	1	248032
2	3	1	1	-1	32	570	1	1	249781
2	3	1	1	-1	34	904	1	1	251846
1	1	0	0	1	53	534	1	1	253393
4	1	0	0	-1	31	471	2	1	255093
4	3	1	1	1	52	537	2	1	256720
3	3	1	1	1	54	464	2	1	258614
2	3	1	1	-1	34	390	1	1	260183
2	3	1	1	-1	34	580	1	1	261957
1	4	1	1	-1	34	798	2	0	264186
4	4	0	0	-1	33	667	2	1	266333
3	1	0	0	-1	31	660	1	0	268084
2	1	0	0	1	51	665	1	1	279049
1	1	0	0	1	51	713	1	1	280900
1	1	0	0	1	51	492	1	1	282884
4	3	1	1	1	52	548	2	1	284680
1	3	1	1	-1	34	573	1	1	286728
4	4	1	1	1	54	613	2	1	288748
3	4	0	0	-1	33	588	2	1	290309
4	2	0	0	-1	31	400	2	1	292086
3	2	1	1	1	52	504	2	1	293858
1	2	0	0	1	53	406	1	1	295217
1	2	1	1	-1	32	396	1	1	296651
3	3	1	1	1	54	813	2	1	298966
1	3	1	1	-1	34	284	1	1	300512
4	4	1	1	1	54	590	2	1	302431
4	4	0	0	-1	33	503	2	1	303891
2	1	0	0	1	51	497	1	1	305434
4	1	0	0	-1	31	476	2	1	307182
4	4	1	1	1	52	527	2	1	308615
1	4	0	0	1	53	577	1	1	310692
4	3	1	1	1	52	513	2	1	312422
1	3	1	1	-1	34	519	1	1	313853
2	3	1	1	-1	34	542	2	0	315255
1	3	1	1	-1	34	0	0	0	318827
2	4	1	1	-1	34	423	2	0	320238
2	4	0	0	1	53	581	1	1	322209
1	1	0	0	1	51	450	1	1	323833
3	1	0	0	-1	31	408	2	1	325275
3	1	0	0	-1	31	335	2	1	326610
2	1	0	0	1	51	391	1	1	328127
4	4	1	1	1	52	441	2	1	329902
3	4	0	0	-1	33	377	2	1	331203
4	2	0	0	-1	31	455	2	1	332729
3	2	1	1	1	52	312	1	0	334251
4	2	0	0	-1	33	558	2	1	335800
2	2	1	1	-1	32	455	1	1	337199
2	2	0	0	1	53	484	1	1	338575
3	2	1	1	1	52	574	2	1	340028
1	4	1	1	-1	34	996	1	1	342355
2	4	0	0	1	53	411	1	1	344053
1	4	1	1	-1	32	451	2	0	345987
2	4	0	0	1	53	457	1	1	347629
1	4	1	1	-1	32	370	1	1	348887
4	4	0	0	-1	33	593	2	1	350728
1	4	1	1	-1	32	504	1	1	352595
1	4	0	0	1	53	320	1	1	353998
2	2	0	0	1	51	479	1	1	355835
4	2	1	1	1	52	528	2	1	357388
3	4	1	1	1	54	607	2	1	359362
1	4	0	0	1	53	442	1	1	360689
1	3	1	1	-1	32	984	1	1	363031
4	3	1	1	1	54	672	2	1	372854
1	4	1	1	-1	34	649	1	1	374453
1	4	0	0	1	53	369	1	1	376185
4	1	0	0	-1	31	537	2	1	377937
1	1	0	0	1	51	410	1	1	379308
4	2	0	0	-1	31	416	2	1	381101
3	2	1	1	1	52	707	2	1	383010
1	1	0	0	1	53	434	1	1	384594
4	1	0	0	-1	31	631	2	1	386469
2	2	0	0	1	51	695	1	1	388341
3	2	1	1	1	52	583	2	1	389797
3	4	1	1	1	54	417	2	1	391329
1	4	0	0	1	53	510	1	1	393194
1	3	1	1	-1	32	739	1	1	394879
4	3	1	1	1	54	423	2	1	396520
3	1	0	0	-1	33	758	2	1	398387
4	1	0	0	-1	31	643	2	1	400125
1	2	0	0	1	51	968	1	1	402289
3	2	1	1	1	52	0	0	0	405771
4	1	0	0	-1	33	569	2	1	407235
2	1	0	0	1	51	486	1	1	408679
3	1	0	0	-1	31	561	2	1	410188
1	1	0	0	1	51	456	1	1	412036
3	2	0	0	-1	31	462	2	1	413858
3	2	1	1	1	52	584	2	1	415766
2	4	1	1	-1	34	507	1	1	417333
3	4	0	0	-1	33	842	2	1	419409
1	1	0	0	1	51	487	1	1	420886
1	1	0	0	1	51	830	1	1	422973
3	3	1	1	1	52	631	2	1	424785
4	3	1	1	1	54	469	2	1	426606
4	3	1	1	1	54	503	2	1	428334
3	3	1	1	1	54	621	1	0	430244
3	1	0	0	-1	33	467	2	1	432026
1	1	0	0	1	51	565	1	1	433707
2	3	1	1	-1	32	521	2	0	435079
3	3	1	1	1	54	552	2	1	437127
2	1	0	0	1	53	628	1	1	438679
1	1	0	0	1	51	893	1	1	440723
3	2	0	0	-1	31	611	2	1	442763
2	2	1	1	-1	32	989	1	1	444760
2	1	0	0	1	53	463	1	1	446623
4	1	0	0	-1	31	689	2	1	448818
3	4	1	1	1	52	483	1	0	450376
3	4	0	0	-1	33	399	2	1	451873
1	2	0	0	1	51	539	1	1	453302
3	2	1	1	1	52	998	2	1	455343
4	3	1	1	1	54	571	2	1	456931
4	3	1	1	1	54	467	2	1	458372
1	3	1	1	-1	34	513	1	1	459731
3	3	1	1	1	54	486	2	1	468145
1	4	1	1	-1	34	428	1	1	469915
2	4	0	0	1	53	442	1	1	471664
2	3	1	1	-1	32	448	1	1	473553
1	3	1	1	-1	34	401	1	1	475001
4	2	0	0	-1	33	332	2	1	476398
3	2	1	1	1	52	392	1	0	478174
1	3	1	1	-1	34	522	1	1	480168
4	3	1	1	1	54	528	2	1	481763
2	1	0	0	1	53	576	1	1	483702
4	1	0	0	-1	31	716	2	1	485921
3	2	0	0	-1	31	0	0	0	489699
3	2	1	1	1	52	767	2	1	491679
1	2	0	0	1	53	380	1	1	493418
2	2	1	1	-1	32	606	1	1	495300
1	4	1	1	-1	34	485	1	1	497296
4	4	0	0	-1	33	468	2	1	499062
2	1	0	0	1	51	597	1	1	500752
3	1	0	0	-1	31	680	2	1	502498
1	1	0	0	1	51	347	1	1	503983
3	1	0	0	-1	31	554	2	1	505782
1	1	0	0	1	51	543	1	1	507514
1	1	0	0	1	51	504	1	1	509090
4	4	1	1	1	52	721	2	1	510847
4	4	0	0	-1	33	475	2	1	512212
1	2	0	0	1	51	656	1	1	514280
4	2	1	1	1	52	426	2	1	515931
4	2	0	0	-1	33	593	2	1	517728
3	2	1	1	1	52	372	1	0	519340
3	4	1	1	1	54	542	1	0	521151
2	4	0	0	1	53	649	1	1	523003
1	3	1	1	-1	32	608	1	1	524498
4	3	1	1	1	54	861	2	1	526813
4	4	1	1	1	54	464	2	1	528138
1	4	0	0	1	53	443	1	1	529385
4	3	1	1	1	52	586	2	1	530980
2	3	1	1	-1	34	454	1	1	532565
2	1	0	0	1	53	546	1	1	534302
4	1	0	0	-1	31	700	2	1	536460
2	3	1	1	-1	32	0	0	0	539893
1	3	1	1	-1	34	497	1	1	541458
2	3	1	1	-1	34	435	2	0	542727
3	3	1	1	1	54	439	2	1	544207
3	1	0	0	-1	33	410	2	1	545928
1	1	0	0	1	51	341	1	1	547269
4	2	0	0	-1	31	426	2	1	549021
4	2	1	1	1	52	371	2	1	550294
3	2	0	0	-1	33	563	2	1	552095
4	2	1	1	1	52	401	2	1	553708
3	2	0	0	-1	33	380	2	1	555480
4	2	1	1	1	52	283	2	1	565388
2	3	1	1	-1	34	848	1	1	567232
1	3	1	1	-1	34	389	1	1	568731
1	3	1	1	-1	34	453	1	1	570658
2	3	1	1	-1	34	321	2	0	572289
2	3	1	1	-1	34	467	1	1	574008
1	3	1	1	-1	34	538	1	1	575737
2	2	0	0	1	53	539	1	1	577519
3	2	1	1	1	52	496	1	0	578916
1	4	1	1	-1	34	612	1	1	580364
3	4	0	0	-1	33	655	2	1	582392
1	3	1	1	-1	32	559	1	1	584189
1	3	1	1	-1	34	526	1	1	585604
2	2	0	0	1	53	449	1	1	587067
3	2	1	1	1	52	390	1	0	588290
3	4	1	1	1	54	502	2	1	589600
2	4	0	0	1	53	649	1	1	591283
1	2	0	0	1	51	626	1	1	593134
2	2	1	1	-1	32	797	1	1	595360
1	1	0	0	1	53	470	1	1	596904
1	1	0	0	1	51	983	1	1	599344
3	3	1	1	1	52	587	2	1	600784
4	3	1	1	1	54	381	2	1	602586
1	2	0	0	1	53	920	1	1	604568
3	2	1	1	1	52	459	2	1	606275
4	3	1	1	1	54	457	2	1	608036
3	3	1	1	1	54	532	2	1	609422
2	1	0	0	1	53	801	1	1	611444
2	1	0	0	1	51	660	1	1	613487
3	2	0	0	-1	31	592	2	1	614955
3	2	1	1	1	52	687	1	0	617061
2	4	1	1	-1	34	496	1	1	618733
2	4	0	0	1	53	629	1	1	620831
3	3	1	1	1	52	448	2	1	622122
1	3	1	1	-1	34	578	1	1	623583
3	1	0	0	-1	33	0	0	0	626935
2	1	0	0	1	51	531	1	1	628809
1	4	1	1	-1	32	483	2	0	630182
4	4	0	0	-1	33	627	2	1	631746
1	4	1	1	-1	32	499	1	1	633186
4	4	0	0	-1	33	449	2	1	634851
1	2	0	0	1	51	643	1	1	636455
4	2	1	1	1	52	479	2	1	638408
2	3	1	1	-1	34	0	0	0	642084
1	3	1	1	-1	34	469	2	0	643585
3	4	1	1	1	54	576	2	1	645278
1	4	0	0	1	53	366	1	1	647092
1	3	1	1	-1	32	414	1	1	648326
4	3	1	1	1	54	563	2	1	650156
1	2	0	0	1	53	331	1	1	651579
1	2	1	1	-1	32	516	1	1	662237
4	1	0	0	-1	33	564	2	1	663610
2	1	0	0	1	51	469	1	1	665303
3	2	0	0	-1	31	587	2	1	666810
3	2	1	1	1	52	442	2	1	668637
2	3	1	1	-1	34	454	1	1	670319
4	3	1	1	1	54	478	2	1	671790
3	4	1	1	1	54	433	2	1	673484
4	4	0	0	-1	33	704	2	1	675359
2	2	0	0	1	51	352	1	1	676893
3	2	1	1	1	52	776	2	1	678833
4	2	0	0	-1	33	428	2	1	680664
2	2	1	1	-1	32	497	1	1	682618
1	2	0	0	1	53	800	1	1	684816
3	2	1	1	1	52	514	2	1	686205
1	2	0	0	1	53	911	2	0	688290
2	2	1	1	-1	32	692	1	1	689906
3	2	0	0	-1	33	912	2	1	691796
3	2	1	1	1	52	558	2	1	693744
2	3	1	1	-1	34	582	1	1	695181
4	3	1	1	1	54	523	2	1	697099
1	1	0	0	1	53	0	0	0	700747
2	1	0	0	1	51	760	1	1	702999
1	2	0	0	1	51	492	1	1	704818
4	2	1	1	1	52	535	2	1	706320
2	3	1	1	-1	34	551	1	1	708027
3	3	1	1	1	54	761	2	1	709979
4	3	1	1	1	54	422	2	1	711538
3	3	1	1	1	54	605	2	1	713238
4	3	1	1	1	54	753	2	1	715240
4	3	1	1	1	54	412	2	1	717093
2	3	1	1	-1	34	444	1	1	718710
1	3	1	1	-1	34	813	1	1	720341
2	4	1	1	-1	34	515	1	1	722113
3	4	0	0	-1	33	459	2	1	723701
2	2	0	0	1	51	646	1	1	725297
1	2	1	1	-1	32	487	2	0	726883
4	1	0	0	-1	33	432	2	1	728717
3	1	0	0	-1	31	458	1	0	730391
1	4	1	1	-1	32	479	1	1	732095
1	4	0	0	1	53	510	1	1	733713
4	1	0	0	-1	31	459	2	1	735251
3	1	0	0	-1	31	633	2	1	737120
1	2	0	0	1	51	409	1	1	738370
3	2	1	1	1	52	736	2	1	740394
2	1	0	0	1	53	900	1	1	742389
1	1	0	0	1	51	616	1	1	744236
2	2	0	0	1	51	545	1	1	746086
1	2	1	1	-1	32	487	1	1	748000
2	2	0	0	1	53	818	1	1	749944
3	2	1	1	1	52	570	2	1	757726
3	2	0	0	-1	33	693	2	1	759479
4	2	1	1	1	52	552	2	1	761470
4	4	1	1	1	54	317	2	1	762852
2	4	0	0	1	53	805	1	1	764534
3	4	1	1	1	52	524	2	1	765875
2	4	0	0	1	53	505	1	1	767358
3	3	1	1	1	52	489	1	0	768843
1	3	1	1	-1	34	502	1	1	770521
3	3	1	1	1	54	854	2	1	772188
4	3	1	1	1	54	564	2	1	773986
3	2	0	0	-1	33	417	2	1	775507
3	2	1	1	1	52	480	2	1	777051
1	3	1	1	-1	34	488	1	1	778948
4	3	1	1	1	54	775	2	1	781142
3	1	0	0	-1	33	497	2	1	782731
1	1	0	0	1	51	614	1	1	784450
4	3	1	1	1	52	0	0	0	787983
1	3	1	1	-1	34	529	1	1	789967
3	1	0	0	-1	33	586	2	1	791502
4	1	0	0	-1	31	787	2	1	793285
2	2	0	0	1	51	649	1	1	795222
1	2	1	1	-1	32	398	2	0	797008
3	4	1	1	1	54	462	2	1	798622
3	4	0	0	-1	33	985	2	1	800754
4	3	1	1	1	52	436	2	1	802446
3	3	1	1	1	54	479	2	1	803871
1	2	0	0	1	53	601	1	1	805743
4	2	1	1	1	52	501	2	1	807235
3	4	1	1	1	54	702	1	0	808823
3	4	0	0	-1	33	500	2	1	810538
2	4	1	1	-1	32	795	2	0	812789
2	4	0	0	1	53	723	2	0	814779
1	4	1	1	-1	32	586	1	1	816545
3	4	0	0	-1	33	529	2	1	818279
1	1	0	0	1	51	555	1	1	820164
4	1	0	0	-1	31	411	2	1	821833
1	4	1	1	-1	32	0	0	0	825176
2	4	0	0	1	53	635	1	1	827279
2	2	0	0	1	51	481	1	1	829026
1	2	1	1	-1	32	502	1	1	830739
3	2	0	0	-1	33	498	2	1	832125
2	2	1	1	-1	32	506	1	1	833645
3	4	1	1	1	54	817	2	1	835742
3	4	0	0	-1	33	488	2	1	837669
1	3	1	1	-1	32	726	1	1	839875
4	3	1	1	1	54	601	2	1	841649
4	4	1	1	1	54	588	2	1	843663
1	4	0	0	1	53	482	1	1	845629
4	2	0	0	-1	31	861	2	1	847613
1	2	1	1	-1	32	462	1	1	857141
2	1	0	0	1	53	656	1	1	859082
2	1	0	0	1	51	357	1	1	860529
3	4	1	1	1	52	666	2	1	862534
3	4	0	0	-1	33	0	0	0	865883
2	4	1	1	-1	32	466	1	1	867202
4	4	0	0	-1	33	509	2	1	868921
2	2	0	0	1	51	606	1	1	870809
2	2	1	1	-1	32	489	1	1	872461
3	1	0	0	-1	33	722	2	1	874259
2	1	0	0	1	51	534	1	1	875845
3	2	0	0	-1	31	541	2	1	877544
3	2	1	1	1	52	666	2	1	879359
2	4	1	1	-1	34	685	2	0	880896
3	4	0	0	-1	33	651	2	1	882741
3	1	0	0	-1	31	553	2	1	884628
2	1	0	0	1	51	479	2	0	886411
3	4	1	1	1	52	0	0	0	890337
4	4	0	0	-1	33	484	2	1	891969
1	4	1	1	-1	32	459	1	1	893650
4	4	0	0	-1	33	460	2	1	894957
2	4	1	1	-1	32	0	0	0	898378
2	4	0	0	1	53	729	1	1	900183
4	4	1	1	1	52	494	2	1	901860
3	4	0	0	-1	33	811	2	1	903922
3	1	0	0	-1	31	429	2	1	905838
2	1	0	0	1	51	0	0	0	909506
1	3	1	1	-1	32	580	1	1	911142
1	3	1	1	-1	34	432	1	1	912964
4	3	1	1	1	54	409	2	1	914594
2	3	1	1	-1	34	422	1	1	916050
1	3	1	1	-1	34	392	2	0	917638
1	3	1	1	-1	34	479	1	1	919339
2	2	0	0	1	53	752	1	1	921182
1	2	1	1	-1	32	621	1	1	923106
1	4	1	1	-1	34	437	1	1	924879
4	4	0	0	-1	33	458	2	1	926517
3	3	1	1	1	52	492	1	0	928077
1	3	1	1	-1	34	509	1	1	929697
2	4	1	1	-1	34	772	2	0	931573
1	4	0	0	1	53	749	1	1	933478
2	1	0	0	1	51	400	1	1	934894
4	1	0	0	-1	31	921	2	1	936985
1	1	0	0	1	51	563	1	1	938800
3	1	0	0	-1	31	0	0	0	942251
1	1	0	0	1	51	539	1	1	944264
1	1	0	0	1	51	0	0	0	948255
4	3	1	1	1	52	556	2	1	949867
1	3	1	1	-1	34	450	1	1	951691
4	1	0	0	-1	33	530	2	1	953031
3	1	0	0	-1	31	416	1	0	961696
