# Supplementary material for: Frequency Band-Specific Electrical Brain Stimulation Modulates Cognitive Control Processes
Source: PLoS One. 2015 Sep 25;10(9):e0138984. doi: 10.1371/journal.pone.0138984 (PMC4583279; doi:10.1371/journal.pone.0138984)
Supplement: S2 File — This zip archive contains the necessary Matlab code, SPSS syntax, SPSS data and raw logfile data to perform the analyses described in the paper. EEG data and Matlab code to extract peak frequencies are available upon request (joramvandriel@gmail.com). (ZIP) [file pone.0138984.s002.zip › S2_File/rawdata/theta/pp22_simonB1_STIM.txt]

1	4	1	1	-1	32	518	1	1	20567
4	4	0	0	-1	33	440	2	1	21817
2	4	1	1	-1	32	510	1	1	23678
2	4	0	0	1	53	386	1	1	25112
3	3	1	1	1	52	482	2	1	26838
3	3	1	1	1	54	417	2	1	28732
2	3	1	1	-1	34	434	1	1	30036
2	3	1	1	-1	34	518	1	1	31625
3	3	1	1	1	54	407	2	1	32886
1	3	1	1	-1	34	466	1	1	34830
3	1	0	0	-1	33	636	2	1	36609
3	1	0	0	-1	31	349	2	1	37987
4	4	1	1	1	52	514	2	1	39693
1	4	0	0	1	53	446	1	1	41599
2	2	0	0	1	51	263	1	1	42767
1	2	1	1	-1	32	489	1	1	44082
3	2	0	0	-1	33	406	2	1	45601
2	2	1	1	-1	32	535	1	1	47403
1	3	1	1	-1	34	373	1	1	48865
2	3	1	1	-1	34	354	2	0	50284
2	1	0	0	1	53	440	2	0	51651
3	1	0	0	-1	31	559	2	1	53127
2	4	1	1	-1	32	485	1	1	54664
1	4	0	0	1	53	667	1	1	56700
1	3	1	1	-1	32	435	1	1	58437
4	3	1	1	1	54	621	2	1	60254
4	1	0	0	-1	33	425	2	1	62096
3	1	0	0	-1	31	689	2	1	63949
4	2	0	0	-1	31	370	2	1	65436
1	2	1	1	-1	32	374	1	1	67308
3	2	0	0	-1	33	403	2	1	68673
3	2	1	1	1	52	426	2	1	70360
2	3	1	1	-1	34	387	1	1	72116
3	3	1	1	1	54	378	1	0	73935
2	1	0	0	1	53	595	1	1	75852
4	1	0	0	-1	31	457	2	1	77180
1	1	0	0	1	51	916	1	1	79354
2	1	0	0	1	51	325	1	1	80917
2	2	0	0	1	51	325	1	1	82600
1	2	1	1	-1	32	291	2	0	83795
3	1	0	0	-1	33	601	2	1	85703
4	1	0	0	-1	31	562	2	1	87557
1	3	1	1	-1	32	561	1	1	88988
2	3	1	1	-1	34	531	2	0	90802
2	3	1	1	-1	34	436	1	1	92132
3	3	1	1	1	54	494	2	1	93999
3	4	1	1	1	54	909	2	1	95765
2	4	0	0	1	53	537	1	1	97368
2	3	1	1	-1	32	444	1	1	98807
3	3	1	1	1	54	500	2	1	108111
2	1	0	0	1	53	509	1	1	109929
1	1	0	0	1	51	405	1	1	111144
3	2	0	0	-1	31	528	2	1	113102
1	2	1	1	-1	32	400	1	1	114546
2	2	0	0	1	53	589	1	1	115956
2	2	1	1	-1	32	452	1	1	117321
1	1	0	0	1	53	448	1	1	118606
1	1	0	0	1	51	347	1	1	119879
3	3	1	1	1	52	361	2	1	121283
2	3	1	1	-1	34	341	1	1	123123
1	3	1	1	-1	34	459	1	1	125021
3	3	1	1	1	54	451	2	1	126914
2	1	0	0	1	53	632	1	1	129028
4	1	0	0	-1	31	436	2	1	130382
1	1	0	0	1	51	458	1	1	131887
4	1	0	0	-1	31	361	2	1	133205
2	3	1	1	-1	32	491	1	1	135051
4	3	1	1	1	54	499	2	1	136837
2	2	0	0	1	53	456	1	1	138652
3	2	1	1	1	52	417	2	1	140147
2	3	1	1	-1	34	359	1	1	141809
3	3	1	1	1	54	627	2	1	143529
1	3	1	1	-1	34	407	1	1	145371
3	3	1	1	1	54	555	2	1	147168
3	4	1	1	1	54	445	2	1	148861
2	4	0	0	1	53	489	1	1	150491
3	1	0	0	-1	31	377	2	1	151853
3	1	0	0	-1	31	450	2	1	153489
1	2	0	0	1	51	540	1	1	155369
1	2	1	1	-1	32	565	2	0	157064
4	2	0	0	-1	33	431	2	1	158703
3	2	1	1	1	52	460	1	0	160180
2	4	1	1	-1	34	493	1	1	161960
4	4	0	0	-1	33	506	2	1	163644
1	3	1	1	-1	32	431	1	1	164945
3	3	1	1	1	54	495	2	1	166346
1	3	1	1	-1	34	419	1	1	168155
1	3	1	1	-1	34	384	1	1	169538
2	3	1	1	-1	34	488	1	1	171184
4	3	1	1	1	54	363	2	1	172594
1	3	1	1	-1	34	461	1	1	173936
4	3	1	1	1	54	387	2	1	175523
3	4	1	1	1	54	401	2	1	176804
1	4	0	0	1	53	551	1	1	178316
2	2	0	0	1	51	588	1	1	179821
3	2	1	1	1	52	717	2	1	181387
4	3	1	1	1	54	518	2	1	182744
2	3	1	1	-1	34	329	1	1	184475
4	4	1	1	1	54	355	2	1	186136
2	4	0	0	1	53	401	1	1	193230
2	2	0	0	1	51	534	1	1	195142
4	2	1	1	1	52	505	2	1	196741
1	3	1	1	-1	34	378	1	1	198613
4	3	1	1	1	54	321	2	1	200224
1	2	0	0	1	53	342	1	1	201978
4	2	1	1	1	52	291	1	0	203422
4	4	1	1	1	54	429	2	1	205056
1	4	0	0	1	53	359	1	1	206534
2	2	0	0	1	51	503	2	0	208186
4	2	1	1	1	52	474	2	1	210095
3	2	0	0	-1	33	394	1	0	211981
4	2	1	1	1	52	416	2	1	213291
4	1	0	0	-1	33	412	2	1	214888
1	1	0	0	1	51	353	1	1	216636
4	3	1	1	1	52	390	2	1	218338
1	3	1	1	-1	34	381	1	1	219911
2	3	1	1	-1	34	517	1	1	221872
1	3	1	1	-1	34	634	2	0	223713
1	2	0	0	1	53	417	1	1	225099
2	2	1	1	-1	32	739	1	1	226996
1	4	1	1	-1	34	450	1	1	228386
2	4	0	0	1	53	435	1	1	230142
3	4	1	1	1	52	515	2	1	231536
4	4	0	0	-1	33	345	2	1	233347
3	1	0	0	-1	31	401	2	1	234748
2	1	0	0	1	51	801	1	1	236480
1	2	0	0	1	51	497	1	1	237912
2	2	1	1	-1	32	509	1	1	239821
1	1	0	0	1	53	412	1	1	241486
1	1	0	0	1	51	320	1	1	243211
4	1	0	0	-1	31	414	2	1	244637
2	1	0	0	1	51	466	1	1	246221
3	1	0	0	-1	31	381	2	1	247894
3	1	0	0	-1	31	584	2	1	249379
4	1	0	0	-1	31	601	2	1	250911
3	1	0	0	-1	31	600	2	1	252901
4	3	1	1	1	52	463	2	1	254389
4	3	1	1	1	54	407	2	1	255948
2	3	1	1	-1	34	402	1	1	257826
3	3	1	1	1	54	655	2	1	259543
1	1	0	0	1	53	538	1	1	261233
1	1	0	0	1	51	395	1	1	262939
4	1	0	0	-1	31	499	2	1	264731
4	1	0	0	-1	31	370	2	1	266437
3	2	0	0	-1	31	715	2	1	268656
3	2	1	1	1	52	455	2	1	270237
1	2	0	0	1	53	497	1	1	271880
2	2	1	1	-1	32	401	2	0	273167
4	4	1	1	1	54	564	2	1	274875
2	4	0	0	1	53	630	1	1	284000
3	2	0	0	-1	31	540	2	1	285818
4	2	1	1	1	52	0	0	0	289559
4	2	0	0	-1	33	413	2	1	291204
1	2	1	1	-1	32	740	1	1	292988
4	4	1	1	1	54	843	2	1	295202
2	4	0	0	1	53	569	1	1	296732
2	1	0	0	1	51	841	1	1	298781
4	1	0	0	-1	31	380	2	1	299982
3	2	0	0	-1	31	462	2	1	301587
1	2	1	1	-1	32	530	2	0	303224
2	2	0	0	1	53	489	1	1	305047
2	2	1	1	-1	32	483	1	1	306876
4	4	1	1	1	54	463	2	1	308713
1	4	0	0	1	53	497	1	1	310120
4	4	1	1	1	52	601	2	1	311973
3	4	0	0	-1	33	362	2	1	313625
1	2	0	0	1	51	404	1	1	315120
2	2	1	1	-1	32	453	2	0	316686
2	2	0	0	1	53	458	2	0	318374
1	2	1	1	-1	32	414	1	1	320253
2	2	0	0	1	53	333	1	1	321690
4	2	1	1	1	52	432	2	1	323143
1	4	1	1	-1	34	452	1	1	324439
3	4	0	0	-1	33	446	2	1	325878
1	2	0	0	1	51	413	1	1	327367
4	2	1	1	1	52	663	2	1	328925
1	3	1	1	-1	34	416	1	1	330602
4	3	1	1	1	54	427	2	1	331939
3	2	0	0	-1	33	409	1	0	333170
2	2	1	1	-1	32	727	1	1	334884
2	3	1	1	-1	34	446	1	1	336640
3	3	1	1	1	54	382	2	1	337949
2	1	0	0	1	53	614	2	0	339972
1	1	0	0	1	51	0	0	0	343940
3	3	1	1	1	52	561	2	1	345724
2	3	1	1	-1	34	508	1	1	347470
4	2	0	0	-1	33	440	2	1	348841
2	2	1	1	-1	32	492	1	1	350534
4	1	0	0	-1	33	394	2	1	352422
4	1	0	0	-1	31	470	2	1	354247
3	2	0	0	-1	31	484	2	1	355601
2	2	1	1	-1	32	462	1	1	357459
1	1	0	0	1	53	319	1	1	358740
4	1	0	0	-1	31	491	2	1	360461
4	1	0	0	-1	31	423	2	1	362101
2	1	0	0	1	51	419	1	1	363867
3	3	1	1	1	52	556	2	1	365719
2	3	1	1	-1	34	503	1	1	367608
3	2	0	0	-1	33	702	2	1	369465
2	2	1	1	-1	32	0	0	0	378770
4	2	0	0	-1	33	529	2	1	380151
4	2	1	1	1	52	700	1	0	382360
3	2	0	0	-1	33	414	2	1	383764
4	2	1	1	1	52	502	2	1	385637
4	1	0	0	-1	33	321	2	1	387300
2	1	0	0	1	51	339	1	1	388623
3	2	0	0	-1	31	344	2	1	389954
4	2	1	1	1	52	524	2	1	391412
1	4	1	1	-1	34	473	1	1	393069
2	4	0	0	1	53	313	1	1	394852
1	4	1	1	-1	32	488	1	1	396752
3	4	0	0	-1	33	510	2	1	398761
2	3	1	1	-1	32	766	1	1	400679
1	3	1	1	-1	34	499	2	0	402261
2	4	1	1	-1	34	521	1	1	403792
1	4	0	0	1	53	512	1	1	405163
3	4	1	1	1	52	374	2	1	406466
2	4	0	0	1	53	509	1	1	408408
2	3	1	1	-1	32	413	1	1	410263
3	3	1	1	1	54	926	2	1	412210
1	2	0	0	1	53	488	2	0	413678
1	2	1	1	-1	32	502	1	1	415104
4	4	1	1	1	54	522	2	1	417034
4	4	0	0	-1	33	448	2	1	418790
1	4	1	1	-1	32	587	1	1	420798
2	4	0	0	1	53	555	1	1	422380
3	2	0	0	-1	31	460	2	1	424087
1	2	1	1	-1	32	688	1	1	425784
3	1	0	0	-1	33	688	1	0	427744
4	1	0	0	-1	31	670	2	1	429848
3	4	1	1	1	52	785	2	1	431762
4	4	0	0	-1	33	494	2	1	433538
4	4	1	1	1	52	468	2	1	435172
1	4	0	0	1	53	626	1	1	436702
3	1	0	0	-1	31	393	2	1	438094
2	1	0	0	1	51	512	1	1	440025
4	4	1	1	1	52	631	2	1	441794
3	4	0	0	-1	33	491	2	1	443376
3	4	1	1	1	52	480	2	1	444922
4	4	0	0	-1	33	468	2	1	446476
3	4	1	1	1	52	456	1	0	447896
1	4	0	0	1	53	413	1	1	449272
3	1	0	0	-1	31	479	2	1	450702
4	1	0	0	-1	31	425	2	1	452496
4	1	0	0	-1	31	513	2	1	454137
3	1	0	0	-1	31	601	1	0	455986
4	3	1	1	1	52	390	2	1	457789
2	3	1	1	-1	34	521	1	1	459418
3	3	1	1	1	54	598	1	0	460947
4	3	1	1	1	54	747	2	1	477220
1	3	1	1	-1	34	649	1	1	478922
2	3	1	1	-1	34	501	1	1	480319
2	4	1	1	-1	34	329	1	1	482089
3	4	0	0	-1	33	293	2	1	483475
4	4	1	1	1	52	519	2	1	485391
2	4	0	0	1	53	412	1	1	487097
4	3	1	1	1	52	309	1	0	488318
4	3	1	1	1	54	444	2	1	490235
3	4	1	1	1	54	398	2	1	491540
4	4	0	0	-1	33	380	2	1	492786
4	3	1	1	1	52	436	2	1	494447
1	3	1	1	-1	34	332	1	1	495891
2	2	0	0	1	53	299	1	1	497465
3	2	1	1	1	52	391	1	0	498964
4	3	1	1	1	54	388	2	1	500540
2	3	1	1	-1	34	558	1	1	502543
4	4	1	1	1	54	414	2	1	504227
2	4	0	0	1	53	524	1	1	505830
4	1	0	0	-1	31	424	2	1	507625
4	1	0	0	-1	31	380	2	1	509376
1	4	1	1	-1	32	369	2	0	510973
4	4	0	0	-1	33	393	2	1	512453
3	3	1	1	1	52	516	1	0	514071
2	3	1	1	-1	34	636	1	1	515536
2	1	0	0	1	53	528	1	1	517441
3	1	0	0	-1	31	518	2	1	519191
4	2	0	0	-1	31	367	2	1	520919
3	2	1	1	1	52	396	2	1	522495
3	3	1	1	1	54	473	2	1	523823
4	3	1	1	1	54	680	2	1	525812
3	3	1	1	1	54	439	2	1	527704
1	3	1	1	-1	34	539	1	1	529076
1	4	1	1	-1	34	457	1	1	530537
4	4	0	0	-1	33	496	2	1	532090
4	1	0	0	-1	31	421	2	1	534006
1	1	0	0	1	51	610	1	1	535985
3	3	1	1	1	52	667	1	0	537997
4	3	1	1	1	54	545	2	1	539631
1	2	0	0	1	53	468	1	1	541509
3	2	1	1	1	52	422	1	0	543134
4	4	1	1	1	54	756	2	1	544981
3	4	0	0	-1	33	516	2	1	546688
2	3	1	1	-1	32	568	1	1	548309
1	3	1	1	-1	34	445	1	1	550098
2	2	0	0	1	53	456	1	1	551570
1	2	1	1	-1	32	483	1	1	553439
3	1	0	0	-1	33	435	2	1	555112
3	1	0	0	-1	31	468	2	1	556427
2	3	1	1	-1	32	507	1	1	558104
4	3	1	1	1	54	520	2	1	568663
3	3	1	1	1	54	524	2	1	570116
4	3	1	1	1	54	390	2	1	571580
1	1	0	0	1	53	381	1	1	573098
2	1	0	0	1	51	360	2	0	574791
3	4	1	1	1	52	396	2	1	576179
2	4	0	0	1	53	418	1	1	577756
1	4	1	1	-1	32	513	1	1	579438
1	4	0	0	1	53	566	1	1	581329
4	1	0	0	-1	31	459	2	1	583264
1	1	0	0	1	51	318	1	1	584959
1	2	0	0	1	51	313	1	1	586495
4	2	1	1	1	52	451	2	1	588114
4	4	1	1	1	54	390	2	1	589620
1	4	0	0	1	53	363	1	1	591051
2	4	1	1	-1	32	735	2	0	593271
1	4	0	0	1	53	490	1	1	594635
4	4	1	1	1	52	558	2	1	596353
4	4	0	0	-1	33	692	2	1	598461
3	1	0	0	-1	31	444	1	0	599896
4	1	0	0	-1	31	408	2	1	601714
4	4	1	1	1	52	370	2	1	603295
3	4	0	0	-1	33	420	2	1	605022
3	4	1	1	1	52	378	1	0	606872
2	4	0	0	1	53	485	1	1	608250
4	4	1	1	1	52	447	2	1	609661
2	4	0	0	1	53	431	2	0	610943
4	4	1	1	1	52	498	2	1	612844
3	4	0	0	-1	33	423	2	1	614247
4	3	1	1	1	52	364	2	1	615606
3	3	1	1	1	54	363	2	1	617041
2	1	0	0	1	53	477	1	1	618385
4	1	0	0	-1	31	400	2	1	619716
2	1	0	0	1	51	357	1	1	621237
1	1	0	0	1	51	883	1	1	622969
3	1	0	0	-1	31	453	2	1	624900
3	1	0	0	-1	31	420	2	1	626334
1	2	0	0	1	51	353	1	1	627791
4	2	1	1	1	52	669	2	1	629842
1	1	0	0	1	53	365	1	1	631487
2	1	0	0	1	51	760	2	0	633151
1	1	0	0	1	51	484	1	1	634543
2	1	0	0	1	51	385	1	1	636279
1	1	0	0	1	51	357	1	1	637653
1	1	0	0	1	51	341	1	1	639085
4	4	1	1	1	52	445	2	1	640652
1	4	0	0	1	53	461	1	1	642139
1	4	1	1	-1	32	565	1	1	643993
4	4	0	0	-1	33	400	2	1	645677
1	2	0	0	1	51	357	1	1	647132
3	2	1	1	1	52	781	2	1	659723
4	1	0	0	-1	33	467	2	1	661669
1	1	0	0	1	51	416	1	1	663124
2	3	1	1	-1	32	622	1	1	665122
4	3	1	1	1	54	356	2	1	666340
1	2	0	0	1	53	425	1	1	667666
1	2	1	1	-1	32	465	1	1	668999
4	2	0	0	-1	33	352	2	1	670675
3	2	1	1	1	52	443	2	1	672123
3	1	0	0	-1	33	363	2	1	673305
4	1	0	0	-1	31	332	2	1	674716
4	1	0	0	-1	31	306	2	1	675921
1	1	0	0	1	51	286	1	1	677120
4	4	1	1	1	52	325	1	0	678559
2	4	0	0	1	53	462	1	1	679858
2	1	0	0	1	51	291	1	1	681540
1	1	0	0	1	51	548	1	1	682913
1	4	1	1	-1	32	388	1	1	684580
4	4	0	0	-1	33	372	2	1	686439
4	2	0	0	-1	31	346	2	1	688137
1	2	1	1	-1	32	443	1	1	689693
1	1	0	0	1	53	308	1	1	691334
3	1	0	0	-1	31	343	2	1	692790
3	3	1	1	1	52	536	2	1	694750
4	3	1	1	1	54	391	2	1	696326
1	3	1	1	-1	34	567	1	1	698230
3	3	1	1	1	54	561	2	1	699758
2	1	0	0	1	53	526	1	1	701105
1	1	0	0	1	51	722	1	1	703013
3	4	1	1	1	52	352	1	0	704830
1	4	0	0	1	53	508	1	1	706473
3	2	0	0	-1	31	530	2	1	708164
1	2	1	1	-1	32	461	1	1	709620
4	1	0	0	-1	33	752	2	1	711483
4	1	0	0	-1	31	330	2	1	713164
3	3	1	1	1	52	378	1	0	714723
3	3	1	1	1	54	453	2	1	716129
2	2	0	0	1	53	502	1	1	717663
1	2	1	1	-1	32	399	1	1	719226
1	1	0	0	1	53	448	1	1	720533
3	1	0	0	-1	31	383	2	1	721792
2	3	1	1	-1	32	496	1	1	723733
2	3	1	1	-1	34	355	2	0	725096
4	2	0	0	-1	33	483	2	1	726928
1	2	1	1	-1	32	587	1	1	728698
1	2	0	0	1	53	323	1	1	729908
4	2	1	1	1	52	413	2	1	731364
2	1	0	0	1	53	424	1	1	732799
2	1	0	0	1	51	399	1	1	734068
3	3	1	1	1	52	438	2	1	735841
4	3	1	1	1	54	466	2	1	744549
4	2	0	0	-1	33	385	2	1	746041
1	2	1	1	-1	32	560	1	1	747831
4	1	0	0	-1	33	343	2	1	749415
1	1	0	0	1	51	337	1	1	751063
1	2	0	0	1	51	297	1	1	752772
4	2	1	1	1	52	390	2	1	754668
3	3	1	1	1	54	328	1	0	755974
2	3	1	1	-1	34	427	1	1	757671
1	3	1	1	-1	34	455	1	1	759150
2	3	1	1	-1	34	526	1	1	761124
3	2	0	0	-1	33	328	1	0	762293
2	2	1	1	-1	32	468	1	1	764169
4	4	1	1	1	54	487	2	1	766134
3	4	0	0	-1	33	835	1	0	768138
2	4	1	1	-1	32	464	1	1	770028
4	4	0	0	-1	33	387	2	1	771809
4	2	0	0	-1	31	437	2	1	773601
3	2	1	1	1	52	339	1	0	775000
4	4	1	1	1	54	453	2	1	776696
1	4	0	0	1	53	368	1	1	778565
4	3	1	1	1	52	397	2	1	779850
1	3	1	1	-1	34	468	1	1	781626
4	1	0	0	-1	33	559	2	1	783051
4	1	0	0	-1	31	359	2	1	784874
1	1	0	0	1	51	470	1	1	786574
1	1	0	0	1	51	375	1	1	788052
2	2	0	0	1	51	563	1	1	789751
4	2	1	1	1	52	445	2	1	791142
4	3	1	1	1	54	453	2	1	792860
1	3	1	1	-1	34	438	1	1	794653
1	1	0	0	1	53	366	1	1	796101
3	1	0	0	-1	31	999	2	1	798359
3	1	0	0	-1	31	361	2	1	800162
1	1	0	0	1	51	356	1	1	801358
4	1	0	0	-1	31	494	2	1	802905
2	1	0	0	1	51	524	2	0	804287
2	3	1	1	-1	32	481	1	1	806203
1	3	1	1	-1	34	456	2	0	807612
4	3	1	1	1	54	597	2	1	809227
3	3	1	1	1	54	426	2	1	810598
3	3	1	1	1	54	384	2	1	812114
2	3	1	1	-1	34	413	1	1	813804
3	2	0	0	-1	33	446	2	1	815352
3	2	1	1	1	52	430	2	1	817057
1	3	1	1	-1	34	549	1	1	818567
2	3	1	1	-1	34	705	1	1	820200
2	2	0	0	1	53	511	1	1	822169
1	2	1	1	-1	32	457	1	1	823440
2	3	1	1	-1	34	558	1	1	825430
1	3	1	1	-1	34	387	1	1	834996
3	4	1	1	1	54	727	2	1	837008
4	4	0	0	-1	33	491	2	1	838396
2	4	1	1	-1	32	471	1	1	839890
2	4	0	0	1	53	593	1	1	841467
3	1	0	0	-1	31	457	2	1	843028
2	1	0	0	1	51	410	1	1	844292
1	3	1	1	-1	32	609	1	1	846117
2	3	1	1	-1	34	491	1	1	847938
4	4	1	1	1	54	450	2	1	849397
2	4	0	0	1	53	481	1	1	851332
1	2	0	0	1	51	424	1	1	852766
1	2	1	1	-1	32	680	1	1	854254
3	3	1	1	1	54	506	2	1	856069
4	3	1	1	1	54	569	2	1	857869
3	2	0	0	-1	33	578	2	1	859431
4	2	1	1	1	52	516	2	1	861009
1	3	1	1	-1	34	735	1	1	863200
1	3	1	1	-1	34	424	1	1	864865
4	4	1	1	1	54	731	2	1	866745
3	4	0	0	-1	33	530	1	0	868502
4	4	1	1	1	52	551	2	1	870003
2	4	0	0	1	53	540	1	1	871743
2	4	1	1	-1	32	418	1	1	873572
3	4	0	0	-1	33	764	2	1	875822
3	1	0	0	-1	31	767	2	1	877642
4	1	0	0	-1	31	588	2	1	879220
3	2	0	0	-1	31	392	2	1	880536
2	2	1	1	-1	32	437	1	1	881848
1	1	0	0	1	53	466	1	1	883798
1	1	0	0	1	51	344	1	1	885437
2	2	0	0	1	51	586	1	1	887447
2	2	1	1	-1	32	550	1	1	889420
1	3	1	1	-1	34	480	2	0	891004
3	3	1	1	1	54	503	2	1	892902
1	1	0	0	1	53	450	2	0	894436
1	1	0	0	1	51	536	1	1	896217
4	4	1	1	1	52	467	2	1	897770
1	4	0	0	1	53	409	1	1	899265
4	2	0	0	-1	31	932	2	1	901572
2	2	1	1	-1	32	604	1	1	903113
3	2	0	0	-1	33	498	2	1	904668
4	2	1	1	1	52	645	2	1	906205
2	1	0	0	1	53	0	0	0	910116
3	1	0	0	-1	31	579	2	1	912015
1	4	1	1	-1	32	538	1	1	913595
3	4	0	0	-1	33	475	2	1	915435
4	4	1	1	1	52	519	2	1	916926
1	4	0	0	1	53	710	1	1	919085
3	4	1	1	1	52	390	1	0	920920
3	4	0	0	-1	33	532	2	1	936204
