# Supplementary material for: Frequency Band-Specific Electrical Brain Stimulation Modulates Cognitive Control Processes
Source: PLoS One. 2015 Sep 25;10(9):e0138984. doi: 10.1371/journal.pone.0138984 (PMC4583279; doi:10.1371/journal.pone.0138984)
Supplement: S2 File — This zip archive contains the necessary Matlab code, SPSS syntax, SPSS data and raw logfile data to perform the analyses described in the paper. EEG data and Matlab code to extract peak frequencies are available upon request (joramvandriel@gmail.com). (ZIP) [file pone.0138984.s002.zip › S2_File/rawdata/theta/pp22_simonC1_POST-STIM.txt]

1	2	0	0	1	51	504	1	1	14741
3	2	1	1	1	52	415	2	1	16349
4	4	1	1	1	54	448	2	1	17774
4	4	0	0	-1	33	347	2	1	19209
1	1	0	0	1	51	311	1	1	21005
2	1	0	0	1	51	459	1	1	22462
1	3	1	1	-1	32	360	2	0	23663
4	3	1	1	1	54	443	2	1	25495
3	3	1	1	1	54	394	2	1	26869
2	3	1	1	-1	34	459	2	0	28738
4	2	0	0	-1	33	308	2	1	30170
3	2	1	1	1	52	660	1	0	31847
1	3	1	1	-1	34	610	1	1	33925
2	3	1	1	-1	34	439	1	1	35422
4	2	0	0	-1	33	441	2	1	36744
3	2	1	1	1	52	651	1	0	38641
1	3	1	1	-1	34	561	1	1	40446
3	3	1	1	1	54	0	0	0	44252
1	4	1	1	-1	34	388	1	1	46113
3	4	0	0	-1	33	395	2	1	47410
1	2	0	0	1	51	464	1	1	49227
2	2	1	1	-1	32	572	1	1	51115
1	1	0	0	1	53	375	1	1	52768
3	1	0	0	-1	31	373	2	1	54294
3	2	0	0	-1	31	422	2	1	56111
2	2	1	1	-1	32	385	2	0	57420
2	1	0	0	1	53	351	1	1	58921
4	1	0	0	-1	31	381	2	1	60799
4	2	0	0	-1	31	548	2	1	62784
3	2	1	1	1	52	337	1	0	64594
1	1	0	0	1	53	572	1	1	66523
4	1	0	0	-1	31	374	2	1	68336
4	1	0	0	-1	31	339	2	1	69594
1	1	0	0	1	51	515	1	1	71287
4	3	1	1	1	52	673	2	1	72802
2	3	1	1	-1	34	511	1	1	74755
4	3	1	1	1	54	711	2	1	76815
3	3	1	1	1	54	431	1	0	78355
1	2	0	0	1	53	455	1	1	80218
2	2	1	1	-1	32	386	2	0	81470
3	2	0	0	-1	33	498	2	1	83402
2	2	1	1	-1	32	855	1	1	85423
1	2	0	0	1	53	0	0	0	89374
3	2	1	1	1	52	448	2	1	91038
1	4	1	1	-1	34	450	1	1	92808
2	4	0	0	1	53	451	2	0	94203
4	3	1	1	1	52	657	2	1	96326
2	3	1	1	-1	34	448	1	1	97627
1	2	0	0	1	53	841	1	1	99316
4	2	1	1	1	52	515	2	1	109377
3	2	0	0	-1	33	707	2	1	111005
1	2	1	1	-1	32	567	1	1	112946
4	3	1	1	1	54	405	2	1	114372
4	3	1	1	1	54	443	2	1	116045
1	3	1	1	-1	34	323	1	1	117667
4	3	1	1	1	54	535	2	1	119348
1	1	0	0	1	53	501	1	1	121288
2	1	0	0	1	51	424	1	1	122986
3	4	1	1	1	52	582	2	1	124537
1	4	0	0	1	53	623	1	1	126493
4	1	0	0	-1	31	334	2	1	128275
1	1	0	0	1	51	373	1	1	130055
1	2	0	0	1	51	278	1	1	131630
3	2	1	1	1	52	649	2	1	133516
1	3	1	1	-1	34	455	1	1	135036
3	3	1	1	1	54	402	2	1	136406
1	4	1	1	-1	34	356	2	0	137870
4	4	0	0	-1	33	427	2	1	139476
4	2	0	0	-1	31	367	2	1	141118
2	2	1	1	-1	32	582	1	1	142507
4	3	1	1	1	54	507	2	1	143860
2	3	1	1	-1	34	437	1	1	145526
1	2	0	0	1	53	358	1	1	146926
2	2	1	1	-1	32	451	1	1	148251
1	2	0	0	1	53	423	1	1	149525
1	2	1	1	-1	32	386	1	1	151407
4	2	0	0	-1	33	338	2	1	152888
4	2	1	1	1	52	330	1	0	154642
1	1	0	0	1	53	316	1	1	156368
2	1	0	0	1	51	479	1	1	158168
3	3	1	1	1	52	317	1	0	159880
4	3	1	1	1	54	387	2	1	161679
4	3	1	1	1	54	312	1	0	163069
1	3	1	1	-1	34	355	2	0	164808
2	2	0	0	1	53	515	1	1	166806
3	2	1	1	1	52	516	2	1	168463
2	3	1	1	-1	34	485	1	1	169899
1	3	1	1	-1	34	490	1	1	171238
2	4	1	1	-1	34	332	1	1	172428
2	4	0	0	1	53	330	1	1	173691
3	1	0	0	-1	31	388	2	1	175129
4	1	0	0	-1	31	379	2	1	176722
1	3	1	1	-1	32	520	1	1	178401
3	3	1	1	1	54	557	2	1	180072
1	2	0	0	1	53	520	1	1	181736
4	2	1	1	1	52	398	2	1	183260
1	4	1	1	-1	34	368	2	0	184552
1	4	0	0	1	53	386	1	1	186392
4	3	1	1	1	52	398	2	1	187815
2	3	1	1	-1	34	703	1	1	204856
4	3	1	1	1	54	632	2	1	206823
1	3	1	1	-1	34	439	1	1	208760
2	4	1	1	-1	34	526	1	1	210732
2	4	0	0	1	53	502	1	1	212102
1	1	0	0	1	51	546	1	1	214142
3	1	0	0	-1	31	401	2	1	215762
2	3	1	1	-1	32	380	2	0	217105
3	3	1	1	1	54	517	2	1	218510
3	1	0	0	-1	33	360	2	1	220152
2	1	0	0	1	51	427	1	1	221733
4	1	0	0	-1	31	343	2	1	223177
1	1	0	0	1	51	468	1	1	224572
3	2	0	0	-1	31	354	2	1	226185
2	2	1	1	-1	32	411	2	0	228035
4	2	0	0	-1	33	511	2	1	229459
3	2	1	1	1	52	416	1	0	230785
1	1	0	0	1	53	478	1	1	232271
2	1	0	0	1	51	444	1	1	233877
1	4	1	1	-1	32	610	1	1	235321
3	4	0	0	-1	33	465	2	1	237295
2	1	0	0	1	51	497	2	0	238829
2	1	0	0	1	51	378	1	1	240066
3	2	0	0	-1	31	375	2	1	241352
2	2	1	1	-1	32	508	1	1	243282
1	4	1	1	-1	34	486	1	1	244614
2	4	0	0	1	53	511	1	1	246379
1	3	1	1	-1	32	434	1	1	248113
3	3	1	1	1	54	489	1	0	249638
1	1	0	0	1	53	381	1	1	250970
4	1	0	0	-1	31	360	2	1	252753
1	1	0	0	1	51	465	1	1	254224
3	1	0	0	-1	31	399	2	1	255645
4	3	1	1	1	52	608	2	1	257505
2	3	1	1	-1	34	447	1	1	259337
2	3	1	1	-1	34	348	1	1	260645
3	3	1	1	1	54	475	1	0	261951
1	1	0	0	1	53	561	1	1	263570
4	1	0	0	-1	31	368	2	1	264824
3	3	1	1	1	52	425	2	1	266087
1	3	1	1	-1	34	516	1	1	267523
1	1	0	0	1	53	349	1	1	269348
4	1	0	0	-1	31	319	2	1	271063
3	4	1	1	1	52	538	2	1	273052
3	4	0	0	-1	33	501	2	1	274489
2	1	0	0	1	51	428	1	1	276250
3	1	0	0	-1	31	531	2	1	278031
2	1	0	0	1	51	344	1	1	279309
2	1	0	0	1	51	355	1	1	280866
3	2	0	0	-1	31	257	2	1	282294
3	2	1	1	1	52	477	2	1	290478
4	4	1	1	1	54	563	2	1	291889
4	4	0	0	-1	33	328	2	1	293458
3	4	1	1	1	52	324	1	0	295056
3	4	0	0	-1	33	273	2	1	296719
2	4	1	1	-1	32	343	2	0	298461
4	4	0	0	-1	33	924	2	1	300660
3	4	1	1	1	52	320	1	0	302373
3	4	0	0	-1	33	548	2	1	304212
2	3	1	1	-1	32	430	1	1	306106
3	3	1	1	1	54	463	2	1	307676
1	2	0	0	1	53	464	1	1	309263
2	2	1	1	-1	32	340	2	0	310482
1	1	0	0	1	53	464	1	1	312264
2	1	0	0	1	51	346	1	1	314074
2	4	1	1	-1	32	488	1	1	316017
4	4	0	0	-1	33	378	2	1	317733
2	1	0	0	1	51	361	1	1	319212
2	1	0	0	1	51	337	1	1	320971
1	1	0	0	1	51	315	1	1	322680
2	1	0	0	1	51	253	1	1	323751
3	3	1	1	1	52	602	2	1	325679
3	3	1	1	1	54	333	2	1	327008
1	2	0	0	1	53	414	2	0	328705
2	2	1	1	-1	32	751	1	1	330386
2	3	1	1	-1	34	555	1	1	331996
3	3	1	1	1	54	473	2	1	333928
4	4	1	1	1	54	414	2	1	335208
1	4	0	0	1	53	391	1	1	336913
4	3	1	1	1	52	313	2	1	338120
4	3	1	1	1	54	423	2	1	339845
3	1	0	0	-1	33	389	1	0	341078
2	1	0	0	1	51	397	2	0	342288
3	1	0	0	-1	31	354	2	1	343975
3	1	0	0	-1	31	337	2	1	345553
1	3	1	1	-1	32	340	2	0	346795
2	3	1	1	-1	34	593	1	1	348289
4	4	1	1	1	54	426	2	1	349630
3	4	0	0	-1	33	626	2	1	351697
2	2	0	0	1	51	360	1	1	353564
2	2	1	1	-1	32	413	1	1	355472
3	2	0	0	-1	33	423	2	1	357222
2	2	1	1	-1	32	362	2	0	358999
2	1	0	0	1	53	323	1	1	360265
3	1	0	0	-1	31	512	2	1	361968
4	2	0	0	-1	31	517	2	1	363516
1	2	1	1	-1	32	421	1	1	365095
3	3	1	1	1	54	703	2	1	366673
1	3	1	1	-1	34	699	1	1	368302
3	4	1	1	1	54	765	2	1	370314
2	4	0	0	1	53	469	1	1	377083
3	2	0	0	-1	31	464	2	1	378803
2	2	1	1	-1	32	422	1	1	380120
3	3	1	1	1	54	567	1	0	381658
1	3	1	1	-1	34	473	1	1	382992
3	3	1	1	1	54	568	2	1	384861
2	3	1	1	-1	34	461	1	1	386389
1	3	1	1	-1	34	701	1	1	388079
3	3	1	1	1	54	465	2	1	389855
1	4	1	1	-1	34	751	1	1	391507
1	4	0	0	1	53	380	1	1	392812
3	2	0	0	-1	31	510	2	1	394416
3	2	1	1	1	52	414	2	1	396167
2	4	1	1	-1	34	427	1	1	397556
3	4	0	0	-1	33	531	2	1	399220
4	1	0	0	-1	31	392	2	1	400881
1	1	0	0	1	51	362	1	1	402646
2	1	0	0	1	51	453	2	0	404497
3	1	0	0	-1	31	466	2	1	406172
2	4	1	1	-1	32	694	2	0	408332
2	4	0	0	1	53	339	1	1	410056
3	1	0	0	-1	31	372	2	1	411881
4	1	0	0	-1	31	582	2	1	413489
3	1	0	0	-1	31	376	2	1	414935
3	1	0	0	-1	31	321	2	1	416371
2	3	1	1	-1	32	407	1	1	417717
1	3	1	1	-1	34	540	1	1	419627
1	4	1	1	-1	34	450	1	1	421552
4	4	0	0	-1	33	399	2	1	422782
2	4	1	1	-1	32	598	1	1	424428
2	4	0	0	1	53	423	1	1	425703
4	4	1	1	1	52	445	2	1	427280
4	4	0	0	-1	33	379	2	1	428590
3	4	1	1	1	52	536	2	1	430106
3	4	0	0	-1	33	330	2	1	431910
2	1	0	0	1	51	723	1	1	433792
3	1	0	0	-1	31	335	2	1	434951
3	2	0	0	-1	31	449	2	1	436460
4	2	1	1	1	52	394	1	0	438184
3	3	1	1	1	54	465	1	0	440131
3	3	1	1	1	54	400	2	1	441845
2	1	0	0	1	53	442	1	1	443565
3	1	0	0	-1	31	511	2	1	445095
4	2	0	0	-1	31	402	2	1	446583
3	2	1	1	1	52	567	2	1	448336
4	1	0	0	-1	33	312	2	1	450047
1	1	0	0	1	51	556	1	1	451714
2	1	0	0	1	51	870	2	0	453800
4	1	0	0	-1	31	463	2	1	455717
2	4	1	1	-1	32	521	1	1	457255
1	4	0	0	1	53	538	1	1	461764
1	1	0	0	1	51	415	1	1	463169
4	1	0	0	-1	31	322	2	1	464804
4	3	1	1	1	52	502	2	1	466299
1	3	1	1	-1	34	393	1	1	468185
2	2	0	0	1	53	712	1	1	469829
3	2	1	1	1	52	439	2	1	471683
3	2	0	0	-1	33	401	2	1	473053
2	2	1	1	-1	32	453	1	1	474843
1	2	0	0	1	53	367	1	1	476645
3	2	1	1	1	52	746	2	1	478291
4	2	0	0	-1	33	439	2	1	479801
1	2	1	1	-1	32	453	1	1	481259
1	1	0	0	1	53	359	1	1	482836
4	1	0	0	-1	31	349	2	1	484341
2	3	1	1	-1	32	452	1	1	485807
2	3	1	1	-1	34	349	1	1	487397
3	3	1	1	1	54	207	1	0	488427
4	3	1	1	1	54	484	2	1	490367
1	3	1	1	-1	34	427	1	1	491830
3	3	1	1	1	54	848	2	1	493982
1	3	1	1	-1	34	456	1	1	495823
4	3	1	1	1	54	404	2	1	497372
1	4	1	1	-1	34	432	1	1	498877
3	4	0	0	-1	33	657	2	1	500532
3	3	1	1	1	52	444	2	1	502201
2	3	1	1	-1	34	512	1	1	503787
1	3	1	1	-1	34	503	2	0	505698
2	3	1	1	-1	34	670	1	1	507560
1	1	0	0	1	53	802	1	1	509693
4	1	0	0	-1	31	350	2	1	511439
3	1	0	0	-1	31	392	1	0	513071
4	1	0	0	-1	31	360	2	1	514438
4	4	1	1	1	52	442	2	1	515980
2	4	0	0	1	53	457	1	1	517423
1	4	1	1	-1	32	565	1	1	519400
2	4	0	0	1	53	336	1	1	520842
4	4	1	1	1	52	450	2	1	522196
2	4	0	0	1	53	646	1	1	524292
3	4	1	1	1	52	528	2	1	526185
3	4	0	0	-1	33	703	2	1	527900
2	2	0	0	1	51	499	1	1	529845
4	2	1	1	1	52	883	2	1	531676
3	1	0	0	-1	33	530	1	0	533202
1	1	0	0	1	51	452	1	1	535056
2	4	1	1	-1	32	580	1	1	537110
4	4	0	0	-1	33	391	2	1	538885
4	2	0	0	-1	31	385	2	1	540463
2	2	1	1	-1	32	414	1	1	541879
3	4	1	1	1	54	410	2	1	543538
2	4	0	0	1	53	425	2	0	548249
1	1	0	0	1	51	593	1	1	550342
4	1	0	0	-1	31	408	2	1	551978
1	4	1	1	-1	32	567	1	1	553987
4	4	0	0	-1	33	336	2	1	555678
1	1	0	0	1	51	586	1	1	557409
2	1	0	0	1	51	474	1	1	558763
4	4	1	1	1	52	443	2	1	560083
3	4	0	0	-1	33	459	2	1	561940
1	4	1	1	-1	32	614	1	1	564049
2	4	0	0	1	53	485	2	0	565685
3	1	0	0	-1	31	357	2	1	567166
2	1	0	0	1	51	416	1	1	568564
4	3	1	1	1	52	473	2	1	570334
4	3	1	1	1	54	361	2	1	571659
1	4	1	1	-1	34	441	1	1	573558
3	4	0	0	-1	33	520	2	1	575472
3	3	1	1	1	52	377	1	0	577227
4	3	1	1	1	54	388	2	1	578492
2	4	1	1	-1	34	706	2	0	580586
4	4	0	0	-1	33	387	2	1	582172
3	1	0	0	-1	31	365	1	0	583544
4	1	0	0	-1	31	359	2	1	584812
1	4	1	1	-1	32	538	1	1	586169
1	4	0	0	1	53	347	1	1	587892
4	2	0	0	-1	31	370	2	1	589752
4	2	1	1	1	52	367	2	1	590957
1	4	1	1	-1	34	398	1	1	592176
4	4	0	0	-1	33	387	2	1	593753
4	3	1	1	1	52	368	2	1	594969
1	3	1	1	-1	34	438	1	1	596659
3	4	1	1	1	54	577	2	1	598099
4	4	0	0	-1	33	402	2	1	599632
1	3	1	1	-1	32	494	1	1	600969
4	3	1	1	1	54	395	2	1	602497
1	2	0	0	1	53	351	1	1	603996
3	2	1	1	1	52	405	2	1	605569
4	3	1	1	1	54	305	2	1	606873
4	3	1	1	1	54	316	2	1	608663
1	4	1	1	-1	34	510	1	1	610214
3	4	0	0	-1	33	668	1	0	611768
1	2	0	0	1	51	445	1	1	613245
3	2	1	1	1	52	410	2	1	615017
4	3	1	1	1	54	299	1	0	616668
3	3	1	1	1	54	495	2	1	617977
3	3	1	1	1	54	314	2	1	619201
2	3	1	1	-1	34	374	1	1	621059
2	4	1	1	-1	34	349	2	0	622387
3	4	0	0	-1	33	548	2	1	624115
2	1	0	0	1	51	460	1	1	625930
2	1	0	0	1	51	567	1	1	630917
3	2	0	0	-1	31	591	2	1	632514
1	2	1	1	-1	32	455	1	1	634243
1	2	0	0	1	53	348	1	1	635695
4	2	1	1	1	52	377	2	1	637472
1	2	0	0	1	53	336	1	1	638999
3	2	1	1	1	52	335	1	0	640258
4	2	0	0	-1	33	309	2	1	641655
2	2	1	1	-1	32	501	1	1	643206
4	1	0	0	-1	33	459	2	1	644889
1	1	0	0	1	51	368	1	1	646451
1	4	1	1	-1	32	397	1	1	648334
4	4	0	0	-1	33	346	2	1	649853
2	2	0	0	1	51	416	1	1	651504
3	2	1	1	1	52	421	1	0	652749
2	2	0	0	1	53	439	2	0	654677
2	2	1	1	-1	32	293	2	0	656168
1	4	1	1	-1	34	658	1	1	657645
2	4	0	0	1	53	584	1	1	659441
2	2	0	0	1	51	487	1	1	661160
3	2	1	1	1	52	447	2	1	662950
4	3	1	1	1	54	504	2	1	664777
2	3	1	1	-1	34	420	1	1	666603
2	2	0	0	1	53	598	1	1	668244
1	2	1	1	-1	32	464	2	0	669723
2	2	0	0	1	53	361	1	1	671579
3	2	1	1	1	52	528	2	1	673165
4	2	0	0	-1	33	659	2	1	675208
3	2	1	1	1	52	455	2	1	676604
3	3	1	1	1	54	504	2	1	678113
2	3	1	1	-1	34	290	2	0	679882
2	1	0	0	1	53	459	1	1	681821
3	1	0	0	-1	31	413	2	1	683257
4	4	1	1	1	52	468	2	1	684836
4	4	0	0	-1	33	374	2	1	686354
1	1	0	0	1	51	410	1	1	687790
1	1	0	0	1	51	375	1	1	689503
4	3	1	1	1	52	340	2	1	691334
1	3	1	1	-1	34	312	2	0	693016
4	1	0	0	-1	33	388	2	1	694759
2	1	0	0	1	51	332	1	1	696210
1	2	0	0	1	51	315	1	1	697939
2	2	1	1	-1	32	533	1	1	699344
4	2	0	0	-1	33	428	2	1	701148
1	2	1	1	-1	32	565	1	1	702595
4	4	1	1	1	54	617	2	1	704057
2	4	0	0	1	53	509	1	1	705609
2	1	0	0	1	51	327	1	1	707310
1	1	0	0	1	51	371	2	0	708680
2	4	1	1	-1	32	437	1	1	710022
1	4	0	0	1	53	355	1	1	714339
1	1	0	0	1	51	485	1	1	715899
2	1	0	0	1	51	777	2	0	718105
3	1	0	0	-1	31	352	2	1	719757
1	1	0	0	1	51	306	1	1	721546
4	2	0	0	-1	31	319	2	1	723154
1	2	1	1	-1	32	483	1	1	724670
3	4	1	1	1	54	698	2	1	726326
1	4	0	0	1	53	374	1	1	727556
4	3	1	1	1	52	434	2	1	729243
4	3	1	1	1	54	358	2	1	730598
1	2	0	0	1	53	373	1	1	732136
4	2	1	1	1	52	382	2	1	733589
1	4	1	1	-1	34	430	1	1	735350
4	4	0	0	-1	33	360	1	0	736956
3	2	0	0	-1	31	293	2	1	738342
4	2	1	1	1	52	393	2	1	740210
1	3	1	1	-1	34	448	1	1	741947
4	3	1	1	1	54	358	2	1	743665
1	4	1	1	-1	34	498	1	1	745267
2	4	0	0	1	53	500	2	0	747202
3	4	1	1	1	52	588	2	1	748869
3	4	0	0	-1	33	566	2	1	750536
1	3	1	1	-1	32	510	1	1	752090
3	3	1	1	1	54	448	1	0	753654
4	3	1	1	1	54	499	2	1	755618
2	3	1	1	-1	34	453	1	1	757468
4	2	0	0	-1	33	560	2	1	759184
3	2	1	1	1	52	536	2	1	761228
1	2	0	0	1	53	531	1	1	763249
3	2	1	1	1	52	456	2	1	765118
4	1	0	0	-1	33	476	2	1	766770
4	1	0	0	-1	31	400	2	1	768323
3	3	1	1	1	52	382	1	0	769929
1	3	1	1	-1	34	415	2	0	771689
4	1	0	0	-1	33	527	2	1	773459
1	1	0	0	1	51	787	1	1	775746
1	3	1	1	-1	32	413	1	1	777268
3	3	1	1	1	54	516	2	1	779037
2	3	1	1	-1	34	379	1	1	780578
3	3	1	1	1	54	556	2	1	782441
4	4	1	1	1	54	427	2	1	784352
3	4	0	0	-1	33	454	2	1	785655
2	3	1	1	-1	32	465	1	1	787433
3	3	1	1	1	54	470	2	1	788818
4	4	1	1	1	54	526	2	1	790830
4	4	0	0	-1	33	510	2	1	792637
3	2	0	0	-1	31	275	2	1	793756
3	2	1	1	1	52	385	2	1	795586
1	3	1	1	-1	34	537	1	1	797449
4	3	1	1	1	54	391	2	1	802013
3	2	0	0	-1	33	634	2	1	803467
3	2	1	1	1	52	352	2	1	805253
2	4	1	1	-1	34	431	1	1	806698
3	4	0	0	-1	33	434	1	0	808342
2	4	1	1	-1	32	392	2	0	809946
4	4	0	0	-1	33	489	2	1	811636
2	1	0	0	1	51	446	1	1	813137
2	1	0	0	1	51	460	1	1	814710
4	1	0	0	-1	31	478	2	1	816271
3	1	0	0	-1	31	730	2	1	817857
2	4	1	1	-1	32	388	2	0	819701
3	4	0	0	-1	33	464	2	1	821109
2	4	1	1	-1	32	761	1	1	823033
3	4	0	0	-1	33	419	2	1	824309
2	1	0	0	1	51	350	1	1	825913
2	1	0	0	1	51	293	1	1	827339
3	1	0	0	-1	31	385	2	1	828784
1	1	0	0	1	51	300	1	1	830086
4	1	0	0	-1	31	363	2	1	831459
4	1	0	0	-1	31	426	2	1	833016
1	4	1	1	-1	32	545	1	1	834448
4	4	0	0	-1	33	455	2	1	836299
2	4	1	1	-1	32	349	2	0	838131
4	4	0	0	-1	33	336	2	1	839595
1	1	0	0	1	51	348	1	1	841444
1	1	0	0	1	51	460	1	1	842976
2	2	0	0	1	51	776	1	1	844623
1	2	1	1	-1	32	334	2	0	846325
2	1	0	0	1	53	433	1	1	848153
4	1	0	0	-1	31	478	2	1	849596
3	1	0	0	-1	31	721	1	0	851770
1	1	0	0	1	51	431	1	1	853629
1	2	0	0	1	51	408	1	1	854934
2	2	1	1	-1	32	379	2	0	856388
2	2	0	0	1	53	411	1	1	857693
3	2	1	1	1	52	545	2	1	859707
2	4	1	1	-1	34	477	1	1	861621
4	4	0	0	-1	33	506	2	1	863222
2	1	0	0	1	51	473	1	1	865197
3	1	0	0	-1	31	643	2	1	866943
3	3	1	1	1	52	612	1	0	868913
1	3	1	1	-1	34	447	1	1	870336
3	3	1	1	1	54	0	0	0	874184
3	3	1	1	1	54	495	2	1	875659
1	3	1	1	-1	34	377	1	1	877183
4	3	1	1	1	54	387	2	1	879001
2	3	1	1	-1	34	367	1	1	880789
1	3	1	1	-1	34	461	2	0	882195
1	2	0	0	1	53	356	1	1	883659
4	2	1	1	1	52	569	2	1	889379
