# Supplementary material for: Frequency Band-Specific Electrical Brain Stimulation Modulates Cognitive Control Processes
Source: PLoS One. 2015 Sep 25;10(9):e0138984. doi: 10.1371/journal.pone.0138984 (PMC4583279; doi:10.1371/journal.pone.0138984)
Supplement: S2 File — This zip archive contains the necessary Matlab code, SPSS syntax, SPSS data and raw logfile data to perform the analyses described in the paper. EEG data and Matlab code to extract peak frequencies are available upon request (joramvandriel@gmail.com). (ZIP) [file pone.0138984.s002.zip › S2_File/rawdata/theta/pp23_simonA1_PRE-STIM_EEG.txt]

1	3	1	1	1	52	529	1	1	7959
3	3	1	1	-1	34	340	2	1	9500
2	3	1	1	1	54	372	1	1	11289
2	3	1	1	1	54	357	1	1	13027
3	2	0	0	1	53	351	2	1	14809
1	2	1	1	1	52	462	1	1	16320
4	1	0	0	1	53	495	2	1	17689
1	1	0	0	-1	31	445	1	1	19186
4	4	1	1	-1	32	474	2	1	20816
1	4	0	0	-1	33	442	2	0	22672
1	1	0	0	-1	31	565	1	1	24231
4	1	0	0	1	51	413	2	1	25762
1	4	1	1	1	52	529	1	1	27750
3	4	0	0	1	53	489	2	1	29721
1	4	1	1	1	52	421	1	1	31110
2	4	0	0	-1	33	550	2	0	32997
1	2	0	0	-1	31	682	1	1	35150
2	2	1	1	1	52	602	1	1	37129
1	3	1	1	1	54	437	1	1	38939
4	3	1	1	-1	34	502	2	1	40478
1	4	1	1	1	54	427	1	1	41722
4	4	0	0	1	53	540	2	1	43108
1	4	1	1	1	52	453	1	1	45009
2	4	0	0	-1	33	542	1	1	46479
1	2	0	0	-1	31	520	1	1	47929
2	2	1	1	1	52	588	1	1	49394
2	2	0	0	-1	33	369	1	1	51093
3	2	1	1	-1	32	539	2	1	53067
1	3	1	1	1	54	412	1	1	54744
2	3	1	1	1	54	480	1	1	56716
3	1	0	0	1	53	707	2	1	58597
1	1	0	0	-1	31	393	1	1	60346
2	1	0	0	-1	31	612	1	1	61963
2	1	0	0	-1	31	414	1	1	63518
4	3	1	1	-1	32	475	2	1	65272
3	3	1	1	-1	34	542	2	1	67075
3	4	1	1	-1	34	497	2	1	68812
4	4	0	0	1	53	639	2	1	70300
2	2	0	0	-1	31	451	1	1	71786
1	2	1	1	1	52	525	1	1	73308
4	4	1	1	-1	34	544	2	1	75303
4	4	0	0	1	53	607	2	1	76839
1	2	0	0	-1	31	672	1	1	78639
4	2	1	1	-1	32	519	2	1	80347
4	2	0	0	1	53	752	2	1	82585
1	2	1	1	1	52	499	1	1	83969
1	4	1	1	1	54	806	1	1	86145
2	4	0	0	-1	33	708	1	1	88090
4	2	0	0	1	51	691	2	1	89600
4	2	1	1	-1	32	559	2	1	97075
3	1	0	0	1	53	702	2	1	98629
3	1	0	0	1	51	343	2	1	99858
1	3	1	1	1	52	479	1	1	101553
2	3	1	1	1	54	478	1	1	103114
1	3	1	1	1	54	515	1	1	104516
3	3	1	1	-1	34	472	2	1	106370
1	3	1	1	1	54	456	1	1	107992
2	3	1	1	1	54	506	1	1	109649
3	4	1	1	-1	34	472	2	1	111301
2	4	0	0	-1	33	533	1	1	112746
3	1	0	0	1	51	507	2	1	114331
2	1	0	0	-1	31	545	1	1	116378
1	3	1	1	1	52	564	1	1	118248
3	3	1	1	-1	34	561	2	1	119948
4	4	1	1	-1	34	730	1	0	121744
2	4	0	0	-1	33	563	1	1	123813
2	1	0	0	-1	31	464	1	1	125318
4	1	0	0	1	51	458	2	1	127268
2	1	0	0	-1	31	641	1	1	129022
2	1	0	0	-1	31	562	1	1	130591
3	4	1	1	-1	32	520	2	1	132569
2	4	0	0	-1	33	604	1	1	134062
4	4	1	1	-1	32	527	2	1	135665
1	4	0	0	-1	33	577	1	1	137141
1	1	0	0	-1	31	423	1	1	138477
4	1	0	0	1	51	521	2	1	140431
3	4	1	1	-1	32	768	2	1	142238
3	4	0	0	1	53	418	2	1	143863
4	3	1	1	-1	32	451	2	1	145712
4	3	1	1	-1	34	583	2	1	147238
1	2	0	0	-1	33	675	1	1	149389
1	2	1	1	1	52	519	1	1	150765
4	4	1	1	-1	34	515	2	1	152221
2	4	0	0	-1	33	536	1	1	154131
3	1	0	0	1	51	516	2	1	155693
2	1	0	0	-1	31	613	1	1	157323
3	4	1	1	-1	32	658	2	1	158913
1	4	0	0	-1	33	548	1	1	160458
3	1	0	0	1	51	405	2	1	162139
2	1	0	0	-1	31	475	1	1	163595
1	4	1	1	1	52	501	1	1	165602
1	4	0	0	-1	33	339	1	1	166782
4	1	0	0	1	51	478	2	1	168552
3	1	0	0	1	51	959	2	1	170742
2	4	1	1	1	52	656	1	1	172511
1	4	0	0	-1	33	738	1	1	174228
3	3	1	1	-1	32	589	2	1	176189
1	3	1	1	1	54	486	1	1	177932
2	4	1	1	1	54	398	1	1	179577
4	4	0	0	1	53	576	2	1	190354
1	3	1	1	1	52	408	1	1	191740
2	3	1	1	1	54	413	1	1	193259
2	3	1	1	1	54	319	1	1	195071
3	3	1	1	-1	34	473	2	1	196946
1	2	0	0	-1	33	485	1	1	198732
4	2	1	1	-1	32	643	2	1	200485
3	4	1	1	-1	34	714	1	0	202428
4	4	0	0	1	53	510	2	1	204238
1	2	0	0	-1	31	444	1	1	206025
4	2	1	1	-1	32	530	2	1	208057
4	2	0	0	1	53	381	2	1	209484
2	2	1	1	1	52	467	1	1	211391
2	1	0	0	-1	33	669	1	1	213335
3	1	0	0	1	51	582	2	1	215367
3	3	1	1	-1	32	470	2	1	217052
1	3	1	1	1	54	415	1	1	218491
2	4	1	1	1	54	442	1	1	220323
1	4	0	0	-1	33	618	1	1	222163
3	2	0	0	1	51	554	2	1	223795
4	2	1	1	-1	32	585	2	1	225761
4	3	1	1	-1	34	452	2	1	227191
1	3	1	1	1	54	480	1	1	228507
3	2	0	0	1	53	487	2	1	229905
1	2	1	1	1	52	457	1	1	231302
4	4	1	1	-1	34	397	2	1	232574
1	4	0	0	-1	33	528	1	1	234185
4	2	0	0	1	51	502	2	1	235581
3	2	1	1	-1	32	539	2	1	237212
4	3	1	1	-1	34	348	2	1	238435
3	3	1	1	-1	34	341	2	1	239987
2	1	0	0	-1	33	319	2	0	241487
3	1	0	0	1	51	531	2	1	243065
3	1	0	0	1	51	463	2	1	244733
2	1	0	0	-1	31	318	1	1	245904
2	3	1	1	1	52	549	1	1	247806
3	3	1	1	-1	34	471	2	1	249565
2	2	0	0	-1	33	473	1	1	250860
4	2	1	1	-1	32	463	2	1	252740
3	2	0	0	1	53	402	2	1	254114
1	2	1	1	1	52	384	1	1	255895
1	4	1	1	1	54	318	2	0	257181
4	4	0	0	1	53	399	2	1	258850
3	2	0	0	1	51	277	2	1	260461
1	2	1	1	1	52	493	1	1	262180
1	1	0	0	-1	33	485	1	1	263709
4	1	0	0	1	51	274	2	1	264918
3	1	0	0	1	51	477	2	1	266542
1	1	0	0	-1	31	316	1	1	268211
1	1	0	0	-1	31	326	1	1	269522
2	1	0	0	-1	31	266	1	1	279642
4	2	0	0	1	51	639	2	1	281475
1	2	1	1	1	52	532	1	1	283068
4	2	0	0	1	53	490	1	0	284486
1	2	1	1	1	52	710	1	1	286476
4	3	1	1	-1	34	649	2	1	288220
3	3	1	1	-1	34	423	2	1	290154
1	1	0	0	-1	33	397	1	1	291626
3	1	0	0	1	51	445	2	1	293364
2	1	0	0	-1	31	396	1	1	294634
4	1	0	0	1	51	491	2	1	296113
1	4	1	1	1	52	557	1	1	297845
1	4	0	0	-1	33	524	1	1	299569
2	4	1	1	1	52	449	1	1	301006
2	4	0	0	-1	33	348	1	1	302464
3	3	1	1	-1	32	559	2	1	304347
1	3	1	1	1	54	418	1	1	305962
3	4	1	1	-1	34	373	2	1	307736
4	4	0	0	1	53	519	2	1	309605
2	4	1	1	1	52	643	1	1	311601
1	4	0	0	-1	33	400	1	1	312946
4	2	0	0	1	51	394	1	0	314413
2	2	1	1	1	52	638	1	1	316354
4	1	0	0	1	53	427	1	0	318204
4	1	0	0	1	51	398	2	1	319978
2	2	0	0	-1	31	439	1	1	321347
4	2	1	1	-1	32	390	2	1	323203
3	3	1	1	-1	34	456	2	1	324798
3	3	1	1	-1	34	318	2	1	326478
1	1	0	0	-1	33	559	1	1	328249
1	1	0	0	-1	31	433	1	1	329632
4	4	1	1	-1	32	595	2	1	331109
1	4	0	0	-1	33	621	1	1	332923
3	4	1	1	-1	32	508	2	1	334706
4	4	0	0	1	53	512	2	1	336101
4	1	0	0	1	51	308	2	1	337427
3	1	0	0	1	51	467	2	1	339232
3	2	0	0	1	51	352	2	1	341019
2	2	1	1	1	52	391	2	0	342811
1	4	1	1	1	54	475	1	1	344193
1	4	0	0	-1	33	579	1	1	345849
4	4	1	1	-1	32	586	2	1	347824
3	4	0	0	1	53	635	2	1	349796
3	2	0	0	1	51	420	2	1	351102
2	2	1	1	1	52	305	2	0	352494
1	1	0	0	-1	33	332	1	1	353902
2	1	0	0	-1	31	386	1	1	355302
2	4	1	1	1	52	532	1	1	356777
3	4	0	0	1	53	431	2	1	358680
4	4	1	1	-1	32	721	2	1	360816
1	4	0	0	-1	33	398	1	1	366750
4	4	1	1	-1	32	422	1	0	368025
3	4	0	0	1	53	488	1	0	369809
3	2	0	0	1	51	406	2	1	371111
4	2	1	1	-1	32	521	2	1	372569
4	3	1	1	-1	34	373	2	1	373897
3	3	1	1	-1	34	451	2	1	375370
1	2	0	0	-1	33	509	1	1	377303
1	2	1	1	1	52	588	1	1	378882
4	4	1	1	-1	34	520	2	1	380861
1	4	0	0	-1	33	675	1	1	382966
1	4	1	1	1	52	508	1	1	384782
4	4	0	0	1	53	544	2	1	386700
4	1	0	0	1	51	746	2	1	388913
3	1	0	0	1	51	331	2	1	390667
2	2	0	0	-1	31	452	2	0	392046
4	2	1	1	-1	32	558	2	1	393694
1	4	1	1	1	54	436	1	1	395173
4	4	0	0	1	53	631	2	1	397026
1	1	0	0	-1	31	553	1	1	398881
1	1	0	0	-1	31	341	1	1	400174
4	3	1	1	-1	32	660	2	1	401848
3	3	1	1	-1	34	525	2	1	403807
3	2	0	0	1	53	340	2	1	405161
2	2	1	1	1	52	422	2	0	406647
4	3	1	1	-1	34	544	2	1	408138
2	3	1	1	1	54	417	1	1	409669
1	3	1	1	1	54	482	1	1	411543
3	3	1	1	-1	34	442	2	1	412853
1	4	1	1	1	54	532	1	1	414328
3	4	0	0	1	53	511	2	1	415847
1	1	0	0	-1	31	497	2	0	417855
2	1	0	0	-1	31	700	1	1	419556
2	3	1	1	1	52	613	1	1	421409
3	3	1	1	-1	34	572	2	1	423181
2	2	0	0	-1	33	391	1	1	424529
3	2	1	1	-1	32	601	2	1	426154
1	1	0	0	-1	33	302	1	1	427894
2	1	0	0	-1	31	378	1	1	429391
3	4	1	1	-1	32	653	2	1	430868
2	4	0	0	-1	33	681	1	1	432747
2	4	1	1	1	52	517	1	1	434596
1	4	0	0	-1	33	548	1	1	436083
4	2	0	0	1	51	443	2	1	437343
3	2	1	1	-1	32	464	2	1	438750
3	1	0	0	1	53	514	2	1	440145
4	1	0	0	1	51	546	2	1	441549
4	3	1	1	-1	32	443	2	1	443336
1	3	1	1	1	54	432	1	1	445007
3	3	1	1	-1	34	403	2	1	446428
1	3	1	1	1	54	449	1	1	451258
2	4	1	1	1	54	876	1	1	453321
4	4	0	0	1	53	473	2	1	454754
2	2	0	0	-1	31	936	1	1	456562
4	2	1	1	-1	32	431	1	0	458092
1	3	1	1	1	54	305	2	0	459365
4	3	1	1	-1	34	483	2	1	460932
1	3	1	1	1	54	465	1	1	462653
1	3	1	1	1	54	550	1	1	464273
2	2	0	0	-1	33	696	1	1	466080
2	2	1	1	1	52	431	1	1	467651
4	4	1	1	-1	34	529	2	1	469212
3	4	0	0	1	53	587	2	1	470959
1	3	1	1	1	52	279	2	0	472701
3	3	1	1	-1	34	693	2	1	474810
2	3	1	1	1	54	423	1	1	476074
2	3	1	1	1	54	365	1	1	477714
1	3	1	1	1	54	387	1	1	479252
4	3	1	1	-1	34	569	2	1	480876
3	2	0	0	1	53	576	2	1	482446
4	2	1	1	-1	32	476	2	1	484384
1	1	0	0	-1	33	527	1	1	486301
3	1	0	0	1	51	489	2	1	487908
3	1	0	0	1	51	500	2	1	489420
2	1	0	0	-1	31	526	2	0	491154
1	1	0	0	-1	31	440	1	1	492829
1	1	0	0	-1	31	566	1	1	494706
4	2	0	0	1	51	542	2	1	496537
3	2	1	1	-1	32	685	2	1	498437
2	2	0	0	-1	33	466	1	1	499944
4	2	1	1	-1	32	503	2	1	501357
2	3	1	1	1	54	667	1	1	503380
2	3	1	1	1	54	456	1	1	504696
3	2	0	0	1	53	547	2	1	506084
4	2	1	1	-1	32	762	2	1	508235
4	2	0	0	1	53	370	2	1	509444
1	2	1	1	1	52	491	1	1	511359
2	2	0	0	-1	33	525	2	0	512753
4	2	1	1	-1	32	627	2	1	514419
4	3	1	1	-1	34	715	2	1	516194
2	3	1	1	1	54	535	1	1	517784
2	2	0	0	-1	33	405	2	0	519487
1	2	1	1	1	52	567	1	1	521145
1	1	0	0	-1	33	327	1	1	522521
4	1	0	0	1	51	432	2	1	524123
1	1	0	0	-1	31	519	1	1	525907
1	1	0	0	-1	31	365	1	1	527506
3	3	1	1	-1	32	470	2	1	529257
2	3	1	1	1	54	568	1	1	531295
4	1	0	0	1	53	567	2	1	533231
2	1	0	0	-1	31	611	2	0	539576
3	4	1	1	-1	32	561	2	1	541360
1	4	0	0	-1	33	753	1	1	543047
4	1	0	0	1	51	452	2	1	544874
2	1	0	0	-1	31	415	1	1	546605
2	3	1	1	1	52	407	1	1	548066
3	3	1	1	-1	34	489	2	1	550041
4	3	1	1	-1	34	442	2	1	551994
4	3	1	1	-1	34	402	2	1	553276
1	1	0	0	-1	33	786	1	1	555498
2	1	0	0	-1	31	810	1	1	557673
1	3	1	1	1	52	497	1	1	559029
4	3	1	1	-1	34	597	2	1	560917
4	3	1	1	-1	34	454	2	1	562249
1	3	1	1	1	54	627	1	1	563867
4	2	0	0	1	53	552	2	1	565314
3	2	1	1	-1	32	475	2	1	567079
4	3	1	1	-1	34	474	1	0	568521
4	3	1	1	-1	34	478	2	1	570330
3	2	0	0	1	53	506	2	1	572242
4	2	1	1	-1	32	683	2	1	573950
2	4	1	1	1	54	649	1	1	575789
1	4	0	0	-1	33	553	1	1	577829
4	4	1	1	-1	32	574	2	1	579745
2	4	0	0	-1	33	540	1	1	581470
2	4	1	1	1	52	657	1	1	583355
4	4	0	0	1	53	633	2	1	585147
1	2	0	0	-1	31	585	1	1	586620
4	2	1	1	-1	32	535	2	1	588057
4	3	1	1	-1	34	626	2	1	590111
3	3	1	1	-1	34	563	2	1	591580
2	4	1	1	1	54	445	2	0	593118
4	4	0	0	1	53	705	2	1	595178
4	2	0	0	1	51	434	2	1	596971
2	2	1	1	1	52	506	1	1	598826
4	2	0	0	1	53	584	2	1	600256
2	2	1	1	1	52	547	1	1	601957
2	2	0	0	-1	33	767	1	1	603752
3	2	1	1	-1	32	464	2	1	605210
1	2	0	0	-1	33	650	1	1	607365
2	2	1	1	1	52	507	2	0	609277
4	1	0	0	1	53	914	2	1	611697
2	1	0	0	-1	31	461	1	1	613009
4	3	1	1	-1	32	425	2	1	614941
3	3	1	1	-1	34	403	2	1	616673
2	3	1	1	1	54	478	2	0	618582
4	3	1	1	-1	34	620	2	1	620110
4	1	0	0	1	53	510	2	1	622137
2	1	0	0	-1	31	668	1	1	624239
1	1	0	0	-1	31	482	1	1	625722
1	1	0	0	-1	31	402	1	1	632431
4	1	0	0	1	51	474	2	1	634204
3	1	0	0	1	51	498	2	1	636039
1	2	0	0	-1	31	409	1	1	637431
1	2	1	1	1	52	486	1	1	639332
3	4	1	1	-1	34	537	2	1	640813
2	4	0	0	-1	33	627	1	1	642789
4	3	1	1	-1	32	455	2	1	644057
3	3	1	1	-1	34	606	2	1	645895
1	1	0	0	-1	33	604	1	1	647817
3	1	0	0	1	51	535	2	1	649832
4	1	0	0	1	51	525	2	1	651614
2	1	0	0	-1	31	525	1	1	653049
1	3	1	1	1	52	543	1	1	654885
1	3	1	1	1	54	562	1	1	656526
4	2	0	0	1	53	602	2	1	658574
4	2	1	1	-1	32	519	2	1	660010
3	2	0	0	1	53	785	2	1	662032
4	2	1	1	-1	32	419	2	1	663864
4	4	1	1	-1	34	406	2	1	665088
3	4	0	0	1	53	569	2	1	666720
1	2	0	0	-1	31	392	2	0	668330
2	2	1	1	1	52	713	1	1	670156
3	1	0	0	1	53	464	2	1	671781
2	1	0	0	-1	31	474	2	0	673559
2	3	1	1	1	52	470	1	1	674927
3	3	1	1	-1	34	622	2	1	677007
4	2	0	0	1	53	553	2	1	678960
1	2	1	1	1	52	756	1	1	681180
2	3	1	1	1	54	595	1	1	683163
3	3	1	1	-1	34	471	2	1	684843
2	4	1	1	1	54	838	1	1	686585
2	4	0	0	-1	33	402	1	1	688028
3	2	0	0	1	51	489	2	1	689666
3	2	1	1	-1	32	642	2	1	691233
2	4	1	1	1	54	685	1	1	693275
4	4	0	0	1	53	577	2	1	695307
2	3	1	1	1	52	503	1	1	696920
1	3	1	1	1	54	554	1	1	698576
3	4	1	1	-1	34	714	2	1	700489
4	4	0	0	1	53	583	2	1	702446
3	3	1	1	-1	32	603	2	1	704267
3	3	1	1	-1	34	730	2	1	705986
2	4	1	1	1	54	567	1	1	707400
3	4	0	0	1	53	698	2	1	709574
2	3	1	1	1	52	557	1	1	711475
3	3	1	1	-1	34	425	2	1	713191
3	3	1	1	-1	34	514	2	1	715100
2	3	1	1	1	54	590	1	1	716505
3	3	1	1	-1	34	476	2	1	717871
2	3	1	1	1	54	565	1	1	723837
4	3	1	1	-1	34	478	2	1	725219
1	3	1	1	1	54	466	1	1	726621
2	1	0	0	-1	33	585	1	1	728064
2	1	0	0	-1	31	405	1	1	729513
1	4	1	1	1	52	509	1	1	731181
1	4	0	0	-1	33	529	1	1	733156
3	2	0	0	1	51	456	2	1	734560
3	2	1	1	-1	32	412	2	1	736244
2	3	1	1	1	54	696	1	1	738210
3	3	1	1	-1	34	423	2	1	739735
3	1	0	0	1	53	566	2	1	741365
1	1	0	0	-1	31	478	1	1	743079
2	4	1	1	1	52	815	1	1	744977
4	4	0	0	1	53	468	2	1	746888
3	1	0	0	1	51	421	2	1	748525
1	1	0	0	-1	31	668	1	1	750145
4	4	1	1	-1	32	403	2	1	751533
1	4	0	0	-1	33	493	1	1	753014
1	2	0	0	-1	31	572	1	1	754506
4	2	1	1	-1	32	493	2	1	755977
2	1	0	0	-1	33	590	1	1	757758
1	1	0	0	-1	31	412	2	0	758998
4	1	0	0	1	51	415	2	1	760899
2	1	0	0	-1	31	463	1	1	762457
2	4	1	1	1	52	425	1	1	763820
3	4	0	0	1	53	405	2	1	765342
3	1	0	0	1	51	578	2	1	767103
2	1	0	0	-1	31	577	1	1	768826
4	3	1	1	-1	32	343	1	0	770376
4	3	1	1	-1	34	612	2	1	772146
1	1	0	0	-1	33	479	1	1	773976
2	1	0	0	-1	31	545	1	1	775556
1	2	0	0	-1	31	397	1	1	777320
4	2	1	1	-1	32	518	2	1	778906
1	2	0	0	-1	33	438	1	1	780667
3	2	1	1	-1	32	598	2	1	782576
2	1	0	0	-1	33	562	1	1	784229
4	1	0	0	1	51	715	2	1	786170
4	1	0	0	1	51	434	2	1	787515
2	1	0	0	-1	31	628	1	1	789456
4	2	0	0	1	51	463	2	1	790893
2	2	1	1	1	52	460	2	0	792431
4	3	1	1	-1	34	602	2	1	793951
2	3	1	1	1	54	733	1	1	796102
4	4	1	1	-1	34	478	2	1	798056
2	4	0	0	-1	33	532	1	1	799872
4	2	0	0	1	51	477	2	1	801784
1	2	1	1	1	52	468	1	1	803751
2	3	1	1	1	54	588	1	1	805307
4	3	1	1	-1	34	657	1	0	810072
3	2	0	0	1	53	777	2	1	811717
4	2	1	1	-1	32	509	2	1	813540
1	1	0	0	-1	33	435	1	1	815126
1	1	0	0	-1	31	518	1	1	816557
3	4	1	1	-1	32	436	2	1	818069
3	4	0	0	1	53	422	2	1	819405
4	2	0	0	1	51	467	1	0	820714
3	2	1	1	-1	32	415	2	1	822338
2	3	1	1	1	54	552	1	1	824058
1	3	1	1	1	54	596	1	1	825915
4	4	1	1	-1	34	523	2	1	827326
4	4	0	0	1	53	494	2	1	828911
2	1	0	0	-1	31	499	1	1	830433
4	1	0	0	1	51	471	2	1	831954
3	4	1	1	-1	32	597	2	1	834060
1	4	0	0	-1	33	691	1	1	836242
1	3	1	1	1	52	614	1	1	838157
2	3	1	1	1	54	406	1	1	839738
4	3	1	1	-1	34	506	2	1	841468
4	3	1	1	-1	34	580	2	1	842884
1	1	0	0	-1	33	558	1	1	844558
2	1	0	0	-1	31	448	1	1	845916
1	2	0	0	-1	31	489	1	1	847357
1	2	1	1	1	52	563	1	1	848861
4	4	1	1	-1	34	699	2	1	850941
3	4	0	0	1	53	920	2	1	853179
2	1	0	0	-1	31	530	1	1	854915
4	1	0	0	1	51	585	2	1	856367
1	3	1	1	1	52	755	1	1	858427
2	3	1	1	1	54	485	1	1	859762
4	1	0	0	1	53	607	2	1	861652
2	1	0	0	-1	31	487	1	1	862967
4	3	1	1	-1	32	602	2	1	864457
1	3	1	1	1	54	450	1	1	866341
1	2	0	0	-1	33	567	1	1	867855
4	2	1	1	-1	32	486	2	1	869770
4	2	0	0	1	53	554	2	1	871514
3	2	1	1	-1	32	637	2	1	873532
1	1	0	0	-1	33	628	1	1	875369
3	1	0	0	1	51	388	2	1	876702
4	1	0	0	1	51	449	2	1	878378
2	1	0	0	-1	31	373	1	1	879926
3	1	0	0	1	51	528	2	1	881704
4	1	0	0	1	51	411	2	1	883002
4	4	1	1	-1	32	574	2	1	884592
3	4	0	0	1	53	457	2	1	886057
1	3	1	1	1	52	341	2	0	887826
2	3	1	1	1	54	493	1	1	889255
4	1	0	0	1	53	547	2	1	891047
3	1	0	0	1	51	458	2	1	898136
