# Supplementary material for: Frequency Band-Specific Electrical Brain Stimulation Modulates Cognitive Control Processes
Source: PLoS One. 2015 Sep 25;10(9):e0138984. doi: 10.1371/journal.pone.0138984 (PMC4583279; doi:10.1371/journal.pone.0138984)
Supplement: S2 File — This zip archive contains the necessary Matlab code, SPSS syntax, SPSS data and raw logfile data to perform the analyses described in the paper. EEG data and Matlab code to extract peak frequencies are available upon request (joramvandriel@gmail.com). (ZIP) [file pone.0138984.s002.zip › S2_File/rawdata/theta/pp23_simonB1_STIM.txt]

3	3	1	1	-1	32	484	2	1	5540
3	3	1	1	-1	34	416	2	1	6959
2	2	0	0	-1	33	590	1	1	8564
1	2	1	1	1	52	374	1	1	9927
2	4	1	1	1	54	321	1	1	11547
1	4	0	0	-1	33	350	1	1	13215
3	1	0	0	1	51	349	2	1	14470
3	1	0	0	1	51	344	2	1	15736
4	3	1	1	-1	32	476	2	1	17557
2	3	1	1	1	54	401	2	0	19177
2	4	1	1	1	54	477	1	1	20648
1	4	0	0	-1	33	417	1	1	22309
1	3	1	1	1	52	393	1	1	24189
3	3	1	1	-1	34	687	2	1	25688
4	2	0	0	1	53	470	2	1	27523
4	2	1	1	-1	32	431	2	1	29027
2	3	1	1	1	54	401	1	1	30248
3	3	1	1	-1	34	493	2	1	32169
4	1	0	0	1	53	464	2	1	33795
1	1	0	0	-1	31	377	2	0	35639
4	2	0	0	1	51	458	2	1	37275
2	2	1	1	1	52	371	1	1	38511
4	1	0	0	1	53	346	1	0	40123
4	1	0	0	1	51	480	2	1	41652
1	2	0	0	-1	31	567	1	1	43181
4	2	1	1	-1	32	448	2	1	44511
3	1	0	0	1	53	417	1	0	45963
4	1	0	0	1	51	538	2	1	47726
2	1	0	0	-1	31	489	1	1	49618
4	1	0	0	1	51	474	2	1	51490
2	1	0	0	-1	31	559	1	1	53396
4	1	0	0	1	51	440	2	1	54920
3	2	0	0	1	51	361	2	1	56297
1	2	1	1	1	52	392	1	1	57951
3	3	1	1	-1	34	421	2	1	59776
2	3	1	1	1	54	377	1	1	61203
3	3	1	1	-1	34	450	2	1	62788
3	3	1	1	-1	34	370	2	1	64505
1	2	0	0	-1	33	527	1	1	66014
2	2	1	1	1	52	548	1	1	67862
4	3	1	1	-1	34	445	2	1	69672
1	3	1	1	1	54	571	1	1	71300
3	3	1	1	-1	34	611	2	1	73065
4	3	1	1	-1	34	463	2	1	74521
3	3	1	1	-1	34	661	2	1	76251
3	3	1	1	-1	34	524	2	1	77656
2	1	0	0	-1	33	519	1	1	79164
3	1	0	0	1	51	585	2	1	80763
2	2	0	0	-1	31	528	1	1	82264
2	2	1	1	1	52	501	1	1	88821
1	1	0	0	-1	33	554	1	1	90408
2	1	0	0	-1	31	641	1	1	92142
4	1	0	0	1	51	450	2	1	94060
4	1	0	0	1	51	408	2	1	95489
1	3	1	1	1	52	434	1	1	97349
2	3	1	1	1	54	494	1	1	98758
4	1	0	0	1	53	529	2	1	100770
4	1	0	0	1	51	358	2	1	102181
3	4	1	1	-1	32	486	2	1	103628
3	4	0	0	1	53	302	2	1	105244
2	4	1	1	1	52	527	1	1	106766
1	4	0	0	-1	33	505	1	1	108349
3	4	1	1	-1	32	408	2	1	109937
3	4	0	0	1	53	653	2	1	111450
2	4	1	1	1	52	465	1	1	113373
3	4	0	0	1	53	385	2	1	114863
3	4	1	1	-1	32	350	2	1	116224
1	4	0	0	-1	33	474	1	1	117944
2	2	0	0	-1	31	413	1	1	119437
1	2	1	1	1	52	384	1	1	120794
2	3	1	1	1	54	412	1	1	122618
4	3	1	1	-1	34	448	2	1	124415
4	1	0	0	1	53	443	2	1	125722
3	1	0	0	1	51	341	2	1	127402
2	1	0	0	-1	31	439	1	1	128848
4	1	0	0	1	51	872	2	1	131141
2	2	0	0	-1	31	456	1	1	132984
3	2	1	1	-1	32	432	2	1	134258
3	2	0	0	1	53	371	2	1	135609
1	2	1	1	1	52	312	2	0	136998
1	3	1	1	1	54	330	1	1	138225
2	3	1	1	1	54	462	1	1	139989
3	1	0	0	1	53	508	2	1	141958
3	1	0	0	1	51	363	2	1	143599
1	2	0	0	-1	31	359	1	1	144850
4	2	1	1	-1	32	421	2	1	146380
1	1	0	0	-1	33	353	2	0	147558
3	1	0	0	1	51	422	2	1	149200
4	4	1	1	-1	32	490	2	1	150795
1	4	0	0	-1	33	327	1	1	152620
4	2	0	0	1	51	452	2	1	154281
3	2	1	1	-1	32	414	1	0	156025
3	1	0	0	1	53	408	2	1	157451
2	1	0	0	-1	31	581	1	1	159240
4	4	1	1	-1	32	579	2	1	160787
4	4	0	0	1	53	496	2	1	162517
3	3	1	1	-1	32	399	1	0	163963
4	3	1	1	-1	34	428	2	1	165522
4	2	0	0	1	53	392	2	1	167281
3	2	1	1	-1	32	351	2	1	172379
4	2	0	0	1	53	348	2	1	173711
1	2	1	1	1	52	458	1	1	175452
4	1	0	0	1	53	430	2	1	176881
3	1	0	0	1	51	379	2	1	178577
2	4	1	1	1	52	481	2	0	180012
2	4	0	0	-1	33	546	1	1	181863
3	2	0	0	1	51	457	2	1	183479
4	2	1	1	-1	32	696	2	1	185332
1	3	1	1	1	54	379	1	1	186690
2	3	1	1	1	54	604	1	1	188671
2	2	0	0	-1	33	504	1	1	190206
1	2	1	1	1	52	323	2	0	191714
3	1	0	0	1	53	365	2	1	193322
1	1	0	0	-1	31	457	1	1	194871
2	2	0	0	-1	31	613	1	1	196693
4	2	1	1	-1	32	462	2	1	198254
1	4	1	1	1	54	421	1	1	199871
3	4	0	0	1	53	517	2	1	201655
2	2	0	0	-1	31	451	1	1	203451
4	2	1	1	-1	32	496	2	1	205422
1	4	1	1	1	54	529	1	1	207282
1	4	0	0	-1	33	367	1	1	208541
4	3	1	1	-1	32	454	2	1	210320
1	3	1	1	1	54	304	1	1	211695
4	1	0	0	1	53	688	2	1	213486
2	1	0	0	-1	31	448	1	1	215383
3	2	0	0	1	51	465	2	1	217069
1	2	1	1	1	52	439	1	1	218683
3	3	1	1	-1	34	595	2	1	220246
2	3	1	1	1	54	421	1	1	222061
3	2	0	0	1	53	351	2	1	223716
3	2	1	1	-1	32	465	2	1	225593
4	1	0	0	1	53	422	2	1	226894
1	1	0	0	-1	31	448	2	0	228528
2	2	0	0	-1	31	475	1	1	230255
4	2	1	1	-1	32	718	2	1	232057
1	4	1	1	1	54	460	1	1	233737
2	4	0	0	-1	33	506	1	1	235577
4	2	0	0	1	51	513	2	1	237590
4	2	1	1	-1	32	523	2	1	239081
1	3	1	1	1	54	566	1	1	240942
2	3	1	1	1	54	513	1	1	242929
2	4	1	1	1	54	546	1	1	244925
1	4	0	0	-1	33	470	2	0	246744
4	4	1	1	-1	32	421	2	1	248290
4	4	0	0	1	53	657	2	1	249958
1	1	0	0	-1	31	362	1	1	251702
1	1	0	0	-1	31	296	1	1	252820
2	4	1	1	1	52	365	1	1	254495
1	4	0	0	-1	33	459	1	1	259748
1	2	0	0	-1	31	373	1	1	261102
4	2	1	1	-1	32	345	1	0	262647
2	2	0	0	-1	33	546	1	1	264649
3	2	1	1	-1	32	441	2	1	266592
4	2	0	0	1	53	361	1	0	268290
3	2	1	1	-1	32	358	2	1	269510
2	1	0	0	-1	33	555	1	1	270948
4	1	0	0	1	51	363	2	1	272255
1	1	0	0	-1	31	535	1	1	273824
2	1	0	0	-1	31	421	1	1	275365
2	2	0	0	-1	31	338	1	1	277138
3	2	1	1	-1	32	444	2	1	278792
4	3	1	1	-1	34	438	2	1	280565
1	3	1	1	1	54	451	1	1	282253
3	1	0	0	1	53	477	2	1	283640
4	1	0	0	1	51	467	2	1	285524
1	1	0	0	-1	31	413	1	1	286892
4	1	0	0	1	51	367	2	1	288296
4	2	0	0	1	51	304	2	1	289435
1	2	1	1	1	52	299	2	0	290563
4	2	0	0	1	53	474	2	1	292456
2	2	1	1	1	52	425	1	1	294210
4	1	0	0	1	53	305	2	1	295928
3	1	0	0	1	51	343	2	1	297170
2	2	0	0	-1	31	436	1	1	298680
1	2	1	1	1	52	331	2	0	300032
4	4	1	1	-1	34	411	2	1	301563
2	4	0	0	-1	33	394	2	0	303382
3	4	1	1	-1	32	320	2	1	304622
2	4	0	0	-1	33	493	1	1	306480
2	4	1	1	1	52	382	1	1	307810
1	4	0	0	-1	33	404	1	1	309272
4	3	1	1	-1	32	497	2	1	310907
2	3	1	1	1	54	477	1	1	312349
1	4	1	1	1	54	393	1	1	314129
4	4	0	0	1	53	424	2	1	315452
2	1	0	0	-1	31	392	1	1	317071
3	1	0	0	1	51	312	2	1	318626
3	2	0	0	1	51	320	2	1	320003
1	2	1	1	1	52	488	1	1	321542
2	4	1	1	1	54	342	1	1	323265
2	4	0	0	-1	33	421	1	1	325027
4	3	1	1	-1	32	369	1	0	326557
2	3	1	1	1	54	530	1	1	328090
4	3	1	1	-1	34	438	2	1	329405
1	3	1	1	1	54	418	1	1	331167
2	1	0	0	-1	33	442	1	1	332872
4	1	0	0	1	51	400	2	1	334303
4	1	0	0	1	51	359	2	1	335652
2	1	0	0	-1	31	413	1	1	341836
2	2	0	0	-1	31	379	2	0	343253
4	2	1	1	-1	32	493	2	1	344631
4	3	1	1	-1	34	419	2	1	346414
1	3	1	1	1	54	512	1	1	348332
2	2	0	0	-1	33	709	1	1	349913
2	2	1	1	1	52	455	1	1	351625
4	2	0	0	1	53	625	2	1	353512
3	2	1	1	-1	32	598	2	1	355194
4	4	1	1	-1	34	393	2	1	356763
4	4	0	0	1	53	330	2	1	357921
2	2	0	0	-1	31	411	1	1	359354
2	2	1	1	1	52	470	1	1	360641
3	3	1	1	-1	34	476	2	1	362331
2	3	1	1	1	54	591	1	1	364269
4	1	0	0	1	53	641	2	1	366126
2	1	0	0	-1	31	358	1	1	367555
4	2	0	0	1	51	651	2	1	369507
1	2	1	1	1	52	478	1	1	370850
4	4	1	1	-1	34	549	2	1	372626
1	4	0	0	-1	33	537	1	1	374027
4	1	0	0	1	51	620	2	1	376092
3	1	0	0	1	51	541	2	1	377508
3	4	1	1	-1	32	745	2	1	379176
1	4	0	0	-1	33	538	1	1	381044
1	4	1	1	1	52	436	1	1	382763
4	4	0	0	1	53	480	2	1	384100
1	1	0	0	-1	31	503	1	1	385712
4	1	0	0	1	51	461	2	1	387046
1	3	1	1	1	52	615	1	1	388871
3	3	1	1	-1	34	468	2	1	390306
1	2	0	0	-1	33	555	1	1	392357
3	2	1	1	-1	32	500	2	1	394017
2	3	1	1	1	54	439	1	1	395936
2	3	1	1	1	54	531	1	1	397367
3	4	1	1	-1	34	480	2	1	398932
2	4	0	0	-1	33	533	1	1	400493
4	2	0	0	1	51	498	2	1	402040
3	2	1	1	-1	32	737	2	1	403594
1	1	0	0	-1	33	410	1	1	405070
2	1	0	0	-1	31	409	1	1	406928
3	4	1	1	-1	32	501	2	1	408356
4	4	0	0	1	53	521	2	1	409843
2	3	1	1	1	52	486	1	1	411272
1	3	1	1	1	54	652	1	1	412971
3	1	0	0	1	53	500	2	1	414590
4	1	0	0	1	51	370	2	1	416236
4	1	0	0	1	51	348	2	1	417679
2	1	0	0	-1	31	394	1	1	419178
4	2	0	0	1	51	398	2	1	421078
4	2	1	1	-1	32	365	2	1	426486
3	3	1	1	-1	34	376	1	0	428058
4	3	1	1	-1	34	587	2	1	429909
3	2	0	0	1	53	562	2	1	431791
3	2	1	1	-1	32	470	2	1	433167
2	3	1	1	1	54	566	1	1	435236
1	3	1	1	1	54	500	1	1	436607
3	3	1	1	-1	34	410	2	1	438329
3	3	1	1	-1	34	364	2	1	439713
2	2	0	0	-1	33	393	2	0	441325
3	2	1	1	-1	32	483	2	1	442830
4	4	1	1	-1	34	396	2	1	444114
4	4	0	0	1	53	412	2	1	445916
1	1	0	0	-1	31	436	1	1	447704
1	1	0	0	-1	31	339	1	1	449032
4	4	1	1	-1	32	458	2	1	450557
3	4	0	0	1	53	535	2	1	452104
3	4	1	1	-1	32	410	2	1	453980
1	4	0	0	-1	33	336	2	0	455566
4	4	1	1	-1	32	652	2	1	457210
1	4	0	0	-1	33	519	1	1	458618
1	4	1	1	1	52	513	1	1	460390
2	4	0	0	-1	33	537	1	1	461885
4	3	1	1	-1	32	525	2	1	463532
1	3	1	1	1	54	404	1	1	465242
2	2	0	0	-1	33	513	1	1	467134
3	2	1	1	-1	32	403	2	1	468984
1	2	0	0	-1	33	506	1	1	470391
1	2	1	1	1	52	459	1	1	471859
4	4	1	1	-1	34	469	2	1	473401
2	4	0	0	-1	33	441	2	0	474703
1	1	0	0	-1	31	812	1	1	476545
2	1	0	0	-1	31	498	1	1	478478
3	4	1	1	-1	32	551	2	1	479943
2	4	0	0	-1	33	484	1	1	481570
2	4	1	1	1	52	554	1	1	483287
1	4	0	0	-1	33	426	1	1	484739
4	3	1	1	-1	32	467	2	1	486575
2	3	1	1	1	54	417	1	1	488381
4	2	0	0	1	53	439	2	1	489835
1	2	1	1	1	52	459	1	1	491305
2	4	1	1	1	54	473	1	1	493262
3	4	0	0	1	53	510	2	1	495170
4	1	0	0	1	51	426	1	0	496843
4	1	0	0	1	51	392	2	1	498221
1	3	1	1	1	52	498	1	1	500012
1	3	1	1	1	54	382	1	1	501591
2	2	0	0	-1	33	432	1	1	503082
4	2	1	1	-1	32	429	1	0	504402
4	1	0	0	1	53	407	2	1	505673
2	1	0	0	-1	31	577	1	1	511087
3	4	1	1	-1	32	443	2	1	512584
4	4	0	0	1	53	400	2	1	514198
3	4	1	1	-1	32	538	2	1	516200
4	4	0	0	1	53	402	2	1	518080
2	2	0	0	-1	31	513	1	1	519470
1	2	1	1	1	52	488	1	1	520813
4	4	1	1	-1	34	559	2	1	522515
2	4	0	0	-1	33	504	2	0	524445
4	2	0	0	1	51	452	2	1	526186
2	2	1	1	1	52	456	1	1	528014
4	1	0	0	1	53	453	2	1	529884
4	1	0	0	1	51	333	2	1	531713
1	3	1	1	1	52	449	1	1	533429
2	3	1	1	1	54	428	1	1	535311
2	3	1	1	1	54	434	1	1	536816
1	3	1	1	1	54	374	1	1	538677
2	1	0	0	-1	33	467	1	1	540559
4	1	0	0	1	51	427	2	1	542297
2	4	1	1	1	52	490	1	1	544214
4	4	0	0	1	53	510	2	1	545828
3	2	0	0	1	51	530	2	1	547723
3	2	1	1	-1	32	432	2	1	549405
4	3	1	1	-1	34	487	2	1	551214
2	3	1	1	1	54	531	1	1	552962
4	3	1	1	-1	34	334	1	0	554441
2	3	1	1	1	54	556	1	1	556424
1	3	1	1	1	54	486	1	1	557794
2	3	1	1	1	54	436	1	1	559606
2	4	1	1	1	54	391	1	1	560939
1	4	0	0	-1	33	615	1	1	562623
4	4	1	1	-1	32	459	2	1	563944
1	4	0	0	-1	33	498	1	1	565809
1	1	0	0	-1	31	381	1	1	567096
4	1	0	0	1	51	505	2	1	568603
3	1	0	0	1	51	587	2	1	570036
2	1	0	0	-1	31	614	1	1	571950
4	2	0	0	1	51	416	2	1	573441
4	2	1	1	-1	32	405	2	1	574970
3	1	0	0	1	53	362	2	1	576420
3	1	0	0	1	51	391	2	1	578007
4	2	0	0	1	51	485	2	1	579742
3	2	1	1	-1	32	357	2	1	581181
1	1	0	0	-1	33	596	1	1	582705
2	1	0	0	-1	31	486	1	1	584366
4	1	0	0	1	51	493	2	1	585758
2	1	0	0	-1	31	649	1	1	587572
2	2	0	0	-1	31	311	1	1	588770
3	2	1	1	-1	32	329	1	0	590192
3	4	1	1	-1	34	325	2	1	591731
2	4	0	0	-1	33	466	1	1	600771
4	3	1	1	-1	32	488	2	1	602723
1	3	1	1	1	54	419	1	1	604551
3	2	0	0	1	53	467	2	1	606153
1	2	1	1	1	52	371	2	0	607878
1	1	0	0	-1	33	366	1	1	609419
4	1	0	0	1	51	443	2	1	611335
4	2	0	0	1	51	348	2	1	612551
2	2	1	1	1	52	512	1	1	614270
3	2	0	0	1	53	455	2	1	615846
1	2	1	1	1	52	370	2	0	617466
1	2	0	0	-1	33	367	1	1	619191
4	2	1	1	-1	32	592	2	1	620843
1	2	0	0	-1	33	428	1	1	622130
1	2	1	1	1	52	602	1	1	623921
3	3	1	1	-1	34	438	2	1	625273
2	3	1	1	1	54	548	1	1	626884
3	3	1	1	-1	34	438	2	1	628148
2	3	1	1	1	54	448	1	1	629687
4	3	1	1	-1	34	415	2	1	631534
2	3	1	1	1	54	499	1	1	633373
2	3	1	1	1	54	431	1	1	635008
3	3	1	1	-1	34	392	2	1	636298
1	4	1	1	1	54	489	1	1	637886
4	4	0	0	1	53	433	1	0	639491
1	2	0	0	-1	31	564	1	1	640877
1	2	1	1	1	52	603	1	1	642680
2	1	0	0	-1	33	625	1	1	644781
4	1	0	0	1	51	401	2	1	646493
4	1	0	0	1	51	475	2	1	648057
1	1	0	0	-1	31	380	1	1	649548
3	1	0	0	1	51	438	2	1	651456
1	1	0	0	-1	31	503	1	1	652770
3	2	0	0	1	51	491	2	1	654072
1	2	1	1	1	52	727	1	1	655999
2	1	0	0	-1	33	503	1	1	657563
3	1	0	0	1	51	403	2	1	659140
3	4	1	1	-1	32	632	2	1	660663
2	4	0	0	-1	33	522	1	1	662542
1	4	1	1	1	52	462	1	1	664116
1	4	0	0	-1	33	910	1	1	666495
4	3	1	1	-1	32	431	2	1	667852
2	3	1	1	1	54	414	1	1	669767
2	1	0	0	-1	33	428	1	1	671455
1	1	0	0	-1	31	310	1	1	673231
1	4	1	1	1	52	513	1	1	674912
3	4	0	0	1	53	366	1	0	676480
3	1	0	0	1	51	327	1	0	677655
4	1	0	0	1	51	442	2	1	679251
3	4	1	1	-1	32	449	2	1	680868
4	4	0	0	1	53	370	2	1	686270
1	1	0	0	-1	31	474	1	1	687851
1	1	0	0	-1	31	382	1	1	689469
4	2	0	0	1	51	572	2	1	690909
2	2	1	1	1	52	597	1	1	692556
2	3	1	1	1	54	351	1	1	694286
4	3	1	1	-1	34	519	2	1	695677
2	3	1	1	1	54	582	1	1	697208
1	3	1	1	1	54	396	1	1	698507
3	3	1	1	-1	34	392	2	1	700287
1	3	1	1	1	54	354	1	1	702124
1	3	1	1	1	54	456	1	1	703514
4	3	1	1	-1	34	426	2	1	704967
3	4	1	1	-1	34	466	2	1	706352
4	4	0	0	1	53	428	2	1	708036
1	2	0	0	-1	31	486	1	1	709465
1	2	1	1	1	52	517	1	1	711442
3	4	1	1	-1	34	575	2	1	712892
4	4	0	0	1	53	499	2	1	714627
1	3	1	1	1	52	465	2	0	716077
3	3	1	1	-1	34	699	2	1	717861
1	2	0	0	-1	33	494	1	1	719298
3	2	1	1	-1	32	520	2	1	721012
3	1	0	0	1	53	460	2	1	722742
4	1	0	0	1	51	481	2	1	724383
4	4	1	1	-1	32	471	2	1	725846
1	4	0	0	-1	33	604	1	1	727878
4	3	1	1	-1	32	478	2	1	729230
2	3	1	1	1	54	517	1	1	731188
1	1	0	0	-1	33	672	1	1	732775
3	1	0	0	1	51	547	2	1	734608
4	3	1	1	-1	32	494	2	1	736498
1	3	1	1	1	54	431	1	1	738005
4	3	1	1	-1	34	318	2	1	739749
4	3	1	1	-1	34	390	2	1	741508
1	1	0	0	-1	33	341	2	0	743003
3	1	0	0	1	51	444	2	1	744928
1	1	0	0	-1	31	364	1	1	746171
4	1	0	0	1	51	395	2	1	748014
3	4	1	1	-1	32	526	2	1	750018
4	4	0	0	1	53	446	2	1	751611
3	3	1	1	-1	32	427	2	1	753351
1	3	1	1	1	54	494	1	1	754853
3	4	1	1	-1	34	420	2	1	756329
1	4	0	0	-1	33	489	2	0	757696
2	3	1	1	1	52	438	1	1	759194
4	3	1	1	-1	34	461	2	1	760908
4	4	1	1	-1	34	411	2	1	762798
2	4	0	0	-1	33	499	1	1	764770
4	4	1	1	-1	32	492	2	1	766507
3	4	0	0	1	53	467	2	1	771629
1	4	1	1	1	52	353	1	1	773000
3	4	0	0	1	53	527	2	1	774986
3	3	1	1	-1	32	505	2	1	776301
2	3	1	1	1	54	483	1	1	777717
4	1	0	0	1	53	467	1	0	779166
1	1	0	0	-1	31	657	1	1	781142
2	1	0	0	-1	31	458	1	1	782715
3	1	0	0	1	51	502	2	1	784613
2	2	0	0	-1	31	549	1	1	786197
2	2	1	1	1	52	464	1	1	787796
1	3	1	1	1	54	355	2	0	789258
1	3	1	1	1	54	406	1	1	790522
4	4	1	1	-1	34	520	2	1	792443
3	4	0	0	1	53	938	2	1	794347
1	3	1	1	1	52	470	1	1	796003
3	3	1	1	-1	34	583	2	1	797704
1	1	0	0	-1	33	576	1	1	799099
4	1	0	0	1	51	456	2	1	801031
1	1	0	0	-1	31	540	1	1	802638
4	1	0	0	1	51	464	2	1	803970
2	3	1	1	1	52	498	1	1	805814
2	3	1	1	1	54	446	1	1	807748
1	4	1	1	1	54	497	1	1	809572
1	4	0	0	-1	33	493	1	1	811211
4	3	1	1	-1	32	468	2	1	812923
1	3	1	1	1	54	432	1	1	814550
1	2	0	0	-1	33	465	1	1	816167
3	2	1	1	-1	32	491	2	1	817919
1	3	1	1	1	54	532	1	1	819529
3	3	1	1	-1	34	505	2	1	820983
3	2	0	0	1	53	691	2	1	822983
2	2	1	1	1	52	622	1	1	825008
2	4	1	1	1	54	595	1	1	826966
4	4	0	0	1	53	486	2	1	828370
4	4	1	1	-1	32	935	2	1	830161
1	4	0	0	-1	33	674	1	1	831659
1	3	1	1	1	52	874	2	0	833820
2	3	1	1	1	54	404	2	0	835255
3	3	1	1	-1	34	576	2	1	837243
2	3	1	1	1	54	460	1	1	838686
3	4	1	1	-1	34	514	2	1	840111
3	4	0	0	1	53	424	2	1	841761
1	4	1	1	1	52	462	1	1	843041
3	4	0	0	1	53	708	2	1	844706
2	3	1	1	1	52	502	1	1	846505
4	3	1	1	-1	34	437	2	1	848223
3	3	1	1	-1	34	537	2	1	850181
2	3	1	1	1	54	516	1	1	851582
2	1	0	0	-1	33	499	1	1	853479
3	1	0	0	1	51	408	2	1	858043
