# Supplementary material for: Frequency Band-Specific Electrical Brain Stimulation Modulates Cognitive Control Processes
Source: PLoS One. 2015 Sep 25;10(9):e0138984. doi: 10.1371/journal.pone.0138984 (PMC4583279; doi:10.1371/journal.pone.0138984)
Supplement: S2 File — This zip archive contains the necessary Matlab code, SPSS syntax, SPSS data and raw logfile data to perform the analyses described in the paper. EEG data and Matlab code to extract peak frequencies are available upon request (joramvandriel@gmail.com). (ZIP) [file pone.0138984.s002.zip › S2_File/rawdata/theta/pp23_simonC1_POST-STIM.txt]

3	3	1	1	-1	32	450	2	1	5243
1	3	1	1	1	54	415	1	1	6853
4	1	0	0	1	53	514	2	1	8794
3	1	0	0	1	51	395	2	1	10236
3	4	1	1	-1	32	384	2	1	11905
2	4	0	0	-1	33	487	1	1	13603
1	4	1	1	1	52	406	1	1	15362
3	4	0	0	1	53	487	2	1	17232
3	4	1	1	-1	32	359	2	1	18944
2	4	0	0	-1	33	320	2	0	20423
3	3	1	1	-1	32	423	2	1	21869
3	3	1	1	-1	34	313	2	1	23633
2	4	1	1	1	54	429	1	1	24895
2	4	0	0	-1	33	458	1	1	26710
3	1	0	0	1	51	341	2	1	28103
2	1	0	0	-1	31	451	1	1	29634
3	1	0	0	1	51	487	2	1	30991
2	1	0	0	-1	31	524	1	1	32524
3	2	0	0	1	51	406	2	1	34027
2	2	1	1	1	52	609	1	1	36087
4	2	0	0	1	53	527	2	1	37998
2	2	1	1	1	52	456	1	1	39443
2	2	0	0	-1	33	453	1	1	40717
1	2	1	1	1	52	571	1	1	42762
2	4	1	1	1	54	316	2	0	44469
2	4	0	0	-1	33	424	1	1	45786
4	4	1	1	-1	32	537	2	1	47502
2	4	0	0	-1	33	450	1	1	49083
4	2	0	0	1	51	453	2	1	50488
4	2	1	1	-1	32	460	2	1	52370
3	4	1	1	-1	34	409	2	1	53630
4	4	0	0	1	53	424	2	1	55082
2	4	1	1	1	52	549	1	1	57042
4	4	0	0	1	53	444	2	1	58746
1	1	0	0	-1	31	464	1	1	60426
2	1	0	0	-1	31	612	1	1	62064
1	2	0	0	-1	31	380	1	1	63818
4	2	1	1	-1	32	449	2	1	65190
1	1	0	0	-1	33	517	1	1	66608
1	1	0	0	-1	31	403	1	1	67923
3	1	0	0	1	51	457	2	1	69842
4	1	0	0	1	51	403	2	1	71661
4	3	1	1	-1	32	437	2	1	73153
2	3	1	1	1	54	562	1	1	74976
2	2	0	0	-1	33	373	1	1	76492
3	2	1	1	-1	32	526	2	1	78467
1	4	1	1	1	54	655	1	1	80409
4	4	0	0	1	53	473	2	1	82036
1	1	0	0	-1	31	500	1	1	83603
3	1	0	0	1	51	458	2	1	88621
3	4	1	1	-1	32	443	2	1	90259
2	4	0	0	-1	33	346	1	1	92067
1	1	0	0	-1	31	557	1	1	93592
2	1	0	0	-1	31	318	1	1	94959
1	1	0	0	-1	31	519	1	1	96860
1	1	0	0	-1	31	355	1	1	98265
3	3	1	1	-1	32	459	2	1	99605
4	3	1	1	-1	34	365	2	1	101252
4	4	1	1	-1	34	340	2	1	102693
2	4	0	0	-1	33	544	1	1	104648
2	3	1	1	1	52	447	1	1	105988
3	3	1	1	-1	34	414	2	1	107561
1	2	0	0	-1	33	582	1	1	109591
2	2	1	1	1	52	407	1	1	110815
2	1	0	0	-1	33	432	1	1	112238
3	1	0	0	1	51	299	2	1	113660
2	2	0	0	-1	31	346	1	1	115032
1	2	1	1	1	52	474	1	1	116964
1	3	1	1	1	54	447	1	1	118473
2	3	1	1	1	54	359	1	1	119712
3	3	1	1	-1	34	452	1	0	121519
3	3	1	1	-1	34	367	2	1	123171
2	3	1	1	1	54	370	1	1	124885
4	3	1	1	-1	34	696	2	1	126822
3	1	0	0	1	53	574	2	1	128524
2	1	0	0	-1	31	525	2	0	130298
4	4	1	1	-1	32	523	2	1	132122
4	4	0	0	1	53	476	2	1	133603
1	3	1	1	1	52	681	1	1	135547
4	3	1	1	-1	34	514	2	1	137180
1	2	0	0	-1	33	753	1	1	139293
3	2	1	1	-1	32	607	2	1	141159
3	3	1	1	-1	34	556	2	1	142934
4	3	1	1	-1	34	503	2	1	144316
1	4	1	1	1	54	557	1	1	146061
3	4	0	0	1	53	595	2	1	148078
2	3	1	1	1	52	910	1	1	150045
3	3	1	1	-1	34	409	2	1	151345
1	2	0	0	-1	33	400	1	1	153230
1	2	1	1	1	52	361	1	1	154469
3	4	1	1	-1	34	435	2	1	156022
4	4	0	0	1	53	449	2	1	157924
4	1	0	0	1	51	357	2	1	159527
1	1	0	0	-1	31	506	1	1	160926
2	4	1	1	1	52	427	1	1	162750
1	4	0	0	-1	33	360	1	1	164147
3	4	1	1	-1	32	386	1	0	165871
4	4	0	0	1	53	449	2	1	167827
4	3	1	1	-1	32	344	2	1	169508
1	3	1	1	1	54	451	1	1	176406
2	2	0	0	-1	33	425	1	1	177880
1	2	1	1	1	52	492	1	1	179299
2	4	1	1	1	54	362	1	1	181095
1	4	0	0	-1	33	359	1	1	182791
2	1	0	0	-1	31	350	1	1	184149
3	1	0	0	1	51	331	2	1	185866
3	2	0	0	1	51	504	2	1	187791
4	2	1	1	-1	32	391	2	1	189171
4	3	1	1	-1	34	341	2	1	190623
3	3	1	1	-1	34	350	2	1	191990
4	1	0	0	1	53	478	2	1	193835
2	1	0	0	-1	31	551	1	1	195399
3	2	0	0	1	51	531	2	1	197168
3	2	1	1	-1	32	480	2	1	198668
2	1	0	0	-1	33	488	1	1	200622
2	1	0	0	-1	31	608	1	1	202085
3	4	1	1	-1	32	537	2	1	203751
3	4	0	0	1	53	452	2	1	205591
1	2	0	0	-1	31	490	1	1	207092
3	2	1	1	-1	32	430	2	1	208907
2	1	0	0	-1	33	532	1	1	210454
4	1	0	0	1	51	425	2	1	212219
4	1	0	0	1	51	502	2	1	214025
3	1	0	0	1	51	483	2	1	215810
4	4	1	1	-1	32	445	2	1	217674
1	4	0	0	-1	33	589	1	1	219523
1	3	1	1	1	52	650	1	1	221448
4	3	1	1	-1	34	428	2	1	223176
4	1	0	0	1	53	462	2	1	224969
3	1	0	0	1	51	556	2	1	226495
4	4	1	1	-1	32	390	2	1	228265
3	4	0	0	1	53	375	2	1	229480
3	4	1	1	-1	32	426	2	1	230762
2	4	0	0	-1	33	671	1	1	232370
2	1	0	0	-1	31	586	1	1	234127
1	1	0	0	-1	31	595	1	1	235849
3	1	0	0	1	51	481	2	1	237724
3	1	0	0	1	51	444	2	1	239462
4	4	1	1	-1	32	720	2	1	241346
1	4	0	0	-1	33	544	1	1	242960
3	3	1	1	-1	32	455	1	0	244604
1	3	1	1	1	54	523	1	1	246295
4	4	1	1	-1	34	456	2	1	248003
1	4	0	0	-1	33	533	1	1	249849
2	4	1	1	1	52	558	1	1	251389
1	4	0	0	-1	33	450	1	1	253183
2	2	0	0	-1	31	387	1	1	254387
4	2	1	1	-1	32	527	2	1	256125
2	2	0	0	-1	33	523	1	1	257776
1	2	1	1	1	52	536	1	1	263083
1	3	1	1	1	54	492	1	1	264601
4	3	1	1	-1	34	430	2	1	266044
2	4	1	1	1	54	480	1	1	267580
4	4	0	0	1	53	445	2	1	269321
2	3	1	1	1	52	416	1	1	271229
1	3	1	1	1	54	414	1	1	272539
2	1	0	0	-1	33	478	1	1	273845
2	1	0	0	-1	31	310	1	1	275515
3	2	0	0	1	51	362	2	1	276994
4	2	1	1	-1	32	379	1	0	278560
1	1	0	0	-1	33	488	1	1	280276
2	1	0	0	-1	31	433	2	0	281853
3	3	1	1	-1	32	487	2	1	283441
2	3	1	1	1	54	483	1	1	285095
1	1	0	0	-1	33	575	1	1	286553
2	1	0	0	-1	31	380	1	1	288301
4	1	0	0	1	51	392	1	0	289806
1	1	0	0	-1	31	771	1	1	291476
3	3	1	1	-1	32	400	2	1	293319
2	3	1	1	1	54	404	1	1	294655
2	2	0	0	-1	33	520	1	1	296068
3	2	1	1	-1	32	445	2	1	297879
3	2	0	0	1	53	449	2	1	299354
2	2	1	1	1	52	544	1	1	301089
4	4	1	1	-1	34	381	2	1	302347
1	4	0	0	-1	33	453	1	1	303746
3	4	1	1	-1	32	430	2	1	305223
1	4	0	0	-1	33	502	1	1	307190
2	3	1	1	1	52	586	1	1	308645
2	3	1	1	1	54	405	1	1	310199
4	1	0	0	1	53	373	1	0	312023
3	1	0	0	1	51	389	2	1	313233
1	2	0	0	-1	31	566	1	1	315139
1	2	1	1	1	52	473	1	1	317103
4	1	0	0	1	53	389	2	1	318840
4	1	0	0	1	51	329	2	1	320517
1	4	1	1	1	52	295	2	0	322227
1	4	0	0	-1	33	432	1	1	323757
4	2	0	0	1	51	435	2	1	325590
2	2	1	1	1	52	552	1	1	327525
2	1	0	0	-1	33	521	1	1	329289
4	1	0	0	1	51	533	1	0	330904
3	4	1	1	-1	32	450	2	1	332839
3	4	0	0	1	53	652	2	1	334610
1	2	0	0	-1	31	473	1	1	336366
2	2	1	1	1	52	497	1	1	337884
4	2	0	0	1	53	617	2	1	339754
2	2	1	1	1	52	614	1	1	341870
3	1	0	0	1	53	421	2	1	343472
4	1	0	0	1	51	402	2	1	348124
1	4	1	1	1	52	461	1	1	349634
1	4	0	0	-1	33	733	1	1	351199
4	2	0	0	1	51	512	2	1	352555
1	2	1	1	1	52	629	1	1	354356
2	1	0	0	-1	33	491	1	1	356332
2	1	0	0	-1	31	373	1	1	357546
4	3	1	1	-1	32	419	1	0	359186
1	3	1	1	1	54	434	1	1	360841
2	3	1	1	1	54	533	1	1	362189
4	3	1	1	-1	34	462	2	1	363476
2	1	0	0	-1	33	590	1	1	365098
3	1	0	0	1	51	427	2	1	366622
2	4	1	1	1	52	566	1	1	368513
4	4	0	0	1	53	481	2	1	369890
1	2	0	0	-1	31	521	1	1	371495
3	2	1	1	-1	32	526	2	1	372880
1	1	0	0	-1	33	575	1	1	374641
4	1	0	0	1	51	504	2	1	376440
1	1	0	0	-1	31	529	1	1	378038
4	1	0	0	1	51	484	2	1	379508
4	3	1	1	-1	32	480	2	1	381308
1	3	1	1	1	54	497	1	1	382869
2	4	1	1	1	54	567	1	1	384257
1	4	0	0	-1	33	500	1	1	385780
2	4	1	1	1	52	557	1	1	387721
3	4	0	0	1	53	735	2	1	389670
2	1	0	0	-1	31	575	1	1	391734
4	1	0	0	1	51	494	2	1	393115
4	4	1	1	-1	32	452	2	1	394764
3	4	0	0	1	53	493	2	1	396557
2	2	0	0	-1	31	885	1	1	398469
2	2	1	1	1	52	486	1	1	400243
3	1	0	0	1	53	496	2	1	402142
1	1	0	0	-1	31	509	1	1	403561
3	1	0	0	1	51	444	2	1	405155
2	1	0	0	-1	31	506	1	1	406696
4	1	0	0	1	51	478	2	1	408207
2	1	0	0	-1	31	432	1	1	409948
4	1	0	0	1	51	480	2	1	411488
1	1	0	0	-1	31	427	1	1	412803
1	3	1	1	1	52	448	1	1	414315
3	3	1	1	-1	34	492	2	1	415629
2	1	0	0	-1	33	572	1	1	417543
2	1	0	0	-1	31	520	1	1	419320
4	4	1	1	-1	32	619	2	1	421172
4	4	0	0	1	53	392	2	1	422675
2	2	0	0	-1	31	481	1	1	424198
2	2	1	1	1	52	409	2	0	425591
3	2	0	0	1	53	723	2	1	427419
4	2	1	1	-1	32	535	2	1	431851
4	3	1	1	-1	34	569	2	1	433444
1	3	1	1	1	54	558	1	1	435210
2	4	1	1	1	54	360	1	1	436385
1	4	0	0	-1	33	417	2	0	438071
2	4	1	1	1	52	510	1	1	439647
2	4	0	0	-1	33	374	1	1	440968
4	1	0	0	1	51	369	2	1	442651
3	1	0	0	1	51	505	2	1	444298
1	2	0	0	-1	31	559	1	1	446362
1	2	1	1	1	52	494	1	1	447746
2	3	1	1	1	54	408	1	1	449441
2	3	1	1	1	54	505	1	1	451211
4	2	0	0	1	53	466	1	0	452554
4	2	1	1	-1	32	381	2	1	454431
2	3	1	1	1	54	506	1	1	456322
4	3	1	1	-1	34	574	2	1	457833
2	3	1	1	1	54	593	1	1	459596
2	3	1	1	1	54	544	1	1	461267
4	3	1	1	-1	34	400	2	1	462939
3	3	1	1	-1	34	333	1	0	464409
2	2	0	0	-1	33	499	1	1	466414
3	2	1	1	-1	32	456	2	1	468041
1	3	1	1	1	54	334	2	0	469210
2	3	1	1	1	54	468	1	1	470701
3	3	1	1	-1	34	368	2	1	472038
4	3	1	1	-1	34	431	2	1	473962
3	2	0	0	1	53	332	2	1	475325
3	2	1	1	-1	32	313	2	1	477119
2	3	1	1	1	54	491	1	1	478943
3	3	1	1	-1	34	314	2	1	480369
1	3	1	1	1	54	519	1	1	481970
1	3	1	1	1	54	351	2	0	483152
4	4	1	1	-1	34	406	2	1	484814
3	4	0	0	1	53	422	2	1	486315
4	4	1	1	-1	32	405	2	1	488014
1	4	0	0	-1	33	524	1	1	489875
3	2	0	0	1	51	400	2	1	491402
4	2	1	1	-1	32	439	2	1	493135
4	1	0	0	1	53	419	2	1	494411
1	1	0	0	-1	31	356	2	0	496120
1	1	0	0	-1	31	351	1	1	497316
4	1	0	0	1	51	463	2	1	498686
2	2	0	0	-1	31	537	1	1	500053
1	2	1	1	1	52	639	1	1	501731
3	4	1	1	-1	34	478	2	1	503497
2	4	0	0	-1	33	465	1	1	505149
2	3	1	1	1	52	433	1	1	506504
3	3	1	1	-1	34	482	2	1	508033
1	1	0	0	-1	33	532	1	1	509576
3	1	0	0	1	51	450	2	1	514433
1	2	0	0	-1	31	490	1	1	516202
4	2	1	1	-1	32	461	2	1	518018
1	4	1	1	1	54	415	1	1	519614
4	4	0	0	1	53	535	2	1	521061
1	3	1	1	1	52	503	1	1	522875
2	3	1	1	1	54	527	1	1	524874
1	3	1	1	1	54	471	1	1	526647
1	3	1	1	1	54	413	1	1	528216
4	4	1	1	-1	34	444	2	1	530120
4	4	0	0	1	53	489	2	1	531936
3	3	1	1	-1	32	466	2	1	533608
3	3	1	1	-1	34	426	2	1	535093
1	2	0	0	-1	33	657	1	1	536936
3	2	1	1	-1	32	435	2	1	538558
3	2	0	0	1	53	465	2	1	540490
1	2	1	1	1	52	557	1	1	541858
2	4	1	1	1	54	443	1	1	543698
4	4	0	0	1	53	491	2	1	545338
4	2	0	0	1	51	474	2	1	547284
1	2	1	1	1	52	599	1	1	548737
2	1	0	0	-1	33	423	2	0	550477
3	1	0	0	1	51	477	2	1	551877
3	3	1	1	-1	32	507	2	1	553581
4	3	1	1	-1	34	465	2	1	554902
1	2	0	0	-1	33	554	1	1	556832
3	2	1	1	-1	32	460	2	1	558667
4	2	0	0	1	53	482	2	1	560114
3	2	1	1	-1	32	640	2	1	561575
3	1	0	0	1	53	434	2	1	563511
4	1	0	0	1	51	402	2	1	565288
4	2	0	0	1	51	415	2	1	566796
1	2	1	1	1	52	580	1	1	568209
1	1	0	0	-1	33	457	1	1	569556
2	1	0	0	-1	31	338	1	1	571375
3	1	0	0	1	51	459	2	1	572854
3	1	0	0	1	51	418	2	1	574229
1	4	1	1	1	52	487	1	1	575922
1	4	0	0	-1	33	445	1	1	577620
3	3	1	1	-1	32	486	2	1	579058
4	3	1	1	-1	34	488	2	1	580757
3	1	0	0	1	53	403	2	1	582628
1	1	0	0	-1	31	680	1	1	584181
2	2	0	0	-1	31	522	1	1	586138
1	2	1	1	1	52	391	2	0	587490
4	1	0	0	1	53	516	2	1	588848
3	1	0	0	1	51	433	2	1	590381
4	4	1	1	-1	32	510	2	1	591705
1	4	0	0	-1	33	613	1	1	593228
2	2	0	0	-1	31	575	1	1	595137
1	2	1	1	1	52	541	1	1	600600
2	4	1	1	1	54	442	1	1	601908
1	4	0	0	-1	33	372	1	1	603368
3	4	1	1	-1	32	588	2	1	604810
1	4	0	0	-1	33	594	1	1	606522
4	3	1	1	-1	32	483	2	1	608214
3	3	1	1	-1	34	394	2	1	609661
4	2	0	0	1	53	433	2	1	611596
3	2	1	1	-1	32	368	2	1	612998
2	4	1	1	1	54	525	1	1	614377
3	4	0	0	1	53	609	2	1	615939
4	2	0	0	1	51	521	2	1	617657
1	2	1	1	1	52	487	1	1	619021
1	3	1	1	1	54	400	1	1	620782
4	3	1	1	-1	34	477	2	1	622182
1	3	1	1	1	54	502	1	1	623758
3	3	1	1	-1	34	477	2	1	625489
1	1	0	0	-1	33	501	1	1	627442
1	1	0	0	-1	31	429	1	1	629283
4	3	1	1	-1	32	441	2	1	630693
1	3	1	1	1	54	519	1	1	632711
1	1	0	0	-1	33	517	1	1	634039
4	1	0	0	1	51	553	2	1	635593
4	4	1	1	-1	32	561	2	1	637651
1	4	0	0	-1	33	477	1	1	639458
2	4	1	1	1	52	485	2	0	641362
3	4	0	0	1	53	686	2	1	643049
1	1	0	0	-1	31	583	1	1	644472
3	1	0	0	1	51	447	2	1	646148
3	1	0	0	1	51	437	2	1	647661
2	1	0	0	-1	31	487	1	1	649447
1	3	1	1	1	52	494	1	1	651191
2	3	1	1	1	54	399	1	1	652680
2	4	1	1	1	54	438	1	1	654616
3	4	0	0	1	53	479	2	1	656122
1	2	0	0	-1	31	595	2	0	657615
2	2	1	1	1	52	499	1	1	659269
4	2	0	0	1	53	577	2	1	661169
2	2	1	1	1	52	537	1	1	663028
4	2	0	0	1	53	521	2	1	664908
2	2	1	1	1	52	522	1	1	666432
2	3	1	1	1	54	530	1	1	668000
1	3	1	1	1	54	449	1	1	669570
1	2	0	0	-1	33	413	1	1	671321
4	2	1	1	-1	32	493	2	1	672849
3	1	0	0	1	53	593	2	1	674784
3	1	0	0	1	51	428	2	1	676686
2	2	0	0	-1	31	742	1	1	678812
3	2	1	1	-1	32	480	2	1	680690
3	4	1	1	-1	34	371	2	1	682061
2	4	0	0	-1	33	479	1	1	686825
2	2	0	0	-1	31	437	1	1	688659
4	2	1	1	-1	32	337	1	0	689819
4	3	1	1	-1	34	498	2	1	691174
1	3	1	1	1	54	501	1	1	693152
4	2	0	0	1	53	419	2	1	694437
2	2	1	1	1	52	579	1	1	696176
3	4	1	1	-1	34	717	2	1	698331
4	4	0	0	1	53	547	2	1	699703
4	3	1	1	-1	32	476	2	1	701342
1	3	1	1	1	54	655	1	1	703105
3	3	1	1	-1	34	563	2	1	704518
2	3	1	1	1	54	607	1	1	706199
4	4	1	1	-1	34	429	2	1	707747
4	4	0	0	1	53	504	2	1	709431
1	2	0	0	-1	31	470	1	1	710897
3	2	1	1	-1	32	428	2	1	712307
4	3	1	1	-1	34	493	2	1	714196
3	3	1	1	-1	34	468	2	1	715842
3	3	1	1	-1	34	342	2	1	717206
2	3	1	1	1	54	529	1	1	718771
4	2	0	0	1	53	475	2	1	720069
4	2	1	1	-1	32	483	2	1	721451
1	2	0	0	-1	33	391	2	0	722679
1	2	1	1	1	52	436	1	1	724485
4	2	0	0	1	53	459	2	1	726311
1	2	1	1	1	52	639	1	1	728438
4	1	0	0	1	53	523	2	1	730314
1	1	0	0	-1	31	534	1	1	731731
2	3	1	1	1	52	579	1	1	733802
2	3	1	1	1	54	587	1	1	735728
3	4	1	1	-1	34	473	2	1	737310
2	4	0	0	-1	33	604	1	1	739380
2	2	0	0	-1	31	603	1	1	741196
4	2	1	1	-1	32	515	2	1	742626
1	2	0	0	-1	33	540	1	1	744422
4	2	1	1	-1	32	413	2	1	745977
4	4	1	1	-1	34	415	2	1	747611
1	4	0	0	-1	33	435	1	1	749134
3	3	1	1	-1	32	530	2	1	750766
2	3	1	1	1	54	558	1	1	752601
1	1	0	0	-1	33	468	1	1	753920
2	1	0	0	-1	31	437	1	1	755800
4	2	0	0	1	51	593	2	1	757606
3	2	1	1	-1	32	399	1	0	758923
1	4	1	1	1	54	537	1	1	760924
2	4	0	0	-1	33	556	1	1	762841
2	2	0	0	-1	31	403	1	1	764059
3	2	1	1	-1	32	482	2	1	765975
1	3	1	1	1	54	427	1	1	767330
2	3	1	1	1	54	513	1	1	772022
3	3	1	1	-1	34	514	2	1	773827
2	3	1	1	1	54	559	1	1	775726
1	3	1	1	1	54	728	1	1	777658
4	3	1	1	-1	34	486	2	1	778995
4	2	0	0	1	53	479	2	1	780949
1	2	1	1	1	52	440	1	1	782470
3	2	0	0	1	53	362	2	1	784091
1	2	1	1	1	52	650	1	1	785870
4	1	0	0	1	53	458	2	1	787699
4	1	0	0	1	51	457	2	1	789288
2	1	0	0	-1	31	551	1	1	790963
4	1	0	0	1	51	418	2	1	792399
1	4	1	1	1	52	396	2	0	793944
1	4	0	0	-1	33	569	1	1	795572
4	3	1	1	-1	32	543	2	1	797563
2	3	1	1	1	54	419	1	1	799083
4	1	0	0	1	53	684	2	1	801270
3	1	0	0	1	51	454	2	1	802748
1	1	0	0	-1	31	554	1	1	804221
3	1	0	0	1	51	453	2	1	806070
1	4	1	1	1	52	726	1	1	807785
1	4	0	0	-1	33	444	1	1	809612
3	3	1	1	-1	32	498	2	1	811541
4	3	1	1	-1	34	468	2	1	813464
3	3	1	1	-1	34	418	2	1	814893
1	3	1	1	1	54	591	1	1	816452
2	3	1	1	1	54	618	1	1	818107
3	3	1	1	-1	34	524	2	1	820004
1	4	1	1	1	54	630	1	1	821998
1	4	0	0	-1	33	487	1	1	823302
3	3	1	1	-1	32	593	2	1	824719
3	3	1	1	-1	34	609	2	1	826833
2	1	0	0	-1	33	413	1	1	828331
4	1	0	0	1	51	468	2	1	830305
2	1	0	0	-1	31	402	1	1	832081
3	1	0	0	1	51	673	2	1	833890
3	3	1	1	-1	32	480	2	1	835339
4	3	1	1	-1	34	442	2	1	837231
3	4	1	1	-1	34	482	2	1	838531
4	4	0	0	1	53	455	2	1	840329
3	4	1	1	-1	32	460	2	1	841999
1	4	0	0	-1	33	421	2	0	843327
2	3	1	1	1	52	503	1	1	845243
1	3	1	1	1	54	482	1	1	846687
2	1	0	0	-1	33	431	1	1	848530
3	1	0	0	1	51	450	2	1	850248
3	2	0	0	1	51	543	2	1	851751
4	2	1	1	-1	32	495	2	1	853116
3	3	1	1	-1	34	428	2	1	854780
1	3	1	1	1	54	655	1	1	858719
