# Supplementary material for: Frequency Band-Specific Electrical Brain Stimulation Modulates Cognitive Control Processes
Source: PLoS One. 2015 Sep 25;10(9):e0138984. doi: 10.1371/journal.pone.0138984 (PMC4583279; doi:10.1371/journal.pone.0138984)
Supplement: S2 File — This zip archive contains the necessary Matlab code, SPSS syntax, SPSS data and raw logfile data to perform the analyses described in the paper. EEG data and Matlab code to extract peak frequencies are available upon request (joramvandriel@gmail.com). (ZIP) [file pone.0138984.s002.zip › S2_File/rawdata/theta/pp24_simonA2_PRE-STIM_EEG.txt]

2	1	0	0	1	51	572	1	1	4593
3	1	0	0	-1	31	520	2	1	5923
4	3	1	1	1	52	521	2	1	7400
2	3	1	1	-1	34	413	1	1	8682
1	3	1	1	-1	34	379	1	1	10353
1	3	1	1	-1	34	314	1	1	11830
2	1	0	0	1	53	697	1	1	13635
2	1	0	0	1	51	366	1	1	15112
4	3	1	1	1	52	427	2	1	16783
2	3	1	1	-1	34	462	1	1	18392
3	4	1	1	1	54	433	2	1	19731
3	4	0	0	-1	33	474	2	1	21521
4	3	1	1	1	52	444	2	1	23352
2	3	1	1	-1	34	458	1	1	25190
2	2	0	0	1	53	389	1	1	26641
1	2	1	1	-1	32	384	1	1	28052
3	4	1	1	1	54	424	2	1	29726
2	4	0	0	1	53	543	1	1	31776
4	4	1	1	1	52	482	2	1	33384
2	4	0	0	1	53	501	1	1	34968
1	4	1	1	-1	32	509	1	1	36627
1	4	0	0	1	53	420	1	1	38344
2	3	1	1	-1	32	561	1	1	40221
3	3	1	1	1	54	402	2	1	42037
2	1	0	0	1	53	389	1	1	43487
4	1	0	0	-1	31	492	2	1	45264
4	1	0	0	-1	31	478	2	1	47121
3	1	0	0	-1	31	612	2	1	49088
2	3	1	1	-1	32	492	1	1	50783
3	3	1	1	1	54	450	2	1	52251
3	1	0	0	-1	33	393	2	1	53504
2	1	0	0	1	51	400	1	1	55084
2	3	1	1	-1	32	550	1	1	57017
1	3	1	1	-1	34	382	1	1	58686
2	1	0	0	1	53	473	2	0	60133
3	1	0	0	-1	31	290	2	1	61305
2	1	0	0	1	51	480	1	1	62933
3	1	0	0	-1	31	392	2	1	64390
3	4	1	1	1	52	578	2	1	65925
2	4	0	0	1	53	436	1	1	67568
4	2	0	0	-1	31	537	2	1	69091
3	2	1	1	1	52	717	2	1	71014
2	4	1	1	-1	34	616	1	1	73081
4	4	0	0	-1	33	562	2	1	74496
3	2	0	0	-1	31	477	2	1	75853
2	2	1	1	-1	32	506	1	1	77513
1	2	0	0	1	53	470	1	1	79179
1	2	1	1	-1	32	400	1	1	80804
3	2	0	0	-1	33	540	2	1	82282
4	2	1	1	1	52	576	2	1	85975
4	4	1	1	1	54	551	2	1	87698
3	4	0	0	-1	33	488	2	1	89493
1	2	0	0	1	51	543	1	1	91110
1	2	1	1	-1	32	422	1	1	92423
4	2	0	0	-1	33	489	2	1	94281
3	2	1	1	1	52	569	2	1	96088
4	2	0	0	-1	33	388	2	1	97882
2	2	1	1	-1	32	467	1	1	99163
2	3	1	1	-1	34	613	1	1	100823
4	3	1	1	1	54	397	2	1	102212
2	2	0	0	1	53	511	1	1	103646
3	2	1	1	1	52	597	2	1	105413
3	1	0	0	-1	33	399	2	1	106926
2	1	0	0	1	51	507	1	1	108572
1	4	1	1	-1	32	304	1	1	109872
3	4	0	0	-1	33	444	2	1	111700
3	4	1	1	1	52	403	2	1	113434
2	4	0	0	1	53	335	1	1	114948
1	3	1	1	-1	32	432	1	1	116423
1	3	1	1	-1	34	390	1	1	118297
4	4	1	1	1	54	409	2	1	119843
1	4	0	0	1	53	556	1	1	121866
4	1	0	0	-1	31	554	1	0	123485
3	1	0	0	-1	31	637	2	1	125591
2	2	0	0	1	51	387	1	1	127473
1	2	1	1	-1	32	527	1	1	129411
4	3	1	1	1	54	406	2	1	130809
1	3	1	1	-1	34	508	1	1	132503
4	3	1	1	1	54	471	2	1	134218
3	3	1	1	1	54	546	2	1	136003
1	3	1	1	-1	34	639	1	1	137567
1	3	1	1	-1	34	689	1	1	139129
2	3	1	1	-1	34	595	1	1	140834
1	3	1	1	-1	34	373	1	1	142155
4	2	0	0	-1	33	526	2	1	144185
1	2	1	1	-1	32	564	1	1	145640
4	1	0	0	-1	33	461	2	1	147079
4	1	0	0	-1	31	397	2	1	148800
3	3	1	1	1	52	561	2	1	150842
1	3	1	1	-1	34	404	1	1	152654
1	4	1	1	-1	34	427	1	1	154449
2	4	0	0	1	53	443	1	1	156187
3	4	1	1	1	52	494	2	1	157627
1	4	0	0	1	53	585	1	1	159407
3	4	1	1	1	52	421	2	1	160642
3	4	0	0	-1	33	424	2	1	162113
2	2	0	0	1	51	635	1	1	163610
1	2	1	1	-1	32	353	1	1	165273
2	4	1	1	-1	34	471	1	1	167219
3	4	0	0	-1	33	353	2	1	171321
4	2	0	0	-1	31	376	2	1	173151
3	2	1	1	1	52	320	2	1	174902
1	3	1	1	-1	34	412	1	1	176361
3	3	1	1	1	54	535	2	1	177937
1	1	0	0	1	53	489	1	1	179379
4	1	0	0	-1	31	504	2	1	181098
2	3	1	1	-1	32	478	1	1	182845
4	3	1	1	1	54	407	2	1	184100
3	1	0	0	-1	33	504	2	1	185446
3	1	0	0	-1	31	305	2	1	186717
1	3	1	1	-1	32	456	1	1	188204
4	3	1	1	1	54	334	2	1	189363
1	4	1	1	-1	34	321	1	1	191015
4	4	0	0	-1	33	453	2	1	192854
3	1	0	0	-1	31	599	2	1	194381
4	1	0	0	-1	31	345	2	1	195967
1	1	0	0	1	51	383	1	1	197302
3	1	0	0	-1	31	280	2	1	198874
4	2	0	0	-1	31	451	2	1	200313
2	2	1	1	-1	32	422	1	1	201822
3	4	1	1	1	54	352	2	1	203663
3	4	0	0	-1	33	416	2	1	205578
2	1	0	0	1	51	303	1	1	206904
1	1	0	0	1	51	675	1	1	208503
2	4	1	1	-1	32	366	2	0	209957
1	4	0	0	1	53	473	1	1	211408
4	3	1	1	1	52	519	2	1	213137
3	3	1	1	1	54	455	2	1	214482
1	2	0	0	1	53	582	1	1	216047
1	2	1	1	-1	32	393	1	1	217420
2	2	0	0	1	53	594	1	1	218870
3	2	1	1	1	52	636	2	1	220923
2	4	1	1	-1	34	454	1	1	222840
3	4	0	0	-1	33	661	2	1	224781
2	4	1	1	-1	32	433	1	1	226091
3	4	0	0	-1	33	510	2	1	227778
2	2	0	0	1	51	348	1	1	229364
3	2	1	1	1	52	431	2	1	231212
2	3	1	1	-1	34	731	1	1	233175
1	3	1	1	-1	34	362	1	1	234877
2	2	0	0	1	53	513	1	1	236682
2	2	1	1	-1	32	376	1	1	238359
3	3	1	1	1	54	437	2	1	239768
1	3	1	1	-1	34	561	1	1	241349
1	1	0	0	1	53	418	1	1	243106
3	1	0	0	-1	31	433	2	1	245009
2	1	0	0	1	51	400	1	1	246633
1	1	0	0	1	51	547	1	1	248647
1	3	1	1	-1	32	399	1	1	250285
4	3	1	1	1	54	605	2	1	254233
3	2	0	0	-1	33	453	2	1	255876
1	2	1	1	-1	32	348	2	0	257364
1	1	0	0	1	53	496	1	1	259181
4	1	0	0	-1	31	396	2	1	260439
2	4	1	1	-1	32	750	1	1	262127
4	4	0	0	-1	33	542	2	1	263848
4	4	1	1	1	52	502	2	1	265724
3	4	0	0	-1	33	528	2	1	267088
3	2	0	0	-1	31	485	2	1	269053
2	2	1	1	-1	32	525	1	1	270441
1	3	1	1	-1	34	711	1	1	272163
3	3	1	1	1	54	492	2	1	273846
2	1	0	0	1	53	513	1	1	275574
4	1	0	0	-1	31	407	2	1	277360
2	1	0	0	1	51	429	1	1	278706
4	1	0	0	-1	31	454	2	1	280509
1	1	0	0	1	51	507	1	1	282095
3	1	0	0	-1	31	352	2	1	283615
3	1	0	0	-1	31	434	2	1	285322
2	1	0	0	1	51	616	1	1	286827
3	2	0	0	-1	31	553	2	1	288634
1	2	1	1	-1	32	608	1	1	290302
4	2	0	0	-1	33	482	2	1	292007
4	2	1	1	1	52	410	2	1	293831
2	2	0	0	1	53	403	1	1	295476
1	2	1	1	-1	32	346	2	0	296989
1	4	1	1	-1	34	498	1	1	298721
3	4	0	0	-1	33	452	2	1	300424
4	4	1	1	1	52	438	2	1	302225
2	4	0	0	1	53	372	1	1	304015
2	3	1	1	-1	32	498	1	1	305776
3	3	1	1	1	54	418	2	1	307201
1	2	0	0	1	53	513	1	1	308907
3	2	1	1	1	52	487	2	1	310319
1	1	0	0	1	53	686	1	1	312435
2	1	0	0	1	51	518	1	1	314149
3	3	1	1	1	52	357	2	1	316005
1	3	1	1	-1	34	438	1	1	317645
3	2	0	0	-1	33	490	2	1	318976
3	2	1	1	1	52	414	2	1	320421
2	1	0	0	1	53	427	1	1	322320
4	1	0	0	-1	31	495	2	1	323680
4	2	0	0	-1	31	490	2	1	325571
3	2	1	1	1	52	400	1	0	327350
1	2	0	0	1	53	270	1	1	328536
2	2	1	1	-1	32	603	1	1	330577
2	2	0	0	1	53	564	1	1	332359
4	2	1	1	1	52	460	2	1	334253
1	1	0	0	1	53	360	1	1	335972
4	1	0	0	-1	31	395	2	1	341031
4	4	1	1	1	52	473	2	1	342607
1	4	0	0	1	53	445	1	1	344152
1	1	0	0	1	51	687	1	1	346003
3	1	0	0	-1	31	580	2	1	347545
4	1	0	0	-1	31	621	2	1	349077
3	1	0	0	-1	31	435	2	1	350644
1	2	0	0	1	51	387	1	1	351887
2	2	1	1	-1	32	585	1	1	353355
3	1	0	0	-1	33	404	2	1	354902
4	1	0	0	-1	31	597	2	1	356733
4	3	1	1	1	52	502	2	1	358346
1	3	1	1	-1	34	483	1	1	360104
4	2	0	0	-1	33	479	2	1	361764
2	2	1	1	-1	32	413	1	1	362987
3	1	0	0	-1	33	608	2	1	364669
3	1	0	0	-1	31	349	2	1	365994
2	1	0	0	1	51	604	1	1	367718
2	1	0	0	1	51	412	1	1	369424
3	1	0	0	-1	31	554	2	1	370999
2	1	0	0	1	51	578	1	1	372499
1	1	0	0	1	51	652	1	1	374506
4	1	0	0	-1	31	403	2	1	375813
4	2	0	0	-1	31	400	2	1	377040
1	2	1	1	-1	32	461	1	1	378828
1	3	1	1	-1	34	386	1	1	380465
4	3	1	1	1	54	361	2	1	382089
4	4	1	1	1	54	433	2	1	383667
1	4	0	0	1	53	467	1	1	385155
2	1	0	0	1	51	493	1	1	386557
2	1	0	0	1	51	487	1	1	388272
1	4	1	1	-1	32	298	2	0	389855
4	4	0	0	-1	33	512	2	1	391509
2	1	0	0	1	51	419	1	1	392892
3	1	0	0	-1	31	529	2	1	394763
2	1	0	0	1	51	332	1	1	395989
2	1	0	0	1	51	402	1	1	397859
1	3	1	1	-1	32	479	1	1	399325
3	3	1	1	1	54	488	2	1	401195
4	2	0	0	-1	33	355	2	1	402950
3	2	1	1	1	52	405	2	1	404793
1	1	0	0	1	53	372	1	1	406033
2	1	0	0	1	51	439	1	1	407438
2	4	1	1	-1	32	523	1	1	409376
3	4	0	0	-1	33	494	2	1	411298
1	4	1	1	-1	32	614	1	1	412858
4	4	0	0	-1	33	601	2	1	414755
4	4	1	1	1	52	404	2	1	416555
2	4	0	0	1	53	413	2	0	417849
2	2	0	0	1	51	473	1	1	419734
3	2	1	1	1	52	630	2	1	423614
1	3	1	1	-1	34	434	1	1	425304
1	3	1	1	-1	34	352	1	1	426640
3	1	0	0	-1	33	468	2	1	428315
1	1	0	0	1	51	565	1	1	429872
4	2	0	0	-1	31	591	2	1	431368
2	2	1	1	-1	32	531	1	1	433034
3	2	0	0	-1	33	477	2	1	434445
3	2	1	1	1	52	495	2	1	436176
2	2	0	0	1	53	662	1	1	437814
2	2	1	1	-1	32	510	1	1	439650
3	1	0	0	-1	33	513	2	1	441647
4	1	0	0	-1	31	434	2	1	443225
1	3	1	1	-1	32	459	1	1	444815
2	3	1	1	-1	34	485	1	1	446605
2	1	0	0	1	53	400	1	1	448161
3	1	0	0	-1	31	489	2	1	449479
1	4	1	1	-1	32	554	1	1	451469
1	4	0	0	1	53	828	1	1	453582
2	2	0	0	1	51	511	1	1	455116
3	2	1	1	1	52	405	2	1	456794
4	2	0	0	-1	33	510	2	1	458722
2	2	1	1	-1	32	432	1	1	460412
1	4	1	1	-1	34	399	1	1	461722
3	4	0	0	-1	33	370	2	1	463488
2	4	1	1	-1	32	453	1	1	464896
3	4	0	0	-1	33	520	2	1	466233
2	4	1	1	-1	32	496	1	1	467651
3	4	0	0	-1	33	499	2	1	469544
2	1	0	0	1	51	412	1	1	471043
3	1	0	0	-1	31	314	2	1	472490
4	3	1	1	1	52	357	1	0	474071
1	3	1	1	-1	34	514	1	1	475665
1	2	0	0	1	53	530	1	1	477080
4	2	1	1	1	52	480	2	1	478981
4	4	1	1	1	54	413	2	1	480436
1	4	0	0	1	53	623	1	1	481974
4	2	0	0	-1	31	455	2	1	483754
1	2	1	1	-1	32	529	1	1	485380
2	1	0	0	1	53	457	1	1	487252
1	1	0	0	1	51	606	1	1	488985
4	1	0	0	-1	31	481	2	1	490770
2	1	0	0	1	51	389	1	1	492544
2	3	1	1	-1	32	461	1	1	494122
1	3	1	1	-1	34	480	1	1	496005
1	1	0	0	1	53	344	1	1	497629
3	1	0	0	-1	31	439	2	1	499167
4	3	1	1	1	52	480	2	1	500749
2	3	1	1	-1	34	405	1	1	502004
2	1	0	0	1	53	489	1	1	503835
3	1	0	0	-1	31	412	2	1	506990
4	4	1	1	1	52	457	2	1	508711
1	4	0	0	1	53	446	1	1	510539
3	3	1	1	1	52	536	2	1	512198
3	3	1	1	1	54	490	2	1	513872
2	4	1	1	-1	34	505	1	1	515851
4	4	0	0	-1	33	479	2	1	517397
2	3	1	1	-1	32	547	1	1	519253
2	3	1	1	-1	34	500	1	1	521025
3	4	1	1	1	54	383	2	1	522521
4	4	0	0	-1	33	464	2	1	523885
1	2	0	0	1	51	368	1	1	525578
1	2	1	1	-1	32	382	1	1	527237
4	4	1	1	1	54	444	2	1	529083
2	4	0	0	1	53	582	1	1	530693
1	4	1	1	-1	32	578	1	1	532337
1	4	0	0	1	53	576	1	1	533760
2	4	1	1	-1	32	523	2	0	535747
3	4	0	0	-1	33	415	2	1	537265
2	3	1	1	-1	32	461	1	1	538759
3	3	1	1	1	54	496	2	1	540571
1	2	0	0	1	53	499	1	1	541887
3	2	1	1	1	52	453	2	1	543552
2	2	0	0	1	53	656	1	1	545507
4	2	1	1	1	52	538	2	1	547096
4	1	0	0	-1	33	509	2	1	548698
1	1	0	0	1	51	423	1	1	550355
3	4	1	1	1	52	466	2	1	551882
3	4	0	0	-1	33	466	2	1	553478
1	4	1	1	-1	32	457	1	1	554790
3	4	0	0	-1	33	533	2	1	556292
3	1	0	0	-1	31	561	2	1	557884
1	1	0	0	1	51	387	1	1	559673
1	3	1	1	-1	32	556	1	1	561138
4	3	1	1	1	54	474	2	1	562608
1	4	1	1	-1	34	502	1	1	564324
2	4	0	0	1	53	624	1	1	566034
2	2	0	0	1	51	365	1	1	567219
1	2	1	1	-1	32	530	1	1	568626
4	1	0	0	-1	33	505	2	1	570016
3	1	0	0	-1	31	632	2	1	571925
4	3	1	1	1	52	450	2	1	573788
3	3	1	1	1	54	497	2	1	575117
4	2	0	0	-1	33	498	2	1	576901
3	2	1	1	1	52	533	2	1	578380
3	3	1	1	1	54	362	2	1	580157
4	3	1	1	1	54	383	2	1	581676
1	3	1	1	-1	34	356	1	1	583514
3	3	1	1	1	54	510	2	1	584973
2	4	1	1	-1	34	500	1	1	586793
2	4	0	0	1	53	398	1	1	589825
4	2	0	0	-1	31	633	2	1	591656
2	2	1	1	-1	32	634	2	0	593110
3	3	1	1	1	54	571	2	1	594865
4	3	1	1	1	54	489	2	1	596520
2	4	1	1	-1	34	334	1	1	597748
2	4	0	0	1	53	452	1	1	599406
1	2	0	0	1	51	280	1	1	600870
4	2	1	1	1	52	503	2	1	602816
4	4	1	1	1	54	472	2	1	604390
1	4	0	0	1	53	495	1	1	605885
1	3	1	1	-1	32	423	1	1	607521
3	3	1	1	1	54	534	2	1	609548
2	2	0	0	1	53	487	1	1	611213
4	2	1	1	1	52	454	2	1	613147
2	1	0	0	1	53	477	1	1	614629
1	1	0	0	1	51	546	1	1	616678
3	2	0	0	-1	31	421	2	1	618037
4	2	1	1	1	52	521	2	1	619881
2	3	1	1	-1	34	605	1	1	621867
2	3	1	1	-1	34	392	1	1	623330
4	2	0	0	-1	33	458	2	1	624895
3	2	1	1	1	52	451	2	1	626421
3	4	1	1	1	54	490	2	1	627812
2	4	0	0	1	53	536	1	1	629471
4	1	0	0	-1	31	480	2	1	631115
3	1	0	0	-1	31	680	2	1	633222
1	3	1	1	-1	32	468	1	1	634864
1	3	1	1	-1	34	474	1	1	636164
4	1	0	0	-1	33	509	2	1	638147
4	1	0	0	-1	31	465	2	1	639479
1	3	1	1	-1	32	491	1	1	641295
3	3	1	1	1	54	545	2	1	643254
1	4	1	1	-1	34	533	1	1	644787
4	4	0	0	-1	33	450	2	1	646542
2	3	1	1	-1	32	472	1	1	647836
1	3	1	1	-1	34	575	1	1	649402
4	3	1	1	1	54	426	2	1	650884
3	3	1	1	1	54	475	2	1	652490
3	4	1	1	1	54	380	2	1	653872
2	4	0	0	1	53	475	1	1	655275
4	3	1	1	1	52	534	2	1	656993
2	3	1	1	-1	34	469	1	1	658328
2	4	1	1	-1	34	473	1	1	659771
1	4	0	0	1	53	505	2	0	661689
2	3	1	1	-1	32	610	1	1	663671
1	3	1	1	-1	34	590	1	1	665364
2	1	0	0	1	53	393	1	1	666844
1	1	0	0	1	51	388	1	1	668246
3	3	1	1	1	52	665	2	1	669855
2	3	1	1	-1	34	479	1	1	674001
4	1	0	0	-1	33	402	2	1	675792
1	1	0	0	1	51	475	1	1	677567
3	4	1	1	1	52	464	2	1	679481
4	4	0	0	-1	33	452	2	1	681086
2	1	0	0	1	51	479	1	1	682459
4	1	0	0	-1	31	482	2	1	683950
3	4	1	1	1	52	698	2	1	685857
1	4	0	0	1	53	375	1	1	687361
4	4	1	1	1	52	422	2	1	688858
3	4	0	0	-1	33	346	2	1	690665
2	2	0	0	1	51	342	1	1	692015
4	2	1	1	1	52	504	2	1	693426
2	3	1	1	-1	34	510	1	1	694748
2	3	1	1	-1	34	439	1	1	696622
3	3	1	1	1	54	422	2	1	697852
4	3	1	1	1	54	486	2	1	699678
3	2	0	0	-1	33	408	2	1	701390
3	2	1	1	1	52	397	2	1	702593
2	3	1	1	-1	34	643	1	1	704230
3	3	1	1	1	54	420	2	1	706059
3	4	1	1	1	54	373	2	1	707915
1	4	0	0	1	53	496	1	1	709720
3	1	0	0	-1	31	400	2	1	711015
3	1	0	0	-1	31	376	2	1	712443
2	1	0	0	1	51	526	1	1	714132
3	1	0	0	-1	31	415	2	1	715402
1	1	0	0	1	51	479	1	1	717196
1	1	0	0	1	51	405	1	1	718594
2	3	1	1	-1	32	431	2	0	720002
3	3	1	1	1	54	557	2	1	722028
4	3	1	1	1	54	514	2	1	723876
2	3	1	1	-1	34	980	1	1	726033
1	2	0	0	1	53	444	1	1	727628
3	2	1	1	1	52	607	2	1	729152
1	1	0	0	1	53	570	1	1	730998
1	1	0	0	1	51	562	1	1	732933
3	3	1	1	1	52	526	2	1	734813
3	3	1	1	1	54	435	2	1	736346
2	2	0	0	1	53	567	1	1	738143
4	2	1	1	1	52	678	2	1	739881
2	2	0	0	1	53	560	1	1	741758
1	2	1	1	-1	32	631	1	1	743320
4	1	0	0	-1	33	509	2	1	744668
1	1	0	0	1	51	584	1	1	746575
2	3	1	1	-1	32	532	1	1	748407
4	3	1	1	1	54	583	2	1	750112
2	3	1	1	-1	34	493	1	1	751878
3	3	1	1	1	54	652	2	1	753360
3	2	0	0	-1	33	490	2	1	755310
4	2	1	1	1	52	487	2	1	758765
3	4	1	1	1	54	518	2	1	760215
3	4	0	0	-1	33	332	2	1	761367
4	4	1	1	1	52	520	2	1	762747
1	4	0	0	1	53	385	1	1	764329
4	3	1	1	1	52	379	2	1	765757
2	3	1	1	-1	34	454	1	1	767712
4	2	0	0	-1	33	548	2	1	769092
3	2	1	1	1	52	556	2	1	770474
4	4	1	1	1	54	397	2	1	772295
4	4	0	0	-1	33	393	2	1	773883
3	2	0	0	-1	31	402	2	1	775191
4	2	1	1	1	52	360	2	1	776426
4	2	0	0	-1	33	345	2	1	777663
2	2	1	1	-1	32	426	1	1	779332
1	4	1	1	-1	34	518	1	1	781222
2	4	0	0	1	53	398	1	1	782602
1	2	0	0	1	51	429	1	1	784471
3	2	1	1	1	52	448	2	1	786329
3	2	0	0	-1	33	354	2	1	787842
2	2	1	1	-1	32	555	1	1	789825
3	4	1	1	1	54	383	2	1	791406
2	4	0	0	1	53	751	1	1	793419
3	3	1	1	1	52	374	2	1	794956
2	3	1	1	-1	34	515	1	1	796349
3	4	1	1	1	54	508	2	1	797697
4	4	0	0	-1	33	566	2	1	799641
1	2	0	0	1	51	403	2	0	801284
3	2	1	1	1	52	572	2	1	802710
3	1	0	0	-1	33	492	2	1	804051
2	1	0	0	1	51	422	1	1	805479
2	2	0	0	1	51	507	1	1	807031
1	2	1	1	-1	32	586	1	1	808737
3	3	1	1	1	54	649	2	1	810614
3	3	1	1	1	54	444	2	1	811966
1	4	1	1	-1	34	450	1	1	813475
3	4	0	0	-1	33	648	2	1	815172
4	1	0	0	-1	31	540	2	1	816555
3	1	0	0	-1	31	618	2	1	818472
3	1	0	0	-1	31	328	2	1	819832
4	1	0	0	-1	31	431	2	1	821395
2	4	1	1	-1	32	513	1	1	823291
4	4	0	0	-1	33	472	2	1	825202
4	1	0	0	-1	31	315	2	1	826521
1	1	0	0	1	51	462	1	1	828090
3	3	1	1	1	52	599	2	1	829876
1	3	1	1	-1	34	512	1	1	831816
4	3	1	1	1	54	603	2	1	833382
3	3	1	1	1	54	711	2	1	835183
3	3	1	1	1	54	392	2	1	836865
4	3	1	1	1	54	353	2	1	840829
