# Supplementary material for: Frequency Band-Specific Electrical Brain Stimulation Modulates Cognitive Control Processes
Source: PLoS One. 2015 Sep 25;10(9):e0138984. doi: 10.1371/journal.pone.0138984 (PMC4583279; doi:10.1371/journal.pone.0138984)
Supplement: S2 File — This zip archive contains the necessary Matlab code, SPSS syntax, SPSS data and raw logfile data to perform the analyses described in the paper. EEG data and Matlab code to extract peak frequencies are available upon request (joramvandriel@gmail.com). (ZIP) [file pone.0138984.s002.zip › S2_File/rawdata/theta/pp24_simonB2_STIM.txt]

1	2	0	0	1	51	518	1	1	4705
4	2	1	1	1	52	366	2	1	6156
2	1	0	0	1	53	557	1	1	7931
2	1	0	0	1	51	309	1	1	9543
3	4	1	1	1	52	384	2	1	11423
1	4	0	0	1	53	346	1	1	13032
2	3	1	1	-1	32	450	1	1	14320
1	3	1	1	-1	34	457	1	1	16118
2	3	1	1	-1	34	438	1	1	17763
4	3	1	1	1	54	475	2	1	19227
3	2	0	0	-1	33	530	2	1	20591
3	2	1	1	1	52	510	2	1	22499
4	2	0	0	-1	33	557	2	1	24332
3	2	1	1	1	52	403	2	1	26127
4	4	1	1	1	54	468	2	1	27944
4	4	0	0	-1	33	348	2	1	29599
3	2	0	0	-1	31	307	2	1	31017
2	2	1	1	-1	32	420	1	1	32930
3	4	1	1	1	54	365	2	1	34695
4	4	0	0	-1	33	473	2	1	36065
1	1	0	0	1	51	583	1	1	38148
2	1	0	0	1	51	426	1	1	39805
4	2	0	0	-1	31	400	2	1	41676
4	2	1	1	1	52	404	2	1	43463
1	2	0	0	1	53	485	1	1	44900
3	2	1	1	1	52	543	2	1	46738
4	4	1	1	1	54	404	2	1	48154
1	4	0	0	1	53	518	1	1	50096
4	3	1	1	1	52	393	2	1	51536
4	3	1	1	1	54	391	2	1	53418
1	1	0	0	1	53	511	1	1	55054
4	1	0	0	-1	31	521	2	1	56506
4	2	0	0	-1	31	417	2	1	57873
2	2	1	1	-1	32	537	1	1	59814
2	2	0	0	1	53	457	1	1	61455
3	2	1	1	1	52	473	2	1	63246
2	4	1	1	-1	34	471	2	0	64626
3	4	0	0	-1	33	621	2	1	66279
1	3	1	1	-1	32	466	1	1	68013
1	3	1	1	-1	34	401	1	1	69534
4	4	1	1	1	54	518	2	1	70884
1	4	0	0	1	53	730	1	1	72541
1	4	1	1	-1	32	672	1	1	74244
4	4	0	0	-1	33	504	2	1	76152
1	4	1	1	-1	32	681	1	1	78141
2	4	0	0	1	53	495	1	1	79633
1	1	0	0	1	51	598	1	1	81562
1	1	0	0	1	51	301	1	1	83163
3	2	0	0	-1	31	435	2	1	84823
4	2	1	1	1	52	562	2	1	88883
3	1	0	0	-1	33	769	2	1	91092
3	1	0	0	-1	31	302	2	1	92243
2	1	0	0	1	51	447	1	1	93788
4	1	0	0	-1	31	421	2	1	95369
2	1	0	0	1	51	646	1	1	97180
2	1	0	0	1	51	360	1	1	98654
1	1	0	0	1	51	425	1	1	100558
1	1	0	0	1	51	295	1	1	102273
2	4	1	1	-1	32	461	1	1	104160
4	4	0	0	-1	33	435	2	1	105803
3	2	0	0	-1	31	484	2	1	107453
2	2	1	1	-1	32	653	1	1	109097
3	3	1	1	1	54	565	2	1	110554
1	3	1	1	-1	34	583	1	1	112320
4	2	0	0	-1	33	441	2	1	113696
3	2	1	1	1	52	630	2	1	115741
3	4	1	1	1	54	443	2	1	117099
2	4	0	0	1	53	522	1	1	118465
3	1	0	0	-1	31	494	2	1	119829
4	1	0	0	-1	31	447	2	1	121550
1	2	0	0	1	51	312	1	1	123125
2	2	1	1	-1	32	495	1	1	124829
3	1	0	0	-1	33	515	2	1	126205
1	1	0	0	1	51	485	2	0	127924
1	4	1	1	-1	32	397	1	1	129285
4	4	0	0	-1	33	521	2	1	130986
2	4	1	1	-1	32	519	1	1	132547
4	4	0	0	-1	33	396	2	1	134137
1	3	1	1	-1	32	454	1	1	135518
2	3	1	1	-1	34	608	1	1	137066
1	4	1	1	-1	34	484	1	1	138736
1	4	0	0	1	53	351	1	1	139944
3	1	0	0	-1	31	439	2	1	141567
1	1	0	0	1	51	477	1	1	143237
2	2	0	0	1	51	441	1	1	144570
4	2	1	1	1	52	459	2	1	146121
2	4	1	1	-1	34	492	1	1	147979
1	4	0	0	1	53	462	1	1	149769
2	3	1	1	-1	32	481	1	1	151173
2	3	1	1	-1	34	467	1	1	152794
3	4	1	1	1	54	436	2	1	154567
1	4	0	0	1	53	494	1	1	156392
3	3	1	1	1	52	445	2	1	158278
3	3	1	1	1	54	326	2	1	159758
2	2	0	0	1	53	550	1	1	161119
1	2	1	1	-1	32	562	1	1	162816
2	1	0	0	1	53	468	1	1	164660
1	1	0	0	1	51	319	1	1	166363
2	1	0	0	1	51	413	1	1	167894
2	1	0	0	1	51	455	1	1	171162
4	2	0	0	-1	31	494	2	1	172511
3	2	1	1	1	52	500	2	1	174515
4	2	0	0	-1	33	428	2	1	176191
2	2	1	1	-1	32	461	1	1	177821
1	1	0	0	1	53	423	1	1	179098
3	1	0	0	-1	31	566	2	1	181069
4	3	1	1	1	52	423	2	1	182479
3	3	1	1	1	54	543	2	1	184204
1	1	0	0	1	53	469	1	1	185632
3	1	0	0	-1	31	603	2	1	187630
2	2	0	0	1	51	379	1	1	188982
4	2	1	1	1	52	473	2	1	190281
2	4	1	1	-1	34	510	1	1	192219
2	4	0	0	1	53	422	1	1	193992
3	4	1	1	1	52	451	2	1	195599
4	4	0	0	-1	33	523	2	1	197409
1	2	0	0	1	51	482	1	1	199197
3	2	1	1	1	52	612	2	1	201131
4	3	1	1	1	54	425	2	1	202866
2	3	1	1	-1	34	470	1	1	204686
4	1	0	0	-1	33	404	2	1	206535
4	1	0	0	-1	31	425	2	1	207972
1	2	0	0	1	51	538	1	1	209544
3	2	1	1	1	52	490	2	1	211299
4	1	0	0	-1	33	505	2	1	212730
2	1	0	0	1	51	472	1	1	214047
4	4	1	1	1	52	490	1	0	215479
2	4	0	0	1	53	373	1	1	217073
3	4	1	1	1	52	693	2	1	219120
2	4	0	0	1	53	677	1	1	220617
2	3	1	1	-1	32	784	1	1	222462
3	3	1	1	1	54	426	2	1	223800
4	4	1	1	1	54	536	2	1	225580
1	4	0	0	1	53	349	1	1	226787
2	4	1	1	-1	32	525	2	0	228804
4	4	0	0	-1	33	367	2	1	230336
2	1	0	0	1	51	490	1	1	231721
2	1	0	0	1	51	484	1	1	233713
1	1	0	0	1	51	608	1	1	235406
2	1	0	0	1	51	565	1	1	236998
1	3	1	1	-1	32	745	1	1	238806
4	3	1	1	1	54	447	2	1	240457
3	2	0	0	-1	33	692	1	0	242064
2	2	1	1	-1	32	0	0	0	245792
4	4	1	1	1	54	466	2	1	247707
2	4	0	0	1	53	498	1	1	249711
3	3	1	1	1	52	405	2	1	250970
3	3	1	1	1	54	550	2	1	252864
4	2	0	0	-1	33	452	2	1	254700
1	2	1	1	-1	32	434	1	1	258103
3	3	1	1	1	54	507	2	1	259809
4	3	1	1	1	54	493	2	1	261744
2	4	1	1	-1	34	620	1	1	263256
1	4	0	0	1	53	425	1	1	264837
4	1	0	0	-1	31	516	2	1	266275
3	1	0	0	-1	31	346	2	1	267508
3	4	1	1	1	52	412	2	1	269390
2	4	0	0	1	53	383	1	1	270599
4	2	0	0	-1	31	467	2	1	272277
3	2	1	1	1	52	514	2	1	273821
2	3	1	1	-1	34	618	1	1	275376
4	3	1	1	1	54	495	2	1	276856
3	4	1	1	1	54	530	2	1	278231
3	4	0	0	-1	33	343	2	1	279707
2	3	1	1	-1	32	519	1	1	281284
2	3	1	1	-1	34	371	1	1	282525
3	3	1	1	1	54	425	2	1	283984
4	3	1	1	1	54	477	2	1	285533
2	3	1	1	-1	34	490	1	1	287033
2	3	1	1	-1	34	446	1	1	288961
3	2	0	0	-1	33	443	2	1	290353
1	2	1	1	-1	32	433	1	1	291825
1	4	1	1	-1	34	364	1	1	293423
3	4	0	0	-1	33	409	2	1	294807
2	3	1	1	-1	32	554	1	1	296274
2	3	1	1	-1	34	753	1	1	298333
3	4	1	1	1	54	488	2	1	299675
2	4	0	0	1	53	569	1	1	301534
2	4	1	1	-1	32	483	1	1	303469
1	4	0	0	1	53	729	1	1	305656
1	1	0	0	1	51	479	1	1	307103
4	1	0	0	-1	31	477	2	1	308833
3	3	1	1	1	52	449	2	1	310156
3	3	1	1	1	54	541	2	1	311961
2	4	1	1	-1	34	490	1	1	313613
3	4	0	0	-1	33	477	2	1	315033
2	2	0	0	1	51	525	1	1	317016
4	2	1	1	1	52	533	2	1	318925
1	3	1	1	-1	34	388	1	1	320608
2	3	1	1	-1	34	627	1	1	322465
2	3	1	1	-1	34	409	1	1	323867
4	3	1	1	1	54	481	2	1	325474
4	2	0	0	-1	33	487	2	1	326799
1	2	1	1	-1	32	471	1	1	328430
1	2	0	0	1	53	413	1	1	329709
2	2	1	1	-1	32	564	1	1	331618
2	1	0	0	1	53	372	1	1	333407
3	1	0	0	-1	31	366	2	1	334594
2	4	1	1	-1	32	517	1	1	336365
2	4	0	0	1	53	343	1	1	340823
1	3	1	1	-1	32	439	1	1	342421
1	3	1	1	-1	34	344	1	1	343959
3	2	0	0	-1	33	318	2	1	345728
3	2	1	1	1	52	543	2	1	347484
4	1	0	0	-1	33	514	2	1	349316
1	1	0	0	1	51	492	1	1	351001
2	4	1	1	-1	32	369	1	1	352485
4	4	0	0	-1	33	563	2	1	354012
3	4	1	1	1	52	372	2	1	355233
1	4	0	0	1	53	514	1	1	356567
2	4	1	1	-1	32	629	1	1	358699
3	4	0	0	-1	33	396	2	1	360554
2	3	1	1	-1	32	415	1	1	362117
3	3	1	1	1	54	463	2	1	363404
4	1	0	0	-1	33	392	2	1	365148
4	1	0	0	-1	31	515	2	1	366779
2	1	0	0	1	51	509	1	1	368298
3	1	0	0	-1	31	376	2	1	369984
4	3	1	1	1	52	463	2	1	371799
2	3	1	1	-1	34	500	1	1	373501
4	2	0	0	-1	33	509	2	1	375417
1	2	1	1	-1	32	444	1	1	377108
4	3	1	1	1	54	515	2	1	378923
2	3	1	1	-1	34	481	1	1	380561
1	4	1	1	-1	34	513	1	1	382219
2	4	0	0	1	53	502	1	1	384087
3	3	1	1	1	52	475	2	1	385911
2	3	1	1	-1	34	597	1	1	387512
1	1	0	0	1	53	500	1	1	389073
1	1	0	0	1	51	423	1	1	390483
4	4	1	1	1	52	489	2	1	391870
3	4	0	0	-1	33	515	2	1	393394
1	3	1	1	-1	32	475	1	1	395268
4	3	1	1	1	54	447	2	1	396671
4	3	1	1	1	54	363	2	1	398456
1	3	1	1	-1	34	378	1	1	400255
3	3	1	1	1	54	480	2	1	401897
3	3	1	1	1	54	501	2	1	403415
4	1	0	0	-1	33	594	2	1	405210
4	1	0	0	-1	31	342	2	1	407007
2	4	1	1	-1	32	439	1	1	408587
4	4	0	0	-1	33	586	2	1	410495
1	2	0	0	1	51	449	1	1	412070
3	2	1	1	1	52	506	2	1	413448
1	1	0	0	1	53	624	1	1	415081
2	1	0	0	1	51	483	1	1	417016
1	2	0	0	1	51	450	1	1	418509
2	2	1	1	-1	32	652	1	1	420336
1	4	1	1	-1	34	430	1	1	422106
4	4	0	0	-1	33	361	2	1	428646
3	1	0	0	-1	31	427	2	1	430166
1	1	0	0	1	51	420	1	1	431634
4	4	1	1	1	52	448	2	1	433339
3	4	0	0	-1	33	344	2	1	434934
4	1	0	0	-1	31	385	2	1	436651
4	1	0	0	-1	31	294	2	1	438295
1	1	0	0	1	51	356	1	1	439530
4	1	0	0	-1	31	451	2	1	441191
4	1	0	0	-1	31	347	2	1	443020
3	1	0	0	-1	31	614	2	1	444790
2	3	1	1	-1	32	438	1	1	446225
3	3	1	1	1	54	407	2	1	447568
4	1	0	0	-1	33	445	2	1	448885
1	1	0	0	1	51	546	1	1	450742
2	3	1	1	-1	32	342	2	0	452359
1	3	1	1	-1	34	517	1	1	453852
4	2	0	0	-1	33	419	2	1	455082
4	2	1	1	1	52	475	2	1	456471
1	4	1	1	-1	34	465	1	1	458230
1	4	0	0	1	53	368	1	1	459901
3	1	0	0	-1	31	616	1	0	461443
1	1	0	0	1	51	522	1	1	462929
4	4	1	1	1	52	474	2	1	464375
4	4	0	0	-1	33	406	2	1	466054
2	3	1	1	-1	32	441	1	1	467600
3	3	1	1	1	54	581	2	1	469043
2	4	1	1	-1	34	409	1	1	470713
2	4	0	0	1	53	336	1	1	472109
3	1	0	0	-1	31	840	2	1	474188
3	1	0	0	-1	31	346	2	1	475413
2	2	0	0	1	51	522	1	1	476904
3	2	1	1	1	52	532	2	1	478867
1	4	1	1	-1	34	484	2	0	480157
4	4	0	0	-1	33	591	2	1	482236
2	1	0	0	1	51	469	1	1	483814
1	1	0	0	1	51	474	1	1	485439
2	2	0	0	1	51	389	1	1	486801
3	2	1	1	1	52	419	2	1	488644
1	2	0	0	1	53	576	1	1	490221
2	2	1	1	-1	32	577	1	1	491702
2	3	1	1	-1	34	430	1	1	493126
1	3	1	1	-1	34	576	1	1	494693
2	3	1	1	-1	34	376	1	1	495970
4	3	1	1	1	54	433	2	1	497789
3	2	0	0	-1	33	291	2	1	499568
3	2	1	1	1	52	473	2	1	501258
2	2	0	0	1	53	414	1	1	502899
2	2	1	1	-1	32	439	1	1	504809
4	4	1	1	1	54	501	1	0	506724
3	4	0	0	-1	33	739	2	1	511037
3	1	0	0	-1	31	780	2	1	512727
1	1	0	0	1	51	513	1	1	514109
4	2	0	0	-1	31	647	2	1	515920
3	2	1	1	1	52	417	2	1	517492
3	2	0	0	-1	33	398	2	1	518884
1	2	1	1	-1	32	520	1	1	520736
3	3	1	1	1	54	442	2	1	522455
2	3	1	1	-1	34	564	1	1	523914
1	1	0	0	1	53	743	2	0	526118
4	1	0	0	-1	31	497	2	1	527638
1	3	1	1	-1	32	650	1	1	529760
1	3	1	1	-1	34	373	1	1	531427
4	4	1	1	1	54	526	2	1	533312
1	4	0	0	1	53	500	2	0	534727
1	4	1	1	-1	32	683	1	1	536282
3	4	0	0	-1	33	530	2	1	538088
1	2	0	0	1	51	552	1	1	539513
2	2	1	1	-1	32	587	1	1	541073
2	2	0	0	1	53	591	1	1	542616
4	2	1	1	1	52	512	2	1	544465
1	2	0	0	1	53	481	1	1	546195
2	2	1	1	-1	32	518	1	1	548053
2	3	1	1	-1	34	430	1	1	549912
4	3	1	1	1	54	470	2	1	551873
4	3	1	1	1	54	432	2	1	553213
1	3	1	1	-1	34	593	1	1	555156
1	4	1	1	-1	34	437	1	1	557055
4	4	0	0	-1	33	450	2	1	558656
1	1	0	0	1	51	784	2	0	560541
3	1	0	0	-1	31	547	2	1	562368
3	3	1	1	1	52	361	2	1	563732
1	3	1	1	-1	34	463	1	1	565549
4	3	1	1	1	54	593	2	1	567086
2	3	1	1	-1	34	567	1	1	569012
4	2	0	0	-1	33	655	2	1	570638
4	2	1	1	1	52	529	2	1	572161
1	3	1	1	-1	34	549	1	1	573817
4	3	1	1	1	54	463	2	1	575529
1	2	0	0	1	53	572	1	1	577116
1	2	1	1	-1	32	495	1	1	578629
4	1	0	0	-1	33	490	2	1	580284
3	1	0	0	-1	31	590	2	1	581825
2	4	1	1	-1	32	540	1	1	583218
4	4	0	0	-1	33	612	2	1	584669
2	4	1	1	-1	32	540	1	1	586214
2	4	0	0	1	53	399	1	1	587534
4	3	1	1	1	52	414	2	1	589130
3	3	1	1	1	54	547	2	1	591083
1	1	0	0	1	53	355	1	1	592566
4	1	0	0	-1	31	395	2	1	598701
4	3	1	1	1	52	487	2	1	600146
3	3	1	1	1	54	388	2	1	601472
1	3	1	1	-1	34	509	1	1	602847
3	3	1	1	1	54	497	2	1	604344
2	4	1	1	-1	34	435	1	1	605995
3	4	0	0	-1	33	501	2	1	607687
1	3	1	1	-1	32	489	1	1	609072
1	3	1	1	-1	34	402	1	1	610565
2	3	1	1	-1	34	353	2	0	611897
1	3	1	1	-1	34	405	1	1	613785
3	3	1	1	1	54	430	2	1	615168
3	3	1	1	1	54	440	2	1	616931
2	1	0	0	1	53	525	1	1	618779
3	1	0	0	-1	31	399	2	1	620105
3	1	0	0	-1	31	383	2	1	621955
1	1	0	0	1	51	365	1	1	623647
1	1	0	0	1	51	345	1	1	625048
3	1	0	0	-1	31	437	2	1	626470
1	4	1	1	-1	32	814	1	1	628539
4	4	0	0	-1	33	446	2	1	630426
2	3	1	1	-1	32	751	1	1	632341
3	3	1	1	1	54	465	2	1	633797
4	1	0	0	-1	33	521	2	1	635186
3	1	0	0	-1	31	654	2	1	636833
2	3	1	1	-1	32	555	1	1	638852
4	3	1	1	1	54	554	2	1	640723
1	1	0	0	1	53	583	1	1	642327
1	1	0	0	1	51	409	1	1	644239
4	2	0	0	-1	31	381	2	1	645660
3	2	1	1	1	52	355	2	1	647062
2	3	1	1	-1	34	627	1	1	649070
3	3	1	1	1	54	528	2	1	650821
2	4	1	1	-1	34	507	1	1	652823
1	4	0	0	1	53	368	1	1	654193
4	2	0	0	-1	31	599	2	1	656033
1	2	1	1	-1	32	449	1	1	657379
2	3	1	1	-1	34	513	2	0	659255
2	3	1	1	-1	34	414	1	1	661039
3	3	1	1	1	54	446	2	1	662942
3	3	1	1	1	54	411	2	1	664387
4	1	0	0	-1	33	553	2	1	666054
1	1	0	0	1	51	370	1	1	667828
4	2	0	0	-1	31	529	2	1	669856
3	2	1	1	1	52	594	2	1	671768
2	1	0	0	1	53	501	1	1	673400
3	1	0	0	-1	31	533	2	1	674836
2	1	0	0	1	51	510	1	1	676171
4	1	0	0	-1	31	450	2	1	677670
1	1	0	0	1	51	580	1	1	679336
3	1	0	0	-1	31	532	2	1	683924
3	1	0	0	-1	31	429	2	1	685711
2	1	0	0	1	51	420	1	1	687225
2	3	1	1	-1	32	406	1	1	688617
1	3	1	1	-1	34	343	1	1	690355
4	2	0	0	-1	33	404	2	1	692011
1	2	1	1	-1	32	706	1	1	693704
2	3	1	1	-1	34	0	0	0	697255
2	3	1	1	-1	34	518	1	1	698763
1	1	0	0	1	53	587	1	1	700764
3	1	0	0	-1	31	424	2	1	702127
4	2	0	0	-1	31	432	2	1	703468
2	2	1	1	-1	32	476	1	1	705254
2	1	0	0	1	53	557	1	1	706776
3	1	0	0	-1	31	426	2	1	708107
3	3	1	1	1	52	416	2	1	709335
4	3	1	1	1	54	422	2	1	710945
1	3	1	1	-1	34	444	2	0	712739
3	3	1	1	1	54	546	2	1	714282
2	1	0	0	1	53	791	1	1	715888
4	1	0	0	-1	31	493	2	1	717619
4	4	1	1	1	52	466	2	1	719337
1	4	0	0	1	53	409	1	1	721097
1	4	1	1	-1	32	333	1	1	722913
4	4	0	0	-1	33	474	2	1	724533
3	2	0	0	-1	31	557	2	1	726046
2	2	1	1	-1	32	533	1	1	727597
3	2	0	0	-1	33	575	2	1	729144
2	2	1	1	-1	32	478	1	1	730480
4	1	0	0	-1	33	623	2	1	732452
2	1	0	0	1	51	534	1	1	734237
2	2	0	0	1	51	457	1	1	735934
3	2	1	1	1	52	577	2	1	737706
4	3	1	1	1	54	699	2	1	739245
1	3	1	1	-1	34	593	1	1	740862
2	1	0	0	1	53	545	1	1	742444
4	1	0	0	-1	31	463	2	1	743758
1	3	1	1	-1	32	622	1	1	745465
3	3	1	1	1	54	402	2	1	747216
4	4	1	1	1	54	362	2	1	748417
1	4	0	0	1	53	648	1	1	750098
1	2	0	0	1	51	520	1	1	751820
4	2	1	1	1	52	410	2	1	753383
1	1	0	0	1	53	610	1	1	754829
4	1	0	0	-1	31	482	2	1	756645
3	1	0	0	-1	31	559	2	1	758604
1	1	0	0	1	51	535	2	0	760502
2	4	1	1	-1	32	586	1	1	762103
2	4	0	0	1	53	382	1	1	763675
1	1	0	0	1	51	494	1	1	765416
1	1	0	0	1	51	356	1	1	768663
4	4	1	1	1	52	532	2	1	770611
4	4	0	0	-1	33	563	2	1	772469
3	2	0	0	-1	31	479	1	0	774275
1	2	1	1	-1	32	565	1	1	776184
3	1	0	0	-1	33	664	2	1	778240
3	1	0	0	-1	31	364	2	1	779709
2	1	0	0	1	51	526	1	1	781623
4	1	0	0	-1	31	473	2	1	783239
4	4	1	1	1	52	453	2	1	785035
1	4	0	0	1	53	463	1	1	786762
3	3	1	1	1	52	503	2	1	788350
4	3	1	1	1	54	466	2	1	790079
2	2	0	0	1	53	624	1	1	791791
4	2	1	1	1	52	443	2	1	793378
1	2	0	0	1	53	590	1	1	795429
4	2	1	1	1	52	535	2	1	797336
1	4	1	1	-1	34	939	1	1	799555
1	4	0	0	1	53	422	1	1	801430
2	2	0	0	1	51	500	1	1	802790
1	2	1	1	-1	32	442	1	1	804065
2	2	0	0	1	53	389	1	1	805457
2	2	1	1	-1	32	374	1	1	807010
1	3	1	1	-1	34	372	1	1	808837
1	3	1	1	-1	34	345	1	1	810339
2	4	1	1	-1	34	648	1	1	811919
3	4	0	0	-1	33	387	2	1	813703
4	2	0	0	-1	31	394	2	1	815518
4	2	1	1	1	52	367	2	1	817232
2	2	0	0	1	53	463	1	1	819006
2	2	1	1	-1	32	525	1	1	820913
4	2	0	0	-1	33	710	2	1	822434
4	2	1	1	1	52	458	2	1	824217
3	2	0	0	-1	33	566	2	1	825935
3	2	1	1	1	52	425	2	1	827198
1	4	1	1	-1	34	574	1	1	828758
2	4	0	0	1	53	398	1	1	830324
2	2	0	0	1	51	359	1	1	831996
3	2	1	1	1	52	476	2	1	833734
2	4	1	1	-1	34	660	1	1	835274
2	4	0	0	1	53	451	1	1	836913
4	3	1	1	1	52	485	2	1	838585
2	3	1	1	-1	34	530	1	1	840246
2	4	1	1	-1	34	449	1	1	841714
3	4	0	0	-1	33	633	2	1	843475
1	1	0	0	1	51	486	1	1	845328
1	1	0	0	1	51	648	1	1	847309
3	3	1	1	1	52	458	2	1	848898
1	3	1	1	-1	34	539	1	1	850758
3	2	0	0	-1	33	427	2	1	852438
3	2	1	1	1	52	503	2	1	856543
