# Supplementary material for: Frequency Band-Specific Electrical Brain Stimulation Modulates Cognitive Control Processes
Source: PLoS One. 2015 Sep 25;10(9):e0138984. doi: 10.1371/journal.pone.0138984 (PMC4583279; doi:10.1371/journal.pone.0138984)
Supplement: S2 File — This zip archive contains the necessary Matlab code, SPSS syntax, SPSS data and raw logfile data to perform the analyses described in the paper. EEG data and Matlab code to extract peak frequencies are available upon request (joramvandriel@gmail.com). (ZIP) [file pone.0138984.s002.zip › S2_File/rawdata/theta/pp24_simonC2_POST-STIM.txt]

2	2	0	0	1	51	514	1	1	5195
4	2	1	1	1	52	404	2	1	6995
2	3	1	1	-1	34	457	1	1	8726
3	3	1	1	1	54	476	2	1	10605
1	4	1	1	-1	34	407	1	1	11936
1	4	0	0	1	53	586	1	1	13452
4	4	1	1	1	52	431	2	1	15120
3	4	0	0	-1	33	297	2	1	16320
2	1	0	0	1	51	389	1	1	17991
2	1	0	0	1	51	334	1	1	19360
3	2	0	0	-1	31	398	2	1	20792
2	2	1	1	-1	32	413	1	1	22559
1	2	0	0	1	53	316	1	1	24314
3	2	1	1	1	52	484	2	1	25944
4	4	1	1	1	54	402	2	1	27252
1	4	0	0	1	53	544	1	1	29109
2	1	0	0	1	51	308	1	1	30330
2	1	0	0	1	51	427	1	1	32129
3	1	0	0	-1	31	327	2	1	33800
2	1	0	0	1	51	497	1	1	35631
2	1	0	0	1	51	334	1	1	37219
3	1	0	0	-1	31	372	2	1	38996
2	1	0	0	1	51	325	1	1	40418
3	1	0	0	-1	31	568	2	1	42492
4	3	1	1	1	52	480	2	1	44446
4	3	1	1	1	54	364	2	1	46118
1	4	1	1	-1	34	371	1	1	47621
1	4	0	0	1	53	368	1	1	49046
4	2	0	0	-1	31	436	2	1	50567
3	2	1	1	1	52	513	2	1	52413
3	1	0	0	-1	33	410	2	1	53913
1	1	0	0	1	51	564	1	1	55443
3	2	0	0	-1	31	385	2	1	57137
1	2	1	1	-1	32	327	2	0	58754
3	1	0	0	-1	33	523	2	1	60481
2	1	0	0	1	51	380	1	1	61978
3	2	0	0	-1	31	273	2	1	63602
4	2	1	1	1	52	609	2	1	65345
2	3	1	1	-1	34	464	1	1	67013
2	3	1	1	-1	34	548	2	0	69000
3	2	0	0	-1	33	403	2	1	70517
1	2	1	1	-1	32	421	1	1	72306
2	4	1	1	-1	34	534	1	1	73924
2	4	0	0	1	53	390	1	1	75289
1	1	0	0	1	51	382	1	1	76793
1	1	0	0	1	51	343	1	1	78411
2	4	1	1	-1	32	530	1	1	80282
1	4	0	0	1	53	361	1	1	82093
2	1	0	0	1	51	352	1	1	83265
3	1	0	0	-1	31	676	2	1	88538
3	1	0	0	-1	31	612	2	1	90358
2	1	0	0	1	51	481	1	1	91669
4	2	0	0	-1	31	548	2	1	93681
4	2	1	1	1	52	510	2	1	95056
2	3	1	1	-1	34	517	1	1	96571
4	3	1	1	1	54	504	2	1	97985
2	4	1	1	-1	34	632	2	0	99472
2	4	0	0	1	53	646	1	1	101271
4	4	1	1	1	52	405	2	1	102611
2	4	0	0	1	53	465	1	1	103894
1	2	0	0	1	51	449	1	1	105507
2	2	1	1	-1	32	539	1	1	107248
2	2	0	0	1	53	371	1	1	108697
4	2	1	1	1	52	519	2	1	110074
1	2	0	0	1	53	575	1	1	111845
1	2	1	1	-1	32	517	1	1	113745
4	3	1	1	1	54	365	1	0	115213
1	3	1	1	-1	34	449	1	1	116585
1	2	0	0	1	53	370	1	1	117779
4	2	1	1	1	52	404	2	1	119620
2	1	0	0	1	53	508	1	1	121202
3	1	0	0	-1	31	415	2	1	122822
4	2	0	0	-1	31	407	2	1	124416
2	2	1	1	-1	32	650	1	1	125895
1	1	0	0	1	53	466	1	1	127711
3	1	0	0	-1	31	460	2	1	129429
1	3	1	1	-1	32	487	1	1	131021
1	3	1	1	-1	34	509	1	1	132870
4	3	1	1	1	54	538	2	1	134375
2	3	1	1	-1	34	567	1	1	136336
2	1	0	0	1	53	567	1	1	137727
3	1	0	0	-1	31	551	2	1	139355
4	3	1	1	1	52	495	2	1	140965
2	3	1	1	-1	34	388	1	1	142551
4	1	0	0	-1	33	489	2	1	144436
1	1	0	0	1	51	582	1	1	146090
4	3	1	1	1	52	521	2	1	147436
1	3	1	1	-1	34	883	1	1	149412
4	1	0	0	-1	33	508	2	1	151286
1	1	0	0	1	51	309	1	1	153023
4	1	0	0	-1	31	480	2	1	154423
2	1	0	0	1	51	458	1	1	155893
3	1	0	0	-1	31	595	2	1	157801
3	1	0	0	-1	31	386	2	1	159418
2	2	0	0	1	51	456	1	1	160795
4	2	1	1	1	52	470	2	1	162734
3	2	0	0	-1	33	483	2	1	164348
3	2	1	1	1	52	357	2	1	166071
2	2	0	0	1	53	499	1	1	167534
3	2	1	1	1	52	498	2	1	171822
3	2	0	0	-1	33	517	2	1	173232
4	2	1	1	1	52	510	1	0	174552
3	3	1	1	1	54	439	2	1	175983
3	3	1	1	1	54	427	2	1	177252
4	1	0	0	-1	33	366	2	1	178498
3	1	0	0	-1	31	351	2	1	179949
3	3	1	1	1	52	350	2	1	181300
2	3	1	1	-1	34	329	1	1	182823
3	4	1	1	1	54	405	2	1	184261
4	4	0	0	-1	33	520	2	1	186116
1	4	1	1	-1	32	489	1	1	187728
2	4	0	0	1	53	697	1	1	189341
3	3	1	1	1	52	515	2	1	190848
4	3	1	1	1	54	354	2	1	192653
1	4	1	1	-1	34	538	1	1	194426
2	4	0	0	1	53	354	1	1	195756
3	2	0	0	-1	31	384	2	1	197115
2	2	1	1	-1	32	763	1	1	199348
3	2	0	0	-1	33	444	2	1	200652
4	2	1	1	1	52	515	2	1	202173
4	2	0	0	-1	33	302	2	1	203428
2	2	1	1	-1	32	330	1	1	205149
1	1	0	0	1	53	293	1	1	206274
4	1	0	0	-1	31	414	2	1	207811
4	2	0	0	-1	31	338	2	1	209173
3	2	1	1	1	52	296	1	0	210879
3	1	0	0	-1	33	428	2	1	212269
2	1	0	0	1	51	522	1	1	214103
3	3	1	1	1	52	418	2	1	215848
3	3	1	1	1	54	408	2	1	217475
2	3	1	1	-1	34	510	1	1	219155
4	3	1	1	1	54	502	2	1	220823
3	4	1	1	1	54	420	2	1	222689
2	4	0	0	1	53	567	1	1	224074
4	1	0	0	-1	31	465	2	1	225885
4	1	0	0	-1	31	359	2	1	227291
3	3	1	1	1	52	499	1	0	228871
4	3	1	1	1	54	478	2	1	230733
2	2	0	0	1	53	483	1	1	232054
1	2	1	1	-1	32	549	1	1	234050
4	3	1	1	1	54	370	2	1	235322
3	3	1	1	1	54	527	2	1	236897
1	4	1	1	-1	34	646	1	1	238428
2	4	0	0	1	53	509	1	1	239768
1	4	1	1	-1	32	636	1	1	241722
3	4	0	0	-1	33	419	2	1	243435
4	2	0	0	-1	31	381	2	1	245215
4	2	1	1	1	52	557	2	1	246683
1	4	1	1	-1	34	580	1	1	248605
3	4	0	0	-1	33	510	2	1	252638
3	3	1	1	1	52	471	1	0	254032
2	3	1	1	-1	34	555	2	0	256091
1	4	1	1	-1	34	522	1	1	257968
3	4	0	0	-1	33	436	2	1	259746
2	4	1	1	-1	32	524	1	1	261171
2	4	0	0	1	53	384	1	1	262374
3	2	0	0	-1	31	395	2	1	263992
3	2	1	1	1	52	482	2	1	265896
2	3	1	1	-1	34	408	1	1	267354
1	3	1	1	-1	34	465	1	1	268824
3	4	1	1	1	54	525	2	1	270558
3	4	0	0	-1	33	335	2	1	272005
4	1	0	0	-1	31	395	2	1	273516
1	1	0	0	1	51	437	1	1	275293
3	1	0	0	-1	31	821	2	1	277094
2	1	0	0	1	51	541	1	1	278772
3	3	1	1	1	52	428	2	1	280366
1	3	1	1	-1	34	462	1	1	282068
4	3	1	1	1	54	511	2	1	283620
1	3	1	1	-1	34	508	1	1	285158
1	4	1	1	-1	34	465	1	1	286485
3	4	0	0	-1	33	609	2	1	287981
4	3	1	1	1	52	389	2	1	289239
2	3	1	1	-1	34	439	1	1	291157
3	2	0	0	-1	33	451	2	1	292835
4	2	1	1	1	52	530	2	1	294842
4	1	0	0	-1	33	412	2	1	296164
1	1	0	0	1	51	450	1	1	297644
1	4	1	1	-1	32	416	1	1	299092
4	4	0	0	-1	33	468	2	1	300809
4	2	0	0	-1	31	368	2	1	302518
2	2	1	1	-1	32	664	1	1	304418
2	4	1	1	-1	34	532	1	1	306079
3	4	0	0	-1	33	474	2	1	307402
1	3	1	1	-1	32	643	1	1	309194
4	3	1	1	1	54	441	2	1	310579
2	2	0	0	1	53	539	1	1	312465
4	2	1	1	1	52	440	2	1	313807
3	3	1	1	1	54	539	2	1	315213
1	3	1	1	-1	34	539	1	1	316705
4	3	1	1	1	54	437	2	1	318435
1	3	1	1	-1	34	381	2	0	320198
3	1	0	0	-1	33	343	2	1	322039
4	1	0	0	-1	31	518	2	1	323799
1	2	0	0	1	51	460	1	1	325691
1	2	1	1	-1	32	358	1	1	327053
2	2	0	0	1	53	468	1	1	328763
2	2	1	1	-1	32	567	1	1	330155
3	2	0	0	-1	33	368	2	1	331654
2	2	1	1	-1	32	446	1	1	337346
1	4	1	1	-1	34	514	1	1	339172
1	4	0	0	1	53	500	1	1	341151
4	2	0	0	-1	31	415	2	1	342799
3	2	1	1	1	52	537	1	0	344654
4	3	1	1	1	54	482	2	1	345959
2	3	1	1	-1	34	502	1	1	347288
4	4	1	1	1	54	574	2	1	348945
1	4	0	0	1	53	465	1	1	350694
2	3	1	1	-1	32	509	1	1	352268
2	3	1	1	-1	34	413	1	1	354056
1	1	0	0	1	53	407	1	1	355858
2	1	0	0	1	51	331	1	1	357301
3	3	1	1	1	52	478	2	1	358983
1	3	1	1	-1	34	465	1	1	360749
4	3	1	1	1	54	574	2	1	362273
3	3	1	1	1	54	315	2	1	363656
3	2	0	0	-1	33	353	2	1	365495
4	2	1	1	1	52	467	2	1	367156
3	2	0	0	-1	33	517	2	1	369132
1	2	1	1	-1	32	547	1	1	370777
2	4	1	1	-1	34	530	1	1	372179
2	4	0	0	1	53	485	1	1	373956
3	3	1	1	1	52	568	2	1	375423
1	3	1	1	-1	34	568	1	1	376857
2	4	1	1	-1	34	616	2	0	378523
4	4	0	0	-1	33	357	2	1	380384
2	1	0	0	1	51	619	1	1	382493
1	1	0	0	1	51	571	1	1	384097
1	4	1	1	-1	32	434	1	1	385579
4	4	0	0	-1	33	443	2	1	386886
1	4	1	1	-1	32	533	1	1	388229
1	4	0	0	1	53	374	1	1	389898
2	4	1	1	-1	32	459	1	1	391420
4	4	0	0	-1	33	523	2	1	392758
1	4	1	1	-1	32	568	1	1	394481
2	4	0	0	1	53	655	1	1	396483
3	1	0	0	-1	31	380	2	1	398127
1	1	0	0	1	51	411	1	1	399691
3	3	1	1	1	52	465	2	1	400975
2	3	1	1	-1	34	497	1	1	402385
1	4	1	1	-1	34	369	2	0	403795
4	4	0	0	-1	33	329	2	1	405155
4	2	0	0	-1	31	352	2	1	406347
1	2	1	1	-1	32	461	1	1	407726
1	3	1	1	-1	34	445	1	1	409455
4	3	1	1	1	54	373	2	1	410722
1	1	0	0	1	53	523	1	1	412129
3	1	0	0	-1	31	603	2	1	413942
1	2	0	0	1	51	504	1	1	415548
1	2	1	1	-1	32	430	1	1	419931
4	2	0	0	-1	33	994	2	1	422077
3	2	1	1	1	52	432	2	1	423777
3	4	1	1	1	54	342	2	1	425560
4	4	0	0	-1	33	352	2	1	427134
1	1	0	0	1	51	386	1	1	428438
1	1	0	0	1	51	353	1	1	429664
3	4	1	1	1	52	387	2	1	431374
2	4	0	0	1	53	405	1	1	432631
2	3	1	1	-1	32	378	1	1	434286
4	3	1	1	1	54	415	2	1	435701
2	3	1	1	-1	34	484	1	1	437417
4	3	1	1	1	54	431	2	1	439039
2	2	0	0	1	53	485	2	0	440571
1	2	1	1	-1	32	455	1	1	442203
2	2	0	0	1	53	280	1	1	443657
1	2	1	1	-1	32	418	1	1	445158
1	3	1	1	-1	34	338	1	1	446683
4	3	1	1	1	54	321	2	1	448205
4	2	0	0	-1	33	309	2	1	449326
3	2	1	1	1	52	371	2	1	451009
4	4	1	1	1	54	456	2	1	452547
1	4	0	0	1	53	380	1	1	454433
4	1	0	0	-1	31	377	2	1	456148
4	1	0	0	-1	31	396	2	1	458002
2	1	0	0	1	51	396	1	1	459678
2	1	0	0	1	51	458	1	1	461324
4	1	0	0	-1	31	491	2	1	462666
2	1	0	0	1	51	500	1	1	464081
3	2	0	0	-1	31	564	2	1	465916
1	2	1	1	-1	32	482	1	1	467617
2	4	1	1	-1	34	505	1	1	469547
1	4	0	0	1	53	462	1	1	471399
4	3	1	1	1	52	498	2	1	472785
3	3	1	1	1	54	590	2	1	474506
3	4	1	1	1	54	368	2	1	475751
2	4	0	0	1	53	443	1	1	477216
1	2	0	0	1	51	311	1	1	478995
1	2	1	1	-1	32	442	1	1	480887
3	3	1	1	1	54	478	2	1	482723
3	3	1	1	1	54	397	2	1	484080
4	3	1	1	1	54	531	2	1	485674
2	3	1	1	-1	34	446	1	1	487143
2	3	1	1	-1	34	372	1	1	488727
1	3	1	1	-1	34	359	1	1	490538
3	1	0	0	-1	33	368	1	0	492087
3	1	0	0	-1	31	418	2	1	493985
2	2	0	0	1	51	377	1	1	495595
3	2	1	1	1	52	434	2	1	497518
3	3	1	1	1	54	358	2	1	498929
2	3	1	1	-1	34	429	1	1	502782
2	4	1	1	-1	34	543	1	1	504637
3	4	0	0	-1	33	416	2	1	505969
2	1	0	0	1	51	634	1	1	507774
3	1	0	0	-1	31	491	2	1	509572
1	2	0	0	1	51	564	1	1	511639
2	2	1	1	-1	32	380	2	0	513475
1	4	1	1	-1	34	480	1	1	514923
1	4	0	0	1	53	367	1	1	516739
3	1	0	0	-1	31	448	2	1	518116
3	1	0	0	-1	31	439	2	1	520004
4	3	1	1	1	52	288	1	0	521511
1	3	1	1	-1	34	272	1	1	522703
4	1	0	0	-1	33	462	2	1	524229
3	1	0	0	-1	31	462	2	1	525840
3	3	1	1	1	52	443	2	1	527463
2	3	1	1	-1	34	327	1	1	528783
3	1	0	0	-1	33	462	2	1	530173
3	1	0	0	-1	31	519	2	1	532031
4	3	1	1	1	52	627	2	1	533475
2	3	1	1	-1	34	586	1	1	534907
3	3	1	1	1	54	0	0	0	538556
1	3	1	1	-1	34	429	1	1	540102
3	4	1	1	1	54	415	2	1	541588
4	4	0	0	-1	33	565	2	1	543376
1	3	1	1	-1	32	443	1	1	545221
4	3	1	1	1	54	330	2	1	546861
3	1	0	0	-1	33	493	2	1	548631
3	1	0	0	-1	31	503	2	1	550211
4	1	0	0	-1	31	524	1	0	551788
1	1	0	0	1	51	412	1	1	553105
1	2	0	0	1	51	339	1	1	554943
4	2	1	1	1	52	557	2	1	556922
3	3	1	1	1	54	573	2	1	558352
1	3	1	1	-1	34	649	1	1	560111
2	2	0	0	1	53	621	1	1	562122
4	2	1	1	1	52	542	2	1	564154
3	4	1	1	1	54	466	2	1	565999
1	4	0	0	1	53	372	1	1	567864
4	4	1	1	1	52	629	2	1	569534
3	4	0	0	-1	33	860	2	1	571269
3	4	1	1	1	52	430	2	1	572834
2	4	0	0	1	53	583	1	1	574640
1	1	0	0	1	51	450	1	1	576327
1	1	0	0	1	51	479	1	1	578087
2	1	0	0	1	51	566	1	1	580014
4	1	0	0	-1	31	375	2	1	581465
4	4	1	1	1	52	355	2	1	582944
2	4	0	0	1	53	492	1	1	584938
2	1	0	0	1	51	303	1	1	586368
3	1	0	0	-1	31	352	2	1	591452
1	4	1	1	-1	32	463	1	1	592792
1	4	0	0	1	53	302	1	1	594571
4	1	0	0	-1	31	444	2	1	595949
2	1	0	0	1	51	412	1	1	597224
2	1	0	0	1	51	334	1	1	598818
3	1	0	0	-1	31	293	2	1	600051
4	3	1	1	1	52	442	1	0	601621
4	3	1	1	1	54	505	2	1	603351
3	2	0	0	-1	33	504	2	1	604891
3	2	1	1	1	52	331	2	1	606073
4	3	1	1	1	54	353	2	1	607728
4	3	1	1	1	54	306	2	1	609086
1	1	0	0	1	53	354	1	1	610830
1	1	0	0	1	51	335	1	1	612094
2	4	1	1	-1	32	744	1	1	613680
4	4	0	0	-1	33	509	2	1	615671
1	3	1	1	-1	32	426	1	1	617115
3	3	1	1	1	54	581	2	1	619012
1	3	1	1	-1	34	423	1	1	620445
2	3	1	1	-1	34	462	2	0	622339
3	4	1	1	1	54	544	2	1	624174
1	4	0	0	1	53	428	1	1	626097
1	1	0	0	1	51	334	1	1	627437
4	1	0	0	-1	31	569	2	1	629311
2	4	1	1	-1	32	667	1	1	631132
3	4	0	0	-1	33	485	2	1	632551
2	3	1	1	-1	32	632	1	1	634266
4	3	1	1	1	54	522	2	1	636158
1	4	1	1	-1	34	480	1	1	637783
2	4	0	0	1	53	538	1	1	639236
1	1	0	0	1	51	422	1	1	640968
2	1	0	0	1	51	320	1	1	642755
2	4	1	1	-1	32	397	1	1	644120
3	4	0	0	-1	33	469	2	1	645709
4	1	0	0	-1	31	436	2	1	646996
3	1	0	0	-1	31	388	2	1	648477
3	1	0	0	-1	31	329	2	1	650174
4	1	0	0	-1	31	472	2	1	651464
4	2	0	0	-1	31	387	2	1	652947
3	2	1	1	1	52	386	2	1	654167
2	2	0	0	1	53	521	1	1	655874
1	2	1	1	-1	32	310	2	0	657656
3	2	0	0	-1	33	335	2	1	659282
1	2	1	1	-1	32	431	1	1	660586
1	1	0	0	1	53	403	1	1	662444
2	1	0	0	1	51	752	1	1	664652
3	4	1	1	1	52	445	1	0	666076
4	4	0	0	-1	33	524	2	1	667858
4	3	1	1	1	52	372	2	1	669206
1	3	1	1	-1	34	438	1	1	672964
2	1	0	0	1	53	905	1	1	674900
1	1	0	0	1	51	440	1	1	676358
4	3	1	1	1	52	462	2	1	677991
2	3	1	1	-1	34	540	1	1	679644
1	1	0	0	1	53	558	1	1	681153
1	1	0	0	1	51	362	1	1	682935
3	1	0	0	-1	31	484	2	1	684338
2	1	0	0	1	51	445	1	1	685596
2	3	1	1	-1	32	426	1	1	687038
4	3	1	1	1	54	453	2	1	688869
1	3	1	1	-1	34	493	1	1	690849
2	3	1	1	-1	34	458	1	1	692130
4	2	0	0	-1	33	422	2	1	693722
2	2	1	1	-1	32	419	1	1	694957
3	2	0	0	-1	33	581	2	1	696634
1	2	1	1	-1	32	418	1	1	698306
2	3	1	1	-1	34	938	1	1	700498
4	3	1	1	1	54	434	2	1	702099
4	3	1	1	1	54	427	2	1	703373
1	3	1	1	-1	34	438	1	1	704689
2	2	0	0	1	53	395	2	0	706162
1	2	1	1	-1	32	430	1	1	707906
4	4	1	1	1	54	499	2	1	709863
2	4	0	0	1	53	583	1	1	711525
4	3	1	1	1	52	507	2	1	712847
2	3	1	1	-1	34	451	1	1	714233
1	4	1	1	-1	34	463	1	1	715780
3	4	0	0	-1	33	374	2	1	716980
3	4	1	1	1	52	496	2	1	718832
2	4	0	0	1	53	388	1	1	720058
2	1	0	0	1	51	402	1	1	721569
1	1	0	0	1	51	408	1	1	723152
4	4	1	1	1	52	392	2	1	724388
4	4	0	0	-1	33	434	2	1	725715
1	1	0	0	1	51	386	1	1	726929
4	1	0	0	-1	31	614	2	1	729051
1	1	0	0	1	51	454	1	1	730345
3	1	0	0	-1	31	547	2	1	732064
3	1	0	0	-1	31	375	2	1	733712
4	1	0	0	-1	31	405	2	1	735574
1	4	1	1	-1	32	496	1	1	737006
2	4	0	0	1	53	559	2	0	738684
3	2	0	0	-1	31	583	2	1	740485
4	2	1	1	1	52	409	2	1	742231
2	2	0	0	1	53	308	1	1	743477
3	2	1	1	1	52	496	2	1	745424
4	2	0	0	-1	33	710	2	1	747368
3	2	1	1	1	52	491	2	1	748750
3	1	0	0	-1	33	416	2	1	750041
1	1	0	0	1	51	478	1	1	753609
1	2	0	0	1	51	415	1	1	755405
4	2	1	1	1	52	502	2	1	757060
4	4	1	1	1	54	683	2	1	758942
1	4	0	0	1	53	358	1	1	760671
1	3	1	1	-1	32	463	1	1	762302
4	3	1	1	1	54	453	2	1	763963
1	4	1	1	-1	34	537	1	1	765505
2	4	0	0	1	53	404	1	1	767159
1	3	1	1	-1	32	369	1	1	768533
4	3	1	1	1	54	708	2	1	770275
1	4	1	1	-1	34	440	1	1	772108
4	4	0	0	-1	33	422	2	1	773540
1	4	1	1	-1	32	462	1	1	774941
4	4	0	0	-1	33	332	2	1	776643
2	1	0	0	1	51	375	1	1	778330
3	1	0	0	-1	31	383	2	1	780107
3	2	0	0	-1	31	368	2	1	781789
2	2	1	1	-1	32	459	1	1	783526
4	2	0	0	-1	33	583	2	1	785031
4	2	1	1	1	52	464	2	1	786677
1	1	0	0	1	53	514	1	1	788055
1	1	0	0	1	51	383	1	1	789831
4	4	1	1	1	52	609	2	1	791303
4	4	0	0	-1	33	427	2	1	792568
2	2	0	0	1	51	452	1	1	794164
1	2	1	1	-1	32	714	1	1	796338
4	3	1	1	1	54	487	2	1	798175
4	3	1	1	1	54	477	2	1	799932
2	2	0	0	1	53	351	1	1	801240
2	2	1	1	-1	32	509	1	1	803118
4	4	1	1	1	54	442	2	1	804944
4	4	0	0	-1	33	485	2	1	806534
1	1	0	0	1	51	481	1	1	808409
3	1	0	0	-1	31	511	2	1	809732
1	2	0	0	1	51	524	1	1	811387
1	2	1	1	-1	32	678	1	1	813215
4	3	1	1	1	54	429	2	1	815092
2	3	1	1	-1	34	634	1	1	816589
4	4	1	1	1	54	848	2	1	818371
2	4	0	0	1	53	549	1	1	819859
4	3	1	1	1	52	519	2	1	821260
2	3	1	1	-1	34	461	1	1	823097
1	2	0	0	1	53	506	1	1	824679
1	2	1	1	-1	32	498	1	1	826085
2	4	1	1	-1	34	762	1	1	827958
1	4	0	0	1	53	435	1	1	829265
2	3	1	1	-1	32	602	1	1	830779
2	3	1	1	-1	34	500	1	1	832470
3	2	0	0	-1	33	581	2	1	834460
3	2	1	1	1	52	353	2	1	838100
