# Supplementary material for: Frequency Band-Specific Electrical Brain Stimulation Modulates Cognitive Control Processes
Source: PLoS One. 2015 Sep 25;10(9):e0138984. doi: 10.1371/journal.pone.0138984 (PMC4583279; doi:10.1371/journal.pone.0138984)
Supplement: S2 File — This zip archive contains the necessary Matlab code, SPSS syntax, SPSS data and raw logfile data to perform the analyses described in the paper. EEG data and Matlab code to extract peak frequencies are available upon request (joramvandriel@gmail.com). (ZIP) [file pone.0138984.s002.zip › S2_File/rawdata/theta/pp25_simonA1_PRE-STIM_EEG.txt]

2	1	0	0	-1	31	983	1	1	7399
3	1	0	0	1	51	308	2	1	8957
2	2	0	0	-1	31	369	1	1	10752
4	2	1	1	-1	32	512	2	1	12223
3	1	0	0	1	53	607	2	1	14255
2	1	0	0	-1	31	554	1	1	16306
2	1	0	0	-1	31	523	1	1	18115
3	1	0	0	1	51	412	2	1	19381
1	2	0	0	-1	31	670	1	1	21170
4	2	1	1	-1	32	532	2	1	22537
2	3	1	1	1	54	679	1	1	24347
2	3	1	1	1	54	397	1	1	26250
1	2	0	0	-1	33	515	1	1	28059
2	2	1	1	1	52	492	1	1	29370
1	3	1	1	1	54	469	1	1	31227
1	3	1	1	1	54	408	1	1	32472
2	1	0	0	-1	33	554	1	1	34437
2	1	0	0	-1	31	377	1	1	35647
3	1	0	0	1	51	402	2	1	37351
1	1	0	0	-1	31	605	1	1	38839
2	2	0	0	-1	31	443	2	0	40691
1	2	1	1	1	52	450	1	1	42341
4	3	1	1	-1	34	522	2	1	44037
4	3	1	1	-1	34	417	2	1	45676
1	1	0	0	-1	33	692	1	1	47852
4	1	0	0	1	51	624	2	1	49940
4	1	0	0	1	51	437	2	1	51777
2	1	0	0	-1	31	543	1	1	53728
2	2	0	0	-1	31	366	1	1	55383
4	2	1	1	-1	32	618	2	1	56829
2	1	0	0	-1	33	506	1	1	58549
3	1	0	0	1	51	496	2	1	59882
4	1	0	0	1	51	613	2	1	61545
1	1	0	0	-1	31	469	1	1	63026
3	4	1	1	-1	32	459	2	1	64373
2	4	0	0	-1	33	566	1	1	66276
2	2	0	0	-1	31	650	1	1	68053
1	2	1	1	1	52	643	1	1	69896
4	1	0	0	1	53	604	2	1	71919
1	1	0	0	-1	31	469	1	1	73279
1	3	1	1	1	52	559	1	1	75119
4	3	1	1	-1	34	421	2	1	76700
1	1	0	0	-1	33	696	1	1	78582
1	1	0	0	-1	31	452	1	1	80509
4	4	1	1	-1	32	412	2	1	82385
1	4	0	0	-1	33	439	1	1	84062
3	2	0	0	1	51	390	2	1	85552
3	2	1	1	-1	32	414	2	1	87396
2	4	1	1	1	54	902	1	1	89786
1	4	0	0	-1	33	549	1	1	96735
4	4	1	1	-1	32	574	2	1	98610
3	4	0	0	1	53	436	2	1	99982
2	4	1	1	1	52	418	1	1	101765
3	4	0	0	1	53	392	2	1	102976
3	4	1	1	-1	32	444	2	1	104732
2	4	0	0	-1	33	470	1	1	106039
2	1	0	0	-1	31	362	1	1	107857
3	1	0	0	1	51	425	2	1	109239
4	1	0	0	1	51	612	1	0	111211
4	1	0	0	1	51	0	0	0	114660
3	3	1	1	-1	32	423	2	1	116025
1	3	1	1	1	54	431	1	1	117714
3	1	0	0	1	53	625	2	1	119718
4	1	0	0	1	51	696	2	1	121324
3	1	0	0	1	51	514	2	1	122760
1	1	0	0	-1	31	528	1	1	124110
2	3	1	1	1	52	412	1	1	125726
4	3	1	1	-1	34	537	2	1	127439
2	4	1	1	1	54	441	1	1	129234
4	4	0	0	1	53	525	2	1	131092
3	2	0	0	1	51	435	2	1	132457
3	2	1	1	-1	32	556	2	1	134026
2	4	1	1	1	54	434	1	1	135665
4	4	0	0	1	53	603	2	1	137364
3	3	1	1	-1	32	476	2	1	139122
1	3	1	1	1	54	435	1	1	140844
1	1	0	0	-1	33	495	1	1	142491
3	1	0	0	1	51	452	2	1	144211
2	4	1	1	1	52	452	1	1	145613
4	4	0	0	1	53	583	2	1	147025
2	2	0	0	-1	31	680	1	1	148706
1	2	1	1	1	52	694	1	1	150843
4	4	1	1	-1	34	442	2	1	152335
1	4	0	0	-1	33	478	1	1	153937
4	4	1	1	-1	32	526	2	1	155633
4	4	0	0	1	53	487	2	1	157196
3	3	1	1	-1	32	482	2	1	158859
2	3	1	1	1	54	425	1	1	160109
2	4	1	1	1	54	450	1	1	161820
1	4	0	0	-1	33	347	1	1	163314
4	3	1	1	-1	32	374	1	0	164669
1	3	1	1	1	54	538	1	1	166134
2	3	1	1	1	54	457	2	0	167434
2	3	1	1	1	54	724	1	1	169351
4	1	0	0	1	53	454	2	1	170632
1	1	0	0	-1	31	494	1	1	172469
1	3	1	1	1	52	441	1	1	173878
4	3	1	1	-1	34	465	2	1	175562
1	3	1	1	1	54	480	1	1	177544
3	3	1	1	-1	34	524	2	1	182498
4	2	0	0	1	53	627	2	1	184518
2	2	1	1	1	52	441	1	1	186301
3	4	1	1	-1	34	453	2	1	187902
3	4	0	0	1	53	365	2	1	189323
2	1	0	0	-1	31	753	1	1	191316
4	1	0	0	1	51	428	2	1	192849
3	2	0	0	1	51	536	2	1	194264
4	2	1	1	-1	32	515	2	1	195855
4	3	1	1	-1	34	371	2	1	197143
3	3	1	1	-1	34	409	2	1	199069
2	4	1	1	1	54	480	1	1	200610
4	4	0	0	1	53	473	2	1	202345
4	4	1	1	-1	32	465	2	1	204296
3	4	0	0	1	53	665	2	1	206427
1	3	1	1	1	52	704	1	1	208362
1	3	1	1	1	54	342	1	1	209732
4	4	1	1	-1	34	384	2	1	211300
4	4	0	0	1	53	368	2	1	212969
3	3	1	1	-1	32	600	2	1	215066
2	3	1	1	1	54	540	1	1	216700
1	2	0	0	-1	33	424	1	1	218570
3	2	1	1	-1	32	604	2	1	220215
4	3	1	1	-1	34	567	2	1	222095
2	3	1	1	1	54	449	1	1	223553
1	2	0	0	-1	33	362	1	1	225081
2	2	1	1	1	52	488	1	1	227060
3	1	0	0	1	53	422	2	1	228313
4	1	0	0	1	51	453	2	1	229792
2	1	0	0	-1	31	487	2	0	231316
2	1	0	0	-1	31	533	1	1	233249
1	2	0	0	-1	31	343	1	1	234680
1	2	1	1	1	52	439	1	1	236008
4	2	0	0	1	53	616	2	1	238084
2	2	1	1	1	52	637	1	1	239792
3	3	1	1	-1	34	497	2	1	241135
1	3	1	1	1	54	409	1	1	243043
2	3	1	1	1	54	419	1	1	244671
1	3	1	1	1	54	695	1	1	246272
1	2	0	0	-1	33	523	2	0	247628
4	2	1	1	-1	32	396	2	1	248960
2	1	0	0	-1	33	429	1	1	250682
1	1	0	0	-1	31	943	1	1	253080
1	3	1	1	1	52	437	1	1	254838
4	3	1	1	-1	34	464	2	1	256191
1	1	0	0	-1	33	486	2	0	257963
3	1	0	0	1	51	565	2	1	259863
3	2	0	0	1	51	343	2	1	261669
2	2	1	1	1	52	473	1	1	263415
1	1	0	0	-1	33	319	1	1	265247
2	1	0	0	-1	31	417	1	1	269299
2	4	1	1	1	52	460	1	1	271226
3	4	0	0	1	53	562	2	1	272913
1	1	0	0	-1	31	593	1	1	274773
4	1	0	0	1	51	520	2	1	276729
2	1	0	0	-1	31	510	1	1	278312
1	1	0	0	-1	31	846	1	1	280324
4	2	0	0	1	51	806	2	1	282595
2	2	1	1	1	52	428	1	1	284257
3	3	1	1	-1	34	508	2	1	285653
4	3	1	1	-1	34	594	2	1	287419
1	2	0	0	-1	33	379	1	1	289306
3	2	1	1	-1	32	454	2	1	290844
1	2	0	0	-1	33	559	1	1	292556
2	2	1	1	1	52	654	1	1	294517
2	3	1	1	1	54	376	1	1	295817
4	3	1	1	-1	34	565	2	1	297504
3	1	0	0	1	53	542	1	0	298882
4	1	0	0	1	51	653	2	1	300926
2	3	1	1	1	52	371	1	1	302226
1	3	1	1	1	54	374	1	1	304115
3	1	0	0	1	53	423	2	1	306040
2	1	0	0	-1	31	500	1	1	307926
1	1	0	0	-1	31	439	1	1	309201
2	1	0	0	-1	31	590	1	1	310743
3	4	1	1	-1	32	424	2	1	312312
1	4	0	0	-1	33	410	1	1	313760
2	1	0	0	-1	31	552	1	1	315190
4	1	0	0	1	51	515	2	1	316877
2	4	1	1	1	52	439	1	1	318643
1	4	0	0	-1	33	456	2	0	320524
3	4	1	1	-1	32	488	2	1	322018
4	4	0	0	1	53	362	2	1	323678
3	3	1	1	-1	32	441	2	1	325184
3	3	1	1	-1	34	326	2	1	326397
2	3	1	1	1	54	367	1	1	327687
3	3	1	1	-1	34	505	2	1	329022
3	4	1	1	-1	34	390	2	1	330775
2	4	0	0	-1	33	622	1	1	332519
3	4	1	1	-1	32	474	2	1	334363
4	4	0	0	1	53	560	2	1	336038
3	3	1	1	-1	32	499	2	1	337527
4	3	1	1	-1	34	403	2	1	339314
1	1	0	0	-1	33	412	1	1	341091
2	1	0	0	-1	31	285	1	1	342570
2	4	1	1	1	52	402	1	1	344104
3	4	0	0	1	53	340	2	1	345706
1	2	0	0	-1	31	589	1	1	347282
2	2	1	1	1	52	435	1	1	348631
1	2	0	0	-1	33	345	1	1	350411
2	2	1	1	1	52	457	1	1	356585
3	1	0	0	1	53	532	2	1	358383
4	1	0	0	1	51	466	2	1	360071
4	2	0	0	1	51	301	2	1	361414
1	2	1	1	1	52	412	2	0	362980
2	2	0	0	-1	33	542	1	1	364894
2	2	1	1	1	52	440	1	1	366312
4	3	1	1	-1	34	496	1	0	368011
4	3	1	1	-1	34	530	2	1	369674
2	3	1	1	1	54	485	1	1	371214
4	3	1	1	-1	34	496	2	1	373013
2	2	0	0	-1	33	500	1	1	374367
1	2	1	1	1	52	442	1	1	376007
2	3	1	1	1	54	375	1	1	377726
2	3	1	1	1	54	307	1	1	378900
3	2	0	0	1	53	527	2	1	380806
1	2	1	1	1	52	420	1	1	382607
4	2	0	0	1	53	325	1	0	384088
2	2	1	1	1	52	506	1	1	385514
3	2	0	0	1	53	657	2	1	387325
1	2	1	1	1	52	439	1	1	389109
3	1	0	0	1	53	533	2	1	390779
3	1	0	0	1	51	370	2	1	392497
2	2	0	0	-1	31	467	1	1	393879
3	2	1	1	-1	32	598	2	1	395808
4	2	0	0	1	53	554	2	1	397775
4	2	1	1	-1	32	451	2	1	399081
1	3	1	1	1	54	477	1	1	400555
1	3	1	1	1	54	356	1	1	402377
4	1	0	0	1	53	586	2	1	404367
2	1	0	0	-1	31	513	1	1	406224
4	2	0	0	1	51	649	2	1	408273
4	2	1	1	-1	32	336	2	1	409762
2	2	0	0	-1	33	604	1	1	411449
1	2	1	1	1	52	349	2	0	412822
2	2	0	0	-1	33	522	1	1	414292
4	2	1	1	-1	32	364	1	0	415829
1	2	0	0	-1	33	478	2	0	417414
1	2	1	1	1	52	886	1	1	419637
4	4	1	1	-1	34	438	2	1	421120
3	4	0	0	1	53	575	2	1	422894
1	3	1	1	1	52	641	1	1	424461
2	3	1	1	1	54	338	1	1	425690
3	4	1	1	-1	34	601	2	1	427146
4	4	0	0	1	53	441	2	1	428942
1	1	0	0	-1	31	321	1	1	430364
2	1	0	0	-1	31	371	1	1	431680
1	3	1	1	1	52	458	1	1	433063
2	3	1	1	1	54	343	1	1	434658
1	4	1	1	1	54	351	1	1	436000
1	4	0	0	-1	33	454	1	1	440930
2	4	1	1	1	52	708	1	1	442499
4	4	0	0	1	53	349	1	0	443779
2	2	0	0	-1	31	615	1	1	445690
4	2	1	1	-1	32	582	2	1	447236
4	3	1	1	-1	34	383	2	1	448553
3	3	1	1	-1	34	342	2	1	449922
3	3	1	1	-1	34	318	2	1	451475
2	3	1	1	1	54	504	1	1	453072
3	2	0	0	1	53	451	2	1	454804
1	2	1	1	1	52	460	1	1	456490
4	2	0	0	1	53	516	2	1	458234
2	2	1	1	1	52	497	1	1	460138
4	2	0	0	1	53	428	2	1	462048
4	2	1	1	-1	32	480	2	1	463875
1	3	1	1	1	54	390	1	1	465713
2	3	1	1	1	54	938	1	1	468109
4	1	0	0	1	53	418	2	1	469391
3	1	0	0	1	51	437	2	1	470661
3	1	0	0	1	51	290	2	1	472285
1	1	0	0	-1	31	283	1	1	473953
1	4	1	1	1	52	513	1	1	475285
3	4	0	0	1	53	564	2	1	476955
2	3	1	1	1	52	347	1	1	478701
4	3	1	1	-1	34	615	2	1	480161
2	2	0	0	-1	33	404	1	1	481804
3	2	1	1	-1	32	530	2	1	483594
1	2	0	0	-1	33	425	1	1	485128
1	2	1	1	1	52	283	1	1	486913
2	4	1	1	1	54	383	1	1	488392
3	4	0	0	1	53	321	1	0	489646
4	2	0	0	1	51	614	2	1	491673
4	2	1	1	-1	32	394	2	1	493090
1	4	1	1	1	54	487	1	1	494890
3	4	0	0	1	53	637	2	1	496931
3	4	1	1	-1	32	355	2	1	498705
2	4	0	0	-1	33	339	1	1	500081
1	4	1	1	1	52	349	1	1	501496
1	4	0	0	-1	33	335	1	1	502911
3	4	1	1	-1	32	609	2	1	504454
2	4	0	0	-1	33	538	1	1	506422
4	1	0	0	1	51	465	1	0	508268
3	1	0	0	1	51	540	1	0	509807
4	1	0	0	1	51	543	2	1	511723
1	1	0	0	-1	31	978	1	1	514044
3	2	0	0	1	51	413	2	1	515654
2	2	1	1	1	52	450	1	1	517228
3	2	0	0	1	53	574	2	1	518627
4	2	1	1	-1	32	543	2	1	520610
3	4	1	1	-1	34	395	2	1	522196
4	4	0	0	1	53	441	2	1	528746
3	4	1	1	-1	32	418	2	1	530652
1	4	0	0	-1	33	405	1	1	532183
2	1	0	0	-1	31	422	2	0	533879
3	1	0	0	1	51	285	2	1	535098
4	1	0	0	1	51	481	1	0	537029
4	1	0	0	1	51	447	2	1	538549
1	3	1	1	1	52	645	1	1	540285
3	3	1	1	-1	34	477	2	1	542242
2	1	0	0	-1	33	582	1	1	543651
4	1	0	0	1	51	535	2	1	545280
3	2	0	0	1	51	520	2	1	547062
1	2	1	1	1	52	370	1	1	548290
2	3	1	1	1	54	461	1	1	549849
3	3	1	1	-1	34	388	2	1	551492
1	4	1	1	1	54	461	1	1	553038
2	4	0	0	-1	33	578	1	1	554741
1	4	1	1	1	52	320	1	1	556534
2	4	0	0	-1	33	347	1	1	557971
2	1	0	0	-1	31	329	1	1	559581
4	1	0	0	1	51	570	2	1	561618
4	2	0	0	1	51	389	2	1	562881
3	2	1	1	-1	32	517	2	1	564687
1	1	0	0	-1	33	353	1	1	566480
2	1	0	0	-1	31	486	1	1	568306
3	1	0	0	1	51	509	2	1	570030
3	1	0	0	1	51	488	2	1	571933
2	2	0	0	-1	31	357	1	1	573612
1	2	1	1	1	52	286	1	1	575181
2	1	0	0	-1	33	408	1	1	576516
1	1	0	0	-1	31	384	1	1	577970
1	2	0	0	-1	31	274	1	1	579065
2	2	1	1	1	52	440	2	0	580391
4	4	1	1	-1	34	380	2	1	581733
2	4	0	0	-1	33	370	2	0	583345
4	4	1	1	-1	32	440	2	1	585101
2	4	0	0	-1	33	456	1	1	586809
1	2	0	0	-1	31	376	1	1	588188
4	2	1	1	-1	32	497	2	1	589872
4	1	0	0	1	53	465	2	1	591573
3	1	0	0	1	51	316	2	1	593350
2	4	1	1	1	52	498	1	1	594960
4	4	0	0	1	53	491	2	1	596744
1	2	0	0	-1	31	857	1	1	598609
4	2	1	1	-1	32	386	1	0	600074
1	3	1	1	1	54	510	1	1	601790
4	3	1	1	-1	34	457	2	1	603065
2	3	1	1	1	54	482	1	1	604525
3	3	1	1	-1	34	759	2	1	606331
4	3	1	1	-1	34	0	0	0	610139
2	3	1	1	1	54	666	1	1	617315
4	1	0	0	1	53	456	2	1	618648
2	1	0	0	-1	31	518	1	1	620141
3	4	1	1	-1	32	463	2	1	621884
2	4	0	0	-1	33	445	1	1	623350
3	2	0	0	1	51	455	2	1	625061
3	2	1	1	-1	32	392	2	1	626422
2	1	0	0	-1	33	429	1	1	627917
4	1	0	0	1	51	380	2	1	629561
1	4	1	1	1	52	454	1	1	631293
3	4	0	0	1	53	482	2	1	632675
4	3	1	1	-1	32	389	1	0	633995
3	3	1	1	-1	34	485	2	1	635421
4	3	1	1	-1	34	376	2	1	637025
4	3	1	1	-1	34	343	2	1	638409
3	1	0	0	1	53	381	2	1	639989
4	1	0	0	1	51	384	2	1	641593
4	4	1	1	-1	32	489	2	1	643000
1	4	0	0	-1	33	493	1	1	644320
3	3	1	1	-1	32	412	2	1	645923
2	3	1	1	1	54	533	1	1	647491
1	2	0	0	-1	33	347	1	1	648806
2	2	1	1	1	52	411	1	1	650661
2	4	1	1	1	54	370	1	1	652061
1	4	0	0	-1	33	403	1	1	653490
3	1	0	0	1	51	426	2	1	654960
3	1	0	0	1	51	319	2	1	656359
1	3	1	1	1	52	463	1	1	657750
2	3	1	1	1	54	497	2	0	659593
3	4	1	1	-1	34	386	2	1	661063
3	4	0	0	1	53	319	2	1	662262
4	4	1	1	-1	32	573	2	1	664345
2	4	0	0	-1	33	455	1	1	666189
4	3	1	1	-1	32	531	2	1	668121
2	3	1	1	1	54	637	1	1	670217
4	3	1	1	-1	34	638	2	1	672181
2	3	1	1	1	54	477	1	1	673480
2	3	1	1	1	54	390	1	1	675056
3	3	1	1	-1	34	390	2	1	676960
3	4	1	1	-1	34	520	2	1	678807
1	4	0	0	-1	33	0	0	0	682614
2	4	1	1	1	52	627	1	1	684184
1	4	0	0	-1	33	569	1	1	685841
3	4	1	1	-1	32	549	2	1	687859
4	4	0	0	1	53	545	2	1	689769
3	3	1	1	-1	32	368	2	1	691250
3	3	1	1	-1	34	388	2	1	692942
2	2	0	0	-1	33	392	1	1	694601
3	2	1	1	-1	32	602	2	1	696673
4	1	0	0	1	53	555	2	1	698577
1	1	0	0	-1	31	493	1	1	706940
2	2	0	0	-1	31	353	1	1	708320
1	2	1	1	1	52	415	1	1	709633
3	1	0	0	1	53	460	2	1	710923
3	1	0	0	1	51	423	2	1	712374
1	3	1	1	1	52	443	1	1	713856
4	3	1	1	-1	34	520	2	1	715504
1	4	1	1	1	54	438	1	1	716803
2	4	0	0	-1	33	434	1	1	718141
2	1	0	0	-1	31	314	1	1	719905
3	1	0	0	1	51	556	2	1	721453
1	3	1	1	1	52	554	1	1	723330
3	3	1	1	-1	34	510	2	1	724780
4	4	1	1	-1	34	409	1	0	726430
4	4	0	0	1	53	401	2	1	728014
2	4	1	1	1	52	498	1	1	729456
3	4	0	0	1	53	812	2	1	731226
2	2	0	0	-1	31	511	1	1	733040
2	2	1	1	1	52	692	1	1	734926
3	3	1	1	-1	34	439	2	1	736392
2	3	1	1	1	54	950	1	1	738478
3	2	0	0	1	53	441	2	1	740035
3	2	1	1	-1	32	352	2	1	741527
2	4	1	1	1	54	421	1	1	742894
3	4	0	0	1	53	405	2	1	744308
2	3	1	1	1	52	517	1	1	746185
4	3	1	1	-1	34	458	2	1	747719
1	4	1	1	1	54	505	1	1	749098
4	4	0	0	1	53	550	2	1	750573
2	3	1	1	1	52	470	1	1	752037
2	3	1	1	1	54	334	1	1	753520
3	4	1	1	-1	34	331	2	1	755152
4	4	0	0	1	53	560	2	1	756700
4	1	0	0	1	51	345	2	1	757996
1	1	0	0	-1	31	638	1	1	759480
3	4	1	1	-1	32	595	2	1	761149
4	4	0	0	1	53	396	2	1	762842
4	4	1	1	-1	32	365	2	1	764709
3	4	0	0	1	53	526	2	1	766248
4	4	1	1	-1	32	536	2	1	767663
2	4	0	0	-1	33	773	1	1	769417
4	3	1	1	-1	32	444	2	1	770846
3	3	1	1	-1	34	381	2	1	772622
2	3	1	1	1	54	670	1	1	774394
1	3	1	1	1	54	407	1	1	776242
4	2	0	0	1	53	518	2	1	777914
4	2	1	1	-1	32	310	2	1	779078
1	3	1	1	1	54	377	1	1	780780
3	3	1	1	-1	34	378	2	1	782416
1	2	0	0	-1	33	391	2	0	784040
2	2	1	1	1	52	453	1	1	789583
4	2	0	0	1	53	495	2	1	790936
4	2	1	1	-1	32	333	2	1	792522
1	3	1	1	1	54	411	1	1	794234
2	3	1	1	1	54	358	1	1	796076
1	2	0	0	-1	33	513	1	1	797993
4	2	1	1	-1	32	429	2	1	799378
2	3	1	1	1	54	394	1	1	800838
4	3	1	1	-1	34	649	1	0	802381
3	3	1	1	-1	34	620	2	1	803918
4	3	1	1	-1	34	365	2	1	805560
1	3	1	1	1	54	504	1	1	807474
1	3	1	1	1	54	346	1	1	809052
3	1	0	0	1	53	444	2	1	810732
4	1	0	0	1	51	683	2	1	812597
1	4	1	1	1	52	418	1	1	814395
1	4	0	0	-1	33	392	1	1	816170
4	1	0	0	1	51	434	2	1	818006
4	1	0	0	1	51	321	2	1	819225
1	4	1	1	1	52	519	1	1	820710
1	4	0	0	-1	33	324	1	1	822515
4	1	0	0	1	51	469	2	1	824001
1	1	0	0	-1	31	362	1	1	825790
1	3	1	1	1	52	504	1	1	827124
4	3	1	1	-1	34	450	1	0	828799
4	2	0	0	1	53	387	2	1	830594
1	2	1	1	1	52	394	1	1	832044
2	1	0	0	-1	33	534	1	1	833821
2	1	0	0	-1	31	403	1	1	835468
3	1	0	0	1	51	469	2	1	836923
4	1	0	0	1	51	326	2	1	838413
4	1	0	0	1	51	298	2	1	840196
3	1	0	0	1	51	526	2	1	841998
1	4	1	1	1	52	422	1	1	843751
2	4	0	0	-1	33	603	1	1	845372
2	3	1	1	1	52	387	1	1	846798
3	3	1	1	-1	34	502	2	1	848269
4	2	0	0	1	53	650	2	1	850300
3	2	1	1	-1	32	574	2	1	852361
3	3	1	1	-1	34	314	2	1	853615
4	3	1	1	-1	34	523	2	1	855368
2	1	0	0	-1	33	406	1	1	856724
3	1	0	0	1	51	460	2	1	858659
1	1	0	0	-1	31	675	1	1	860176
1	1	0	0	-1	31	373	1	1	861399
4	2	0	0	1	51	648	2	1	863124
3	2	1	1	-1	32	390	2	1	864376
2	4	1	1	1	54	416	1	1	866219
3	4	0	0	1	53	501	2	1	868236
3	2	0	0	1	51	444	2	1	869931
4	2	1	1	-1	32	512	2	1	876433
