# Supplementary material for: Frequency Band-Specific Electrical Brain Stimulation Modulates Cognitive Control Processes
Source: PLoS One. 2015 Sep 25;10(9):e0138984. doi: 10.1371/journal.pone.0138984 (PMC4583279; doi:10.1371/journal.pone.0138984)
Supplement: S2 File — This zip archive contains the necessary Matlab code, SPSS syntax, SPSS data and raw logfile data to perform the analyses described in the paper. EEG data and Matlab code to extract peak frequencies are available upon request (joramvandriel@gmail.com). (ZIP) [file pone.0138984.s002.zip › S2_File/rawdata/theta/pp25_simonB1_STIM.txt]

3	1	0	0	1	51	370	2	1	8603
1	1	0	0	-1	31	459	1	1	10520
4	3	1	1	-1	32	418	2	1	12395
2	3	1	1	1	54	383	1	1	14130
2	2	0	0	-1	33	581	1	1	15857
4	2	1	1	-1	32	528	2	1	17282
3	2	0	0	1	53	414	2	1	18658
4	2	1	1	-1	32	363	2	1	20122
1	3	1	1	1	54	355	1	1	21500
1	3	1	1	1	54	334	1	1	23004
2	1	0	0	-1	33	342	1	1	24510
1	1	0	0	-1	31	285	1	1	26042
1	3	1	1	1	52	416	1	1	27788
2	3	1	1	1	54	547	1	1	29653
4	2	0	0	1	53	456	2	1	31434
4	2	1	1	-1	32	647	2	1	33262
3	4	1	1	-1	34	310	2	1	34761
1	4	0	0	-1	33	351	1	1	36224
4	2	0	0	1	51	415	2	1	37557
2	2	1	1	1	52	405	1	1	38989
3	2	0	0	1	53	595	2	1	40615
2	2	1	1	1	52	385	1	1	42468
1	1	0	0	-1	33	380	1	1	44281
1	1	0	0	-1	31	317	1	1	45619
3	3	1	1	-1	32	664	2	1	47479
2	3	1	1	1	54	377	1	1	48998
4	1	0	0	1	53	437	2	1	50801
1	1	0	0	-1	31	386	1	1	52429
1	2	0	0	-1	31	312	1	1	53773
4	2	1	1	-1	32	531	2	1	55775
1	3	1	1	1	54	353	1	1	57381
1	3	1	1	1	54	305	1	1	58884
4	1	0	0	1	53	320	2	1	60291
2	1	0	0	-1	31	398	1	1	61737
1	4	1	1	1	52	417	1	1	63356
4	4	0	0	1	53	480	2	1	64764
1	4	1	1	1	52	519	1	1	66639
2	4	0	0	-1	33	430	2	0	68391
2	3	1	1	1	52	431	1	1	69914
3	3	1	1	-1	34	503	2	1	71867
1	3	1	1	1	54	362	1	1	73187
2	3	1	1	1	54	458	1	1	75112
3	3	1	1	-1	34	375	2	1	76313
3	3	1	1	-1	34	410	2	1	78028
2	4	1	1	1	54	459	1	1	79881
4	4	0	0	1	53	394	2	1	81172
4	1	0	0	1	51	512	2	1	82981
3	1	0	0	1	51	278	2	1	84111
1	3	1	1	1	52	448	1	1	86019
1	3	1	1	1	54	428	1	1	92148
2	3	1	1	1	54	444	1	1	93864
3	3	1	1	-1	34	486	2	1	95797
1	2	0	0	-1	33	329	1	1	97496
3	2	1	1	-1	32	391	2	1	98789
4	1	0	0	1	53	456	1	0	100594
3	1	0	0	1	51	469	2	1	102209
1	1	0	0	-1	31	491	1	1	103582
3	1	0	0	1	51	472	2	1	105309
1	3	1	1	1	52	466	1	1	106716
1	3	1	1	1	54	379	1	1	108435
2	1	0	0	-1	33	480	2	0	110359
4	1	0	0	1	51	460	2	1	112308
4	2	0	0	1	51	773	2	1	114446
1	2	1	1	1	52	587	1	1	116177
4	2	0	0	1	53	597	2	1	118133
1	2	1	1	1	52	778	1	1	119936
4	4	1	1	-1	34	486	2	1	121664
3	4	0	0	1	53	586	2	1	123322
1	3	1	1	1	52	492	1	1	124918
2	3	1	1	1	54	564	1	1	126531
4	2	0	0	1	53	455	2	1	127818
2	2	1	1	1	52	546	1	1	129516
4	3	1	1	-1	34	620	2	1	131145
2	3	1	1	1	54	334	1	1	132306
2	2	0	0	-1	33	382	1	1	134062
3	2	1	1	-1	32	507	2	1	135554
4	3	1	1	-1	34	472	1	0	136862
3	3	1	1	-1	34	422	2	1	138527
3	4	1	1	-1	34	339	2	1	140136
1	4	0	0	-1	33	403	1	1	141487
1	2	0	0	-1	31	317	1	1	142780
2	2	1	1	1	52	442	1	1	144097
1	1	0	0	-1	33	415	1	1	145907
2	1	0	0	-1	31	329	1	1	147394
3	4	1	1	-1	32	388	2	1	148791
3	4	0	0	1	53	288	2	1	150398
4	2	0	0	1	51	304	2	1	151780
1	2	1	1	1	52	368	1	1	153203
4	4	1	1	-1	34	448	2	1	155155
3	4	0	0	1	53	429	2	1	156457
3	4	1	1	-1	32	365	2	1	157861
2	4	0	0	-1	33	329	2	0	159144
4	2	0	0	1	51	435	2	1	160824
4	2	1	1	-1	32	405	2	1	162137
2	4	1	1	1	54	454	1	1	164066
3	4	0	0	1	53	432	2	1	166004
4	4	1	1	-1	32	362	2	1	167496
1	4	0	0	-1	33	423	2	0	169036
4	1	0	0	1	51	486	2	1	170991
3	1	0	0	1	51	352	2	1	175664
3	1	0	0	1	51	455	2	1	177611
2	1	0	0	-1	31	325	1	1	178754
2	2	0	0	-1	31	526	1	1	180326
3	2	1	1	-1	32	395	2	1	181912
1	4	1	1	1	54	452	1	1	183586
2	4	0	0	-1	33	303	1	1	184754
1	4	1	1	1	52	410	1	1	186149
1	4	0	0	-1	33	305	1	1	187558
4	1	0	0	1	51	571	2	1	189444
2	1	0	0	-1	31	433	1	1	191339
4	1	0	0	1	51	475	2	1	192777
2	1	0	0	-1	31	375	1	1	194180
2	4	1	1	1	52	432	1	1	196120
4	4	0	0	1	53	544	2	1	197521
1	1	0	0	-1	31	483	1	1	199047
4	1	0	0	1	51	352	1	0	200694
1	3	1	1	1	52	397	1	1	202562
1	3	1	1	1	54	367	1	1	204166
2	4	1	1	1	54	374	1	1	205989
3	4	0	0	1	53	336	1	0	207662
3	2	0	0	1	51	414	2	1	209375
4	2	1	1	-1	32	420	2	1	210844
2	4	1	1	1	54	570	1	1	212404
4	4	0	0	1	53	410	1	0	214213
3	4	1	1	-1	32	615	2	1	216041
4	4	0	0	1	53	455	2	1	217589
1	1	0	0	-1	31	483	1	1	219524
1	1	0	0	-1	31	382	1	1	221157
4	4	1	1	-1	32	335	1	0	222346
3	4	0	0	1	53	508	2	1	223998
1	1	0	0	-1	31	451	1	1	225858
4	1	0	0	1	51	331	2	1	227641
1	3	1	1	1	52	420	1	1	229517
4	3	1	1	-1	34	488	2	1	231326
1	3	1	1	1	54	416	1	1	232607
1	3	1	1	1	54	421	1	1	234306
3	3	1	1	-1	34	415	2	1	235726
3	3	1	1	-1	34	0	0	0	239553
1	1	0	0	-1	33	564	1	1	240949
3	1	0	0	1	51	400	2	1	242706
2	4	1	1	1	52	705	1	1	244421
2	4	0	0	-1	33	299	1	1	245760
3	4	1	1	-1	32	531	2	1	247532
4	4	0	0	1	53	679	2	1	249084
3	2	0	0	1	51	368	2	1	250363
4	2	1	1	-1	32	531	2	1	251701
3	4	1	1	-1	34	399	2	1	252936
1	4	0	0	-1	33	514	1	1	254934
3	2	0	0	1	51	442	2	1	256542
1	2	1	1	1	52	354	1	1	261861
4	1	0	0	1	53	415	1	0	263093
4	1	0	0	1	51	491	2	1	265012
2	4	1	1	1	52	486	1	1	266675
3	4	0	0	1	53	571	2	1	268629
4	2	0	0	1	51	384	2	1	270096
4	2	1	1	-1	32	462	2	1	271802
1	1	0	0	-1	33	576	1	1	273627
1	1	0	0	-1	31	334	1	1	274785
4	2	0	0	1	51	423	2	1	276533
2	2	1	1	1	52	521	1	1	278175
4	2	0	0	1	53	378	2	1	279642
3	2	1	1	-1	32	432	2	1	281215
3	4	1	1	-1	34	348	2	1	282418
1	4	0	0	-1	33	531	1	1	283892
4	1	0	0	1	51	482	2	1	285728
3	1	0	0	1	51	320	2	1	286912
1	3	1	1	1	52	379	1	1	288309
2	3	1	1	1	54	523	1	1	290175
4	3	1	1	-1	34	532	2	1	291946
2	3	1	1	1	54	518	1	1	293807
3	4	1	1	-1	34	379	2	1	295327
1	4	0	0	-1	33	435	1	1	296793
1	2	0	0	-1	31	390	1	1	298596
3	2	1	1	-1	32	331	1	0	299838
3	4	1	1	-1	34	518	2	1	301658
2	4	0	0	-1	33	557	1	1	303482
2	2	0	0	-1	31	389	1	1	304798
3	2	1	1	-1	32	502	2	1	306664
1	1	0	0	-1	33	481	1	1	308567
3	1	0	0	1	51	493	2	1	309872
2	2	0	0	-1	31	473	1	1	311433
2	2	1	1	1	52	471	1	1	313396
3	4	1	1	-1	34	487	2	1	315045
1	4	0	0	-1	33	501	1	1	317008
2	2	0	0	-1	31	431	1	1	318622
4	2	1	1	-1	32	574	2	1	320062
4	3	1	1	-1	34	358	2	1	321428
3	3	1	1	-1	34	442	2	1	322971
1	1	0	0	-1	33	495	1	1	324489
3	1	0	0	1	51	411	2	1	325727
3	4	1	1	-1	32	588	2	1	327300
2	4	0	0	-1	33	428	1	1	329019
3	1	0	0	1	51	423	2	1	330380
4	1	0	0	1	51	751	2	1	332622
3	1	0	0	1	51	368	2	1	333951
3	1	0	0	1	51	377	2	1	335776
2	1	0	0	-1	31	357	1	1	337113
4	1	0	0	1	51	611	2	1	339012
1	3	1	1	1	52	558	1	1	340776
1	3	1	1	1	54	323	1	1	346244
3	3	1	1	-1	34	476	2	1	347693
2	3	1	1	1	54	318	1	1	349061
4	3	1	1	-1	34	397	1	0	350303
2	3	1	1	1	54	639	1	1	352190
1	2	0	0	-1	33	506	1	1	353605
1	2	1	1	1	52	426	1	1	355434
4	1	0	0	1	53	458	1	0	357376
1	1	0	0	-1	31	416	2	0	358985
3	1	0	0	1	51	497	2	1	360630
4	1	0	0	1	51	347	2	1	361865
3	2	0	0	1	51	358	2	1	363713
1	2	1	1	1	52	388	1	1	365579
2	2	0	0	-1	33	600	1	1	367664
4	2	1	1	-1	32	441	2	1	368999
3	1	0	0	1	53	528	2	1	370543
1	1	0	0	-1	31	488	1	1	372354
4	4	1	1	-1	32	509	2	1	374208
2	4	0	0	-1	33	358	1	1	375454
2	2	0	0	-1	31	0	0	0	379223
4	2	1	1	-1	32	528	2	1	381104
2	3	1	1	1	54	467	1	1	382820
4	3	1	1	-1	34	389	2	1	384707
2	3	1	1	1	54	389	1	1	386466
3	3	1	1	-1	34	638	2	1	388419
2	2	0	0	-1	33	460	1	1	390376
2	2	1	1	1	52	456	1	1	391885
3	3	1	1	-1	34	483	2	1	393615
1	3	1	1	1	54	651	1	1	395358
3	2	0	0	1	53	683	1	0	396948
1	2	1	1	1	52	589	1	1	398560
4	3	1	1	-1	34	494	2	1	400272
2	3	1	1	1	54	421	1	1	402188
1	2	0	0	-1	33	645	1	1	404032
4	2	1	1	-1	32	0	0	0	407504
2	1	0	0	-1	33	436	1	1	409185
4	1	0	0	1	51	323	2	1	410389
3	4	1	1	-1	32	539	2	1	412218
3	4	0	0	1	53	439	2	1	413756
1	2	0	0	-1	31	470	1	1	415311
1	2	1	1	1	52	375	1	1	417112
2	1	0	0	-1	33	389	1	1	418335
1	1	0	0	-1	31	413	1	1	420086
1	2	0	0	-1	31	316	1	1	421785
4	2	1	1	-1	32	400	1	0	423598
2	4	1	1	1	54	509	1	1	425055
3	4	0	0	1	53	464	2	1	426443
1	4	1	1	1	52	464	1	1	427784
4	4	0	0	1	53	573	2	1	429272
4	1	0	0	1	51	414	2	1	430957
1	1	0	0	-1	31	356	1	1	437054
2	1	0	0	-1	31	495	1	1	438734
3	1	0	0	1	51	328	2	1	439874
4	1	0	0	1	51	620	2	1	441518
1	1	0	0	-1	31	460	1	1	443151
4	4	1	1	-1	32	538	2	1	445043
2	4	0	0	-1	33	536	1	1	446558
4	1	0	0	1	51	381	2	1	448441
4	1	0	0	1	51	366	2	1	450168
2	3	1	1	1	52	356	1	1	451550
1	3	1	1	1	54	397	2	0	453086
1	2	0	0	-1	33	390	1	1	454400
2	2	1	1	1	52	552	1	1	455769
4	3	1	1	-1	34	620	2	1	457450
3	3	1	1	-1	34	558	2	1	458906
2	4	1	1	1	54	386	1	1	460161
4	4	0	0	1	53	546	2	1	462119
2	2	0	0	-1	31	617	1	1	463807
2	2	1	1	1	52	441	1	1	465133
3	4	1	1	-1	34	508	2	1	466513
2	4	0	0	-1	33	642	1	1	468019
1	3	1	1	1	52	0	0	0	472025
3	3	1	1	-1	34	443	2	1	473433
3	4	1	1	-1	34	334	2	1	474841
2	4	0	0	-1	33	376	1	1	476702
3	4	1	1	-1	32	426	2	1	478466
2	4	0	0	-1	33	303	1	1	479655
1	3	1	1	1	52	603	1	1	481384
1	3	1	1	1	54	331	1	1	483012
2	3	1	1	1	54	493	1	1	484413
3	3	1	1	-1	34	394	2	1	486032
4	2	0	0	1	53	335	2	1	487410
2	2	1	1	1	52	356	1	1	488723
3	1	0	0	1	53	417	2	1	490386
2	1	0	0	-1	31	275	1	1	491636
3	4	1	1	-1	32	574	2	1	493436
3	4	0	0	1	53	359	2	1	494610
2	2	0	0	-1	31	402	1	1	496325
2	2	1	1	1	52	333	1	1	497913
3	2	0	0	1	53	507	1	0	499782
3	2	1	1	-1	32	439	2	1	501161
4	1	0	0	1	53	632	2	1	503131
3	1	0	0	1	51	364	2	1	504302
3	1	0	0	1	51	567	2	1	505767
2	1	0	0	-1	31	549	1	1	507385
4	3	1	1	-1	32	384	1	0	509269
2	3	1	1	1	54	306	2	0	510852
1	3	1	1	1	54	549	1	1	512341
4	3	1	1	-1	34	441	2	1	513666
2	3	1	1	1	54	436	1	1	515484
1	3	1	1	1	54	349	1	1	520828
2	2	0	0	-1	33	514	1	1	522763
4	2	1	1	-1	32	282	1	0	524259
4	4	1	1	-1	34	506	2	1	526032
1	4	0	0	-1	33	593	1	1	527725
1	2	0	0	-1	31	522	1	1	529220
3	2	1	1	-1	32	527	2	1	530696
1	1	0	0	-1	33	473	1	1	531997
2	1	0	0	-1	31	476	1	1	533794
4	3	1	1	-1	32	567	2	1	535240
2	3	1	1	1	54	481	1	1	537103
1	3	1	1	1	54	460	1	1	539013
1	3	1	1	1	54	373	1	1	540434
2	1	0	0	-1	33	715	1	1	541989
2	1	0	0	-1	31	408	1	1	543726
1	2	0	0	-1	31	460	1	1	545671
3	2	1	1	-1	32	638	2	1	547443
3	1	0	0	1	53	372	2	1	549210
2	1	0	0	-1	31	315	1	1	550571
4	2	0	0	1	51	489	1	0	551998
3	2	1	1	-1	32	450	2	1	553921
3	1	0	0	1	53	362	2	1	555480
2	1	0	0	-1	31	324	1	1	556935
4	3	1	1	-1	32	528	2	1	558657
4	3	1	1	-1	34	461	2	1	560375
1	2	0	0	-1	33	631	1	1	561838
3	2	1	1	-1	32	500	2	1	563217
4	3	1	1	-1	34	514	1	0	564766
2	3	1	1	1	54	563	1	1	566708
1	3	1	1	1	54	463	1	1	568156
1	3	1	1	1	54	388	1	1	570037
4	2	0	0	1	53	505	2	1	571576
3	2	1	1	-1	32	397	2	1	573114
1	1	0	0	-1	33	535	1	1	574822
4	1	0	0	1	51	636	2	1	576516
2	3	1	1	1	52	494	1	1	578452
4	3	1	1	-1	34	377	1	0	580023
2	2	0	0	-1	33	477	1	1	581871
1	2	1	1	1	52	481	1	1	583497
2	4	1	1	1	54	512	1	1	584968
1	4	0	0	-1	33	461	1	1	586874
2	2	0	0	-1	31	365	1	1	588596
1	2	1	1	1	52	398	1	1	590181
2	4	1	1	1	54	525	1	1	591881
2	4	0	0	-1	33	330	1	1	593517
3	4	1	1	-1	32	450	2	1	595202
4	4	0	0	1	53	339	2	1	596730
4	4	1	1	-1	32	472	2	1	598148
1	4	0	0	-1	33	483	1	1	599890
1	2	0	0	-1	31	382	1	1	601722
2	2	1	1	1	52	481	2	0	606784
4	4	1	1	-1	34	445	2	1	608082
1	4	0	0	-1	33	525	1	1	610070
1	4	1	1	1	52	391	1	1	611521
3	4	0	0	1	53	492	2	1	613259
1	2	0	0	-1	31	302	1	1	614400
1	2	1	1	1	52	434	1	1	615788
4	1	0	0	1	53	483	2	1	617124
2	1	0	0	-1	31	543	1	1	618951
4	1	0	0	1	51	499	1	0	620508
2	1	0	0	-1	31	604	1	1	622035
3	1	0	0	1	51	603	2	1	623780
2	1	0	0	-1	31	616	1	1	625804
2	3	1	1	1	52	354	1	1	627191
4	3	1	1	-1	34	466	2	1	629059
2	1	0	0	-1	33	459	2	0	630982
1	1	0	0	-1	31	497	1	1	632584
2	4	1	1	1	52	350	1	1	633938
4	4	0	0	1	53	638	2	1	635533
2	1	0	0	-1	31	482	1	1	636824
1	1	0	0	-1	31	518	1	1	638715
1	2	0	0	-1	31	983	1	1	641029
4	2	1	1	-1	32	522	2	1	642866
1	1	0	0	-1	33	386	2	0	644649
3	1	0	0	1	51	480	2	1	646251
2	3	1	1	1	52	443	1	1	647641
1	3	1	1	1	54	495	1	1	649024
3	2	0	0	1	53	570	2	1	650821
3	2	1	1	-1	32	550	2	1	652284
1	4	1	1	1	54	469	1	1	653893
2	4	0	0	-1	33	564	1	1	655701
3	1	0	0	1	51	408	2	1	657438
2	1	0	0	-1	31	580	1	1	659079
4	1	0	0	1	51	468	2	1	660756
1	1	0	0	-1	31	850	1	1	663042
1	4	1	1	1	52	407	1	1	664677
2	4	0	0	-1	33	378	1	1	665937
1	4	1	1	1	52	364	1	1	667696
1	4	0	0	-1	33	497	1	1	669067
4	2	0	0	1	51	465	1	0	670725
3	2	1	1	-1	32	470	2	1	672355
3	2	0	0	1	53	307	2	1	674144
2	2	1	1	1	52	412	1	1	675599
2	4	1	1	1	54	432	1	1	676845
1	4	0	0	-1	33	662	1	1	678447
1	1	0	0	-1	31	328	1	1	680183
4	1	0	0	1	51	419	2	1	682110
4	1	0	0	1	51	543	1	0	684050
2	1	0	0	-1	31	713	1	1	686099
3	2	0	0	1	51	449	2	1	687586
2	2	1	1	1	52	423	1	1	694689
3	4	1	1	-1	34	633	2	1	696255
4	4	0	0	1	53	661	2	1	698353
1	3	1	1	1	52	365	1	1	699934
3	3	1	1	-1	34	486	2	1	701639
1	3	1	1	1	54	699	1	1	703698
3	3	1	1	-1	34	487	2	1	705132
1	1	0	0	-1	33	521	1	1	706512
2	1	0	0	-1	31	663	1	1	708058
3	4	1	1	-1	32	501	2	1	709763
1	4	0	0	-1	33	493	1	1	711064
3	4	1	1	-1	32	812	2	1	712717
3	4	0	0	1	53	435	2	1	714254
4	4	1	1	-1	32	445	2	1	715659
3	4	0	0	1	53	395	2	1	717493
1	3	1	1	1	52	473	1	1	718937
1	3	1	1	1	54	350	1	1	720524
3	2	0	0	1	53	431	2	1	722163
1	2	1	1	1	52	452	1	1	723595
1	1	0	0	-1	33	407	1	1	725268
4	1	0	0	1	51	525	2	1	726946
3	1	0	0	1	51	383	2	1	728333
2	1	0	0	-1	31	413	1	1	729874
2	2	0	0	-1	31	424	1	1	731746
3	2	1	1	-1	32	446	2	1	733613
2	3	1	1	1	54	431	1	1	734922
4	3	1	1	-1	34	483	2	1	736832
1	3	1	1	1	54	480	1	1	738763
2	3	1	1	1	54	367	1	1	740063
4	4	1	1	-1	34	614	2	1	741767
3	4	0	0	1	53	381	2	1	743622
3	3	1	1	-1	32	447	2	1	745339
4	3	1	1	-1	34	530	2	1	747362
4	2	0	0	1	53	512	2	1	748943
2	2	1	1	1	52	423	1	1	750747
2	1	0	0	-1	33	536	1	1	752105
1	1	0	0	-1	31	498	1	1	753979
2	4	1	1	1	52	485	1	1	755385
4	4	0	0	1	53	406	1	0	757241
4	1	0	0	1	51	450	2	1	759003
1	1	0	0	-1	31	526	1	1	760965
4	1	0	0	1	51	380	2	1	762406
4	1	0	0	1	51	350	2	1	763791
1	4	1	1	1	52	452	1	1	765382
3	4	0	0	1	53	405	2	1	767081
2	4	1	1	1	52	447	1	1	768952
4	4	0	0	1	53	442	2	1	770612
4	2	0	0	1	51	350	2	1	772384
1	2	1	1	1	52	370	1	1	774080
4	3	1	1	-1	34	490	2	1	776003
1	3	1	1	1	54	318	1	1	781378
1	1	0	0	-1	33	659	1	1	783070
4	1	0	0	1	51	440	2	1	784710
3	2	0	0	1	51	469	2	1	786375
4	2	1	1	-1	32	438	2	1	787657
1	3	1	1	1	54	503	1	1	789358
4	3	1	1	-1	34	409	2	1	790956
2	2	0	0	-1	33	573	1	1	792701
2	2	1	1	1	52	418	1	1	794234
4	2	0	0	1	53	442	2	1	795977
4	2	1	1	-1	32	562	2	1	797668
1	4	1	1	1	54	378	1	1	799531
1	4	0	0	-1	33	351	1	1	801010
4	3	1	1	-1	32	369	1	0	802364
4	3	1	1	-1	34	459	2	1	803992
1	3	1	1	1	54	370	1	1	805582
2	3	1	1	1	54	430	1	1	807387
1	3	1	1	1	54	436	1	1	808727
2	3	1	1	1	54	485	1	1	810391
1	3	1	1	1	54	442	1	1	811655
2	3	1	1	1	54	482	1	1	813592
3	4	1	1	-1	34	504	2	1	815534
1	4	0	0	-1	33	466	1	1	817492
4	3	1	1	-1	32	521	2	1	819382
4	3	1	1	-1	34	571	2	1	821117
1	1	0	0	-1	33	355	1	1	822568
3	1	0	0	1	51	579	2	1	824042
2	3	1	1	1	52	451	1	1	825875
3	3	1	1	-1	34	374	1	0	827364
4	4	1	1	-1	34	465	1	0	828957
1	4	0	0	-1	33	493	1	1	830319
2	2	0	0	-1	31	827	1	1	832233
1	2	1	1	1	52	439	1	1	833896
1	3	1	1	1	54	324	1	1	835375
3	3	1	1	-1	34	426	2	1	837211
2	3	1	1	1	54	354	1	1	838941
4	3	1	1	-1	34	476	2	1	840444
4	4	1	1	-1	34	436	2	1	842005
1	4	0	0	-1	33	328	1	1	843187
2	1	0	0	-1	31	582	1	1	844877
2	1	0	0	-1	31	342	1	1	846458
3	3	1	1	-1	32	446	2	1	848285
4	3	1	1	-1	34	528	2	1	849832
4	3	1	1	-1	34	389	2	1	851401
2	3	1	1	1	54	531	2	0	852913
2	3	1	1	1	54	418	1	1	854700
1	3	1	1	1	54	467	1	1	855989
2	4	1	1	1	54	371	1	1	857860
1	4	0	0	-1	33	428	1	1	859445
4	2	0	0	1	51	352	1	0	861035
1	2	1	1	1	52	422	1	1	866712
