# Supplementary material for: Frequency Band-Specific Electrical Brain Stimulation Modulates Cognitive Control Processes
Source: PLoS One. 2015 Sep 25;10(9):e0138984. doi: 10.1371/journal.pone.0138984 (PMC4583279; doi:10.1371/journal.pone.0138984)
Supplement: S2 File — This zip archive contains the necessary Matlab code, SPSS syntax, SPSS data and raw logfile data to perform the analyses described in the paper. EEG data and Matlab code to extract peak frequencies are available upon request (joramvandriel@gmail.com). (ZIP) [file pone.0138984.s002.zip › S2_File/rawdata/theta/pp25_simonC1_POST-STIM.txt]

2	4	1	1	1	52	803	1	1	10587
3	4	0	0	1	53	341	2	1	11765
4	3	1	1	-1	32	448	2	1	13179
4	3	1	1	-1	34	434	2	1	14907
1	1	0	0	-1	33	640	1	1	16432
2	1	0	0	-1	31	384	1	1	18173
3	4	1	1	-1	32	424	2	1	19658
4	4	0	0	1	53	364	2	1	21058
2	4	1	1	1	52	638	1	1	22526
3	4	0	0	1	53	459	1	0	24065
3	4	1	1	-1	32	490	2	1	25659
2	4	0	0	-1	33	406	1	1	27304
4	2	0	0	1	51	437	2	1	28736
4	2	1	1	-1	32	416	2	1	30346
3	3	1	1	-1	34	501	2	1	31898
2	3	1	1	1	54	348	1	1	33262
2	3	1	1	1	54	335	1	1	35036
1	3	1	1	1	54	334	1	1	36768
4	1	0	0	1	53	415	2	1	38087
4	1	0	0	1	51	301	2	1	39350
1	4	1	1	1	52	389	1	1	40663
1	4	0	0	-1	33	374	1	1	41888
4	2	0	0	1	51	476	2	1	43648
1	2	1	1	1	52	521	1	1	45578
2	4	1	1	1	54	419	1	1	47140
3	4	0	0	1	53	400	2	1	48942
3	1	0	0	1	51	368	2	1	50669
1	1	0	0	-1	31	417	1	1	52148
1	4	1	1	1	52	334	1	1	53416
4	4	0	0	1	53	573	2	1	55475
2	2	0	0	-1	31	501	1	1	57057
1	2	1	1	1	52	486	1	1	58712
3	1	0	0	1	53	303	2	1	60506
1	1	0	0	-1	31	431	1	1	62150
1	1	0	0	-1	31	291	1	1	63632
4	1	0	0	1	51	492	2	1	65065
2	1	0	0	-1	31	337	1	1	66712
3	1	0	0	1	51	371	2	1	68547
3	4	1	1	-1	32	651	1	0	70546
2	4	0	0	-1	33	347	1	1	72390
4	1	0	0	1	51	354	2	1	74129
2	1	0	0	-1	31	433	1	1	75920
1	4	1	1	1	52	0	0	0	79355
1	4	0	0	-1	33	514	1	1	81010
2	4	1	1	1	52	462	1	1	82610
3	4	0	0	1	53	537	2	1	84259
2	4	1	1	1	52	369	1	1	85702
4	4	0	0	1	53	492	2	1	87108
1	2	0	0	-1	31	311	1	1	88779
4	2	1	1	-1	32	566	2	1	94924
3	3	1	1	-1	34	529	2	1	96844
3	3	1	1	-1	34	339	2	1	98349
4	2	0	0	1	53	361	1	0	100179
1	2	1	1	1	52	463	1	1	102080
2	1	0	0	-1	33	369	1	1	103719
3	1	0	0	1	51	349	2	1	105568
1	3	1	1	1	52	481	1	1	107418
4	3	1	1	-1	34	469	2	1	109009
2	1	0	0	-1	33	467	2	0	110418
1	1	0	0	-1	31	447	1	1	111879
3	3	1	1	-1	32	462	2	1	113596
1	3	1	1	1	54	457	1	1	115515
3	2	0	0	1	53	377	1	0	116908
3	2	1	1	-1	32	465	2	1	118474
4	2	0	0	1	53	824	2	1	120332
4	2	1	1	-1	32	408	2	1	121607
3	2	0	0	1	53	462	2	1	123263
3	2	1	1	-1	32	339	2	1	124922
2	4	1	1	1	54	337	1	1	126228
2	4	0	0	-1	33	368	1	1	128065
3	4	1	1	-1	32	291	1	0	129686
1	4	0	0	-1	33	503	1	1	131354
1	3	1	1	1	52	428	1	1	132971
4	3	1	1	-1	34	353	1	0	134374
4	2	0	0	1	53	491	1	0	136185
2	2	1	1	1	52	395	1	1	137575
1	1	0	0	-1	33	384	1	1	139252
2	1	0	0	-1	31	364	1	1	140736
2	2	0	0	-1	31	343	1	1	142069
3	2	1	1	-1	32	456	2	1	143693
3	1	0	0	1	53	314	2	1	145151
1	1	0	0	-1	31	352	1	1	146719
2	2	0	0	-1	31	367	1	1	148185
4	2	1	1	-1	32	457	2	1	149463
4	1	0	0	1	53	438	2	1	151178
2	1	0	0	-1	31	282	1	1	152396
2	2	0	0	-1	31	349	1	1	153785
3	2	1	1	-1	32	418	2	1	155612
2	4	1	1	1	54	358	1	1	157357
2	4	0	0	-1	33	579	1	1	159385
4	1	0	0	1	51	515	2	1	161333
3	1	0	0	1	51	480	2	1	162695
4	2	0	0	1	51	553	2	1	164278
4	2	1	1	-1	32	407	2	1	165870
1	2	0	0	-1	33	303	1	1	167361
3	2	1	1	-1	32	446	2	1	169076
1	1	0	0	-1	33	292	1	1	170639
2	1	0	0	-1	31	373	1	1	171837
1	2	0	0	-1	31	366	1	1	173544
3	2	1	1	-1	32	372	2	1	178206
3	1	0	0	1	53	451	2	1	179926
2	1	0	0	-1	31	318	1	1	181293
4	2	0	0	1	51	675	2	1	183067
3	2	1	1	-1	32	400	2	1	184422
2	4	1	1	1	54	413	1	1	185799
1	4	0	0	-1	33	344	1	1	187538
2	4	1	1	1	52	630	1	1	189217
2	4	0	0	-1	33	392	1	1	190536
3	3	1	1	-1	32	390	2	1	192318
3	3	1	1	-1	34	387	2	1	194202
4	4	1	1	-1	34	517	2	1	196177
1	4	0	0	-1	33	371	1	1	197986
1	4	1	1	1	52	524	1	1	199691
4	4	0	0	1	53	424	1	0	201208
1	3	1	1	1	52	447	1	1	203070
3	3	1	1	-1	34	591	2	1	204613
2	4	1	1	1	54	446	1	1	206490
1	4	0	0	-1	33	382	1	1	208036
1	2	0	0	-1	31	549	1	1	209714
4	2	1	1	-1	32	509	2	1	211494
3	1	0	0	1	53	559	2	1	213006
4	1	0	0	1	51	516	2	1	214768
1	4	1	1	1	52	461	1	1	216566
3	4	0	0	1	53	586	2	1	218424
4	1	0	0	1	51	375	2	1	220228
2	1	0	0	-1	31	344	1	1	221983
4	1	0	0	1	51	439	2	1	223779
2	1	0	0	-1	31	335	1	1	225569
2	1	0	0	-1	31	343	1	1	226941
1	1	0	0	-1	31	326	1	1	228384
4	1	0	0	1	51	327	2	1	229577
4	1	0	0	1	51	620	2	1	231639
2	1	0	0	-1	31	469	1	1	233058
3	1	0	0	1	51	313	2	1	234675
1	2	0	0	-1	31	339	1	1	236389
4	2	1	1	-1	32	452	2	1	238215
2	1	0	0	-1	33	331	1	1	239842
4	1	0	0	1	51	362	2	1	241549
2	4	1	1	1	52	371	1	1	243142
2	4	0	0	-1	33	403	1	1	244724
1	4	1	1	1	52	342	2	0	246139
4	4	0	0	1	53	521	2	1	248030
2	3	1	1	1	52	449	1	1	249859
3	3	1	1	-1	34	422	2	1	251246
1	3	1	1	1	54	417	1	1	252596
2	3	1	1	1	54	363	1	1	254247
3	1	0	0	1	53	388	2	1	255756
3	1	0	0	1	51	345	2	1	257416
1	4	1	1	1	52	496	1	1	259204
2	4	0	0	-1	33	457	2	0	265869
1	4	1	1	1	52	387	1	1	267064
3	4	0	0	1	53	516	1	0	268761
2	1	0	0	-1	31	658	1	1	270893
2	1	0	0	-1	31	431	1	1	272150
4	2	0	0	1	51	561	1	0	273790
4	2	1	1	-1	32	457	2	1	275722
1	4	1	1	1	54	402	1	1	277225
2	4	0	0	-1	33	547	1	1	278712
1	4	1	1	1	52	661	1	1	280864
4	4	0	0	1	53	485	2	1	282552
3	4	1	1	-1	32	311	1	0	284121
3	4	0	0	1	53	391	2	1	285422
1	1	0	0	-1	31	470	1	1	287363
3	1	0	0	1	51	392	2	1	288729
4	4	1	1	-1	32	467	1	0	290281
3	4	0	0	1	53	411	2	1	291573
1	1	0	0	-1	31	496	1	1	293143
3	1	0	0	1	51	352	2	1	294807
1	3	1	1	1	52	610	1	1	296478
2	3	1	1	1	54	527	1	1	298017
4	2	0	0	1	53	587	2	1	299791
1	2	1	1	1	52	460	1	1	301143
1	2	0	0	-1	33	399	1	1	302692
4	2	1	1	-1	32	572	1	0	304091
1	1	0	0	-1	33	665	1	1	305574
1	1	0	0	-1	31	344	1	1	307111
4	4	1	1	-1	32	501	2	1	308639
4	4	0	0	1	53	468	2	1	310406
1	3	1	1	1	52	373	1	1	312174
4	3	1	1	-1	34	596	2	1	314074
1	4	1	1	1	54	510	1	1	315987
1	4	0	0	-1	33	318	1	1	317482
2	1	0	0	-1	31	691	1	1	318998
2	1	0	0	-1	31	354	1	1	320293
1	1	0	0	-1	31	410	1	1	321516
4	1	0	0	1	51	612	2	1	323500
2	3	1	1	1	52	457	2	0	324914
2	3	1	1	1	54	501	1	1	326522
3	3	1	1	-1	34	390	2	1	327745
3	3	1	1	-1	34	366	2	1	329147
1	1	0	0	-1	33	467	1	1	330653
4	1	0	0	1	51	638	2	1	332350
4	1	0	0	1	51	411	2	1	333874
1	1	0	0	-1	31	540	1	1	335820
2	3	1	1	1	52	342	1	1	337561
4	3	1	1	-1	34	558	2	1	339228
4	1	0	0	1	53	378	2	1	340955
3	1	0	0	1	51	516	2	1	342849
3	3	1	1	-1	32	398	2	1	344453
1	3	1	1	1	54	379	1	1	349825
1	3	1	1	1	54	424	1	1	351606
4	3	1	1	-1	34	326	1	0	352954
4	2	0	0	1	53	408	2	1	354501
1	2	1	1	1	52	396	1	1	355869
1	1	0	0	-1	33	432	2	0	357266
4	1	0	0	1	51	434	1	0	358607
4	3	1	1	-1	32	424	1	0	360223
1	3	1	1	1	54	536	1	1	362015
1	4	1	1	1	54	385	1	1	363599
3	4	0	0	1	53	434	2	1	365153
1	3	1	1	1	52	458	1	1	366858
3	3	1	1	-1	34	663	2	1	368935
3	1	0	0	1	53	362	2	1	370651
4	1	0	0	1	51	473	1	0	372218
2	1	0	0	-1	31	357	1	1	373978
1	1	0	0	-1	31	333	1	1	375480
4	2	0	0	1	51	414	2	1	377368
2	2	1	1	1	52	490	1	1	379063
1	4	1	1	1	54	415	1	1	380644
1	4	0	0	-1	33	399	1	1	382495
4	2	0	0	1	51	386	2	1	383745
1	2	1	1	1	52	458	1	1	385523
3	2	0	0	1	53	629	2	1	387655
1	2	1	1	1	52	490	1	1	389420
4	1	0	0	1	53	448	2	1	391292
1	1	0	0	-1	31	567	1	1	393239
1	2	0	0	-1	31	517	1	1	395149
4	2	1	1	-1	32	448	2	1	396845
2	2	0	0	-1	33	703	1	1	398679
2	2	1	1	1	52	412	1	1	400212
3	4	1	1	-1	34	479	2	1	402195
3	4	0	0	1	53	443	2	1	403578
1	4	1	1	1	52	367	1	1	405245
1	4	0	0	-1	33	524	1	1	407116
4	4	1	1	-1	32	536	2	1	409097
2	4	0	0	-1	33	509	1	1	410878
4	1	0	0	1	51	381	2	1	412664
1	1	0	0	-1	31	461	1	1	414011
1	3	1	1	1	52	442	1	1	415318
4	3	1	1	-1	34	620	2	1	416750
3	2	0	0	1	53	564	2	1	418329
2	2	1	1	1	52	549	1	1	420234
1	3	1	1	1	54	488	1	1	421677
2	3	1	1	1	54	772	2	0	423827
3	2	0	0	1	53	383	2	1	425373
4	2	1	1	-1	32	368	1	0	426600
2	2	0	0	-1	33	513	1	1	428232
3	2	1	1	-1	32	456	2	1	429595
3	1	0	0	1	53	395	2	1	431220
2	1	0	0	-1	31	505	1	1	437274
2	3	1	1	1	52	598	1	1	439319
4	3	1	1	-1	34	495	2	1	440859
4	4	1	1	-1	34	403	2	1	442661
3	4	0	0	1	53	422	2	1	444470
4	3	1	1	-1	32	457	2	1	445912
4	3	1	1	-1	34	476	2	1	447282
1	3	1	1	1	54	453	1	1	449037
1	3	1	1	1	54	322	1	1	450742
3	1	0	0	1	53	392	2	1	452331
1	1	0	0	-1	31	741	1	1	454468
4	3	1	1	-1	32	433	2	1	456294
2	3	1	1	1	54	480	1	1	457589
4	2	0	0	1	53	487	2	1	458944
3	2	1	1	-1	32	553	2	1	460311
4	2	0	0	1	53	441	2	1	461710
3	2	1	1	-1	32	368	2	1	463238
1	3	1	1	1	54	341	1	1	464415
3	3	1	1	-1	34	468	2	1	466267
1	2	0	0	-1	33	682	1	1	468196
3	2	1	1	-1	32	430	1	0	470130
2	3	1	1	1	54	527	1	1	471505
3	3	1	1	-1	34	512	2	1	472882
3	2	0	0	1	53	450	2	1	474565
4	2	1	1	-1	32	489	2	1	476254
3	3	1	1	-1	34	388	2	1	477958
3	3	1	1	-1	34	367	2	1	479321
1	3	1	1	1	54	404	1	1	481061
2	3	1	1	1	54	379	1	1	482655
2	2	0	0	-1	33	382	1	1	483892
3	2	1	1	-1	32	493	2	1	485378
2	3	1	1	1	54	538	1	1	486853
1	3	1	1	1	54	406	1	1	488505
2	4	1	1	1	54	419	1	1	490198
3	4	0	0	1	53	432	2	1	492048
1	2	0	0	-1	31	384	1	1	493650
3	2	1	1	-1	32	393	1	0	494936
3	3	1	1	-1	34	495	2	1	496403
1	3	1	1	1	54	456	1	1	498364
1	3	1	1	1	54	417	1	1	500209
4	3	1	1	-1	34	453	2	1	502096
4	3	1	1	-1	34	554	2	1	503570
1	3	1	1	1	54	376	1	1	505195
3	2	0	0	1	53	428	2	1	506695
1	2	1	1	1	52	434	1	1	508419
3	3	1	1	-1	34	600	2	1	510030
2	3	1	1	1	54	535	1	1	511415
3	1	0	0	1	53	446	2	1	512891
3	1	0	0	1	51	422	2	1	514763
2	4	1	1	1	52	433	1	1	516408
2	4	0	0	-1	33	553	1	1	523239
4	1	0	0	1	51	596	1	0	525075
4	1	0	0	1	51	484	2	1	526669
1	2	0	0	-1	31	375	1	1	528189
1	2	1	1	1	52	377	1	1	529608
3	3	1	1	-1	34	463	2	1	531252
1	3	1	1	1	54	646	1	1	533067
2	4	1	1	1	54	775	1	1	534719
3	4	0	0	1	53	494	2	1	536076
2	3	1	1	1	52	454	1	1	537946
2	3	1	1	1	54	440	1	1	539455
1	2	0	0	-1	33	561	1	1	541100
3	2	1	1	-1	32	463	2	1	542678
3	4	1	1	-1	34	379	2	1	544531
2	4	0	0	-1	33	433	1	1	546031
4	4	1	1	-1	32	570	2	1	547984
2	4	0	0	-1	33	475	1	1	549626
3	4	1	1	-1	32	687	2	1	551659
1	4	0	0	-1	33	493	1	1	553572
4	3	1	1	-1	32	564	2	1	555520
3	3	1	1	-1	34	351	1	0	557089
1	3	1	1	1	54	542	1	1	558590
4	3	1	1	-1	34	539	2	1	560617
1	4	1	1	1	54	452	1	1	562483
3	4	0	0	1	53	462	2	1	564447
2	4	1	1	1	52	452	1	1	566397
2	4	0	0	-1	33	423	1	1	567907
3	1	0	0	1	51	477	2	1	569859
2	1	0	0	-1	31	469	1	1	571700
4	1	0	0	1	51	360	2	1	573505
1	1	0	0	-1	31	299	1	1	575059
1	3	1	1	1	52	538	1	1	576568
4	3	1	1	-1	34	776	2	1	578187
4	1	0	0	1	53	414	2	1	579603
3	1	0	0	1	51	419	1	0	581374
1	3	1	1	1	52	351	1	1	582793
2	3	1	1	1	54	575	1	1	584674
1	4	1	1	1	54	634	1	1	586160
1	4	0	0	-1	33	393	1	1	588028
4	3	1	1	-1	32	640	2	1	589534
4	3	1	1	-1	34	386	2	1	591329
1	4	1	1	1	54	389	1	1	593038
3	4	0	0	1	53	431	2	1	594287
2	4	1	1	1	52	520	1	1	596166
1	4	0	0	-1	33	647	1	1	598007
4	1	0	0	1	51	577	2	1	599718
4	1	0	0	1	51	455	2	1	601379
1	3	1	1	1	52	328	1	1	603048
3	3	1	1	-1	34	293	1	0	604343
1	2	0	0	-1	33	417	1	1	605834
1	2	1	1	1	52	370	1	1	611499
3	2	0	0	1	53	523	2	1	613251
2	2	1	1	1	52	335	1	1	614676
3	2	0	0	1	53	322	1	0	615947
3	2	1	1	-1	32	371	1	0	617410
2	4	1	1	1	54	428	1	1	618834
4	4	0	0	1	53	372	2	1	620590
4	1	0	0	1	51	477	2	1	622437
1	1	0	0	-1	31	311	1	1	623791
4	3	1	1	-1	32	556	2	1	625634
3	3	1	1	-1	34	538	2	1	627250
4	1	0	0	1	53	487	2	1	628762
4	1	0	0	1	51	446	2	1	630124
3	1	0	0	1	51	356	2	1	631607
3	1	0	0	1	51	359	2	1	633446
2	3	1	1	1	52	447	1	1	635073
2	3	1	1	1	54	350	1	1	636382
1	3	1	1	1	54	392	1	1	637805
2	3	1	1	1	54	338	1	1	639456
2	4	1	1	1	54	328	1	1	641195
3	4	0	0	1	53	412	2	1	642478
2	1	0	0	-1	31	373	1	1	644237
1	1	0	0	-1	31	457	1	1	646132
1	3	1	1	1	52	525	1	1	647806
3	3	1	1	-1	34	450	2	1	649363
1	3	1	1	1	54	455	1	1	651117
4	3	1	1	-1	34	510	2	1	652756
1	2	0	0	-1	33	548	1	1	654209
3	2	1	1	-1	32	418	2	1	655442
2	3	1	1	1	54	340	1	1	657142
4	3	1	1	-1	34	421	2	1	658806
4	1	0	0	1	53	388	2	1	660105
3	1	0	0	1	51	405	1	0	661468
3	1	0	0	1	51	312	2	1	663198
4	1	0	0	1	51	586	2	1	664606
2	4	1	1	1	52	467	1	1	666466
2	4	0	0	-1	33	341	1	1	668215
3	3	1	1	-1	32	491	2	1	669966
1	3	1	1	1	54	414	1	1	671351
1	3	1	1	1	54	437	1	1	672845
2	3	1	1	1	54	667	1	1	674541
1	2	0	0	-1	33	565	1	1	676529
3	2	1	1	-1	32	598	2	1	678397
3	1	0	0	1	53	394	2	1	680047
1	1	0	0	-1	31	302	1	1	681434
1	4	1	1	1	52	291	1	1	682590
3	4	0	0	1	53	334	2	1	683979
3	3	1	1	-1	32	437	2	1	685731
4	3	1	1	-1	34	405	2	1	687307
4	3	1	1	-1	34	343	2	1	689115
3	3	1	1	-1	34	371	2	1	695895
2	2	0	0	-1	33	580	1	1	697559
3	2	1	1	-1	32	453	2	1	699172
4	4	1	1	-1	34	443	2	1	700693
3	4	0	0	1	53	413	2	1	701955
4	4	1	1	-1	32	334	1	0	703614
1	4	0	0	-1	33	345	1	1	705461
4	2	0	0	1	51	471	2	1	707014
3	2	1	1	-1	32	472	2	1	708912
3	4	1	1	-1	34	312	2	1	710270
4	4	0	0	1	53	393	2	1	711824
2	3	1	1	1	52	421	1	1	713082
2	3	1	1	1	54	328	1	1	714764
3	2	0	0	1	53	391	2	1	716627
1	2	1	1	1	52	460	1	1	718307
4	2	0	0	1	53	417	2	1	719597
2	2	1	1	1	52	359	2	0	721356
1	2	0	0	-1	33	427	1	1	722847
1	2	1	1	1	52	400	1	1	724592
3	2	0	0	1	53	392	2	1	725841
3	2	1	1	-1	32	445	2	1	727775
2	2	0	0	-1	33	351	1	1	729089
3	2	1	1	-1	32	440	2	1	730872
4	3	1	1	-1	34	440	2	1	732451
1	3	1	1	1	54	385	1	1	734227
4	3	1	1	-1	34	361	1	0	735928
2	3	1	1	1	54	540	1	1	737707
3	1	0	0	1	53	372	2	1	739560
1	1	0	0	-1	31	431	1	1	741142
3	1	0	0	1	51	352	2	1	742951
3	1	0	0	1	51	345	2	1	744547
2	4	1	1	1	52	358	1	1	746178
2	4	0	0	-1	33	373	1	1	747963
3	1	0	0	1	51	307	2	1	749680
4	1	0	0	1	51	477	1	0	751516
1	2	0	0	-1	31	438	1	1	752918
1	2	1	1	1	52	406	1	1	754160
2	3	1	1	1	54	698	1	1	755718
2	3	1	1	1	54	390	1	1	757537
3	2	0	0	1	53	346	2	1	759295
2	2	1	1	1	52	428	1	1	760545
2	4	1	1	1	54	408	1	1	762321
3	4	0	0	1	53	387	1	0	763641
2	3	1	1	1	52	497	1	1	765349
3	3	1	1	-1	34	401	2	1	766930
3	2	0	0	1	53	332	2	1	768492
4	2	1	1	-1	32	462	1	0	770051
2	2	0	0	-1	33	390	1	1	771645
3	2	1	1	-1	32	727	2	1	773313
3	3	1	1	-1	34	364	2	1	774933
1	3	1	1	1	54	337	1	1	780654
4	1	0	0	1	53	567	2	1	782161
4	1	0	0	1	51	283	2	1	783413
1	4	1	1	1	52	279	2	0	784988
2	4	0	0	-1	33	489	1	1	786904
2	2	0	0	-1	31	334	1	1	788086
4	2	1	1	-1	32	476	2	1	789686
2	4	1	1	1	54	389	2	0	791238
2	4	0	0	-1	33	487	1	1	792938
1	2	0	0	-1	31	496	1	1	794670
2	2	1	1	1	52	869	1	1	796460
2	3	1	1	1	54	336	1	1	797780
3	3	1	1	-1	34	393	2	1	799201
3	2	0	0	1	53	336	2	1	800343
2	2	1	1	1	52	391	1	1	801885
1	1	0	0	-1	33	445	1	1	803191
4	1	0	0	1	51	577	1	0	804917
2	2	0	0	-1	31	310	1	1	806274
1	2	1	1	1	52	333	2	0	807465
4	2	0	0	1	53	467	2	1	809353
2	2	1	1	1	52	592	1	1	810839
1	1	0	0	-1	33	397	1	1	812606
1	1	0	0	-1	31	367	1	1	813985
4	3	1	1	-1	32	330	1	0	815722
1	3	1	1	1	54	436	1	1	817351
2	2	0	0	-1	33	579	1	1	819158
1	2	1	1	1	52	411	1	1	820513
4	1	0	0	1	53	541	2	1	822246
1	1	0	0	-1	31	326	1	1	823542
3	4	1	1	-1	32	473	2	1	825132
2	4	0	0	-1	33	495	1	1	826624
2	2	0	0	-1	31	343	1	1	828282
3	2	1	1	-1	32	506	2	1	829699
1	1	0	0	-1	33	459	1	1	830987
2	1	0	0	-1	31	465	1	1	832866
2	2	0	0	-1	31	404	1	1	834558
4	2	1	1	-1	32	681	2	1	836659
3	1	0	0	1	53	639	2	1	838280
1	1	0	0	-1	31	334	1	1	839731
1	3	1	1	1	52	501	1	1	841184
4	3	1	1	-1	34	508	2	1	843078
4	4	1	1	-1	34	434	2	1	844523
3	4	0	0	1	53	567	2	1	846178
2	1	0	0	-1	31	449	1	1	847935
2	1	0	0	-1	31	351	1	1	849482
3	4	1	1	-1	32	463	2	1	851261
1	4	0	0	-1	33	469	1	1	853035
3	4	1	1	-1	32	377	1	0	854898
2	4	0	0	-1	33	383	1	1	856619
3	3	1	1	-1	32	461	2	1	858000
4	3	1	1	-1	34	648	2	1	864294
