# Supplementary material for: Frequency Band-Specific Electrical Brain Stimulation Modulates Cognitive Control Processes
Source: PLoS One. 2015 Sep 25;10(9):e0138984. doi: 10.1371/journal.pone.0138984 (PMC4583279; doi:10.1371/journal.pone.0138984)
Supplement: S2 File — This zip archive contains the necessary Matlab code, SPSS syntax, SPSS data and raw logfile data to perform the analyses described in the paper. EEG data and Matlab code to extract peak frequencies are available upon request (joramvandriel@gmail.com). (ZIP) [file pone.0138984.s002.zip › S2_File/rawdata/theta/pp26_simonA1_PRE-STIM_EEG.txt]

4	1	0	0	-1	31	589	2	1	6183
3	1	0	0	-1	31	473	2	1	7824
1	3	1	1	-1	32	256	2	0	9038
3	3	1	1	1	54	639	1	0	11156
4	2	0	0	-1	33	507	2	1	12968
2	2	1	1	-1	32	365	2	0	14646
4	1	0	0	-1	33	350	2	1	16097
1	1	0	0	1	51	376	1	1	17289
4	3	1	1	1	52	519	2	1	18708
4	3	1	1	1	54	334	2	1	20129
1	1	0	0	1	53	317	1	1	21680
4	1	0	0	-1	31	532	2	1	23260
4	1	0	0	-1	31	354	2	1	24864
2	1	0	0	1	51	397	1	1	26650
2	4	1	1	-1	32	545	1	1	28098
4	4	0	0	-1	33	413	2	1	29523
2	4	1	1	-1	32	485	1	1	31439
3	4	0	0	-1	33	490	2	1	33141
4	3	1	1	1	52	666	2	1	35101
4	3	1	1	1	54	320	2	1	36719
1	2	0	0	1	53	287	1	1	38025
1	2	1	1	-1	32	285	1	1	39712
4	4	1	1	1	54	393	2	1	40948
1	4	0	0	1	53	304	1	1	42365
1	1	0	0	1	51	373	1	1	43765
4	1	0	0	-1	31	344	2	1	44923
1	3	1	1	-1	32	438	1	1	46294
1	3	1	1	-1	34	272	2	0	47629
4	4	1	1	1	54	404	2	1	49497
1	4	0	0	1	53	302	1	1	50971
2	2	0	0	1	51	495	1	1	52893
4	2	1	1	1	52	453	2	1	54375
4	3	1	1	1	54	350	2	1	55617
3	3	1	1	1	54	416	1	0	57533
1	1	0	0	1	53	348	1	1	59090
2	1	0	0	1	51	290	1	1	60384
3	2	0	0	-1	31	310	2	1	62128
1	2	1	1	-1	32	411	1	1	63377
3	3	1	1	1	54	370	1	0	65123
1	3	1	1	-1	34	372	1	1	66755
2	4	1	1	-1	34	327	1	1	68535
2	4	0	0	1	53	406	2	0	69946
3	3	1	1	1	52	364	1	0	71132
1	3	1	1	-1	34	297	1	1	72251
1	3	1	1	-1	34	387	1	1	73859
4	3	1	1	1	54	498	2	1	75340
2	4	1	1	-1	34	516	1	1	77026
1	4	0	0	1	53	259	1	1	78283
4	2	0	0	-1	31	420	2	1	79932
1	2	1	1	-1	32	439	1	1	87148
4	1	0	0	-1	33	577	2	1	88724
2	1	0	0	1	51	278	1	1	90474
3	4	1	1	1	52	460	2	1	91931
3	4	0	0	-1	33	391	2	1	93699
2	1	0	0	1	51	459	1	1	95072
4	1	0	0	-1	31	350	2	1	96777
4	2	0	0	-1	31	398	2	1	98278
1	2	1	1	-1	32	335	2	0	99438
2	2	0	0	1	53	713	1	1	101645
3	2	1	1	1	52	518	2	1	103439
3	2	0	0	-1	33	326	2	1	105211
1	2	1	1	-1	32	306	2	0	106588
4	4	1	1	1	54	508	1	0	107972
1	4	0	0	1	53	510	1	1	109555
3	2	0	0	-1	31	310	1	0	111267
4	2	1	1	1	52	395	2	1	112585
1	2	0	0	1	53	368	1	1	114123
1	2	1	1	-1	32	303	1	1	115582
3	2	0	0	-1	33	440	2	1	117400
2	2	1	1	-1	32	317	2	0	118861
4	2	0	0	-1	33	325	2	1	120022
3	2	1	1	1	52	432	1	0	121606
4	2	0	0	-1	33	410	2	1	123421
2	2	1	1	-1	32	367	1	1	125119
1	4	1	1	-1	34	306	1	1	126794
2	4	0	0	1	53	334	2	0	127968
3	4	1	1	1	52	419	2	1	129560
1	4	0	0	1	53	443	1	1	131360
3	4	1	1	1	52	461	2	1	133240
4	4	0	0	-1	33	417	2	1	134978
3	2	0	0	-1	31	666	2	1	136948
3	2	1	1	1	52	511	2	1	138746
4	3	1	1	1	54	427	2	1	140432
4	3	1	1	1	54	320	2	1	142006
1	3	1	1	-1	34	227	1	1	143731
1	3	1	1	-1	34	251	1	1	145415
4	3	1	1	1	54	343	2	1	147261
4	3	1	1	1	54	321	2	1	148904
3	4	1	1	1	54	382	1	0	150696
3	4	0	0	-1	33	280	2	1	151882
1	1	0	0	1	51	411	1	1	153764
3	1	0	0	-1	31	545	2	1	155131
4	2	0	0	-1	31	495	2	1	156919
1	2	1	1	-1	32	387	1	1	158802
4	3	1	1	1	54	376	2	1	160305
1	3	1	1	-1	34	344	1	1	162002
1	4	1	1	-1	34	335	1	1	163262
3	4	0	0	-1	33	372	1	0	165033
2	3	1	1	-1	32	380	1	1	166256
2	3	1	1	-1	34	376	1	1	173875
3	3	1	1	1	54	564	2	1	175749
1	3	1	1	-1	34	411	1	1	177099
2	4	1	1	-1	34	424	1	1	178981
3	4	0	0	-1	33	461	2	1	180622
2	1	0	0	1	51	547	1	1	182331
4	1	0	0	-1	31	403	1	0	183911
4	4	1	1	1	52	368	2	1	185094
1	4	0	0	1	53	421	1	1	186484
4	1	0	0	-1	31	294	2	1	187825
2	1	0	0	1	51	358	2	0	189357
3	3	1	1	1	52	569	2	1	190826
3	3	1	1	1	54	292	2	1	192238
2	1	0	0	1	53	270	2	0	193960
3	1	0	0	-1	31	503	2	1	195338
2	1	0	0	1	51	366	2	0	197114
3	1	0	0	-1	31	341	2	1	198455
3	2	0	0	-1	31	380	2	1	199948
4	2	1	1	1	52	545	2	1	201967
4	1	0	0	-1	33	450	2	1	203351
1	1	0	0	1	51	317	1	1	204934
2	1	0	0	1	51	373	1	1	206533
1	1	0	0	1	51	285	1	1	207901
4	1	0	0	-1	31	429	2	1	209370
3	1	0	0	-1	31	576	2	1	210894
3	2	0	0	-1	31	332	2	1	212356
1	2	1	1	-1	32	261	2	0	213743
4	1	0	0	-1	33	362	2	1	215055
4	1	0	0	-1	31	302	2	1	216555
2	4	1	1	-1	32	246	2	0	218112
2	4	0	0	1	53	443	1	1	219937
3	1	0	0	-1	31	538	2	1	221470
1	1	0	0	1	51	354	1	1	222900
4	2	0	0	-1	31	365	2	1	224665
3	2	1	1	1	52	285	1	0	225916
4	4	1	1	1	54	651	2	1	227962
2	4	0	0	1	53	585	1	1	229832
2	4	1	1	-1	32	422	1	1	231194
4	4	0	0	-1	33	448	2	1	232861
2	1	0	0	1	51	375	1	1	234385
4	1	0	0	-1	31	418	2	1	235790
3	3	1	1	1	52	555	2	1	237811
1	3	1	1	-1	34	293	1	1	238987
2	4	1	1	-1	34	447	1	1	240912
3	4	0	0	-1	33	455	2	1	242233
3	3	1	1	1	52	448	2	1	243944
1	3	1	1	-1	34	369	1	1	245129
2	3	1	1	-1	34	458	1	1	246688
4	3	1	1	1	54	365	2	1	248401
4	1	0	0	-1	33	410	2	1	249923
3	1	0	0	-1	31	599	2	1	254830
4	1	0	0	-1	31	457	2	1	256532
2	1	0	0	1	51	394	1	1	258429
1	4	1	1	-1	32	308	1	1	259543
4	4	0	0	-1	33	577	2	1	261527
3	1	0	0	-1	31	418	2	1	263012
1	1	0	0	1	51	385	1	1	264874
2	4	1	1	-1	32	395	1	1	266434
2	4	0	0	1	53	303	1	1	267886
1	2	0	0	1	51	398	1	1	269753
1	2	1	1	-1	32	347	1	1	271022
4	3	1	1	1	54	367	2	1	272414
2	3	1	1	-1	34	406	1	1	273640
1	2	0	0	1	53	426	1	1	275201
1	2	1	1	-1	32	288	1	1	276619
4	4	1	1	1	54	354	2	1	278330
3	4	0	0	-1	33	379	2	1	279669
4	2	0	0	-1	31	361	2	1	281515
3	2	1	1	1	52	398	2	1	283299
1	3	1	1	-1	34	353	1	1	284869
4	3	1	1	1	54	433	2	1	286693
3	2	0	0	-1	33	540	2	1	288531
1	2	1	1	-1	32	552	1	1	290579
1	2	0	0	1	53	312	1	1	292036
2	2	1	1	-1	32	376	1	1	293408
1	1	0	0	1	53	327	1	1	294566
2	1	0	0	1	51	521	1	1	296396
1	1	0	0	1	51	447	1	1	297830
3	1	0	0	-1	31	525	2	1	299289
2	4	1	1	-1	32	498	1	1	301071
1	4	0	0	1	53	369	1	1	302909
3	2	0	0	-1	31	376	2	1	304458
1	2	1	1	-1	32	452	1	1	306413
1	3	1	1	-1	34	336	1	1	307615
3	3	1	1	1	54	462	2	1	308986
4	2	0	0	-1	33	299	2	1	310111
3	2	1	1	1	52	536	2	1	311586
1	2	0	0	1	53	367	1	1	312994
3	2	1	1	1	52	496	2	1	314448
2	3	1	1	-1	34	289	1	1	316057
2	3	1	1	-1	34	347	1	1	317378
3	3	1	1	1	54	401	2	1	319162
2	3	1	1	-1	34	360	1	1	320842
1	3	1	1	-1	34	331	1	1	322281
3	3	1	1	1	54	388	2	1	324163
3	3	1	1	1	54	371	2	1	325643
1	3	1	1	-1	34	378	1	1	327504
1	1	0	0	1	53	342	1	1	329149
3	1	0	0	-1	31	322	2	1	330703
3	2	0	0	-1	31	313	2	1	331979
2	2	1	1	-1	32	466	1	1	338339
3	2	0	0	-1	33	567	2	1	339727
2	2	1	1	-1	32	406	1	1	341217
3	2	0	0	-1	33	342	2	1	342566
2	2	1	1	-1	32	335	1	1	344069
2	1	0	0	1	53	361	1	1	345555
4	1	0	0	-1	31	529	2	1	347131
4	2	0	0	-1	31	323	2	1	348702
2	2	1	1	-1	32	298	2	0	350315
1	3	1	1	-1	34	554	1	1	352211
4	3	1	1	1	54	459	2	1	353837
4	3	1	1	1	54	543	2	1	355216
3	3	1	1	1	54	771	2	1	357082
2	3	1	1	-1	34	341	1	1	358807
1	3	1	1	-1	34	354	1	1	360213
2	2	0	0	1	53	505	1	1	361622
2	2	1	1	-1	32	332	1	1	363130
1	4	1	1	-1	34	348	1	1	364980
4	4	0	0	-1	33	473	2	1	366544
3	1	0	0	-1	31	673	2	1	368454
1	1	0	0	1	51	337	1	1	369701
1	2	0	0	1	51	333	1	1	371251
3	2	1	1	1	52	522	2	1	372614
3	1	0	0	-1	33	412	2	1	374325
1	1	0	0	1	51	308	1	1	375924
4	2	0	0	-1	31	446	2	1	377583
1	2	1	1	-1	32	561	1	1	378951
1	3	1	1	-1	34	280	1	1	380200
2	3	1	1	-1	34	306	1	1	381713
3	3	1	1	1	54	444	2	1	383398
1	3	1	1	-1	34	390	1	1	384725
1	4	1	1	-1	34	307	1	1	385860
3	4	0	0	-1	33	287	1	0	387081
4	3	1	1	1	52	594	2	1	388662
3	3	1	1	1	54	436	2	1	390588
1	1	0	0	1	53	463	1	1	392467
2	1	0	0	1	51	528	1	1	394038
4	1	0	0	-1	31	447	2	1	395859
3	1	0	0	-1	31	704	2	1	397999
1	1	0	0	1	51	350	1	1	399278
1	1	0	0	1	51	334	1	1	400846
4	1	0	0	-1	31	430	2	1	402558
3	1	0	0	-1	31	529	2	1	404371
4	1	0	0	-1	31	348	2	1	405619
4	1	0	0	-1	31	364	2	1	406890
2	3	1	1	-1	32	368	1	1	408339
3	3	1	1	1	54	331	2	1	409858
2	1	0	0	1	53	337	2	0	411118
4	1	0	0	-1	31	505	2	1	413041
1	4	1	1	-1	32	441	1	1	414627
3	4	0	0	-1	33	452	2	1	420163
3	3	1	1	1	52	327	2	1	421632
2	3	1	1	-1	34	363	1	1	423396
1	1	0	0	1	53	281	1	1	424516
4	1	0	0	-1	31	401	2	1	426288
1	4	1	1	-1	32	390	1	1	427668
1	4	0	0	1	53	316	1	1	429308
4	1	0	0	-1	31	441	2	1	431137
1	1	0	0	1	51	239	1	1	432287
4	3	1	1	1	52	445	2	1	434001
2	3	1	1	-1	34	473	1	1	435451
4	3	1	1	1	54	358	2	1	436952
1	3	1	1	-1	34	224	1	1	438578
3	2	0	0	-1	33	568	2	1	440554
1	2	1	1	-1	32	295	2	0	441809
2	3	1	1	-1	34	398	1	1	443028
4	3	1	1	1	54	435	2	1	444827
1	1	0	0	1	53	348	1	1	446573
2	1	0	0	1	51	269	1	1	448198
3	2	0	0	-1	31	319	2	1	449878
4	2	1	1	1	52	299	1	0	451568
4	4	1	1	1	54	465	2	1	453052
1	4	0	0	1	53	358	1	1	454806
1	1	0	0	1	51	312	1	1	456445
4	1	0	0	-1	31	363	2	1	457826
2	2	0	0	1	51	356	1	1	459189
1	2	1	1	-1	32	479	1	1	461030
2	4	1	1	-1	34	317	1	1	462169
3	4	0	0	-1	33	520	2	1	463756
4	2	0	0	-1	31	288	2	1	465226
1	2	1	1	-1	32	390	1	1	466944
2	1	0	0	1	53	278	1	1	468352
1	1	0	0	1	51	457	1	1	469992
2	4	1	1	-1	32	533	1	1	471404
4	4	0	0	-1	33	390	2	1	472677
2	4	1	1	-1	32	670	1	1	474661
4	4	0	0	-1	33	461	2	1	476440
1	2	0	0	1	51	351	1	1	477749
2	2	1	1	-1	32	594	2	0	479796
4	4	1	1	1	54	411	2	1	481400
3	4	0	0	-1	33	492	2	1	483328
4	1	0	0	-1	31	341	2	1	484795
2	1	0	0	1	51	314	1	1	486223
4	1	0	0	-1	31	428	2	1	488014
2	1	0	0	1	51	347	2	0	489469
1	4	1	1	-1	32	375	1	1	490738
1	4	0	0	1	53	364	1	1	492589
4	4	1	1	1	52	385	1	0	494096
4	4	0	0	-1	33	346	2	1	495418
3	1	0	0	-1	31	321	2	1	496735
2	1	0	0	1	51	511	1	1	502981
3	1	0	0	-1	31	427	2	1	504419
2	1	0	0	1	51	285	1	1	505633
3	2	0	0	-1	31	422	2	1	507027
2	2	1	1	-1	32	312	2	0	508481
3	4	1	1	1	54	328	2	1	509983
4	4	0	0	-1	33	520	2	1	511434
3	3	1	1	1	52	296	1	0	513114
2	3	1	1	-1	34	356	1	1	514639
4	2	0	0	-1	33	451	2	1	516092
3	2	1	1	1	52	362	2	1	517794
3	3	1	1	1	54	374	2	1	519584
4	3	1	1	1	54	448	2	1	521116
2	2	0	0	1	53	430	1	1	522366
2	2	1	1	-1	32	291	1	1	523694
4	4	1	1	1	54	297	2	1	525447
2	4	0	0	1	53	393	2	0	526764
3	3	1	1	1	52	389	2	1	528133
4	3	1	1	1	54	337	2	1	529723
1	2	0	0	1	53	419	1	1	531076
4	2	1	1	1	52	499	2	1	532824
4	1	0	0	-1	33	462	2	1	534104
2	1	0	0	1	51	442	1	1	535623
4	2	0	0	-1	31	406	2	1	537244
1	2	1	1	-1	32	546	1	1	538837
2	4	1	1	-1	34	373	1	1	540485
2	4	0	0	1	53	291	2	0	541650
3	4	1	1	1	52	426	2	1	543484
3	4	0	0	-1	33	340	1	0	544676
2	3	1	1	-1	32	591	1	1	546451
3	3	1	1	1	54	330	2	1	547727
4	3	1	1	1	54	452	2	1	549390
2	3	1	1	-1	34	427	1	1	551248
3	1	0	0	-1	33	305	1	0	552967
2	1	0	0	1	51	363	1	1	554250
4	1	0	0	-1	31	329	2	1	555490
3	1	0	0	-1	31	310	2	1	556910
4	2	0	0	-1	31	281	2	1	558101
4	2	1	1	1	52	317	1	0	559824
3	4	1	1	1	54	647	2	1	561383
3	4	0	0	-1	33	313	2	1	562953
1	1	0	0	1	51	0	0	0	566456
2	1	0	0	1	51	572	1	1	567904
4	2	0	0	-1	31	481	2	1	569750
4	2	1	1	1	52	346	2	1	571463
3	2	0	0	-1	33	465	1	0	573241
3	2	1	1	1	52	433	2	1	574532
1	1	0	0	1	53	352	2	0	576041
3	1	0	0	-1	31	366	2	1	577309
2	2	0	0	1	51	450	2	0	579078
1	2	1	1	-1	32	452	1	1	583586
1	2	0	0	1	53	346	1	1	584937
4	2	1	1	1	52	395	2	1	586788
3	1	0	0	-1	33	598	2	1	588569
2	1	0	0	1	51	545	1	1	590449
2	4	1	1	-1	32	308	1	1	592151
1	4	0	0	1	53	316	1	1	593817
2	4	1	1	-1	32	314	2	0	595119
1	4	0	0	1	53	403	1	1	597010
2	3	1	1	-1	32	384	1	1	598566
1	3	1	1	-1	34	361	1	1	600308
4	1	0	0	-1	33	325	2	1	601909
3	1	0	0	-1	31	437	2	1	603234
4	3	1	1	1	52	440	2	1	604715
1	3	1	1	-1	34	282	1	1	606329
4	4	1	1	1	54	432	2	1	607941
2	4	0	0	1	53	346	2	0	609116
4	3	1	1	1	52	579	2	1	611030
2	3	1	1	-1	34	508	2	0	612402
1	1	0	0	1	53	774	1	1	614072
2	1	0	0	1	51	700	1	1	615682
3	3	1	1	1	52	410	2	1	617004
1	3	1	1	-1	34	476	1	1	618466
3	1	0	0	-1	33	452	2	1	620275
4	1	0	0	-1	31	436	2	1	621566
2	3	1	1	-1	32	464	1	1	623338
1	3	1	1	-1	34	417	1	1	624856
1	3	1	1	-1	34	389	1	1	626321
2	3	1	1	-1	34	557	1	1	628317
2	4	1	1	-1	34	474	1	1	629823
1	4	0	0	1	53	331	1	1	631575
1	4	1	1	-1	32	318	1	1	633165
3	4	0	0	-1	33	366	2	1	634849
4	2	0	0	-1	31	459	2	1	636139
1	2	1	1	-1	32	385	2	0	637886
2	2	0	0	1	53	691	1	1	639796
1	2	1	1	-1	32	398	1	1	641125
3	4	1	1	1	54	544	2	1	642860
2	4	0	0	1	53	644	1	1	644510
1	4	1	1	-1	32	537	1	1	646232
1	4	0	0	1	53	248	1	1	647951
3	1	0	0	-1	31	425	2	1	649645
3	1	0	0	-1	31	297	2	1	651239
2	4	1	1	-1	32	335	2	0	652612
3	4	0	0	-1	33	428	2	1	654208
4	2	0	0	-1	31	373	2	1	655764
2	2	1	1	-1	32	399	1	1	657093
2	2	0	0	1	53	331	1	1	658927
3	2	1	1	1	52	488	2	1	660820
1	4	1	1	-1	34	261	1	1	662562
1	4	0	0	1	53	318	1	1	667579
3	1	0	0	-1	31	377	1	0	668798
4	1	0	0	-1	31	598	2	1	670820
4	4	1	1	1	52	374	2	1	672089
2	4	0	0	1	53	377	1	1	673624
3	1	0	0	-1	31	450	2	1	675410
1	1	0	0	1	51	289	1	1	677039
1	3	1	1	-1	32	297	1	1	678772
3	3	1	1	1	54	336	2	1	680022
4	2	0	0	-1	33	376	2	1	681471
1	2	1	1	-1	32	452	1	1	683288
4	3	1	1	1	54	420	2	1	684560
4	3	1	1	1	54	509	2	1	686463
1	4	1	1	-1	34	342	1	1	687860
2	4	0	0	1	53	382	2	0	689420
3	3	1	1	1	52	335	1	0	691150
2	3	1	1	-1	34	381	1	1	692811
1	4	1	1	-1	34	332	1	1	694043
3	4	0	0	-1	33	346	1	0	695666
3	4	1	1	1	52	688	2	1	697464
4	4	0	0	-1	33	359	2	1	698992
1	3	1	1	-1	32	345	1	1	700281
2	3	1	1	-1	34	574	1	1	701874
1	3	1	1	-1	34	329	1	1	703692
4	3	1	1	1	54	401	2	1	705336
3	3	1	1	1	54	507	2	1	706772
2	3	1	1	-1	34	425	1	1	708022
1	2	0	0	1	53	468	1	1	709366
4	2	1	1	1	52	476	2	1	711025
1	2	0	0	1	53	486	1	1	712726
3	2	1	1	1	52	639	1	0	714640
3	4	1	1	1	54	422	2	1	716542
2	4	0	0	1	53	474	1	1	717865
2	2	0	0	1	51	304	1	1	719362
1	2	1	1	-1	32	592	1	1	721152
3	3	1	1	1	54	324	2	1	722966
3	3	1	1	1	54	389	1	0	724200
4	1	0	0	-1	33	646	2	1	725849
2	1	0	0	1	51	433	1	1	727446
2	1	0	0	1	51	583	1	1	729004
1	1	0	0	1	51	516	1	1	730759
3	3	1	1	1	52	486	2	1	732169
4	3	1	1	1	54	583	2	1	734208
4	2	0	0	-1	33	596	2	1	735978
1	2	1	1	-1	32	425	1	1	737396
1	1	0	0	1	53	496	1	1	739365
2	1	0	0	1	51	408	1	1	741190
4	4	1	1	1	52	396	2	1	742706
1	4	0	0	1	53	375	2	0	744394
1	4	1	1	-1	32	405	1	1	745890
3	4	0	0	-1	33	400	2	1	750766
4	2	0	0	-1	31	494	2	1	752371
1	2	1	1	-1	32	521	1	1	754357
3	3	1	1	1	54	406	2	1	756054
1	3	1	1	-1	34	372	1	1	757921
2	3	1	1	-1	34	453	1	1	759823
4	3	1	1	1	54	400	2	1	761699
4	2	0	0	-1	33	485	2	1	763420
3	2	1	1	1	52	550	2	1	765149
3	2	0	0	-1	33	392	2	1	766491
2	2	1	1	-1	32	515	1	1	768021
2	4	1	1	-1	34	337	1	1	769244
4	4	0	0	-1	33	477	2	1	771071
4	1	0	0	-1	31	456	2	1	772343
3	1	0	0	-1	31	438	1	0	774052
3	3	1	1	1	52	535	2	1	775935
2	3	1	1	-1	34	523	1	1	777645
3	1	0	0	-1	33	409	2	1	779008
4	1	0	0	-1	31	435	2	1	780926
4	3	1	1	1	52	447	2	1	782714
1	3	1	1	-1	34	401	1	1	784416
2	4	1	1	-1	34	560	1	1	785824
3	4	0	0	-1	33	723	2	1	787397
4	2	0	0	-1	31	458	2	1	788770
2	2	1	1	-1	32	789	1	1	790543
2	4	1	1	-1	34	289	1	1	791875
1	4	0	0	1	53	754	1	1	793835
4	3	1	1	1	52	420	2	1	795114
4	3	1	1	1	54	362	2	1	796701
1	2	0	0	1	53	320	2	0	797844
4	2	1	1	1	52	646	2	1	799751
1	1	0	0	1	53	572	1	1	801527
1	1	0	0	1	51	288	1	1	803038
3	4	1	1	1	52	430	1	0	804555
2	4	0	0	1	53	470	1	1	806266
4	3	1	1	1	52	493	2	1	807811
1	3	1	1	-1	34	368	1	1	809381
2	1	0	0	1	53	313	1	1	811001
2	1	0	0	1	51	438	1	1	812897
1	4	1	1	-1	32	687	1	1	814635
1	4	0	0	1	53	301	1	1	816092
4	2	0	0	-1	31	333	2	1	817793
2	2	1	1	-1	32	426	1	1	819448
2	3	1	1	-1	34	330	1	1	820854
3	3	1	1	1	54	453	2	1	822256
1	4	1	1	-1	34	432	1	1	823877
4	4	0	0	-1	33	510	2	1	825584
4	4	1	1	1	52	532	1	0	826942
1	4	0	0	1	53	563	1	1	828571
2	3	1	1	-1	32	421	1	1	830486
4	3	1	1	1	54	456	2	1	835751
