# Supplementary material for: Frequency Band-Specific Electrical Brain Stimulation Modulates Cognitive Control Processes
Source: PLoS One. 2015 Sep 25;10(9):e0138984. doi: 10.1371/journal.pone.0138984 (PMC4583279; doi:10.1371/journal.pone.0138984)
Supplement: S2 File — This zip archive contains the necessary Matlab code, SPSS syntax, SPSS data and raw logfile data to perform the analyses described in the paper. EEG data and Matlab code to extract peak frequencies are available upon request (joramvandriel@gmail.com). (ZIP) [file pone.0138984.s002.zip › S2_File/rawdata/theta/pp26_simonB1_STIM.txt]

3	4	1	1	1	52	433	2	1	34898
2	4	0	0	1	53	373	1	1	36205
3	1	0	0	-1	31	358	2	1	37474
1	1	0	0	1	51	280	1	1	39230
1	3	1	1	-1	32	288	1	1	40343
4	3	1	1	1	54	411	2	1	42226
3	4	1	1	1	54	323	2	1	43712
3	4	0	0	-1	33	416	2	1	45374
2	3	1	1	-1	32	382	2	0	46979
1	3	1	1	-1	34	526	1	1	48917
3	1	0	0	-1	33	528	2	1	50472
3	1	0	0	-1	31	335	2	1	51820
2	4	1	1	-1	32	476	1	1	53803
3	4	0	0	-1	33	451	2	1	55690
4	2	0	0	-1	31	467	1	0	57472
1	2	1	1	-1	32	309	1	1	59169
4	1	0	0	-1	33	566	2	1	60741
4	1	0	0	-1	31	358	2	1	61989
2	4	1	1	-1	32	533	1	1	63853
2	4	0	0	1	53	384	1	1	65209
3	4	1	1	1	52	570	2	1	67189
3	4	0	0	-1	33	596	2	1	69137
2	1	0	0	1	51	653	1	1	70825
4	1	0	0	-1	31	779	2	1	72542
1	2	0	0	1	51	348	1	1	74116
2	2	1	1	-1	32	397	1	1	75924
4	2	0	0	-1	33	369	2	1	77188
2	2	1	1	-1	32	472	1	1	78901
1	4	1	1	-1	34	345	1	1	80526
3	4	0	0	-1	33	477	2	1	82125
1	1	0	0	1	51	399	1	1	83594
3	1	0	0	-1	31	398	2	1	85407
3	1	0	0	-1	31	382	2	1	86594
1	1	0	0	1	51	328	1	1	88081
2	1	0	0	1	51	376	1	1	89596
3	1	0	0	-1	31	351	2	1	90934
1	4	1	1	-1	32	402	1	1	92456
3	4	0	0	-1	33	371	2	1	94132
3	1	0	0	-1	31	332	2	1	95763
2	1	0	0	1	51	351	1	1	97514
1	4	1	1	-1	32	390	1	1	98940
1	4	0	0	1	53	308	1	1	100631
4	3	1	1	1	52	495	2	1	102479
3	3	1	1	1	54	454	2	1	103811
2	4	1	1	-1	34	472	1	1	105723
3	4	0	0	-1	33	451	2	1	107046
2	1	0	0	1	51	340	1	1	108894
2	1	0	0	1	51	304	1	1	110702
3	1	0	0	-1	31	337	2	1	112306
3	1	0	0	-1	31	331	2	1	119580
1	3	1	1	-1	32	324	1	1	121296
3	3	1	1	1	54	388	2	1	122781
2	1	0	0	1	53	431	1	1	124584
2	1	0	0	1	51	434	1	1	126165
3	2	0	0	-1	31	461	2	1	127856
1	2	1	1	-1	32	309	2	0	129383
2	1	0	0	1	53	359	1	1	130900
4	1	0	0	-1	31	340	2	1	132078
2	4	1	1	-1	32	401	1	1	133779
3	4	0	0	-1	33	383	2	1	135058
3	4	1	1	1	52	402	2	1	136572
2	4	0	0	1	53	483	1	1	138441
4	2	0	0	-1	31	529	2	1	139889
2	2	1	1	-1	32	304	2	0	141091
3	4	1	1	1	54	331	1	0	142809
3	4	0	0	-1	33	440	2	1	144530
2	4	1	1	-1	32	352	1	1	145723
2	4	0	0	1	53	352	1	1	147537
3	2	0	0	-1	31	485	2	1	148869
4	2	1	1	1	52	622	2	1	150392
4	1	0	0	-1	33	355	2	1	151908
1	1	0	0	1	51	380	1	1	153202
3	1	0	0	-1	31	504	2	1	154812
2	1	0	0	1	51	434	1	1	156477
1	3	1	1	-1	32	312	1	1	158130
3	3	1	1	1	54	671	2	1	160023
3	1	0	0	-1	33	483	2	1	161570
2	1	0	0	1	51	335	1	1	162781
2	2	0	0	1	51	377	1	1	164295
1	2	1	1	-1	32	683	1	1	166399
1	2	0	0	1	53	273	1	1	167726
3	2	1	1	1	52	344	2	1	169503
4	3	1	1	1	54	394	2	1	171230
2	3	1	1	-1	34	357	1	1	172431
4	2	0	0	-1	33	530	2	1	174212
4	2	1	1	1	52	423	2	1	175908
1	1	0	0	1	53	334	1	1	177694
1	1	0	0	1	51	299	1	1	179022
2	1	0	0	1	51	364	1	1	180564
4	1	0	0	-1	31	585	2	1	182125
2	1	0	0	1	51	549	2	0	184164
2	1	0	0	1	51	341	1	1	185565
1	4	1	1	-1	32	345	1	1	187313
2	4	0	0	1	53	324	1	1	188525
4	4	1	1	1	52	360	2	1	190220
3	4	0	0	-1	33	274	1	0	191942
4	4	1	1	1	52	511	2	1	193838
3	4	0	0	-1	33	338	2	1	195549
3	1	0	0	-1	31	317	2	1	197287
4	1	0	0	-1	31	327	2	1	201667
1	2	0	0	1	51	320	1	1	202891
3	2	1	1	1	52	458	2	1	204510
2	4	1	1	-1	34	366	1	1	205954
1	4	0	0	1	53	308	1	1	207234
2	3	1	1	-1	32	376	1	1	208854
3	3	1	1	1	54	323	1	0	210312
4	4	1	1	1	54	383	2	1	212184
2	4	0	0	1	53	427	1	1	213522
1	3	1	1	-1	32	596	1	1	215039
4	3	1	1	1	54	414	2	1	216580
1	1	0	0	1	53	360	1	1	217936
3	1	0	0	-1	31	424	2	1	219562
3	2	0	0	-1	31	323	2	1	221214
4	2	1	1	1	52	438	2	1	223092
3	3	1	1	1	54	603	2	1	224772
3	3	1	1	1	54	295	2	1	226234
1	3	1	1	-1	34	283	1	1	227774
2	3	1	1	-1	34	272	1	1	228915
2	2	0	0	1	53	324	1	1	230390
3	2	1	1	1	52	407	2	1	231910
1	2	0	0	1	53	424	1	1	233823
1	2	1	1	-1	32	291	1	1	235240
3	3	1	1	1	54	673	2	1	237278
1	3	1	1	-1	34	375	1	1	238952
1	3	1	1	-1	34	304	1	1	240429
3	3	1	1	1	54	670	2	1	242516
1	1	0	0	1	53	557	1	1	244471
1	1	0	0	1	51	464	1	1	245978
4	2	0	0	-1	31	410	2	1	247548
2	2	1	1	-1	32	930	1	1	249896
1	4	1	1	-1	34	365	1	1	251557
1	4	0	0	1	53	322	1	1	253210
4	4	1	1	1	52	346	2	1	254914
1	4	0	0	1	53	423	1	1	256401
1	3	1	1	-1	32	290	1	1	258041
3	3	1	1	1	54	321	2	1	259225
1	4	1	1	-1	34	479	1	1	260593
3	4	0	0	-1	33	707	2	1	262227
2	1	0	0	1	51	427	1	1	263895
4	1	0	0	-1	31	467	2	1	265663
1	2	0	0	1	51	346	1	1	267498
3	2	1	1	1	52	354	2	1	268831
3	4	1	1	1	54	420	2	1	270233
2	4	0	0	1	53	425	1	1	271762
4	1	0	0	-1	31	429	2	1	273178
1	1	0	0	1	51	308	1	1	274769
2	3	1	1	-1	32	352	2	0	276235
3	3	1	1	1	54	539	2	1	277988
4	1	0	0	-1	33	441	2	1	279269
2	1	0	0	1	51	426	2	0	283478
3	3	1	1	1	52	392	2	1	285247
1	3	1	1	-1	34	302	1	1	286867
2	3	1	1	-1	34	382	1	1	288185
3	3	1	1	1	54	414	2	1	289580
3	1	0	0	-1	33	514	2	1	291397
2	1	0	0	1	51	329	1	1	292711
3	3	1	1	1	52	461	2	1	294376
4	3	1	1	1	54	342	2	1	295826
4	2	0	0	-1	33	409	2	1	297575
1	2	1	1	-1	32	372	1	1	298931
2	2	0	0	1	53	296	1	1	300653
2	2	1	1	-1	32	327	1	1	301862
4	2	0	0	-1	33	433	2	1	303594
4	2	1	1	1	52	380	2	1	304788
1	4	1	1	-1	34	361	1	1	306015
1	4	0	0	1	53	312	1	1	307591
4	2	0	0	-1	31	366	2	1	309262
2	2	1	1	-1	32	476	1	1	310570
1	1	0	0	1	53	374	1	1	312143
2	1	0	0	1	51	673	1	1	313724
2	3	1	1	-1	32	518	1	1	315356
1	3	1	1	-1	34	379	1	1	316551
3	2	0	0	-1	33	534	2	1	318247
4	2	1	1	1	52	492	2	1	319880
4	3	1	1	1	54	377	2	1	321442
1	3	1	1	-1	34	315	1	1	323002
3	4	1	1	1	54	372	2	1	324819
4	4	0	0	-1	33	533	2	1	326715
4	1	0	0	-1	31	333	2	1	328522
2	1	0	0	1	51	427	1	1	330226
2	2	0	0	1	51	343	1	1	331937
1	2	1	1	-1	32	412	1	1	333267
2	3	1	1	-1	34	427	1	1	334585
3	3	1	1	1	54	468	2	1	336407
3	2	0	0	-1	33	427	2	1	337939
2	2	1	1	-1	32	393	1	1	339429
3	1	0	0	-1	33	506	2	1	341127
4	1	0	0	-1	31	565	2	1	342648
4	4	1	1	1	52	396	2	1	343964
3	4	0	0	-1	33	546	2	1	345367
1	2	0	0	1	51	400	1	1	347183
1	2	1	1	-1	32	503	1	1	348701
4	3	1	1	1	54	475	2	1	350434
4	3	1	1	1	54	415	2	1	352122
1	3	1	1	-1	34	468	1	1	354090
1	3	1	1	-1	34	283	1	1	355641
2	2	0	0	1	53	429	1	1	357138
2	2	1	1	-1	32	324	1	1	358488
1	4	1	1	-1	34	505	1	1	360152
3	4	0	0	-1	33	348	1	0	365978
4	4	1	1	1	52	567	2	1	367942
2	4	0	0	1	53	366	1	1	369154
1	2	0	0	1	51	407	1	1	370700
1	2	1	1	-1	32	319	1	1	372331
4	3	1	1	1	54	584	2	1	373949
1	3	1	1	-1	34	396	1	1	375174
3	4	1	1	1	54	455	2	1	377036
4	4	0	0	-1	33	382	2	1	378919
1	4	1	1	-1	32	312	1	1	380377
2	4	0	0	1	53	371	2	0	381670
4	1	0	0	-1	31	363	2	1	383355
1	1	0	0	1	51	261	1	1	384632
1	1	0	0	1	51	340	1	1	386162
3	1	0	0	-1	31	408	2	1	388045
3	4	1	1	1	52	470	2	1	389891
4	4	0	0	-1	33	485	2	1	391329
1	4	1	1	-1	32	349	1	1	392769
2	4	0	0	1	53	414	1	1	394244
2	1	0	0	1	51	329	1	1	395538
4	1	0	0	-1	31	480	2	1	397379
4	1	0	0	-1	31	273	2	1	398537
1	1	0	0	1	51	334	1	1	400350
2	3	1	1	-1	32	330	1	1	401684
4	3	1	1	1	54	427	2	1	402928
2	1	0	0	1	53	821	1	1	404792
3	1	0	0	-1	31	333	2	1	406370
1	2	0	0	1	51	338	2	0	408121
4	2	1	1	1	52	450	2	1	409682
1	2	0	0	1	53	323	1	1	410896
3	2	1	1	1	52	544	2	1	412544
1	3	1	1	-1	34	399	1	1	414226
1	3	1	1	-1	34	288	1	1	415327
4	2	0	0	-1	33	477	2	1	417159
3	2	1	1	1	52	554	2	1	419160
2	4	1	1	-1	34	420	1	1	420443
4	4	0	0	-1	33	530	2	1	422116
2	3	1	1	-1	32	447	1	1	423846
4	3	1	1	1	54	392	2	1	425398
2	3	1	1	-1	34	411	1	1	426896
3	3	1	1	1	54	467	2	1	428561
3	2	0	0	-1	33	409	1	0	429954
2	2	1	1	-1	32	473	1	1	431323
2	2	0	0	1	53	381	1	1	433000
3	2	1	1	1	52	454	2	1	434572
3	1	0	0	-1	33	342	2	1	436138
2	1	0	0	1	51	512	1	1	438047
2	4	1	1	-1	32	364	1	1	439252
4	4	0	0	-1	33	488	2	1	440684
2	2	0	0	1	51	532	1	1	442141
4	2	1	1	1	52	470	2	1	446113
3	3	1	1	1	54	397	2	1	447499
4	3	1	1	1	54	495	2	1	449102
1	1	0	0	1	53	371	1	1	450756
4	1	0	0	-1	31	364	2	1	452373
4	3	1	1	1	52	364	2	1	453586
2	3	1	1	-1	34	468	1	1	455457
1	1	0	0	1	53	351	1	1	457079
4	1	0	0	-1	31	329	2	1	458286
2	4	1	1	-1	32	490	1	1	460125
4	4	0	0	-1	33	489	2	1	461789
3	4	1	1	1	52	384	2	1	463034
4	4	0	0	-1	33	378	2	1	464593
3	3	1	1	1	52	425	2	1	466368
3	3	1	1	1	54	299	2	1	467705
2	3	1	1	-1	34	447	1	1	469483
3	3	1	1	1	54	333	2	1	470808
1	1	0	0	1	53	360	1	1	472212
4	1	0	0	-1	31	487	2	1	473653
2	2	0	0	1	51	320	1	1	475356
1	2	1	1	-1	32	296	1	1	476699
3	2	0	0	-1	33	372	2	1	478522
1	2	1	1	-1	32	298	1	1	480122
2	4	1	1	-1	34	359	1	1	481712
2	4	0	0	1	53	378	1	1	483462
4	4	1	1	1	52	345	2	1	484797
1	4	0	0	1	53	421	1	1	486245
3	3	1	1	1	52	358	2	1	487966
3	3	1	1	1	54	319	2	1	489429
1	1	0	0	1	53	301	1	1	491025
4	1	0	0	-1	31	474	2	1	492677
3	3	1	1	1	52	476	2	1	494553
4	3	1	1	1	54	365	2	1	496298
1	4	1	1	-1	34	320	1	1	497721
4	4	0	0	-1	33	438	2	1	499501
3	1	0	0	-1	31	393	1	0	500803
4	1	0	0	-1	31	616	2	1	502590
4	2	0	0	-1	31	318	2	1	503870
1	2	1	1	-1	32	423	1	1	505724
4	2	0	0	-1	33	497	2	1	507566
3	2	1	1	1	52	440	2	1	509194
3	2	0	0	-1	33	410	2	1	510725
2	2	1	1	-1	32	492	1	1	512500
1	2	0	0	1	53	314	1	1	513733
4	2	1	1	1	52	467	2	1	515098
3	3	1	1	1	54	286	2	1	516239
3	3	1	1	1	54	289	2	1	517677
4	3	1	1	1	54	340	2	1	519376
1	3	1	1	-1	34	290	1	1	520849
2	1	0	0	1	53	435	1	1	522281
4	1	0	0	-1	31	306	2	1	527622
2	1	0	0	1	51	315	1	1	529179
1	1	0	0	1	51	423	1	1	530940
3	2	0	0	-1	31	554	2	1	532955
4	2	1	1	1	52	380	2	1	534782
2	1	0	0	1	53	398	1	1	536127
4	1	0	0	-1	31	411	2	1	537426
3	2	0	0	-1	31	350	2	1	539007
1	2	1	1	-1	32	455	1	1	540601
3	2	0	0	-1	33	591	2	1	542214
1	2	1	1	-1	32	361	1	1	543888
2	2	0	0	1	53	371	1	1	545068
1	2	1	1	-1	32	353	1	1	546502
3	4	1	1	1	54	359	2	1	548118
4	4	0	0	-1	33	442	2	1	550054
3	4	1	1	1	52	519	2	1	551502
2	4	0	0	1	53	346	2	0	552676
2	3	1	1	-1	32	618	1	1	554732
3	3	1	1	1	54	385	2	1	556092
4	2	0	0	-1	33	537	2	1	557555
2	2	1	1	-1	32	528	1	1	559442
1	1	0	0	1	53	324	1	1	560848
2	1	0	0	1	51	552	1	1	562324
3	2	0	0	-1	31	447	2	1	563624
2	2	1	1	-1	32	363	2	0	565298
1	1	0	0	1	53	374	1	1	566584
4	1	0	0	-1	31	486	2	1	568338
4	1	0	0	-1	31	368	2	1	569941
1	1	0	0	1	51	324	1	1	571200
2	4	1	1	-1	32	448	1	1	572479
2	4	0	0	1	53	322	1	1	574040
3	1	0	0	-1	31	403	2	1	575850
2	1	0	0	1	51	417	1	1	577483
4	2	0	0	-1	31	414	2	1	578923
3	2	1	1	1	52	347	2	1	580754
1	4	1	1	-1	34	380	1	1	582338
2	4	0	0	1	53	365	1	1	583541
3	1	0	0	-1	31	466	2	1	585175
3	1	0	0	-1	31	320	2	1	586851
2	3	1	1	-1	32	368	2	0	588073
1	3	1	1	-1	34	382	1	1	589580
3	4	1	1	1	54	431	2	1	590976
3	4	0	0	-1	33	378	2	1	592767
2	2	0	0	1	51	393	1	1	594635
3	2	1	1	1	52	523	2	1	596476
2	3	1	1	-1	34	433	1	1	598248
2	3	1	1	-1	34	438	1	1	600119
3	3	1	1	1	54	501	2	1	601485
3	3	1	1	1	54	331	2	1	602846
2	3	1	1	-1	34	260	1	1	604446
4	3	1	1	1	54	420	2	1	609406
1	4	1	1	-1	34	295	1	1	610900
1	4	0	0	1	53	316	1	1	612382
4	4	1	1	1	52	380	2	1	613873
3	4	0	0	-1	33	367	2	1	615394
1	4	1	1	-1	32	354	1	1	616778
1	4	0	0	1	53	309	1	1	618568
3	4	1	1	1	52	316	2	1	620329
4	4	0	0	-1	33	418	2	1	621923
3	3	1	1	1	52	311	1	0	623614
4	3	1	1	1	54	595	2	1	625342
1	1	0	0	1	53	396	1	1	626992
3	1	0	0	-1	31	342	2	1	628469
1	4	1	1	-1	32	403	1	1	630219
2	4	0	0	1	53	330	2	0	631367
1	1	0	0	1	51	395	1	1	632803
2	1	0	0	1	51	356	1	1	634293
1	2	0	0	1	51	678	1	1	636333
3	2	1	1	1	52	428	2	1	637857
4	3	1	1	1	54	433	2	1	639192
1	3	1	1	-1	34	737	1	1	641031
2	2	0	0	1	53	371	1	1	642499
3	2	1	1	1	52	415	2	1	643895
4	3	1	1	1	54	305	2	1	645638
1	3	1	1	-1	34	282	1	1	647312
3	3	1	1	1	54	288	2	1	648920
4	3	1	1	1	54	284	2	1	650412
4	3	1	1	1	54	271	2	1	651952
1	3	1	1	-1	34	287	1	1	653364
1	2	0	0	1	53	307	1	1	655078
4	2	1	1	1	52	302	2	1	656658
4	3	1	1	1	54	273	2	1	657784
1	3	1	1	-1	34	316	2	0	659460
2	3	1	1	-1	34	435	2	0	660883
4	3	1	1	1	54	306	2	1	662495
4	2	0	0	-1	33	294	2	1	663652
1	2	1	1	-1	32	354	1	1	665432
2	2	0	0	1	53	390	1	1	667035
1	2	1	1	-1	32	311	1	1	668151
4	4	1	1	1	54	575	2	1	669742
3	4	0	0	-1	33	451	2	1	671248
2	2	0	0	1	51	501	1	1	672586
2	2	1	1	-1	32	237	1	1	673958
4	3	1	1	1	54	365	2	1	675710
2	3	1	1	-1	34	320	1	1	676983
2	3	1	1	-1	34	285	1	1	678712
3	3	1	1	1	54	325	1	0	680124
2	2	0	0	1	53	528	1	1	681581
4	2	1	1	1	52	409	2	1	683402
1	4	1	1	-1	34	488	1	1	685133
1	4	0	0	1	53	278	1	1	689800
2	4	1	1	-1	32	368	1	1	691050
3	4	0	0	-1	33	332	2	1	692732
1	1	0	0	1	51	294	1	1	693936
2	1	0	0	1	51	352	1	1	695518
4	3	1	1	1	52	604	2	1	697285
4	3	1	1	1	54	321	2	1	698491
3	3	1	1	1	54	393	2	1	699775
1	3	1	1	-1	34	336	1	1	701398
1	4	1	1	-1	34	289	1	1	703137
2	4	0	0	1	53	385	1	1	704420
2	3	1	1	-1	32	380	1	1	706129
3	3	1	1	1	54	323	2	1	707836
1	2	0	0	1	53	459	1	1	709740
1	2	1	1	-1	32	291	1	1	711484
4	3	1	1	1	54	331	2	1	713021
1	3	1	1	-1	34	455	1	1	714701
3	4	1	1	1	54	424	2	1	716112
4	4	0	0	-1	33	454	2	1	717554
3	1	0	0	-1	31	595	1	0	719461
3	1	0	0	-1	31	337	2	1	720807
2	3	1	1	-1	32	466	1	1	722491
3	3	1	1	1	54	329	2	1	724173
1	1	0	0	1	53	323	1	1	725630
1	1	0	0	1	51	298	1	1	726835
4	3	1	1	1	52	454	2	1	728324
1	3	1	1	-1	34	353	1	1	729965
1	1	0	0	1	53	277	1	1	731610
4	1	0	0	-1	31	298	2	1	733017
4	3	1	1	1	52	324	2	1	734453
1	3	1	1	-1	34	380	1	1	735898
3	2	0	0	-1	33	349	2	1	737694
3	2	1	1	1	52	306	2	1	738841
4	1	0	0	-1	33	389	2	1	740722
1	1	0	0	1	51	423	1	1	742180
3	4	1	1	1	52	376	2	1	743949
3	4	0	0	-1	33	370	2	1	745732
1	1	0	0	1	51	299	1	1	747349
4	1	0	0	-1	31	300	2	1	749103
1	2	0	0	1	51	475	1	1	750410
2	2	1	1	-1	32	431	2	0	752114
3	1	0	0	-1	33	282	2	1	753659
2	1	0	0	1	51	554	1	1	755042
2	2	0	0	1	51	303	1	1	756233
3	2	1	1	1	52	670	2	1	758346
3	1	0	0	-1	33	311	2	1	759585
2	1	0	0	1	51	328	1	1	761033
1	4	1	1	-1	32	979	1	1	762898
2	4	0	0	1	53	243	1	1	764174
3	4	1	1	1	52	400	2	1	765893
2	4	0	0	1	53	501	1	1	770461
2	1	0	0	1	51	339	1	1	771957
4	1	0	0	-1	31	335	2	1	773264
2	3	1	1	-1	32	478	1	1	774825
3	3	1	1	1	54	369	2	1	776585
4	2	0	0	-1	33	588	2	1	778453
4	2	1	1	1	52	388	2	1	780202
1	3	1	1	-1	34	346	2	0	781760
3	3	1	1	1	54	310	1	0	783554
3	1	0	0	-1	33	340	2	1	785039
2	1	0	0	1	51	456	1	1	786804
1	2	0	0	1	51	477	1	1	788220
4	2	1	1	1	52	470	2	1	789625
1	2	0	0	1	53	583	1	1	791186
4	2	1	1	1	52	491	2	1	792620
4	2	0	0	-1	33	358	2	1	793946
1	2	1	1	-1	32	370	1	1	795488
1	4	1	1	-1	34	410	1	1	796770
4	4	0	0	-1	33	474	2	1	798131
1	2	0	0	1	51	325	1	1	799519
2	2	1	1	-1	32	479	1	1	801328
2	2	0	0	1	53	469	1	1	802665
4	2	1	1	1	52	496	2	1	804472
3	4	1	1	1	54	316	2	1	805989
2	4	0	0	1	53	308	2	0	807456
2	3	1	1	-1	32	509	1	1	809312
3	3	1	1	1	54	367	2	1	810601
1	1	0	0	1	53	303	1	1	812032
1	1	0	0	1	51	332	1	1	813833
4	3	1	1	1	52	392	2	1	815707
1	3	1	1	-1	34	393	1	1	816990
1	4	1	1	-1	34	388	1	1	818311
2	4	0	0	1	53	314	2	0	819662
4	1	0	0	-1	31	310	2	1	820853
3	1	0	0	-1	31	385	1	0	822361
2	4	1	1	-1	32	384	2	0	823602
2	4	0	0	1	53	515	1	1	825224
1	4	1	1	-1	32	446	1	1	826906
1	4	0	0	1	53	298	1	1	828196
4	4	1	1	1	52	442	2	1	829894
4	4	0	0	-1	33	318	2	1	831137
1	3	1	1	-1	32	323	1	1	832827
2	3	1	1	-1	34	492	1	1	834423
2	2	0	0	1	53	319	1	1	835605
1	2	1	1	-1	32	442	1	1	837264
2	3	1	1	-1	34	273	1	1	838863
1	3	1	1	-1	34	340	1	1	840214
1	3	1	1	-1	34	359	1	1	841995
4	3	1	1	1	54	342	2	1	843424
3	1	0	0	-1	33	440	2	1	844835
2	1	0	0	1	51	367	1	1	848886
