# Supplementary material for: Frequency Band-Specific Electrical Brain Stimulation Modulates Cognitive Control Processes
Source: PLoS One. 2015 Sep 25;10(9):e0138984. doi: 10.1371/journal.pone.0138984 (PMC4583279; doi:10.1371/journal.pone.0138984)
Supplement: S2 File — This zip archive contains the necessary Matlab code, SPSS syntax, SPSS data and raw logfile data to perform the analyses described in the paper. EEG data and Matlab code to extract peak frequencies are available upon request (joramvandriel@gmail.com). (ZIP) [file pone.0138984.s002.zip › S2_File/rawdata/theta/pp26_simonC1_POST-STIM.txt]

1	2	0	0	1	51	312	1	1	4982
4	2	1	1	1	52	328	2	1	6171
4	3	1	1	1	54	325	2	1	7626
3	3	1	1	1	54	496	2	1	9315
3	4	1	1	1	54	279	2	1	10951
1	4	0	0	1	53	298	1	1	12670
2	3	1	1	-1	32	333	2	0	14364
1	3	1	1	-1	34	346	1	1	15604
1	3	1	1	-1	34	387	1	1	17099
2	3	1	1	-1	34	357	1	1	18744
2	2	0	0	1	53	342	1	1	20217
3	2	1	1	1	52	427	2	1	21949
2	2	0	0	1	53	298	1	1	23142
4	2	1	1	1	52	426	1	0	24960
2	3	1	1	-1	34	466	1	1	26603
3	3	1	1	1	54	446	2	1	28296
4	4	1	1	1	54	414	2	1	30086
2	4	0	0	1	53	356	2	0	31260
3	2	0	0	-1	31	396	1	0	32632
2	2	1	1	-1	32	533	2	0	34428
4	2	0	0	-1	33	327	2	1	35579
3	2	1	1	1	52	344	1	0	37238
1	1	0	0	1	53	316	1	1	38552
3	1	0	0	-1	31	475	2	1	40075
2	1	0	0	1	51	447	1	1	41616
2	1	0	0	1	51	264	1	1	43147
3	1	0	0	-1	31	523	2	1	44879
3	1	0	0	-1	31	361	2	1	46207
2	2	0	0	1	51	291	1	1	47348
1	2	1	1	-1	32	426	2	0	49218
4	4	1	1	1	54	502	2	1	50797
2	4	0	0	1	53	463	1	1	52601
2	4	1	1	-1	32	274	1	1	54244
3	4	0	0	-1	33	355	2	1	55525
4	2	0	0	-1	31	393	2	1	57064
2	2	1	1	-1	32	397	1	1	58725
1	4	1	1	-1	34	513	2	0	60260
1	4	0	0	1	53	460	1	1	62092
4	1	0	0	-1	31	471	2	1	64070
3	1	0	0	-1	31	391	1	0	65626
4	3	1	1	1	52	486	2	1	66952
2	3	1	1	-1	34	452	1	1	68441
3	4	1	1	1	54	456	2	1	70195
3	4	0	0	-1	33	376	2	1	71450
4	3	1	1	1	52	453	2	1	72971
2	3	1	1	-1	34	405	1	1	74530
3	2	0	0	-1	33	556	2	1	76129
2	2	1	1	-1	32	497	1	1	77863
3	1	0	0	-1	33	735	2	1	79915
4	1	0	0	-1	31	327	2	1	85376
1	3	1	1	-1	32	474	1	1	87039
4	3	1	1	1	54	333	2	1	88821
2	3	1	1	-1	34	310	1	1	90479
2	3	1	1	-1	34	339	1	1	91639
4	1	0	0	-1	33	434	2	1	93055
1	1	0	0	1	51	302	1	1	94222
4	3	1	1	1	52	504	2	1	95562
2	3	1	1	-1	34	366	1	1	96788
1	1	0	0	1	53	412	1	1	98283
3	1	0	0	-1	31	363	2	1	99808
2	3	1	1	-1	32	500	1	1	101480
3	3	1	1	1	54	386	2	1	102822
1	3	1	1	-1	34	310	1	1	104073
2	3	1	1	-1	34	313	1	1	105367
2	2	0	0	1	53	348	1	1	107119
3	2	1	1	1	52	327	2	1	108605
3	3	1	1	1	54	340	2	1	109906
2	3	1	1	-1	34	370	1	1	111245
4	3	1	1	1	54	377	2	1	112902
4	3	1	1	1	54	372	2	1	114437
1	2	0	0	1	53	359	1	1	116303
4	2	1	1	1	52	439	2	1	118120
2	1	0	0	1	53	357	1	1	119491
3	1	0	0	-1	31	571	2	1	121511
4	3	1	1	1	52	386	2	1	122920
1	3	1	1	-1	34	344	1	1	124254
2	3	1	1	-1	34	375	1	1	125528
2	3	1	1	-1	34	308	1	1	127183
3	2	0	0	-1	33	434	2	1	128498
3	2	1	1	1	52	424	2	1	129841
2	1	0	0	1	53	424	1	1	131142
1	1	0	0	1	51	481	1	1	132827
3	3	1	1	1	52	599	2	1	134446
4	3	1	1	1	54	493	2	1	136418
3	3	1	1	1	54	548	2	1	137904
4	3	1	1	1	54	458	2	1	139258
1	4	1	1	-1	34	332	1	1	140833
2	4	0	0	1	53	339	1	1	142393
3	1	0	0	-1	31	435	2	1	143958
4	1	0	0	-1	31	517	2	1	145945
4	1	0	0	-1	31	474	2	1	147502
1	1	0	0	1	51	457	1	1	149255
2	3	1	1	-1	32	557	1	1	150865
3	3	1	1	1	54	429	2	1	152134
1	2	0	0	1	53	544	1	1	153656
2	2	1	1	-1	32	499	1	1	155386
1	3	1	1	-1	34	352	1	1	156957
2	3	1	1	-1	34	396	1	1	158176
4	1	0	0	-1	33	439	2	1	159617
3	1	0	0	-1	31	430	2	1	167824
2	4	1	1	-1	32	367	1	1	169650
3	4	0	0	-1	33	422	2	1	171200
1	2	0	0	1	51	513	1	1	172964
3	2	1	1	1	52	402	2	1	174742
4	2	0	0	-1	33	391	2	1	176041
2	2	1	1	-1	32	503	1	1	177727
1	2	0	0	1	53	312	1	1	179285
4	2	1	1	1	52	405	2	1	180551
3	2	0	0	-1	33	514	2	1	182556
3	2	1	1	1	52	335	2	1	184099
1	2	0	0	1	53	377	1	1	185753
4	2	1	1	1	52	381	2	1	187283
1	3	1	1	-1	34	308	1	1	188613
3	3	1	1	1	54	437	2	1	190254
2	3	1	1	-1	34	352	1	1	191677
1	3	1	1	-1	34	426	1	1	192962
1	4	1	1	-1	34	377	1	1	194437
2	4	0	0	1	53	481	1	1	195990
1	1	0	0	1	51	391	1	1	197567
1	1	0	0	1	51	354	1	1	199192
4	4	1	1	1	52	419	2	1	200683
1	4	0	0	1	53	382	1	1	202479
3	4	1	1	1	52	385	2	1	203794
3	4	0	0	-1	33	480	2	1	205633
2	2	0	0	1	51	563	1	1	207359
2	2	1	1	-1	32	375	1	1	209020
4	2	0	0	-1	33	449	2	1	210541
2	2	1	1	-1	32	470	1	1	212293
4	1	0	0	-1	33	417	2	1	214128
3	1	0	0	-1	31	411	2	1	215687
1	1	0	0	1	51	350	1	1	217269
1	1	0	0	1	51	308	1	1	218613
4	2	0	0	-1	31	348	2	1	220052
3	2	1	1	1	52	435	2	1	221924
2	3	1	1	-1	34	301	1	1	223327
1	3	1	1	-1	34	365	1	1	224717
4	2	0	0	-1	33	420	2	1	226065
3	2	1	1	1	52	477	2	1	227505
3	4	1	1	1	54	348	2	1	229303
4	4	0	0	-1	33	492	2	1	231054
2	3	1	1	-1	32	480	1	1	232847
4	3	1	1	1	54	442	2	1	234171
3	2	0	0	-1	33	487	2	1	235691
1	2	1	1	-1	32	448	1	1	237594
2	1	0	0	1	53	495	1	1	238919
1	1	0	0	1	51	398	1	1	240688
4	2	0	0	-1	31	451	2	1	242074
3	2	1	1	1	52	559	2	1	244089
4	1	0	0	-1	33	408	2	1	245555
4	1	0	0	-1	31	536	2	1	250040
1	2	0	0	1	51	310	1	1	251396
2	2	1	1	-1	32	352	2	0	252850
4	4	1	1	1	54	377	2	1	254308
1	4	0	0	1	53	366	1	1	256029
4	2	0	0	-1	31	348	2	1	257599
3	2	1	1	1	52	578	2	1	259198
4	2	0	0	-1	33	389	2	1	260891
3	2	1	1	1	52	448	2	1	262492
3	2	0	0	-1	33	331	2	1	263773
1	2	1	1	-1	32	309	1	1	265335
4	1	0	0	-1	33	406	2	1	266958
4	1	0	0	-1	31	289	2	1	268400
1	1	0	0	1	51	309	1	1	270168
3	1	0	0	-1	31	591	2	1	271997
2	4	1	1	-1	32	450	1	1	273406
3	4	0	0	-1	33	468	2	1	275043
2	4	1	1	-1	32	316	2	0	276553
2	4	0	0	1	53	474	1	1	278202
1	4	1	1	-1	32	372	1	1	279859
2	4	0	0	1	53	466	1	1	281388
4	3	1	1	1	52	528	2	1	282866
2	3	1	1	-1	34	575	1	1	284257
3	2	0	0	-1	33	488	2	1	286224
2	2	1	1	-1	32	415	1	1	288078
2	3	1	1	-1	34	336	1	1	289801
3	3	1	1	1	54	395	2	1	291685
2	2	0	0	1	53	420	1	1	293022
4	2	1	1	1	52	476	2	1	294428
3	4	1	1	1	54	571	2	1	295996
2	4	0	0	1	53	494	1	1	297661
1	2	0	0	1	51	326	1	1	299388
2	2	1	1	-1	32	506	1	1	301327
1	1	0	0	1	53	412	1	1	302915
2	1	0	0	1	51	473	1	1	304845
3	2	0	0	-1	31	445	2	1	306469
2	2	1	1	-1	32	380	1	1	308236
4	1	0	0	-1	33	537	2	1	309722
1	1	0	0	1	51	410	1	1	311400
3	4	1	1	1	52	739	2	1	313462
1	4	0	0	1	53	529	1	1	314968
1	4	1	1	-1	32	287	1	1	316674
2	4	0	0	1	53	672	1	1	318256
3	1	0	0	-1	31	355	2	1	319631
4	1	0	0	-1	31	371	2	1	321345
1	3	1	1	-1	32	551	1	1	323235
2	3	1	1	-1	34	364	1	1	324568
1	3	1	1	-1	34	395	1	1	326307
3	3	1	1	1	54	407	2	1	328046
3	4	1	1	1	54	386	2	1	329666
4	4	0	0	-1	33	523	2	1	336545
2	2	0	0	1	51	366	1	1	337964
1	2	1	1	-1	32	299	1	1	339313
1	1	0	0	1	53	251	1	1	340524
3	1	0	0	-1	31	288	2	1	342317
1	3	1	1	-1	32	413	1	1	343799
1	3	1	1	-1	34	254	1	1	345011
2	4	1	1	-1	34	331	1	1	346321
3	4	0	0	-1	33	376	2	1	348178
4	2	0	0	-1	31	316	2	1	349928
3	2	1	1	1	52	330	2	1	351187
4	3	1	1	1	54	339	2	1	352931
2	3	1	1	-1	34	363	1	1	354683
2	4	1	1	-1	34	303	1	1	355865
3	4	0	0	-1	33	433	2	1	357603
4	3	1	1	1	52	427	2	1	359228
4	3	1	1	1	54	307	2	1	360685
1	3	1	1	-1	34	346	1	1	361934
1	3	1	1	-1	34	280	1	1	363162
4	1	0	0	-1	33	433	2	1	365011
1	1	0	0	1	51	284	1	1	366448
4	1	0	0	-1	31	315	2	1	367736
3	1	0	0	-1	31	550	2	1	369714
4	4	1	1	1	52	456	2	1	371404
2	4	0	0	1	53	458	1	1	372894
4	1	0	0	-1	31	383	2	1	374531
1	1	0	0	1	51	303	1	1	376331
4	2	0	0	-1	31	333	2	1	377523
2	2	1	1	-1	32	605	1	1	379026
1	4	1	1	-1	34	338	1	1	380352
1	4	0	0	1	53	297	1	1	381526
4	2	0	0	-1	31	463	2	1	383437
4	2	1	1	1	52	530	2	1	384874
2	4	1	1	-1	34	494	1	1	386660
3	4	0	0	-1	33	400	2	1	388186
2	4	1	1	-1	32	384	1	1	389626
4	4	0	0	-1	33	341	2	1	391294
4	4	1	1	1	52	424	2	1	393219
1	4	0	0	1	53	529	1	1	395023
3	3	1	1	1	52	354	2	1	396245
2	3	1	1	-1	34	419	2	0	398110
4	1	0	0	-1	33	350	2	1	399940
4	1	0	0	-1	31	327	2	1	401277
1	4	1	1	-1	32	338	1	1	402636
4	4	0	0	-1	33	336	2	1	403939
3	2	0	0	-1	31	355	2	1	405626
2	2	1	1	-1	32	281	2	0	406970
3	4	1	1	1	54	416	2	1	408816
3	4	0	0	-1	33	385	2	1	410675
2	2	0	0	1	51	415	1	1	412401
3	2	1	1	1	52	483	1	0	417269
4	1	0	0	-1	33	701	2	1	418847
3	1	0	0	-1	31	289	2	1	420538
1	1	0	0	1	51	250	1	1	422233
4	1	0	0	-1	31	307	2	1	423536
4	1	0	0	-1	31	315	2	1	424802
1	1	0	0	1	51	303	1	1	426300
4	4	1	1	1	52	335	2	1	428104
4	4	0	0	-1	33	314	2	1	429721
1	4	1	1	-1	32	271	2	0	431030
3	4	0	0	-1	33	417	2	1	432602
2	3	1	1	-1	32	502	2	0	434581
4	3	1	1	1	54	494	2	1	436363
3	3	1	1	1	54	448	2	1	437762
4	3	1	1	1	54	299	2	1	439187
3	1	0	0	-1	33	508	2	1	440555
4	1	0	0	-1	31	316	2	1	442097
2	3	1	1	-1	32	364	1	1	443490
2	3	1	1	-1	34	358	1	1	444736
4	2	0	0	-1	33	393	2	1	446540
2	2	1	1	-1	32	384	1	1	448076
3	4	1	1	1	54	417	2	1	449707
4	4	0	0	-1	33	336	2	1	451442
3	3	1	1	1	52	381	1	0	453178
2	3	1	1	-1	34	380	1	1	454418
4	4	1	1	1	54	411	2	1	456026
2	4	0	0	1	53	371	2	0	457855
4	2	0	0	-1	31	621	2	1	459493
3	2	1	1	1	52	397	2	1	460971
1	2	0	0	1	53	525	1	1	462882
2	2	1	1	-1	32	333	1	1	464684
3	4	1	1	1	54	440	2	1	466129
1	4	0	0	1	53	406	1	1	467812
4	3	1	1	1	52	429	2	1	469362
3	3	1	1	1	54	541	2	1	471140
1	2	0	0	1	53	321	1	1	472937
3	2	1	1	1	52	341	2	1	474355
4	3	1	1	1	54	366	2	1	475727
3	3	1	1	1	54	494	2	1	477084
1	1	0	0	1	53	355	1	1	478614
1	1	0	0	1	51	285	1	1	479945
4	4	1	1	1	52	399	2	1	481485
1	4	0	0	1	53	248	1	1	482668
3	1	0	0	-1	31	335	2	1	484314
4	1	0	0	-1	31	307	2	1	486059
4	2	0	0	-1	31	310	2	1	487422
3	2	1	1	1	52	464	2	1	488992
4	1	0	0	-1	33	351	2	1	490835
4	1	0	0	-1	31	302	2	1	492523
2	2	0	0	1	51	343	1	1	494137
4	2	1	1	1	52	329	2	1	498284
4	2	0	0	-1	33	306	2	1	499407
3	2	1	1	1	52	471	2	1	500721
3	1	0	0	-1	33	495	2	1	502329
2	1	0	0	1	51	283	1	1	503584
4	4	1	1	1	52	426	2	1	505136
2	4	0	0	1	53	333	2	0	506853
2	3	1	1	-1	32	338	1	1	508077
1	3	1	1	-1	34	399	2	0	509498
2	1	0	0	1	53	356	1	1	510772
1	1	0	0	1	51	354	1	1	512219
3	3	1	1	1	52	487	2	1	513539
3	3	1	1	1	54	302	2	1	515179
4	4	1	1	1	54	488	2	1	516560
3	4	0	0	-1	33	322	2	1	517960
1	4	1	1	-1	32	534	1	1	519750
1	4	0	0	1	53	309	1	1	521270
4	1	0	0	-1	31	321	2	1	522951
3	1	0	0	-1	31	353	2	1	524159
1	3	1	1	-1	32	367	1	1	526000
1	3	1	1	-1	34	334	1	1	527786
4	3	1	1	1	54	374	2	1	529188
2	3	1	1	-1	34	391	1	1	531027
3	4	1	1	1	54	430	2	1	532395
2	4	0	0	1	53	355	1	1	533740
2	2	0	0	1	51	481	1	1	535046
3	2	1	1	1	52	439	2	1	536552
1	3	1	1	-1	34	391	1	1	537896
2	3	1	1	-1	34	493	1	1	539537
4	2	0	0	-1	33	349	2	1	541205
2	2	1	1	-1	32	727	1	1	542838
3	2	0	0	-1	33	416	2	1	544330
4	2	1	1	1	52	421	2	1	545728
2	2	0	0	1	53	417	1	1	546982
1	2	1	1	-1	32	389	1	1	548877
1	4	1	1	-1	34	366	1	1	550341
3	4	0	0	-1	33	506	2	1	551674
1	4	1	1	-1	32	510	1	1	553000
4	4	0	0	-1	33	426	2	1	554239
1	1	0	0	1	51	521	1	1	555687
2	1	0	0	1	51	483	1	1	557438
3	4	1	1	1	52	281	1	0	558707
1	4	0	0	1	53	318	1	1	559928
4	1	0	0	-1	31	396	2	1	561816
2	1	0	0	1	51	321	1	1	563353
4	3	1	1	1	52	585	2	1	565092
4	3	1	1	1	54	302	2	1	566738
1	4	1	1	-1	34	372	1	1	568228
1	4	0	0	1	53	247	1	1	569388
4	3	1	1	1	52	358	2	1	570896
2	3	1	1	-1	34	356	1	1	574760
1	4	1	1	-1	34	300	1	1	576496
3	4	0	0	-1	33	436	2	1	577834
1	4	1	1	-1	32	275	2	0	579458
1	4	0	0	1	53	489	1	1	581092
3	4	1	1	1	52	450	2	1	582669
2	4	0	0	1	53	502	1	1	584240
3	2	0	0	-1	31	407	2	1	585672
3	2	1	1	1	52	389	2	1	586939
2	1	0	0	1	53	451	1	1	588556
3	1	0	0	-1	31	372	2	1	590072
2	2	0	0	1	51	314	1	1	591440
2	2	1	1	-1	32	362	1	1	593255
1	3	1	1	-1	34	392	1	1	594855
2	3	1	1	-1	34	328	1	1	596308
4	4	1	1	1	54	311	2	1	597851
3	4	0	0	-1	33	361	2	1	599485
4	2	0	0	-1	31	424	2	1	600883
2	2	1	1	-1	32	395	1	1	602103
1	3	1	1	-1	34	622	1	1	603985
2	3	1	1	-1	34	338	1	1	605324
1	3	1	1	-1	34	274	1	1	606695
3	3	1	1	1	54	362	2	1	608141
1	4	1	1	-1	34	385	1	1	609606
1	4	0	0	1	53	310	1	1	611131
4	4	1	1	1	52	320	2	1	612567
3	4	0	0	-1	33	466	2	1	613944
1	2	0	0	1	51	472	1	1	615525
2	2	1	1	-1	32	420	2	0	616825
4	4	1	1	1	54	308	2	1	618188
4	4	0	0	-1	33	323	2	1	619808
3	3	1	1	1	52	354	1	0	621522
3	3	1	1	1	54	427	2	1	622910
4	1	0	0	-1	33	490	2	1	624484
2	1	0	0	1	51	590	1	1	626119
2	2	0	0	1	51	304	1	1	627342
3	2	1	1	1	52	445	2	1	629006
4	1	0	0	-1	33	570	2	1	630549
4	1	0	0	-1	31	312	2	1	631965
3	3	1	1	1	52	347	1	0	633194
4	3	1	1	1	54	357	2	1	634550
4	4	1	1	1	54	282	2	1	636190
1	4	0	0	1	53	397	1	1	637888
2	3	1	1	-1	32	417	1	1	639446
2	3	1	1	-1	34	300	1	1	641086
3	2	0	0	-1	33	314	2	1	642518
3	2	1	1	1	52	381	2	1	644120
2	1	0	0	1	53	313	2	0	645736
4	1	0	0	-1	31	314	2	1	646912
3	3	1	1	1	52	400	2	1	648649
2	3	1	1	-1	34	454	1	1	652384
3	2	0	0	-1	33	442	2	1	654190
1	2	1	1	-1	32	397	1	1	656033
4	3	1	1	1	54	338	2	1	657511
3	3	1	1	1	54	492	2	1	659221
2	3	1	1	-1	34	287	1	1	660421
1	3	1	1	-1	34	352	1	1	661943
1	1	0	0	1	53	301	1	1	663291
2	1	0	0	1	51	428	2	0	664933
4	2	0	0	-1	31	333	2	1	666523
2	2	1	1	-1	32	459	1	1	668381
4	4	1	1	1	54	506	2	1	670114
4	4	0	0	-1	33	383	2	1	671369
2	1	0	0	1	51	367	1	1	672813
3	1	0	0	-1	31	388	2	1	674585
3	4	1	1	1	52	558	2	1	676058
2	4	0	0	1	53	434	1	1	677349
1	3	1	1	-1	32	502	1	1	678825
1	3	1	1	-1	34	271	1	1	680322
2	1	0	0	1	53	310	1	1	681616
3	1	0	0	-1	31	414	2	1	683170
3	1	0	0	-1	31	463	2	1	684476
2	1	0	0	1	51	350	1	1	686204
3	3	1	1	1	52	362	2	1	687421
4	3	1	1	1	54	398	2	1	689180
2	2	0	0	1	53	349	2	0	690925
2	2	1	1	-1	32	343	1	1	692273
4	1	0	0	-1	33	478	2	1	694069
3	1	0	0	-1	31	599	2	1	695531
3	1	0	0	-1	31	302	2	1	697251
1	1	0	0	1	51	366	1	1	698643
4	4	1	1	1	52	417	2	1	700379
2	4	0	0	1	53	413	1	1	702163
1	2	0	0	1	51	382	1	1	703587
1	2	1	1	-1	32	357	1	1	704944
3	2	0	0	-1	33	315	2	1	706650
1	2	1	1	-1	32	336	1	1	708359
3	4	1	1	1	54	370	2	1	709936
4	4	0	0	-1	33	287	2	1	711670
3	2	0	0	-1	31	366	1	0	713102
1	2	1	1	-1	32	311	1	1	714333
3	1	0	0	-1	33	666	2	1	716420
4	1	0	0	-1	31	720	2	1	718050
2	4	1	1	-1	32	352	1	1	719347
2	4	0	0	1	53	375	1	1	721059
3	2	0	0	-1	31	382	2	1	722754
4	2	1	1	1	52	638	2	1	724636
3	1	0	0	-1	33	336	2	1	725980
2	1	0	0	1	51	474	1	1	727700
2	3	1	1	-1	32	338	1	1	729373
1	3	1	1	-1	34	315	2	0	732964
3	1	0	0	-1	33	497	2	1	734712
2	1	0	0	1	51	317	1	1	735891
3	4	1	1	1	52	425	2	1	737539
4	4	0	0	-1	33	459	2	1	738889
2	1	0	0	1	51	353	1	1	740199
2	1	0	0	1	51	276	1	1	741782
3	3	1	1	1	52	425	2	1	743346
4	3	1	1	1	54	332	2	1	744780
2	3	1	1	-1	34	370	1	1	746010
4	3	1	1	1	54	393	2	1	747725
2	4	1	1	-1	34	323	1	1	749515
2	4	0	0	1	53	313	1	1	750894
3	1	0	0	-1	31	358	2	1	752651
1	1	0	0	1	51	323	1	1	753777
2	1	0	0	1	51	358	1	1	755489
3	1	0	0	-1	31	360	2	1	756978
2	3	1	1	-1	32	378	2	0	758837
1	3	1	1	-1	34	450	1	1	760671
3	1	0	0	-1	33	308	1	0	761878
1	1	0	0	1	51	324	1	1	763095
1	3	1	1	-1	32	325	1	1	764838
4	3	1	1	1	54	413	2	1	766364
3	3	1	1	1	54	376	2	1	767757
2	3	1	1	-1	34	492	1	1	769054
1	1	0	0	1	53	312	1	1	770837
1	1	0	0	1	51	310	1	1	772392
4	2	0	0	-1	31	511	2	1	773796
1	2	1	1	-1	32	301	2	0	775264
4	1	0	0	-1	33	442	2	1	776610
1	1	0	0	1	51	467	1	1	778394
4	4	1	1	1	52	382	2	1	779974
4	4	0	0	-1	33	328	2	1	781318
1	1	0	0	1	51	297	1	1	783036
4	1	0	0	-1	31	363	2	1	784576
3	1	0	0	-1	31	457	1	0	786389
3	1	0	0	-1	31	340	2	1	787655
1	2	0	0	1	51	309	1	1	789409
4	2	1	1	1	52	470	2	1	790888
3	4	1	1	1	54	459	2	1	792856
2	4	0	0	1	53	325	1	1	794211
4	4	1	1	1	52	336	2	1	795480
4	4	0	0	-1	33	345	2	1	796729
1	4	1	1	-1	32	287	2	0	798309
2	4	0	0	1	53	347	1	1	799514
2	1	0	0	1	51	300	1	1	800635
1	1	0	0	1	51	565	1	1	802026
1	3	1	1	-1	32	315	1	1	803646
3	3	1	1	1	54	400	2	1	804857
2	1	0	0	1	53	303	1	1	805982
3	1	0	0	-1	31	336	2	1	810296
