# Supplementary material for: Frequency Band-Specific Electrical Brain Stimulation Modulates Cognitive Control Processes
Source: PLoS One. 2015 Sep 25;10(9):e0138984. doi: 10.1371/journal.pone.0138984 (PMC4583279; doi:10.1371/journal.pone.0138984)
Supplement: S2 File — This zip archive contains the necessary Matlab code, SPSS syntax, SPSS data and raw logfile data to perform the analyses described in the paper. EEG data and Matlab code to extract peak frequencies are available upon request (joramvandriel@gmail.com). (ZIP) [file pone.0138984.s002.zip › S2_File/rawdata/theta/pp27_simonA2_PRE-STIM_EEG.txt]

3	4	1	1	-1	32	408	2	1	7147
4	4	0	0	1	53	382	2	1	8856
1	1	0	0	-1	31	448	1	1	10222
4	1	0	0	1	51	438	2	1	12092
1	4	1	1	1	52	378	1	1	13738
3	4	0	0	1	53	412	2	1	15431
3	1	0	0	1	51	335	2	1	16726
2	1	0	0	-1	31	601	1	1	18654
2	1	0	0	-1	31	366	1	1	20179
3	1	0	0	1	51	432	2	1	21459
1	3	1	1	1	52	601	1	1	23473
4	3	1	1	-1	34	474	2	1	25382
1	4	1	1	1	54	356	1	1	26892
2	4	0	0	-1	33	549	1	1	28296
2	3	1	1	1	52	451	1	1	30136
3	3	1	1	-1	34	399	2	1	31526
3	2	0	0	1	53	343	2	1	33048
2	2	1	1	1	52	518	1	1	34963
3	3	1	1	-1	34	490	2	1	36727
3	3	1	1	-1	34	432	2	1	38222
2	4	1	1	1	54	501	1	1	40149
3	4	0	0	1	53	500	2	1	42135
2	4	1	1	1	52	429	1	1	44062
2	4	0	0	-1	33	404	1	1	45306
4	1	0	0	1	51	462	2	1	46837
1	1	0	0	-1	31	376	1	1	48121
2	3	1	1	1	52	462	1	1	49846
4	3	1	1	-1	34	435	2	1	51607
1	4	1	1	1	54	495	1	1	52959
2	4	0	0	-1	33	547	1	1	54703
1	4	1	1	1	52	387	1	1	56013
2	4	0	0	-1	33	318	1	1	57157
1	2	0	0	-1	31	374	1	1	58603
3	2	1	1	-1	32	625	2	1	60458
2	2	0	0	-1	33	429	1	1	62164
4	2	1	1	-1	32	486	2	1	63911
2	1	0	0	-1	33	476	1	1	65610
2	1	0	0	-1	31	435	1	1	66994
3	1	0	0	1	51	374	2	1	68653
4	1	0	0	1	51	369	2	1	70195
2	2	0	0	-1	31	360	1	1	71792
4	2	1	1	-1	32	517	2	1	73714
2	1	0	0	-1	33	505	1	1	75414
2	1	0	0	-1	31	366	1	1	77239
4	3	1	1	-1	32	466	2	1	78687
4	3	1	1	-1	34	424	2	1	80194
3	4	1	1	-1	34	476	2	1	81767
3	4	0	0	1	53	410	2	1	83489
2	4	1	1	1	52	638	1	1	85440
3	4	0	0	1	53	497	2	1	92938
4	1	0	0	1	51	400	2	1	94427
2	1	0	0	-1	31	391	1	1	95969
1	2	0	0	-1	31	543	1	1	97941
2	2	1	1	1	52	413	1	1	99719
2	3	1	1	1	54	410	1	1	101207
3	3	1	1	-1	34	625	2	1	102744
4	3	1	1	-1	34	502	2	1	104276
2	3	1	1	1	54	451	1	1	105973
3	2	0	0	1	53	418	2	1	107805
4	2	1	1	-1	32	513	2	1	109734
1	4	1	1	1	54	285	1	1	111013
1	4	0	0	-1	33	325	1	1	112289
4	3	1	1	-1	32	469	2	1	113941
4	3	1	1	-1	34	432	2	1	115855
2	3	1	1	1	54	336	2	0	117418
3	3	1	1	-1	34	420	2	1	119254
1	4	1	1	1	54	518	1	1	121275
2	4	0	0	-1	33	554	1	1	122638
4	3	1	1	-1	32	462	2	1	123917
2	3	1	1	1	54	445	1	1	125793
4	1	0	0	1	53	542	2	1	127496
1	1	0	0	-1	31	437	1	1	129433
2	4	1	1	1	52	378	1	1	130787
4	4	0	0	1	53	432	2	1	132419
2	2	0	0	-1	31	567	1	1	133855
4	2	1	1	-1	32	469	2	1	135410
3	1	0	0	1	53	411	2	1	137325
2	1	0	0	-1	31	518	1	1	138790
3	3	1	1	-1	32	441	2	1	140663
1	3	1	1	1	54	309	1	1	142124
1	2	0	0	-1	33	406	1	1	143887
4	2	1	1	-1	32	707	2	1	145685
1	4	1	1	1	54	488	1	1	147323
3	4	0	0	1	53	418	2	1	148868
2	2	0	0	-1	31	328	1	1	150360
2	2	1	1	1	52	404	1	1	152197
3	2	0	0	1	53	369	2	1	153864
2	2	1	1	1	52	494	1	1	155328
4	1	0	0	1	53	434	2	1	156580
2	1	0	0	-1	31	541	1	1	158521
2	4	1	1	1	52	409	1	1	160207
3	4	0	0	1	53	470	2	1	162081
1	1	0	0	-1	31	310	1	1	163226
4	1	0	0	1	51	453	2	1	164559
1	2	0	0	-1	31	315	1	1	166207
2	2	1	1	1	52	487	1	1	167918
2	1	0	0	-1	33	424	1	1	169704
3	1	0	0	1	51	360	2	1	171551
1	1	0	0	-1	31	434	1	1	173241
4	1	0	0	1	51	398	2	1	182334
3	1	0	0	1	51	414	2	1	183563
3	1	0	0	1	51	321	2	1	185181
4	2	0	0	1	51	543	2	1	186775
1	2	1	1	1	52	405	1	1	188409
3	4	1	1	-1	34	340	2	1	190082
2	4	0	0	-1	33	360	1	1	191350
3	4	1	1	-1	32	407	2	1	193017
2	4	0	0	-1	33	375	1	1	194361
4	1	0	0	1	51	395	2	1	195953
1	1	0	0	-1	31	410	1	1	197544
1	1	0	0	-1	31	322	1	1	198684
2	1	0	0	-1	31	385	1	1	200239
3	2	0	0	1	51	309	2	1	201988
2	2	1	1	1	52	436	1	1	203882
3	3	1	1	-1	34	360	2	1	205583
3	3	1	1	-1	34	409	2	1	207078
4	2	0	0	1	53	519	2	1	208517
4	2	1	1	-1	32	438	2	1	209815
2	2	0	0	-1	33	425	1	1	211481
4	2	1	1	-1	32	427	2	1	212932
2	3	1	1	1	54	346	1	1	214385
1	3	1	1	1	54	333	1	1	215888
2	2	0	0	-1	33	461	1	1	217195
3	2	1	1	-1	32	437	2	1	218841
3	3	1	1	-1	34	395	2	1	220551
1	3	1	1	1	54	486	1	1	222141
4	1	0	0	1	53	486	2	1	224051
1	1	0	0	-1	31	380	1	1	225449
3	3	1	1	-1	32	441	2	1	226726
2	3	1	1	1	54	476	1	1	228375
2	2	0	0	-1	33	449	1	1	230185
3	2	1	1	-1	32	498	2	1	231875
3	1	0	0	1	53	304	2	1	233071
1	1	0	0	-1	31	454	1	1	234496
2	3	1	1	1	52	459	1	1	235889
3	3	1	1	-1	34	364	2	1	237316
3	4	1	1	-1	34	337	2	1	238729
1	4	0	0	-1	33	376	1	1	240564
4	4	1	1	-1	32	424	2	1	242115
3	4	0	0	1	53	450	2	1	243923
4	2	0	0	1	51	318	2	1	245570
3	2	1	1	-1	32	470	2	1	247546
2	1	0	0	-1	33	396	1	1	248869
2	1	0	0	-1	31	372	1	1	250238
4	2	0	0	1	51	460	2	1	252162
3	2	1	1	-1	32	431	2	1	254063
2	1	0	0	-1	33	529	1	1	256010
3	1	0	0	1	51	368	2	1	257469
2	2	0	0	-1	31	324	1	1	259036
1	2	1	1	1	52	437	1	1	263563
2	2	0	0	-1	33	374	1	1	265427
3	2	1	1	-1	32	421	2	1	266777
3	4	1	1	-1	34	352	2	1	268259
2	4	0	0	-1	33	476	1	1	269676
3	2	0	0	1	51	306	2	1	270981
2	2	1	1	1	52	632	1	1	272502
3	3	1	1	-1	34	459	2	1	274389
4	3	1	1	-1	34	517	2	1	276010
3	2	0	0	1	53	431	2	1	277849
2	2	1	1	1	52	523	1	1	279450
4	3	1	1	-1	34	363	1	0	280865
3	3	1	1	-1	34	643	2	1	282366
1	1	0	0	-1	33	546	1	1	284306
2	1	0	0	-1	31	342	1	1	285908
4	1	0	0	1	51	511	2	1	287238
4	1	0	0	1	51	361	2	1	288751
2	1	0	0	-1	31	546	1	1	290600
2	1	0	0	-1	31	386	1	1	292049
1	3	1	1	1	52	617	1	1	293614
2	3	1	1	1	54	430	1	1	295067
4	4	1	1	-1	34	384	2	1	296708
1	4	0	0	-1	33	575	1	1	298659
3	4	1	1	-1	32	382	2	1	299970
1	4	0	0	-1	33	427	1	1	301264
1	2	0	0	-1	31	414	1	1	303079
3	2	1	1	-1	32	439	2	1	304473
1	2	0	0	-1	33	429	1	1	305949
2	2	1	1	1	52	441	1	1	307566
4	4	1	1	-1	34	486	2	1	309146
3	4	0	0	1	53	509	2	1	310676
3	3	1	1	-1	32	452	2	1	312563
4	3	1	1	-1	34	455	2	1	314433
3	2	0	0	1	53	473	2	1	316016
3	2	1	1	-1	32	378	2	1	317684
1	1	0	0	-1	33	445	1	1	319439
4	1	0	0	1	51	451	2	1	321167
4	4	1	1	-1	32	594	2	1	322873
3	4	0	0	1	53	517	2	1	324528
4	4	1	1	-1	32	375	2	1	326016
4	4	0	0	1	53	360	2	1	327310
3	4	1	1	-1	32	443	2	1	328563
1	4	0	0	-1	33	516	1	1	330479
1	1	0	0	-1	31	432	1	1	332302
4	1	0	0	1	51	460	2	1	333674
2	3	1	1	1	52	506	1	1	335409
3	3	1	1	-1	34	398	2	1	337069
4	2	0	0	1	53	489	2	1	338923
2	2	1	1	1	52	443	1	1	340626
4	2	0	0	1	53	473	2	1	342551
1	2	1	1	1	52	645	1	1	354136
4	2	0	0	1	53	452	2	1	355598
2	2	1	1	1	52	411	1	1	357042
1	4	1	1	1	54	519	1	1	358381
2	4	0	0	-1	33	395	1	1	359843
4	3	1	1	-1	32	426	2	1	361280
2	3	1	1	1	54	409	1	1	363081
4	3	1	1	-1	34	390	2	1	364755
3	3	1	1	-1	34	533	2	1	366562
3	2	0	0	1	53	329	2	1	368084
1	2	1	1	1	52	409	1	1	369537
2	3	1	1	1	54	399	1	1	371008
2	3	1	1	1	54	523	1	1	372838
4	1	0	0	1	53	388	2	1	374306
3	1	0	0	1	51	401	2	1	376199
1	3	1	1	1	52	339	1	1	377599
4	3	1	1	-1	34	466	2	1	379086
4	3	1	1	-1	34	400	2	1	380311
1	3	1	1	1	54	447	1	1	381849
2	2	0	0	-1	33	553	1	1	383248
2	2	1	1	1	52	492	1	1	385190
1	1	0	0	-1	33	589	1	1	387222
1	1	0	0	-1	31	440	1	1	389016
4	3	1	1	-1	32	530	2	1	390510
2	3	1	1	1	54	450	1	1	392392
2	1	0	0	-1	33	466	1	1	394310
3	1	0	0	1	51	415	2	1	395573
1	3	1	1	1	52	484	1	1	396915
1	3	1	1	1	54	393	1	1	398355
2	3	1	1	1	54	427	1	1	400085
4	3	1	1	-1	34	513	2	1	402089
2	1	0	0	-1	33	437	1	1	403829
2	1	0	0	-1	31	415	1	1	405063
3	4	1	1	-1	32	511	2	1	406862
4	4	0	0	1	53	332	2	1	408336
3	4	1	1	-1	32	432	2	1	409624
1	4	0	0	-1	33	479	1	1	411136
2	4	1	1	1	52	363	1	1	412930
4	4	0	0	1	53	343	2	1	414217
4	4	1	1	-1	32	382	2	1	415484
1	4	0	0	-1	33	412	1	1	416742
1	4	1	1	1	52	489	1	1	418603
2	4	0	0	-1	33	330	1	1	420284
2	1	0	0	-1	31	374	1	1	421925
3	1	0	0	1	51	401	2	1	423517
4	3	1	1	-1	32	584	2	1	425150
3	3	1	1	-1	34	362	2	1	426739
4	2	0	0	1	53	444	2	1	428256
4	2	1	1	-1	32	393	2	1	429505
2	2	0	0	-1	33	451	1	1	431349
1	2	1	1	1	52	581	1	1	444147
2	2	0	0	-1	33	382	1	1	445334
1	2	1	1	1	52	442	1	1	447167
3	1	0	0	1	53	390	2	1	448562
3	1	0	0	1	51	279	2	1	449813
2	4	1	1	1	52	402	1	1	451445
3	4	0	0	1	53	452	2	1	452944
3	2	0	0	1	51	332	2	1	454180
2	2	1	1	1	52	397	1	1	455636
3	3	1	1	-1	34	570	2	1	457077
4	3	1	1	-1	34	401	2	1	458748
1	3	1	1	1	54	282	1	1	459973
4	3	1	1	-1	34	338	2	1	461744
2	2	0	0	-1	33	408	1	1	463642
2	2	1	1	1	52	386	1	1	465491
4	2	0	0	1	53	468	2	1	467229
2	2	1	1	1	52	587	1	1	468852
4	2	0	0	1	53	361	2	1	470373
3	2	1	1	-1	32	343	2	1	471639
4	1	0	0	1	53	424	2	1	473313
1	1	0	0	-1	31	434	1	1	474726
4	4	1	1	-1	32	392	2	1	476580
2	4	0	0	-1	33	547	1	1	478073
2	4	1	1	1	52	487	1	1	479669
3	4	0	0	1	53	327	2	1	481389
2	2	0	0	-1	31	341	1	1	483006
2	2	1	1	1	52	487	1	1	484795
3	3	1	1	-1	34	459	2	1	486495
2	3	1	1	1	54	482	1	1	487805
2	2	0	0	-1	33	563	2	0	489544
4	2	1	1	-1	32	732	2	1	491167
3	1	0	0	1	53	417	2	1	493025
4	1	0	0	1	51	515	2	1	494748
2	1	0	0	-1	31	449	1	1	496672
2	1	0	0	-1	31	380	1	1	498220
3	2	0	0	1	51	351	2	1	499407
2	2	1	1	1	52	598	1	1	500902
4	1	0	0	1	53	432	2	1	502403
2	1	0	0	-1	31	722	1	1	504619
4	3	1	1	-1	32	471	2	1	506357
2	3	1	1	1	54	397	1	1	507922
2	3	1	1	1	54	376	1	1	509756
4	3	1	1	-1	34	519	2	1	511604
2	3	1	1	1	54	440	1	1	513014
2	3	1	1	1	54	380	1	1	514674
3	3	1	1	-1	34	366	2	1	516059
2	3	1	1	1	54	505	1	1	517557
3	4	1	1	-1	34	391	2	1	519346
4	4	0	0	1	53	372	2	1	521134
1	2	0	0	-1	31	440	1	1	522582
1	2	1	1	1	52	380	1	1	528561
4	2	0	0	1	53	297	2	1	529835
3	2	1	1	-1	32	456	2	1	531674
4	3	1	1	-1	34	474	2	1	533308
1	3	1	1	1	54	421	1	1	534829
4	2	0	0	1	53	362	2	1	536521
1	2	1	1	1	52	390	2	0	538272
3	1	0	0	1	53	402	2	1	539562
3	1	0	0	1	51	353	2	1	541374
4	4	1	1	-1	32	518	2	1	543331
4	4	0	0	1	53	367	2	1	544670
1	1	0	0	-1	31	469	1	1	546288
4	1	0	0	1	51	441	2	1	548018
4	2	0	0	1	51	574	2	1	550061
1	2	1	1	1	52	442	1	1	551666
1	1	0	0	-1	33	363	1	1	553065
4	1	0	0	1	51	356	2	1	554309
4	2	0	0	1	51	382	2	1	555596
1	2	1	1	1	52	630	1	1	557058
2	3	1	1	1	54	468	1	1	558842
2	3	1	1	1	54	492	1	1	560528
4	4	1	1	-1	34	495	2	1	562116
2	4	0	0	-1	33	391	2	0	563765
2	4	1	1	1	52	482	1	1	565153
3	4	0	0	1	53	399	2	1	566913
4	4	1	1	-1	32	535	2	1	568629
2	4	0	0	-1	33	487	1	1	570154
1	4	1	1	1	52	445	1	1	571583
3	4	0	0	1	53	433	2	1	573232
3	3	1	1	-1	32	582	2	1	574922
4	3	1	1	-1	34	483	2	1	576660
1	3	1	1	1	54	528	1	1	578361
4	3	1	1	-1	34	545	2	1	579883
1	3	1	1	1	54	641	1	1	581971
3	3	1	1	-1	34	503	2	1	583374
4	2	0	0	1	53	516	2	1	585065
2	2	1	1	1	52	536	1	1	586717
3	3	1	1	-1	34	368	2	1	588198
4	3	1	1	-1	34	456	2	1	589550
1	1	0	0	-1	33	473	1	1	591507
3	1	0	0	1	51	348	2	1	592784
2	1	0	0	-1	31	383	1	1	594085
4	1	0	0	1	51	430	2	1	595842
4	3	1	1	-1	32	480	2	1	597447
1	3	1	1	1	54	444	1	1	598827
1	4	1	1	1	54	399	1	1	600441
4	4	0	0	1	53	449	2	1	601759
1	4	1	1	1	52	678	1	1	603877
2	4	0	0	-1	33	453	1	1	605354
2	4	1	1	1	52	412	1	1	606857
1	4	0	0	-1	33	377	1	1	614238
2	2	0	0	-1	31	337	1	1	615932
4	2	1	1	-1	32	499	2	1	617766
1	1	0	0	-1	33	493	1	1	619453
3	1	0	0	1	51	293	2	1	620727
1	4	1	1	1	52	505	1	1	622588
3	4	0	0	1	53	459	2	1	623944
4	3	1	1	-1	32	505	2	1	625742
1	3	1	1	1	54	368	1	1	626974
4	2	0	0	1	53	454	2	1	628373
2	2	1	1	1	52	444	1	1	630283
3	4	1	1	-1	34	387	2	1	632141
2	4	0	0	-1	33	459	1	1	633999
2	1	0	0	-1	31	434	1	1	635725
3	1	0	0	1	51	400	2	1	637214
2	1	0	0	-1	31	405	1	1	639122
1	1	0	0	-1	31	409	1	1	640805
4	3	1	1	-1	32	349	2	1	641968
3	3	1	1	-1	34	508	2	1	643791
3	3	1	1	-1	34	392	2	1	645039
4	3	1	1	-1	34	525	2	1	646633
4	2	0	0	1	53	328	2	1	647820
2	2	1	1	1	52	493	1	1	649285
3	3	1	1	-1	34	422	2	1	651015
2	3	1	1	1	54	374	1	1	652306
2	1	0	0	-1	33	372	1	1	653646
1	1	0	0	-1	31	445	1	1	655288
3	1	0	0	1	51	346	2	1	656521
2	1	0	0	-1	31	359	1	1	657950
2	2	0	0	-1	31	516	1	1	659765
3	2	1	1	-1	32	491	2	1	661246
3	1	0	0	1	53	295	2	1	662728
1	1	0	0	-1	31	424	1	1	664106
2	2	0	0	-1	31	714	1	1	666102
2	2	1	1	1	52	580	1	1	668021
3	1	0	0	1	53	690	2	1	669846
1	1	0	0	-1	31	435	1	1	671479
2	2	0	0	-1	31	584	1	1	673092
4	2	1	1	-1	32	508	2	1	674648
2	4	1	1	1	54	510	1	1	676391
2	4	0	0	-1	33	412	1	1	678292
1	3	1	1	1	52	537	1	1	680089
1	3	1	1	1	54	417	1	1	681754
4	1	0	0	1	53	409	2	1	682991
2	1	0	0	-1	31	488	1	1	684328
3	3	1	1	-1	32	487	2	1	685729
3	3	1	1	-1	34	399	2	1	687098
4	2	0	0	1	53	546	2	1	688945
3	2	1	1	-1	32	474	2	1	690248
4	4	1	1	-1	34	474	2	1	691775
1	4	0	0	-1	33	373	1	1	696004
3	1	0	0	1	51	650	2	1	697982
1	1	0	0	-1	31	334	1	1	699652
2	2	0	0	-1	31	429	1	1	700910
4	2	1	1	-1	32	438	2	1	702519
3	3	1	1	-1	34	391	2	1	703845
2	3	1	1	1	54	451	1	1	705610
3	3	1	1	-1	34	479	2	1	706899
4	3	1	1	-1	34	427	2	1	708471
3	1	0	0	1	53	466	2	1	710272
4	1	0	0	1	51	390	2	1	711804
2	2	0	0	-1	31	477	1	1	713443
2	2	1	1	1	52	540	1	1	715330
4	4	1	1	-1	34	606	2	1	717159
3	4	0	0	1	53	404	2	1	718590
1	2	0	0	-1	31	481	1	1	720485
2	2	1	1	1	52	547	1	1	722136
2	1	0	0	-1	33	323	1	1	723952
1	1	0	0	-1	31	378	1	1	725674
2	2	0	0	-1	31	462	1	1	727260
2	2	1	1	1	52	400	1	1	728879
4	4	1	1	-1	34	401	2	1	730315
3	4	0	0	1	53	547	2	1	732199
4	3	1	1	-1	32	771	2	1	733895
4	3	1	1	-1	34	357	2	1	735346
2	2	0	0	-1	33	481	1	1	736729
4	2	1	1	-1	32	439	2	1	738230
4	4	1	1	-1	34	426	2	1	739535
1	4	0	0	-1	33	768	1	1	741258
3	4	1	1	-1	32	422	2	1	743182
3	4	0	0	1	53	408	2	1	744517
2	3	1	1	1	52	444	1	1	745998
1	3	1	1	1	54	466	1	1	747333
2	4	1	1	1	54	532	1	1	749105
4	4	0	0	1	53	546	2	1	750874
1	2	0	0	-1	31	441	1	1	752648
3	2	1	1	-1	32	437	2	1	754172
2	1	0	0	-1	33	482	1	1	755835
1	1	0	0	-1	31	479	1	1	757577
4	4	1	1	-1	32	739	2	1	759341
3	4	0	0	1	53	450	2	1	760738
3	1	0	0	1	51	386	2	1	762571
1	1	0	0	-1	31	365	1	1	763946
3	4	1	1	-1	32	537	2	1	765410
1	4	0	0	-1	33	508	1	1	767373
1	1	0	0	-1	31	427	1	1	769222
2	1	0	0	-1	31	526	1	1	770629
2	3	1	1	1	52	482	1	1	772253
4	3	1	1	-1	34	555	2	1	773891
3	3	1	1	-1	34	334	2	1	775642
3	3	1	1	-1	34	350	2	1	786864
2	4	1	1	1	54	436	1	1	788243
3	4	0	0	1	53	304	2	1	789977
2	1	0	0	-1	31	407	1	1	791670
2	1	0	0	-1	31	402	1	1	793156
3	3	1	1	-1	32	331	2	1	794428
1	3	1	1	1	54	373	1	1	795713
2	3	1	1	1	54	499	1	1	797355
1	3	1	1	1	54	370	1	1	798857
4	1	0	0	1	53	339	1	0	800630
2	1	0	0	-1	31	366	1	1	801954
1	4	1	1	1	52	479	1	1	803681
1	4	0	0	-1	33	394	1	1	804972
4	1	0	0	1	51	356	2	1	806801
3	1	0	0	1	51	301	2	1	808510
1	1	0	0	-1	31	507	1	1	810294
1	1	0	0	-1	31	339	1	1	811971
2	3	1	1	1	52	444	1	1	813887
4	3	1	1	-1	34	416	2	1	815331
4	4	1	1	-1	34	355	2	1	817181
3	4	0	0	1	53	436	2	1	818968
1	3	1	1	1	52	351	2	0	820256
2	3	1	1	1	54	661	1	1	821785
2	4	1	1	1	54	416	1	1	823556
3	4	0	0	1	53	463	2	1	824873
4	1	0	0	1	51	443	2	1	826785
3	1	0	0	1	51	374	2	1	828659
4	2	0	0	1	51	439	2	1	830545
3	2	1	1	-1	32	483	2	1	832416
1	3	1	1	1	54	515	1	1	834360
4	3	1	1	-1	34	492	2	1	836156
3	4	1	1	-1	34	652	2	1	838139
1	4	0	0	-1	33	403	1	1	839582
2	4	1	1	1	52	484	1	1	841460
3	4	0	0	1	53	391	2	1	842734
2	1	0	0	-1	31	481	1	1	844437
1	1	0	0	-1	31	523	1	1	846097
2	3	1	1	1	52	514	1	1	848039
3	3	1	1	-1	34	729	2	1	850178
1	2	0	0	-1	33	346	1	1	851420
1	2	1	1	1	52	515	1	1	852956
2	3	1	1	1	54	439	1	1	854331
4	3	1	1	-1	34	512	2	1	856091
1	4	1	1	1	54	452	1	1	857785
4	4	0	0	1	53	501	2	1	859483
2	2	0	0	-1	31	389	1	1	860724
4	2	1	1	-1	32	497	2	1	862566
2	1	0	0	-1	33	418	1	1	864410
4	1	0	0	1	51	450	2	1	865888
1	4	1	1	1	52	565	1	1	867501
1	4	0	0	-1	33	689	1	1	881975
