# Supplementary material for: Frequency Band-Specific Electrical Brain Stimulation Modulates Cognitive Control Processes
Source: PLoS One. 2015 Sep 25;10(9):e0138984. doi: 10.1371/journal.pone.0138984 (PMC4583279; doi:10.1371/journal.pone.0138984)
Supplement: S2 File — This zip archive contains the necessary Matlab code, SPSS syntax, SPSS data and raw logfile data to perform the analyses described in the paper. EEG data and Matlab code to extract peak frequencies are available upon request (joramvandriel@gmail.com). (ZIP) [file pone.0138984.s002.zip › S2_File/rawdata/theta/pp27_simonB2_STIM.txt]

4	4	1	1	-1	32	440	2	1	6702
3	4	0	0	1	53	717	2	1	8730
3	1	0	0	1	51	347	2	1	10252
2	1	0	0	-1	31	386	1	1	11753
1	3	1	1	1	52	332	1	1	13089
2	3	1	1	1	54	424	1	1	14332
1	2	0	0	-1	33	380	1	1	15936
3	2	1	1	-1	32	387	2	1	17687
2	4	1	1	1	54	332	2	0	19128
2	4	0	0	-1	33	499	1	1	20571
1	1	0	0	-1	31	473	1	1	21908
2	1	0	0	-1	31	412	1	1	23262
1	1	0	0	-1	31	460	1	1	24830
1	1	0	0	-1	31	375	1	1	26538
2	3	1	1	1	52	456	1	1	27967
1	3	1	1	1	54	472	1	1	29556
2	1	0	0	-1	33	434	1	1	31119
1	1	0	0	-1	31	387	1	1	32848
1	3	1	1	1	52	546	1	1	34798
4	3	1	1	-1	34	666	2	1	36342
4	2	0	0	1	53	374	2	1	37868
1	2	1	1	1	52	401	1	1	39602
2	3	1	1	1	54	455	1	1	41391
3	3	1	1	-1	34	465	2	1	43042
2	1	0	0	-1	33	624	1	1	45080
2	1	0	0	-1	31	603	1	1	47052
1	4	1	1	1	52	442	1	1	48338
1	4	0	0	-1	33	612	1	1	50068
3	4	1	1	-1	32	372	2	1	51761
1	4	0	0	-1	33	579	1	1	53505
1	2	0	0	-1	31	367	1	1	54904
4	2	1	1	-1	32	529	2	1	56765
2	1	0	0	-1	33	440	1	1	58627
4	1	0	0	1	51	494	2	1	60390
2	1	0	0	-1	31	436	1	1	61827
2	1	0	0	-1	31	353	1	1	63002
3	2	0	0	1	51	342	2	1	64268
4	2	1	1	-1	32	379	2	1	66081
2	2	0	0	-1	33	561	1	1	67524
2	2	1	1	1	52	356	1	1	68794
4	2	0	0	1	53	479	2	1	70179
3	2	1	1	-1	32	481	1	0	71674
3	3	1	1	-1	34	525	2	1	73025
1	3	1	1	1	54	464	1	1	74802
1	1	0	0	-1	33	452	1	1	76328
4	1	0	0	1	51	579	2	1	78374
3	3	1	1	-1	32	679	2	1	80341
2	3	1	1	1	54	631	1	1	82303
2	3	1	1	1	54	432	1	1	84129
3	3	1	1	-1	34	365	2	1	90791
4	1	0	0	1	53	309	2	1	92265
1	1	0	0	-1	31	502	1	1	93604
3	2	0	0	1	51	426	2	1	95514
3	2	1	1	-1	32	458	2	1	96913
4	4	1	1	-1	34	465	2	1	98520
2	4	0	0	-1	33	505	1	1	100271
4	2	0	0	1	51	545	2	1	101705
4	2	1	1	-1	32	458	2	1	103302
1	4	1	1	1	54	288	1	1	105014
3	4	0	0	1	53	378	2	1	106394
2	2	0	0	-1	31	481	1	1	108245
1	2	1	1	1	52	388	1	1	109579
2	2	0	0	-1	33	486	1	1	111168
2	2	1	1	1	52	498	1	1	112816
4	2	0	0	1	53	468	2	1	114461
3	2	1	1	-1	32	411	2	1	115731
2	4	1	1	1	54	458	1	1	117124
2	4	0	0	-1	33	434	1	1	118463
3	3	1	1	-1	32	428	2	1	119800
4	3	1	1	-1	34	336	2	1	121528
1	4	1	1	1	54	333	1	1	122760
1	4	0	0	-1	33	350	1	1	124177
4	1	0	0	1	51	379	2	1	125859
2	1	0	0	-1	31	585	1	1	127765
1	1	0	0	-1	31	510	1	1	129498
2	1	0	0	-1	31	356	1	1	130818
2	4	1	1	1	52	403	1	1	132345
1	4	0	0	-1	33	343	1	1	134090
1	4	1	1	1	52	439	1	1	135827
3	4	0	0	1	53	365	1	0	137061
3	1	0	0	1	51	605	2	1	138718
2	1	0	0	-1	31	506	1	1	140486
4	2	0	0	1	51	363	2	1	142270
2	2	1	1	1	52	710	1	1	143958
1	2	0	0	-1	33	560	1	1	145701
3	2	1	1	-1	32	385	2	1	147338
3	3	1	1	-1	34	403	2	1	148734
4	3	1	1	-1	34	437	1	0	150143
4	1	0	0	1	53	449	2	1	151732
3	1	0	0	1	51	426	2	1	153232
1	4	1	1	1	52	520	1	1	154801
3	4	0	0	1	53	378	2	1	156412
4	2	0	0	1	51	527	2	1	157918
4	2	1	1	-1	32	471	2	1	159394
1	1	0	0	-1	33	602	1	1	160864
4	1	0	0	1	51	398	2	1	162085
2	2	0	0	-1	31	368	1	1	163295
4	2	1	1	-1	32	418	2	1	164622
3	2	0	0	1	53	464	2	1	166111
4	2	1	1	-1	32	492	2	1	171185
3	3	1	1	-1	34	415	2	1	172926
2	3	1	1	1	54	396	1	1	174736
1	2	0	0	-1	33	480	1	1	176307
2	2	1	1	1	52	481	1	1	177635
4	2	0	0	1	53	471	2	1	179393
4	2	1	1	-1	32	441	2	1	181335
2	1	0	0	-1	33	508	1	1	183227
1	1	0	0	-1	31	383	1	1	184650
3	1	0	0	1	51	346	2	1	185993
3	1	0	0	1	51	325	2	1	187669
2	2	0	0	-1	31	480	1	1	189481
3	2	1	1	-1	32	462	2	1	191030
2	4	1	1	1	54	545	1	1	192809
3	4	0	0	1	53	366	2	1	194663
1	2	0	0	-1	31	578	1	1	196644
3	2	1	1	-1	32	463	2	1	198215
1	2	0	0	-1	33	444	1	1	200165
3	2	1	1	-1	32	462	2	1	201709
2	3	1	1	1	54	495	1	1	203546
2	3	1	1	1	54	708	1	1	205313
4	1	0	0	1	53	745	2	1	207511
3	1	0	0	1	51	351	2	1	209119
3	2	0	0	1	51	309	2	1	210704
1	2	1	1	1	52	360	1	1	212016
4	2	0	0	1	53	450	2	1	213958
3	2	1	1	-1	32	499	2	1	215319
3	4	1	1	-1	34	441	2	1	217177
4	4	0	0	1	53	449	2	1	219100
3	1	0	0	1	51	491	2	1	220889
4	1	0	0	1	51	695	2	1	222644
4	3	1	1	-1	32	421	2	1	224231
1	3	1	1	1	54	519	1	1	226062
4	2	0	0	1	53	340	2	1	227456
3	2	1	1	-1	32	429	2	1	228926
1	4	1	1	1	54	713	1	1	230914
4	4	0	0	1	53	426	2	1	232294
3	3	1	1	-1	32	490	2	1	233589
3	3	1	1	-1	34	495	2	1	234978
4	2	0	0	1	53	432	2	1	236591
1	2	1	1	1	52	476	1	1	238367
1	2	0	0	-1	33	844	1	1	240592
2	2	1	1	1	52	487	1	1	242223
4	3	1	1	-1	34	517	2	1	243730
4	3	1	1	-1	34	406	2	1	245323
1	1	0	0	-1	33	606	1	1	246749
2	1	0	0	-1	31	400	1	1	248211
3	4	1	1	-1	32	682	2	1	249709
4	4	0	0	1	53	476	2	1	251264
4	1	0	0	1	51	395	2	1	252894
3	1	0	0	1	51	378	2	1	262125
3	1	0	0	1	51	440	2	1	263609
2	1	0	0	-1	31	341	1	1	265041
3	2	0	0	1	51	428	2	1	266733
2	2	1	1	1	52	416	1	1	268635
3	3	1	1	-1	34	463	2	1	270367
2	3	1	1	1	54	460	1	1	272106
1	4	1	1	1	54	466	1	1	274015
2	4	0	0	-1	33	468	1	1	275916
2	2	0	0	-1	31	377	1	1	277151
3	2	1	1	-1	32	470	2	1	278487
1	4	1	1	1	54	398	1	1	280244
2	4	0	0	-1	33	402	1	1	281607
2	1	0	0	-1	31	343	1	1	282891
1	1	0	0	-1	31	539	1	1	284314
2	3	1	1	1	52	419	1	1	285568
3	3	1	1	-1	34	423	2	1	287096
1	4	1	1	1	54	418	1	1	288886
1	4	0	0	-1	33	397	1	1	290345
4	1	0	0	1	51	505	2	1	292103
4	1	0	0	1	51	471	2	1	293941
2	1	0	0	-1	31	745	1	1	296019
1	1	0	0	-1	31	441	1	1	297493
4	4	1	1	-1	32	640	2	1	299056
2	4	0	0	-1	33	500	1	1	300515
1	2	0	0	-1	31	427	1	1	302155
1	2	1	1	1	52	408	1	1	303919
2	4	1	1	1	54	433	1	1	305662
2	4	0	0	-1	33	392	1	1	307377
1	4	1	1	1	52	465	1	1	309176
4	4	0	0	1	53	546	2	1	310696
1	4	1	1	1	52	588	1	1	312215
4	4	0	0	1	53	389	2	1	313623
3	4	1	1	-1	32	510	2	1	315204
1	4	0	0	-1	33	571	1	1	317029
3	4	1	1	-1	32	378	2	1	318891
4	4	0	0	1	53	451	2	1	320785
1	4	1	1	1	52	403	1	1	322153
1	4	0	0	-1	33	446	1	1	323942
3	4	1	1	-1	32	476	2	1	325630
2	4	0	0	-1	33	447	1	1	327254
2	4	1	1	1	52	607	1	1	328884
3	4	0	0	1	53	463	2	1	330207
2	1	0	0	-1	31	457	1	1	331584
3	1	0	0	1	51	370	2	1	333053
2	2	0	0	-1	31	438	1	1	334411
2	2	1	1	1	52	467	1	1	336059
3	2	0	0	1	53	343	2	1	337465
3	2	1	1	-1	32	364	2	1	338836
2	1	0	0	-1	33	456	1	1	340717
3	1	0	0	1	51	293	2	1	349329
1	4	1	1	1	52	311	1	1	350467
4	4	0	0	1	53	433	2	1	352121
1	2	0	0	-1	31	431	1	1	353729
1	2	1	1	1	52	452	1	1	355365
2	3	1	1	1	54	433	1	1	356613
1	3	1	1	1	54	431	1	1	357883
1	2	0	0	-1	33	401	1	1	359500
4	2	1	1	-1	32	397	2	1	360997
3	1	0	0	1	53	368	2	1	362758
3	1	0	0	1	51	378	2	1	364303
2	3	1	1	1	52	505	1	1	366026
2	3	1	1	1	54	385	1	1	367722
3	1	0	0	1	53	373	2	1	368945
1	1	0	0	-1	31	471	1	1	370745
3	1	0	0	1	51	333	2	1	372445
4	1	0	0	1	51	446	2	1	373769
4	1	0	0	1	51	442	2	1	375306
1	1	0	0	-1	31	444	1	1	376827
4	4	1	1	-1	32	511	2	1	378294
2	4	0	0	-1	33	373	1	1	379623
3	2	0	0	1	51	343	2	1	381368
2	2	1	1	1	52	402	1	1	382676
4	2	0	0	1	53	509	2	1	384673
2	2	1	1	1	52	427	1	1	386036
4	2	0	0	1	53	377	2	1	387458
4	2	1	1	-1	32	461	2	1	389008
3	1	0	0	1	53	475	2	1	390475
4	1	0	0	1	51	326	2	1	392039
2	1	0	0	-1	31	370	1	1	393729
3	1	0	0	1	51	381	2	1	395498
2	3	1	1	1	52	511	1	1	397224
2	3	1	1	1	54	425	1	1	398703
1	3	1	1	1	54	438	1	1	400420
3	3	1	1	-1	34	433	2	1	402321
2	1	0	0	-1	33	395	1	1	403957
4	1	0	0	1	51	445	2	1	405360
1	4	1	1	1	52	508	1	1	406982
4	4	0	0	1	53	385	2	1	408860
1	4	1	1	1	52	418	1	1	410602
4	4	0	0	1	53	382	2	1	411895
4	4	1	1	-1	32	432	2	1	413568
3	4	0	0	1	53	398	2	1	415215
4	3	1	1	-1	32	411	2	1	416541
2	3	1	1	1	54	390	1	1	417913
2	2	0	0	-1	33	345	1	1	419098
3	2	1	1	-1	32	509	2	1	420829
2	1	0	0	-1	33	492	1	1	422429
4	1	0	0	1	51	435	2	1	423701
1	2	0	0	-1	31	362	1	1	425112
1	2	1	1	1	52	645	1	1	429369
3	1	0	0	1	53	379	2	1	430911
2	1	0	0	-1	31	474	1	1	432841
1	2	0	0	-1	31	295	1	1	434051
1	2	1	1	1	52	452	1	1	435486
2	3	1	1	1	54	435	1	1	436958
4	3	1	1	-1	34	410	2	1	438838
3	4	1	1	-1	34	497	2	1	440748
3	4	0	0	1	53	367	2	1	442188
1	1	0	0	-1	31	481	1	1	443751
2	1	0	0	-1	31	405	1	1	445167
3	3	1	1	-1	32	581	2	1	447086
1	3	1	1	1	54	434	1	1	448699
3	2	0	0	1	53	577	2	1	450287
4	2	1	1	-1	32	363	2	1	451835
3	1	0	0	1	53	421	2	1	453190
4	1	0	0	1	51	530	2	1	454983
4	1	0	0	1	51	759	2	1	456646
2	1	0	0	-1	31	614	1	1	458332
3	3	1	1	-1	32	556	2	1	460193
2	3	1	1	1	54	451	1	1	461791
3	1	0	0	1	53	378	2	1	463345
4	1	0	0	1	51	385	2	1	465208
4	2	0	0	1	51	369	2	1	466851
1	2	1	1	1	52	396	1	1	468512
4	2	0	0	1	53	528	2	1	470062
4	2	1	1	-1	32	409	2	1	471616
2	3	1	1	1	54	455	1	1	473449
2	3	1	1	1	54	346	1	1	475142
3	1	0	0	1	53	319	2	1	476821
2	1	0	0	-1	31	350	1	1	478392
3	4	1	1	-1	32	412	2	1	480140
4	4	0	0	1	53	481	2	1	481797
2	1	0	0	-1	31	376	1	1	483381
3	1	0	0	1	51	302	2	1	484967
2	3	1	1	1	52	394	1	1	486628
4	3	1	1	-1	34	519	2	1	488083
3	4	1	1	-1	34	474	2	1	489809
3	4	0	0	1	53	455	2	1	491352
4	3	1	1	-1	32	521	2	1	492803
1	3	1	1	1	54	599	1	1	494294
3	2	0	0	1	53	334	2	1	495551
3	2	1	1	-1	32	432	2	1	497439
2	4	1	1	1	54	470	1	1	498993
4	4	0	0	1	53	469	2	1	500358
4	3	1	1	-1	32	457	2	1	501957
1	3	1	1	1	54	445	1	1	503849
4	2	0	0	1	53	473	2	1	505506
2	2	1	1	1	52	712	1	1	507625
1	3	1	1	1	54	540	1	1	509049
1	3	1	1	1	54	486	1	1	518499
3	2	0	0	1	53	375	2	1	520316
1	2	1	1	1	52	472	1	1	521853
3	1	0	0	1	53	318	2	1	523192
2	1	0	0	-1	31	308	1	1	524561
1	1	0	0	-1	31	371	1	1	525835
1	1	0	0	-1	31	327	1	1	526975
3	4	1	1	-1	32	370	2	1	528232
3	4	0	0	1	53	362	2	1	530085
4	4	1	1	-1	32	540	2	1	531449
3	4	0	0	1	53	317	2	1	532717
4	4	1	1	-1	32	480	2	1	534450
1	4	0	0	-1	33	397	1	1	535961
2	3	1	1	1	52	419	1	1	537255
2	3	1	1	1	54	419	1	1	539141
4	4	1	1	-1	34	593	2	1	541157
3	4	0	0	1	53	400	2	1	543036
4	4	1	1	-1	32	518	2	1	544777
4	4	0	0	1	53	361	2	1	545990
2	3	1	1	1	52	668	1	1	547729
2	3	1	1	1	54	438	1	1	549045
3	2	0	0	1	53	437	2	1	550386
3	2	1	1	-1	32	412	2	1	551815
1	4	1	1	1	54	452	1	1	553560
2	4	0	0	-1	33	523	1	1	555416
2	1	0	0	-1	31	455	1	1	557185
3	1	0	0	1	51	334	2	1	558526
4	3	1	1	-1	32	496	2	1	559896
1	3	1	1	1	54	519	1	1	561726
4	3	1	1	-1	34	469	2	1	563012
4	3	1	1	-1	34	493	2	1	564333
3	4	1	1	-1	34	393	2	1	566200
2	4	0	0	-1	33	740	1	1	568340
2	1	0	0	-1	31	366	1	1	569707
3	1	0	0	1	51	408	2	1	570997
1	2	0	0	-1	31	511	1	1	572510
4	2	1	1	-1	32	515	2	1	574097
3	3	1	1	-1	34	510	2	1	575726
1	3	1	1	1	54	443	1	1	577633
2	3	1	1	1	54	446	1	1	579449
1	3	1	1	1	54	453	1	1	581179
1	1	0	0	-1	33	549	1	1	583041
2	1	0	0	-1	31	472	1	1	584589
1	2	0	0	-1	31	669	1	1	586246
3	2	1	1	-1	32	332	2	1	587801
2	2	0	0	-1	33	351	1	1	589325
2	2	1	1	1	52	476	1	1	590787
3	4	1	1	-1	34	365	2	1	592008
2	4	0	0	-1	33	445	1	1	593632
4	3	1	1	-1	32	738	2	1	595719
4	3	1	1	-1	34	585	2	1	600117
2	2	0	0	-1	33	447	1	1	601514
3	2	1	1	-1	32	422	2	1	602827
3	4	1	1	-1	34	366	2	1	604376
2	4	0	0	-1	33	436	1	1	606209
4	2	0	0	1	51	481	2	1	607603
1	2	1	1	1	52	506	1	1	608996
1	3	1	1	1	54	418	1	1	610385
3	3	1	1	-1	34	404	2	1	611738
2	3	1	1	1	54	433	1	1	613211
1	3	1	1	1	54	448	1	1	614695
1	1	0	0	-1	33	603	1	1	616440
4	1	0	0	1	51	468	2	1	617790
4	3	1	1	-1	32	486	2	1	619300
1	3	1	1	1	54	760	1	1	621190
4	2	0	0	1	53	384	2	1	622576
4	2	1	1	-1	32	411	2	1	624342
2	1	0	0	-1	33	452	1	1	625659
1	1	0	0	-1	31	399	1	1	627151
3	3	1	1	-1	32	421	2	1	629056
4	3	1	1	-1	34	534	2	1	630806
1	3	1	1	1	54	451	1	1	632763
4	3	1	1	-1	34	388	2	1	634171
3	2	0	0	1	53	589	2	1	636224
1	2	1	1	1	52	417	1	1	637757
4	1	0	0	1	53	420	2	1	639345
4	1	0	0	1	51	674	2	1	640849
3	3	1	1	-1	32	444	2	1	642777
1	3	1	1	1	54	756	1	1	644597
2	3	1	1	1	54	442	1	1	646504
4	3	1	1	-1	34	602	2	1	648581
3	4	1	1	-1	34	403	2	1	650352
1	4	0	0	-1	33	599	1	1	652106
1	3	1	1	1	52	513	1	1	653468
2	3	1	1	1	54	507	1	1	655212
1	2	0	0	-1	33	472	2	0	657175
2	2	1	1	1	52	638	1	1	659088
2	3	1	1	1	54	422	1	1	660775
1	3	1	1	1	54	363	1	1	662293
3	1	0	0	1	53	426	2	1	663700
2	1	0	0	-1	31	471	1	1	665364
4	4	1	1	-1	32	530	2	1	666880
3	4	0	0	1	53	486	2	1	668812
3	4	1	1	-1	32	475	2	1	670642
2	4	0	0	-1	33	449	1	1	672205
1	2	0	0	-1	31	682	1	1	674010
3	2	1	1	-1	32	440	2	1	675344
4	1	0	0	1	53	456	2	1	676953
1	1	0	0	-1	31	366	1	1	678708
2	4	1	1	1	52	488	1	1	680638
2	4	0	0	-1	33	405	1	1	699539
4	1	0	0	1	51	440	2	1	701196
3	1	0	0	1	51	450	2	1	702679
2	2	0	0	-1	31	427	1	1	704065
2	2	1	1	1	52	343	1	1	705857
1	2	0	0	-1	33	472	1	1	707609
2	2	1	1	1	52	478	1	1	708940
1	3	1	1	1	54	389	1	1	710731
1	3	1	1	1	54	416	1	1	712314
3	4	1	1	-1	34	377	2	1	713556
1	4	0	0	-1	33	369	1	1	714951
4	3	1	1	-1	32	342	1	0	716229
1	3	1	1	1	54	311	1	1	717614
3	3	1	1	-1	34	454	2	1	719504
1	3	1	1	1	54	552	1	1	721226
2	2	0	0	-1	33	466	1	1	722676
3	2	1	1	-1	32	436	2	1	723940
1	4	1	1	1	54	449	1	1	725592
2	4	0	0	-1	33	355	1	1	727259
2	3	1	1	1	52	458	1	1	728742
3	3	1	1	-1	34	448	2	1	730247
4	1	0	0	1	53	321	2	1	731500
2	1	0	0	-1	31	493	1	1	732991
3	3	1	1	-1	32	451	2	1	734664
2	3	1	1	1	54	459	1	1	736189
3	3	1	1	-1	34	429	2	1	737465
2	3	1	1	1	54	468	1	1	738982
3	2	0	0	1	53	406	2	1	740894
4	2	1	1	-1	32	427	2	1	742308
4	3	1	1	-1	34	0	0	0	745958
2	3	1	1	1	54	552	1	1	747538
2	4	1	1	1	54	469	1	1	748924
3	4	0	0	1	53	400	2	1	750237
3	1	0	0	1	51	339	2	1	751994
2	1	0	0	-1	31	386	1	1	753475
1	3	1	1	1	52	476	1	1	755129
4	3	1	1	-1	34	552	2	1	756617
2	4	1	1	1	54	457	1	1	757932
1	4	0	0	-1	33	462	1	1	759358
1	1	0	0	-1	31	369	1	1	760637
4	1	0	0	1	51	358	2	1	762315
3	4	1	1	-1	32	427	2	1	763847
3	4	0	0	1	53	405	2	1	765446
1	3	1	1	1	52	501	1	1	767303
1	3	1	1	1	54	453	1	1	768627
2	1	0	0	-1	33	522	1	1	770405
3	1	0	0	1	51	656	2	1	771999
2	1	0	0	-1	31	458	1	1	773916
4	1	0	0	1	51	541	2	1	775545
4	3	1	1	-1	32	405	2	1	777142
1	3	1	1	1	54	487	1	1	784935
4	3	1	1	-1	34	462	2	1	786545
1	3	1	1	1	54	563	1	1	788437
3	2	0	0	1	53	383	2	1	790313
3	2	1	1	-1	32	462	2	1	791855
2	3	1	1	1	54	434	1	1	793506
3	3	1	1	-1	34	335	2	1	795193
3	4	1	1	-1	34	370	2	1	796689
2	4	0	0	-1	33	676	1	1	798603
4	4	1	1	-1	32	375	1	0	800223
1	4	0	0	-1	33	528	1	1	802243
2	3	1	1	1	52	534	1	1	803859
3	3	1	1	-1	34	375	2	1	805462
1	2	0	0	-1	33	420	1	1	807364
1	2	1	1	1	52	526	1	1	809104
4	1	0	0	1	53	486	2	1	810941
3	1	0	0	1	51	426	2	1	812521
4	3	1	1	-1	32	450	2	1	814288
4	3	1	1	-1	34	444	2	1	816241
1	4	1	1	1	54	520	1	1	818007
4	4	0	0	1	53	410	2	1	819676
4	2	0	0	1	51	388	2	1	821133
1	2	1	1	1	52	533	1	1	822733
2	4	1	1	1	54	508	1	1	824744
3	4	0	0	1	53	420	2	1	826462
2	1	0	0	-1	31	604	1	1	827971
4	1	0	0	1	51	466	2	1	829320
4	1	0	0	1	51	417	2	1	831113
1	1	0	0	-1	31	443	1	1	832999
3	4	1	1	-1	32	383	2	1	834220
1	4	0	0	-1	33	521	1	1	835989
2	3	1	1	1	52	293	2	0	837321
1	3	1	1	1	54	462	1	1	838770
2	3	1	1	1	54	401	1	1	840236
4	3	1	1	-1	34	481	2	1	841777
3	3	1	1	-1	34	474	2	1	843170
3	3	1	1	-1	34	390	2	1	844860
4	4	1	1	-1	34	589	2	1	846258
2	4	0	0	-1	33	496	1	1	847604
1	2	0	0	-1	31	472	1	1	848890
3	2	1	1	-1	32	451	2	1	850621
4	1	0	0	1	53	632	2	1	852605
2	1	0	0	-1	31	401	1	1	853982
4	4	1	1	-1	32	643	2	1	855625
2	4	0	0	-1	33	471	1	1	857524
2	4	1	1	1	52	743	1	1	859171
3	4	0	0	1	53	530	2	1	860957
4	1	0	0	1	51	612	2	1	862909
3	1	0	0	1	51	398	2	1	864603
4	3	1	1	-1	32	476	2	1	865911
4	3	1	1	-1	34	661	2	1	873160
