# Supplementary material for: Frequency Band-Specific Electrical Brain Stimulation Modulates Cognitive Control Processes
Source: PLoS One. 2015 Sep 25;10(9):e0138984. doi: 10.1371/journal.pone.0138984 (PMC4583279; doi:10.1371/journal.pone.0138984)
Supplement: S2 File — This zip archive contains the necessary Matlab code, SPSS syntax, SPSS data and raw logfile data to perform the analyses described in the paper. EEG data and Matlab code to extract peak frequencies are available upon request (joramvandriel@gmail.com). (ZIP) [file pone.0138984.s002.zip › S2_File/rawdata/theta/pp27_simonC2_POST-STIM.txt]

1	1	0	0	-1	31	374	1	1	27940
2	1	0	0	-1	31	341	1	1	29719
2	3	1	1	1	52	405	1	1	31538
3	3	1	1	-1	34	452	2	1	33164
4	3	1	1	-1	34	445	2	1	34555
4	3	1	1	-1	34	396	2	1	35834
1	1	0	0	-1	33	382	1	1	37208
3	1	0	0	1	51	359	2	1	39056
3	2	0	0	1	51	443	2	1	40862
4	2	1	1	-1	32	460	2	1	42727
2	2	0	0	-1	33	378	1	1	44468
2	2	1	1	1	52	362	1	1	46262
1	4	1	1	1	54	443	1	1	48174
2	4	0	0	-1	33	326	2	0	49925
4	4	1	1	-1	32	417	2	1	51515
2	4	0	0	-1	33	422	1	1	52846
2	3	1	1	1	52	345	1	1	54566
1	3	1	1	1	54	428	1	1	56332
2	4	1	1	1	54	496	1	1	57722
3	4	0	0	1	53	430	2	1	59219
1	1	0	0	-1	31	430	1	1	60791
3	1	0	0	1	51	431	2	1	62060
4	1	0	0	1	51	483	2	1	63425
1	1	0	0	-1	31	393	1	1	65087
2	3	1	1	1	52	506	1	1	66874
1	3	1	1	1	54	305	1	1	68134
1	4	1	1	1	54	351	1	1	69925
3	4	0	0	1	53	440	2	1	71439
3	3	1	1	-1	32	431	2	1	72995
2	3	1	1	1	54	432	1	1	74670
2	2	0	0	-1	33	353	1	1	76030
3	2	1	1	-1	32	455	2	1	77566
4	1	0	0	1	53	322	2	1	79053
3	1	0	0	1	51	320	2	1	80704
4	1	0	0	1	51	333	2	1	81893
4	1	0	0	1	51	379	2	1	83669
2	1	0	0	-1	31	339	1	1	85310
2	1	0	0	-1	31	353	1	1	86876
3	3	1	1	-1	32	364	2	1	88424
4	3	1	1	-1	34	443	2	1	90372
1	1	0	0	-1	33	424	1	1	92277
1	1	0	0	-1	31	357	1	1	93536
3	3	1	1	-1	32	395	1	0	95155
3	3	1	1	-1	34	388	2	1	96358
1	1	0	0	-1	33	490	1	1	97879
4	1	0	0	1	51	415	2	1	99502
2	3	1	1	1	52	499	1	1	101010
2	3	1	1	1	54	389	1	1	102348
4	2	0	0	1	53	475	2	1	103742
1	2	1	1	1	52	551	1	1	109680
3	2	0	0	1	53	387	2	1	111138
1	2	1	1	1	52	430	1	1	112834
3	2	0	0	1	53	333	2	1	114130
4	2	1	1	-1	32	478	2	1	115507
1	1	0	0	-1	33	547	1	1	117468
1	1	0	0	-1	31	393	1	1	119134
2	4	1	1	1	52	522	1	1	121003
3	4	0	0	1	53	412	2	1	122430
1	4	1	1	1	52	398	1	1	123676
3	4	0	0	1	53	395	2	1	125233
1	4	1	1	1	52	361	1	1	126804
3	4	0	0	1	53	338	2	1	128615
3	3	1	1	-1	32	433	2	1	130263
1	3	1	1	1	54	350	1	1	131469
3	4	1	1	-1	34	356	2	1	132882
4	4	0	0	1	53	306	2	1	134660
2	2	0	0	-1	31	460	1	1	136451
4	2	1	1	-1	32	473	2	1	138187
3	2	0	0	1	53	391	2	1	139839
2	2	1	1	1	52	465	1	1	141213
4	4	1	1	-1	34	358	2	1	142690
2	4	0	0	-1	33	488	1	1	144059
4	2	0	0	1	51	291	2	1	145646
1	2	1	1	1	52	399	1	1	147054
2	2	0	0	-1	33	405	1	1	148387
2	2	1	1	1	52	421	1	1	149701
4	4	1	1	-1	34	486	2	1	151284
4	4	0	0	1	53	472	2	1	152570
2	4	1	1	1	52	517	1	1	154240
3	4	0	0	1	53	398	2	1	155628
4	1	0	0	1	51	403	2	1	156902
2	1	0	0	-1	31	387	1	1	158286
1	1	0	0	-1	31	486	1	1	159669
4	1	0	0	1	51	346	2	1	160890
1	2	0	0	-1	31	323	1	1	162476
2	2	1	1	1	52	623	1	1	164217
2	2	0	0	-1	33	412	1	1	165434
4	2	1	1	-1	32	425	2	1	166924
1	4	1	1	1	54	621	1	1	168537
1	4	0	0	-1	33	338	1	1	170053
2	3	1	1	1	52	421	1	1	171686
4	3	1	1	-1	34	345	2	1	173250
2	3	1	1	1	54	336	2	0	174660
2	3	1	1	1	54	445	1	1	176379
4	2	0	0	1	53	471	2	1	177676
1	2	1	1	1	52	408	1	1	179415
4	1	0	0	1	53	388	2	1	180620
3	1	0	0	1	51	363	2	1	181973
4	2	0	0	1	51	449	2	1	183815
1	2	1	1	1	52	453	1	1	189739
4	4	1	1	-1	34	452	2	1	191676
1	4	0	0	-1	33	433	1	1	193274
1	4	1	1	1	52	502	1	1	195057
4	4	0	0	1	53	352	2	1	196798
4	3	1	1	-1	32	497	2	1	198659
3	3	1	1	-1	34	350	2	1	200488
1	2	0	0	-1	33	542	1	1	202377
4	2	1	1	-1	32	685	2	1	204117
2	2	0	0	-1	33	477	1	1	205816
2	2	1	1	1	52	401	1	1	207349
3	2	0	0	1	53	571	2	1	209362
1	2	1	1	1	52	590	1	1	211335
1	1	0	0	-1	33	442	1	1	213148
2	1	0	0	-1	31	424	1	1	214484
2	3	1	1	1	52	424	1	1	216004
3	3	1	1	-1	34	562	2	1	217383
4	1	0	0	1	53	456	2	1	219056
2	1	0	0	-1	31	408	1	1	220681
2	2	0	0	-1	31	325	1	1	221879
3	2	1	1	-1	32	381	2	1	223317
2	4	1	1	1	54	416	1	1	224672
1	4	0	0	-1	33	519	1	1	226553
3	3	1	1	-1	32	407	2	1	228095
3	3	1	1	-1	34	370	2	1	229641
2	1	0	0	-1	33	381	1	1	231073
3	1	0	0	1	51	311	2	1	232809
4	3	1	1	-1	32	327	2	1	234560
1	3	1	1	1	54	503	1	1	236219
2	3	1	1	1	54	353	1	1	237439
2	3	1	1	1	54	356	1	1	238772
3	4	1	1	-1	34	364	2	1	239941
2	4	0	0	-1	33	363	2	0	241700
3	4	1	1	-1	32	358	2	1	243207
1	4	0	0	-1	33	504	1	1	244917
1	1	0	0	-1	31	314	1	1	246726
4	1	0	0	1	51	463	2	1	248322
1	3	1	1	1	52	474	1	1	249942
2	3	1	1	1	54	489	1	1	251348
2	1	0	0	-1	33	441	1	1	252901
1	1	0	0	-1	31	458	1	1	254736
2	2	0	0	-1	31	339	1	1	256298
4	2	1	1	-1	32	469	2	1	258107
4	4	1	1	-1	34	406	2	1	259918
1	4	0	0	-1	33	427	1	1	261410
3	4	1	1	-1	32	487	2	1	263389
1	4	0	0	-1	33	433	1	1	265183
2	4	1	1	1	52	526	1	1	266778
2	4	0	0	-1	33	390	1	1	268496
1	2	0	0	-1	31	710	1	1	270687
1	2	1	1	1	52	468	1	1	275988
3	1	0	0	1	53	334	2	1	277440
4	1	0	0	1	51	428	2	1	278803
2	4	1	1	1	52	416	1	1	280583
4	4	0	0	1	53	606	2	1	282330
1	4	1	1	1	52	435	1	1	283878
2	4	0	0	-1	33	335	2	0	285431
1	1	0	0	-1	31	452	1	1	287129
3	1	0	0	1	51	353	2	1	288698
3	2	0	0	1	51	332	2	1	290242
2	2	1	1	1	52	526	1	1	292264
2	3	1	1	1	54	598	1	1	293733
3	3	1	1	-1	34	369	2	1	295564
4	3	1	1	-1	34	475	2	1	297438
1	3	1	1	1	54	331	1	1	298889
2	2	0	0	-1	33	323	1	1	300317
1	2	1	1	1	52	610	1	1	302253
2	4	1	1	1	54	364	1	1	303973
4	4	0	0	1	53	426	2	1	305628
3	4	1	1	-1	32	363	2	1	307430
1	4	0	0	-1	33	739	1	1	309199
2	1	0	0	-1	31	338	1	1	310914
2	1	0	0	-1	31	398	1	1	312364
3	3	1	1	-1	32	468	2	1	313765
1	3	1	1	1	54	384	1	1	315171
4	3	1	1	-1	34	501	2	1	316916
3	3	1	1	-1	34	389	2	1	318301
1	1	0	0	-1	33	516	1	1	320013
4	1	0	0	1	51	590	2	1	321721
3	1	0	0	1	51	346	2	1	323431
3	1	0	0	1	51	533	2	1	325118
2	2	0	0	-1	31	378	1	1	326670
2	2	1	1	1	52	378	1	1	328267
3	4	1	1	-1	34	401	2	1	329802
2	4	0	0	-1	33	339	1	1	331190
2	3	1	1	1	52	521	1	1	332738
3	3	1	1	-1	34	438	2	1	334646
2	2	0	0	-1	33	479	1	1	336039
3	2	1	1	-1	32	406	2	1	337599
1	1	0	0	-1	33	388	1	1	339387
4	1	0	0	1	51	391	2	1	340755
4	4	1	1	-1	32	479	2	1	342126
1	4	0	0	-1	33	710	1	1	344027
1	3	1	1	1	52	418	1	1	345585
3	3	1	1	-1	34	468	2	1	347205
1	1	0	0	-1	33	472	1	1	348965
3	1	0	0	1	51	426	2	1	350614
1	2	0	0	-1	31	380	1	1	352016
1	2	1	1	1	52	395	1	1	353806
3	3	1	1	-1	34	484	2	1	355405
1	3	1	1	1	54	385	1	1	359651
3	2	0	0	1	53	386	2	1	361402
1	2	1	1	1	52	409	1	1	362787
2	4	1	1	1	54	407	1	1	364625
3	4	0	0	1	53	369	2	1	366251
3	2	0	0	1	51	343	2	1	367593
2	2	1	1	1	52	373	1	1	369321
1	4	1	1	1	54	330	1	1	370944
1	4	0	0	-1	33	358	1	1	372183
2	2	0	0	-1	31	393	1	1	373415
1	2	1	1	1	52	407	1	1	374744
1	2	0	0	-1	33	322	1	1	376346
2	2	1	1	1	52	369	1	1	377631
2	1	0	0	-1	33	370	1	1	379220
4	1	0	0	1	51	445	2	1	380727
2	1	0	0	-1	31	375	1	1	382473
2	1	0	0	-1	31	502	1	1	384371
3	2	0	0	1	51	511	2	1	386326
2	2	1	1	1	52	383	1	1	388052
3	2	0	0	1	53	436	2	1	389339
3	2	1	1	-1	32	462	2	1	391306
4	1	0	0	1	53	574	2	1	392887
1	1	0	0	-1	31	345	2	0	394240
2	2	0	0	-1	31	458	1	1	396049
3	2	1	1	-1	32	519	2	1	397812
1	3	1	1	1	54	453	1	1	399694
4	3	1	1	-1	34	543	2	1	401471
1	3	1	1	1	54	361	1	1	403292
3	3	1	1	-1	34	418	2	1	404927
4	1	0	0	1	53	394	2	1	406446
4	1	0	0	1	51	371	2	1	408253
1	3	1	1	1	52	571	1	1	410198
2	3	1	1	1	54	465	1	1	411680
3	1	0	0	1	53	411	2	1	412955
1	1	0	0	-1	31	341	1	1	414295
4	2	0	0	1	51	366	2	1	415841
3	2	1	1	-1	32	571	2	1	417358
4	4	1	1	-1	34	477	2	1	418943
2	4	0	0	-1	33	468	1	1	420248
2	1	0	0	-1	31	401	1	1	421992
1	1	0	0	-1	31	421	1	1	423586
3	2	0	0	1	51	404	2	1	425014
1	2	1	1	1	52	516	1	1	426832
4	4	1	1	-1	34	466	2	1	428406
1	4	0	0	-1	33	364	1	1	430064
3	1	0	0	1	51	325	2	1	431845
2	1	0	0	-1	31	400	1	1	433731
2	2	0	0	-1	31	443	1	1	435277
4	2	1	1	-1	32	371	2	1	436544
3	4	1	1	-1	34	454	2	1	437920
4	4	0	0	1	53	581	2	1	444122
3	4	1	1	-1	32	478	2	1	445624
3	4	0	0	1	53	422	2	1	447248
2	2	0	0	-1	31	482	1	1	449081
3	2	1	1	-1	32	401	2	1	450711
4	3	1	1	-1	34	417	2	1	452143
1	3	1	1	1	54	441	1	1	453894
3	1	0	0	1	53	399	2	1	455353
1	1	0	0	-1	31	493	1	1	456698
2	4	1	1	1	52	389	1	1	458224
2	4	0	0	-1	33	371	1	1	459550
3	4	1	1	-1	32	458	2	1	460826
4	4	0	0	1	53	488	2	1	462237
1	4	1	1	1	52	521	1	1	464119
3	4	0	0	1	53	424	2	1	465692
4	2	0	0	1	51	461	1	0	467475
1	2	1	1	1	52	326	2	0	468848
2	4	1	1	1	54	555	1	1	470237
3	4	0	0	1	53	413	2	1	471705
4	2	0	0	1	51	413	2	1	473243
2	2	1	1	1	52	501	1	1	475023
3	1	0	0	1	53	461	2	1	476970
4	1	0	0	1	51	680	2	1	478928
2	1	0	0	-1	31	415	1	1	480804
4	1	0	0	1	51	469	2	1	482328
2	4	1	1	1	52	464	1	1	483685
1	4	0	0	-1	33	399	1	1	485326
3	1	0	0	1	51	378	2	1	486626
3	1	0	0	1	51	363	2	1	487863
2	1	0	0	-1	31	411	1	1	489118
3	1	0	0	1	51	391	2	1	490424
2	3	1	1	1	52	558	1	1	492397
3	3	1	1	-1	34	561	2	1	493784
3	1	0	0	1	53	429	2	1	495592
4	1	0	0	1	51	679	2	1	497573
2	4	1	1	1	52	495	1	1	499104
2	4	0	0	-1	33	435	1	1	500810
4	1	0	0	1	51	567	2	1	502745
4	1	0	0	1	51	425	2	1	504155
1	1	0	0	-1	31	391	1	1	505411
3	1	0	0	1	51	487	2	1	507265
2	2	0	0	-1	31	447	1	1	509117
3	2	1	1	-1	32	613	2	1	510937
3	1	0	0	1	53	450	2	1	512745
2	1	0	0	-1	31	391	1	1	514109
2	4	1	1	1	52	438	1	1	515605
3	4	0	0	1	53	363	2	1	517039
2	2	0	0	-1	31	403	1	1	518417
4	2	1	1	-1	32	510	2	1	520047
3	4	1	1	-1	34	441	2	1	521459
3	4	0	0	1	53	361	2	1	525982
4	3	1	1	-1	32	469	2	1	527817
4	3	1	1	-1	34	385	2	1	529653
1	3	1	1	1	54	315	1	1	531189
4	3	1	1	-1	34	462	2	1	532862
1	1	0	0	-1	33	385	1	1	534720
3	1	0	0	1	51	327	2	1	536149
3	2	0	0	1	51	363	2	1	537698
2	2	1	1	1	52	648	1	1	539769
4	1	0	0	1	53	353	2	1	541161
1	1	0	0	-1	31	356	1	1	542712
1	2	0	0	-1	31	390	1	1	544189
4	2	1	1	-1	32	471	2	1	545521
2	1	0	0	-1	33	503	1	1	546996
4	1	0	0	1	51	457	2	1	548794
2	2	0	0	-1	31	383	1	1	550542
2	2	1	1	1	52	482	1	1	552066
3	3	1	1	-1	34	372	2	1	553576
3	3	1	1	-1	34	396	2	1	555443
4	2	0	0	1	53	484	2	1	557068
3	2	1	1	-1	32	335	1	0	558716
2	1	0	0	-1	33	382	1	1	560011
1	1	0	0	-1	31	467	1	1	561961
3	3	1	1	-1	32	420	2	1	563503
3	3	1	1	-1	34	525	2	1	565520
1	3	1	1	1	54	571	1	1	567069
1	3	1	1	1	54	427	1	1	568745
3	2	0	0	1	53	359	2	1	570549
3	2	1	1	-1	32	459	2	1	572193
1	3	1	1	1	54	396	1	1	573619
4	3	1	1	-1	34	553	2	1	575520
2	1	0	0	-1	33	518	1	1	577050
1	1	0	0	-1	31	430	1	1	578901
4	4	1	1	-1	32	462	2	1	580870
2	4	0	0	-1	33	406	1	1	582755
1	3	1	1	1	52	642	1	1	584645
1	3	1	1	1	54	488	1	1	586185
2	3	1	1	1	54	457	1	1	587772
2	3	1	1	1	54	367	1	1	589014
3	4	1	1	-1	34	370	2	1	590806
4	4	0	0	1	53	670	2	1	592395
1	3	1	1	1	52	474	1	1	593784
2	3	1	1	1	54	398	1	1	595391
4	4	1	1	-1	34	648	2	1	597398
1	4	0	0	-1	33	426	1	1	598930
3	3	1	1	-1	32	454	2	1	600626
3	3	1	1	-1	34	406	2	1	602498
1	3	1	1	1	54	473	1	1	604306
1	3	1	1	1	54	522	1	1	605984
4	1	0	0	1	53	364	2	1	607208
4	1	0	0	1	51	395	2	1	614611
3	2	0	0	1	51	332	2	1	616437
4	2	1	1	-1	32	504	2	1	618108
2	4	1	1	1	54	387	2	0	619344
1	4	0	0	-1	33	457	1	1	621247
4	4	1	1	-1	32	369	2	1	622870
4	4	0	0	1	53	399	2	1	624273
1	4	1	1	1	52	496	1	1	625729
2	4	0	0	-1	33	382	1	1	627496
3	3	1	1	-1	32	399	2	1	628792
2	3	1	1	1	54	427	1	1	630624
1	4	1	1	1	54	395	1	1	632495
1	4	0	0	-1	33	366	1	1	634048
4	1	0	0	1	51	456	2	1	635908
2	1	0	0	-1	31	477	1	1	637291
3	2	0	0	1	51	408	2	1	638966
2	2	1	1	1	52	376	1	1	640449
3	1	0	0	1	53	439	2	1	642280
3	1	0	0	1	51	365	2	1	643452
1	2	0	0	-1	31	369	1	1	645167
4	2	1	1	-1	32	567	2	1	646651
4	1	0	0	1	53	346	2	1	648353
1	1	0	0	-1	31	285	1	1	649649
1	2	0	0	-1	31	401	1	1	651015
2	2	1	1	1	52	386	1	1	652367
3	1	0	0	1	53	434	2	1	654078
1	1	0	0	-1	31	330	1	1	655507
1	3	1	1	1	52	428	1	1	656998
4	3	1	1	-1	34	551	2	1	658533
3	2	0	0	1	53	592	2	1	659972
2	2	1	1	1	52	410	1	1	661607
2	3	1	1	1	54	360	1	1	663371
4	3	1	1	-1	34	524	2	1	664951
1	2	0	0	-1	33	386	1	1	666414
4	2	1	1	-1	32	432	2	1	667925
2	3	1	1	1	54	342	1	1	669562
3	3	1	1	-1	34	417	2	1	671204
3	2	0	0	1	53	811	2	1	673294
2	2	1	1	1	52	524	1	1	674770
1	1	0	0	-1	33	535	1	1	676215
4	1	0	0	1	51	406	2	1	677684
1	3	1	1	1	52	405	1	1	679335
4	3	1	1	-1	34	568	2	1	680903
3	3	1	1	-1	34	492	2	1	682720
4	3	1	1	-1	34	539	2	1	684716
2	4	1	1	1	54	336	1	1	686000
1	4	0	0	-1	33	458	1	1	687376
4	4	1	1	-1	32	393	2	1	688815
3	4	0	0	1	53	391	2	1	690362
3	4	1	1	-1	32	445	2	1	692038
4	4	0	0	1	53	456	2	1	697229
1	2	0	0	-1	31	546	1	1	699085
2	2	1	1	1	52	467	1	1	701028
1	3	1	1	1	54	433	1	1	702407
3	3	1	1	-1	34	467	2	1	704275
3	4	1	1	-1	34	408	2	1	706057
2	4	0	0	-1	33	615	1	1	707887
1	3	1	1	1	52	462	1	1	709357
1	3	1	1	1	54	420	1	1	711015
4	3	1	1	-1	34	450	2	1	712577
2	3	1	1	1	54	502	1	1	714063
2	3	1	1	1	54	497	1	1	715991
3	3	1	1	-1	34	421	2	1	717379
2	2	0	0	-1	33	417	1	1	719072
1	2	1	1	1	52	722	1	1	721215
2	4	1	1	1	54	517	1	1	722565
4	4	0	0	1	53	450	2	1	724336
2	3	1	1	1	52	492	1	1	725836
1	3	1	1	1	54	426	1	1	727110
3	3	1	1	-1	34	413	2	1	728531
1	3	1	1	1	54	345	1	1	730331
1	3	1	1	1	54	408	1	1	731921
3	3	1	1	-1	34	409	2	1	733799
3	4	1	1	-1	34	440	2	1	735691
1	4	0	0	-1	33	389	1	1	737411
2	3	1	1	1	52	473	1	1	739144
3	3	1	1	-1	34	419	2	1	740509
4	1	0	0	1	53	525	2	1	742409
1	1	0	0	-1	31	360	1	1	743619
1	4	1	1	1	52	470	1	1	745033
3	4	0	0	1	53	390	2	1	746909
3	2	0	0	1	51	463	2	1	748799
1	2	1	1	1	52	474	1	1	750487
4	3	1	1	-1	34	423	2	1	752309
4	3	1	1	-1	34	476	2	1	753794
2	1	0	0	-1	33	435	1	1	755522
3	1	0	0	1	51	351	2	1	756909
1	3	1	1	1	52	608	1	1	758826
4	3	1	1	-1	34	431	2	1	760267
2	4	1	1	1	54	461	1	1	762152
4	4	0	0	1	53	482	2	1	763551
3	3	1	1	-1	32	536	2	1	764899
2	3	1	1	1	54	424	1	1	766566
1	2	0	0	-1	33	513	1	1	768278
1	2	1	1	1	52	350	1	1	770089
3	4	1	1	-1	34	386	2	1	771752
4	4	0	0	1	53	385	2	1	773515
3	2	0	0	1	51	395	2	1	775084
1	2	1	1	1	52	407	1	1	776896
4	3	1	1	-1	34	439	2	1	778783
2	3	1	1	1	54	320	1	1	782572
3	4	1	1	-1	34	429	2	1	784292
4	4	0	0	1	53	436	2	1	785841
1	2	0	0	-1	31	407	1	1	787670
3	2	1	1	-1	32	523	2	1	789178
1	1	0	0	-1	33	348	1	1	790492
2	1	0	0	-1	31	455	1	1	792181
2	3	1	1	1	52	440	1	1	794075
4	3	1	1	-1	34	384	2	1	795867
3	3	1	1	-1	34	413	2	1	797360
2	3	1	1	1	54	403	1	1	798648
3	1	0	0	1	53	447	2	1	800076
1	1	0	0	-1	31	370	1	1	801367
4	1	0	0	1	51	426	2	1	803138
3	1	0	0	1	51	336	2	1	804477
2	4	1	1	1	52	571	1	1	806253
4	4	0	0	1	53	445	2	1	808187
3	1	0	0	1	51	451	2	1	809940
4	1	0	0	1	51	602	2	1	811359
1	4	1	1	1	52	500	1	1	813059
2	4	0	0	-1	33	300	1	1	814174
1	3	1	1	1	52	486	1	1	816035
3	3	1	1	-1	34	425	2	1	817611
3	2	0	0	1	53	353	2	1	819373
2	2	1	1	1	52	387	1	1	821068
4	4	1	1	-1	34	473	2	1	822435
4	4	0	0	1	53	507	2	1	823858
1	1	0	0	-1	31	391	1	1	825315
3	1	0	0	1	51	520	2	1	826882
4	1	0	0	1	51	455	2	1	828475
3	1	0	0	1	51	330	2	1	829958
3	4	1	1	-1	32	397	2	1	831504
2	4	0	0	-1	33	443	1	1	832814
1	2	0	0	-1	31	374	1	1	834114
1	2	1	1	1	52	404	1	1	835645
4	3	1	1	-1	34	472	2	1	836998
2	3	1	1	1	54	453	1	1	838565
4	4	1	1	-1	34	375	2	1	839821
3	4	0	0	1	53	396	2	1	841548
1	1	0	0	-1	31	373	1	1	843065
4	1	0	0	1	51	308	2	1	844848
3	3	1	1	-1	32	403	2	1	846482
4	3	1	1	-1	34	423	2	1	848359
4	2	0	0	1	53	479	2	1	849930
3	2	1	1	-1	32	537	2	1	851894
4	1	0	0	1	53	423	2	1	853781
1	1	0	0	-1	31	339	1	1	855556
2	2	0	0	-1	31	363	1	1	857388
1	2	1	1	1	52	343	1	1	858820
4	2	0	0	1	53	452	2	1	860341
1	2	1	1	1	52	605	1	1	865718
