# Supplementary material for: Frequency Band-Specific Electrical Brain Stimulation Modulates Cognitive Control Processes
Source: PLoS One. 2015 Sep 25;10(9):e0138984. doi: 10.1371/journal.pone.0138984 (PMC4583279; doi:10.1371/journal.pone.0138984)
Supplement: S2 File — This zip archive contains the necessary Matlab code, SPSS syntax, SPSS data and raw logfile data to perform the analyses described in the paper. EEG data and Matlab code to extract peak frequencies are available upon request (joramvandriel@gmail.com). (ZIP) [file pone.0138984.s002.zip › S2_File/rawdata/theta/pp28_simonA2_PRE-STIM_EEG.txt]

2	3	1	1	-1	32	495	1	1	4401
3	3	1	1	1	54	393	2	1	5736
1	2	0	0	1	53	510	1	1	7443
2	2	1	1	-1	32	426	1	1	9167
2	4	1	1	-1	34	420	1	1	10876
3	4	0	0	-1	33	370	2	1	12171
1	1	0	0	1	51	443	1	1	13849
2	1	0	0	1	51	376	2	0	15106
3	4	1	1	1	52	464	2	1	16961
2	4	0	0	1	53	353	1	1	18508
3	2	0	0	-1	31	434	2	1	19891
2	2	1	1	-1	32	459	1	1	21744
2	2	0	0	1	53	343	1	1	23088
1	2	1	1	-1	32	498	1	1	24916
4	3	1	1	1	54	534	2	1	26495
2	3	1	1	-1	34	501	1	1	27925
4	1	0	0	-1	33	544	2	1	29511
4	1	0	0	-1	31	823	1	0	31553
2	1	0	0	1	51	352	1	1	32786
4	1	0	0	-1	31	429	2	1	34251
1	3	1	1	-1	32	512	1	1	35585
3	3	1	1	1	54	438	2	1	36943
3	3	1	1	1	54	375	2	1	38722
2	3	1	1	-1	34	375	1	1	40184
3	3	1	1	1	54	430	2	1	42069
3	3	1	1	1	54	334	2	1	43237
4	3	1	1	1	54	530	2	1	44626
1	3	1	1	-1	34	473	1	1	46506
4	3	1	1	1	54	485	2	1	47832
4	3	1	1	1	54	353	2	1	49538
1	1	0	0	1	53	439	1	1	50971
1	1	0	0	1	51	408	1	1	52687
2	3	1	1	-1	32	608	1	1	54722
2	3	1	1	-1	34	353	1	1	56255
3	1	0	0	-1	33	477	2	1	57842
3	1	0	0	-1	31	378	2	1	59083
4	3	1	1	1	52	428	2	1	60386
1	3	1	1	-1	34	487	1	1	62170
3	3	1	1	1	54	621	2	1	63678
4	3	1	1	1	54	534	2	1	65028
4	2	0	0	-1	33	535	2	1	66915
1	2	1	1	-1	32	431	1	1	68283
3	4	1	1	1	54	496	2	1	69635
1	4	0	0	1	53	551	1	1	71287
2	3	1	1	-1	32	581	1	1	72718
3	3	1	1	1	54	453	2	1	74424
1	1	0	0	1	53	943	1	1	76670
2	1	0	0	1	51	543	1	1	78665
2	2	0	0	1	51	346	1	1	79981
3	2	1	1	1	52	408	2	1	84168
1	2	0	0	1	53	402	1	1	85387
3	2	1	1	1	52	357	2	1	87034
4	2	0	0	-1	33	374	2	1	88424
1	2	1	1	-1	32	469	1	1	90337
3	4	1	1	1	54	392	2	1	92105
3	4	0	0	-1	33	319	2	1	93580
2	2	0	0	1	51	499	1	1	95386
3	2	1	1	1	52	400	2	1	96707
3	4	1	1	1	54	457	2	1	98066
1	4	0	0	1	53	403	1	1	99888
2	3	1	1	-1	32	482	1	1	101313
4	3	1	1	1	54	433	2	1	103240
3	2	0	0	-1	33	517	2	1	104864
4	2	1	1	1	52	347	2	1	106064
1	2	0	0	1	53	452	1	1	107925
2	2	1	1	-1	32	495	1	1	109683
4	4	1	1	1	54	406	2	1	111046
4	4	0	0	-1	33	362	2	1	112575
1	3	1	1	-1	32	446	2	0	114212
3	3	1	1	1	54	444	2	1	115704
4	1	0	0	-1	33	389	2	1	117044
3	1	0	0	-1	31	438	1	0	118913
2	1	0	0	1	51	419	1	1	120261
3	1	0	0	-1	31	460	2	1	121868
1	4	1	1	-1	32	606	1	1	123841
4	4	0	0	-1	33	476	2	1	125470
1	2	0	0	1	51	598	1	1	127512
1	2	1	1	-1	32	547	1	1	129174
4	2	0	0	-1	33	384	2	1	130481
4	2	1	1	1	52	332	2	1	131909
1	3	1	1	-1	34	385	1	1	133251
1	3	1	1	-1	34	442	1	1	134743
3	2	0	0	-1	33	376	2	1	136584
3	2	1	1	1	52	415	2	1	137951
2	2	0	0	1	53	619	1	1	139938
4	2	1	1	1	52	482	2	1	141455
2	2	0	0	1	53	529	1	1	143483
1	2	1	1	-1	32	539	1	1	145490
3	2	0	0	-1	33	406	2	1	147246
4	2	1	1	1	52	460	1	0	149091
3	2	0	0	-1	33	318	2	1	150829
1	2	1	1	-1	32	436	1	1	152769
4	2	0	0	-1	33	459	2	1	154395
4	2	1	1	1	52	397	2	1	155932
1	4	1	1	-1	34	423	1	1	157228
1	4	0	0	1	53	468	1	1	159189
4	1	0	0	-1	31	358	2	1	160486
3	1	0	0	-1	31	345	2	1	162011
2	1	0	0	1	51	295	1	1	163580
4	1	0	0	-1	31	466	2	1	166785
2	2	0	0	1	51	495	1	1	168301
2	2	1	1	-1	32	404	1	1	169835
3	1	0	0	-1	33	364	2	1	171218
3	1	0	0	-1	31	423	2	1	172866
2	4	1	1	-1	32	380	1	1	174625
3	4	0	0	-1	33	475	2	1	176137
2	2	0	0	1	51	304	1	1	177753
3	2	1	1	1	52	519	2	1	179625
1	1	0	0	1	53	460	1	1	181167
3	1	0	0	-1	31	344	2	1	182540
3	3	1	1	1	52	374	2	1	184396
4	3	1	1	1	54	377	2	1	186164
3	3	1	1	1	54	346	2	1	187999
1	3	1	1	-1	34	392	1	1	189807
1	1	0	0	1	53	514	1	1	191688
2	1	0	0	1	51	336	1	1	192849
2	2	0	0	1	51	455	1	1	194490
1	2	1	1	-1	32	412	1	1	196358
4	4	1	1	1	54	415	2	1	198098
3	4	0	0	-1	33	362	2	1	199569
1	3	1	1	-1	32	630	1	1	201685
4	3	1	1	1	54	508	2	1	203035
4	4	1	1	1	54	389	2	1	204859
2	4	0	0	1	53	358	2	0	206628
3	2	0	0	-1	31	526	2	1	208005
2	2	1	1	-1	32	392	1	1	209347
3	1	0	0	-1	33	315	2	1	211018
3	1	0	0	-1	31	327	2	1	212651
1	1	0	0	1	51	428	1	1	214166
3	1	0	0	-1	31	335	2	1	215752
2	1	0	0	1	51	359	1	1	217608
4	1	0	0	-1	31	385	2	1	219194
4	4	1	1	1	52	361	2	1	220591
2	4	0	0	1	53	458	1	1	221949
2	2	0	0	1	51	364	1	1	223698
4	2	1	1	1	52	436	2	1	225368
2	2	0	0	1	53	372	1	1	226617
4	2	1	1	1	52	468	2	1	228011
4	1	0	0	-1	33	383	2	1	229735
1	1	0	0	1	51	431	1	1	231450
4	2	0	0	-1	31	289	2	1	232740
4	2	1	1	1	52	319	1	0	234448
3	3	1	1	1	54	577	2	1	236165
3	3	1	1	1	54	359	2	1	237467
2	4	1	1	-1	34	654	1	1	239511
4	4	0	0	-1	33	399	2	1	240855
2	3	1	1	-1	32	479	1	1	242661
4	3	1	1	1	54	355	2	1	243883
1	1	0	0	1	53	416	1	1	245254
1	1	0	0	1	51	379	1	1	249202
4	4	1	1	1	52	419	2	1	250432
1	4	0	0	1	53	588	1	1	251992
2	1	0	0	1	51	354	1	1	253684
3	1	0	0	-1	31	436	2	1	254932
3	1	0	0	-1	31	367	2	1	256619
1	1	0	0	1	51	312	1	1	258195
4	1	0	0	-1	31	417	2	1	259996
2	1	0	0	1	51	446	1	1	261780
2	3	1	1	-1	32	338	2	0	262952
1	3	1	1	-1	34	414	2	0	264671
2	1	0	0	1	53	630	1	1	266172
1	1	0	0	1	51	394	1	1	267562
4	2	0	0	-1	31	370	2	1	268949
1	2	1	1	-1	32	376	1	1	270641
3	1	0	0	-1	33	378	2	1	272077
3	1	0	0	-1	31	403	2	1	273507
4	4	1	1	1	52	492	2	1	275475
2	4	0	0	1	53	434	1	1	276992
1	2	0	0	1	51	510	1	1	278785
2	2	1	1	-1	32	471	1	1	280380
2	1	0	0	1	53	431	1	1	281827
3	1	0	0	-1	31	589	2	1	283663
2	2	0	0	1	51	332	1	1	285272
1	2	1	1	-1	32	523	1	1	286733
2	1	0	0	1	53	490	1	1	288656
3	1	0	0	-1	31	451	2	1	290613
2	2	0	0	1	51	458	1	1	292184
2	2	1	1	-1	32	369	1	1	293394
3	2	0	0	-1	33	426	2	1	295129
1	2	1	1	-1	32	580	1	1	296902
2	1	0	0	1	53	354	1	1	298089
3	1	0	0	-1	31	393	2	1	299337
1	4	1	1	-1	32	365	1	1	301012
4	4	0	0	-1	33	482	2	1	302576
3	4	1	1	1	52	309	1	0	304018
4	4	0	0	-1	33	429	2	1	305775
1	1	0	0	1	51	387	1	1	307301
1	1	0	0	1	51	416	1	1	308964
4	1	0	0	-1	31	434	2	1	310573
2	1	0	0	1	51	453	1	1	311839
3	1	0	0	-1	31	373	2	1	313436
1	1	0	0	1	51	403	1	1	314888
2	2	0	0	1	51	489	1	1	316511
4	2	1	1	1	52	349	1	0	318265
4	1	0	0	-1	33	443	2	1	319575
1	1	0	0	1	51	397	1	1	321176
2	2	0	0	1	51	458	1	1	322747
2	2	1	1	-1	32	473	1	1	324316
4	4	1	1	1	54	500	2	1	325710
3	4	0	0	-1	33	548	2	1	329072
2	1	0	0	1	51	393	1	1	330939
2	1	0	0	1	51	305	1	1	332727
4	4	1	1	1	52	417	2	1	334461
1	4	0	0	1	53	446	1	1	336211
3	1	0	0	-1	31	317	2	1	337405
1	1	0	0	1	51	430	1	1	338925
2	1	0	0	1	51	498	1	1	340794
2	1	0	0	1	51	382	1	1	342646
3	4	1	1	1	52	382	2	1	344041
1	4	0	0	1	53	393	1	1	345644
1	3	1	1	-1	32	457	1	1	347332
4	3	1	1	1	54	533	2	1	348691
1	4	1	1	-1	34	598	1	1	350165
2	4	0	0	1	53	523	1	1	352002
1	3	1	1	-1	32	441	1	1	353277
2	3	1	1	-1	34	336	1	1	355111
1	3	1	1	-1	34	385	1	1	356945
4	3	1	1	1	54	418	2	1	358214
4	3	1	1	1	54	405	1	0	359785
1	3	1	1	-1	34	536	1	1	361149
4	3	1	1	1	54	391	2	1	362480
1	3	1	1	-1	34	450	1	1	363741
2	4	1	1	-1	34	339	2	0	365011
4	4	0	0	-1	33	445	2	1	366446
1	4	1	1	-1	32	405	1	1	367944
2	4	0	0	1	53	433	1	1	369438
1	4	1	1	-1	32	539	1	1	371346
2	4	0	0	1	53	389	1	1	372792
1	3	1	1	-1	32	665	1	1	374686
2	3	1	1	-1	34	533	1	1	376659
1	4	1	1	-1	34	344	1	1	378228
1	4	0	0	1	53	367	1	1	379825
2	2	0	0	1	51	381	1	1	381434
4	2	1	1	1	52	568	2	1	383007
1	4	1	1	-1	34	456	1	1	384893
2	4	0	0	1	53	594	1	1	386975
4	4	1	1	1	52	395	2	1	388689
4	4	0	0	-1	33	465	2	1	390659
2	2	0	0	1	51	443	1	1	392498
3	2	1	1	1	52	517	2	1	394335
3	3	1	1	1	54	352	2	1	395794
4	3	1	1	1	54	354	1	0	397267
2	3	1	1	-1	34	430	1	1	398679
3	3	1	1	1	54	411	2	1	400565
4	4	1	1	1	54	409	2	1	402027
2	4	0	0	1	53	458	1	1	403489
4	4	1	1	1	52	445	2	1	405223
3	4	0	0	-1	33	397	2	1	406739
1	1	0	0	1	51	421	1	1	408231
3	1	0	0	-1	31	526	2	1	411537
3	2	0	0	-1	31	531	2	1	412884
4	2	1	1	1	52	381	1	0	414125
2	4	1	1	-1	34	561	1	1	415521
1	4	0	0	1	53	485	1	1	417340
1	4	1	1	-1	32	378	1	1	419197
4	4	0	0	-1	33	346	2	1	420571
3	2	0	0	-1	31	353	2	1	421958
1	2	1	1	-1	32	343	2	0	423416
2	4	1	1	-1	34	558	1	1	425352
1	4	0	0	1	53	442	1	1	426826
3	3	1	1	1	52	398	2	1	428278
1	3	1	1	-1	34	429	1	1	430097
3	4	1	1	1	54	564	2	1	431545
2	4	0	0	1	53	445	1	1	433065
2	3	1	1	-1	32	396	1	1	434441
3	3	1	1	1	54	465	2	1	436060
3	4	1	1	1	54	353	2	1	437510
1	4	0	0	1	53	387	1	1	439024
2	1	0	0	1	51	380	1	1	440808
4	1	0	0	-1	31	643	2	1	442409
4	1	0	0	-1	31	358	2	1	443711
2	1	0	0	1	51	527	1	1	445172
1	3	1	1	-1	32	649	1	1	447237
1	3	1	1	-1	34	361	1	1	448941
2	3	1	1	-1	34	642	1	1	450406
2	3	1	1	-1	34	334	1	1	452212
3	2	0	0	-1	33	409	2	1	453544
3	2	1	1	1	52	344	2	1	454979
1	4	1	1	-1	34	406	1	1	456631
2	4	0	0	1	53	379	1	1	458438
1	4	1	1	-1	32	502	1	1	459837
2	4	0	0	1	53	509	1	1	461653
2	3	1	1	-1	32	436	1	1	463038
1	3	1	1	-1	34	399	1	1	464256
3	4	1	1	1	54	439	2	1	465994
4	4	0	0	-1	33	456	2	1	467520
3	4	1	1	1	52	626	2	1	469568
1	4	0	0	1	53	357	1	1	470946
3	2	0	0	-1	31	398	2	1	472608
4	2	1	1	1	52	462	2	1	474230
2	2	0	0	1	53	463	1	1	475832
4	2	1	1	1	52	556	2	1	477436
4	3	1	1	1	54	373	2	1	478759
3	3	1	1	1	54	409	2	1	480162
4	4	1	1	1	54	355	2	1	481659
2	4	0	0	1	53	480	1	1	483073
3	4	1	1	1	52	437	2	1	484939
4	4	0	0	-1	33	348	2	1	486777
2	3	1	1	-1	32	419	1	1	488285
4	3	1	1	1	54	752	2	1	496940
3	3	1	1	1	54	425	2	1	498785
1	3	1	1	-1	34	370	1	1	500411
4	1	0	0	-1	33	435	2	1	501698
3	1	0	0	-1	31	350	2	1	503143
3	4	1	1	1	52	416	2	1	504642
1	4	0	0	1	53	333	1	1	506045
3	4	1	1	1	52	342	2	1	507720
1	4	0	0	1	53	467	1	1	509534
2	4	1	1	-1	32	300	2	0	511044
1	4	0	0	1	53	322	1	1	512489
4	3	1	1	1	52	369	1	0	513670
3	3	1	1	1	54	646	2	1	515335
2	1	0	0	1	53	461	1	1	517224
4	1	0	0	-1	31	466	2	1	518549
2	4	1	1	-1	32	526	1	1	520557
4	4	0	0	-1	33	514	2	1	522230
2	1	0	0	1	51	418	2	0	523464
2	1	0	0	1	51	375	1	1	524897
1	3	1	1	-1	32	567	1	1	526649
3	3	1	1	1	54	406	2	1	528343
1	1	0	0	1	53	399	1	1	530007
2	1	0	0	1	51	366	1	1	531213
4	2	0	0	-1	31	413	2	1	532869
1	2	1	1	-1	32	412	1	1	534091
4	4	1	1	1	54	468	2	1	535598
4	4	0	0	-1	33	347	2	1	537314
2	3	1	1	-1	32	480	1	1	539026
2	3	1	1	-1	34	583	1	1	540597
3	4	1	1	1	54	392	2	1	542155
3	4	0	0	-1	33	388	2	1	543762
2	1	0	0	1	51	461	1	1	545042
1	1	0	0	1	51	605	1	1	546599
2	3	1	1	-1	32	408	1	1	548444
3	3	1	1	1	54	614	2	1	549953
4	3	1	1	1	54	410	2	1	551273
4	3	1	1	1	54	287	2	1	552890
1	2	0	0	1	53	555	1	1	554262
2	2	1	1	-1	32	448	1	1	555664
4	1	0	0	-1	33	486	1	0	557155
1	1	0	0	1	51	536	1	1	558533
2	2	0	0	1	51	555	1	1	560202
1	2	1	1	-1	32	606	1	1	561710
1	2	0	0	1	53	383	1	1	562955
4	2	1	1	1	52	428	2	1	564818
4	2	0	0	-1	33	371	2	1	566522
1	2	1	1	-1	32	411	1	1	567802
2	2	0	0	1	53	592	1	1	569817
3	2	1	1	1	52	460	2	1	571761
2	2	0	0	1	53	390	2	0	573492
1	2	1	1	-1	32	430	1	1	581880
1	3	1	1	-1	34	375	1	1	583614
3	3	1	1	1	54	326	2	1	585163
4	2	0	0	-1	33	343	1	0	586402
3	2	1	1	1	52	418	2	1	588278
4	1	0	0	-1	33	336	2	1	589666
3	1	0	0	-1	31	363	2	1	591330
1	4	1	1	-1	32	433	1	1	592718
4	4	0	0	-1	33	684	2	1	594604
2	2	0	0	1	51	489	1	1	596225
4	2	1	1	1	52	431	2	1	597531
4	4	1	1	1	54	375	2	1	598802
1	4	0	0	1	53	400	1	1	600444
3	1	0	0	-1	31	322	2	1	601781
2	1	0	0	1	51	676	1	1	603376
4	3	1	1	1	52	486	2	1	605207
2	3	1	1	-1	34	465	1	1	606999
2	3	1	1	-1	34	454	1	1	608788
3	3	1	1	1	54	577	2	1	610740
4	4	1	1	1	54	538	2	1	612087
1	4	0	0	1	53	689	1	1	614070
2	2	0	0	1	51	688	1	1	616002
3	2	1	1	1	52	487	2	1	617591
4	4	1	1	1	54	451	2	1	619177
4	4	0	0	-1	33	390	2	1	620511
2	3	1	1	-1	32	606	1	1	622491
1	3	1	1	-1	34	310	2	0	623776
4	3	1	1	1	54	540	2	1	625622
1	3	1	1	-1	34	377	1	1	627030
4	1	0	0	-1	33	404	2	1	628376
1	1	0	0	1	51	437	1	1	629918
1	1	0	0	1	51	403	1	1	631791
4	1	0	0	-1	31	426	2	1	633450
4	2	0	0	-1	31	390	1	0	634852
3	2	1	1	1	52	548	2	1	636620
2	1	0	0	1	53	459	1	1	638340
3	1	0	0	-1	31	424	2	1	639897
4	2	0	0	-1	31	435	2	1	641580
1	2	1	1	-1	32	435	1	1	643213
2	2	0	0	1	53	416	1	1	644853
2	2	1	1	-1	32	397	1	1	646510
3	4	1	1	1	54	421	2	1	648266
2	4	0	0	1	53	378	1	1	650093
4	2	0	0	-1	31	487	2	1	651731
2	2	1	1	-1	32	532	1	1	653658
3	1	0	0	-1	33	385	1	0	654918
3	1	0	0	-1	31	409	2	1	656384
1	1	0	0	1	51	490	1	1	657759
2	1	0	0	1	51	791	1	1	659395
4	4	1	1	1	52	789	2	1	661301
2	4	0	0	1	53	549	1	1	664695
4	4	1	1	1	52	817	1	0	666740
1	4	0	0	1	53	620	1	1	668278
1	3	1	1	-1	32	601	1	1	670208
2	3	1	1	-1	34	500	1	1	671990
3	3	1	1	1	54	390	1	0	673400
1	3	1	1	-1	34	477	1	1	675209
3	2	0	0	-1	33	426	2	1	676555
4	2	1	1	1	52	463	2	1	678065
1	3	1	1	-1	34	438	1	1	679479
4	3	1	1	1	54	415	2	1	680811
3	1	0	0	-1	33	555	2	1	682588
2	1	0	0	1	51	341	1	1	683999
4	1	0	0	-1	31	416	2	1	685350
4	1	0	0	-1	31	365	2	1	686729
2	3	1	1	-1	32	460	1	1	688353
3	3	1	1	1	54	367	2	1	689594
3	1	0	0	-1	33	306	2	1	691295
2	1	0	0	1	51	395	1	1	693041
4	4	1	1	1	52	464	2	1	694869
1	4	0	0	1	53	422	1	1	696742
1	1	0	0	1	51	374	1	1	698283
4	1	0	0	-1	31	408	2	1	699771
1	4	1	1	-1	32	436	1	1	701104
2	4	0	0	1	53	446	1	1	702649
3	3	1	1	1	52	346	2	1	703982
3	3	1	1	1	54	349	2	1	705600
2	2	0	0	1	53	585	1	1	707507
4	2	1	1	1	52	357	2	1	708883
3	1	0	0	-1	33	453	1	0	710620
2	1	0	0	1	51	397	1	1	712132
1	3	1	1	-1	32	465	1	1	714051
3	3	1	1	1	54	473	2	1	715728
2	4	1	1	-1	34	457	1	1	717267
1	4	0	0	1	53	442	1	1	719044
3	3	1	1	1	52	530	2	1	721043
1	3	1	1	-1	34	535	1	1	722385
4	4	1	1	1	54	402	2	1	724103
3	4	0	0	-1	33	373	2	1	725948
1	4	1	1	-1	32	391	1	1	727659
1	4	0	0	1	53	345	1	1	729250
4	3	1	1	1	52	537	2	1	731053
1	3	1	1	-1	34	404	1	1	732902
2	3	1	1	-1	34	430	1	1	734483
1	3	1	1	-1	34	331	1	1	735677
3	3	1	1	1	54	462	2	1	737250
3	3	1	1	1	54	354	2	1	738707
4	3	1	1	1	54	316	2	1	740403
3	3	1	1	1	54	404	2	1	741762
4	1	0	0	-1	33	413	2	1	743659
2	1	0	0	1	51	444	1	1	747733
2	2	0	0	1	51	400	2	0	749040
3	2	1	1	1	52	350	2	1	750889
3	3	1	1	1	54	324	2	1	752299
2	3	1	1	-1	34	358	2	0	753942
1	1	0	0	1	53	472	1	1	755741
4	1	0	0	-1	31	405	1	0	757433
2	3	1	1	-1	32	575	1	1	759439
4	3	1	1	1	54	361	2	1	760646
1	2	0	0	1	53	587	1	1	762079
3	2	1	1	1	52	396	2	1	763720
2	2	0	0	1	53	300	1	1	765373
3	2	1	1	1	52	315	1	0	766675
1	3	1	1	-1	34	465	1	1	768315
4	3	1	1	1	54	512	2	1	770325
2	1	0	0	1	53	333	1	1	771853
1	1	0	0	1	51	353	2	0	773712
3	2	0	0	-1	31	356	2	1	775546
1	2	1	1	-1	32	411	1	1	777265
2	3	1	1	-1	34	474	1	1	778605
1	3	1	1	-1	34	391	1	1	780132
2	1	0	0	1	53	435	1	1	781856
1	1	0	0	1	51	317	1	1	783228
2	3	1	1	-1	32	454	1	1	784910
2	3	1	1	-1	34	406	1	1	786439
3	4	1	1	1	54	472	2	1	788101
2	4	0	0	1	53	332	2	0	789867
3	4	1	1	1	52	204	1	0	790934
2	4	0	0	1	53	498	1	1	792455
3	2	0	0	-1	31	411	2	1	793901
3	2	1	1	1	52	370	2	1	795268
1	1	0	0	1	53	476	1	1	797045
1	1	0	0	1	51	353	1	1	798885
2	2	0	0	1	51	376	2	0	800485
2	2	1	1	-1	32	368	1	1	802356
3	3	1	1	1	54	444	2	1	803706
3	3	1	1	1	54	298	2	1	805171
1	2	0	0	1	53	645	1	1	806702
1	2	1	1	-1	32	436	1	1	808447
4	4	1	1	1	54	434	2	1	810003
3	4	0	0	-1	33	476	2	1	811536
3	1	0	0	-1	31	390	2	1	812824
2	1	0	0	1	51	342	1	1	814312
2	2	0	0	1	51	343	1	1	815575
1	2	1	1	-1	32	527	1	1	817181
4	4	1	1	1	54	421	2	1	818888
4	4	0	0	-1	33	493	2	1	820795
1	1	0	0	1	51	344	1	1	822175
2	1	0	0	1	51	416	1	1	823787
1	1	0	0	1	51	342	1	1	824981
1	1	0	0	1	51	314	1	1	828525
