# Supplementary material for: Frequency Band-Specific Electrical Brain Stimulation Modulates Cognitive Control Processes
Source: PLoS One. 2015 Sep 25;10(9):e0138984. doi: 10.1371/journal.pone.0138984 (PMC4583279; doi:10.1371/journal.pone.0138984)
Supplement: S2 File — This zip archive contains the necessary Matlab code, SPSS syntax, SPSS data and raw logfile data to perform the analyses described in the paper. EEG data and Matlab code to extract peak frequencies are available upon request (joramvandriel@gmail.com). (ZIP) [file pone.0138984.s002.zip › S2_File/rawdata/theta/pp28_simonB2_STIM.txt]

4	1	0	0	-1	31	300	2	1	4643
4	1	0	0	-1	31	296	2	1	6413
2	2	0	0	1	51	256	1	1	7531
3	2	1	1	1	52	336	1	0	9249
4	4	1	1	1	54	528	1	0	11241
1	4	0	0	1	53	342	1	1	12980
2	2	0	0	1	51	492	1	1	14763
2	2	1	1	-1	32	385	1	1	15980
1	1	0	0	1	53	387	2	0	17295
3	1	0	0	-1	31	442	2	1	18805
2	2	0	0	1	51	420	1	1	20063
2	2	1	1	-1	32	431	1	1	21972
1	2	0	0	1	53	505	1	1	23899
4	2	1	1	1	52	465	2	1	25736
3	4	1	1	1	54	419	2	1	27583
2	4	0	0	1	53	363	1	1	29408
4	1	0	0	-1	31	407	1	0	30730
4	1	0	0	-1	31	503	2	1	32537
2	2	0	0	1	51	486	1	1	33954
4	2	1	1	1	52	501	2	1	35280
2	1	0	0	1	53	474	1	1	37256
1	1	0	0	1	51	503	1	1	38919
3	3	1	1	1	52	370	2	1	40578
2	3	1	1	-1	34	438	1	1	42160
4	3	1	1	1	54	431	2	1	43480
1	3	1	1	-1	34	559	1	1	45482
3	1	0	0	-1	33	387	2	1	47254
4	1	0	0	-1	31	505	2	1	48680
4	2	0	0	-1	31	407	2	1	50548
1	2	1	1	-1	32	404	1	1	52101
2	1	0	0	1	53	479	1	1	53825
4	1	0	0	-1	31	503	2	1	55786
2	2	0	0	1	51	345	1	1	57493
2	2	1	1	-1	32	436	1	1	58979
4	1	0	0	-1	33	403	2	1	60747
1	1	0	0	1	51	519	1	1	62119
2	3	1	1	-1	32	458	1	1	63734
1	3	1	1	-1	34	419	2	0	65312
1	2	0	0	1	53	422	1	1	66758
4	2	1	1	1	52	409	2	1	67979
4	2	0	0	-1	33	574	1	0	70040
3	2	1	1	1	52	411	2	1	71887
3	2	0	0	-1	33	541	2	1	73478
1	2	1	1	-1	32	634	1	1	75247
2	2	0	0	1	53	479	2	0	76997
2	2	1	1	-1	32	368	1	1	78864
4	3	1	1	1	54	363	2	1	80244
3	3	1	1	1	54	502	2	1	81997
3	1	0	0	-1	33	330	2	1	83659
4	1	0	0	-1	31	350	2	1	86731
2	1	0	0	1	51	381	1	1	88217
1	1	0	0	1	51	355	1	1	90060
1	4	1	1	-1	32	411	1	1	91974
4	4	0	0	-1	33	466	2	1	93946
1	2	0	0	1	51	380	1	1	95333
3	2	1	1	1	52	411	2	1	96806
4	1	0	0	-1	33	298	2	1	98445
3	1	0	0	-1	31	268	2	1	99548
2	2	0	0	1	51	418	1	1	100888
4	2	1	1	1	52	450	2	1	102219
2	2	0	0	1	53	353	1	1	103706
2	2	1	1	-1	32	341	1	1	105347
3	3	1	1	1	54	344	2	1	107180
2	3	1	1	-1	34	352	1	1	108882
3	4	1	1	1	54	581	1	0	110540
2	4	0	0	1	53	421	2	0	111992
4	4	1	1	1	52	584	2	1	113568
3	4	0	0	-1	33	430	1	0	115073
2	4	1	1	-1	32	652	1	1	116710
3	4	0	0	-1	33	483	2	1	118292
2	1	0	0	1	51	453	1	1	120141
1	1	0	0	1	51	413	2	0	121623
4	4	1	1	1	52	497	2	1	123411
1	4	0	0	1	53	440	1	1	124701
2	3	1	1	-1	32	511	1	1	126570
2	3	1	1	-1	34	441	1	1	128258
1	3	1	1	-1	34	361	1	1	129580
1	3	1	1	-1	34	460	1	1	131456
2	2	0	0	1	53	435	1	1	132707
4	2	1	1	1	52	402	1	0	134215
2	4	1	1	-1	34	435	1	1	135554
3	4	0	0	-1	33	595	2	1	137436
1	2	0	0	1	51	621	1	1	139401
2	2	1	1	-1	32	547	1	1	141266
3	3	1	1	1	54	369	1	0	142877
2	3	1	1	-1	34	322	2	0	144022
2	3	1	1	-1	34	497	1	1	145406
3	3	1	1	1	54	423	2	1	146952
3	4	1	1	1	54	358	2	1	148268
2	4	0	0	1	53	387	1	1	149544
1	4	1	1	-1	32	403	1	1	150836
3	4	0	0	-1	33	412	2	1	152404
1	3	1	1	-1	32	445	1	1	154247
4	3	1	1	1	54	363	2	1	155429
4	4	1	1	1	54	434	2	1	157326
2	4	0	0	1	53	359	2	0	158905
3	3	1	1	1	52	526	2	1	160506
2	3	1	1	-1	34	437	1	1	162110
1	1	0	0	1	53	474	1	1	163649
4	1	0	0	-1	31	540	2	1	166877
4	4	1	1	1	52	371	2	1	168186
1	4	0	0	1	53	391	1	1	170050
4	2	0	0	-1	31	459	2	1	171646
4	2	1	1	1	52	491	2	1	173218
1	2	0	0	1	53	412	1	1	174494
4	2	1	1	1	52	440	2	1	175988
4	3	1	1	1	54	538	1	0	177846
1	3	1	1	-1	34	563	2	0	179241
2	1	0	0	1	53	409	2	0	180683
2	1	0	0	1	51	660	1	1	182526
1	3	1	1	-1	32	401	1	1	184360
4	3	1	1	1	54	697	2	1	186107
4	1	0	0	-1	33	419	2	1	187607
1	1	0	0	1	51	390	1	1	188923
3	3	1	1	1	52	800	2	1	191098
4	3	1	1	1	54	346	2	1	192468
1	4	1	1	-1	34	451	1	1	194036
1	4	0	0	1	53	526	1	1	195541
4	1	0	0	-1	31	597	2	1	197274
3	1	0	0	-1	31	311	2	1	198949
2	4	1	1	-1	32	472	1	1	200825
2	4	0	0	1	53	400	1	1	202280
4	3	1	1	1	52	498	2	1	203704
1	3	1	1	-1	34	387	1	1	205255
4	2	0	0	-1	33	424	2	1	206703
1	2	1	1	-1	32	408	1	1	208081
4	3	1	1	1	54	401	2	1	209709
4	3	1	1	1	54	318	2	1	210962
2	4	1	1	-1	34	349	1	1	212432
3	4	0	0	-1	33	438	2	1	213691
1	1	0	0	1	51	434	2	0	215546
1	1	0	0	1	51	320	1	1	217357
4	4	1	1	1	52	300	2	1	219156
2	4	0	0	1	53	358	2	0	220629
4	4	1	1	1	52	385	2	1	222178
4	4	0	0	-1	33	360	2	1	223477
3	3	1	1	1	52	337	1	0	225073
3	3	1	1	1	54	407	1	0	226886
1	3	1	1	-1	34	337	2	0	228411
3	3	1	1	1	54	621	2	1	230105
2	1	0	0	1	53	493	1	1	231520
3	1	0	0	-1	31	539	1	0	232907
2	3	1	1	-1	32	442	2	0	234834
4	3	1	1	1	54	404	2	1	236640
1	4	1	1	-1	34	467	1	1	238047
1	4	0	0	1	53	459	1	1	239657
3	3	1	1	1	52	385	2	1	241008
3	3	1	1	1	54	586	2	1	242928
1	1	0	0	1	53	421	1	1	244435
2	1	0	0	1	51	465	2	0	248508
3	4	1	1	1	52	614	1	0	250511
2	4	0	0	1	53	449	1	1	252309
1	2	0	0	1	51	443	1	1	254228
4	2	1	1	1	52	521	2	1	256059
3	4	1	1	1	54	464	2	1	257571
1	4	0	0	1	53	530	1	1	259257
4	4	1	1	1	52	415	2	1	260599
4	4	0	0	-1	33	379	2	1	261784
2	2	0	0	1	51	398	1	1	263220
3	2	1	1	1	52	400	2	1	265080
3	3	1	1	1	54	314	2	1	266822
2	3	1	1	-1	34	379	1	1	268661
1	2	0	0	1	53	417	2	0	270457
4	2	1	1	1	52	468	1	0	272117
3	2	0	0	-1	33	431	2	1	273466
3	2	1	1	1	52	321	2	1	274867
2	2	0	0	1	53	552	1	1	276861
3	2	1	1	1	52	359	2	1	278339
2	3	1	1	-1	34	479	1	1	280234
4	3	1	1	1	54	427	2	1	281897
2	2	0	0	1	53	390	1	1	283255
2	2	1	1	-1	32	468	1	1	284921
3	3	1	1	1	54	480	2	1	286265
2	3	1	1	-1	34	520	1	1	287961
4	4	1	1	1	54	490	2	1	289366
3	4	0	0	-1	33	441	2	1	291256
2	1	0	0	1	51	326	2	0	293036
1	1	0	0	1	51	392	1	1	294507
1	4	1	1	-1	32	357	1	1	296064
4	4	0	0	-1	33	391	2	1	297777
4	1	0	0	-1	31	275	2	1	299141
1	1	0	0	1	51	353	1	1	300717
1	3	1	1	-1	32	287	1	1	301910
2	3	1	1	-1	34	505	1	1	303796
2	1	0	0	1	53	416	1	1	305714
4	1	0	0	-1	31	428	2	1	307133
2	3	1	1	-1	32	384	2	0	308911
3	3	1	1	1	54	341	2	1	310503
4	4	1	1	1	54	321	1	0	311683
2	4	0	0	1	53	461	1	1	313314
2	1	0	0	1	51	329	1	1	314538
4	1	0	0	-1	31	393	2	1	316266
2	1	0	0	1	51	293	1	1	317436
1	1	0	0	1	51	341	1	1	318741
3	4	1	1	1	52	508	2	1	320554
3	4	0	0	-1	33	405	2	1	321927
2	1	0	0	1	51	463	2	0	323302
3	1	0	0	-1	31	672	1	0	325128
3	4	1	1	1	52	396	2	1	326900
1	4	0	0	1	53	401	1	1	331196
1	2	0	0	1	51	0	0	0	334916
2	2	1	1	-1	32	506	1	1	336606
2	4	1	1	-1	34	356	1	1	338149
1	4	0	0	1	53	320	1	1	339848
2	2	0	0	1	51	328	1	1	341279
4	2	1	1	1	52	406	2	1	342989
3	4	1	1	1	54	666	2	1	344813
4	4	0	0	-1	33	457	1	0	346756
3	4	1	1	1	52	387	2	1	348369
1	4	0	0	1	53	353	2	0	350121
4	3	1	1	1	52	397	2	1	352012
2	3	1	1	-1	34	574	1	1	354008
4	3	1	1	1	54	515	2	1	355759
1	3	1	1	-1	34	465	1	1	357074
4	2	0	0	-1	33	479	1	0	358817
1	2	1	1	-1	32	416	1	1	360701
3	3	1	1	1	54	505	2	1	362606
2	3	1	1	-1	34	464	1	1	364186
2	2	0	0	1	53	448	1	1	365879
3	2	1	1	1	52	524	2	1	367590
3	2	0	0	-1	33	365	2	1	369322
2	2	1	1	-1	32	517	1	1	370868
1	3	1	1	-1	34	487	1	1	372643
1	3	1	1	-1	34	687	1	1	374184
4	1	0	0	-1	33	385	2	1	376051
1	1	0	0	1	51	587	1	1	377976
1	4	1	1	-1	32	341	2	0	379487
4	4	0	0	-1	33	404	2	1	380941
1	3	1	1	-1	32	480	1	1	382832
3	3	1	1	1	54	704	2	1	385004
1	2	0	0	1	53	508	1	1	386426
3	2	1	1	1	52	510	2	1	388254
3	2	0	0	-1	33	324	2	1	389611
1	2	1	1	-1	32	739	2	0	391680
4	2	0	0	-1	33	495	2	1	393224
3	2	1	1	1	52	617	1	0	394935
1	2	0	0	1	53	546	1	1	396611
1	2	1	1	-1	32	390	1	1	398139
3	4	1	1	1	54	427	1	0	399419
3	4	0	0	-1	33	485	1	0	401289
2	3	1	1	-1	32	550	1	1	403179
3	3	1	1	1	54	350	2	1	404912
4	3	1	1	1	54	445	2	1	406331
1	3	1	1	-1	34	425	1	1	408167
4	4	1	1	1	54	561	2	1	409960
3	4	0	0	-1	33	480	2	1	411406
2	2	0	0	1	51	710	1	1	413362
3	2	1	1	1	52	426	2	1	414978
1	2	0	0	1	53	466	1	1	416445
3	2	1	1	1	52	390	2	1	419514
4	1	0	0	-1	33	416	2	1	420748
1	1	0	0	1	51	443	1	1	422497
3	2	0	0	-1	31	231	2	1	423899
2	2	1	1	-1	32	417	2	0	425137
1	1	0	0	1	53	602	1	1	427182
2	1	0	0	1	51	414	1	1	428708
4	2	0	0	-1	31	675	2	1	430235
2	2	1	1	-1	32	470	1	1	432182
2	3	1	1	-1	34	472	1	1	433760
4	3	1	1	1	54	340	2	1	435313
2	1	0	0	1	53	598	1	1	436814
4	1	0	0	-1	31	409	2	1	438323
3	3	1	1	1	52	738	2	1	440300
1	3	1	1	-1	34	454	1	1	441753
2	3	1	1	-1	34	432	1	1	443364
1	3	1	1	-1	34	429	1	1	445161
4	2	0	0	-1	33	538	2	1	447155
1	2	1	1	-1	32	363	2	0	448364
1	2	0	0	1	53	379	1	1	449838
2	2	1	1	-1	32	527	1	1	451215
3	3	1	1	1	54	338	2	1	452430
1	3	1	1	-1	34	412	1	1	453687
2	1	0	0	1	53	514	1	1	455644
4	1	0	0	-1	31	335	2	1	457219
3	4	1	1	1	52	350	1	0	459028
2	4	0	0	1	53	447	1	1	460771
3	3	1	1	1	52	726	2	1	462321
4	3	1	1	1	54	549	2	1	464195
2	4	1	1	-1	34	598	1	1	465666
2	4	0	0	1	53	481	1	1	467448
3	1	0	0	-1	31	575	2	1	469337
2	1	0	0	1	51	568	1	1	471165
4	2	0	0	-1	31	444	2	1	472721
1	2	1	1	-1	32	525	1	1	474151
3	2	0	0	-1	33	629	1	0	475889
3	2	1	1	1	52	464	2	1	477858
1	1	0	0	1	53	405	1	1	479160
3	1	0	0	-1	31	592	2	1	480934
2	3	1	1	-1	32	736	1	1	482823
1	3	1	1	-1	34	427	2	0	484543
3	2	0	0	-1	33	464	2	1	486036
1	2	1	1	-1	32	417	1	1	487521
4	4	1	1	1	54	365	2	1	489342
3	4	0	0	-1	33	333	2	1	490904
3	1	0	0	-1	31	309	2	1	492557
2	1	0	0	1	51	360	1	1	494197
1	1	0	0	1	51	340	1	1	495587
1	1	0	0	1	51	336	1	1	497418
4	2	0	0	-1	31	328	2	1	498639
4	2	1	1	1	52	349	2	1	502554
1	1	0	0	1	53	361	1	1	504049
4	1	0	0	-1	31	428	2	1	505799
1	2	0	0	1	51	310	1	1	507243
3	2	1	1	1	52	480	2	1	508793
1	4	1	1	-1	34	403	1	1	510300
4	4	0	0	-1	33	562	2	1	511955
1	3	1	1	-1	32	415	1	1	513517
4	3	1	1	1	54	409	1	0	515316
1	3	1	1	-1	34	612	1	1	516978
2	3	1	1	-1	34	581	1	1	518604
4	1	0	0	-1	33	603	2	1	520020
2	1	0	0	1	51	390	1	1	521562
1	4	1	1	-1	32	425	1	1	523025
2	4	0	0	1	53	427	2	0	524349
3	2	0	0	-1	31	468	2	1	525923
3	2	1	1	1	52	462	2	1	527624
4	1	0	0	-1	33	748	2	1	529866
2	1	0	0	1	51	301	1	1	531088
3	3	1	1	1	52	556	2	1	532525
2	3	1	1	-1	34	709	1	1	534442
4	4	1	1	1	54	394	2	1	535740
2	4	0	0	1	53	416	1	1	537663
2	1	0	0	1	51	494	1	1	539433
1	1	0	0	1	51	516	1	1	541419
2	4	1	1	-1	32	411	1	1	542920
3	4	0	0	-1	33	399	2	1	544470
4	1	0	0	-1	31	329	2	1	545718
3	1	0	0	-1	31	401	2	1	547152
2	1	0	0	1	51	371	1	1	548920
4	1	0	0	-1	31	316	2	1	550550
1	4	1	1	-1	32	539	1	1	552147
4	4	0	0	-1	33	437	2	1	553762
1	1	0	0	1	51	429	1	1	555351
1	1	0	0	1	51	346	1	1	556866
4	3	1	1	1	52	462	2	1	558457
3	3	1	1	1	54	443	2	1	559720
3	3	1	1	1	54	295	2	1	560894
2	3	1	1	-1	34	416	1	1	562164
4	3	1	1	1	54	562	2	1	563844
2	3	1	1	-1	34	431	1	1	565461
4	1	0	0	-1	33	488	2	1	566856
3	1	0	0	-1	31	395	1	0	568519
1	1	0	0	1	51	415	1	1	570135
2	1	0	0	1	51	438	1	1	571827
1	4	1	1	-1	32	437	1	1	573606
4	4	0	0	-1	33	484	2	1	575151
3	3	1	1	1	52	476	2	1	577116
3	3	1	1	1	54	403	2	1	578934
2	3	1	1	-1	34	373	1	1	580428
2	3	1	1	-1	34	507	1	1	583733
3	3	1	1	1	54	437	2	1	585262
1	3	1	1	-1	34	340	1	1	586725
2	1	0	0	1	53	317	2	0	588162
3	1	0	0	-1	31	446	2	1	589816
4	2	0	0	-1	31	445	2	1	591285
3	2	1	1	1	52	387	2	1	592527
1	4	1	1	-1	34	424	1	1	594151
2	4	0	0	1	53	328	1	1	595952
4	3	1	1	1	52	547	2	1	597685
2	3	1	1	-1	34	568	1	1	599491
2	1	0	0	1	53	846	1	1	601314
4	1	0	0	-1	31	391	2	1	602651
3	3	1	1	1	52	331	2	1	604157
3	3	1	1	1	54	345	2	1	605678
2	4	1	1	-1	34	504	1	1	607027
3	4	0	0	-1	33	395	1	0	608891
3	4	1	1	1	52	726	1	0	610677
2	4	0	0	1	53	396	2	0	612407
1	2	0	0	1	51	357	1	1	614198
1	2	1	1	-1	32	432	1	1	615621
3	3	1	1	1	54	605	2	1	617444
4	3	1	1	1	54	487	2	1	618985
1	1	0	0	1	53	437	1	1	620782
4	1	0	0	-1	31	693	2	1	622784
3	3	1	1	1	52	418	2	1	624013
1	3	1	1	-1	34	448	2	0	625796
2	1	0	0	1	53	384	2	0	627661
1	1	0	0	1	51	422	1	1	629456
2	3	1	1	-1	32	401	2	0	631315
1	3	1	1	-1	34	454	1	1	632622
4	2	0	0	-1	33	387	1	0	634308
3	2	1	1	1	52	634	2	1	636400
1	2	0	0	1	53	360	1	1	637784
3	2	1	1	1	52	509	2	1	639172
1	2	0	0	1	53	426	1	1	640423
1	2	1	1	-1	32	395	1	1	642212
2	2	0	0	1	53	554	1	1	643895
1	2	1	1	-1	32	496	1	1	645490
4	3	1	1	1	54	476	2	1	647025
2	3	1	1	-1	34	438	1	1	648279
1	4	1	1	-1	34	447	2	0	649557
3	4	0	0	-1	33	499	2	1	650869
1	2	0	0	1	51	454	1	1	652688
1	2	1	1	-1	32	414	1	1	654218
2	4	1	1	-1	34	396	1	1	656033
2	4	0	0	1	53	463	1	1	657388
1	3	1	1	-1	32	427	1	1	659168
3	3	1	1	1	54	397	2	1	660581
3	1	0	0	-1	33	376	2	1	661864
2	1	0	0	1	51	444	1	1	665554
3	3	1	1	1	52	439	2	1	666909
2	3	1	1	-1	34	391	2	0	668783
4	1	0	0	-1	33	850	2	1	670795
1	1	0	0	1	51	706	1	1	672328
1	1	0	0	1	51	335	1	1	673647
2	1	0	0	1	51	325	2	0	674785
2	2	0	0	1	51	328	1	1	676013
3	2	1	1	1	52	420	2	1	677836
1	4	1	1	-1	34	458	1	1	679608
1	4	0	0	1	53	359	1	1	680806
2	3	1	1	-1	32	596	2	0	682367
4	3	1	1	1	54	373	1	0	683883
4	1	0	0	-1	33	0	0	0	687818
1	1	0	0	1	51	339	1	1	689657
2	4	1	1	-1	32	501	1	1	691616
3	4	0	0	-1	33	319	2	1	693310
2	2	0	0	1	51	366	1	1	694895
2	2	1	1	-1	32	315	2	0	696123
3	1	0	0	-1	33	392	2	1	697671
1	1	0	0	1	51	451	2	0	699560
2	3	1	1	-1	32	347	1	1	701277
2	3	1	1	-1	34	0	0	0	704955
4	4	1	1	1	54	409	1	0	706250
2	4	0	0	1	53	413	1	1	707693
4	4	1	1	1	52	353	1	0	709119
1	4	0	0	1	53	358	1	1	710593
3	2	0	0	-1	31	627	2	1	712361
2	2	1	1	-1	32	368	1	1	713633
3	1	0	0	-1	33	485	2	1	715358
4	1	0	0	-1	31	470	2	1	716981
1	1	0	0	1	51	479	2	0	718658
3	1	0	0	-1	31	401	1	0	720178
1	2	0	0	1	51	280	1	1	721731
2	2	1	1	-1	32	522	2	0	723562
4	3	1	1	1	54	384	1	0	724860
2	3	1	1	-1	34	539	1	1	726293
1	4	1	1	-1	34	427	1	1	727929
4	4	0	0	-1	33	384	2	1	729273
3	1	0	0	-1	31	341	2	1	730474
2	1	0	0	1	51	552	1	1	732134
3	3	1	1	1	52	356	2	1	733875
3	3	1	1	1	54	473	2	1	735248
1	1	0	0	1	53	476	1	1	736696
1	1	0	0	1	51	302	1	1	738367
2	4	1	1	-1	32	408	1	1	740219
4	4	0	0	-1	33	406	2	1	741913
2	4	1	1	-1	32	329	2	0	743591
3	4	0	0	-1	33	468	2	1	745537
4	1	0	0	-1	31	465	2	1	746895
2	1	0	0	1	51	364	1	1	757191
2	1	0	0	1	51	430	1	1	758431
4	1	0	0	-1	31	425	2	1	760025
2	1	0	0	1	51	385	1	1	761831
2	1	0	0	1	51	310	1	1	763523
1	4	1	1	-1	32	284	2	0	764989
4	4	0	0	-1	33	380	2	1	766186
1	3	1	1	-1	32	448	1	1	767563
3	3	1	1	1	54	579	2	1	769618
1	2	0	0	1	53	326	1	1	771374
4	2	1	1	1	52	488	2	1	772709
4	3	1	1	1	54	345	2	1	773963
1	3	1	1	-1	34	348	1	1	775192
3	2	0	0	-1	33	358	2	1	776509
2	2	1	1	-1	32	347	2	0	778195
2	2	0	0	1	53	394	1	1	779418
4	2	1	1	1	52	407	2	1	781078
2	3	1	1	-1	34	381	1	1	782524
4	3	1	1	1	54	465	2	1	784392
4	4	1	1	1	54	399	2	1	786048
1	4	0	0	1	53	520	1	1	787520
3	1	0	0	-1	31	460	2	1	789423
4	1	0	0	-1	31	556	1	0	791273
3	4	1	1	1	52	645	2	1	792919
4	4	0	0	-1	33	491	2	1	794316
3	1	0	0	-1	31	449	2	1	796026
2	1	0	0	1	51	597	1	1	797488
2	4	1	1	-1	32	732	1	1	799258
1	4	0	0	1	53	560	2	0	800704
4	2	0	0	-1	31	680	2	1	802215
4	2	1	1	1	52	668	2	1	804099
2	4	1	1	-1	34	412	1	1	805515
1	4	0	0	1	53	365	1	1	806985
1	1	0	0	1	51	330	1	1	808249
3	1	0	0	-1	31	410	1	0	809538
4	1	0	0	-1	31	505	1	0	811281
3	1	0	0	-1	31	449	2	1	812762
1	3	1	1	-1	32	489	1	1	814406
1	3	1	1	-1	34	479	1	1	815955
3	4	1	1	1	54	479	1	0	817755
3	4	0	0	-1	33	440	2	1	819644
1	4	1	1	-1	32	366	1	1	821092
2	4	0	0	1	53	398	2	0	822730
2	4	1	1	-1	32	406	1	1	824325
3	4	0	0	-1	33	387	2	1	825670
3	2	0	0	-1	31	426	2	1	827358
2	2	1	1	-1	32	427	1	1	828949
4	4	1	1	1	54	416	2	1	830390
2	4	0	0	1	53	426	1	1	832049
1	2	0	0	1	51	485	1	1	833987
1	2	1	1	-1	32	542	2	0	837875
