# Supplementary material for: Frequency Band-Specific Electrical Brain Stimulation Modulates Cognitive Control Processes
Source: PLoS One. 2015 Sep 25;10(9):e0138984. doi: 10.1371/journal.pone.0138984 (PMC4583279; doi:10.1371/journal.pone.0138984)
Supplement: S2 File — This zip archive contains the necessary Matlab code, SPSS syntax, SPSS data and raw logfile data to perform the analyses described in the paper. EEG data and Matlab code to extract peak frequencies are available upon request (joramvandriel@gmail.com). (ZIP) [file pone.0138984.s002.zip › S2_File/rawdata/theta/pp28_simonC2_POST-STIM.txt]

3	2	0	0	-1	31	757	2	1	8418
3	2	1	1	1	52	287	2	1	10095
2	4	1	1	-1	34	317	2	0	11693
3	4	0	0	-1	33	419	2	1	12940
1	2	0	0	1	51	345	1	1	14393
1	2	1	1	-1	32	310	1	1	15760
4	1	0	0	-1	33	329	2	1	17100
2	1	0	0	1	51	338	2	0	18407
1	2	0	0	1	51	345	1	1	19913
2	2	1	1	-1	32	398	1	1	21220
4	3	1	1	1	54	343	2	1	22469
3	3	1	1	1	54	359	2	1	23708
3	3	1	1	1	54	309	2	1	24912
4	3	1	1	1	54	348	2	1	26129
3	1	0	0	-1	33	430	2	1	27605
4	1	0	0	-1	31	364	2	1	28816
4	3	1	1	1	52	377	2	1	30046
3	3	1	1	1	54	355	2	1	31759
2	3	1	1	-1	34	285	1	1	33157
2	3	1	1	-1	34	350	1	1	34757
3	3	1	1	1	54	321	2	1	36403
3	3	1	1	1	54	337	2	1	38143
2	2	0	0	1	53	333	1	1	39612
3	2	1	1	1	52	389	2	1	41295
3	4	1	1	1	54	298	2	1	42930
2	4	0	0	1	53	248	2	0	44618
4	1	0	0	-1	31	473	2	1	46224
3	1	0	0	-1	31	539	2	1	48138
2	3	1	1	-1	32	382	1	1	49735
2	3	1	1	-1	34	319	1	1	51212
4	1	0	0	-1	33	409	1	0	52990
3	1	0	0	-1	31	318	2	1	54486
1	1	0	0	1	51	355	2	0	55661
1	1	0	0	1	51	403	1	1	56951
2	1	0	0	1	51	406	1	1	58624
3	1	0	0	-1	31	325	2	1	60060
2	1	0	0	1	51	464	1	1	61624
4	1	0	0	-1	31	396	1	0	63274
4	3	1	1	1	52	308	2	1	64872
1	3	1	1	-1	34	326	1	1	66449
4	2	0	0	-1	33	418	2	1	68258
3	2	1	1	1	52	283	1	0	69870
4	3	1	1	1	54	341	2	1	71695
2	3	1	1	-1	34	423	1	1	73470
3	3	1	1	1	54	309	2	1	75203
3	3	1	1	1	54	367	2	1	76380
2	1	0	0	1	53	516	1	1	78231
4	1	0	0	-1	31	274	2	1	79400
2	2	0	0	1	51	554	1	1	81317
4	2	1	1	1	52	448	2	1	84307
4	1	0	0	-1	33	320	2	1	85954
3	1	0	0	-1	31	324	1	0	87692
2	4	1	1	-1	32	422	1	1	89426
4	4	0	0	-1	33	379	2	1	90677
1	2	0	0	1	51	432	1	1	92467
2	2	1	1	-1	32	420	1	1	93995
3	2	0	0	-1	33	390	2	1	95256
2	2	1	1	-1	32	516	2	0	96924
1	1	0	0	1	53	360	2	0	98504
3	1	0	0	-1	31	311	2	1	99806
4	1	0	0	-1	31	313	2	1	101418
3	1	0	0	-1	31	338	2	1	102705
1	3	1	1	-1	32	272	2	0	103901
4	3	1	1	1	54	496	2	1	105410
3	4	1	1	1	54	568	2	1	107476
3	4	0	0	-1	33	384	2	1	109016
2	4	1	1	-1	32	380	1	1	110544
3	4	0	0	-1	33	621	2	1	112562
1	4	1	1	-1	32	418	1	1	114282
2	4	0	0	1	53	634	1	1	116009
4	1	0	0	-1	31	424	2	1	117421
3	1	0	0	-1	31	331	2	1	118816
1	3	1	1	-1	32	448	1	1	120594
4	3	1	1	1	54	409	1	0	122495
4	4	1	1	1	54	308	2	1	123662
2	4	0	0	1	53	693	1	1	125448
1	1	0	0	1	51	325	2	0	127253
1	1	0	0	1	51	298	1	1	128442
4	4	1	1	1	52	386	2	1	130143
1	4	0	0	1	53	310	2	0	131591
4	3	1	1	1	52	417	2	1	133367
1	3	1	1	-1	34	688	1	1	135499
1	3	1	1	-1	34	749	2	0	137209
3	3	1	1	1	54	497	2	1	138872
4	2	0	0	-1	33	389	1	0	140206
3	2	1	1	1	52	375	2	1	141960
2	4	1	1	-1	34	345	2	0	143354
3	4	0	0	-1	33	395	2	1	145126
1	4	1	1	-1	32	902	1	1	147168
2	4	0	0	1	53	475	1	1	148773
3	2	0	0	-1	31	349	2	1	150391
4	2	1	1	1	52	448	2	1	151723
3	1	0	0	-1	33	452	2	1	153565
2	1	0	0	1	51	300	1	1	154948
2	3	1	1	-1	32	357	1	1	156607
3	3	1	1	1	54	312	2	1	157800
2	4	1	1	-1	34	388	1	1	159312
4	4	0	0	-1	33	554	2	1	161248
4	2	0	0	-1	31	304	2	1	163026
1	2	1	1	-1	32	320	2	0	166043
1	3	1	1	-1	34	415	1	1	167393
2	3	1	1	-1	34	433	1	1	169210
1	4	1	1	-1	34	358	1	1	170410
4	4	0	0	-1	33	450	2	1	171814
4	4	1	1	1	52	358	2	1	173003
1	4	0	0	1	53	353	1	1	174640
4	2	0	0	-1	31	377	1	0	175850
2	2	1	1	-1	32	447	1	1	177483
1	3	1	1	-1	34	430	1	1	178872
3	3	1	1	1	54	397	2	1	180436
2	4	1	1	-1	34	597	1	1	181898
1	4	0	0	1	53	393	2	0	183621
4	2	0	0	-1	31	507	2	1	185360
4	2	1	1	1	52	307	1	0	187084
1	4	1	1	-1	34	395	2	0	188961
4	4	0	0	-1	33	474	2	1	190571
4	4	1	1	1	52	395	2	1	191898
1	4	0	0	1	53	389	1	1	193593
1	3	1	1	-1	32	269	2	0	195248
4	3	1	1	1	54	518	2	1	196779
2	4	1	1	-1	34	467	1	1	198147
1	4	0	0	1	53	430	1	1	199775
4	2	0	0	-1	31	414	2	1	201050
4	2	1	1	1	52	346	2	1	202336
1	2	0	0	1	53	360	1	1	203565
4	2	1	1	1	52	399	2	1	204927
1	2	0	0	1	53	415	1	1	206761
2	2	1	1	-1	32	289	2	0	208118
1	1	0	0	1	53	369	1	1	209786
3	1	0	0	-1	31	534	2	1	211338
1	4	1	1	-1	32	483	1	1	212633
4	4	0	0	-1	33	433	2	1	214203
4	1	0	0	-1	31	324	2	1	215560
2	1	0	0	1	51	433	1	1	217268
4	1	0	0	-1	31	329	1	0	218654
1	1	0	0	1	51	369	1	1	220193
1	4	1	1	-1	32	526	1	1	222167
4	4	0	0	-1	33	553	2	1	224228
2	2	0	0	1	51	428	1	1	225526
3	2	1	1	1	52	442	2	1	226864
2	3	1	1	-1	34	534	1	1	228620
2	3	1	1	-1	34	409	1	1	230419
3	2	0	0	-1	33	490	2	1	232387
4	2	1	1	1	52	530	2	1	233917
4	4	1	1	1	54	405	2	1	235782
1	4	0	0	1	53	345	1	1	236967
3	3	1	1	1	52	431	1	0	238396
3	3	1	1	1	54	404	2	1	239917
4	1	0	0	-1	33	356	2	1	241343
4	1	0	0	-1	31	399	2	1	249616
2	1	0	0	1	51	500	1	1	250995
4	1	0	0	-1	31	360	2	1	252400
4	2	0	0	-1	31	344	2	1	254234
2	2	1	1	-1	32	454	1	1	255526
4	2	0	0	-1	33	477	2	1	257235
1	2	1	1	-1	32	432	1	1	258547
2	3	1	1	-1	34	574	1	1	260258
1	3	1	1	-1	34	454	1	1	261885
3	2	0	0	-1	33	339	2	1	263674
1	2	1	1	-1	32	572	1	1	265673
1	2	0	0	1	53	404	1	1	267551
2	2	1	1	-1	32	365	2	0	268815
4	2	0	0	-1	33	663	2	1	270883
2	2	1	1	-1	32	437	1	1	272558
3	1	0	0	-1	33	315	2	1	274218
4	1	0	0	-1	31	362	2	1	275677
1	4	1	1	-1	32	433	1	1	277094
2	4	0	0	1	53	440	1	1	278949
4	4	1	1	1	52	353	2	1	280644
3	4	0	0	-1	33	324	2	1	282138
4	1	0	0	-1	31	347	2	1	283628
3	1	0	0	-1	31	322	2	1	285150
2	4	1	1	-1	32	624	1	1	286686
1	4	0	0	1	53	329	2	0	288313
3	3	1	1	1	52	539	2	1	289828
4	3	1	1	1	54	460	2	1	291603
4	2	0	0	-1	33	314	2	1	292762
1	2	1	1	-1	32	616	1	1	294580
2	4	1	1	-1	34	297	2	0	295741
3	4	0	0	-1	33	445	2	1	297657
3	4	1	1	1	52	399	2	1	299119
4	4	0	0	-1	33	434	2	1	300668
4	4	1	1	1	52	425	2	1	302499
2	4	0	0	1	53	377	1	1	304032
4	3	1	1	1	52	508	2	1	305655
2	3	1	1	-1	34	317	2	0	307225
1	3	1	1	-1	34	628	1	1	309260
2	3	1	1	-1	34	421	2	0	311110
2	4	1	1	-1	34	434	1	1	312623
3	4	0	0	-1	33	376	2	1	314079
1	1	0	0	1	51	515	1	1	315589
4	1	0	0	-1	31	336	2	1	317114
3	3	1	1	1	52	361	2	1	318632
4	3	1	1	1	54	381	2	1	320380
2	3	1	1	-1	34	531	1	1	321785
1	3	1	1	-1	34	396	1	1	323258
3	4	1	1	1	54	534	1	0	324692
4	4	0	0	-1	33	369	2	1	326275
2	1	0	0	1	51	583	1	1	328337
1	1	0	0	1	51	479	1	1	331944
2	2	0	0	1	51	429	1	1	333456
2	2	1	1	-1	32	362	1	1	335155
1	4	1	1	-1	34	430	1	1	336401
4	4	0	0	-1	33	574	2	1	338158
4	4	1	1	1	52	393	2	1	339467
1	4	0	0	1	53	372	1	1	340853
2	1	0	0	1	51	395	1	1	342074
2	1	0	0	1	51	423	2	0	343735
3	2	0	0	-1	31	414	2	1	345017
1	2	1	1	-1	32	474	1	1	346644
2	2	0	0	1	53	468	1	1	348560
4	2	1	1	1	52	595	2	1	350239
2	3	1	1	-1	34	422	1	1	351859
1	3	1	1	-1	34	420	1	1	353529
1	2	0	0	1	53	309	1	1	355210
4	2	1	1	1	52	370	2	1	356617
3	1	0	0	-1	33	390	1	0	358398
1	1	0	0	1	51	306	1	1	359837
4	2	0	0	-1	31	352	2	1	361095
2	2	1	1	-1	32	494	1	1	362889
1	3	1	1	-1	34	419	1	1	364121
3	3	1	1	1	54	485	2	1	365837
2	2	0	0	1	53	470	1	1	367407
2	2	1	1	-1	32	375	1	1	368594
3	1	0	0	-1	33	441	2	1	370387
3	1	0	0	-1	31	293	2	1	372117
4	2	0	0	-1	31	366	2	1	373750
3	2	1	1	1	52	459	2	1	375552
3	2	0	0	-1	33	288	2	1	376944
4	2	1	1	1	52	436	1	0	378672
1	2	0	0	1	53	488	1	1	380375
3	2	1	1	1	52	398	2	1	381748
1	2	0	0	1	53	623	2	0	383433
1	2	1	1	-1	32	366	1	1	385019
2	4	1	1	-1	34	407	1	1	386843
3	4	0	0	-1	33	394	1	0	388319
3	1	0	0	-1	31	300	2	1	389783
2	1	0	0	1	51	408	1	1	391382
1	3	1	1	-1	32	390	1	1	392620
1	3	1	1	-1	34	385	1	1	394365
3	1	0	0	-1	33	327	2	1	396075
4	1	0	0	-1	31	432	1	0	397757
4	3	1	1	1	52	288	2	1	399246
3	3	1	1	1	54	315	2	1	400560
4	2	0	0	-1	33	427	2	1	402449
1	2	1	1	-1	32	384	2	0	404200
2	3	1	1	-1	34	440	1	1	405882
2	3	1	1	-1	34	369	1	1	407272
3	2	0	0	-1	33	368	2	1	408969
4	2	1	1	1	52	290	1	0	412310
3	1	0	0	-1	33	412	2	1	413821
1	1	0	0	1	51	350	1	1	415401
3	4	1	1	1	52	567	2	1	416947
1	4	0	0	1	53	364	1	1	418149
2	3	1	1	-1	32	424	2	0	419534
2	3	1	1	-1	34	388	1	1	421284
4	3	1	1	1	54	488	2	1	422718
4	3	1	1	1	54	307	2	1	424530
2	2	0	0	1	53	368	2	0	426099
1	2	1	1	-1	32	568	1	1	427609
2	1	0	0	1	53	554	1	1	429161
1	1	0	0	1	51	373	1	1	430814
3	2	0	0	-1	31	387	2	1	432549
1	2	1	1	-1	32	394	1	1	434045
3	1	0	0	-1	33	506	2	1	435772
1	1	0	0	1	51	341	1	1	437108
2	3	1	1	-1	32	495	1	1	438859
4	3	1	1	1	54	322	2	1	440564
4	1	0	0	-1	33	381	2	1	442293
1	1	0	0	1	51	387	1	1	444184
2	1	0	0	1	51	331	2	0	445558
4	1	0	0	-1	31	453	2	1	447144
1	4	1	1	-1	32	491	1	1	448808
4	4	0	0	-1	33	406	2	1	450416
4	3	1	1	1	52	384	2	1	451992
3	3	1	1	1	54	405	1	0	453556
3	2	0	0	-1	33	446	2	1	455301
4	2	1	1	1	52	336	2	1	456923
1	2	0	0	1	53	363	2	0	458237
1	2	1	1	-1	32	328	1	1	459492
4	4	1	1	1	54	404	2	1	461196
3	4	0	0	-1	33	419	1	0	462586
1	1	0	0	1	51	480	1	1	464257
2	1	0	0	1	51	377	1	1	465583
3	4	1	1	1	52	410	2	1	467485
1	4	0	0	1	53	449	1	1	469398
4	1	0	0	-1	31	496	2	1	471080
3	1	0	0	-1	31	341	2	1	472323
2	3	1	1	-1	32	352	2	0	473855
1	3	1	1	-1	34	355	1	1	475639
1	4	1	1	-1	34	290	1	1	477400
2	4	0	0	1	53	331	2	0	478851
3	1	0	0	-1	31	416	2	1	480326
3	1	0	0	-1	31	306	2	1	481969
1	1	0	0	1	51	402	1	1	483797
2	1	0	0	1	51	349	1	1	485011
4	4	1	1	1	52	480	2	1	486930
2	4	0	0	1	53	384	1	1	488526
4	4	1	1	1	52	419	1	0	490225
4	4	0	0	-1	33	363	2	1	493616
3	3	1	1	1	52	429	2	1	494854
2	3	1	1	-1	34	621	1	1	496703
3	4	1	1	1	54	390	2	1	498155
4	4	0	0	-1	33	490	2	1	499658
3	3	1	1	1	52	515	2	1	501390
3	3	1	1	1	54	303	2	1	502696
1	1	0	0	1	53	368	1	1	504332
1	1	0	0	1	51	427	1	1	506025
2	2	0	0	1	51	470	2	0	507396
2	2	1	1	-1	32	425	1	1	509321
4	1	0	0	-1	33	593	2	1	511089
1	1	0	0	1	51	499	1	1	512986
3	3	1	1	1	52	366	2	1	514628
2	3	1	1	-1	34	509	1	1	516272
2	3	1	1	-1	34	468	1	1	517863
4	3	1	1	1	54	348	2	1	519461
2	4	1	1	-1	34	398	1	1	521175
1	4	0	0	1	53	373	1	1	522667
1	3	1	1	-1	32	342	1	1	523941
3	3	1	1	1	54	400	2	1	525372
2	2	0	0	1	53	392	2	0	526868
3	2	1	1	1	52	324	1	0	528138
2	2	0	0	1	53	441	2	0	529627
2	2	1	1	-1	32	0	0	0	533570
3	4	1	1	1	54	412	2	1	534806
4	4	0	0	-1	33	488	2	1	536691
2	3	1	1	-1	32	485	1	1	538608
1	3	1	1	-1	34	458	1	1	540205
4	3	1	1	1	54	371	2	1	541926
1	3	1	1	-1	34	316	1	1	543412
1	1	0	0	1	53	377	2	0	544998
4	1	0	0	-1	31	396	2	1	546376
3	4	1	1	1	52	426	2	1	548134
1	4	0	0	1	53	297	1	1	549266
1	4	1	1	-1	32	475	2	0	550771
2	4	0	0	1	53	314	1	1	552071
4	4	1	1	1	52	418	2	1	553978
2	4	0	0	1	53	505	1	1	555366
2	2	0	0	1	51	387	1	1	556603
3	2	1	1	1	52	379	2	1	558012
1	2	0	0	1	53	344	1	1	559347
1	2	1	1	-1	32	395	1	1	560925
3	4	1	1	1	54	379	1	0	562735
2	4	0	0	1	53	383	1	1	564251
2	3	1	1	-1	32	395	1	1	565895
1	3	1	1	-1	34	375	1	1	567638
1	3	1	1	-1	34	372	1	1	569419
4	3	1	1	1	54	268	1	0	570604
2	4	1	1	-1	34	440	1	1	571894
4	4	0	0	-1	33	408	1	0	574601
1	2	0	0	1	51	420	1	1	575987
4	2	1	1	1	52	378	2	1	577332
2	2	0	0	1	53	442	1	1	579069
3	2	1	1	1	52	370	2	1	580724
1	1	0	0	1	53	315	1	1	582115
4	1	0	0	-1	31	436	2	1	583608
3	3	1	1	1	52	462	2	1	585257
1	3	1	1	-1	34	310	1	1	586830
2	1	0	0	1	53	352	1	1	588559
1	1	0	0	1	51	391	1	1	590021
1	3	1	1	-1	32	374	2	0	591471
2	3	1	1	-1	34	321	1	1	593050
4	2	0	0	-1	33	408	2	1	594951
3	2	1	1	1	52	248	1	0	596573
1	1	0	0	1	53	339	1	1	598007
4	1	0	0	-1	31	303	2	1	599456
2	2	0	0	1	51	261	1	1	600618
1	2	1	1	-1	32	355	2	0	601871
1	1	0	0	1	53	253	1	1	603443
2	1	0	0	1	51	310	1	1	604678
3	1	0	0	-1	31	355	1	0	605849
3	1	0	0	-1	31	364	2	1	607269
2	2	0	0	1	51	351	2	0	608555
2	2	1	1	-1	32	443	1	1	610095
3	3	1	1	1	54	406	2	1	611378
1	3	1	1	-1	34	394	1	1	612995
4	3	1	1	1	54	370	1	0	614830
4	3	1	1	1	54	632	2	1	616500
3	1	0	0	-1	33	345	2	1	618036
3	1	0	0	-1	31	377	2	1	619806
2	1	0	0	1	51	377	1	1	621214
1	1	0	0	1	51	418	1	1	623029
2	4	1	1	-1	32	366	1	1	624544
3	4	0	0	-1	33	350	1	0	626228
1	1	0	0	1	51	595	2	0	628304
3	1	0	0	-1	31	411	2	1	629764
1	3	1	1	-1	32	397	1	1	631553
3	3	1	1	1	54	560	2	1	632939
2	2	0	0	1	53	415	1	1	634171
2	2	1	1	-1	32	359	1	1	635573
3	2	0	0	-1	33	336	2	1	636874
3	2	1	1	1	52	366	2	1	638467
2	4	1	1	-1	34	371	1	1	639784
3	4	0	0	-1	33	609	2	1	641560
1	4	1	1	-1	32	410	1	1	643340
2	4	0	0	1	53	346	1	1	644724
2	3	1	1	-1	32	353	2	0	646315
3	3	1	1	1	54	458	2	1	647621
1	2	0	0	1	53	398	1	1	648994
1	2	1	1	-1	32	411	1	1	652563
4	3	1	1	1	54	428	2	1	653962
3	3	1	1	1	54	358	2	1	655380
4	4	1	1	1	54	315	2	1	656870
4	4	0	0	-1	33	257	2	1	658111
2	2	0	0	1	51	333	1	1	659330
1	2	1	1	-1	32	356	2	0	660650
2	2	0	0	1	53	291	1	1	662183
4	2	1	1	1	52	300	1	0	663498
1	1	0	0	1	53	356	2	0	665248
2	1	0	0	1	51	371	1	1	666464
3	2	0	0	-1	31	462	2	1	668361
3	2	1	1	1	52	317	2	1	670165
2	3	1	1	-1	34	438	1	1	671517
2	3	1	1	-1	34	351	1	1	672915
1	4	1	1	-1	34	415	1	1	674225
4	4	0	0	-1	33	393	2	1	675577
1	3	1	1	-1	32	333	2	0	677180
3	3	1	1	1	54	429	2	1	678467
1	2	0	0	1	53	553	1	1	680311
1	2	1	1	-1	32	355	1	1	681554
4	4	1	1	1	54	379	2	1	682957
2	4	0	0	1	53	399	1	1	684828
1	1	0	0	1	51	347	1	1	686591
1	1	0	0	1	51	281	1	1	688328
4	3	1	1	1	52	346	1	0	689633
4	3	1	1	1	54	458	2	1	691262
1	4	1	1	-1	34	626	1	1	693140
4	4	0	0	-1	33	466	1	0	694777
3	3	1	1	1	52	438	1	0	696564
3	3	1	1	1	54	327	2	1	698315
1	2	0	0	1	53	417	1	1	700144
3	2	1	1	1	52	411	2	1	701946
2	1	0	0	1	53	356	1	1	703793
1	1	0	0	1	51	384	1	1	705658
4	1	0	0	-1	31	346	2	1	707284
3	1	0	0	-1	31	343	2	1	708830
2	4	1	1	-1	32	319	2	0	710514
1	4	0	0	1	53	418	1	1	711898
4	1	0	0	-1	31	441	1	0	713496
2	1	0	0	1	51	286	2	0	715071
2	4	1	1	-1	32	466	1	1	716667
4	4	0	0	-1	33	345	2	1	717910
3	2	0	0	-1	31	458	2	1	719179
1	2	1	1	-1	32	333	2	0	720926
4	1	0	0	-1	33	530	2	1	722619
2	1	0	0	1	51	355	1	1	724118
2	4	1	1	-1	32	364	1	1	725450
1	4	0	0	1	53	398	1	1	726778
1	1	0	0	1	51	348	1	1	728083
4	1	0	0	-1	31	500	2	1	732623
1	3	1	1	-1	32	544	2	0	734016
2	3	1	1	-1	34	357	1	1	735860
4	2	0	0	-1	33	343	1	0	737449
2	2	1	1	-1	32	421	2	0	739035
4	2	0	0	-1	33	414	2	1	740959
2	2	1	1	-1	32	383	1	1	742427
1	4	1	1	-1	34	449	1	1	744060
4	4	0	0	-1	33	543	2	1	745511
4	4	1	1	1	52	425	2	1	747332
1	4	0	0	1	53	358	1	1	748751
3	4	1	1	1	52	359	1	0	750308
1	4	0	0	1	53	447	1	1	751602
2	1	0	0	1	51	416	1	1	753090
3	1	0	0	-1	31	417	1	0	754443
3	3	1	1	1	52	451	2	1	755820
1	3	1	1	-1	34	501	1	1	757801
4	1	0	0	-1	33	393	2	1	759078
3	1	0	0	-1	31	349	2	1	760905
3	1	0	0	-1	31	344	2	1	762297
4	1	0	0	-1	31	497	2	1	764089
3	1	0	0	-1	31	329	2	1	765446
2	1	0	0	1	51	343	1	1	767180
2	2	0	0	1	51	394	1	1	768822
1	2	1	1	-1	32	342	1	1	769981
3	3	1	1	1	54	507	2	1	771666
1	3	1	1	-1	34	661	1	1	773401
2	3	1	1	-1	34	557	1	1	775462
2	3	1	1	-1	34	352	1	1	777052
4	3	1	1	1	54	465	2	1	778921
3	3	1	1	1	54	318	2	1	780511
1	4	1	1	-1	34	457	1	1	781921
3	4	0	0	-1	33	370	2	1	783423
3	3	1	1	1	52	334	2	1	784652
1	3	1	1	-1	34	322	1	1	786139
3	3	1	1	1	54	304	2	1	787493
4	3	1	1	1	54	399	1	0	789170
4	1	0	0	-1	33	272	2	1	790308
1	1	0	0	1	51	366	1	1	791954
2	4	1	1	-1	32	370	2	0	793597
4	4	0	0	-1	33	467	2	1	795432
2	3	1	1	-1	32	316	2	0	796940
4	3	1	1	1	54	339	1	0	798296
3	1	0	0	-1	33	425	2	1	799986
1	1	0	0	1	51	335	2	0	801376
2	4	1	1	-1	32	449	1	1	802983
4	4	0	0	-1	33	436	2	1	804233
2	2	0	0	1	51	340	1	1	805542
4	2	1	1	1	52	401	1	0	807024
4	1	0	0	-1	33	299	2	1	808461
1	1	0	0	1	51	337	1	1	812751
