# Supplementary material for: Frequency Band-Specific Electrical Brain Stimulation Modulates Cognitive Control Processes
Source: PLoS One. 2015 Sep 25;10(9):e0138984. doi: 10.1371/journal.pone.0138984 (PMC4583279; doi:10.1371/journal.pone.0138984)
Supplement: S2 File — This zip archive contains the necessary Matlab code, SPSS syntax, SPSS data and raw logfile data to perform the analyses described in the paper. EEG data and Matlab code to extract peak frequencies are available upon request (joramvandriel@gmail.com). (ZIP) [file pone.0138984.s002.zip › S2_File/rawdata/theta/pp29_simonA2_PRE-STIM_EEG.txt]

2	4	1	1	1	52	450	1	1	5769
1	4	0	0	-1	33	518	1	1	7248
3	4	1	1	-1	32	406	2	1	8836
4	4	0	0	1	53	417	2	1	10232
2	1	0	0	-1	31	402	1	1	11980
1	1	0	0	-1	31	509	2	0	13633
4	3	1	1	-1	32	491	2	1	15591
2	3	1	1	1	54	467	1	1	17390
3	1	0	0	1	53	513	2	1	19360
3	1	0	0	1	51	518	2	1	21317
2	4	1	1	1	52	433	1	1	22870
3	4	0	0	1	53	472	2	1	24761
1	1	0	0	-1	31	433	1	1	26302
3	1	0	0	1	51	463	2	1	27853
2	4	1	1	1	52	469	1	1	29787
3	4	0	0	1	53	389	2	1	31508
4	2	0	0	1	51	596	2	1	33343
4	2	1	1	-1	32	509	2	1	35155
1	3	1	1	1	54	384	1	1	36679
1	3	1	1	1	54	362	1	1	38472
4	2	0	0	1	53	462	2	1	40087
1	2	1	1	1	52	415	1	1	41752
1	2	0	0	-1	33	432	1	1	43185
2	2	1	1	1	52	546	1	1	45112
1	4	1	1	1	54	441	1	1	46976
4	4	0	0	1	53	434	2	1	48613
2	3	1	1	1	52	477	1	1	50032
1	3	1	1	1	54	555	1	1	52018
2	4	1	1	1	54	428	1	1	53830
3	4	0	0	1	53	454	2	1	55719
2	2	0	0	-1	31	420	1	1	57093
3	2	1	1	-1	32	549	2	1	59053
4	2	0	0	1	53	513	2	1	60983
4	2	1	1	-1	32	451	2	1	62927
1	3	1	1	1	54	350	1	1	64278
3	3	1	1	-1	34	490	2	1	65814
4	1	0	0	1	53	507	2	1	67401
3	1	0	0	1	51	386	2	1	68970
1	1	0	0	-1	31	359	1	1	70436
1	1	0	0	-1	31	262	1	1	71662
4	1	0	0	1	51	463	2	1	73437
4	1	0	0	1	51	293	2	1	75003
2	1	0	0	-1	31	515	1	1	76581
1	1	0	0	-1	31	498	1	1	78132
2	4	1	1	1	52	494	1	1	79536
4	4	0	0	1	53	430	2	1	80977
3	3	1	1	-1	32	730	2	1	82865
2	3	1	1	1	54	454	2	0	84327
2	1	0	0	-1	33	512	1	1	86065
4	1	0	0	1	51	472	2	1	89910
3	4	1	1	-1	32	475	2	1	91883
2	4	0	0	-1	33	540	1	1	93252
2	3	1	1	1	52	448	1	1	95008
1	3	1	1	1	54	554	1	1	96710
2	2	0	0	-1	33	554	1	1	98643
4	2	1	1	-1	32	446	2	1	100338
3	1	0	0	1	53	555	2	1	101966
2	1	0	0	-1	31	376	1	1	103692
2	3	1	1	1	52	375	1	1	105418
3	3	1	1	-1	34	388	2	1	107152
4	1	0	0	1	53	668	2	1	109021
1	1	0	0	-1	31	366	1	1	110662
3	2	0	0	1	51	514	2	1	112418
3	2	1	1	-1	32	406	2	1	113883
2	4	1	1	1	54	405	1	1	115217
4	4	0	0	1	53	504	2	1	117110
4	4	1	1	-1	32	415	2	1	118451
3	4	0	0	1	53	463	2	1	119760
2	2	0	0	-1	31	483	1	1	121523
2	2	1	1	1	52	420	1	1	122992
3	1	0	0	1	53	422	2	1	124620
4	1	0	0	1	51	588	2	1	126125
3	2	0	0	1	51	406	2	1	127852
3	2	1	1	-1	32	408	2	1	129129
1	2	0	0	-1	33	390	1	1	130438
3	2	1	1	-1	32	446	2	1	132375
3	1	0	0	1	53	415	2	1	133651
1	1	0	0	-1	31	440	1	1	135096
1	4	1	1	1	52	499	1	1	136447
2	4	0	0	-1	33	525	1	1	137976
4	4	1	1	-1	32	505	2	1	139571
3	4	0	0	1	53	415	2	1	141197
4	3	1	1	-1	32	508	2	1	142802
3	3	1	1	-1	34	384	2	1	144466
2	3	1	1	1	54	395	1	1	146138
2	3	1	1	1	54	278	1	1	147556
1	2	0	0	-1	33	516	1	1	149483
2	2	1	1	1	52	383	2	0	150732
1	1	0	0	-1	33	496	1	1	152160
1	1	0	0	-1	31	330	1	1	153850
4	4	1	1	-1	32	419	2	1	155742
2	4	0	0	-1	33	441	1	1	157266
1	2	0	0	-1	31	428	1	1	158825
4	2	1	1	-1	32	469	2	1	160780
4	1	0	0	1	53	669	2	1	162353
2	1	0	0	-1	31	518	1	1	163804
1	4	1	1	1	52	556	1	1	165736
1	4	0	0	-1	33	304	1	1	166854
4	3	1	1	-1	32	493	2	1	168363
2	3	1	1	1	54	425	1	1	173311
1	3	1	1	1	54	472	1	1	175191
1	3	1	1	1	54	310	1	1	176370
2	1	0	0	-1	33	434	1	1	177818
4	1	0	0	1	51	466	2	1	179783
2	2	0	0	-1	31	353	1	1	181405
4	2	1	1	-1	32	422	2	1	182815
2	4	1	1	1	54	371	1	1	184476
3	4	0	0	1	53	458	2	1	185834
4	4	1	1	-1	32	350	1	0	187001
3	4	0	0	1	53	588	2	1	188840
2	4	1	1	1	52	366	1	1	190683
1	4	0	0	-1	33	400	1	1	192390
4	3	1	1	-1	32	342	1	0	193598
2	3	1	1	1	54	464	1	1	195430
2	1	0	0	-1	33	326	1	1	197207
3	1	0	0	1	51	374	2	1	198473
4	3	1	1	-1	32	368	1	0	200165
2	3	1	1	1	54	434	1	1	201751
4	1	0	0	1	53	470	2	1	203401
3	1	0	0	1	51	494	2	1	205180
2	4	1	1	1	52	445	1	1	206587
4	4	0	0	1	53	533	2	1	208122
3	3	1	1	-1	32	720	2	1	209662
1	3	1	1	1	54	379	1	1	210880
1	1	0	0	-1	33	345	1	1	212539
4	1	0	0	1	51	342	2	1	214316
1	1	0	0	-1	31	301	1	1	216001
1	1	0	0	-1	31	345	1	1	217683
3	1	0	0	1	51	338	2	1	219282
2	1	0	0	-1	31	366	1	1	220662
2	4	1	1	1	52	435	1	1	222337
4	4	0	0	1	53	414	2	1	223989
1	2	0	0	-1	31	459	1	1	225755
1	2	1	1	1	52	426	1	1	227287
4	3	1	1	-1	34	405	2	1	228825
2	3	1	1	1	54	382	1	1	230362
2	1	0	0	-1	33	435	1	1	232115
3	1	0	0	1	51	320	2	1	233886
3	1	0	0	1	51	352	2	1	235343
1	1	0	0	-1	31	321	1	1	236526
2	2	0	0	-1	31	378	1	1	237990
4	2	1	1	-1	32	345	1	0	239718
2	4	1	1	1	54	486	1	1	241604
4	4	0	0	1	53	415	2	1	243051
4	2	0	0	1	51	396	2	1	244521
1	2	1	1	1	52	401	1	1	246079
2	3	1	1	1	54	372	1	1	247530
4	3	1	1	-1	34	530	2	1	249359
2	3	1	1	1	54	408	1	1	250726
3	3	1	1	-1	34	471	2	1	254791
4	4	1	1	-1	34	447	2	1	256299
1	4	0	0	-1	33	497	1	1	257863
2	3	1	1	1	52	739	1	1	259499
1	3	1	1	1	54	431	1	1	261278
3	2	0	0	1	53	525	2	1	262746
1	2	1	1	1	52	452	1	1	264230
2	3	1	1	1	54	397	1	1	265484
1	3	1	1	1	54	532	1	1	266995
4	4	1	1	-1	34	478	2	1	268522
3	4	0	0	1	53	576	2	1	269980
2	3	1	1	1	52	432	1	1	271523
1	3	1	1	1	54	426	1	1	272818
4	1	0	0	1	53	472	2	1	274149
4	1	0	0	1	51	499	2	1	276095
3	3	1	1	-1	32	359	1	0	277780
3	3	1	1	-1	34	459	2	1	279397
2	4	1	1	1	54	562	1	1	281115
2	4	0	0	-1	33	482	1	1	282721
3	1	0	0	1	51	505	2	1	284692
3	1	0	0	1	51	328	2	1	286466
1	3	1	1	1	52	447	1	1	288181
3	3	1	1	-1	34	458	2	1	289811
3	3	1	1	-1	34	449	2	1	291175
2	3	1	1	1	54	399	1	1	292834
4	3	1	1	-1	34	468	2	1	294754
2	3	1	1	1	54	403	1	1	296473
2	1	0	0	-1	33	347	1	1	298142
4	1	0	0	1	51	352	2	1	299599
3	1	0	0	1	51	339	2	1	300779
2	1	0	0	-1	31	361	1	1	302438
3	3	1	1	-1	32	481	2	1	304184
2	3	1	1	1	54	444	1	1	305626
2	4	1	1	1	54	378	1	1	307181
3	4	0	0	1	53	408	2	1	308475
3	4	1	1	-1	32	423	2	1	310213
4	4	0	0	1	53	466	2	1	311615
1	1	0	0	-1	31	397	1	1	313092
2	1	0	0	-1	31	326	1	1	314605
2	2	0	0	-1	31	307	1	1	316360
4	2	1	1	-1	32	478	2	1	318068
1	1	0	0	-1	33	553	1	1	319747
3	1	0	0	1	51	359	2	1	321021
2	4	1	1	1	52	387	1	1	322456
1	4	0	0	-1	33	390	2	0	324074
2	2	0	0	-1	31	406	1	1	325757
2	2	1	1	1	52	449	1	1	327586
1	2	0	0	-1	33	495	1	1	328927
2	2	1	1	1	52	477	1	1	330269
2	2	0	0	-1	33	358	1	1	331632
4	2	1	1	-1	32	346	1	0	341362
2	3	1	1	1	54	505	1	1	343229
1	3	1	1	1	54	482	1	1	344869
1	2	0	0	-1	33	376	1	1	346373
4	2	1	1	-1	32	514	2	1	347961
2	3	1	1	1	54	378	1	1	349435
3	3	1	1	-1	34	467	2	1	351048
1	4	1	1	1	54	411	1	1	352899
1	4	0	0	-1	33	314	1	1	354401
3	3	1	1	-1	32	448	2	1	356246
2	3	1	1	1	54	425	1	1	357825
2	1	0	0	-1	33	439	1	1	359245
3	1	0	0	1	51	388	2	1	360971
1	2	0	0	-1	31	366	1	1	362430
4	2	1	1	-1	32	474	2	1	364360
3	1	0	0	1	53	405	2	1	365922
1	1	0	0	-1	31	367	1	1	367236
1	1	0	0	-1	31	338	1	1	368905
3	1	0	0	1	51	353	2	1	370736
1	2	0	0	-1	31	354	1	1	372425
1	2	1	1	1	52	431	1	1	374356
3	2	0	0	1	53	377	2	1	376172
3	2	1	1	-1	32	327	2	1	377539
4	1	0	0	1	53	536	2	1	379439
1	1	0	0	-1	31	343	1	1	381123
3	1	0	0	1	51	439	2	1	382516
3	1	0	0	1	51	509	2	1	384042
2	3	1	1	1	52	411	1	1	385527
1	3	1	1	1	54	493	1	1	387003
4	1	0	0	1	53	484	2	1	388804
3	1	0	0	1	51	461	2	1	390260
3	4	1	1	-1	32	565	1	0	391915
2	4	0	0	-1	33	329	1	1	393361
4	1	0	0	1	51	525	2	1	395089
3	1	0	0	1	51	417	2	1	396517
1	4	1	1	1	52	430	1	1	398053
4	4	0	0	1	53	377	2	1	399399
3	3	1	1	-1	32	543	2	1	401266
3	3	1	1	-1	34	362	2	1	402884
2	4	1	1	1	54	545	1	1	404367
4	4	0	0	1	53	569	2	1	406242
2	2	0	0	-1	31	544	1	1	408080
3	2	1	1	-1	32	430	2	1	409586
4	3	1	1	-1	34	501	2	1	411004
2	3	1	1	1	54	333	1	1	412168
1	2	0	0	-1	33	443	1	1	413496
2	2	1	1	1	52	437	1	1	414986
3	2	0	0	1	53	314	2	1	416183
4	2	1	1	-1	32	495	2	1	417529
4	4	1	1	-1	34	374	2	1	419152
3	4	0	0	1	53	325	2	1	428500
4	2	0	0	1	51	362	2	1	430111
2	2	1	1	1	52	372	1	1	431305
4	2	0	0	1	53	486	2	1	432842
2	2	1	1	1	52	375	1	1	434564
3	4	1	1	-1	34	356	2	1	436334
1	4	0	0	-1	33	392	2	0	437586
4	1	0	0	1	51	479	2	1	439429
4	1	0	0	1	51	706	2	1	441311
3	4	1	1	-1	32	454	2	1	442723
3	4	0	0	1	53	377	2	1	444591
1	4	1	1	1	52	359	2	0	445897
3	4	0	0	1	53	380	2	1	447246
3	3	1	1	-1	32	457	2	1	449100
1	3	1	1	1	54	449	1	1	450631
1	3	1	1	1	54	389	1	1	451981
3	3	1	1	-1	34	466	2	1	453785
1	1	0	0	-1	33	414	1	1	455634
1	1	0	0	-1	31	300	1	1	457139
3	2	0	0	1	51	398	2	1	458557
1	2	1	1	1	52	448	1	1	459861
1	4	1	1	1	54	352	1	1	461421
4	4	0	0	1	53	715	2	1	463015
1	3	1	1	1	52	407	1	1	464479
1	3	1	1	1	54	389	1	1	465969
4	3	1	1	-1	34	374	2	1	467798
4	3	1	1	-1	34	321	2	1	469057
3	1	0	0	1	53	561	2	1	471040
2	1	0	0	-1	31	419	1	1	472337
2	3	1	1	1	52	402	1	1	473627
3	3	1	1	-1	34	434	2	1	475258
3	3	1	1	-1	34	306	2	1	476701
2	3	1	1	1	54	638	1	1	478728
4	4	1	1	-1	34	425	2	1	480225
2	4	0	0	-1	33	485	1	1	481729
3	3	1	1	-1	32	393	2	1	483068
2	3	1	1	1	54	450	1	1	484828
3	2	0	0	1	53	459	2	1	486438
4	2	1	1	-1	32	556	2	1	488339
4	1	0	0	1	53	567	2	1	490071
1	1	0	0	-1	31	392	1	1	491416
2	2	0	0	-1	31	436	1	1	493048
3	2	1	1	-1	32	377	2	1	494304
1	1	0	0	-1	33	439	1	1	495859
1	1	0	0	-1	31	322	1	1	497438
3	3	1	1	-1	32	414	2	1	498842
4	3	1	1	-1	34	480	2	1	500738
3	4	1	1	-1	34	365	2	1	502514
4	4	0	0	1	53	439	2	1	503787
1	1	0	0	-1	31	488	1	1	505310
1	1	0	0	-1	31	351	1	1	510160
4	4	1	1	-1	32	402	2	1	511399
3	4	0	0	1	53	437	2	1	513289
2	4	1	1	1	52	286	2	0	514975
4	4	0	0	1	53	398	2	1	516810
2	3	1	1	1	52	328	2	0	518189
4	3	1	1	-1	34	472	2	1	520111
1	1	0	0	-1	33	499	1	1	521509
4	1	0	0	1	51	474	2	1	523219
2	2	0	0	-1	31	588	1	1	524682
1	2	1	1	1	52	579	1	1	526303
4	3	1	1	-1	34	590	2	1	528051
4	3	1	1	-1	34	422	2	1	529400
3	3	1	1	-1	34	478	2	1	530703
2	3	1	1	1	54	370	1	1	531898
1	1	0	0	-1	33	445	1	1	533473
1	1	0	0	-1	31	305	1	1	534814
4	2	0	0	1	51	526	2	1	536527
4	2	1	1	-1	32	395	2	1	538077
2	2	0	0	-1	33	394	1	1	539682
3	2	1	1	-1	32	517	2	1	541271
1	3	1	1	1	54	383	1	1	542566
3	3	1	1	-1	34	482	2	1	543967
1	3	1	1	1	54	327	1	1	545692
1	3	1	1	1	54	327	1	1	547466
2	1	0	0	-1	33	483	1	1	549086
2	1	0	0	-1	31	335	1	1	550454
3	2	0	0	1	51	436	2	1	551869
4	2	1	1	-1	32	362	2	1	553206
3	4	1	1	-1	34	361	2	1	554424
2	4	0	0	-1	33	441	1	1	556361
2	4	1	1	1	52	433	1	1	558027
1	4	0	0	-1	33	421	1	1	559777
3	4	1	1	-1	32	372	2	1	561138
2	4	0	0	-1	33	452	1	1	562578
1	2	0	0	-1	31	614	1	1	564527
3	2	1	1	-1	32	381	2	1	565934
3	3	1	1	-1	34	344	2	1	567615
2	3	1	1	1	54	305	1	1	569052
1	4	1	1	1	54	399	1	1	570873
1	4	0	0	-1	33	422	1	1	572169
4	4	1	1	-1	32	515	2	1	574131
4	4	0	0	1	53	496	2	1	576114
2	1	0	0	-1	31	423	1	1	577966
3	1	0	0	1	51	462	2	1	579520
2	4	1	1	1	52	536	1	1	581444
2	4	0	0	-1	33	361	1	1	582679
3	3	1	1	-1	32	453	2	1	584378
3	3	1	1	-1	34	294	2	1	585844
4	3	1	1	-1	34	371	1	0	587255
1	3	1	1	1	54	347	1	1	597944
1	3	1	1	1	54	452	1	1	599774
2	3	1	1	1	54	377	1	1	601110
4	3	1	1	-1	34	388	2	1	602794
3	3	1	1	-1	34	303	2	1	604046
2	2	0	0	-1	33	516	1	1	605672
1	2	1	1	1	52	363	1	1	607436
3	4	1	1	-1	34	505	2	1	609176
1	4	0	0	-1	33	385	1	1	610924
4	2	0	0	1	51	488	2	1	612361
2	2	1	1	1	52	485	1	1	614133
2	4	1	1	1	54	328	1	1	615918
3	4	0	0	1	53	381	2	1	617297
2	4	1	1	1	52	394	1	1	619067
1	4	0	0	-1	33	494	1	1	620467
3	2	0	0	1	51	614	2	1	621964
2	2	1	1	1	52	385	1	1	623728
4	3	1	1	-1	34	460	2	1	625280
1	3	1	1	1	54	487	1	1	626942
4	3	1	1	-1	34	408	2	1	628694
1	3	1	1	1	54	297	1	1	630077
4	1	0	0	1	53	480	2	1	631961
4	1	0	0	1	51	398	2	1	633334
1	3	1	1	1	52	420	1	1	635250
1	3	1	1	1	54	377	1	1	636838
2	4	1	1	1	54	451	1	1	638632
2	4	0	0	-1	33	435	1	1	640141
1	2	0	0	-1	31	552	1	1	641754
1	2	1	1	1	52	380	1	1	643095
4	3	1	1	-1	34	469	2	1	644657
3	3	1	1	-1	34	463	2	1	645987
4	1	0	0	1	53	493	2	1	647808
3	1	0	0	1	51	341	2	1	649572
3	4	1	1	-1	32	439	2	1	651226
1	4	0	0	-1	33	429	1	1	652594
1	2	0	0	-1	31	314	1	1	654167
2	2	1	1	1	52	557	1	1	656069
4	1	0	0	1	53	459	2	1	657633
4	1	0	0	1	51	304	2	1	659383
3	2	0	0	1	51	505	2	1	661290
2	2	1	1	1	52	305	2	0	662698
2	2	0	0	-1	33	268	1	1	664442
4	2	1	1	-1	32	488	2	1	666147
1	2	0	0	-1	33	388	1	1	667749
1	2	1	1	1	52	358	1	1	669264
4	2	0	0	1	53	505	2	1	670956
2	2	1	1	1	52	404	1	1	672255
4	4	1	1	-1	34	572	2	1	674087
4	4	0	0	1	53	386	2	1	675793
3	1	0	0	1	51	341	1	0	677111
2	1	0	0	-1	31	486	1	1	684080
4	4	1	1	-1	32	544	2	1	685871
2	4	0	0	-1	33	457	1	1	687435
1	2	0	0	-1	31	524	1	1	689176
2	2	1	1	1	52	450	1	1	690745
3	4	1	1	-1	34	411	2	1	692656
3	4	0	0	1	53	343	2	1	694428
1	1	0	0	-1	31	441	1	1	695683
3	1	0	0	1	51	569	2	1	697481
2	1	0	0	-1	31	371	1	1	699018
1	1	0	0	-1	31	480	1	1	700756
1	3	1	1	1	52	416	1	1	702189
4	3	1	1	-1	34	494	2	1	704153
3	1	0	0	1	53	433	2	1	706035
4	1	0	0	1	51	499	2	1	707538
4	4	1	1	-1	32	350	2	1	708948
3	4	0	0	1	53	373	2	1	710592
4	3	1	1	-1	32	594	2	1	712609
1	3	1	1	1	54	363	1	1	713865
3	1	0	0	1	53	615	2	1	715905
2	1	0	0	-1	31	343	1	1	717640
3	2	0	0	1	51	314	2	1	718889
4	2	1	1	-1	32	469	2	1	720843
3	2	0	0	1	53	312	2	1	722555
2	2	1	1	1	52	324	2	0	723912
4	4	1	1	-1	34	560	2	1	725892
4	4	0	0	1	53	426	2	1	727526
3	2	0	0	1	51	306	2	1	729120
3	2	1	1	-1	32	434	2	1	731021
4	3	1	1	-1	34	350	2	1	732420
4	3	1	1	-1	34	353	2	1	734067
1	1	0	0	-1	33	405	1	1	735776
4	1	0	0	1	51	308	2	1	737127
2	4	1	1	1	52	374	1	1	738396
3	4	0	0	1	53	466	2	1	740155
3	2	0	0	1	51	292	2	1	741733
2	2	1	1	1	52	283	2	0	743330
4	3	1	1	-1	34	408	2	1	745233
2	3	1	1	1	54	374	1	1	747049
1	3	1	1	1	54	636	1	1	748992
2	3	1	1	1	54	387	1	1	750456
4	4	1	1	-1	34	420	2	1	751726
4	4	0	0	1	53	470	2	1	753676
2	2	0	0	-1	31	422	1	1	754980
3	2	1	1	-1	32	459	2	1	756444
1	4	1	1	1	54	371	1	1	758210
3	4	0	0	1	53	470	2	1	759760
1	3	1	1	1	52	356	1	1	761003
4	3	1	1	-1	34	465	2	1	762522
3	3	1	1	-1	34	388	2	1	763813
1	3	1	1	1	54	355	1	1	769886
4	3	1	1	-1	34	412	2	1	771516
1	3	1	1	1	54	413	1	1	772908
1	4	1	1	1	54	328	1	1	774052
4	4	0	0	1	53	362	2	1	775443
3	2	0	0	1	51	323	2	1	777134
3	2	1	1	-1	32	377	2	1	778992
1	4	1	1	1	54	394	1	1	780512
1	4	0	0	-1	33	349	1	1	781807
2	1	0	0	-1	31	600	1	1	783806
3	1	0	0	1	51	321	2	1	785011
1	1	0	0	-1	31	440	1	1	786326
4	1	0	0	1	51	419	2	1	788004
2	1	0	0	-1	31	433	1	1	789369
4	1	0	0	1	51	484	1	0	790929
4	1	0	0	1	51	399	2	1	792640
1	1	0	0	-1	31	413	1	1	793958
3	2	0	0	1	51	407	2	1	795557
2	2	1	1	1	52	556	1	1	796930
2	1	0	0	-1	33	395	1	1	798398
3	1	0	0	1	51	300	2	1	799570
1	2	0	0	-1	31	390	1	1	801465
2	2	1	1	1	52	426	1	1	803072
3	1	0	0	1	53	535	2	1	805009
2	1	0	0	-1	31	388	1	1	806861
4	2	0	0	1	51	463	2	1	808772
1	2	1	1	1	52	406	1	1	810268
2	4	1	1	1	54	346	1	1	811631
1	4	0	0	-1	33	374	1	1	813508
4	2	0	0	1	51	473	2	1	815453
3	2	1	1	-1	32	551	2	1	816987
2	2	0	0	-1	33	478	1	1	818271
4	2	1	1	-1	32	557	1	0	819901
2	1	0	0	-1	33	411	2	0	821792
1	1	0	0	-1	31	504	1	1	823378
1	3	1	1	1	52	436	1	1	825296
4	3	1	1	-1	34	563	2	1	826792
3	2	0	0	1	53	677	2	1	828672
1	2	1	1	1	52	563	1	1	830583
2	4	1	1	1	54	448	1	1	832391
2	4	0	0	-1	33	484	1	1	834239
3	2	0	0	1	51	542	2	1	835949
1	2	1	1	1	52	528	1	1	837568
2	2	0	0	-1	33	487	1	1	839222
2	2	1	1	1	52	390	1	1	840476
3	1	0	0	1	53	563	2	1	842103
3	1	0	0	1	51	329	2	1	843838
2	3	1	1	1	52	499	1	1	845587
4	3	1	1	-1	34	396	1	0	847362
4	2	0	0	1	53	478	2	1	848935
1	2	1	1	1	52	427	1	1	860101
