# Supplementary material for: Frequency Band-Specific Electrical Brain Stimulation Modulates Cognitive Control Processes
Source: PLoS One. 2015 Sep 25;10(9):e0138984. doi: 10.1371/journal.pone.0138984 (PMC4583279; doi:10.1371/journal.pone.0138984)
Supplement: S2 File — This zip archive contains the necessary Matlab code, SPSS syntax, SPSS data and raw logfile data to perform the analyses described in the paper. EEG data and Matlab code to extract peak frequencies are available upon request (joramvandriel@gmail.com). (ZIP) [file pone.0138984.s002.zip › S2_File/rawdata/theta/pp29_simonB2_STIM.txt]

3	4	1	1	-1	32	434	2	1	5687
1	4	0	0	-1	33	457	1	1	7289
4	3	1	1	-1	32	297	1	0	8560
1	3	1	1	1	54	460	1	1	9827
1	2	0	0	-1	33	336	1	1	11075
2	2	1	1	1	52	503	1	1	12648
2	3	1	1	1	54	325	1	1	14185
1	3	1	1	1	54	470	1	1	15600
3	4	1	1	-1	34	381	2	1	17437
2	4	0	0	-1	33	390	1	1	19198
2	4	1	1	1	52	366	1	1	20869
4	4	0	0	1	53	504	2	1	22277
3	3	1	1	-1	32	445	2	1	24178
1	3	1	1	1	54	346	1	1	25507
3	2	0	0	1	53	471	2	1	26937
2	2	1	1	1	52	386	1	1	28671
3	4	1	1	-1	34	485	2	1	30249
1	4	0	0	-1	33	380	1	1	31684
2	2	0	0	-1	31	484	1	1	33360
3	2	1	1	-1	32	385	2	1	34761
4	2	0	0	1	53	416	2	1	36653
3	2	1	1	-1	32	388	2	1	38039
2	1	0	0	-1	33	501	1	1	39727
3	1	0	0	1	51	467	2	1	41539
2	3	1	1	1	52	388	1	1	43427
3	3	1	1	-1	34	379	2	1	45309
2	4	1	1	1	54	374	1	1	47061
4	4	0	0	1	53	443	2	1	48531
2	3	1	1	1	52	531	2	0	50439
3	3	1	1	-1	34	366	2	1	51938
4	4	1	1	-1	34	439	1	0	53797
1	4	0	0	-1	33	364	1	1	54967
4	3	1	1	-1	32	481	2	1	56294
1	3	1	1	1	54	514	1	1	57721
3	2	0	0	1	53	503	2	1	59725
1	2	1	1	1	52	411	1	1	61481
4	2	0	0	1	53	719	2	1	63411
3	2	1	1	-1	32	529	2	1	65437
2	4	1	1	1	54	415	1	1	66804
1	4	0	0	-1	33	380	1	1	68033
3	1	0	0	1	51	540	2	1	69753
3	1	0	0	1	51	366	2	1	71349
2	2	0	0	-1	31	517	1	1	72752
1	2	1	1	1	52	516	1	1	74384
3	4	1	1	-1	34	598	2	1	76219
1	4	0	0	-1	33	432	1	1	77793
2	1	0	0	-1	31	415	1	1	79050
4	1	0	0	1	51	503	2	1	80639
1	4	1	1	1	52	692	1	1	82650
4	4	0	0	1	53	595	2	1	87399
4	4	1	1	-1	32	510	2	1	89281
1	4	0	0	-1	33	477	1	1	90628
4	1	0	0	1	51	491	2	1	92068
1	1	0	0	-1	31	446	1	1	93616
3	2	0	0	1	51	304	2	1	95149
4	2	1	1	-1	32	404	2	1	96991
2	4	1	1	1	54	482	1	1	98787
4	4	0	0	1	53	626	2	1	100419
2	4	1	1	1	52	382	1	1	101653
4	4	0	0	1	53	437	2	1	103097
1	4	1	1	1	52	611	1	1	104909
3	4	0	0	1	53	404	2	1	106620
2	2	0	0	-1	31	912	1	1	108524
2	2	1	1	1	52	406	1	1	110134
4	1	0	0	1	53	443	2	1	111473
3	1	0	0	1	51	507	2	1	112841
3	4	1	1	-1	32	415	2	1	114560
4	4	0	0	1	53	616	2	1	116475
1	1	0	0	-1	31	409	1	1	118324
4	1	0	0	1	51	384	2	1	119864
4	2	0	0	1	51	371	2	1	121527
2	2	1	1	1	52	456	1	1	123121
2	3	1	1	1	54	339	1	1	124435
4	3	1	1	-1	34	409	2	1	126051
1	4	1	1	1	54	574	2	0	127731
1	4	0	0	-1	33	378	1	1	129125
2	3	1	1	1	52	414	1	1	130652
1	3	1	1	1	54	451	1	1	132461
3	1	0	0	1	53	509	2	1	133976
2	1	0	0	-1	31	415	1	1	135843
4	3	1	1	-1	32	440	2	1	137137
2	3	1	1	1	54	454	1	1	138609
1	3	1	1	1	54	507	1	1	140547
3	3	1	1	-1	34	339	2	1	142354
1	1	0	0	-1	33	368	1	1	144015
2	1	0	0	-1	31	364	2	0	145205
2	2	0	0	-1	31	475	1	1	146560
3	2	1	1	-1	32	413	2	1	148133
2	4	1	1	1	54	355	1	1	149591
4	4	0	0	1	53	548	1	0	151045
3	4	1	1	-1	32	637	2	1	152820
1	4	0	0	-1	33	365	1	1	154415
1	2	0	0	-1	31	312	1	1	155702
2	2	1	1	1	52	455	1	1	157091
3	3	1	1	-1	34	366	2	1	158498
4	3	1	1	-1	34	490	2	1	160248
1	3	1	1	1	54	414	1	1	162020
4	3	1	1	-1	34	343	2	1	163689
4	3	1	1	-1	34	371	2	1	164942
1	3	1	1	1	54	365	1	1	179052
1	1	0	0	-1	33	406	1	1	180948
4	1	0	0	1	51	334	2	1	182559
3	4	1	1	-1	32	332	2	1	183703
3	4	0	0	1	53	438	2	1	185198
2	4	1	1	1	52	461	1	1	186853
4	4	0	0	1	53	447	2	1	188384
1	1	0	0	-1	31	431	1	1	190317
3	1	0	0	1	51	279	2	1	191852
4	2	0	0	1	51	406	2	1	193243
1	2	1	1	1	52	481	1	1	195012
3	3	1	1	-1	34	338	2	1	196377
1	3	1	1	1	54	503	1	1	197827
1	3	1	1	1	54	373	1	1	199288
4	3	1	1	-1	34	321	2	1	200516
2	1	0	0	-1	33	490	1	1	202347
4	1	0	0	1	51	534	2	1	203849
4	1	0	0	1	51	359	2	1	205088
3	1	0	0	1	51	351	2	1	206837
1	4	1	1	1	52	460	1	1	208142
4	4	0	0	1	53	455	2	1	210028
2	2	0	0	-1	31	372	1	1	211621
2	2	1	1	1	52	382	1	1	213366
4	1	0	0	1	53	425	2	1	215080
2	1	0	0	-1	31	366	1	1	216723
3	3	1	1	-1	32	389	2	1	218327
1	3	1	1	1	54	373	1	1	219936
4	2	0	0	1	53	632	2	1	221451
4	2	1	1	-1	32	439	2	1	222767
2	1	0	0	-1	33	377	1	1	224172
2	1	0	0	-1	31	312	1	1	225520
3	2	0	0	1	51	315	2	1	227263
3	2	1	1	-1	32	291	2	1	228779
1	2	0	0	-1	33	318	2	0	230113
2	2	1	1	1	52	492	1	1	231434
2	1	0	0	-1	33	359	1	1	232744
1	1	0	0	-1	31	429	2	0	234481
3	2	0	0	1	51	282	2	1	236207
4	2	1	1	-1	32	341	1	0	237845
4	3	1	1	-1	34	424	2	1	239193
2	3	1	1	1	54	422	1	1	240676
4	1	0	0	1	53	502	2	1	242222
4	1	0	0	1	51	347	2	1	243761
3	1	0	0	1	51	364	2	1	245541
4	1	0	0	1	51	286	2	1	246963
4	2	0	0	1	51	307	2	1	248446
1	2	1	1	1	52	429	1	1	250052
2	2	0	0	-1	33	396	1	1	251400
3	2	1	1	-1	32	448	2	1	252770
3	4	1	1	-1	34	342	2	1	254294
2	4	0	0	-1	33	375	1	1	260923
3	4	1	1	-1	32	393	2	1	262750
4	4	0	0	1	53	425	2	1	264302
4	3	1	1	-1	32	377	2	1	265890
1	3	1	1	1	54	555	1	1	267302
4	2	0	0	1	53	532	2	1	268660
4	2	1	1	-1	32	446	2	1	270372
1	2	0	0	-1	33	443	2	0	271730
2	2	1	1	1	52	453	1	1	273032
3	4	1	1	-1	34	612	2	1	274785
4	4	0	0	1	53	403	1	0	276164
1	3	1	1	1	52	502	1	1	278059
2	3	1	1	1	54	529	1	1	279576
1	3	1	1	1	54	342	1	1	281377
1	3	1	1	1	54	299	1	1	283027
3	3	1	1	-1	34	527	2	1	284780
2	3	1	1	1	54	383	1	1	285990
2	1	0	0	-1	33	373	1	1	287293
1	1	0	0	-1	31	428	1	1	288560
1	1	0	0	-1	31	338	1	1	289828
3	1	0	0	1	51	319	2	1	291530
1	2	0	0	-1	31	470	1	1	293211
4	2	1	1	-1	32	450	2	1	295052
1	4	1	1	1	54	451	1	1	296994
2	4	0	0	-1	33	367	1	1	298628
2	4	1	1	1	52	406	1	1	300225
3	4	0	0	1	53	485	2	1	301869
4	1	0	0	1	51	506	2	1	303590
4	1	0	0	1	51	338	2	1	304807
3	3	1	1	-1	32	537	2	1	306286
3	3	1	1	-1	34	391	2	1	307870
2	3	1	1	1	54	395	1	1	309238
2	3	1	1	1	54	296	1	1	311008
1	2	0	0	-1	33	530	1	1	312515
3	2	1	1	-1	32	426	2	1	314438
1	1	0	0	-1	33	455	1	1	316183
2	1	0	0	-1	31	325	1	1	317411
4	3	1	1	-1	32	321	1	0	319135
3	3	1	1	-1	34	431	2	1	320675
4	1	0	0	1	53	394	2	1	322275
2	1	0	0	-1	31	350	1	1	323674
4	3	1	1	-1	32	430	2	1	324938
1	3	1	1	1	54	447	1	1	326739
1	4	1	1	1	54	390	1	1	328560
2	4	0	0	-1	33	516	1	1	330261
3	2	0	0	1	51	613	2	1	332373
1	2	1	1	1	52	428	1	1	334077
2	1	0	0	-1	33	459	1	1	335619
3	1	0	0	1	51	342	2	1	337129
4	2	0	0	1	51	555	2	1	339131
2	2	1	1	1	52	372	1	1	344730
2	3	1	1	1	54	502	1	1	346728
4	3	1	1	-1	34	477	2	1	348282
4	2	0	0	1	53	368	2	1	349828
1	2	1	1	1	52	400	1	1	351591
2	4	1	1	1	54	357	1	1	353119
3	4	0	0	1	53	376	2	1	354704
3	4	1	1	-1	32	303	2	1	356512
2	4	0	0	-1	33	362	1	1	358301
2	1	0	0	-1	31	319	1	1	360040
3	1	0	0	1	51	281	2	1	361746
4	1	0	0	1	51	436	2	1	363393
1	1	0	0	-1	31	333	1	1	364997
1	2	0	0	-1	31	299	1	1	366221
4	2	1	1	-1	32	428	2	1	367911
4	3	1	1	-1	34	337	2	1	369556
3	3	1	1	-1	34	286	2	1	371218
3	1	0	0	1	53	306	2	1	372706
2	1	0	0	-1	31	326	1	1	374143
4	1	0	0	1	51	518	2	1	375501
1	1	0	0	-1	31	631	1	1	377439
3	3	1	1	-1	32	411	2	1	378737
4	3	1	1	-1	34	447	2	1	380172
3	1	0	0	1	53	415	2	1	381496
1	1	0	0	-1	31	405	2	0	383337
3	1	0	0	1	51	334	2	1	384904
3	1	0	0	1	51	421	2	1	386231
1	3	1	1	1	52	400	1	1	388014
4	3	1	1	-1	34	326	1	0	389407
4	1	0	0	1	53	485	2	1	391304
2	1	0	0	-1	31	465	1	1	393134
2	1	0	0	-1	31	356	1	1	394362
4	1	0	0	1	51	346	2	1	395565
2	1	0	0	-1	31	395	1	1	397379
2	1	0	0	-1	31	315	1	1	398839
1	4	1	1	1	52	342	2	0	400257
2	4	0	0	-1	33	387	1	1	401752
1	3	1	1	1	52	312	1	1	403514
4	3	1	1	-1	34	363	2	1	405172
2	1	0	0	-1	33	491	1	1	406515
4	1	0	0	1	51	549	2	1	407986
3	4	1	1	-1	32	477	2	1	409456
3	4	0	0	1	53	378	2	1	410776
1	2	0	0	-1	31	437	1	1	412117
4	2	1	1	-1	32	391	2	1	413497
3	1	0	0	1	53	644	2	1	415177
4	1	0	0	1	51	371	1	0	416549
4	1	0	0	1	51	386	2	1	417787
1	1	0	0	-1	31	423	1	1	419290
3	3	1	1	-1	32	436	2	1	421124
3	3	1	1	-1	34	519	2	1	426496
1	3	1	1	1	54	456	1	1	428084
4	3	1	1	-1	34	316	2	1	429575
4	4	1	1	-1	34	298	2	1	431031
2	4	0	0	-1	33	378	1	1	432704
2	3	1	1	1	52	385	1	1	434331
3	3	1	1	-1	34	315	2	1	435477
1	4	1	1	1	54	384	1	1	437169
1	4	0	0	-1	33	366	1	1	438388
4	2	0	0	1	51	493	2	1	440266
4	2	1	1	-1	32	397	2	1	442143
2	4	1	1	1	54	395	1	1	443887
4	4	0	0	1	53	432	2	1	445320
3	3	1	1	-1	32	432	2	1	446725
3	3	1	1	-1	34	331	2	1	448436
2	2	0	0	-1	33	506	1	1	449786
1	2	1	1	1	52	557	1	1	451639
4	2	0	0	1	53	441	2	1	453143
1	2	1	1	1	52	419	1	1	454742
4	2	0	0	1	53	455	2	1	456318
4	2	1	1	-1	32	453	2	1	457851
2	3	1	1	1	54	357	1	1	459179
1	3	1	1	1	54	366	1	1	460851
2	1	0	0	-1	33	399	1	1	462521
2	1	0	0	-1	31	308	1	1	463736
3	3	1	1	-1	32	377	2	1	465036
4	3	1	1	-1	34	479	2	1	466515
3	3	1	1	-1	34	357	2	1	467749
3	3	1	1	-1	34	320	2	1	469423
2	2	0	0	-1	33	518	1	1	471202
3	2	1	1	-1	32	372	2	1	472531
2	4	1	1	1	54	370	1	1	474368
3	4	0	0	1	53	619	2	1	475989
2	3	1	1	1	52	372	1	1	477578
3	3	1	1	-1	34	335	2	1	478879
1	1	0	0	-1	33	524	1	1	480343
3	1	0	0	1	51	511	2	1	481844
1	2	0	0	-1	31	463	1	1	483260
4	2	1	1	-1	32	463	2	1	484829
2	1	0	0	-1	33	408	1	1	486529
2	1	0	0	-1	31	306	1	1	487844
4	2	0	0	1	51	472	2	1	489456
3	2	1	1	-1	32	373	2	1	490885
1	4	1	1	1	54	399	1	1	492742
3	4	0	0	1	53	443	2	1	494151
4	4	1	1	-1	32	450	2	1	495755
3	4	0	0	1	53	326	2	1	496990
2	1	0	0	-1	31	422	1	1	498791
4	1	0	0	1	51	520	2	1	500703
3	4	1	1	-1	32	355	2	1	502317
4	4	0	0	1	53	403	2	1	508395
4	2	0	0	1	51	428	2	1	510133
1	2	1	1	1	52	403	1	1	511355
4	2	0	0	1	53	364	2	1	512804
3	2	1	1	-1	32	386	2	1	514301
4	2	0	0	1	53	276	2	1	515690
4	2	1	1	-1	32	338	2	1	517522
2	1	0	0	-1	33	405	1	1	519242
2	1	0	0	-1	31	309	1	1	520520
1	1	0	0	-1	31	477	1	1	522093
1	1	0	0	-1	31	382	1	1	523704
4	3	1	1	-1	32	410	2	1	525254
4	3	1	1	-1	34	342	2	1	526946
1	3	1	1	1	54	344	1	1	528366
1	3	1	1	1	54	306	1	1	529484
3	3	1	1	-1	34	387	2	1	531245
4	3	1	1	-1	34	616	2	1	533354
1	1	0	0	-1	33	441	1	1	535202
4	1	0	0	1	51	337	2	1	536724
1	4	1	1	1	52	303	2	0	538494
2	4	0	0	-1	33	311	1	1	539730
1	1	0	0	-1	31	294	1	1	541098
1	1	0	0	-1	31	330	1	1	542311
4	4	1	1	-1	32	388	2	1	543989
3	4	0	0	1	53	441	2	1	545585
2	4	1	1	1	52	426	1	1	546960
3	4	0	0	1	53	446	2	1	548327
4	4	1	1	-1	32	588	2	1	549935
3	4	0	0	1	53	295	2	1	551589
2	3	1	1	1	52	377	1	1	553013
3	3	1	1	-1	34	410	2	1	554446
2	3	1	1	1	54	329	1	1	556162
3	3	1	1	-1	34	392	2	1	557462
4	1	0	0	1	53	478	2	1	559400
1	1	0	0	-1	31	549	1	1	561412
2	1	0	0	-1	31	430	1	1	563164
4	1	0	0	1	51	305	2	1	564908
3	4	1	1	-1	32	365	2	1	566175
1	4	0	0	-1	33	372	1	1	567711
1	3	1	1	1	52	431	1	1	569604
3	3	1	1	-1	34	455	2	1	571099
1	1	0	0	-1	33	499	1	1	572670
3	1	0	0	1	51	372	2	1	573982
1	2	0	0	-1	31	324	1	1	575618
1	2	1	1	1	52	544	1	1	577283
4	4	1	1	-1	34	450	2	1	578653
4	4	0	0	1	53	369	2	1	580488
3	3	1	1	-1	32	506	2	1	582164
2	3	1	1	1	54	427	1	1	583486
3	1	0	0	1	53	461	2	1	585388
4	1	0	0	1	51	527	2	1	591962
1	1	0	0	-1	31	485	1	1	593895
2	1	0	0	-1	31	314	1	1	595626
2	4	1	1	1	52	436	1	1	597319
4	4	0	0	1	53	481	2	1	598687
3	4	1	1	-1	32	445	2	1	600077
3	4	0	0	1	53	321	2	1	601678
4	2	0	0	1	51	391	2	1	603296
2	2	1	1	1	52	380	1	1	604811
1	3	1	1	1	54	362	1	1	606240
4	3	1	1	-1	34	467	2	1	607644
1	2	0	0	-1	33	383	1	1	609249
1	2	1	1	1	52	365	1	1	610638
2	2	0	0	-1	33	345	1	1	611901
3	2	1	1	-1	32	466	2	1	613853
4	4	1	1	-1	34	458	2	1	615816
1	4	0	0	-1	33	519	1	1	617180
4	1	0	0	1	51	474	2	1	619029
4	1	0	0	1	51	322	2	1	620729
3	1	0	0	1	51	278	2	1	622465
2	1	0	0	-1	31	335	1	1	623796
4	1	0	0	1	51	289	2	1	625293
3	1	0	0	1	51	277	2	1	626937
2	3	1	1	1	52	272	2	0	628199
3	3	1	1	-1	34	380	2	1	629791
3	2	0	0	1	53	357	2	1	631519
4	2	1	1	-1	32	304	1	0	632735
2	3	1	1	1	54	408	1	1	634542
4	3	1	1	-1	34	419	2	1	635792
3	3	1	1	-1	34	469	2	1	637256
3	3	1	1	-1	34	421	2	1	638980
4	2	0	0	1	53	412	2	1	640855
4	2	1	1	-1	32	370	2	1	642528
1	4	1	1	1	54	384	1	1	644107
3	4	0	0	1	53	338	2	1	645855
4	3	1	1	-1	32	453	2	1	647407
4	3	1	1	-1	34	323	2	1	649063
1	3	1	1	1	54	489	1	1	650498
1	3	1	1	1	54	335	1	1	651684
3	1	0	0	1	53	386	2	1	653452
2	1	0	0	-1	31	376	1	1	655253
2	4	1	1	1	52	470	1	1	657112
1	4	0	0	-1	33	360	2	0	658701
1	3	1	1	1	52	278	2	0	659947
3	3	1	1	-1	34	418	2	1	661192
3	2	0	0	1	53	372	2	1	662481
1	2	1	1	1	52	359	1	1	664029
1	2	0	0	-1	33	439	1	1	665285
4	2	1	1	-1	32	486	2	1	666998
2	4	1	1	1	54	571	1	1	668968
1	4	0	0	-1	33	468	1	1	677738
1	2	0	0	-1	31	415	1	1	679184
4	2	1	1	-1	32	401	2	1	680570
2	4	1	1	1	54	406	1	1	681848
1	4	0	0	-1	33	445	1	1	683265
1	2	0	0	-1	31	296	1	1	684410
3	2	1	1	-1	32	415	2	1	686049
1	2	0	0	-1	33	488	1	1	687673
1	2	1	1	1	52	405	1	1	689187
4	2	0	0	1	53	342	2	1	690412
3	2	1	1	-1	32	375	2	1	691863
2	3	1	1	1	54	376	1	1	693686
3	3	1	1	-1	34	526	2	1	695704
4	1	0	0	1	53	419	2	1	697582
1	1	0	0	-1	31	370	1	1	699041
2	2	0	0	-1	31	412	1	1	700816
2	2	1	1	1	52	475	1	1	702650
4	4	1	1	-1	34	425	2	1	704292
2	4	0	0	-1	33	480	1	1	706022
4	3	1	1	-1	32	431	2	1	707556
4	3	1	1	-1	34	361	2	1	708890
1	3	1	1	1	54	331	1	1	710642
1	3	1	1	1	54	380	1	1	712339
4	2	0	0	1	53	335	2	1	713579
3	2	1	1	-1	32	427	2	1	715261
3	3	1	1	-1	34	328	2	1	716832
2	3	1	1	1	54	386	1	1	718703
4	2	0	0	1	53	498	2	1	720054
4	2	1	1	-1	32	425	2	1	721976
1	1	0	0	-1	33	405	1	1	723697
1	1	0	0	-1	31	352	1	1	725367
4	4	1	1	-1	32	412	2	1	727226
4	4	0	0	1	53	348	2	1	728986
2	1	0	0	-1	31	311	1	1	730391
4	1	0	0	1	51	276	2	1	731992
2	1	0	0	-1	31	371	1	1	733540
3	1	0	0	1	51	447	2	1	735264
2	3	1	1	1	52	275	2	0	736557
3	3	1	1	-1	34	361	2	1	737927
3	4	1	1	-1	34	304	2	1	739728
4	4	0	0	1	53	350	2	1	741122
3	3	1	1	-1	32	357	2	1	742550
4	3	1	1	-1	34	313	2	1	743875
3	2	0	0	1	53	355	2	1	745571
2	2	1	1	1	52	374	1	1	746878
3	4	1	1	-1	34	333	2	1	748259
3	4	0	0	1	53	302	2	1	749860
2	2	0	0	-1	31	377	1	1	751111
4	2	1	1	-1	32	437	2	1	752574
4	1	0	0	1	53	327	2	1	753808
2	1	0	0	-1	31	338	1	1	758582
2	2	0	0	-1	31	416	1	1	760254
3	2	1	1	-1	32	384	2	1	761499
3	4	1	1	-1	34	318	2	1	763048
4	4	0	0	1	53	563	2	1	764843
2	2	0	0	-1	31	378	1	1	766489
4	2	1	1	-1	32	390	2	1	768136
3	2	0	0	1	53	475	2	1	769954
2	2	1	1	1	52	379	1	1	771654
2	3	1	1	1	54	352	1	1	773127
1	3	1	1	1	54	389	2	0	774564
3	4	1	1	-1	34	448	2	1	775888
3	4	0	0	1	53	397	2	1	777603
4	4	1	1	-1	32	330	1	0	779382
1	4	0	0	-1	33	408	1	1	780810
4	4	1	1	-1	32	322	1	0	782066
4	4	0	0	1	53	505	2	1	783742
3	1	0	0	1	51	549	2	1	785600
2	1	0	0	-1	31	346	1	1	787258
2	2	0	0	-1	31	296	1	1	788371
1	2	1	1	1	52	456	1	1	790037
4	1	0	0	1	53	366	2	1	791890
2	1	0	0	-1	31	454	1	1	793269
4	1	0	0	1	51	360	2	1	794490
1	1	0	0	-1	31	770	1	1	796524
3	4	1	1	-1	32	361	2	1	798296
1	4	0	0	-1	33	424	1	1	799602
4	4	1	1	-1	32	667	2	1	801602
2	4	0	0	-1	33	594	1	1	803361
2	3	1	1	1	52	301	2	0	804522
4	3	1	1	-1	34	452	2	1	806307
4	3	1	1	-1	34	372	2	1	808024
3	3	1	1	-1	34	409	1	0	809626
3	3	1	1	-1	34	480	2	1	811300
2	3	1	1	1	54	761	1	1	812913
3	1	0	0	1	53	463	2	1	814262
3	1	0	0	1	51	330	2	1	815693
2	1	0	0	-1	31	356	1	1	817089
1	1	0	0	-1	31	452	2	0	818883
1	2	0	0	-1	31	376	1	1	820466
4	2	1	1	-1	32	353	2	1	822023
2	2	0	0	-1	33	427	1	1	823937
1	2	1	1	1	52	429	1	1	825757
2	4	1	1	1	54	332	1	1	827049
3	4	0	0	1	53	472	2	1	828811
3	2	0	0	1	51	322	2	1	830426
2	2	1	1	1	52	470	1	1	832192
2	4	1	1	1	54	300	1	1	833688
1	4	0	0	-1	33	496	1	1	835565
2	3	1	1	1	52	375	1	1	836799
3	3	1	1	-1	34	697	1	0	846227
