# Supplementary material for: Frequency Band-Specific Electrical Brain Stimulation Modulates Cognitive Control Processes
Source: PLoS One. 2015 Sep 25;10(9):e0138984. doi: 10.1371/journal.pone.0138984 (PMC4583279; doi:10.1371/journal.pone.0138984)
Supplement: S2 File — This zip archive contains the necessary Matlab code, SPSS syntax, SPSS data and raw logfile data to perform the analyses described in the paper. EEG data and Matlab code to extract peak frequencies are available upon request (joramvandriel@gmail.com). (ZIP) [file pone.0138984.s002.zip › S2_File/rawdata/theta/pp29_simonC2_POST-STIM.txt]

4	4	1	1	-1	32	445	2	1	6569
3	4	0	0	1	53	382	2	1	8156
4	3	1	1	-1	32	384	2	1	9832
1	3	1	1	1	54	471	1	1	11537
2	3	1	1	1	54	316	2	0	13024
3	3	1	1	-1	34	352	2	1	14311
2	4	1	1	1	54	410	1	1	16160
4	4	0	0	1	53	374	1	0	17868
1	4	1	1	1	52	413	1	1	19178
1	4	0	0	-1	33	400	1	1	20942
4	3	1	1	-1	32	400	2	1	22761
1	3	1	1	1	54	502	1	1	24669
1	1	0	0	-1	33	284	1	1	26417
2	1	0	0	-1	31	419	1	1	27941
2	3	1	1	1	52	376	1	1	29427
3	3	1	1	-1	34	562	2	1	31131
2	1	0	0	-1	33	500	1	1	32608
3	1	0	0	1	51	439	2	1	34302
2	3	1	1	1	52	386	1	1	35635
2	3	1	1	1	54	318	1	1	37390
3	3	1	1	-1	34	398	2	1	38973
4	3	1	1	-1	34	586	2	1	40926
4	3	1	1	-1	34	379	2	1	42502
1	3	1	1	1	54	343	1	1	44076
1	3	1	1	1	54	305	1	1	45765
2	3	1	1	1	54	341	2	0	47351
2	4	1	1	1	54	413	1	1	48867
1	4	0	0	-1	33	442	1	1	50352
3	1	0	0	1	51	387	2	1	52220
4	1	0	0	1	51	496	2	1	53694
1	2	0	0	-1	31	387	1	1	55400
4	2	1	1	-1	32	431	2	1	56766
2	3	1	1	1	54	450	1	1	58218
2	3	1	1	1	54	358	1	1	59969
4	2	0	0	1	53	528	2	1	61997
2	2	1	1	1	52	453	1	1	63577
3	1	0	0	1	53	407	2	1	64813
4	1	0	0	1	51	521	2	1	66820
4	4	1	1	-1	32	360	2	1	68444
3	4	0	0	1	53	406	2	1	69782
4	4	1	1	-1	32	349	2	1	71638
3	4	0	0	1	53	352	2	1	73118
1	1	0	0	-1	31	368	1	1	74293
3	1	0	0	1	51	332	2	1	75661
2	4	1	1	1	52	497	1	1	77325
2	4	0	0	-1	33	266	1	1	78564
3	3	1	1	-1	32	420	2	1	80244
2	3	1	1	1	54	468	1	1	81671
4	2	0	0	1	53	412	2	1	83296
4	2	1	1	-1	32	368	2	1	86914
1	1	0	0	-1	33	383	1	1	88221
2	1	0	0	-1	31	432	1	1	89689
4	1	0	0	1	51	384	2	1	91100
1	1	0	0	-1	31	389	1	1	92723
2	3	1	1	1	52	495	1	1	94157
4	3	1	1	-1	34	739	2	1	96124
1	3	1	1	1	54	431	1	1	97542
1	3	1	1	1	54	416	1	1	99396
4	4	1	1	-1	34	443	2	1	101225
4	4	0	0	1	53	389	2	1	102734
2	1	0	0	-1	31	379	1	1	104227
2	1	0	0	-1	31	0	0	0	108124
4	2	0	0	1	51	358	2	1	109547
3	2	1	1	-1	32	483	2	1	111363
4	2	0	0	1	53	388	2	1	113163
2	2	1	1	1	52	459	1	1	114785
4	4	1	1	-1	34	380	2	1	116070
3	4	0	0	1	53	404	2	1	117378
4	3	1	1	-1	32	489	2	1	119116
3	3	1	1	-1	34	357	2	1	120728
2	4	1	1	1	54	369	1	1	122094
4	4	0	0	1	53	484	2	1	123563
2	1	0	0	-1	31	406	1	1	125194
1	1	0	0	-1	31	457	1	1	126541
2	4	1	1	1	52	434	1	1	127979
4	4	0	0	1	53	447	2	1	129853
2	3	1	1	1	52	477	2	0	131143
2	3	1	1	1	54	354	2	0	132330
3	1	0	0	1	53	444	2	1	134267
1	1	0	0	-1	31	510	1	1	135939
3	3	1	1	-1	32	420	2	1	137760
2	3	1	1	1	54	418	1	1	139426
3	1	0	0	1	53	378	2	1	140767
1	1	0	0	-1	31	452	1	1	142078
2	4	1	1	1	52	431	1	1	143415
2	4	0	0	-1	33	334	1	1	144657
1	3	1	1	1	52	713	1	1	146314
1	3	1	1	1	54	332	1	1	148120
3	4	1	1	-1	34	407	2	1	149736
1	4	0	0	-1	33	457	1	1	151240
4	1	0	0	1	51	312	2	1	152585
3	1	0	0	1	51	321	2	1	154131
1	2	0	0	-1	31	317	1	1	155403
2	2	1	1	1	52	449	1	1	156771
1	2	0	0	-1	33	332	1	1	158486
1	2	1	1	1	52	386	1	1	159915
4	1	0	0	1	53	680	2	1	161880
2	1	0	0	-1	31	382	1	1	163655
2	2	0	0	-1	31	353	1	1	165196
4	2	1	1	-1	32	627	2	1	175754
1	1	0	0	-1	33	399	1	1	177083
2	1	0	0	-1	31	374	1	1	178618
3	2	0	0	1	51	249	2	1	180304
1	2	1	1	1	52	248	2	0	181590
4	3	1	1	-1	34	424	2	1	183084
1	3	1	1	1	54	313	1	1	184207
4	4	1	1	-1	34	390	2	1	185954
4	4	0	0	1	53	337	2	1	187355
3	2	0	0	1	51	471	2	1	188841
3	2	1	1	-1	32	368	2	1	190039
2	3	1	1	1	54	363	1	1	191463
4	3	1	1	-1	34	346	2	1	192879
1	4	1	1	1	54	356	1	1	194362
2	4	0	0	-1	33	341	1	1	196010
4	2	0	0	1	51	295	2	1	197719
2	2	1	1	1	52	273	2	0	198867
4	2	0	0	1	53	342	2	1	200495
2	2	1	1	1	52	335	1	1	201950
2	4	1	1	1	54	316	1	1	203471
1	4	0	0	-1	33	355	2	0	204944
4	3	1	1	-1	32	365	1	0	206578
1	3	1	1	1	54	398	1	1	207921
3	2	0	0	1	53	585	2	1	209724
1	2	1	1	1	52	425	1	1	210966
4	3	1	1	-1	34	545	2	1	212625
1	3	1	1	1	54	447	1	1	214212
2	3	1	1	1	54	452	1	1	215557
3	3	1	1	-1	34	390	2	1	216797
4	2	0	0	1	53	482	2	1	218505
4	2	1	1	-1	32	375	2	1	220193
1	4	1	1	1	54	359	1	1	221587
1	4	0	0	-1	33	326	1	1	222791
3	2	0	0	1	51	412	2	1	224172
3	2	1	1	-1	32	376	2	1	225928
2	4	1	1	1	54	346	1	1	227589
3	4	0	0	1	53	331	2	1	229269
4	2	0	0	1	51	305	2	1	231061
2	2	1	1	1	52	345	1	1	232277
1	2	0	0	-1	33	424	1	1	234006
3	2	1	1	-1	32	449	2	1	235455
3	1	0	0	1	53	320	2	1	237260
2	1	0	0	-1	31	342	1	1	238618
3	4	1	1	-1	32	328	1	0	240420
2	4	0	0	-1	33	296	1	1	241578
1	4	1	1	1	52	489	1	1	242907
3	4	0	0	1	53	463	2	1	244209
1	4	1	1	1	52	414	1	1	245655
3	4	0	0	1	53	388	2	1	247029
2	3	1	1	1	52	432	1	1	248770
1	3	1	1	1	54	429	1	1	254329
1	4	1	1	1	54	333	1	1	255967
3	4	0	0	1	53	365	2	1	257746
1	4	1	1	1	52	386	1	1	259389
4	4	0	0	1	53	577	2	1	260843
2	4	1	1	1	52	421	1	1	262765
2	4	0	0	-1	33	422	1	1	264507
4	4	1	1	-1	32	447	2	1	266448
1	4	0	0	-1	33	403	1	1	268310
1	2	0	0	-1	31	347	1	1	270042
4	2	1	1	-1	32	553	2	1	271970
1	3	1	1	1	54	564	1	1	273989
4	3	1	1	-1	34	270	2	1	275669
3	3	1	1	-1	34	386	2	1	277140
2	3	1	1	1	54	333	1	1	278653
4	3	1	1	-1	34	411	2	1	280224
4	3	1	1	-1	34	329	2	1	281533
1	2	0	0	-1	33	350	1	1	283235
1	2	1	1	1	52	423	1	1	284897
2	4	1	1	1	54	299	1	1	286274
4	4	0	0	1	53	378	2	1	287984
4	3	1	1	-1	32	330	2	1	289669
2	3	1	1	1	54	411	1	1	291328
4	3	1	1	-1	34	289	1	0	292749
2	3	1	1	1	54	322	1	1	294261
1	1	0	0	-1	33	241	2	0	295646
1	1	0	0	-1	31	389	1	1	297495
4	4	1	1	-1	32	494	2	1	298893
1	4	0	0	-1	33	407	1	1	300441
4	4	1	1	-1	32	408	2	1	301957
2	4	0	0	-1	33	509	1	1	303651
2	4	1	1	1	52	423	1	1	305467
4	4	0	0	1	53	357	2	1	307124
1	2	0	0	-1	31	571	1	1	308610
1	2	1	1	1	52	376	1	1	310176
3	2	0	0	1	53	303	2	1	311347
1	2	1	1	1	52	369	1	1	313098
1	1	0	0	-1	33	236	1	1	314259
4	1	0	0	1	51	334	2	1	315903
1	3	1	1	1	52	412	1	1	317288
1	3	1	1	1	54	311	1	1	318675
3	2	0	0	1	53	412	2	1	320333
3	2	1	1	-1	32	544	2	1	321916
2	3	1	1	1	54	439	1	1	323629
4	3	1	1	-1	34	555	2	1	325321
1	3	1	1	1	54	265	1	1	326886
4	3	1	1	-1	34	354	2	1	328116
4	3	1	1	-1	34	366	2	1	329893
3	3	1	1	-1	34	324	2	1	331503
4	2	0	0	1	53	414	2	1	333135
4	2	1	1	-1	32	366	2	1	337045
1	2	0	0	-1	33	342	1	1	338406
1	2	1	1	1	52	521	1	1	340032
4	3	1	1	-1	34	305	2	1	341345
3	3	1	1	-1	34	324	2	1	343102
2	2	0	0	-1	33	502	1	1	344853
4	2	1	1	-1	32	374	2	1	346296
1	1	0	0	-1	33	323	1	1	347665
1	1	0	0	-1	31	317	1	1	349224
4	2	0	0	1	51	269	2	1	350931
4	2	1	1	-1	32	379	2	1	352557
3	3	1	1	-1	34	366	2	1	353735
2	3	1	1	1	54	365	1	1	355565
2	2	0	0	-1	33	303	1	1	356981
3	2	1	1	-1	32	461	2	1	358754
3	2	0	0	1	53	250	2	1	360504
1	2	1	1	1	52	408	1	1	362248
1	1	0	0	-1	33	567	1	1	363774
4	1	0	0	1	51	314	2	1	365343
3	2	0	0	1	51	276	2	1	366513
4	2	1	1	-1	32	349	2	1	368269
3	4	1	1	-1	34	273	2	1	369645
3	4	0	0	1	53	353	1	0	371229
4	2	0	0	1	51	322	2	1	373045
4	2	1	1	-1	32	393	2	1	374731
3	2	0	0	1	53	288	2	1	376319
2	2	1	1	1	52	242	2	0	377514
4	4	1	1	-1	34	377	2	1	378706
2	4	0	0	-1	33	350	1	1	380521
3	1	0	0	1	51	369	1	0	381749
2	1	0	0	-1	31	358	1	1	383066
4	1	0	0	1	51	477	2	1	384642
1	1	0	0	-1	31	361	2	0	386103
4	4	1	1	-1	32	443	2	1	387442
4	4	0	0	1	53	392	2	1	388960
1	1	0	0	-1	31	330	1	1	390641
3	1	0	0	1	51	302	2	1	392277
4	2	0	0	1	51	298	2	1	393939
3	2	1	1	-1	32	434	2	1	395292
4	1	0	0	1	53	413	2	1	396839
4	1	0	0	1	51	281	2	1	398119
1	1	0	0	-1	31	383	2	0	399831
1	1	0	0	-1	31	315	1	1	401214
3	2	0	0	1	51	322	2	1	402627
4	2	1	1	-1	32	363	2	1	404269
2	3	1	1	1	54	323	1	1	405726
2	3	1	1	1	54	340	1	1	407311
3	1	0	0	1	53	521	2	1	408701
2	1	0	0	-1	31	401	1	1	410155
4	1	0	0	1	51	478	2	1	411489
3	1	0	0	1	51	321	2	1	419249
3	3	1	1	-1	32	396	2	1	420450
4	3	1	1	-1	34	423	2	1	422057
1	1	0	0	-1	33	317	1	1	423620
4	1	0	0	1	51	390	2	1	425248
1	4	1	1	1	52	430	1	1	426971
4	4	0	0	1	53	335	2	1	428740
1	1	0	0	-1	31	255	1	1	430479
2	1	0	0	-1	31	523	1	1	432192
4	4	1	1	-1	32	399	2	1	433860
2	4	0	0	-1	33	380	1	1	435604
1	3	1	1	1	52	258	2	0	436880
1	3	1	1	1	54	474	1	1	438318
4	2	0	0	1	53	394	2	1	439598
1	2	1	1	1	52	355	1	1	440765
4	4	1	1	-1	34	506	2	1	442522
1	4	0	0	-1	33	346	1	1	444345
2	4	1	1	1	52	313	2	0	445890
2	4	0	0	-1	33	327	1	1	447108
4	3	1	1	-1	32	367	2	1	448845
1	3	1	1	1	54	422	1	1	450439
4	2	0	0	1	53	441	2	1	452005
4	2	1	1	-1	32	278	1	0	453584
2	1	0	0	-1	33	346	1	1	455374
3	1	0	0	1	51	290	2	1	457063
2	3	1	1	1	52	502	1	1	458370
1	3	1	1	1	54	620	1	1	460469
3	1	0	0	1	53	328	1	0	462190
3	1	0	0	1	51	358	2	1	463413
2	1	0	0	-1	31	421	1	1	465281
4	1	0	0	1	51	365	2	1	466472
3	4	1	1	-1	32	383	2	1	467704
2	4	0	0	-1	33	375	1	1	469379
1	3	1	1	1	52	505	1	1	470853
1	3	1	1	1	54	320	1	1	472585
2	3	1	1	1	54	441	1	1	473845
2	3	1	1	1	54	357	1	1	475378
4	3	1	1	-1	34	399	2	1	476973
3	3	1	1	-1	34	298	2	1	478279
2	4	1	1	1	54	364	1	1	479496
1	4	0	0	-1	33	386	1	1	481358
3	3	1	1	-1	32	475	2	1	483255
1	3	1	1	1	54	385	1	1	484832
4	4	1	1	-1	34	442	2	1	486416
2	4	0	0	-1	33	443	1	1	487945
2	4	1	1	1	52	353	1	1	489693
4	4	0	0	1	53	517	2	1	491294
4	3	1	1	-1	32	379	2	1	493022
1	3	1	1	1	54	340	1	1	494660
4	2	0	0	1	53	652	2	1	496600
3	2	1	1	-1	32	333	1	0	501376
1	2	0	0	-1	33	428	1	1	503053
1	2	1	1	1	52	581	1	1	504932
2	3	1	1	1	54	777	1	1	506736
2	3	1	1	1	54	319	1	1	508085
1	4	1	1	1	54	341	1	1	509909
2	4	0	0	-1	33	266	2	0	511538
2	2	0	0	-1	31	379	1	1	513154
4	2	1	1	-1	32	289	1	0	514356
1	2	0	0	-1	33	522	1	1	516352
1	2	1	1	1	52	295	2	0	517730
4	1	0	0	1	53	513	2	1	519258
4	1	0	0	1	51	318	2	1	520437
1	1	0	0	-1	31	322	1	1	522183
1	1	0	0	-1	31	280	1	1	523284
4	2	0	0	1	51	476	2	1	525010
4	2	1	1	-1	32	294	1	0	526526
2	2	0	0	-1	33	319	1	1	527942
4	2	1	1	-1	32	584	2	1	530019
1	3	1	1	1	54	388	1	1	531810
4	3	1	1	-1	34	260	2	1	533488
2	2	0	0	-1	33	399	1	1	535004
2	2	1	1	1	52	404	1	1	536675
4	1	0	0	1	53	338	2	1	538223
1	1	0	0	-1	31	365	1	1	539655
1	1	0	0	-1	31	323	1	1	540919
4	1	0	0	1	51	327	2	1	542298
3	1	0	0	1	51	433	2	1	544059
4	1	0	0	1	51	314	2	1	545852
4	2	0	0	1	51	251	2	1	547143
1	2	1	1	1	52	452	1	1	548715
1	3	1	1	1	54	314	1	1	549869
4	3	1	1	-1	34	363	2	1	551667
2	1	0	0	-1	33	487	1	1	553027
1	1	0	0	-1	31	326	1	1	554273
4	4	1	1	-1	32	294	1	0	555624
2	4	0	0	-1	33	390	1	1	557257
4	1	0	0	1	51	244	2	1	558434
2	1	0	0	-1	31	400	1	1	560335
3	1	0	0	1	51	210	2	1	561793
3	1	0	0	1	51	295	2	1	563002
2	3	1	1	1	52	442	1	1	564606
2	3	1	1	1	54	321	1	1	566367
3	3	1	1	-1	34	277	2	1	567458
4	3	1	1	-1	34	351	2	1	569088
3	1	0	0	1	53	324	2	1	570479
3	1	0	0	1	51	286	2	1	571858
2	4	1	1	1	52	423	1	1	573423
4	4	0	0	1	53	517	2	1	575296
2	4	1	1	1	52	378	1	1	576492
2	4	0	0	-1	33	343	1	1	581921
4	3	1	1	-1	32	362	2	1	583177
3	3	1	1	-1	34	378	2	1	584630
3	1	0	0	1	53	341	2	1	586354
1	1	0	0	-1	31	371	1	1	587778
3	1	0	0	1	51	258	2	1	589462
3	1	0	0	1	51	314	2	1	591000
4	1	0	0	1	51	262	2	1	592305
3	1	0	0	1	51	302	2	1	593650
2	4	1	1	1	52	399	1	1	594906
4	4	0	0	1	53	383	2	1	596592
4	2	0	0	1	51	280	2	1	598333
1	2	1	1	1	52	491	1	1	600096
4	4	1	1	-1	34	335	2	1	601433
3	4	0	0	1	53	394	2	1	602889
3	3	1	1	-1	32	427	2	1	604653
2	3	1	1	1	54	297	2	0	606232
1	1	0	0	-1	33	278	1	1	607857
4	1	0	0	1	51	300	2	1	609621
4	1	0	0	1	51	317	2	1	610764
1	1	0	0	-1	31	365	1	1	612277
2	4	1	1	1	52	274	2	0	613688
4	4	0	0	1	53	314	2	1	615360
1	4	1	1	1	52	436	1	1	617247
1	4	0	0	-1	33	356	1	1	618796
4	2	0	0	1	51	484	2	1	620398
2	2	1	1	1	52	315	1	1	621795
2	1	0	0	-1	33	364	1	1	623421
3	1	0	0	1	51	314	2	1	624842
1	3	1	1	1	52	364	1	1	626507
4	3	1	1	-1	34	380	2	1	627867
2	1	0	0	-1	33	427	1	1	629774
3	1	0	0	1	51	511	2	1	631377
1	1	0	0	-1	31	509	1	1	633376
4	1	0	0	1	51	429	2	1	635111
2	3	1	1	1	52	348	1	1	636750
3	3	1	1	-1	34	290	2	1	638478
2	4	1	1	1	54	306	1	1	640180
3	4	0	0	1	53	372	1	0	641975
1	3	1	1	1	52	400	1	1	643265
2	3	1	1	1	54	401	1	1	644897
2	1	0	0	-1	33	501	1	1	646379
4	1	0	0	1	51	300	2	1	647952
4	4	1	1	-1	32	511	2	1	649660
2	4	0	0	-1	33	387	1	1	651036
3	2	0	0	1	51	321	2	1	652726
3	2	1	1	-1	32	349	2	1	654524
2	3	1	1	1	54	344	1	1	655857
4	3	1	1	-1	34	370	2	1	657356
1	4	1	1	1	54	368	1	1	659008
4	4	0	0	1	53	374	1	0	663796
1	2	0	0	-1	31	359	1	1	665535
3	2	1	1	-1	32	367	2	1	667314
3	4	1	1	-1	34	277	2	1	668801
4	4	0	0	1	53	360	1	0	670098
4	2	0	0	1	51	347	1	0	671649
1	2	1	1	1	52	405	1	1	673135
3	1	0	0	1	53	358	2	1	674833
4	1	0	0	1	51	626	2	1	676713
3	4	1	1	-1	32	533	2	1	678639
4	4	0	0	1	53	340	2	1	680443
1	2	0	0	-1	31	373	1	1	681858
3	2	1	1	-1	32	348	2	1	683600
2	3	1	1	1	54	430	1	1	685208
3	3	1	1	-1	34	383	2	1	686964
3	1	0	0	1	53	291	2	1	688643
1	1	0	0	-1	31	304	1	1	690278
1	3	1	1	1	52	382	1	1	691648
3	3	1	1	-1	34	417	2	1	693490
2	4	1	1	1	54	443	1	1	695198
4	4	0	0	1	53	495	2	1	696608
4	1	0	0	1	51	297	2	1	698089
2	1	0	0	-1	31	347	1	1	699792
3	4	1	1	-1	32	394	2	1	701526
2	4	0	0	-1	33	466	1	1	703303
2	2	0	0	-1	31	273	1	1	704501
3	2	1	1	-1	32	366	2	1	705690
1	2	0	0	-1	33	374	2	0	707511
1	2	1	1	1	52	407	1	1	709375
2	4	1	1	1	54	467	1	1	711324
3	4	0	0	1	53	476	2	1	712671
3	1	0	0	1	51	346	2	1	714060
1	1	0	0	-1	31	288	1	1	715362
1	3	1	1	1	52	269	2	0	717056
4	3	1	1	-1	34	528	2	1	718976
4	2	0	0	1	53	386	2	1	720294
1	2	1	1	1	52	394	1	1	721732
4	1	0	0	1	53	510	2	1	723557
1	1	0	0	-1	31	430	1	1	725191
2	4	1	1	1	52	432	1	1	727079
3	4	0	0	1	53	386	2	1	728644
3	1	0	0	1	51	338	2	1	730320
4	1	0	0	1	51	469	2	1	731748
4	2	0	0	1	51	304	2	1	733546
1	2	1	1	1	52	367	1	1	735337
3	2	0	0	1	53	318	2	1	736734
1	2	1	1	1	52	427	1	1	738281
4	4	1	1	-1	34	520	2	1	740107
2	4	0	0	-1	33	495	1	1	741656
3	1	0	0	1	51	263	2	1	743068
4	1	0	0	1	51	340	2	1	747865
3	3	1	1	-1	32	372	2	1	749175
1	3	1	1	1	54	308	1	1	750830
1	2	0	0	-1	33	322	1	1	752129
4	2	1	1	-1	32	351	2	1	753951
2	2	0	0	-1	33	495	1	1	755526
4	2	1	1	-1	32	375	2	1	757074
1	1	0	0	-1	33	276	2	0	758214
4	1	0	0	1	51	387	2	1	759591
3	4	1	1	-1	32	413	2	1	761479
4	4	0	0	1	53	446	2	1	763311
2	1	0	0	-1	31	330	1	1	764859
4	1	0	0	1	51	332	2	1	766456
3	1	0	0	1	51	396	2	1	767658
1	1	0	0	-1	31	337	1	1	768892
1	2	0	0	-1	31	324	1	1	770563
2	2	1	1	1	52	303	2	0	771958
1	4	1	1	1	54	257	2	0	773600
4	4	0	0	1	53	349	2	1	775012
1	2	0	0	-1	31	265	1	1	776442
4	2	1	1	-1	32	442	2	1	777893
4	2	0	0	1	53	331	2	1	779320
2	2	1	1	1	52	429	1	1	781029
4	2	0	0	1	53	568	2	1	782944
4	2	1	1	-1	32	396	2	1	784504
3	3	1	1	-1	34	495	2	1	786312
2	3	1	1	1	54	294	1	1	788042
4	3	1	1	-1	34	432	2	1	789817
4	3	1	1	-1	34	359	2	1	791584
1	1	0	0	-1	33	344	1	1	793205
1	1	0	0	-1	31	387	1	1	794681
2	1	0	0	-1	31	379	1	1	796082
2	1	0	0	-1	31	311	1	1	797834
3	3	1	1	-1	32	550	2	1	799388
1	3	1	1	1	54	606	1	1	801195
4	2	0	0	1	53	393	2	1	802632
1	2	1	1	1	52	315	1	1	804351
3	3	1	1	-1	34	337	2	1	806136
1	3	1	1	1	54	356	1	1	807302
4	1	0	0	1	53	427	2	1	808891
2	1	0	0	-1	31	485	1	1	810253
2	2	0	0	-1	31	321	1	1	811589
3	2	1	1	-1	32	502	2	1	813535
2	3	1	1	1	54	373	1	1	815261
4	3	1	1	-1	34	360	2	1	816707
2	2	0	0	-1	33	357	2	0	817942
3	2	1	1	-1	32	489	2	1	819557
1	4	1	1	1	54	452	1	1	820962
4	4	0	0	1	53	478	2	1	822693
3	4	1	1	-1	32	470	2	1	824509
4	4	0	0	1	53	477	2	1	829578
