# Supplementary material for: Frequency Band-Specific Electrical Brain Stimulation Modulates Cognitive Control Processes
Source: PLoS One. 2015 Sep 25;10(9):e0138984. doi: 10.1371/journal.pone.0138984 (PMC4583279; doi:10.1371/journal.pone.0138984)
Supplement: S2 File — This zip archive contains the necessary Matlab code, SPSS syntax, SPSS data and raw logfile data to perform the analyses described in the paper. EEG data and Matlab code to extract peak frequencies are available upon request (joramvandriel@gmail.com). (ZIP) [file pone.0138984.s002.zip › S2_File/rawdata/theta/pp30_simonA2_PRE-STIM_EEG.txt]

2	3	1	1	-1	32	502	1	1	6264
2	3	1	1	-1	34	369	1	1	7595
1	4	1	1	-1	34	394	1	1	8803
3	4	0	0	-1	33	444	2	1	10484
2	3	1	1	-1	32	406	1	1	12156
1	3	1	1	-1	34	510	1	1	13725
4	4	1	1	1	54	384	2	1	15540
1	4	0	0	1	53	342	1	1	16964
4	2	0	0	-1	31	479	2	1	18901
3	2	1	1	1	52	389	1	0	20106
1	3	1	1	-1	34	580	1	1	22129
2	3	1	1	-1	34	311	1	1	23638
3	3	1	1	1	54	370	2	1	24828
4	3	1	1	1	54	397	2	1	26179
3	1	0	0	-1	33	317	2	1	27472
3	1	0	0	-1	31	279	2	1	29012
2	2	0	0	1	51	385	1	1	30808
1	2	1	1	-1	32	511	1	1	32156
2	4	1	1	-1	34	328	1	1	33516
4	4	0	0	-1	33	503	2	1	34999
2	1	0	0	1	51	552	1	1	36443
4	1	0	0	-1	31	404	2	1	37916
2	3	1	1	-1	32	311	2	0	39062
1	3	1	1	-1	34	482	1	1	40599
2	3	1	1	-1	34	554	1	1	42526
2	3	1	1	-1	34	326	1	1	44039
1	4	1	1	-1	34	509	1	1	45806
2	4	0	0	1	53	490	1	1	47799
4	4	1	1	1	52	338	2	1	49037
3	4	0	0	-1	33	537	2	1	50385
3	2	0	0	-1	31	306	2	1	51528
1	2	1	1	-1	32	469	1	1	53094
4	1	0	0	-1	33	538	2	1	54589
3	1	0	0	-1	31	342	2	1	56150
3	3	1	1	1	52	463	2	1	58055
1	3	1	1	-1	34	626	1	1	60022
2	1	0	0	1	53	277	1	1	61218
3	1	0	0	-1	31	336	1	0	62856
2	2	0	0	1	51	440	1	1	64216
3	2	1	1	1	52	473	2	1	65672
1	2	0	0	1	53	436	1	1	67156
3	2	1	1	1	52	359	2	1	68592
4	1	0	0	-1	33	357	2	1	69969
2	1	0	0	1	51	599	1	1	71462
4	4	1	1	1	52	618	1	0	73183
4	4	0	0	-1	33	459	2	1	74562
2	2	0	0	1	51	407	1	1	76001
4	2	1	1	1	52	499	2	1	77587
1	2	0	0	1	53	536	1	1	79242
3	2	1	1	1	52	779	2	1	83898
4	4	1	1	1	54	540	2	1	85437
4	4	0	0	-1	33	272	2	1	87027
3	4	1	1	1	52	322	1	0	88857
1	4	0	0	1	53	470	1	1	90140
2	4	1	1	-1	32	567	1	1	91535
1	4	0	0	1	53	400	1	1	93172
1	4	1	1	-1	32	473	1	1	94880
4	4	0	0	-1	33	378	2	1	96722
4	4	1	1	1	52	385	2	1	98186
1	4	0	0	1	53	681	1	1	99755
1	3	1	1	-1	32	361	1	1	101161
2	3	1	1	-1	34	476	1	1	103113
2	1	0	0	1	53	362	1	1	104653
1	1	0	0	1	51	479	1	1	106017
2	1	0	0	1	51	268	1	1	107388
4	1	0	0	-1	31	383	2	1	108783
4	3	1	1	1	52	421	2	1	110023
2	3	1	1	-1	34	409	1	1	111870
2	1	0	0	1	53	758	1	1	113554
4	1	0	0	-1	31	454	2	1	114810
1	1	0	0	1	51	365	1	1	116012
2	1	0	0	1	51	609	1	1	117644
3	1	0	0	-1	31	291	2	1	119321
2	1	0	0	1	51	306	1	1	120870
4	3	1	1	1	52	473	2	1	122460
4	3	1	1	1	54	354	2	1	124183
3	2	0	0	-1	33	514	2	1	125905
4	2	1	1	1	52	422	2	1	127831
4	3	1	1	1	54	362	2	1	129418
1	3	1	1	-1	34	363	1	1	130966
3	4	1	1	1	54	451	1	0	132365
1	4	0	0	1	53	277	1	1	133534
1	1	0	0	1	51	281	1	1	134823
2	1	0	0	1	51	372	1	1	136442
1	1	0	0	1	51	326	1	1	137634
1	1	0	0	1	51	305	1	1	139160
4	4	1	1	1	52	443	2	1	140966
1	4	0	0	1	53	476	1	1	142834
4	2	0	0	-1	31	556	2	1	144864
1	2	1	1	-1	32	423	1	1	146180
2	2	0	0	1	53	485	1	1	147528
1	2	1	1	-1	32	396	1	1	149154
4	4	1	1	1	54	510	2	1	151136
4	4	0	0	-1	33	331	2	1	152897
3	4	1	1	1	52	419	2	1	154451
3	4	0	0	-1	33	284	2	1	155583
4	2	0	0	-1	31	388	2	1	156878
4	2	1	1	1	52	531	2	1	158708
1	2	0	0	1	53	498	1	1	160609
3	2	1	1	1	52	424	2	1	165404
3	3	1	1	1	54	451	2	1	167155
2	3	1	1	-1	34	447	2	0	168481
2	4	1	1	-1	34	421	1	1	170019
1	4	0	0	1	53	407	1	1	171336
1	2	0	0	1	51	274	1	1	172672
4	2	1	1	1	52	490	2	1	174620
4	2	0	0	-1	33	320	2	1	176303
1	2	1	1	-1	32	436	1	1	177614
3	4	1	1	1	54	910	2	1	179352
4	4	0	0	-1	33	375	2	1	181016
3	1	0	0	-1	31	321	2	1	182785
1	1	0	0	1	51	481	1	1	184650
2	1	0	0	1	51	293	1	1	186004
1	1	0	0	1	51	571	1	1	187474
2	3	1	1	-1	32	626	1	1	189290
4	3	1	1	1	54	489	2	1	191138
1	2	0	0	1	53	397	1	1	192401
4	2	1	1	1	52	485	2	1	193992
3	4	1	1	1	54	562	2	1	195519
4	4	0	0	-1	33	387	2	1	197232
2	1	0	0	1	51	316	1	1	198377
2	1	0	0	1	51	292	1	1	200174
3	1	0	0	-1	31	392	2	1	202009
3	1	0	0	-1	31	284	2	1	203656
2	3	1	1	-1	32	444	1	1	205554
2	3	1	1	-1	34	313	1	1	207053
1	1	0	0	1	53	686	1	1	208555
4	1	0	0	-1	31	287	2	1	210176
1	3	1	1	-1	32	475	1	1	212057
4	3	1	1	1	54	482	2	1	213661
3	4	1	1	1	54	542	1	0	215182
4	4	0	0	-1	33	532	2	1	217134
2	2	0	0	1	51	518	1	1	219002
3	2	1	1	1	52	706	2	1	220607
2	4	1	1	-1	34	659	1	1	222691
3	4	0	0	-1	33	511	2	1	224111
4	3	1	1	1	52	411	2	1	225609
4	3	1	1	1	54	368	2	1	226819
2	1	0	0	1	53	493	1	1	228601
3	1	0	0	-1	31	465	2	1	230064
3	1	0	0	-1	31	297	2	1	231208
1	1	0	0	1	51	313	1	1	232664
2	2	0	0	1	51	440	1	1	234302
1	2	1	1	-1	32	417	1	1	235571
2	1	0	0	1	53	294	1	1	237325
3	1	0	0	-1	31	482	2	1	239111
1	1	0	0	1	51	456	1	1	240773
3	1	0	0	-1	31	423	2	1	242336
2	2	0	0	1	51	280	1	1	243663
2	2	1	1	-1	32	369	1	1	250703
1	2	0	0	1	53	411	1	1	252250
3	2	1	1	1	52	539	2	1	253782
1	1	0	0	1	53	328	1	1	255600
1	1	0	0	1	51	332	1	1	257064
4	1	0	0	-1	31	378	2	1	258398
2	1	0	0	1	51	512	1	1	260101
1	3	1	1	-1	32	692	1	1	262233
2	3	1	1	-1	34	352	1	1	263683
1	3	1	1	-1	34	316	1	1	265288
3	3	1	1	1	54	426	2	1	266885
2	3	1	1	-1	34	415	1	1	268793
2	3	1	1	-1	34	375	1	1	270571
3	1	0	0	-1	33	553	2	1	271968
4	1	0	0	-1	31	428	2	1	273237
3	4	1	1	1	52	302	1	0	274665
1	4	0	0	1	53	550	1	1	276091
3	4	1	1	1	52	495	2	1	277403
1	4	0	0	1	53	717	1	1	279303
3	2	0	0	-1	31	375	2	1	280853
2	2	1	1	-1	32	428	1	1	282427
3	4	1	1	1	54	510	2	1	284103
4	4	0	0	-1	33	348	2	1	285640
3	1	0	0	-1	31	547	2	1	287415
4	1	0	0	-1	31	362	2	1	288673
3	2	0	0	-1	31	283	2	1	289936
3	2	1	1	1	52	406	2	1	291584
2	4	1	1	-1	34	417	1	1	293352
3	4	0	0	-1	33	401	2	1	295148
3	2	0	0	-1	31	556	2	1	296973
1	2	1	1	-1	32	528	1	1	298508
4	2	0	0	-1	33	661	2	1	300329
1	2	1	1	-1	32	490	1	1	301791
3	3	1	1	1	54	415	2	1	303489
3	3	1	1	1	54	327	2	1	305098
1	1	0	0	1	53	512	1	1	306906
1	1	0	0	1	51	624	2	0	309025
3	4	1	1	1	52	365	2	1	310285
1	4	0	0	1	53	546	1	1	312245
2	3	1	1	-1	32	524	1	1	314141
2	3	1	1	-1	34	320	1	1	315339
1	4	1	1	-1	34	544	1	1	317004
2	4	0	0	1	53	264	1	1	318098
1	1	0	0	1	51	283	1	1	319567
4	1	0	0	-1	31	323	2	1	320895
2	4	1	1	-1	32	275	2	0	322192
4	4	0	0	-1	33	448	2	1	323623
4	3	1	1	1	52	733	2	1	325511
1	3	1	1	-1	34	461	1	1	326953
4	2	0	0	-1	33	387	2	1	328189
3	2	1	1	1	52	659	2	1	331451
1	2	0	0	1	53	728	1	1	333035
2	2	1	1	-1	32	382	2	0	334319
1	4	1	1	-1	34	431	1	1	335594
2	4	0	0	1	53	342	1	1	337347
4	3	1	1	1	52	273	1	0	338786
1	3	1	1	-1	34	474	1	1	340081
4	2	0	0	-1	33	396	2	1	341968
4	2	1	1	1	52	393	2	1	343460
2	1	0	0	1	53	409	1	1	345081
2	1	0	0	1	51	619	1	1	346893
1	2	0	0	1	51	752	1	1	349136
2	2	1	1	-1	32	466	1	1	350740
4	1	0	0	-1	33	524	2	1	352222
3	1	0	0	-1	31	285	2	1	353861
1	1	0	0	1	51	513	1	1	355286
3	1	0	0	-1	31	772	2	1	356948
3	3	1	1	1	52	422	2	1	358269
2	3	1	1	-1	34	447	1	1	359895
1	4	1	1	-1	34	752	1	1	361619
1	4	0	0	1	53	293	1	1	363204
4	2	0	0	-1	31	750	2	1	365216
4	2	1	1	1	52	376	2	1	366995
1	2	0	0	1	53	591	1	1	368703
4	2	1	1	1	52	494	2	1	370154
3	3	1	1	1	54	487	2	1	371628
4	3	1	1	1	54	293	2	1	372909
4	3	1	1	1	54	324	2	1	374261
2	3	1	1	-1	34	282	1	1	375613
4	1	0	0	-1	33	502	2	1	377288
4	1	0	0	-1	31	316	2	1	378640
3	2	0	0	-1	31	380	1	0	380061
3	2	1	1	1	52	562	2	1	381830
2	4	1	1	-1	34	522	1	1	383361
2	4	0	0	1	53	495	1	1	384931
4	1	0	0	-1	31	419	2	1	386635
2	1	0	0	1	51	452	1	1	387969
1	3	1	1	-1	32	602	1	1	389483
1	3	1	1	-1	34	322	1	1	391139
2	4	1	1	-1	34	399	1	1	392788
3	4	0	0	-1	33	370	2	1	393973
2	2	0	0	1	51	499	1	1	395533
4	2	1	1	1	52	318	1	0	396722
4	4	1	1	1	54	442	2	1	398447
2	4	0	0	1	53	473	1	1	400116
2	3	1	1	-1	32	396	1	1	401530
3	3	1	1	1	54	371	2	1	403102
4	4	1	1	1	54	470	2	1	404991
2	4	0	0	1	53	450	1	1	406504
1	2	0	0	1	51	0	0	0	410469
4	2	1	1	1	52	532	2	1	417969
4	4	1	1	1	54	571	2	1	419549
3	4	0	0	-1	33	425	2	1	421345
2	3	1	1	-1	32	486	1	1	423092
4	3	1	1	1	54	421	2	1	424890
1	4	1	1	-1	34	600	2	0	426617
4	4	0	0	-1	33	388	2	1	427917
4	4	1	1	1	52	520	2	1	429253
2	4	0	0	1	53	541	1	1	430636
1	1	0	0	1	51	395	2	0	432263
1	1	0	0	1	51	258	1	1	433604
2	4	1	1	-1	32	384	1	1	435488
3	4	0	0	-1	33	555	2	1	437255
3	4	1	1	1	52	318	2	1	439029
2	4	0	0	1	53	430	1	1	440332
3	1	0	0	-1	31	376	2	1	441712
2	1	0	0	1	51	456	1	1	443606
3	1	0	0	-1	31	292	2	1	445372
4	1	0	0	-1	31	731	1	0	447056
1	1	0	0	1	51	256	1	1	448782
2	1	0	0	1	51	293	1	1	449960
3	2	0	0	-1	31	391	2	1	451286
1	2	1	1	-1	32	290	2	0	452569
3	4	1	1	1	54	841	2	1	454502
1	4	0	0	1	53	700	1	1	456364
3	1	0	0	-1	31	559	2	1	458205
2	1	0	0	1	51	282	1	1	459781
3	2	0	0	-1	31	329	2	1	461299
2	2	1	1	-1	32	537	1	1	462734
4	4	1	1	1	54	705	2	1	464365
3	4	0	0	-1	33	437	1	0	465999
2	3	1	1	-1	32	512	1	1	467487
4	3	1	1	1	54	390	2	1	469048
1	2	0	0	1	53	436	1	1	470550
1	2	1	1	-1	32	859	1	1	472593
3	1	0	0	-1	33	500	2	1	473903
1	1	0	0	1	51	251	1	1	475614
3	3	1	1	1	52	425	2	1	477401
4	3	1	1	1	54	607	2	1	479099
2	3	1	1	-1	34	378	1	1	480535
3	3	1	1	1	54	479	2	1	482508
2	3	1	1	-1	34	302	1	1	483636
3	3	1	1	1	54	413	2	1	485230
4	4	1	1	1	54	379	2	1	486897
2	4	0	0	1	53	309	1	1	488029
1	3	1	1	-1	32	410	1	1	489365
4	3	1	1	1	54	409	2	1	490914
4	3	1	1	1	54	394	2	1	492345
1	3	1	1	-1	34	441	2	0	493982
4	1	0	0	-1	33	409	2	1	495893
4	1	0	0	-1	31	370	2	1	500801
3	1	0	0	-1	31	689	2	1	502895
2	1	0	0	1	51	473	1	1	504862
4	3	1	1	1	52	417	2	1	506414
3	3	1	1	1	54	486	2	1	508038
2	4	1	1	-1	34	429	1	1	509505
2	4	0	0	1	53	308	1	1	511166
4	1	0	0	-1	31	364	2	1	512912
4	1	0	0	-1	31	336	2	1	514523
1	3	1	1	-1	32	416	1	1	516323
1	3	1	1	-1	34	444	1	1	517719
3	2	0	0	-1	33	455	2	1	519493
1	2	1	1	-1	32	388	1	1	520916
3	4	1	1	1	54	399	2	1	522433
4	4	0	0	-1	33	475	2	1	524295
2	4	1	1	-1	32	412	1	1	525809
3	4	0	0	-1	33	496	2	1	527415
3	4	1	1	1	52	361	2	1	528636
1	4	0	0	1	53	543	1	1	530172
1	2	0	0	1	51	459	1	1	531788
3	2	1	1	1	52	388	2	1	533541
2	4	1	1	-1	34	393	1	1	535211
4	4	0	0	-1	33	478	1	0	537030
4	4	1	1	1	52	490	2	1	538693
1	4	0	0	1	53	451	1	1	540531
2	3	1	1	-1	32	763	1	1	542605
3	3	1	1	1	54	436	2	1	544370
3	2	0	0	-1	33	340	2	1	545558
2	2	1	1	-1	32	415	1	1	547118
4	3	1	1	1	54	425	2	1	548468
2	3	1	1	-1	34	322	2	0	549655
4	4	1	1	1	54	731	2	1	551587
3	4	0	0	-1	33	694	2	1	553607
4	3	1	1	1	52	423	2	1	555314
4	3	1	1	1	54	392	2	1	556537
3	4	1	1	1	54	432	2	1	557815
2	4	0	0	1	53	487	1	1	559405
2	3	1	1	-1	32	713	1	1	560979
4	3	1	1	1	54	430	2	1	562749
4	1	0	0	-1	33	488	2	1	564112
3	1	0	0	-1	31	520	1	0	566069
2	2	0	0	1	51	281	1	1	567590
1	2	1	1	-1	32	252	1	1	568904
1	1	0	0	1	53	229	1	1	570065
2	1	0	0	1	51	276	1	1	571375
2	3	1	1	-1	32	405	1	1	572765
3	3	1	1	1	54	513	2	1	574350
1	3	1	1	-1	34	725	1	1	576400
3	3	1	1	1	54	873	1	0	578351
4	1	0	0	-1	33	701	2	1	580098
3	1	0	0	-1	31	455	2	1	584825
2	2	0	0	1	51	525	1	1	586400
1	2	1	1	-1	32	305	1	1	587954
3	3	1	1	1	54	602	2	1	589658
2	3	1	1	-1	34	505	1	1	591405
1	1	0	0	1	53	526	1	1	593410
4	1	0	0	-1	31	393	2	1	594760
1	4	1	1	-1	32	452	1	1	596611
2	4	0	0	1	53	430	2	0	598208
1	3	1	1	-1	32	408	1	1	599839
4	3	1	1	1	54	490	2	1	601298
4	2	0	0	-1	33	391	1	0	603178
3	2	1	1	1	52	539	2	1	604577
3	2	0	0	-1	33	295	2	1	605701
2	2	1	1	-1	32	452	1	1	607039
4	2	0	0	-1	33	642	2	1	608936
3	2	1	1	1	52	446	2	1	610300
2	3	1	1	-1	34	490	1	1	612274
2	3	1	1	-1	34	510	1	1	613921
3	4	1	1	1	54	538	2	1	615381
2	4	0	0	1	53	524	1	1	616955
2	4	1	1	-1	32	249	2	0	618370
1	4	0	0	1	53	495	1	1	620023
4	4	1	1	1	52	950	2	1	622085
1	4	0	0	1	53	690	1	1	623751
3	3	1	1	1	52	605	2	1	625708
3	3	1	1	1	54	292	2	1	627400
4	2	0	0	-1	33	410	2	1	628930
2	2	1	1	-1	32	393	1	1	630711
4	2	0	0	-1	33	395	1	0	632038
4	2	1	1	1	52	426	2	1	633273
2	1	0	0	1	53	578	1	1	634733
4	1	0	0	-1	31	370	2	1	636113
3	1	0	0	-1	31	336	1	0	637677
4	1	0	0	-1	31	667	2	1	639524
4	2	0	0	-1	31	340	2	1	640917
2	2	1	1	-1	32	390	1	1	642790
4	4	1	1	1	54	468	2	1	644366
3	4	0	0	-1	33	558	2	1	646107
2	2	0	0	1	51	780	1	1	648082
1	2	1	1	-1	32	320	1	1	649493
4	1	0	0	-1	33	441	2	1	651302
4	1	0	0	-1	31	281	2	1	652539
1	3	1	1	-1	32	406	1	1	653941
2	3	1	1	-1	34	401	1	1	655199
1	2	0	0	1	53	530	1	1	656634
1	2	1	1	-1	32	331	1	1	658216
4	2	0	0	-1	33	532	2	1	660027
1	2	1	1	-1	32	483	1	1	661884
1	2	0	0	1	53	647	1	1	663713
4	2	1	1	1	52	494	1	0	667720
2	2	0	0	1	53	530	2	0	669087
1	2	1	1	-1	32	423	1	1	670846
3	1	0	0	-1	33	489	2	1	672424
3	1	0	0	-1	31	869	2	1	674631
2	1	0	0	1	51	300	1	1	676374
3	1	0	0	-1	31	482	2	1	677660
2	2	0	0	1	51	411	1	1	679420
2	2	1	1	-1	32	367	1	1	680811
3	1	0	0	-1	33	420	2	1	682291
4	1	0	0	-1	31	259	2	1	683528
2	1	0	0	1	51	289	1	1	685000
4	1	0	0	-1	31	418	2	1	686580
2	2	0	0	1	51	324	1	1	688371
3	2	1	1	1	52	358	1	0	689818
3	1	0	0	-1	33	480	2	1	691135
4	1	0	0	-1	31	300	2	1	692666
3	1	0	0	-1	31	395	2	1	694250
2	1	0	0	1	51	541	1	1	696210
4	3	1	1	1	52	621	2	1	697904
2	3	1	1	-1	34	430	1	1	699751
2	3	1	1	-1	34	400	1	1	701133
1	3	1	1	-1	34	352	2	0	702774
1	4	1	1	-1	34	352	1	1	703956
2	4	0	0	1	53	316	1	1	705339
4	2	0	0	-1	31	452	1	0	706818
2	2	1	1	-1	32	893	1	1	708712
3	2	0	0	-1	33	878	2	1	711000
1	2	1	1	-1	32	388	1	1	712255
2	3	1	1	-1	34	399	1	1	713727
2	3	1	1	-1	34	433	1	1	715577
4	3	1	1	1	54	487	2	1	717274
3	3	1	1	1	54	438	2	1	718906
1	2	0	0	1	53	860	1	1	720699
4	2	1	1	1	52	429	2	1	722574
4	3	1	1	1	54	405	2	1	723874
3	3	1	1	1	54	571	1	0	725519
4	3	1	1	1	54	340	2	1	727046
2	3	1	1	-1	34	820	1	1	729193
4	1	0	0	-1	33	491	2	1	731046
2	1	0	0	1	51	457	1	1	732959
1	3	1	1	-1	32	580	1	1	734574
2	3	1	1	-1	34	578	1	1	736076
4	4	1	1	1	54	398	2	1	737568
2	4	0	0	1	53	378	1	1	739165
4	3	1	1	1	52	307	1	0	740740
4	3	1	1	1	54	591	2	1	742423
1	2	0	0	1	53	424	1	1	743707
2	2	1	1	-1	32	502	1	1	745509
2	4	1	1	-1	34	419	1	1	747290
4	4	0	0	-1	33	394	2	1	755728
3	2	0	0	-1	31	455	1	0	757148
3	2	1	1	1	52	355	2	1	758857
1	4	1	1	-1	34	587	1	1	760923
4	4	0	0	-1	33	561	2	1	762386
1	4	1	1	-1	32	367	2	0	763825
3	4	0	0	-1	33	562	2	1	765488
1	2	0	0	1	51	484	1	1	767397
1	2	1	1	-1	32	378	1	1	768693
4	2	0	0	-1	33	437	2	1	770545
3	2	1	1	1	52	304	1	0	772077
2	4	1	1	-1	34	371	1	1	773666
2	4	0	0	1	53	317	1	1	775372
3	3	1	1	1	52	310	1	0	777157
2	3	1	1	-1	34	620	1	1	779228
4	3	1	1	1	54	534	2	1	781009
1	3	1	1	-1	34	586	1	1	782714
1	2	0	0	1	53	601	1	1	784370
3	2	1	1	1	52	395	2	1	785793
4	4	1	1	1	54	534	2	1	787613
1	4	0	0	1	53	547	1	1	789229
2	1	0	0	1	51	614	1	1	791343
3	1	0	0	-1	31	376	2	1	792765
3	1	0	0	-1	31	314	2	1	794235
2	1	0	0	1	51	530	1	1	795899
1	3	1	1	-1	32	331	2	0	797315
4	3	1	1	1	54	461	2	1	798913
3	1	0	0	-1	33	631	2	1	800889
1	1	0	0	1	51	509	1	1	802598
1	3	1	1	-1	32	329	1	1	804362
4	3	1	1	1	54	482	2	1	805845
1	2	0	0	1	53	429	1	1	807291
3	2	1	1	1	52	494	2	1	808928
4	1	0	0	-1	33	480	2	1	810756
4	1	0	0	-1	31	591	2	1	812378
1	1	0	0	1	51	343	1	1	814092
4	1	0	0	-1	31	412	2	1	815551
1	1	0	0	1	51	293	1	1	817072
1	1	0	0	1	51	353	1	1	818754
3	1	0	0	-1	31	314	2	1	820053
3	1	0	0	-1	31	345	2	1	821635
2	3	1	1	-1	32	578	1	1	823073
1	3	1	1	-1	34	633	1	1	825122
1	3	1	1	-1	34	422	1	1	826924
3	3	1	1	1	54	425	2	1	828626
2	2	0	0	1	53	432	1	1	829906
3	2	1	1	1	52	783	2	1	832149
1	4	1	1	-1	34	423	1	1	833445
4	4	0	0	-1	33	629	2	1	835225
3	3	1	1	1	52	307	1	0	836464
2	3	1	1	-1	34	495	1	1	840593
