# Supplementary material for: Frequency Band-Specific Electrical Brain Stimulation Modulates Cognitive Control Processes
Source: PLoS One. 2015 Sep 25;10(9):e0138984. doi: 10.1371/journal.pone.0138984 (PMC4583279; doi:10.1371/journal.pone.0138984)
Supplement: S2 File — This zip archive contains the necessary Matlab code, SPSS syntax, SPSS data and raw logfile data to perform the analyses described in the paper. EEG data and Matlab code to extract peak frequencies are available upon request (joramvandriel@gmail.com). (ZIP) [file pone.0138984.s002.zip › S2_File/rawdata/theta/pp30_simonB2_STIM.txt]

2	1	0	0	1	51	294	1	1	4276
4	1	0	0	-1	31	618	2	1	5751
1	2	0	0	1	51	763	1	1	7444
2	2	1	1	-1	32	431	1	1	9275
4	3	1	1	1	54	503	2	1	10864
2	3	1	1	-1	34	555	1	1	12390
3	2	0	0	-1	33	732	1	0	14378
4	2	1	1	1	52	380	2	1	15932
1	2	0	0	1	53	535	1	1	17961
4	2	1	1	1	52	575	2	1	19921
4	2	0	0	-1	33	372	2	1	21309
2	2	1	1	-1	32	469	1	1	22777
4	1	0	0	-1	33	581	2	1	24265
1	1	0	0	1	51	497	1	1	26215
1	1	0	0	1	51	543	1	1	28095
2	1	0	0	1	51	540	1	1	29617
1	2	0	0	1	51	513	1	1	31565
4	2	1	1	1	52	402	2	1	32813
4	3	1	1	1	54	601	2	1	34544
3	3	1	1	1	54	323	2	1	36066
4	4	1	1	1	54	377	2	1	37340
3	4	0	0	-1	33	377	2	1	38951
4	4	1	1	1	52	366	2	1	40556
4	4	0	0	-1	33	260	2	1	41919
3	1	0	0	-1	31	284	2	1	43588
2	1	0	0	1	51	436	1	1	45283
3	2	0	0	-1	31	497	2	1	47019
2	2	1	1	-1	32	528	1	1	48486
3	3	1	1	1	54	689	2	1	50192
1	3	1	1	-1	34	713	1	1	51778
2	4	1	1	-1	34	417	1	1	53548
3	4	0	0	-1	33	402	1	0	55016
1	3	1	1	-1	32	510	1	1	56869
4	3	1	1	1	54	645	2	1	58994
1	2	0	0	1	53	516	1	1	60542
1	2	1	1	-1	32	670	1	1	62049
4	2	0	0	-1	33	763	2	1	64156
2	2	1	1	-1	32	487	2	0	65783
2	3	1	1	-1	34	453	1	1	67324
1	3	1	1	-1	34	454	1	1	68705
1	4	1	1	-1	34	326	1	1	70474
3	4	0	0	-1	33	665	2	1	72022
3	1	0	0	-1	31	302	2	1	73249
2	1	0	0	1	51	476	1	1	74700
2	3	1	1	-1	32	491	1	1	76521
4	3	1	1	1	54	610	2	1	78337
2	2	0	0	1	53	753	1	1	80362
2	2	1	1	-1	32	430	1	1	82031
3	1	0	0	-1	33	685	2	1	83591
1	1	0	0	1	51	488	1	1	87104
3	4	1	1	1	52	778	1	0	89027
1	4	0	0	1	53	488	1	1	90724
1	3	1	1	-1	32	327	1	1	92432
2	3	1	1	-1	34	737	1	1	94442
1	3	1	1	-1	34	328	1	1	96264
1	3	1	1	-1	34	311	1	1	97456
4	1	0	0	-1	33	447	2	1	99377
4	1	0	0	-1	31	354	2	1	100941
3	4	1	1	1	52	412	2	1	102175
4	4	0	0	-1	33	345	2	1	103756
4	4	1	1	1	52	333	2	1	105267
3	4	0	0	-1	33	417	1	0	106958
2	2	0	0	1	51	422	1	1	108400
2	2	1	1	-1	32	361	1	1	109879
1	2	0	0	1	53	464	1	1	111826
1	2	1	1	-1	32	374	1	1	113552
2	3	1	1	-1	34	327	1	1	114913
2	3	1	1	-1	34	236	1	1	116653
4	1	0	0	-1	33	486	2	1	118393
2	1	0	0	1	51	644	1	1	119846
1	4	1	1	-1	32	300	2	0	121181
1	4	0	0	1	53	473	1	1	122716
4	4	1	1	1	52	463	1	0	124179
1	4	0	0	1	53	566	1	1	125889
3	2	0	0	-1	31	640	2	1	127538
1	2	1	1	-1	32	631	1	1	129654
1	1	0	0	1	53	258	1	1	131089
4	1	0	0	-1	31	634	2	1	132649
3	1	0	0	-1	31	303	2	1	134324
1	1	0	0	1	51	569	1	1	136312
3	2	0	0	-1	31	448	2	1	138249
3	2	1	1	1	52	530	2	1	139700
2	1	0	0	1	53	513	1	1	141441
1	1	0	0	1	51	558	1	1	142921
3	1	0	0	-1	31	338	2	1	144609
2	1	0	0	1	51	439	1	1	146338
4	3	1	1	1	52	588	2	1	147945
2	3	1	1	-1	34	0	0	0	151282
3	4	1	1	1	54	599	2	1	152795
1	4	0	0	1	53	410	1	1	154637
1	3	1	1	-1	32	374	1	1	156021
2	3	1	1	-1	34	503	1	1	157415
4	3	1	1	1	54	661	2	1	159542
2	3	1	1	-1	34	509	2	0	160997
1	2	0	0	1	53	611	2	0	162574
4	2	1	1	1	52	474	2	1	164266
3	4	1	1	1	54	390	2	1	166129
2	4	0	0	1	53	566	1	1	167633
3	1	0	0	-1	31	521	2	1	169426
1	1	0	0	1	51	656	1	1	174056
1	4	1	1	-1	32	417	1	1	175798
3	4	0	0	-1	33	675	1	0	177815
3	4	1	1	1	52	492	2	1	179357
1	4	0	0	1	53	461	1	1	181271
3	2	0	0	-1	31	590	2	1	182999
2	2	1	1	-1	32	416	1	1	184721
2	1	0	0	1	53	744	1	1	186756
1	1	0	0	1	51	487	1	1	188184
2	2	0	0	1	51	347	1	1	189698
3	2	1	1	1	52	379	2	1	191467
2	4	1	1	-1	34	388	1	1	192941
2	4	0	0	1	53	340	1	1	194501
3	3	1	1	1	52	407	2	1	196247
1	3	1	1	-1	34	398	1	1	197911
1	2	0	0	1	53	364	1	1	199558
2	2	1	1	-1	32	486	2	0	201275
2	4	1	1	-1	34	293	2	0	202609
3	4	0	0	-1	33	469	2	1	204393
1	2	0	0	1	51	606	1	1	205894
1	2	1	1	-1	32	391	1	1	207522
2	4	1	1	-1	34	452	2	0	209023
1	4	0	0	1	53	578	1	1	210698
2	1	0	0	1	51	279	1	1	211984
3	1	0	0	-1	31	492	2	1	213579
4	2	0	0	-1	31	374	2	1	215458
2	2	1	1	-1	32	341	2	0	216863
1	3	1	1	-1	34	457	1	1	218500
4	3	1	1	1	54	860	2	1	220298
3	4	1	1	1	54	403	2	1	221954
4	4	0	0	-1	33	520	2	1	223476
3	1	0	0	-1	31	637	2	1	225521
1	1	0	0	1	51	434	1	1	227003
2	2	0	0	1	51	303	1	1	228508
1	2	1	1	-1	32	361	1	1	229837
3	3	1	1	1	54	689	2	1	231424
2	3	1	1	-1	34	457	1	1	233088
4	2	0	0	-1	33	547	2	1	234781
2	2	1	1	-1	32	648	1	1	236876
3	1	0	0	-1	33	571	2	1	238573
3	1	0	0	-1	31	336	2	1	239958
4	2	0	0	-1	31	384	2	1	241254
4	2	1	1	1	52	420	2	1	243077
1	2	0	0	1	53	575	1	1	244584
3	2	1	1	1	52	492	2	1	246227
3	4	1	1	1	54	499	1	0	247731
4	4	0	0	-1	33	533	2	1	249688
3	1	0	0	-1	31	527	2	1	251455
3	1	0	0	-1	31	477	2	1	253313
2	4	1	1	-1	32	511	2	0	254690
1	4	0	0	1	53	560	1	1	274560
3	3	1	1	1	52	604	2	1	276297
3	3	1	1	1	54	769	2	1	278261
2	1	0	0	1	53	692	1	1	280287
4	1	0	0	-1	31	552	2	1	282214
2	4	1	1	-1	32	500	1	1	283904
2	4	0	0	1	53	472	1	1	285365
3	2	0	0	-1	31	699	2	1	287056
2	2	1	1	-1	32	473	1	1	288420
1	2	0	0	1	53	759	1	1	290396
1	2	1	1	-1	32	320	1	1	292082
2	2	0	0	1	53	560	1	1	293559
4	2	1	1	1	52	458	2	1	295118
4	3	1	1	1	54	333	2	1	296774
3	3	1	1	1	54	599	2	1	298605
2	1	0	0	1	53	454	1	1	300361
3	1	0	0	-1	31	932	2	1	302205
3	2	0	0	-1	31	289	2	1	303310
1	2	1	1	-1	32	443	1	1	304988
1	4	1	1	-1	34	343	1	1	306587
4	4	0	0	-1	33	421	2	1	307881
2	1	0	0	1	51	558	1	1	309598
4	1	0	0	-1	31	366	2	1	311086
2	4	1	1	-1	32	417	1	1	312763
4	4	0	0	-1	33	584	2	1	314418
1	1	0	0	1	51	775	1	1	316469
2	1	0	0	1	51	361	1	1	318014
4	3	1	1	1	52	517	2	1	319969
4	3	1	1	1	54	360	2	1	321779
3	1	0	0	-1	33	423	1	0	323151
3	1	0	0	-1	31	468	2	1	324607
4	3	1	1	1	52	452	2	1	326389
4	3	1	1	1	54	353	2	1	327838
1	4	1	1	-1	34	390	1	1	329472
3	4	0	0	-1	33	473	2	1	330809
3	4	1	1	1	52	407	2	1	332643
1	4	0	0	1	53	461	2	0	334479
4	2	0	0	-1	31	495	2	1	336207
2	2	1	1	-1	32	502	1	1	337996
3	4	1	1	1	54	395	2	1	339562
3	4	0	0	-1	33	335	2	1	341168
2	2	0	0	1	51	366	1	1	342952
1	2	1	1	-1	32	332	1	1	344172
2	4	1	1	-1	34	485	1	1	345701
2	4	0	0	1	53	320	1	1	346863
3	3	1	1	1	52	422	2	1	348497
3	3	1	1	1	54	372	2	1	349811
2	4	1	1	-1	34	532	1	1	351548
1	4	0	0	1	53	520	1	1	353149
1	1	0	0	1	51	331	1	1	354382
2	1	0	0	1	51	279	1	1	371674
1	4	1	1	-1	32	579	1	1	373070
4	4	0	0	-1	33	565	2	1	374940
1	3	1	1	-1	32	430	1	1	376482
1	3	1	1	-1	34	292	1	1	377894
4	3	1	1	1	54	368	2	1	379164
1	3	1	1	-1	34	354	1	1	380490
4	1	0	0	-1	33	371	2	1	381956
3	1	0	0	-1	31	564	2	1	383955
3	4	1	1	1	52	350	2	1	385682
4	4	0	0	-1	33	238	2	1	387257
2	4	1	1	-1	32	453	1	1	388638
2	4	0	0	1	53	272	1	1	389951
3	3	1	1	1	52	422	2	1	391327
1	3	1	1	-1	34	364	1	1	392977
2	4	1	1	-1	34	522	2	0	394777
4	4	0	0	-1	33	667	2	1	396877
1	3	1	1	-1	32	396	1	1	398706
3	3	1	1	1	54	489	2	1	400150
3	2	0	0	-1	33	518	2	1	401945
4	2	1	1	1	52	447	2	1	403334
1	4	1	1	-1	34	407	1	1	404715
1	4	0	0	1	53	259	1	1	406088
2	1	0	0	1	51	402	1	1	407391
3	1	0	0	-1	31	493	2	1	408913
1	4	1	1	-1	32	361	2	0	410519
2	4	0	0	1	53	315	1	1	412155
1	4	1	1	-1	32	395	1	1	414030
4	4	0	0	-1	33	618	2	1	415905
1	1	0	0	1	51	444	1	1	417238
2	1	0	0	1	51	604	1	1	419287
1	2	0	0	1	51	291	1	1	420806
1	2	1	1	-1	32	398	1	1	422045
4	4	1	1	1	54	327	1	0	423554
3	4	0	0	-1	33	432	2	1	425491
2	3	1	1	-1	32	485	1	1	427450
1	3	1	1	-1	34	729	1	1	429319
3	4	1	1	1	54	511	2	1	431131
4	4	0	0	-1	33	349	2	1	432731
2	3	1	1	-1	32	379	2	0	434008
3	3	1	1	1	54	678	2	1	436011
1	2	0	0	1	53	446	2	0	437526
2	2	1	1	-1	32	384	1	1	438839
3	1	0	0	-1	33	454	2	1	440501
2	1	0	0	1	51	403	1	1	442185
1	3	1	1	-1	32	476	1	1	443734
1	3	1	1	-1	34	298	1	1	445259
4	2	0	0	-1	33	395	2	1	447056
3	2	1	1	1	52	362	2	1	448332
4	1	0	0	-1	33	292	2	1	450112
3	1	0	0	-1	31	280	2	1	458575
4	2	0	0	-1	31	492	2	1	460306
4	2	1	1	1	52	335	2	1	461663
1	3	1	1	-1	34	494	1	1	463640
3	3	1	1	1	54	488	2	1	465066
2	1	0	0	1	53	358	2	0	466595
2	1	0	0	1	51	498	1	1	467919
4	3	1	1	1	52	498	2	1	469454
2	3	1	1	-1	34	356	1	1	471089
3	2	0	0	-1	33	455	2	1	472773
4	2	1	1	1	52	391	2	1	474285
4	2	0	0	-1	33	370	2	1	476123
3	2	1	1	1	52	408	1	0	477776
4	3	1	1	1	54	553	2	1	479655
4	3	1	1	1	54	315	2	1	480894
2	4	1	1	-1	34	416	1	1	482286
1	4	0	0	1	53	409	1	1	483967
3	2	0	0	-1	31	419	2	1	485233
3	2	1	1	1	52	871	2	1	487023
2	3	1	1	-1	34	444	1	1	488562
3	3	1	1	1	54	393	2	1	490121
4	4	1	1	1	54	370	2	1	491463
3	4	0	0	-1	33	324	2	1	492821
3	2	0	0	-1	31	278	2	1	493997
4	2	1	1	1	52	503	2	1	495409
4	4	1	1	1	54	549	2	1	496946
1	4	0	0	1	53	491	1	1	498519
3	1	0	0	-1	31	456	2	1	500278
2	1	0	0	1	51	353	1	1	502026
2	1	0	0	1	51	356	1	1	503225
1	1	0	0	1	51	529	1	1	505020
3	1	0	0	-1	31	437	2	1	506916
4	1	0	0	-1	31	308	2	1	508069
2	4	1	1	-1	32	394	1	1	509437
2	4	0	0	1	53	271	1	1	511056
3	3	1	1	1	52	389	2	1	512455
4	3	1	1	1	54	732	2	1	514190
3	3	1	1	1	54	377	2	1	515714
3	3	1	1	1	54	335	2	1	517514
2	3	1	1	-1	34	300	2	0	518785
2	3	1	1	-1	34	329	1	1	520172
3	3	1	1	1	54	474	2	1	521664
3	3	1	1	1	54	391	2	1	523085
4	3	1	1	1	54	369	1	0	524331
4	3	1	1	1	54	449	2	1	526182
1	4	1	1	-1	34	725	1	1	528278
2	4	0	0	1	53	377	1	1	529630
1	3	1	1	-1	32	409	1	1	531045
3	3	1	1	1	54	471	2	1	532535
1	1	0	0	1	53	413	1	1	534446
4	1	0	0	-1	31	465	2	1	539650
4	3	1	1	1	52	497	2	1	541476
3	3	1	1	1	54	364	2	1	543146
3	1	0	0	-1	33	316	2	1	544716
1	1	0	0	1	51	497	1	1	546035
3	2	0	0	-1	31	426	2	1	547536
2	2	1	1	-1	32	351	2	0	548862
1	2	0	0	1	53	320	1	1	550272
1	2	1	1	-1	32	402	1	1	551620
2	1	0	0	1	53	0	0	0	555553
1	1	0	0	1	51	343	1	1	556811
2	1	0	0	1	51	232	1	1	558317
1	1	0	0	1	51	274	1	1	559412
4	1	0	0	-1	31	368	2	1	561009
2	1	0	0	1	51	430	1	1	562805
1	2	0	0	1	51	577	1	1	564580
4	2	1	1	1	52	699	2	1	566289
2	2	0	0	1	53	411	1	1	567670
2	2	1	1	-1	32	486	1	1	569021
3	4	1	1	1	54	682	2	1	570874
3	4	0	0	-1	33	326	2	1	572290
1	4	1	1	-1	32	428	1	1	574149
2	4	0	0	1	53	286	1	1	575286
2	1	0	0	1	51	257	1	1	576423
4	1	0	0	-1	31	572	2	1	578185
1	1	0	0	1	51	401	1	1	579953
1	1	0	0	1	51	334	1	1	581654
2	3	1	1	-1	32	371	2	0	583311
2	3	1	1	-1	34	494	1	1	585123
1	3	1	1	-1	34	573	1	1	586879
4	3	1	1	1	54	634	2	1	588673
2	2	0	0	1	53	393	1	1	590570
4	2	1	1	1	52	373	2	1	591956
4	4	1	1	1	54	355	2	1	593248
3	4	0	0	-1	33	301	2	1	594615
4	2	0	0	-1	31	284	2	1	595965
2	2	1	1	-1	32	0	0	0	599841
2	4	1	1	-1	34	470	1	1	601220
3	4	0	0	-1	33	708	2	1	603184
3	2	0	0	-1	31	316	2	1	604966
2	2	1	1	-1	32	617	1	1	606882
4	2	0	0	-1	33	566	2	1	608796
2	2	1	1	-1	32	442	1	1	610671
4	1	0	0	-1	33	533	2	1	612489
3	1	0	0	-1	31	535	2	1	614057
2	3	1	1	-1	32	370	2	0	615613
2	3	1	1	-1	34	461	1	1	617216
3	1	0	0	-1	33	514	2	1	618832
3	1	0	0	-1	31	368	2	1	620434
2	3	1	1	-1	32	415	1	1	622269
2	3	1	1	-1	34	346	1	1	625603
1	3	1	1	-1	34	553	2	0	627355
2	3	1	1	-1	34	444	1	1	628688
1	3	1	1	-1	34	345	1	1	630170
1	3	1	1	-1	34	294	1	1	631509
2	4	1	1	-1	34	450	1	1	632856
3	4	0	0	-1	33	482	2	1	634648
2	2	0	0	1	51	509	1	1	636321
1	2	1	1	-1	32	560	1	1	638223
1	1	0	0	1	53	336	1	1	639493
2	1	0	0	1	51	388	1	1	640913
3	1	0	0	-1	31	511	2	1	642343
1	1	0	0	1	51	470	1	1	643679
4	1	0	0	-1	31	624	2	1	645600
2	1	0	0	1	51	454	2	0	647498
1	1	0	0	1	51	434	1	1	649358
2	1	0	0	1	51	312	1	1	650587
2	2	0	0	1	51	321	1	1	651895
4	2	1	1	1	52	422	2	1	653175
4	2	0	0	-1	33	518	2	1	654876
1	2	1	1	-1	32	579	1	1	656963
2	3	1	1	-1	34	340	1	1	658171
3	3	1	1	1	54	678	2	1	660034
2	2	0	0	1	53	971	1	1	662144
3	2	1	1	1	52	471	2	1	663593
4	1	0	0	-1	33	600	2	1	665514
2	1	0	0	1	51	365	1	1	667181
4	3	1	1	1	52	489	2	1	668566
1	3	1	1	-1	34	454	1	1	669959
2	4	1	1	-1	34	517	1	1	671884
2	4	0	0	1	53	237	1	1	672941
1	1	0	0	1	51	295	1	1	674675
4	1	0	0	-1	31	359	2	1	676243
4	2	0	0	-1	31	295	2	1	677498
2	2	1	1	-1	32	430	1	1	679138
1	1	0	0	1	53	626	2	0	680586
4	1	0	0	-1	31	609	2	1	682481
1	3	1	1	-1	32	524	1	1	684454
2	3	1	1	-1	34	454	1	1	686389
4	1	0	0	-1	33	452	2	1	687667
4	1	0	0	-1	31	526	2	1	689487
1	3	1	1	-1	32	520	1	1	690840
2	3	1	1	-1	34	828	1	1	693137
2	4	1	1	-1	34	328	1	1	694457
1	4	0	0	1	53	403	2	0	695979
4	4	1	1	1	52	450	2	1	697849
2	4	0	0	1	53	384	1	1	699743
4	3	1	1	1	52	274	1	0	701390
4	3	1	1	1	54	300	1	0	702604
1	4	1	1	-1	34	422	1	1	704311
3	4	0	0	-1	33	643	2	1	720291
1	1	0	0	1	51	644	1	1	721861
4	1	0	0	-1	31	404	2	1	723388
4	4	1	1	1	52	451	2	1	725166
2	4	0	0	1	53	552	1	1	726905
2	4	1	1	-1	32	316	1	1	728161
4	4	0	0	-1	33	643	2	1	729692
1	1	0	0	1	51	463	1	1	731480
2	1	0	0	1	51	315	1	1	733219
2	3	1	1	-1	32	416	1	1	734898
4	3	1	1	1	54	561	2	1	736671
2	1	0	0	1	53	681	1	1	738825
2	1	0	0	1	51	442	1	1	740773
1	3	1	1	-1	32	515	1	1	742180
3	3	1	1	1	54	621	2	1	744084
1	3	1	1	-1	34	358	2	0	745870
3	3	1	1	1	54	331	2	1	747434
1	1	0	0	1	53	462	1	1	749404
3	1	0	0	-1	31	470	2	1	751032
1	4	1	1	-1	32	427	1	1	752493
4	4	0	0	-1	33	594	2	1	754570
3	1	0	0	-1	31	362	2	1	755972
1	1	0	0	1	51	692	1	1	757899
2	3	1	1	-1	32	576	1	1	759781
3	3	1	1	1	54	559	2	1	761687
1	4	1	1	-1	34	708	1	1	763643
3	4	0	0	-1	33	409	1	0	765260
2	4	1	1	-1	32	665	2	0	766869
4	4	0	0	-1	33	477	2	1	768357
1	3	1	1	-1	32	527	1	1	769791
1	3	1	1	-1	34	432	1	1	771034
2	2	0	0	1	53	683	2	0	772668
4	2	1	1	1	52	262	2	1	773781
1	4	1	1	-1	34	551	1	1	775475
1	4	0	0	1	53	592	1	1	777189
4	2	0	0	-1	31	401	2	1	778849
2	2	1	1	-1	32	511	1	1	780559
2	1	0	0	1	53	496	1	1	782188
3	1	0	0	-1	31	585	1	0	784098
3	2	0	0	-1	31	315	2	1	785440
2	2	1	1	-1	32	477	1	1	787102
4	2	0	0	-1	33	541	2	1	789133
2	2	1	1	-1	32	383	1	1	791002
3	4	1	1	1	54	487	2	1	792735
3	4	0	0	-1	33	781	2	1	794486
1	2	0	0	1	51	466	1	1	795939
4	2	1	1	1	52	485	2	1	797734
4	4	1	1	1	54	373	2	1	799033
1	4	0	0	1	53	586	1	1	800977
3	1	0	0	-1	31	471	2	1	802262
4	1	0	0	-1	31	490	2	1	814501
4	3	1	1	1	52	696	2	1	816026
2	3	1	1	-1	34	511	1	1	817604
3	3	1	1	1	54	709	2	1	819271
4	3	1	1	1	54	502	2	1	820860
1	2	0	0	1	53	522	1	1	822190
1	2	1	1	-1	32	367	1	1	824035
4	3	1	1	1	54	446	2	1	825391
1	3	1	1	-1	34	610	1	1	827177
4	4	1	1	1	54	440	2	1	828876
4	4	0	0	-1	33	397	2	1	830349
2	1	0	0	1	51	323	1	1	831598
2	1	0	0	1	51	288	1	1	833138
4	1	0	0	-1	31	355	2	1	834813
3	1	0	0	-1	31	530	2	1	836781
1	4	1	1	-1	32	533	1	1	838739
4	4	0	0	-1	33	503	2	1	840518
1	1	0	0	1	51	269	1	1	842090
2	1	0	0	1	51	350	1	1	843856
1	3	1	1	-1	32	587	1	1	845502
1	3	1	1	-1	34	353	1	1	847084
4	4	1	1	1	54	357	2	1	848746
4	4	0	0	-1	33	286	2	1	850532
1	3	1	1	-1	32	456	1	1	852271
4	3	1	1	1	54	399	2	1	853866
3	2	0	0	-1	33	842	2	1	856184
3	2	1	1	1	52	483	2	1	857771
4	4	1	1	1	54	315	1	0	859279
1	4	0	0	1	53	406	2	0	861126
1	3	1	1	-1	32	665	1	1	862669
4	3	1	1	1	54	901	2	1	864582
3	1	0	0	-1	33	573	2	1	866390
1	1	0	0	1	51	872	1	1	868740
4	2	0	0	-1	31	494	2	1	870543
3	2	1	1	1	52	368	2	1	871796
1	2	0	0	1	53	419	2	0	873402
3	2	1	1	1	52	384	2	1	874761
3	2	0	0	-1	33	322	2	1	875917
2	2	1	1	-1	32	468	1	1	877324
1	2	0	0	1	53	300	1	1	879037
4	2	1	1	1	52	510	2	1	880462
1	3	1	1	-1	34	678	1	1	881969
1	3	1	1	-1	34	422	1	1	883770
3	3	1	1	1	54	461	2	1	885061
4	3	1	1	1	54	654	2	1	887165
3	1	0	0	-1	33	472	1	0	888993
2	1	0	0	1	51	678	2	0	890719
4	2	0	0	-1	31	488	2	1	892372
4	2	1	1	1	52	384	2	1	893839
1	3	1	1	-1	34	391	1	1	895038
2	3	1	1	-1	34	465	1	1	898700
