# Supplementary material for: Frequency Band-Specific Electrical Brain Stimulation Modulates Cognitive Control Processes
Source: PLoS One. 2015 Sep 25;10(9):e0138984. doi: 10.1371/journal.pone.0138984 (PMC4583279; doi:10.1371/journal.pone.0138984)
Supplement: S2 File — This zip archive contains the necessary Matlab code, SPSS syntax, SPSS data and raw logfile data to perform the analyses described in the paper. EEG data and Matlab code to extract peak frequencies are available upon request (joramvandriel@gmail.com). (ZIP) [file pone.0138984.s002.zip › S2_File/rawdata/theta/pp30_simonC2_POST-STIM.txt]

1	4	1	1	-1	32	500	1	1	6919
4	4	0	0	-1	33	480	2	1	8323
1	2	0	0	1	51	394	1	1	9544
4	2	1	1	1	52	371	1	0	11341
1	3	1	1	-1	34	485	1	1	13315
3	3	1	1	1	54	704	2	1	15377
1	1	0	0	1	53	470	1	1	17021
3	1	0	0	-1	31	525	1	0	18473
4	2	0	0	-1	31	0	0	0	22450
3	2	1	1	1	52	474	2	1	24338
2	4	1	1	-1	34	504	1	1	26348
1	4	0	0	1	53	496	1	1	28086
3	4	1	1	1	52	425	2	1	29814
1	4	0	0	1	53	827	1	1	31448
3	1	0	0	-1	31	367	2	1	32819
2	1	0	0	1	51	453	1	1	34320
3	2	0	0	-1	31	408	2	1	35539
2	2	1	1	-1	32	588	1	1	37457
4	1	0	0	-1	33	507	2	1	39035
4	1	0	0	-1	31	362	2	1	40452
1	2	0	0	1	51	525	1	1	41812
3	2	1	1	1	52	717	2	1	43437
2	4	1	1	-1	34	441	1	1	45278
1	4	0	0	1	53	531	1	1	46682
2	4	1	1	-1	32	483	1	1	48197
2	4	0	0	1	53	298	1	1	49738
3	4	1	1	1	52	519	2	1	51412
1	4	0	0	1	53	434	1	1	53004
4	1	0	0	-1	31	376	2	1	54369
1	1	0	0	1	51	962	1	1	56369
3	1	0	0	-1	31	434	2	1	57705
1	1	0	0	1	51	493	1	1	59497
4	1	0	0	-1	31	608	2	1	61249
2	1	0	0	1	51	500	1	1	63022
1	3	1	1	-1	32	501	2	0	64765
3	3	1	1	1	54	691	1	0	66755
4	4	1	1	1	54	612	2	1	68384
1	4	0	0	1	53	579	1	1	70228
4	2	0	0	-1	31	589	2	1	72021
4	2	1	1	1	52	405	2	1	73657
1	1	0	0	1	53	476	1	1	75047
1	1	0	0	1	51	479	1	1	76345
4	1	0	0	-1	31	389	2	1	78239
4	1	0	0	-1	31	454	2	1	79644
1	4	1	1	-1	32	608	1	1	81427
1	4	0	0	1	53	275	1	1	82991
2	3	1	1	-1	32	645	1	1	84904
3	3	1	1	1	54	300	1	0	86507
4	2	0	0	-1	33	565	2	1	88351
1	2	1	1	-1	32	592	1	1	95371
2	4	1	1	-1	34	475	1	1	96811
3	4	0	0	-1	33	532	2	1	98631
3	3	1	1	1	52	469	2	1	100213
4	3	1	1	1	54	484	2	1	101932
3	4	1	1	1	54	287	2	1	103126
1	4	0	0	1	53	438	1	1	104493
2	2	0	0	1	51	540	1	1	105862
4	2	1	1	1	52	478	2	1	107697
3	3	1	1	1	54	349	2	1	109533
2	3	1	1	-1	34	457	1	1	111137
3	4	1	1	1	54	962	2	1	113420
2	4	0	0	1	53	495	1	1	115070
1	1	0	0	1	51	444	1	1	116948
2	1	0	0	1	51	325	1	1	118323
1	1	0	0	1	51	423	1	1	119974
4	1	0	0	-1	31	384	2	1	121534
1	2	0	0	1	51	306	1	1	123005
3	2	1	1	1	52	413	2	1	124809
2	3	1	1	-1	34	405	1	1	126165
3	3	1	1	1	54	404	1	0	127816
1	2	0	0	1	53	413	1	1	129481
3	2	1	1	1	52	463	2	1	131034
1	4	1	1	-1	34	408	1	1	132259
2	4	0	0	1	53	394	2	0	133501
2	4	1	1	-1	32	505	1	1	135043
4	4	0	0	-1	33	407	2	1	136518
4	4	1	1	1	52	406	2	1	137853
2	4	0	0	1	53	485	1	1	139593
3	3	1	1	1	52	410	1	0	141185
4	3	1	1	1	54	444	2	1	142755
1	4	1	1	-1	34	449	1	1	144606
1	4	0	0	1	53	538	1	1	146071
4	4	1	1	1	52	643	2	1	147585
1	4	0	0	1	53	512	1	1	149423
1	4	1	1	-1	32	491	1	1	150740
4	4	0	0	-1	33	344	2	1	152471
4	4	1	1	1	52	366	2	1	153905
1	4	0	0	1	53	563	1	1	155748
2	3	1	1	-1	32	578	1	1	157397
2	3	1	1	-1	34	310	1	1	159022
1	1	0	0	1	53	661	1	1	160928
1	1	0	0	1	51	295	1	1	162144
4	3	1	1	1	52	395	2	1	163359
1	3	1	1	-1	34	448	1	1	164711
4	4	1	1	1	54	288	2	1	165994
3	4	0	0	-1	33	415	1	0	167333
2	2	0	0	1	51	425	1	1	169264
3	2	1	1	1	52	311	1	0	170706
4	2	0	0	-1	33	347	2	1	171985
3	2	1	1	1	52	483	2	1	181384
3	3	1	1	1	54	517	2	1	182888
2	3	1	1	-1	34	425	1	1	184759
1	2	0	0	1	53	410	1	1	186347
3	2	1	1	1	52	565	2	1	188373
3	2	0	0	-1	33	240	2	1	189842
1	2	1	1	-1	32	388	1	1	191619
2	2	0	0	1	53	285	1	1	192748
4	2	1	1	1	52	331	1	0	194501
2	2	0	0	1	53	593	1	1	196196
1	2	1	1	-1	32	275	2	0	197342
3	2	0	0	-1	33	474	2	1	198683
4	2	1	1	1	52	397	2	1	200335
4	1	0	0	-1	33	259	2	1	202082
1	1	0	0	1	51	293	1	1	203821
3	4	1	1	1	52	537	2	1	205768
3	4	0	0	-1	33	307	2	1	207329
2	2	0	0	1	51	438	1	1	209032
2	2	1	1	-1	32	314	1	1	210628
1	3	1	1	-1	34	316	1	1	211907
3	3	1	1	1	54	507	2	1	213498
4	4	1	1	1	54	507	2	1	215011
4	4	0	0	-1	33	460	2	1	216895
1	3	1	1	-1	32	505	1	1	218504
1	3	1	1	-1	34	270	1	1	219881
4	1	0	0	-1	33	326	2	1	221629
4	1	0	0	-1	31	408	2	1	223169
3	4	1	1	1	52	364	2	1	224364
1	4	0	0	1	53	417	1	1	225811
4	1	0	0	-1	31	371	2	1	227323
3	1	0	0	-1	31	243	2	1	228664
1	4	1	1	-1	32	274	2	0	229960
4	4	0	0	-1	33	488	2	1	231892
2	2	0	0	1	51	485	1	1	233318
1	2	1	1	-1	32	540	1	1	235170
4	3	1	1	1	54	420	1	0	236868
3	3	1	1	1	54	381	2	1	238714
1	2	0	0	1	53	689	1	1	240232
3	2	1	1	1	52	553	2	1	241613
2	2	0	0	1	53	503	1	1	243294
3	2	1	1	1	52	444	2	1	245237
4	2	0	0	-1	33	545	2	1	246697
1	2	1	1	-1	32	770	1	1	248751
1	4	1	1	-1	34	289	1	1	249914
4	4	0	0	-1	33	454	2	1	251206
4	3	1	1	1	52	248	1	0	252868
2	3	1	1	-1	34	502	2	0	254544
1	4	1	1	-1	34	826	1	1	256501
1	4	0	0	1	53	352	1	1	257719
2	3	1	1	-1	32	466	1	1	259596
4	3	1	1	1	54	440	2	1	268595
2	2	0	0	1	53	436	1	1	269901
1	2	1	1	-1	32	367	1	1	271154
3	1	0	0	-1	33	369	2	1	272413
2	1	0	0	1	51	289	1	1	274085
3	2	0	0	-1	31	283	2	1	275305
3	2	1	1	1	52	390	2	1	276886
4	2	0	0	-1	33	208	2	1	278129
3	2	1	1	1	52	376	2	1	279669
2	1	0	0	1	53	303	1	1	281195
3	1	0	0	-1	31	290	2	1	282828
2	2	0	0	1	51	332	1	1	284344
1	2	1	1	-1	32	564	1	1	285870
1	3	1	1	-1	34	327	1	1	287571
3	3	1	1	1	54	433	2	1	289111
1	3	1	1	-1	34	409	1	1	290616
2	3	1	1	-1	34	531	1	1	291994
1	1	0	0	1	53	353	1	1	293613
1	1	0	0	1	51	260	1	1	295066
4	2	0	0	-1	31	320	2	1	296621
1	2	1	1	-1	32	368	1	1	298463
1	3	1	1	-1	34	297	1	1	299858
2	3	1	1	-1	34	507	1	1	301373
2	4	1	1	-1	34	282	1	1	302807
3	4	0	0	-1	33	535	2	1	304552
2	3	1	1	-1	32	593	1	1	306373
1	3	1	1	-1	34	453	1	1	308191
4	3	1	1	1	54	401	2	1	310007
1	3	1	1	-1	34	402	1	1	311446
1	1	0	0	1	53	430	1	1	313000
2	1	0	0	1	51	347	1	1	314574
2	1	0	0	1	51	343	1	1	315942
3	1	0	0	-1	31	416	2	1	317478
4	4	1	1	1	52	829	2	1	319112
1	4	0	0	1	53	512	1	1	320580
2	2	0	0	1	51	379	1	1	322136
1	2	1	1	-1	32	476	1	1	323454
4	4	1	1	1	54	377	2	1	324805
1	4	0	0	1	53	418	1	1	326262
2	3	1	1	-1	32	518	1	1	328251
1	3	1	1	-1	34	385	1	1	329695
1	3	1	1	-1	34	346	1	1	331113
4	3	1	1	1	54	361	2	1	332873
1	1	0	0	1	53	473	1	1	334380
3	1	0	0	-1	31	538	2	1	336384
1	4	1	1	-1	32	448	1	1	338308
3	4	0	0	-1	33	533	2	1	339649
4	4	1	1	1	52	475	2	1	341038
3	4	0	0	-1	33	683	2	1	342953
1	4	1	1	-1	32	429	1	1	344347
4	4	0	0	-1	33	457	2	1	348699
4	2	0	0	-1	31	544	2	1	350342
1	2	1	1	-1	32	776	1	1	351982
4	2	0	0	-1	33	533	2	1	353939
2	2	1	1	-1	32	665	1	1	355686
1	3	1	1	-1	34	485	1	1	357672
1	3	1	1	-1	34	321	1	1	359052
3	1	0	0	-1	33	377	2	1	360887
3	1	0	0	-1	31	372	2	1	362662
4	4	1	1	1	52	462	2	1	364374
2	4	0	0	1	53	470	1	1	365755
1	3	1	1	-1	32	300	1	1	367406
3	3	1	1	1	54	409	2	1	369016
3	2	0	0	-1	33	302	2	1	370481
1	2	1	1	-1	32	308	2	0	371604
1	3	1	1	-1	34	454	1	1	372907
4	3	1	1	1	54	609	2	1	374515
1	2	0	0	1	53	548	1	1	376514
2	2	1	1	-1	32	359	2	0	378373
1	4	1	1	-1	34	505	1	1	380087
3	4	0	0	-1	33	564	2	1	381461
3	1	0	0	-1	31	345	2	1	382729
4	1	0	0	-1	31	278	2	1	383835
3	1	0	0	-1	31	322	2	1	385408
4	1	0	0	-1	31	339	2	1	386581
4	1	0	0	-1	31	249	2	1	387922
2	1	0	0	1	51	332	1	1	389240
1	2	0	0	1	51	326	1	1	390503
1	2	1	1	-1	32	320	1	1	391886
4	2	0	0	-1	33	291	2	1	393403
1	2	1	1	-1	32	419	1	1	395177
1	3	1	1	-1	34	368	1	1	396835
4	3	1	1	1	54	376	2	1	398581
4	1	0	0	-1	33	405	1	0	400186
2	1	0	0	1	51	474	1	1	401646
1	1	0	0	1	51	472	2	0	403400
1	1	0	0	1	51	320	2	0	404634
3	2	0	0	-1	31	394	1	0	405967
4	2	1	1	1	52	358	2	1	407310
2	4	1	1	-1	34	392	2	0	408571
3	4	0	0	-1	33	457	1	0	409885
2	2	0	0	1	51	904	1	1	412084
2	2	1	1	-1	32	606	1	1	414176
4	2	0	0	-1	33	440	2	1	415504
2	2	1	1	-1	32	691	1	1	417633
2	3	1	1	-1	34	382	1	1	419275
4	3	1	1	1	54	375	2	1	420586
1	1	0	0	1	53	681	2	0	422127
1	1	0	0	1	51	229	1	1	423283
4	2	0	0	-1	31	700	2	1	425325
4	2	1	1	1	52	396	2	1	436885
1	1	0	0	1	53	411	1	1	438200
4	1	0	0	-1	31	393	2	1	439446
2	4	1	1	-1	32	360	2	0	441048
3	4	0	0	-1	33	576	2	1	442855
1	1	0	0	1	51	598	1	1	444471
2	1	0	0	1	51	588	1	1	446418
3	2	0	0	-1	31	359	2	1	447747
1	2	1	1	-1	32	685	1	1	449633
3	3	1	1	1	54	515	2	1	451177
2	3	1	1	-1	34	611	1	1	452753
3	1	0	0	-1	33	269	2	1	454466
3	1	0	0	-1	31	345	2	1	455640
2	3	1	1	-1	32	510	1	1	457355
4	3	1	1	1	54	484	2	1	458737
2	4	1	1	-1	34	978	2	0	461061
2	4	0	0	1	53	383	2	0	462319
3	3	1	1	1	52	631	1	0	464425
3	3	1	1	1	54	318	1	0	466005
1	4	1	1	-1	34	562	1	1	467733
3	4	0	0	-1	33	426	2	1	469557
3	4	1	1	1	52	990	1	0	471801
1	4	0	0	1	53	526	1	1	473816
3	3	1	1	1	52	411	2	1	475151
4	3	1	1	1	54	451	2	1	476793
4	3	1	1	1	54	316	2	1	478118
1	3	1	1	-1	34	516	1	1	479846
4	2	0	0	-1	33	773	2	1	481660
2	2	1	1	-1	32	401	1	1	483168
3	2	0	0	-1	33	665	2	1	484755
1	2	1	1	-1	32	768	2	0	486394
4	1	0	0	-1	33	712	1	0	488229
4	1	0	0	-1	31	346	1	0	490068
1	4	1	1	-1	32	460	1	1	491813
2	4	0	0	1	53	420	1	1	493378
2	4	1	1	-1	32	472	1	1	494892
4	4	0	0	-1	33	463	2	1	496537
3	4	1	1	1	52	432	2	1	498305
4	4	0	0	-1	33	316	2	1	499737
2	1	0	0	1	51	484	1	1	501549
1	1	0	0	1	51	640	1	1	503217
2	2	0	0	1	51	365	1	1	504876
2	2	1	1	-1	32	308	2	0	506254
4	2	0	0	-1	33	365	2	1	507626
2	2	1	1	-1	32	301	2	0	509283
3	1	0	0	-1	33	582	2	1	510915
1	1	0	0	1	51	373	1	1	512642
2	1	0	0	1	51	299	1	1	514136
3	1	0	0	-1	31	749	2	1	516241
1	3	1	1	-1	32	460	1	1	517517
3	3	1	1	1	54	638	2	1	527406
3	1	0	0	-1	33	607	2	1	529130
2	1	0	0	1	51	362	1	1	530917
3	1	0	0	-1	31	314	2	1	532445
2	1	0	0	1	51	372	1	1	533880
4	3	1	1	1	52	512	2	1	535414
1	3	1	1	-1	34	455	1	1	537066
2	2	0	0	1	53	473	1	1	538535
4	2	1	1	1	52	540	2	1	540313
1	3	1	1	-1	34	441	1	1	541571
3	3	1	1	1	54	493	2	1	543260
3	4	1	1	1	54	371	2	1	544987
2	4	0	0	1	53	418	1	1	546332
3	3	1	1	1	52	477	1	0	548202
2	3	1	1	-1	34	466	1	1	549895
3	3	1	1	1	54	299	1	0	551399
3	3	1	1	1	54	460	2	1	552719
4	4	1	1	1	54	509	2	1	554727
1	4	0	0	1	53	518	1	1	556325
1	4	1	1	-1	32	278	1	1	558016
4	4	0	0	-1	33	386	2	1	559390
2	1	0	0	1	51	440	1	1	560879
4	1	0	0	-1	31	470	1	0	562231
1	2	0	0	1	51	465	2	0	564037
3	2	1	1	1	52	601	2	1	565897
4	2	0	0	-1	33	480	2	1	567638
1	2	1	1	-1	32	599	2	0	569359
1	1	0	0	1	53	651	1	1	571495
4	1	0	0	-1	31	432	1	0	572777
3	2	0	0	-1	31	824	2	1	575038
2	2	1	1	-1	32	430	1	1	576874
3	4	1	1	1	54	490	2	1	578183
3	4	0	0	-1	33	587	2	1	579680
1	1	0	0	1	51	454	1	1	581018
3	1	0	0	-1	31	474	2	1	582422
1	3	1	1	-1	32	530	1	1	583989
2	3	1	1	-1	34	456	1	1	585945
4	2	0	0	-1	33	321	2	1	587427
1	2	1	1	-1	32	452	1	1	588901
4	4	1	1	1	54	537	2	1	590560
1	4	0	0	1	53	457	1	1	592526
4	3	1	1	1	52	363	2	1	594313
3	3	1	1	1	54	686	2	1	596310
2	4	1	1	-1	34	461	1	1	598106
3	4	0	0	-1	33	429	2	1	599764
3	2	0	0	-1	31	363	2	1	601321
4	2	1	1	1	52	319	1	0	602845
2	1	0	0	1	53	407	1	1	604362
4	1	0	0	-1	31	849	2	1	606045
2	1	0	0	1	51	491	2	0	607692
1	1	0	0	1	51	0	0	0	632411
3	1	0	0	-1	31	495	2	1	633724
3	1	0	0	-1	31	281	2	1	635265
2	4	1	1	-1	32	413	1	1	636563
4	4	0	0	-1	33	689	2	1	638081
3	1	0	0	-1	31	486	2	1	639599
3	1	0	0	-1	31	333	2	1	641233
2	3	1	1	-1	32	278	2	0	642807
1	3	1	1	-1	34	391	1	1	644432
1	3	1	1	-1	34	393	1	1	645715
4	3	1	1	1	54	406	2	1	647144
3	2	0	0	-1	33	519	2	1	648807
3	2	1	1	1	52	478	2	1	650760
2	3	1	1	-1	34	448	1	1	652645
2	3	1	1	-1	34	324	1	1	654070
4	2	0	0	-1	33	660	2	1	655648
4	2	1	1	1	52	395	2	1	657288
2	3	1	1	-1	34	333	2	0	659112
2	3	1	1	-1	34	842	1	1	660900
3	3	1	1	1	54	487	2	1	662454
3	3	1	1	1	54	399	2	1	664044
1	1	0	0	1	53	733	1	1	665929
4	1	0	0	-1	31	652	2	1	668022
3	2	0	0	-1	31	628	2	1	670084
2	2	1	1	-1	32	423	1	1	672016
2	3	1	1	-1	34	352	1	1	673448
3	3	1	1	1	54	516	2	1	675336
2	3	1	1	-1	34	558	1	1	676952
4	3	1	1	1	54	577	2	1	678411
1	1	0	0	1	53	452	1	1	680255
4	1	0	0	-1	31	433	2	1	682021
2	2	0	0	1	51	727	2	0	684138
1	2	1	1	-1	32	618	1	1	685957
1	2	0	0	1	53	372	1	1	687762
2	2	1	1	-1	32	383	1	1	689248
4	3	1	1	1	54	354	2	1	690634
1	3	1	1	-1	34	431	1	1	692095
2	1	0	0	1	53	531	1	1	693771
2	1	0	0	1	51	260	1	1	694984
1	3	1	1	-1	32	422	1	1	696232
2	3	1	1	-1	34	467	1	1	697941
4	1	0	0	-1	33	495	2	1	699288
3	1	0	0	-1	31	302	2	1	700600
3	2	0	0	-1	31	270	2	1	702047
2	2	1	1	-1	32	411	1	1	703808
2	4	1	1	-1	34	286	1	1	705003
3	4	0	0	-1	33	418	2	1	706390
3	4	1	1	1	52	385	2	1	707846
2	4	0	0	1	53	426	1	1	709219
4	1	0	0	-1	31	283	2	1	710748
3	1	0	0	-1	31	305	2	1	715327
2	4	1	1	-1	32	731	1	1	717368
4	4	0	0	-1	33	486	2	1	718982
1	3	1	1	-1	32	938	2	0	721137
4	3	1	1	1	54	576	2	1	723089
2	3	1	1	-1	34	667	1	1	724572
1	3	1	1	-1	34	974	1	1	726711
4	3	1	1	1	54	758	2	1	728647
1	3	1	1	-1	34	421	1	1	730161
4	1	0	0	-1	33	415	1	0	731478
2	1	0	0	1	51	504	1	1	733244
2	1	0	0	1	51	280	1	1	734370
3	1	0	0	-1	31	370	2	1	735926
1	1	0	0	1	51	555	1	1	737424
3	1	0	0	-1	31	280	2	1	739145
3	3	1	1	1	52	381	2	1	740833
2	3	1	1	-1	34	447	1	1	742683
1	4	1	1	-1	34	475	1	1	743977
2	4	0	0	1	53	342	1	1	745607
1	3	1	1	-1	32	375	1	1	747022
1	3	1	1	-1	34	288	1	1	748467
3	4	1	1	1	54	374	2	1	750180
2	4	0	0	1	53	419	2	0	751916
3	4	1	1	1	52	397	2	1	753383
4	4	0	0	-1	33	357	2	1	754659
4	4	1	1	1	52	402	2	1	756318
1	4	0	0	1	53	499	1	1	758129
1	2	0	0	1	51	278	1	1	759278
2	2	1	1	-1	32	504	1	1	760800
2	1	0	0	1	53	284	1	1	762415
3	1	0	0	-1	31	570	2	1	763807
3	4	1	1	1	52	349	2	1	765658
2	4	0	0	1	53	442	1	1	767544
2	1	0	0	1	51	314	1	1	769367
1	1	0	0	1	51	424	1	1	771202
3	4	1	1	1	52	414	2	1	772564
4	4	0	0	-1	33	335	2	1	773964
4	1	0	0	-1	31	331	2	1	775639
1	1	0	0	1	51	323	1	1	776839
4	2	0	0	-1	31	876	2	1	778627
1	2	1	1	-1	32	508	1	1	780188
2	2	0	0	1	53	463	1	1	781773
4	2	1	1	1	52	448	2	1	783713
4	3	1	1	1	54	369	2	1	785380
2	3	1	1	-1	34	688	1	1	787000
3	2	0	0	-1	33	778	1	0	789011
4	2	1	1	1	52	661	2	1	790911
2	2	0	0	1	53	452	1	1	792673
4	2	1	1	1	52	491	2	1	794060
4	3	1	1	1	54	596	2	1	795554
1	3	1	1	-1	34	346	1	1	798202
4	4	1	1	1	54	0	0	0	801770
1	4	0	0	1	53	488	1	1	803735
4	3	1	1	1	52	466	2	1	805315
4	3	1	1	1	54	342	1	0	806898
2	4	1	1	-1	34	811	1	1	809165
1	4	0	0	1	53	392	2	0	810612
1	2	0	0	1	51	430	1	1	811915
3	2	1	1	1	52	482	2	1	813348
1	3	1	1	-1	34	515	1	1	814890
1	3	1	1	-1	34	588	1	1	816533
2	1	0	0	1	53	573	1	1	817976
1	1	0	0	1	51	294	1	1	819563
2	1	0	0	1	51	286	1	1	821183
3	1	0	0	-1	31	380	2	1	822707
2	3	1	1	-1	32	473	1	1	824193
2	3	1	1	-1	34	371	1	1	826013
3	3	1	1	1	54	339	2	1	827242
1	3	1	1	-1	34	463	1	1	828890
1	1	0	0	1	53	475	1	1	830469
3	1	0	0	-1	31	341	2	1	832250
2	3	1	1	-1	32	499	1	1	833968
3	3	1	1	1	54	327	2	1	835690
4	3	1	1	1	54	457	2	1	837507
1	3	1	1	-1	34	516	1	1	839250
2	1	0	0	1	53	446	1	1	840758
3	1	0	0	-1	31	600	2	1	842742
3	1	0	0	-1	31	348	2	1	844581
2	1	0	0	1	51	364	1	1	846264
1	4	1	1	-1	32	389	2	0	848106
1	4	0	0	1	53	310	1	1	849490
3	2	0	0	-1	31	656	2	1	851536
1	2	1	1	-1	32	417	1	1	853036
3	1	0	0	-1	33	516	2	1	854898
2	1	0	0	1	51	292	1	1	856396
3	1	0	0	-1	31	539	2	1	858236
2	1	0	0	1	51	489	1	1	859989
3	2	0	0	-1	31	471	2	1	861540
3	2	1	1	1	52	439	2	1	863387
1	3	1	1	-1	34	433	2	0	865151
4	3	1	1	1	54	489	2	1	866748
4	3	1	1	1	54	412	2	1	868215
1	3	1	1	-1	34	539	1	1	869701
1	4	1	1	-1	34	298	1	1	871228
2	4	0	0	1	53	483	1	1	873209
2	1	0	0	1	51	256	1	1	874932
3	1	0	0	-1	31	790	2	1	877107
3	2	0	0	-1	31	274	2	1	878680
2	2	1	1	-1	32	386	1	1	879989
4	4	1	1	1	54	370	1	0	881480
3	4	0	0	-1	33	747	2	1	885468
