# Supplementary material for: Frequency Band-Specific Electrical Brain Stimulation Modulates Cognitive Control Processes
Source: PLoS One. 2015 Sep 25;10(9):e0138984. doi: 10.1371/journal.pone.0138984 (PMC4583279; doi:10.1371/journal.pone.0138984)
Supplement: S2 File — This zip archive contains the necessary Matlab code, SPSS syntax, SPSS data and raw logfile data to perform the analyses described in the paper. EEG data and Matlab code to extract peak frequencies are available upon request (joramvandriel@gmail.com). (ZIP) [file pone.0138984.s002.zip › S2_File/rawdata/theta/pp31_simonA1_PRE-STIM_EEG.txt]

1	1	0	0	-1	31	496	2	0	5284
2	1	0	0	-1	31	872	1	1	7253
3	4	1	1	-1	32	661	2	1	8794
1	4	0	0	-1	33	0	0	0	12624
4	4	1	1	-1	32	698	2	1	14582
1	4	0	0	-1	33	581	1	1	16537
3	1	0	0	1	51	566	1	0	18365
4	1	0	0	1	51	738	2	1	20283
2	4	1	1	1	52	522	1	1	22123
1	4	0	0	-1	33	726	1	1	23777
2	1	0	0	-1	31	0	0	0	27377
3	1	0	0	1	51	487	2	1	29365
1	4	1	1	1	52	409	1	1	31028
3	4	0	0	1	53	610	2	1	33153
2	4	1	1	1	52	478	1	1	35024
4	4	0	0	1	53	524	2	1	36886
1	2	0	0	-1	31	411	1	1	38343
1	2	1	1	1	52	547	1	1	40069
4	2	0	0	1	53	550	2	1	41919
4	2	1	1	-1	32	594	2	1	43868
2	3	1	1	1	54	483	1	1	45824
3	3	1	1	-1	34	542	2	1	47662
1	3	1	1	1	54	553	1	1	49696
3	3	1	1	-1	34	599	2	1	51674
1	3	1	1	1	54	539	1	1	53440
4	3	1	1	-1	34	648	2	1	55421
4	2	0	0	1	53	716	2	1	57300
1	2	1	1	1	52	600	1	1	58729
2	2	0	0	-1	33	727	2	0	60653
1	2	1	1	1	52	568	1	1	62469
4	3	1	1	-1	34	577	2	1	64217
1	3	1	1	1	54	567	1	1	65873
4	1	0	0	1	53	670	2	1	67846
3	1	0	0	1	51	518	2	1	69857
3	3	1	1	-1	32	462	2	1	71533
1	3	1	1	1	54	528	1	1	73477
4	4	1	1	-1	34	471	2	1	74866
3	4	0	0	1	53	560	2	1	76697
2	3	1	1	1	52	532	1	1	78132
2	3	1	1	1	54	484	1	1	79985
3	2	0	0	1	53	469	2	1	81784
2	2	1	1	1	52	513	1	1	83795
1	3	1	1	1	54	772	1	1	85430
1	3	1	1	1	54	575	1	1	87273
4	4	1	1	-1	34	399	2	1	88573
3	4	0	0	1	53	532	2	1	90535
3	1	0	0	1	51	350	2	1	92385
4	1	0	0	1	51	418	1	0	93898
1	2	0	0	-1	31	760	1	1	95597
2	2	1	1	1	52	456	2	0	101093
2	1	0	0	-1	33	700	1	1	103249
4	1	0	0	1	51	450	2	1	104977
3	3	1	1	-1	32	532	2	1	106975
1	3	1	1	1	54	381	1	1	108553
3	2	0	0	1	53	582	2	1	110193
4	2	1	1	-1	32	575	2	1	112084
3	1	0	0	1	53	368	2	1	113397
4	1	0	0	1	51	539	2	1	115228
2	2	0	0	-1	31	469	1	1	117099
2	2	1	1	1	52	473	1	1	119038
3	1	0	0	1	53	469	2	1	120802
2	1	0	0	-1	31	690	1	1	122780
4	3	1	1	-1	32	655	2	1	124297
4	3	1	1	-1	34	474	2	1	126036
1	1	0	0	-1	33	446	1	1	127635
2	1	0	0	-1	31	588	1	1	129212
3	3	1	1	-1	32	521	2	1	131116
4	3	1	1	-1	34	480	2	1	132566
2	3	1	1	1	54	479	1	1	134127
2	3	1	1	1	54	421	1	1	135764
3	2	0	0	1	53	543	2	1	137150
3	2	1	1	-1	32	691	2	1	139254
1	2	0	0	-1	33	510	2	0	140979
2	2	1	1	1	52	0	0	0	144558
4	2	0	0	1	53	623	2	1	146563
1	2	1	1	1	52	657	1	1	148229
2	4	1	1	1	54	798	1	1	150124
4	4	0	0	1	53	610	2	1	152071
4	3	1	1	-1	32	587	2	1	153941
3	3	1	1	-1	34	524	2	1	155836
4	3	1	1	-1	34	475	2	1	157378
3	3	1	1	-1	34	485	2	1	159358
3	4	1	1	-1	34	409	2	1	160670
2	4	0	0	-1	33	590	1	1	162498
2	2	0	0	-1	31	545	1	1	164471
1	2	1	1	1	52	635	1	1	166543
3	1	0	0	1	53	555	2	1	168140
4	1	0	0	1	51	519	2	1	169845
4	3	1	1	-1	32	483	2	1	171399
2	3	1	1	1	54	613	1	1	173044
4	4	1	1	-1	34	487	1	0	174388
4	4	0	0	1	53	585	1	0	176142
1	1	0	0	-1	31	410	1	1	177369
2	1	0	0	-1	31	0	0	0	181024
1	4	1	1	1	52	648	1	1	182972
3	4	0	0	1	53	555	2	1	184452
1	4	1	1	1	52	559	1	1	186336
4	4	0	0	1	53	574	2	1	187882
3	3	1	1	-1	32	547	2	1	189684
1	3	1	1	1	54	434	1	1	194698
3	4	1	1	-1	34	563	2	1	196384
2	4	0	0	-1	33	401	1	1	197939
2	3	1	1	1	52	533	1	1	199964
4	3	1	1	-1	34	590	2	1	202045
2	3	1	1	1	54	374	1	1	203464
1	3	1	1	1	54	564	1	1	205357
4	2	0	0	1	53	570	2	1	206842
3	2	1	1	-1	32	561	2	1	208439
3	2	0	0	1	53	413	2	1	209983
2	2	1	1	1	52	452	1	1	211775
2	2	0	0	-1	33	350	1	1	213481
3	2	1	1	-1	32	521	2	1	215374
1	1	0	0	-1	33	476	1	1	216925
1	1	0	0	-1	31	613	1	1	218424
3	2	0	0	1	51	700	2	1	220303
3	2	1	1	-1	32	458	2	1	221934
1	4	1	1	1	54	412	1	1	223628
3	4	0	0	1	53	557	2	1	225502
1	4	1	1	1	52	513	1	1	227218
2	4	0	0	-1	33	723	1	1	229396
3	3	1	1	-1	32	545	2	1	231430
4	3	1	1	-1	34	294	2	1	232543
2	3	1	1	1	54	620	1	1	234640
1	3	1	1	1	54	431	1	1	236521
4	3	1	1	-1	34	519	2	1	238188
2	3	1	1	1	54	933	1	1	240191
2	2	0	0	-1	33	404	1	1	241812
3	2	1	1	-1	32	402	2	1	243590
2	1	0	0	-1	33	701	1	1	245160
2	1	0	0	-1	31	418	1	1	246959
4	4	1	1	-1	32	954	2	1	248915
2	4	0	0	-1	33	509	1	1	250283
2	3	1	1	1	52	616	1	1	252129
4	3	1	1	-1	34	523	2	1	254116
2	3	1	1	1	54	373	1	1	255696
2	3	1	1	1	54	384	1	1	257410
4	4	1	1	-1	34	343	2	1	258935
1	4	0	0	-1	33	465	1	1	260354
1	3	1	1	1	52	659	1	1	262391
4	3	1	1	-1	34	550	1	0	264435
3	2	0	0	1	53	890	2	1	266300
4	2	1	1	-1	32	455	2	1	267898
2	3	1	1	1	54	479	1	1	269341
4	3	1	1	-1	34	618	1	0	271191
4	4	1	1	-1	34	599	2	1	273236
2	4	0	0	-1	33	683	1	1	275029
1	1	0	0	-1	31	873	1	1	276952
3	1	0	0	1	51	429	2	1	278488
3	2	0	0	1	51	526	2	1	280048
2	2	1	1	1	52	530	1	1	285329
3	1	0	0	1	53	475	2	1	286973
3	1	0	0	1	51	344	2	1	288458
4	4	1	1	-1	32	397	1	0	290178
3	4	0	0	1	53	391	2	1	291432
2	2	0	0	-1	31	540	1	1	293269
3	2	1	1	-1	32	497	2	1	295135
1	3	1	1	1	54	751	1	1	296765
3	3	1	1	-1	34	485	2	1	298251
2	2	0	0	-1	33	717	1	1	300454
1	2	1	1	1	52	713	1	1	302362
3	4	1	1	-1	34	389	2	1	304133
3	4	0	0	1	53	467	2	1	305573
2	4	1	1	1	52	563	1	1	307351
3	4	0	0	1	53	331	2	1	309138
1	1	0	0	-1	31	662	1	1	310899
1	1	0	0	-1	31	561	1	1	312842
4	2	0	0	1	51	356	2	1	314189
1	2	1	1	1	52	604	1	1	316219
2	3	1	1	1	54	469	1	1	318046
1	3	1	1	1	54	407	1	1	319576
2	3	1	1	1	54	728	1	1	321668
2	3	1	1	1	54	510	1	1	323153
3	2	0	0	1	53	623	2	1	324970
2	2	1	1	1	52	570	1	1	326769
3	2	0	0	1	53	487	2	1	328747
4	2	1	1	-1	32	608	2	1	330336
3	4	1	1	-1	34	414	2	1	332022
2	4	0	0	-1	33	409	1	1	333391
3	2	0	0	1	51	366	2	1	334900
2	2	1	1	1	52	633	1	1	336793
3	3	1	1	-1	34	407	1	0	338673
3	3	1	1	-1	34	658	2	1	340632
2	4	1	1	1	54	496	1	1	341973
4	4	0	0	1	53	717	2	1	343647
4	2	0	0	1	51	693	1	0	345396
2	2	1	1	1	52	743	1	1	347306
3	4	1	1	-1	34	505	2	1	349032
3	4	0	0	1	53	358	2	1	350377
2	4	1	1	1	52	677	1	1	351918
2	4	0	0	-1	33	419	1	1	353437
3	3	1	1	-1	32	496	2	1	355053
2	3	1	1	1	54	586	1	1	356521
2	2	0	0	-1	33	819	1	1	358461
3	2	1	1	-1	32	648	2	1	360480
2	3	1	1	1	54	568	1	1	362437
2	3	1	1	1	54	459	1	1	364390
3	4	1	1	-1	34	565	2	1	366275
4	4	0	0	1	53	736	2	1	367954
4	2	0	0	1	51	426	2	1	369352
1	2	1	1	1	52	682	1	1	376527
4	1	0	0	1	53	653	2	1	378395
2	1	0	0	-1	31	320	1	1	379908
1	3	1	1	1	52	702	1	1	381966
1	3	1	1	1	54	531	1	1	383493
2	1	0	0	-1	33	744	1	1	385384
3	1	0	0	1	51	543	2	1	387015
1	2	0	0	-1	31	964	1	1	389441
4	2	1	1	-1	32	634	2	1	391586
4	3	1	1	-1	34	532	2	1	393123
1	3	1	1	1	54	605	1	1	394913
1	2	0	0	-1	33	800	1	1	397056
4	2	1	1	-1	32	678	2	1	398817
2	2	0	0	-1	33	679	1	1	400553
2	2	1	1	1	52	637	1	1	402689
1	3	1	1	1	54	595	1	1	404404
4	3	1	1	-1	34	646	2	1	406496
2	4	1	1	1	54	542	1	1	408176
4	4	0	0	1	53	579	1	0	409929
2	3	1	1	1	52	790	1	1	411781
4	3	1	1	-1	34	538	2	1	413156
4	2	0	0	1	53	361	2	1	414455
1	2	1	1	1	52	583	1	1	416245
4	1	0	0	1	53	666	2	1	418322
4	1	0	0	1	51	713	2	1	420089
2	1	0	0	-1	31	469	1	1	421773
1	1	0	0	-1	31	759	1	1	423955
2	4	1	1	1	52	0	0	0	427841
2	4	0	0	-1	33	624	1	1	429329
4	2	0	0	1	51	600	2	1	430785
3	2	1	1	-1	32	590	2	1	432214
1	1	0	0	-1	33	644	1	1	434153
1	1	0	0	-1	31	719	1	1	435813
3	1	0	0	1	51	598	2	1	437460
4	1	0	0	1	51	583	2	1	438879
1	1	0	0	-1	31	559	1	1	440616
4	1	0	0	1	51	645	2	1	442324
3	3	1	1	-1	32	518	2	1	444332
1	3	1	1	1	54	663	1	1	445829
4	2	0	0	1	53	649	2	1	447932
2	2	1	1	1	52	499	1	1	449533
2	3	1	1	1	54	555	1	1	451020
4	3	1	1	-1	34	860	2	1	452909
1	4	1	1	1	54	721	1	1	454724
4	4	0	0	1	53	605	2	1	456696
2	1	0	0	-1	31	627	1	1	458544
2	1	0	0	-1	31	470	1	1	459866
4	4	1	1	-1	32	555	2	1	461637
2	4	0	0	-1	33	457	1	1	462912
2	1	0	0	-1	31	577	1	1	464942
4	1	0	0	1	51	685	2	1	470186
4	2	0	0	1	51	438	2	1	471696
3	2	1	1	-1	32	514	2	1	473027
4	1	0	0	1	53	457	2	1	474546
3	1	0	0	1	51	488	2	1	476338
2	1	0	0	-1	31	456	1	1	478162
1	1	0	0	-1	31	480	1	1	479889
1	2	0	0	-1	31	423	1	1	481260
4	2	1	1	-1	32	655	2	1	482870
4	4	1	1	-1	34	513	2	1	484461
1	4	0	0	-1	33	781	1	1	486567
4	1	0	0	1	51	991	2	1	488806
1	1	0	0	-1	31	708	1	1	490369
4	3	1	1	-1	32	568	2	1	492425
4	3	1	1	-1	34	702	2	1	494590
3	2	0	0	1	53	459	2	1	496356
2	2	1	1	1	52	535	1	1	498178
3	4	1	1	-1	34	539	2	1	500203
4	4	0	0	1	53	652	2	1	501919
2	2	0	0	-1	31	652	1	1	503587
1	2	1	1	1	52	808	1	1	505314
2	4	1	1	1	54	0	0	0	508705
2	4	0	0	-1	33	667	1	1	510543
3	4	1	1	-1	32	585	2	1	512543
1	4	0	0	-1	33	490	1	1	514239
2	4	1	1	1	52	776	1	1	516493
3	4	0	0	1	53	459	2	1	518083
3	4	1	1	-1	32	538	2	1	519607
1	4	0	0	-1	33	591	1	1	521350
3	3	1	1	-1	32	421	2	1	522906
2	3	1	1	1	54	472	1	1	524481
1	3	1	1	1	54	527	1	1	526137
4	3	1	1	-1	34	685	2	1	528279
4	3	1	1	-1	34	443	2	1	529790
2	3	1	1	1	54	539	1	1	531154
1	2	0	0	-1	33	923	1	1	533503
2	2	1	1	1	52	343	2	0	535277
1	1	0	0	-1	33	543	1	1	536753
4	1	0	0	1	51	610	2	1	538531
3	1	0	0	1	51	598	2	1	540610
3	1	0	0	1	51	505	2	1	541979
4	1	0	0	1	51	547	2	1	543864
3	1	0	0	1	51	414	2	1	545578
4	1	0	0	1	51	391	2	1	547094
3	1	0	0	1	51	404	2	1	548746
1	1	0	0	-1	31	659	1	1	550620
4	1	0	0	1	51	546	2	1	552068
1	4	1	1	1	52	439	2	0	553794
2	4	0	0	-1	33	592	1	1	555341
1	3	1	1	1	52	578	1	1	557315
1	3	1	1	1	54	411	1	1	562173
3	3	1	1	-1	34	412	2	1	563502
3	3	1	1	-1	34	384	2	1	565022
4	3	1	1	-1	34	351	1	0	566405
3	3	1	1	-1	34	0	0	0	570424
1	4	1	1	1	54	569	1	1	572236
4	4	0	0	1	53	543	2	1	574200
3	2	0	0	1	51	0	0	0	577978
4	2	1	1	-1	32	526	2	1	579662
1	1	0	0	-1	33	486	1	1	581634
1	1	0	0	-1	31	459	1	1	582937
4	2	0	0	1	51	572	2	1	584795
2	2	1	1	1	52	344	2	0	586040
2	1	0	0	-1	33	658	1	1	588139
4	1	0	0	1	51	452	2	1	589916
4	3	1	1	-1	32	500	2	1	591624
1	3	1	1	1	54	603	1	1	593654
4	2	0	0	1	53	585	2	1	595591
1	2	1	1	1	52	758	1	1	597208
3	3	1	1	-1	34	599	2	1	598761
3	3	1	1	-1	34	449	2	1	600365
4	3	1	1	-1	34	565	2	1	602171
4	3	1	1	-1	34	382	2	1	604043
1	2	0	0	-1	33	530	1	1	605605
2	2	1	1	1	52	950	1	1	607443
4	3	1	1	-1	34	0	0	0	610998
4	3	1	1	-1	34	686	2	1	613093
3	1	0	0	1	53	416	2	1	614868
1	1	0	0	-1	31	541	1	1	616585
1	2	0	0	-1	31	466	1	1	618024
4	2	1	1	-1	32	635	2	1	619658
2	4	1	1	1	54	527	1	1	621031
1	4	0	0	-1	33	801	1	1	622991
1	1	0	0	-1	31	393	1	1	624639
4	1	0	0	1	51	417	2	1	626193
4	3	1	1	-1	32	450	2	1	627962
3	3	1	1	-1	34	390	2	1	629486
1	4	1	1	1	54	433	1	1	631375
3	4	0	0	1	53	660	2	1	633531
1	1	0	0	-1	31	747	1	1	635308
3	1	0	0	1	51	742	2	1	637248
1	1	0	0	-1	31	440	2	0	638670
1	1	0	0	-1	31	500	1	1	640511
4	1	0	0	1	51	489	2	1	642412
4	1	0	0	1	51	477	2	1	643859
2	3	1	1	1	52	532	1	1	645782
1	3	1	1	1	54	592	1	1	647635
3	1	0	0	1	53	583	2	1	649340
1	1	0	0	-1	31	445	1	1	651147
4	2	0	0	1	51	367	2	1	652861
2	2	1	1	1	52	641	1	1	657664
4	1	0	0	1	53	831	2	1	659703
4	1	0	0	1	51	579	2	1	661326
1	3	1	1	1	52	569	1	1	663362
4	3	1	1	-1	34	404	2	1	665173
3	4	1	1	-1	34	875	2	1	667494
1	4	0	0	-1	33	609	1	1	669431
4	2	0	0	1	51	876	2	1	671244
2	2	1	1	1	52	626	1	1	673268
1	1	0	0	-1	33	774	1	1	674928
1	1	0	0	-1	31	552	1	1	676964
3	4	1	1	-1	32	681	2	1	679143
4	4	0	0	1	53	650	2	1	681111
4	2	0	0	1	51	539	2	1	682535
2	2	1	1	1	52	553	1	1	684233
3	4	1	1	-1	34	710	2	1	686362
1	4	0	0	-1	33	489	1	1	687846
1	3	1	1	1	52	490	1	1	689738
2	3	1	1	1	54	447	1	1	691501
2	2	0	0	-1	33	507	1	1	693186
1	2	1	1	1	52	568	1	1	695090
2	2	0	0	-1	33	430	1	1	696552
1	2	1	1	1	52	553	1	1	698222
3	2	0	0	1	53	765	2	1	700408
1	2	1	1	1	52	0	0	0	704323
4	2	0	0	1	53	658	2	1	706437
2	2	1	1	1	52	490	1	1	707841
2	1	0	0	-1	33	464	1	1	709498
3	1	0	0	1	51	393	2	1	710857
3	3	1	1	-1	32	418	2	1	712467
1	3	1	1	1	54	473	1	1	713786
3	4	1	1	-1	34	430	2	1	715356
4	4	0	0	1	53	431	2	1	716906
2	2	0	0	-1	31	324	1	1	718593
2	2	1	1	1	52	756	1	1	720859
3	4	1	1	-1	34	695	2	1	722436
2	4	0	0	-1	33	511	1	1	724289
4	1	0	0	1	51	627	2	1	725946
1	1	0	0	-1	31	853	1	1	727973
1	3	1	1	1	52	448	1	1	729436
2	3	1	1	1	54	500	1	1	730985
4	4	1	1	-1	34	416	2	1	732481
1	4	0	0	-1	33	562	1	1	734215
3	3	1	1	-1	32	424	2	1	735896
4	3	1	1	-1	34	719	2	1	737902
2	2	0	0	-1	33	648	1	1	739647
1	2	1	1	1	52	567	1	1	741452
4	1	0	0	1	53	717	2	1	743481
2	1	0	0	-1	31	811	1	1	745599
4	4	1	1	-1	32	545	2	1	747551
1	4	0	0	-1	33	536	1	1	753714
2	1	0	0	-1	31	668	1	1	755372
1	1	0	0	-1	31	441	1	1	756790
1	1	0	0	-1	31	334	1	1	758505
3	1	0	0	1	51	331	2	1	760243
1	1	0	0	-1	31	329	1	1	762035
4	1	0	0	1	51	285	2	1	763598
4	3	1	1	-1	32	447	2	1	765039
3	3	1	1	-1	34	369	2	1	766503
3	4	1	1	-1	34	359	2	1	768285
4	4	0	0	1	53	445	1	0	770168
3	3	1	1	-1	32	535	2	1	772127
3	3	1	1	-1	34	541	2	1	773946
2	3	1	1	1	54	812	1	1	776187
2	3	1	1	1	54	615	1	1	778201
4	4	1	1	-1	34	853	2	1	780242
1	4	0	0	-1	33	770	1	1	781955
1	1	0	0	-1	31	500	1	1	783346
4	1	0	0	1	51	617	2	1	785003
4	2	0	0	1	51	391	2	1	786415
1	2	1	1	1	52	575	1	1	788145
1	1	0	0	-1	33	513	1	1	790082
2	1	0	0	-1	31	630	1	1	791913
1	1	0	0	-1	31	414	1	1	793727
3	1	0	0	1	51	380	2	1	795236
4	2	0	0	1	51	511	2	1	797017
1	2	1	1	1	52	491	1	1	798652
1	3	1	1	1	54	540	1	1	800210
2	3	1	1	1	54	772	1	1	802365
2	1	0	0	-1	33	487	1	1	803960
3	1	0	0	1	51	415	2	1	805198
4	3	1	1	-1	32	423	2	1	806650
3	3	1	1	-1	34	713	2	1	808690
3	1	0	0	1	53	379	2	1	810301
2	1	0	0	-1	31	428	1	1	811880
1	3	1	1	1	52	551	1	1	813307
4	3	1	1	-1	34	643	2	1	815304
4	3	1	1	-1	34	419	2	1	817209
1	3	1	1	1	54	595	1	1	819038
3	4	1	1	-1	34	813	2	1	821356
3	4	0	0	1	53	480	2	1	823133
2	1	0	0	-1	31	432	1	1	824428
4	1	0	0	1	51	705	2	1	826020
3	3	1	1	-1	32	565	2	1	827688
3	3	1	1	-1	34	407	2	1	829064
4	2	0	0	1	53	461	2	1	830741
2	2	1	1	1	52	554	1	1	832661
1	2	0	0	-1	33	690	1	1	834234
3	2	1	1	-1	32	489	2	1	835810
2	4	1	1	1	54	640	1	1	837806
3	4	0	0	1	53	545	2	1	842536
4	1	0	0	1	51	372	2	1	843825
3	1	0	0	1	51	376	2	1	845182
2	2	0	0	-1	31	456	1	1	847128
1	2	1	1	1	52	0	0	0	850877
3	1	0	0	1	53	468	2	1	852501
3	1	0	0	1	51	432	2	1	853853
4	2	0	0	1	51	469	2	1	855262
1	2	1	1	1	52	521	1	1	857209
2	4	1	1	1	54	406	1	1	858587
4	4	0	0	1	53	434	2	1	860458
1	2	0	0	-1	31	399	1	1	861820
3	2	1	1	-1	32	430	1	0	863607
3	2	0	0	1	53	505	2	1	865305
4	2	1	1	-1	32	752	2	1	867268
1	4	1	1	1	54	821	1	1	869262
3	4	0	0	1	53	550	2	1	870889
3	1	0	0	1	51	437	2	1	872745
2	1	0	0	-1	31	932	2	0	875056
2	3	1	1	1	52	510	1	1	877006
3	3	1	1	-1	34	327	1	0	878799
1	1	0	0	-1	33	749	1	1	880388
1	1	0	0	-1	31	664	1	1	882011
3	4	1	1	-1	32	550	2	1	883877
4	4	0	0	1	53	438	2	1	885141
1	1	0	0	-1	31	794	1	1	887225
3	1	0	0	1	51	503	2	1	889091
4	4	1	1	-1	32	616	2	1	890955
1	4	0	0	-1	33	617	1	1	892806
2	4	1	1	1	52	603	1	1	894588
2	4	0	0	-1	33	432	1	1	896168
3	1	0	0	1	51	508	2	1	898133
2	1	0	0	-1	31	584	1	1	899835
3	2	0	0	1	51	518	2	1	901636
2	2	1	1	1	52	502	1	1	903542
4	1	0	0	1	53	450	2	1	904921
2	1	0	0	-1	31	615	1	1	906428
1	4	1	1	1	52	580	1	1	908470
1	4	0	0	-1	33	549	1	1	909935
4	2	0	0	1	51	549	2	1	911711
1	2	1	1	1	52	735	1	1	913684
4	4	1	1	-1	34	590	2	1	915203
3	4	0	0	1	53	602	1	0	917204
1	4	1	1	1	52	814	1	1	919478
3	4	0	0	1	53	382	2	1	920769
1	4	1	1	1	52	576	1	1	922862
4	4	0	0	1	53	705	2	1	924911
4	4	1	1	-1	32	655	2	1	926434
1	4	0	0	-1	33	603	1	1	928538
1	4	1	1	1	52	721	1	1	930679
3	4	0	0	1	53	554	2	1	939034
