# Supplementary material for: Frequency Band-Specific Electrical Brain Stimulation Modulates Cognitive Control Processes
Source: PLoS One. 2015 Sep 25;10(9):e0138984. doi: 10.1371/journal.pone.0138984 (PMC4583279; doi:10.1371/journal.pone.0138984)
Supplement: S2 File — This zip archive contains the necessary Matlab code, SPSS syntax, SPSS data and raw logfile data to perform the analyses described in the paper. EEG data and Matlab code to extract peak frequencies are available upon request (joramvandriel@gmail.com). (ZIP) [file pone.0138984.s002.zip › S2_File/rawdata/theta/pp31_simonB1_STIM.txt]

4	3	1	1	-1	32	516	2	1	4567
1	3	1	1	1	54	388	1	1	5906
2	4	1	1	1	54	645	1	1	7807
4	4	0	0	1	53	584	2	1	9402
2	2	0	0	-1	31	546	1	1	10920
2	2	1	1	1	52	579	1	1	12351
1	2	0	0	-1	33	602	1	1	14248
4	2	1	1	-1	32	454	2	1	15851
3	3	1	1	-1	34	358	2	1	17174
4	3	1	1	-1	34	395	2	1	18727
2	1	0	0	-1	33	497	1	1	20277
2	1	0	0	-1	31	300	1	1	21422
3	3	1	1	-1	32	818	2	1	23380
2	3	1	1	1	54	504	1	1	25023
4	4	1	1	-1	34	420	2	1	26643
3	4	0	0	1	53	386	1	0	27847
3	1	0	0	1	51	513	1	0	29725
4	1	0	0	1	51	385	2	1	31211
3	4	1	1	-1	32	548	2	1	32920
1	4	0	0	-1	33	530	1	1	34606
2	2	0	0	-1	31	834	1	1	36477
1	2	1	1	1	52	694	1	1	38236
2	4	1	1	1	54	614	1	1	39715
1	4	0	0	-1	33	629	1	1	41786
3	4	1	1	-1	32	384	2	1	43116
3	4	0	0	1	53	633	2	1	44799
2	2	0	0	-1	31	679	1	1	46968
3	2	1	1	-1	32	547	2	1	48553
3	4	1	1	-1	34	548	2	1	50256
1	4	0	0	-1	33	638	1	1	51707
2	4	1	1	1	52	722	1	1	53927
2	4	0	0	-1	33	445	1	1	55234
3	3	1	1	-1	32	430	2	1	56762
1	3	1	1	1	54	535	1	1	58736
2	2	0	0	-1	33	527	1	1	60473
3	2	1	1	-1	32	472	2	1	62045
3	2	0	0	1	53	436	2	1	63370
2	2	1	1	1	52	611	1	1	65359
2	1	0	0	-1	33	480	1	1	67086
1	1	0	0	-1	31	602	1	1	68628
3	3	1	1	-1	32	545	2	1	70312
3	3	1	1	-1	34	366	2	1	71585
4	2	0	0	1	53	532	2	1	73341
4	2	1	1	-1	32	570	2	1	75330
3	4	1	1	-1	34	477	2	1	76704
1	4	0	0	-1	33	692	1	1	78768
2	3	1	1	1	52	603	1	1	80668
2	3	1	1	1	54	407	1	1	82087
3	4	1	1	-1	34	601	2	1	83697
1	4	0	0	-1	33	790	1	1	88840
3	3	1	1	-1	32	432	2	1	90107
2	3	1	1	1	54	595	1	1	92182
3	4	1	1	-1	34	459	2	1	93588
4	4	0	0	1	53	612	2	1	95590
3	3	1	1	-1	32	361	2	1	97342
2	3	1	1	1	54	473	1	1	98930
2	2	0	0	-1	33	454	1	1	100653
1	2	1	1	1	52	437	1	1	102525
4	3	1	1	-1	34	424	2	1	103963
2	3	1	1	1	54	714	1	1	106002
2	3	1	1	1	54	447	1	1	107846
1	3	1	1	1	54	552	1	1	109728
3	3	1	1	-1	34	669	2	1	111814
4	3	1	1	-1	34	409	2	1	113514
4	2	0	0	1	53	379	2	1	114799
1	2	1	1	1	52	570	1	1	116829
1	3	1	1	1	54	501	1	1	118497
4	3	1	1	-1	34	717	2	1	120659
3	2	0	0	1	53	492	2	1	122019
4	2	1	1	-1	32	593	2	1	123741
1	1	0	0	-1	33	625	1	1	125235
1	1	0	0	-1	31	619	1	1	126808
4	1	0	0	1	51	513	2	1	128235
2	1	0	0	-1	31	681	1	1	130334
3	3	1	1	-1	32	489	2	1	132277
3	3	1	1	-1	34	523	2	1	134147
1	4	1	1	1	54	615	1	1	135981
4	4	0	0	1	53	417	2	1	137844
4	4	1	1	-1	32	392	2	1	139447
1	4	0	0	-1	33	492	1	1	141325
3	4	1	1	-1	32	474	2	1	143049
2	4	0	0	-1	33	570	1	1	144843
2	4	1	1	1	52	516	1	1	146312
3	4	0	0	1	53	639	2	1	147886
3	4	1	1	-1	32	608	2	1	149691
4	4	0	0	1	53	480	2	1	151642
1	2	0	0	-1	31	565	1	1	153354
2	2	1	1	1	52	739	1	1	155374
4	2	0	0	1	53	558	2	1	157193
1	2	1	1	1	52	470	1	1	159114
1	3	1	1	1	54	721	1	1	160827
4	3	1	1	-1	34	574	2	1	162624
4	1	0	0	1	53	418	2	1	164369
3	1	0	0	1	51	508	2	1	165876
1	1	0	0	-1	31	655	1	1	168000
1	1	0	0	-1	31	586	1	1	169472
4	1	0	0	1	51	604	2	1	170910
1	1	0	0	-1	31	565	1	1	172972
1	4	1	1	1	52	458	1	1	174785
4	4	0	0	1	53	472	2	1	179947
2	2	0	0	-1	31	674	1	1	181525
3	2	1	1	-1	32	573	2	1	183303
4	1	0	0	1	53	442	1	0	184704
2	1	0	0	-1	31	421	1	1	186568
1	2	0	0	-1	31	796	1	1	188250
2	2	1	1	1	52	724	1	1	189955
4	1	0	0	1	53	471	2	1	191550
2	1	0	0	-1	31	640	1	1	193198
2	3	1	1	1	52	593	1	1	194825
3	3	1	1	-1	34	502	2	1	196468
2	3	1	1	1	54	459	1	1	198102
1	3	1	1	1	54	547	1	1	200101
3	2	0	0	1	53	519	2	1	201530
3	2	1	1	-1	32	519	2	1	202917
2	1	0	0	-1	33	580	1	1	204856
2	1	0	0	-1	31	557	1	1	206871
4	2	0	0	1	51	434	2	1	208732
1	2	1	1	1	52	674	1	1	210900
4	4	1	1	-1	34	568	2	1	212422
1	4	0	0	-1	33	785	1	1	214244
3	2	0	0	1	51	659	2	1	216123
2	2	1	1	1	52	598	1	1	217997
2	3	1	1	1	54	453	1	1	219603
3	3	1	1	-1	34	513	2	1	221583
2	3	1	1	1	54	507	1	1	223196
4	3	1	1	-1	34	732	2	1	224894
1	4	1	1	1	54	627	1	1	226922
1	4	0	0	-1	33	498	1	1	228417
4	1	0	0	1	51	862	2	1	230129
4	1	0	0	1	51	466	2	1	231622
2	1	0	0	-1	31	586	1	1	233306
2	1	0	0	-1	31	485	1	1	235254
3	1	0	0	1	51	682	2	1	237425
4	1	0	0	1	51	675	2	1	239361
4	4	1	1	-1	32	601	2	1	240773
1	4	0	0	-1	33	938	1	1	243151
2	1	0	0	-1	31	609	1	1	245200
2	1	0	0	-1	31	598	1	1	246812
4	2	0	0	1	51	497	2	1	248192
1	2	1	1	1	52	591	1	1	249981
2	2	0	0	-1	33	819	1	1	251817
2	2	1	1	1	52	561	1	1	253553
4	1	0	0	1	53	523	2	1	255410
3	1	0	0	1	51	540	2	1	256790
1	3	1	1	1	52	760	1	1	258736
4	3	1	1	-1	34	475	2	1	260272
1	3	1	1	1	54	577	1	1	262020
4	3	1	1	-1	34	449	2	1	263450
4	1	0	0	1	53	546	2	1	265338
2	1	0	0	-1	31	421	1	1	272245
2	1	0	0	-1	31	367	1	1	273963
3	1	0	0	1	51	381	2	1	275303
2	2	0	0	-1	31	508	1	1	276704
1	2	1	1	1	52	474	1	1	277985
1	1	0	0	-1	33	375	1	1	279764
4	1	0	0	1	51	406	2	1	281097
4	4	1	1	-1	32	543	2	1	282541
2	4	0	0	-1	33	659	1	1	284436
2	3	1	1	1	52	572	1	1	286356
1	3	1	1	1	54	543	1	1	287766
4	3	1	1	-1	34	684	2	1	289359
1	3	1	1	1	54	815	1	1	291462
1	2	0	0	-1	33	617	1	1	293251
2	2	1	1	1	52	795	1	1	295373
1	1	0	0	-1	33	455	1	1	296986
4	1	0	0	1	51	393	2	1	298665
2	2	0	0	-1	31	665	1	1	300322
4	2	1	1	-1	32	521	2	1	302306
1	2	0	0	-1	33	599	2	0	304143
4	2	1	1	-1	32	603	2	1	305717
4	2	0	0	1	53	407	2	1	307369
2	2	1	1	1	52	532	1	1	308868
4	4	1	1	-1	34	592	2	1	310602
2	4	0	0	-1	33	908	1	1	312915
3	1	0	0	1	51	639	2	1	315015
1	1	0	0	-1	31	381	1	1	316829
2	3	1	1	1	52	506	1	1	318691
2	3	1	1	1	54	435	1	1	320143
3	2	0	0	1	53	506	2	1	322112
2	2	1	1	1	52	469	1	1	323589
1	1	0	0	-1	33	592	1	1	325134
1	1	0	0	-1	31	509	1	1	326581
4	1	0	0	1	51	523	2	1	328517
3	1	0	0	1	51	414	2	1	330075
3	4	1	1	-1	32	549	2	1	331932
4	4	0	0	1	53	478	2	1	333465
3	4	1	1	-1	32	494	2	1	334918
3	4	0	0	1	53	420	2	1	336665
1	1	0	0	-1	31	375	1	1	338110
1	1	0	0	-1	31	670	1	1	340123
4	4	1	1	-1	32	591	2	1	342106
1	4	0	0	-1	33	475	1	1	343792
1	3	1	1	1	52	647	1	1	345557
3	3	1	1	-1	34	414	2	1	347402
1	1	0	0	-1	33	510	1	1	349053
2	1	0	0	-1	31	679	1	1	350636
4	2	0	0	1	51	568	2	1	352397
2	2	1	1	1	52	602	1	1	354347
1	3	1	1	1	54	803	1	1	356404
2	3	1	1	1	54	622	1	1	361654
3	1	0	0	1	53	444	2	1	363399
4	1	0	0	1	51	398	2	1	365230
1	1	0	0	-1	31	548	1	1	366873
1	1	0	0	-1	31	438	1	1	368267
4	3	1	1	-1	32	0	0	0	371937
4	3	1	1	-1	34	382	2	1	373216
3	4	1	1	-1	34	438	2	1	374716
2	4	0	0	-1	33	451	1	1	376222
1	2	0	0	-1	31	431	1	1	377497
1	2	1	1	1	52	700	1	1	379393
4	1	0	0	1	53	627	2	1	381167
2	1	0	0	-1	31	499	1	1	383095
3	3	1	1	-1	32	664	2	1	384620
3	3	1	1	-1	34	475	2	1	385914
4	3	1	1	-1	34	494	2	1	387804
4	3	1	1	-1	34	371	2	1	389627
2	2	0	0	-1	33	456	1	1	391248
1	2	1	1	1	52	756	1	1	392992
1	3	1	1	1	54	460	1	1	394516
4	3	1	1	-1	34	592	2	1	396076
4	3	1	1	-1	34	419	2	1	397876
1	3	1	1	1	54	394	1	1	399121
1	4	1	1	1	54	457	1	1	400426
4	4	0	0	1	53	554	2	1	402152
1	1	0	0	-1	31	742	1	1	404303
3	1	0	0	1	51	540	2	1	405852
4	4	1	1	-1	32	896	1	0	408012
3	4	0	0	1	53	415	2	1	409831
2	2	0	0	-1	31	391	1	1	411518
2	2	1	1	1	52	535	1	1	412957
3	2	0	0	1	53	598	2	1	414377
4	2	1	1	-1	32	484	2	1	416029
3	1	0	0	1	53	387	2	1	417728
4	1	0	0	1	51	400	2	1	419401
1	4	1	1	1	52	578	1	1	420909
1	4	0	0	-1	33	608	1	1	422789
2	4	1	1	1	52	902	1	1	425106
3	4	0	0	1	53	541	2	1	426823
1	1	0	0	-1	31	596	1	1	428620
3	1	0	0	1	51	906	2	1	430913
1	2	0	0	-1	31	635	1	1	432398
3	2	1	1	-1	32	540	2	1	433986
4	2	0	0	1	53	740	2	1	435699
1	2	1	1	1	52	565	1	1	437432
3	3	1	1	-1	34	559	2	1	439168
2	3	1	1	1	54	508	1	1	440690
4	1	0	0	1	53	499	2	1	442621
1	1	0	0	-1	31	447	1	1	444088
1	4	1	1	1	52	771	1	1	446218
4	4	0	0	1	53	561	2	1	455980
1	3	1	1	1	52	772	1	1	457903
3	3	1	1	-1	34	577	2	1	459355
3	4	1	1	-1	34	679	2	1	460889
1	4	0	0	-1	33	663	1	1	462359
2	4	1	1	1	52	765	1	1	464099
1	4	0	0	-1	33	657	1	1	465913
2	3	1	1	1	52	534	1	1	467848
2	3	1	1	1	54	434	1	1	469118
3	3	1	1	-1	34	439	2	1	470723
1	3	1	1	1	54	593	1	1	472340
2	1	0	0	-1	33	888	1	1	474412
4	1	0	0	1	51	646	2	1	476256
2	4	1	1	1	52	749	1	1	478297
1	4	0	0	-1	33	676	1	1	479935
1	1	0	0	-1	31	817	1	1	482252
3	1	0	0	1	51	672	2	1	484259
2	1	0	0	-1	31	788	1	1	486105
1	1	0	0	-1	31	613	1	1	488223
4	4	1	1	-1	32	622	2	1	489684
2	4	0	0	-1	33	783	1	1	491377
3	3	1	1	-1	32	798	2	1	493089
1	3	1	1	1	54	525	1	1	494937
4	4	1	1	-1	34	518	2	1	496303
3	4	0	0	1	53	613	2	1	498344
3	1	0	0	1	51	478	2	1	500003
2	1	0	0	-1	31	666	1	1	501505
3	4	1	1	-1	32	555	2	1	502872
2	4	0	0	-1	33	736	1	1	504746
2	1	0	0	-1	31	431	1	1	506616
3	1	0	0	1	51	435	2	1	507915
1	2	0	0	-1	31	586	1	1	509587
1	2	1	1	1	52	588	1	1	511506
3	4	1	1	-1	34	646	2	1	513294
3	4	0	0	1	53	432	2	1	514929
2	4	1	1	1	52	536	1	1	516903
1	4	0	0	-1	33	661	1	1	518609
3	4	1	1	-1	32	547	2	1	520118
1	4	0	0	-1	33	935	1	1	521981
3	1	0	0	1	51	666	2	1	523688
2	1	0	0	-1	31	864	1	1	525639
4	2	0	0	1	51	493	2	1	527280
3	2	1	1	-1	32	459	2	1	529201
4	3	1	1	-1	34	400	2	1	530726
4	3	1	1	-1	34	915	2	1	532566
3	1	0	0	1	53	511	2	1	534403
4	1	0	0	1	51	375	2	1	535648
1	4	1	1	1	52	617	1	1	537279
2	4	0	0	-1	33	436	2	0	538566
2	3	1	1	1	52	611	1	1	540373
1	3	1	1	1	54	591	1	1	545380
4	4	1	1	-1	34	547	2	1	547149
4	4	0	0	1	53	381	2	1	548669
2	3	1	1	1	52	544	1	1	550186
2	3	1	1	1	54	631	1	1	551668
3	3	1	1	-1	34	556	2	1	553686
3	3	1	1	-1	34	0	0	0	557512
2	1	0	0	-1	33	633	1	1	559412
2	1	0	0	-1	31	444	1	1	561147
4	3	1	1	-1	32	577	2	1	562644
1	3	1	1	1	54	562	1	1	564586
4	2	0	0	1	53	493	2	1	566481
4	2	1	1	-1	32	444	2	1	567922
3	4	1	1	-1	34	514	2	1	569705
2	4	0	0	-1	33	403	1	1	571014
4	1	0	0	1	51	613	2	1	573063
3	1	0	0	1	51	416	2	1	574801
1	4	1	1	1	52	502	1	1	576628
4	4	0	0	1	53	414	2	1	578473
4	2	0	0	1	51	739	2	1	580271
2	2	1	1	1	52	658	1	1	582393
1	4	1	1	1	54	430	2	0	584103
3	4	0	0	1	53	497	2	1	585996
3	2	0	0	1	51	410	2	1	587452
2	2	1	1	1	52	459	1	1	588918
4	1	0	0	1	53	557	2	1	590366
1	1	0	0	-1	31	565	1	1	591888
3	1	0	0	1	51	610	2	1	593564
2	1	0	0	-1	31	487	1	1	595298
2	2	0	0	-1	31	551	1	1	596875
4	2	1	1	-1	32	527	2	1	598681
1	4	1	1	1	54	836	1	1	600704
1	4	0	0	-1	33	464	1	1	602221
4	3	1	1	-1	32	480	2	1	603980
3	3	1	1	-1	34	841	2	1	605931
2	2	0	0	-1	33	539	1	1	607704
4	2	1	1	-1	32	673	2	1	609590
3	1	0	0	1	53	576	2	1	611424
3	1	0	0	1	51	408	2	1	612874
4	1	0	0	1	51	500	2	1	614490
1	1	0	0	-1	31	397	1	1	615807
3	2	0	0	1	51	712	2	1	617556
2	2	1	1	1	52	0	0	0	620880
2	3	1	1	1	54	601	1	1	622721
3	3	1	1	-1	34	629	2	1	624565
1	1	0	0	-1	33	491	1	1	626122
1	1	0	0	-1	31	447	1	1	628047
2	1	0	0	-1	31	677	1	1	629786
2	1	0	0	-1	31	549	1	1	631153
3	3	1	1	-1	32	715	2	1	632735
3	3	1	1	-1	34	427	2	1	639232
2	1	0	0	-1	33	516	1	1	641202
1	1	0	0	-1	31	480	1	1	643148
2	2	0	0	-1	31	350	1	1	644762
2	2	1	1	1	52	533	1	1	646321
3	3	1	1	-1	34	457	2	1	647642
3	3	1	1	-1	34	389	2	1	649278
1	1	0	0	-1	33	606	1	1	651278
2	1	0	0	-1	31	523	1	1	653023
2	2	0	0	-1	31	529	1	1	654934
3	2	1	1	-1	32	599	2	1	656966
2	2	0	0	-1	33	512	1	1	658570
4	2	1	1	-1	32	583	2	1	660215
4	3	1	1	-1	34	437	2	1	661962
3	3	1	1	-1	34	570	2	1	663665
3	3	1	1	-1	34	392	2	1	665161
2	3	1	1	1	54	671	1	1	666766
2	2	0	0	-1	33	722	1	1	668702
3	2	1	1	-1	32	516	2	1	670457
4	1	0	0	1	53	487	2	1	672362
3	1	0	0	1	51	436	2	1	674180
1	1	0	0	-1	31	561	1	1	675770
3	1	0	0	1	51	719	2	1	677673
4	1	0	0	1	51	457	2	1	679516
3	1	0	0	1	51	330	2	1	681334
4	4	1	1	-1	32	527	2	1	683182
2	4	0	0	-1	33	506	1	1	684978
4	4	1	1	-1	32	509	2	1	686844
4	4	0	0	1	53	426	2	1	688349
2	1	0	0	-1	31	580	1	1	690270
4	1	0	0	1	51	344	2	1	692044
2	3	1	1	1	52	601	1	1	693714
3	3	1	1	-1	34	626	2	1	695152
2	4	1	1	1	54	544	1	1	696683
4	4	0	0	1	53	711	2	1	698596
3	2	0	0	1	51	883	2	1	700832
3	2	1	1	-1	32	516	2	1	702339
2	4	1	1	1	54	658	1	1	703974
2	4	0	0	-1	33	524	1	1	705604
3	2	0	0	1	51	620	2	1	707537
4	2	1	1	-1	32	563	2	1	709278
4	1	0	0	1	53	449	2	1	711005
2	1	0	0	-1	31	515	1	1	712892
4	3	1	1	-1	32	564	2	1	714448
3	3	1	1	-1	34	578	2	1	716481
2	2	0	0	-1	33	572	1	1	717889
1	2	1	1	1	52	637	1	1	719900
4	3	1	1	-1	34	726	2	1	722103
1	3	1	1	1	54	669	1	1	724053
3	2	0	0	1	53	749	2	1	726208
3	2	1	1	-1	32	518	2	1	732858
4	4	1	1	-1	34	567	2	1	734269
2	4	0	0	-1	33	607	1	1	735878
1	2	0	0	-1	31	544	2	0	737391
2	2	1	1	1	52	722	1	1	739065
4	1	0	0	1	53	539	2	1	740471
3	1	0	0	1	51	701	2	1	742564
4	3	1	1	-1	32	522	2	1	744584
3	3	1	1	-1	34	699	2	1	746709
3	3	1	1	-1	34	462	2	1	748432
2	3	1	1	1	54	564	1	1	749817
3	4	1	1	-1	34	585	2	1	751483
1	4	0	0	-1	33	670	1	1	752994
1	4	1	1	1	52	580	1	1	755079
2	4	0	0	-1	33	782	1	1	757324
4	1	0	0	1	51	587	2	1	759384
2	1	0	0	-1	31	563	1	1	761059
3	4	1	1	-1	32	497	2	1	762416
3	4	0	0	1	53	536	2	1	764298
1	2	0	0	-1	31	550	1	1	766139
4	2	1	1	-1	32	631	2	1	767972
4	4	1	1	-1	34	429	2	1	769773
1	4	0	0	-1	33	694	1	1	771843
3	4	1	1	-1	32	388	2	1	773574
2	4	0	0	-1	33	482	1	1	775444
1	4	1	1	1	52	627	1	1	777035
3	4	0	0	1	53	676	2	1	778842
2	1	0	0	-1	31	453	1	1	780439
1	1	0	0	-1	31	811	1	1	782460
2	2	0	0	-1	31	726	1	1	784675
3	2	1	1	-1	32	759	2	1	786712
2	4	1	1	1	54	571	1	1	788391
4	4	0	0	1	53	571	2	1	789847
2	2	0	0	-1	31	609	1	1	791920
1	2	1	1	1	52	631	1	1	793804
1	3	1	1	1	54	523	1	1	795404
4	3	1	1	-1	34	524	2	1	797337
4	2	0	0	1	53	0	0	0	800830
1	2	1	1	1	52	788	1	1	802872
3	2	0	0	1	53	516	2	1	804829
1	2	1	1	1	52	621	1	1	806512
4	4	1	1	-1	34	495	2	1	807926
2	4	0	0	-1	33	709	1	1	809838
4	2	0	0	1	51	757	2	1	811872
4	2	1	1	-1	32	567	2	1	813932
1	2	0	0	-1	33	468	1	1	815370
1	2	1	1	1	52	616	1	1	817164
3	1	0	0	1	53	531	1	0	818887
1	1	0	0	-1	31	861	1	1	820856
2	1	0	0	-1	31	506	1	1	822284
2	1	0	0	-1	31	649	1	1	830077
3	3	1	1	-1	32	446	2	1	831422
1	3	1	1	1	54	511	1	1	832970
4	4	1	1	-1	34	718	2	1	834884
1	4	0	0	-1	33	595	1	1	836614
4	3	1	1	-1	32	531	2	1	838639
1	3	1	1	1	54	462	1	1	840469
2	3	1	1	1	54	893	1	1	842219
2	3	1	1	1	54	536	1	1	843924
1	4	1	1	1	54	576	2	0	845911
4	4	0	0	1	53	935	2	1	848289
1	2	0	0	-1	31	432	1	1	850105
1	2	1	1	1	52	579	1	1	851824
4	2	0	0	1	53	811	2	1	853600
2	2	1	1	1	52	715	1	1	855623
2	1	0	0	-1	33	575	1	1	857335
1	1	0	0	-1	31	656	1	1	859471
1	4	1	1	1	52	562	1	1	861508
3	4	0	0	1	53	498	2	1	863102
2	3	1	1	1	52	559	1	1	864934
2	3	1	1	1	54	731	1	1	866951
1	3	1	1	1	54	0	0	0	870272
3	3	1	1	-1	34	738	2	1	872063
2	2	0	0	-1	33	616	1	1	873862
4	2	1	1	-1	32	298	2	1	875127
1	3	1	1	1	54	597	1	1	876634
3	3	1	1	-1	34	386	2	1	878149
3	3	1	1	-1	34	409	2	1	879861
1	3	1	1	1	54	422	1	1	881791
3	3	1	1	-1	34	315	2	1	883601
3	3	1	1	-1	34	429	2	1	885314
4	3	1	1	-1	34	512	2	1	886716
4	3	1	1	-1	34	538	2	1	888231
3	2	0	0	1	53	536	2	1	890245
1	2	1	1	1	52	485	1	1	891771
2	4	1	1	1	54	840	1	1	893680
2	4	0	0	-1	33	474	1	1	895412
3	2	0	0	1	51	449	2	1	897335
4	2	1	1	-1	32	392	2	1	898908
4	3	1	1	-1	34	402	2	1	900722
1	3	1	1	1	54	421	1	1	902341
4	2	0	0	1	53	609	2	1	904311
3	2	1	1	-1	32	588	2	1	905989
1	2	0	0	-1	33	698	1	1	908079
4	2	1	1	-1	32	419	2	1	909935
4	1	0	0	1	53	476	2	1	911913
2	1	0	0	-1	31	520	1	1	913357
2	3	1	1	1	52	592	1	1	915053
3	3	1	1	-1	34	519	2	1	916958
2	1	0	0	-1	33	869	1	1	919042
3	1	0	0	1	51	497	2	1	923706
