# Supplementary material for: Frequency Band-Specific Electrical Brain Stimulation Modulates Cognitive Control Processes
Source: PLoS One. 2015 Sep 25;10(9):e0138984. doi: 10.1371/journal.pone.0138984 (PMC4583279; doi:10.1371/journal.pone.0138984)
Supplement: S2 File — This zip archive contains the necessary Matlab code, SPSS syntax, SPSS data and raw logfile data to perform the analyses described in the paper. EEG data and Matlab code to extract peak frequencies are available upon request (joramvandriel@gmail.com). (ZIP) [file pone.0138984.s002.zip › S2_File/rawdata/theta/pp31_simonC1_POST-STIM.txt]

4	2	0	0	1	51	388	2	1	4093
3	2	1	1	-1	32	423	2	1	5681
4	1	0	0	1	53	362	2	1	7161
2	1	0	0	-1	31	489	1	1	9047
4	2	0	0	1	51	408	2	1	10808
3	2	1	1	-1	32	598	2	1	12704
1	1	0	0	-1	33	600	1	1	14777
2	1	0	0	-1	31	0	0	0	18171
1	1	0	0	-1	31	618	1	1	20076
4	1	0	0	1	51	361	2	1	21939
4	3	1	1	-1	32	424	2	1	23372
3	3	1	1	-1	34	438	2	1	24878
1	2	0	0	-1	33	599	1	1	26587
2	2	1	1	1	52	503	1	1	28321
4	4	1	1	-1	34	465	2	1	30011
4	4	0	0	1	53	392	2	1	31901
1	2	0	0	-1	31	437	1	1	33467
2	2	1	1	1	52	671	1	1	35332
2	4	1	1	1	54	420	1	1	37062
4	4	0	0	1	53	535	2	1	38831
2	3	1	1	1	52	524	1	1	40347
4	3	1	1	-1	34	441	2	1	42066
1	1	0	0	-1	33	534	1	1	43449
4	1	0	0	1	51	556	1	0	45237
4	2	0	0	1	51	511	2	1	47042
1	2	1	1	1	52	952	1	1	49016
4	3	1	1	-1	34	488	2	1	50458
2	3	1	1	1	54	524	1	1	51850
2	4	1	1	1	54	648	2	0	53856
4	4	0	0	1	53	757	2	1	55434
3	2	0	0	1	51	655	2	1	57219
4	2	1	1	-1	32	909	2	1	59486
3	3	1	1	-1	34	412	2	1	61225
3	3	1	1	-1	34	384	2	1	62676
2	2	0	0	-1	33	537	1	1	64276
4	2	1	1	-1	32	561	2	1	65813
1	1	0	0	-1	33	589	1	1	67637
1	1	0	0	-1	31	658	1	1	69162
4	4	1	1	-1	32	565	2	1	70799
1	4	0	0	-1	33	453	1	1	72068
4	1	0	0	1	51	473	2	1	73703
3	1	0	0	1	51	331	2	1	75081
2	2	0	0	-1	31	379	1	1	76288
4	2	1	1	-1	32	386	1	0	77833
2	2	0	0	-1	33	592	1	1	79499
3	2	1	1	-1	32	495	2	1	81163
4	1	0	0	1	53	395	2	1	82942
2	1	0	0	-1	31	552	1	1	84940
2	4	1	1	1	52	493	1	1	86683
3	4	0	0	1	53	476	2	1	91052
4	2	0	0	1	51	451	2	1	92440
1	2	1	1	1	52	489	1	1	94135
1	3	1	1	1	54	429	1	1	95623
3	3	1	1	-1	34	454	2	1	97438
3	2	0	0	1	53	350	2	1	98667
1	2	1	1	1	52	593	1	1	100143
1	1	0	0	-1	33	508	1	1	101815
2	1	0	0	-1	31	521	2	0	103450
4	4	1	1	-1	32	499	2	1	105071
1	4	0	0	-1	33	535	1	1	106963
3	3	1	1	-1	32	569	2	1	108758
2	3	1	1	1	54	997	1	1	111246
2	2	0	0	-1	33	386	1	1	112582
3	2	1	1	-1	32	537	2	1	114521
2	3	1	1	1	54	463	1	1	115815
3	3	1	1	-1	34	595	2	1	117634
3	3	1	1	-1	34	464	2	1	119238
2	3	1	1	1	54	435	1	1	120686
1	4	1	1	1	54	532	1	1	122053
4	4	0	0	1	53	559	2	1	123488
3	4	1	1	-1	32	0	0	0	127481
2	4	0	0	-1	33	606	1	1	129584
1	4	1	1	1	52	574	1	1	131265
3	4	0	0	1	53	440	2	1	132733
1	4	1	1	1	52	487	1	1	134440
1	4	0	0	-1	33	461	1	1	136302
2	3	1	1	1	52	566	1	1	137992
2	3	1	1	1	54	736	1	1	139672
3	3	1	1	-1	34	446	2	1	141288
3	3	1	1	-1	34	385	2	1	143085
1	1	0	0	-1	33	501	1	1	144527
2	1	0	0	-1	31	702	1	1	146179
1	4	1	1	1	52	590	1	1	147666
1	4	0	0	-1	33	447	1	1	149322
2	4	1	1	1	52	586	1	1	150817
1	4	0	0	-1	33	553	1	1	152633
4	1	0	0	1	51	510	2	1	154040
1	1	0	0	-1	31	490	1	1	155486
4	2	0	0	1	51	466	2	1	157251
1	2	1	1	1	52	570	1	1	159188
1	1	0	0	-1	33	411	1	1	160724
2	1	0	0	-1	31	515	1	1	162271
1	4	1	1	1	52	482	1	1	163658
2	4	0	0	-1	33	462	1	1	165590
4	4	1	1	-1	32	419	2	1	166888
3	4	0	0	1	53	412	2	1	168487
1	4	1	1	1	52	556	1	1	170114
2	4	0	0	-1	33	506	1	1	171510
1	4	1	1	1	52	488	1	1	173051
4	4	0	0	1	53	515	2	1	176615
2	3	1	1	1	52	529	1	1	177966
3	3	1	1	-1	34	517	2	1	179942
4	1	0	0	1	53	364	2	1	181719
4	1	0	0	1	51	401	2	1	183412
3	2	0	0	1	51	378	2	1	185083
2	2	1	1	1	52	376	2	0	186441
4	2	0	0	1	53	490	2	1	188018
4	2	1	1	-1	32	528	2	1	189758
1	2	0	0	-1	33	465	1	1	191642
4	2	1	1	-1	32	459	2	1	193268
3	3	1	1	-1	34	389	2	1	194886
2	3	1	1	1	54	414	1	1	196307
3	1	0	0	1	53	522	2	1	197701
3	1	0	0	1	51	374	2	1	199195
2	2	0	0	-1	31	471	1	1	200712
2	2	1	1	1	52	436	1	1	202164
3	2	0	0	1	53	474	2	1	203693
1	2	1	1	1	52	498	1	1	205209
4	2	0	0	1	53	585	2	1	207270
1	2	1	1	1	52	613	1	1	209368
1	4	1	1	1	54	475	1	1	210917
2	4	0	0	-1	33	756	1	1	212536
1	4	1	1	1	52	496	1	1	213998
4	4	0	0	1	53	426	2	1	215869
2	3	1	1	1	52	371	1	1	217362
1	3	1	1	1	54	462	1	1	218829
4	2	0	0	1	53	572	2	1	220738
3	2	1	1	-1	32	461	2	1	222377
2	1	0	0	-1	33	548	1	1	224039
1	1	0	0	-1	31	701	1	1	225998
1	4	1	1	1	52	573	1	1	227950
3	4	0	0	1	53	549	2	1	229656
2	1	0	0	-1	31	517	1	1	231416
1	1	0	0	-1	31	616	2	0	232965
1	3	1	1	1	52	537	1	1	234960
3	3	1	1	-1	34	571	2	1	236344
1	4	1	1	1	54	514	1	1	238261
4	4	0	0	1	53	905	2	1	240447
3	3	1	1	-1	32	440	2	1	241954
4	3	1	1	-1	34	398	2	1	243462
1	4	1	1	1	54	539	1	1	244880
4	4	0	0	1	53	713	2	1	246489
4	1	0	0	1	51	403	2	1	247848
2	1	0	0	-1	31	504	1	1	249713
1	1	0	0	-1	31	499	1	1	251523
1	1	0	0	-1	31	486	1	1	253448
4	3	1	1	-1	32	693	2	1	255071
1	3	1	1	1	54	784	1	1	256829
4	1	0	0	1	53	752	2	1	258424
4	1	0	0	1	51	412	2	1	262542
2	1	0	0	-1	31	582	1	1	263964
3	1	0	0	1	51	591	2	1	265417
3	2	0	0	1	51	359	2	1	267049
2	2	1	1	1	52	531	1	1	268585
1	3	1	1	1	54	507	1	1	270386
2	3	1	1	1	54	535	1	1	271934
2	3	1	1	1	54	488	1	1	273289
3	3	1	1	-1	34	756	2	1	274960
3	3	1	1	-1	34	402	2	1	276186
1	3	1	1	1	54	830	1	1	278167
3	3	1	1	-1	34	417	2	1	279733
1	3	1	1	1	54	786	1	1	281901
4	4	1	1	-1	34	519	2	1	283695
4	4	0	0	1	53	569	2	1	285399
1	4	1	1	1	52	672	1	1	287193
2	4	0	0	-1	33	774	1	1	288808
2	3	1	1	1	52	548	1	1	290862
4	3	1	1	-1	34	424	2	1	292476
4	4	1	1	-1	34	398	2	1	294247
2	4	0	0	-1	33	434	1	1	295681
2	2	0	0	-1	31	665	1	1	297683
4	2	1	1	-1	32	527	2	1	299666
2	2	0	0	-1	33	539	1	1	301324
3	2	1	1	-1	32	747	2	1	303064
2	3	1	1	1	54	554	1	1	305020
3	3	1	1	-1	34	333	2	1	306339
1	1	0	0	-1	33	692	1	1	308515
3	1	0	0	1	51	481	2	1	310018
3	4	1	1	-1	32	605	2	1	311582
1	4	0	0	-1	33	595	1	1	313598
2	2	0	0	-1	31	565	1	1	315069
3	2	1	1	-1	32	579	2	1	316500
1	3	1	1	1	54	756	1	1	318360
4	3	1	1	-1	34	633	2	1	319985
2	3	1	1	1	54	494	1	1	321685
2	3	1	1	1	54	543	1	1	323065
3	1	0	0	1	53	637	2	1	325207
4	1	0	0	1	51	685	2	1	327188
3	4	1	1	-1	32	507	2	1	328905
2	4	0	0	-1	33	808	1	1	330722
2	2	0	0	-1	31	374	1	1	332159
3	2	1	1	-1	32	580	2	1	334002
4	1	0	0	1	53	523	2	1	335845
2	1	0	0	-1	31	625	1	1	337587
1	1	0	0	-1	31	544	1	1	339248
3	1	0	0	1	51	436	2	1	340642
2	1	0	0	-1	31	644	1	1	342745
4	1	0	0	1	51	589	2	1	344499
4	2	0	0	1	51	427	2	1	346127
1	2	1	1	1	52	573	1	1	350512
4	3	1	1	-1	34	544	2	1	352509
1	3	1	1	1	54	405	1	1	353904
2	1	0	0	-1	33	468	1	1	355806
4	1	0	0	1	51	385	2	1	357374
1	2	0	0	-1	31	502	1	1	359217
1	2	1	1	1	52	512	1	1	360772
4	3	1	1	-1	34	623	2	1	362546
2	3	1	1	1	54	415	1	1	364348
2	3	1	1	1	54	455	1	1	365880
4	3	1	1	-1	34	493	2	1	367627
4	2	0	0	1	53	841	2	1	369747
1	2	1	1	1	52	588	1	1	371296
1	2	0	0	-1	33	459	1	1	373092
4	2	1	1	-1	32	491	2	1	374775
2	2	0	0	-1	33	458	1	1	376317
3	2	1	1	-1	32	445	2	1	377873
4	4	1	1	-1	34	510	2	1	379387
1	4	0	0	-1	33	422	1	1	381235
3	1	0	0	1	51	455	2	1	382885
3	1	0	0	1	51	355	2	1	384280
2	1	0	0	-1	31	424	1	1	386095
3	1	0	0	1	51	339	2	1	387597
1	1	0	0	-1	31	442	1	1	388913
3	1	0	0	1	51	448	2	1	390516
4	2	0	0	1	51	507	2	1	391910
1	2	1	1	1	52	732	1	1	393505
1	2	0	0	-1	33	593	1	1	395281
4	2	1	1	-1	32	469	2	1	397034
1	2	0	0	-1	33	513	1	1	398854
3	2	1	1	-1	32	493	2	1	400252
1	4	1	1	1	54	595	1	1	401825
2	4	0	0	-1	33	618	1	1	403282
1	1	0	0	-1	31	440	1	1	404914
3	1	0	0	1	51	350	2	1	406114
3	3	1	1	-1	32	439	2	1	407700
2	3	1	1	1	54	373	1	1	409320
3	4	1	1	-1	34	362	1	0	411063
3	4	0	0	1	53	473	2	1	412376
1	3	1	1	1	52	502	1	1	414368
1	3	1	1	1	54	588	1	1	415915
4	2	0	0	1	53	488	2	1	417476
3	2	1	1	-1	32	365	2	1	419239
1	2	0	0	-1	33	714	1	1	421189
2	2	1	1	1	52	639	1	1	423168
4	1	0	0	1	53	640	2	1	424843
2	1	0	0	-1	31	483	1	1	426387
2	3	1	1	1	52	527	1	1	428392
1	3	1	1	1	54	523	2	0	430252
4	3	1	1	-1	34	575	2	1	432028
4	3	1	1	-1	34	425	2	1	436068
2	2	0	0	-1	33	543	2	0	437711
4	2	1	1	-1	32	781	2	1	439584
2	1	0	0	-1	33	585	1	1	441507
1	1	0	0	-1	31	706	1	1	443544
1	4	1	1	1	52	672	1	1	445068
2	4	0	0	-1	33	569	1	1	446809
4	4	1	1	-1	32	611	2	1	448372
2	4	0	0	-1	33	635	1	1	449942
2	1	0	0	-1	31	479	1	1	451756
1	1	0	0	-1	31	957	1	1	453851
4	3	1	1	-1	32	434	2	1	455154
1	3	1	1	1	54	555	1	1	456582
2	3	1	1	1	54	623	1	1	458464
4	3	1	1	-1	34	671	2	1	459998
1	1	0	0	-1	33	580	1	1	461961
1	1	0	0	-1	31	632	1	1	463612
4	3	1	1	-1	32	711	2	1	465206
4	3	1	1	-1	34	404	2	1	466696
3	1	0	0	1	53	364	2	1	468033
2	1	0	0	-1	31	456	1	1	469300
4	2	0	0	1	51	694	2	1	471012
3	2	1	1	-1	32	637	2	1	473043
2	2	0	0	-1	33	557	1	1	474540
1	2	1	1	1	52	607	1	1	476574
4	1	0	0	1	53	559	2	1	478456
4	1	0	0	1	51	331	2	1	479898
2	2	0	0	-1	31	412	1	1	481643
1	2	1	1	1	52	439	2	0	483570
3	4	1	1	-1	34	482	2	1	485266
2	4	0	0	-1	33	610	1	1	487206
1	1	0	0	-1	31	762	1	1	489107
3	1	0	0	1	51	386	2	1	490845
2	4	1	1	1	52	492	1	1	492501
4	4	0	0	1	53	520	2	1	493858
2	2	0	0	-1	31	613	1	1	495589
1	2	1	1	1	52	597	1	1	497195
4	3	1	1	-1	34	455	2	1	498991
1	3	1	1	1	54	655	1	1	501119
2	3	1	1	1	54	583	1	1	502741
4	3	1	1	-1	34	504	2	1	504678
2	4	1	1	1	54	713	1	1	506371
1	4	0	0	-1	33	834	1	1	508153
3	4	1	1	-1	32	557	2	1	510047
2	4	0	0	-1	33	590	1	1	511861
1	1	0	0	-1	31	788	1	1	513478
4	1	0	0	1	51	435	2	1	515177
4	4	1	1	-1	32	484	2	1	516593
1	4	0	0	-1	33	537	1	1	518328
1	4	1	1	1	52	522	1	1	519867
4	4	0	0	1	53	652	2	1	524666
2	2	0	0	-1	31	0	0	0	528361
1	2	1	1	1	52	571	1	1	530437
1	2	0	0	-1	33	599	1	1	532407
2	2	1	1	1	52	451	1	1	534032
4	1	0	0	1	53	416	2	1	535712
2	1	0	0	-1	31	521	1	1	537511
1	1	0	0	-1	31	454	1	1	539414
4	1	0	0	1	51	481	2	1	541101
3	4	1	1	-1	32	430	1	0	542739
2	4	0	0	-1	33	414	1	1	544546
1	2	0	0	-1	31	512	1	1	546209
3	2	1	1	-1	32	465	2	1	548125
2	1	0	0	-1	33	423	1	1	549447
2	1	0	0	-1	31	548	1	1	550870
3	3	1	1	-1	32	395	2	1	552101
2	3	1	1	1	54	520	1	1	554026
3	1	0	0	1	53	283	2	1	555593
1	1	0	0	-1	31	433	1	1	557454
2	4	1	1	1	52	503	1	1	558957
4	4	0	0	1	53	456	2	1	560740
4	4	1	1	-1	32	400	2	1	562377
1	4	0	0	-1	33	479	1	1	564191
4	3	1	1	-1	32	670	2	1	566330
4	3	1	1	-1	34	583	2	1	568028
3	3	1	1	-1	34	546	2	1	570079
1	3	1	1	1	54	424	1	1	571535
4	2	0	0	1	53	690	2	1	573551
1	2	1	1	1	52	481	2	0	575016
3	2	0	0	1	53	539	2	1	576810
1	2	1	1	1	52	731	1	1	578623
1	4	1	1	1	54	622	1	1	580535
3	4	0	0	1	53	383	2	1	581806
3	4	1	1	-1	32	499	2	1	583155
2	4	0	0	-1	33	799	1	1	584936
2	4	1	1	1	52	694	1	1	586608
3	4	0	0	1	53	589	2	1	588641
1	1	0	0	-1	31	544	1	1	590552
1	1	0	0	-1	31	512	1	1	592568
3	1	0	0	1	51	379	2	1	594038
2	1	0	0	-1	31	796	1	1	595799
3	4	1	1	-1	32	540	2	1	597555
1	4	0	0	-1	33	612	1	1	599356
2	1	0	0	-1	31	613	1	1	601179
3	1	0	0	1	51	612	2	1	603068
4	1	0	0	1	51	459	2	1	604656
2	1	0	0	-1	31	452	1	1	606125
3	2	0	0	1	51	418	2	1	607921
4	2	1	1	-1	32	437	2	1	609606
2	2	0	0	-1	33	442	1	1	611296
4	2	1	1	-1	32	518	2	1	615392
4	2	0	0	1	53	0	0	0	619392
2	2	1	1	1	52	569	1	1	620863
1	4	1	1	1	54	513	1	1	622211
4	4	0	0	1	53	629	2	1	624038
3	4	1	1	-1	32	664	2	1	625621
1	4	0	0	-1	33	598	1	1	627041
2	4	1	1	1	52	666	1	1	628977
2	4	0	0	-1	33	440	1	1	630464
3	1	0	0	1	51	452	2	1	631725
2	1	0	0	-1	31	489	1	1	633277
4	4	1	1	-1	32	579	2	1	634979
3	4	0	0	1	53	609	2	1	636456
4	2	0	0	1	51	416	2	1	637968
2	2	1	1	1	52	557	1	1	639729
1	4	1	1	1	54	486	1	1	641064
4	4	0	0	1	53	507	2	1	642645
4	3	1	1	-1	32	488	2	1	644129
3	3	1	1	-1	34	439	2	1	645979
1	4	1	1	1	54	497	1	1	647628
3	4	0	0	1	53	448	1	0	649551
3	2	0	0	1	51	349	2	1	650974
1	2	1	1	1	52	601	1	1	652435
2	1	0	0	-1	33	587	1	1	654299
2	1	0	0	-1	31	534	1	1	655920
3	3	1	1	-1	32	461	2	1	657887
4	3	1	1	-1	34	342	2	1	659111
1	1	0	0	-1	33	607	1	1	661205
1	1	0	0	-1	31	432	1	1	662469
2	1	0	0	-1	31	638	1	1	664202
2	1	0	0	-1	31	398	1	1	666086
3	3	1	1	-1	32	576	2	1	667514
3	3	1	1	-1	34	399	2	1	669080
4	1	0	0	1	53	371	2	1	670260
2	1	0	0	-1	31	480	1	1	672180
4	2	0	0	1	51	497	2	1	674138
1	2	1	1	1	52	475	1	1	676098
1	3	1	1	1	54	607	1	1	677512
4	3	1	1	-1	34	526	2	1	679241
1	1	0	0	-1	33	336	1	1	680715
1	1	0	0	-1	31	403	1	1	682072
3	1	0	0	1	51	716	2	1	684158
4	1	0	0	1	51	425	2	1	686084
4	4	1	1	-1	32	423	2	1	687852
3	4	0	0	1	53	493	2	1	689606
2	4	1	1	1	52	507	1	1	691192
1	4	0	0	-1	33	542	1	1	693073
4	1	0	0	1	51	331	2	1	694245
4	1	0	0	1	51	495	2	1	696158
1	3	1	1	1	52	437	1	1	697789
4	3	1	1	-1	34	481	2	1	703495
3	2	0	0	1	53	555	2	1	705508
4	2	1	1	-1	32	590	2	1	707308
2	3	1	1	1	54	470	1	1	709255
3	3	1	1	-1	34	536	2	1	710797
3	3	1	1	-1	34	345	2	1	712448
2	3	1	1	1	54	496	1	1	714296
3	3	1	1	-1	34	388	2	1	715935
2	3	1	1	1	54	342	1	1	717241
1	4	1	1	1	54	667	1	1	718929
2	4	0	0	-1	33	631	1	1	720619
4	2	0	0	1	51	555	2	1	722301
3	2	1	1	-1	32	509	2	1	724183
1	4	1	1	1	54	390	1	1	725901
4	4	0	0	1	53	484	2	1	727689
2	1	0	0	-1	31	428	1	1	729443
1	1	0	0	-1	31	660	1	1	731342
4	1	0	0	1	51	668	2	1	733358
3	1	0	0	1	51	378	2	1	735135
1	3	1	1	1	52	609	1	1	736880
4	3	1	1	-1	34	817	2	1	739180
2	4	1	1	1	54	662	1	1	740711
4	4	0	0	1	53	680	2	1	742693
1	2	0	0	-1	31	504	1	1	744281
3	2	1	1	-1	32	532	2	1	745651
1	3	1	1	1	54	0	0	0	749124
4	3	1	1	-1	34	563	2	1	751117
4	2	0	0	1	53	408	2	1	752382
3	2	1	1	-1	32	441	1	0	753899
4	2	0	0	1	53	316	2	1	755078
1	2	1	1	1	52	584	1	1	756759
3	2	0	0	1	53	749	2	1	758515
3	2	1	1	-1	32	414	2	1	759837
2	4	1	1	1	54	434	1	1	761544
4	4	0	0	1	53	456	2	1	763149
3	2	0	0	1	51	422	2	1	765067
2	2	1	1	1	52	492	1	1	766394
1	1	0	0	-1	33	746	1	1	768017
4	1	0	0	1	51	417	2	1	769603
3	4	1	1	-1	32	421	2	1	771304
2	4	0	0	-1	33	393	1	1	772881
3	2	0	0	1	51	414	2	1	774744
3	2	1	1	-1	32	561	2	1	776778
1	2	0	0	-1	33	628	1	1	778496
3	2	1	1	-1	32	449	2	1	779875
3	4	1	1	-1	34	428	2	1	781674
1	4	0	0	-1	33	438	1	1	783500
2	2	0	0	-1	31	808	1	1	785280
3	2	1	1	-1	32	496	2	1	787237
1	2	0	0	-1	33	578	1	1	789143
1	2	1	1	1	52	622	1	1	794723
2	3	1	1	1	54	533	1	1	796464
4	3	1	1	-1	34	465	2	1	798109
2	2	0	0	-1	33	364	2	0	799351
3	2	1	1	-1	32	663	2	1	801241
4	4	1	1	-1	34	666	2	1	802749
2	4	0	0	-1	33	690	1	1	804906
2	3	1	1	1	52	476	1	1	806398
3	3	1	1	-1	34	476	2	1	808270
2	4	1	1	1	54	780	1	1	810100
4	4	0	0	1	53	571	2	1	812065
3	3	1	1	-1	32	563	2	1	813657
2	3	1	1	1	54	560	1	1	815029
4	3	1	1	-1	34	501	2	1	816606
3	3	1	1	-1	34	385	2	1	817803
4	4	1	1	-1	34	504	2	1	819537
3	4	0	0	1	53	392	1	0	821180
3	3	1	1	-1	32	446	2	1	822556
2	3	1	1	1	54	369	2	0	823962
4	1	0	0	1	53	701	2	1	825531
3	1	0	0	1	51	425	2	1	827111
1	1	0	0	-1	31	369	1	1	828823
2	1	0	0	-1	31	768	1	1	830731
2	1	0	0	-1	31	465	1	1	832051
3	1	0	0	1	51	509	2	1	833925
4	3	1	1	-1	32	559	2	1	835441
1	3	1	1	1	54	668	1	1	837332
4	3	1	1	-1	34	368	2	1	838980
2	3	1	1	1	54	534	1	1	840713
3	3	1	1	-1	34	393	2	1	842503
4	3	1	1	-1	34	828	2	1	844449
2	1	0	0	-1	33	723	1	1	846582
3	1	0	0	1	51	421	2	1	847912
4	1	0	0	1	51	411	2	1	849510
4	1	0	0	1	51	330	2	1	851133
3	3	1	1	-1	32	507	2	1	852933
3	3	1	1	-1	34	396	2	1	854798
1	3	1	1	1	54	437	1	1	856278
3	3	1	1	-1	34	414	1	0	858125
3	3	1	1	-1	34	430	2	1	859504
1	3	1	1	1	54	773	1	1	861377
4	1	0	0	1	53	534	2	1	863365
4	1	0	0	1	51	609	2	1	864992
3	3	1	1	-1	32	423	2	1	866285
2	3	1	1	1	54	463	1	1	868087
4	3	1	1	-1	34	665	2	1	869942
4	3	1	1	-1	34	445	2	1	871687
3	3	1	1	-1	34	505	2	1	873501
2	3	1	1	1	54	522	1	1	875025
2	4	1	1	1	54	576	1	1	876423
3	4	0	0	1	53	902	2	1	881614
