# Supplementary material for: Frequency Band-Specific Electrical Brain Stimulation Modulates Cognitive Control Processes
Source: PLoS One. 2015 Sep 25;10(9):e0138984. doi: 10.1371/journal.pone.0138984 (PMC4583279; doi:10.1371/journal.pone.0138984)
Supplement: S2 File — This zip archive contains the necessary Matlab code, SPSS syntax, SPSS data and raw logfile data to perform the analyses described in the paper. EEG data and Matlab code to extract peak frequencies are available upon request (joramvandriel@gmail.com). (ZIP) [file pone.0138984.s002.zip › S2_File/rawdata/theta/pp32_simonA2_PRE-STIM_EEG.txt]

1	2	0	0	1	51	352	1	1	6018
4	2	1	1	1	52	396	2	1	7618
3	3	1	1	1	54	523	2	1	9216
4	3	1	1	1	54	464	2	1	11142
3	2	0	0	-1	33	405	2	1	12631
2	2	1	1	-1	32	433	1	1	14375
4	1	0	0	-1	33	433	2	1	16129
4	1	0	0	-1	31	354	2	1	17431
1	2	0	0	1	51	545	1	1	19371
3	2	1	1	1	52	428	2	1	21128
1	2	0	0	1	53	397	1	1	22972
1	2	1	1	-1	32	440	1	1	24395
4	3	1	1	1	54	388	2	1	25633
1	3	1	1	-1	34	470	1	1	27010
1	1	0	0	1	53	398	1	1	28857
2	1	0	0	1	51	322	1	1	30656
4	1	0	0	-1	31	335	2	1	32142
1	1	0	0	1	51	358	1	1	33706
4	1	0	0	-1	31	440	2	1	35508
3	1	0	0	-1	31	410	2	1	37127
2	3	1	1	-1	32	464	1	1	38651
2	3	1	1	-1	34	355	1	1	40447
3	2	0	0	-1	33	431	2	1	41768
3	2	1	1	1	52	404	2	1	43253
2	1	0	0	1	53	367	1	1	44726
2	1	0	0	1	51	363	2	0	45932
3	3	1	1	1	52	360	2	1	47213
4	3	1	1	1	54	419	2	1	49072
2	3	1	1	-1	34	563	1	1	50966
3	3	1	1	1	54	455	2	1	52711
1	4	1	1	-1	34	430	1	1	54411
1	4	0	0	1	53	361	1	1	55603
3	2	0	0	-1	31	416	2	1	56918
3	2	1	1	1	52	482	1	0	58503
1	2	0	0	1	53	305	1	1	59936
1	2	1	1	-1	32	344	1	1	61406
3	1	0	0	-1	33	296	2	1	62666
1	1	0	0	1	51	375	1	1	64521
3	2	0	0	-1	31	430	2	1	66095
3	2	1	1	1	52	274	2	1	67857
2	3	1	1	-1	34	356	1	1	69544
4	3	1	1	1	54	424	2	1	70792
2	3	1	1	-1	34	429	1	1	72253
1	3	1	1	-1	34	391	1	1	73637
2	4	1	1	-1	34	348	1	1	75417
2	4	0	0	1	53	343	1	1	77212
1	2	0	0	1	51	368	1	1	78549
1	2	1	1	-1	32	359	1	1	79893
4	3	1	1	1	54	356	2	1	81328
2	3	1	1	-1	34	371	1	1	87940
3	3	1	1	1	54	432	2	1	89392
3	3	1	1	1	54	286	2	1	91049
4	2	0	0	-1	33	251	2	1	92762
3	2	1	1	1	52	425	2	1	94387
1	3	1	1	-1	34	362	1	1	96122
3	3	1	1	1	54	398	2	1	97720
3	2	0	0	-1	33	339	2	1	99063
2	2	1	1	-1	32	381	1	1	100322
2	2	0	0	1	53	384	1	1	102049
4	2	1	1	1	52	494	2	1	103749
1	4	1	1	-1	34	354	1	1	105608
4	4	0	0	-1	33	455	2	1	107526
3	1	0	0	-1	31	432	1	0	109162
2	1	0	0	1	51	382	1	1	110389
1	1	0	0	1	51	400	1	1	112193
1	1	0	0	1	51	329	1	1	113424
4	1	0	0	-1	31	408	2	1	114925
4	1	0	0	-1	31	297	2	1	116553
1	4	1	1	-1	32	299	2	0	118329
1	4	0	0	1	53	340	1	1	119958
4	1	0	0	-1	31	332	2	1	121765
2	1	0	0	1	51	597	1	1	123256
2	2	0	0	1	51	361	1	1	124630
3	2	1	1	1	52	383	2	1	125869
4	2	0	0	-1	33	410	2	1	127091
3	2	1	1	1	52	427	1	0	128700
2	1	0	0	1	53	336	1	1	129898
2	1	0	0	1	51	326	1	1	131347
4	4	1	1	1	52	666	2	1	133211
1	4	0	0	1	53	506	1	1	135143
4	3	1	1	1	52	429	2	1	136471
2	3	1	1	-1	34	450	1	1	138410
2	2	0	0	1	53	410	1	1	140085
3	2	1	1	1	52	412	2	1	141867
1	4	1	1	-1	34	524	1	1	143438
1	4	0	0	1	53	479	1	1	144882
2	4	1	1	-1	32	491	1	1	146521
3	4	0	0	-1	33	432	2	1	147880
4	4	1	1	1	52	377	2	1	149304
4	4	0	0	-1	33	396	2	1	151032
3	2	0	0	-1	31	387	2	1	152923
2	2	1	1	-1	32	393	1	1	154535
1	3	1	1	-1	34	343	1	1	155696
1	3	1	1	-1	34	358	1	1	157350
2	4	1	1	-1	34	492	1	1	158928
4	4	0	0	-1	33	500	2	1	160581
3	4	1	1	1	52	423	2	1	161962
1	4	0	0	1	53	375	1	1	163637
3	1	0	0	-1	31	554	2	1	165318
2	1	0	0	1	51	349	1	1	169921
1	4	1	1	-1	32	439	1	1	171518
2	4	0	0	1	53	335	2	0	172751
3	4	1	1	1	52	338	2	1	174094
3	4	0	0	-1	33	634	2	1	176133
4	2	0	0	-1	31	530	2	1	177733
2	2	1	1	-1	32	487	1	1	179189
4	4	1	1	1	54	426	2	1	180888
2	4	0	0	1	53	328	1	1	182565
1	1	0	0	1	51	365	1	1	184176
2	1	0	0	1	51	369	1	1	185822
2	1	0	0	1	51	294	1	1	187339
3	1	0	0	-1	31	456	2	1	188713
4	4	1	1	1	52	417	2	1	190078
4	4	0	0	-1	33	323	2	1	191756
1	3	1	1	-1	32	485	1	1	193574
4	3	1	1	1	54	379	2	1	194886
1	3	1	1	-1	34	323	2	0	196085
3	3	1	1	1	54	545	2	1	197695
4	4	1	1	1	54	523	2	1	199615
3	4	0	0	-1	33	509	2	1	201161
4	2	0	0	-1	31	450	2	1	202694
3	2	1	1	1	52	460	2	1	204409
3	4	1	1	1	54	353	2	1	205983
2	4	0	0	1	53	391	1	1	207230
3	3	1	1	1	52	460	2	1	209036
3	3	1	1	1	54	333	2	1	210689
2	3	1	1	-1	34	519	1	1	212590
2	3	1	1	-1	34	343	1	1	214290
3	1	0	0	-1	33	414	2	1	215616
2	1	0	0	1	51	463	1	1	217349
2	4	1	1	-1	32	461	1	1	219191
3	4	0	0	-1	33	361	2	1	220740
3	1	0	0	-1	31	322	2	1	222386
4	1	0	0	-1	31	373	1	0	223938
1	1	0	0	1	51	341	1	1	225324
2	1	0	0	1	51	457	1	1	227043
3	3	1	1	1	52	359	2	1	228746
2	3	1	1	-1	34	510	2	0	230356
1	2	0	0	1	53	571	1	1	232371
2	2	1	1	-1	32	492	1	1	233918
2	1	0	0	1	53	357	1	1	235233
1	1	0	0	1	51	360	1	1	236800
2	3	1	1	-1	32	347	1	1	238127
3	3	1	1	1	54	394	2	1	239907
4	4	1	1	1	54	450	2	1	241631
2	4	0	0	1	53	466	1	1	243263
4	1	0	0	-1	31	443	2	1	245158
3	1	0	0	-1	31	479	2	1	246692
4	4	1	1	1	52	497	2	1	248214
3	4	0	0	-1	33	381	2	1	256134
4	3	1	1	1	52	435	2	1	257995
3	3	1	1	1	54	252	2	1	259231
1	4	1	1	-1	34	393	1	1	260792
2	4	0	0	1	53	296	1	1	262409
4	4	1	1	1	52	379	2	1	263997
4	4	0	0	-1	33	333	2	1	265340
1	2	0	0	1	51	499	1	1	266651
4	2	1	1	1	52	470	2	1	268481
2	2	0	0	1	53	520	1	1	270237
3	2	1	1	1	52	306	2	1	271446
3	4	1	1	1	54	338	2	1	273079
2	4	0	0	1	53	550	1	1	274901
3	1	0	0	-1	31	314	2	1	276064
1	1	0	0	1	51	404	1	1	277828
3	1	0	0	-1	31	354	2	1	279662
4	1	0	0	-1	31	423	2	1	281129
4	1	0	0	-1	31	351	2	1	282903
3	1	0	0	-1	31	434	2	1	284714
2	1	0	0	1	51	502	1	1	286413
2	1	0	0	1	51	316	1	1	288196
4	4	1	1	1	52	453	2	1	289991
4	4	0	0	-1	33	304	2	1	291243
3	2	0	0	-1	31	320	2	1	292718
1	2	1	1	-1	32	417	1	1	293955
2	4	1	1	-1	34	409	1	1	295541
2	4	0	0	1	53	362	1	1	296794
1	1	0	0	1	51	453	1	1	298339
3	1	0	0	-1	31	391	2	1	300236
4	2	0	0	-1	31	323	2	1	301653
2	2	1	1	-1	32	438	1	1	303400
4	3	1	1	1	54	457	2	1	305347
1	3	1	1	-1	34	398	1	1	307039
1	2	0	0	1	53	471	1	1	308647
4	2	1	1	1	52	382	2	1	309851
1	4	1	1	-1	34	456	1	1	311422
1	4	0	0	1	53	399	1	1	312993
2	1	0	0	1	51	439	1	1	314860
1	1	0	0	1	51	401	1	1	316118
1	2	0	0	1	51	373	1	1	317353
2	2	1	1	-1	32	451	1	1	318741
1	1	0	0	1	53	340	1	1	320334
2	1	0	0	1	51	329	1	1	321496
1	3	1	1	-1	32	394	1	1	322796
4	3	1	1	1	54	430	2	1	324504
2	4	1	1	-1	34	400	1	1	325755
2	4	0	0	1	53	441	1	1	327664
3	3	1	1	1	52	414	2	1	329439
2	3	1	1	-1	34	506	1	1	331376
3	3	1	1	1	54	332	2	1	332629
3	3	1	1	1	54	349	2	1	339960
2	3	1	1	-1	34	410	1	1	341309
4	3	1	1	1	54	362	2	1	342851
1	3	1	1	-1	34	397	1	1	344667
2	3	1	1	-1	34	422	1	1	346082
3	3	1	1	1	54	368	2	1	347350
2	3	1	1	-1	34	476	1	1	349156
4	4	1	1	1	54	402	2	1	350990
4	4	0	0	-1	33	320	2	1	352214
1	1	0	0	1	51	408	1	1	353933
1	1	0	0	1	51	351	1	1	355463
2	3	1	1	-1	32	326	1	1	357000
4	3	1	1	1	54	415	2	1	358281
4	4	1	1	1	54	330	2	1	359894
1	4	0	0	1	53	353	2	0	361165
2	1	0	0	1	51	436	1	1	362586
2	1	0	0	1	51	299	1	1	363893
3	2	0	0	-1	31	341	2	1	365380
4	2	1	1	1	52	459	2	1	366996
2	3	1	1	-1	34	390	1	1	368700
2	3	1	1	-1	34	442	1	1	370353
4	2	0	0	-1	33	371	2	1	371642
3	2	1	1	1	52	902	1	0	374040
2	2	0	0	1	53	838	1	1	376046
4	2	1	1	1	52	446	2	1	377860
3	3	1	1	1	54	559	2	1	379776
1	3	1	1	-1	34	462	1	1	381508
1	1	0	0	1	53	329	1	1	382834
2	1	0	0	1	51	583	1	1	384766
4	1	0	0	-1	31	400	2	1	386086
1	1	0	0	1	51	481	1	1	387506
4	1	0	0	-1	31	460	2	1	389025
4	1	0	0	-1	31	341	2	1	390413
1	1	0	0	1	51	414	1	1	392166
4	1	0	0	-1	31	371	2	1	393969
1	1	0	0	1	51	467	1	1	395604
2	1	0	0	1	51	569	1	1	397595
2	2	0	0	1	51	342	1	1	398902
3	2	1	1	1	52	415	2	1	400657
3	4	1	1	1	54	309	2	1	402100
2	4	0	0	1	53	411	1	1	403924
1	1	0	0	1	51	586	1	1	405989
4	1	0	0	-1	31	464	2	1	407360
4	2	0	0	-1	31	328	2	1	409111
1	2	1	1	-1	32	444	1	1	410790
1	3	1	1	-1	34	377	1	1	412495
3	3	1	1	1	54	547	2	1	414521
3	4	1	1	1	54	425	2	1	415771
1	4	0	0	1	53	444	1	1	417286
1	4	1	1	-1	32	422	1	1	418583
3	4	0	0	-1	33	518	2	1	430735
4	2	0	0	-1	31	427	2	1	432593
4	2	1	1	1	52	314	2	1	433878
3	4	1	1	1	54	498	2	1	435613
3	4	0	0	-1	33	295	2	1	437093
1	3	1	1	-1	32	433	1	1	438590
3	3	1	1	1	54	327	2	1	439768
1	3	1	1	-1	34	409	1	1	441615
3	3	1	1	1	54	367	2	1	443356
3	4	1	1	1	54	335	2	1	444971
4	4	0	0	-1	33	404	2	1	446250
1	2	0	0	1	51	514	1	1	448200
3	2	1	1	1	52	476	2	1	449624
1	2	0	0	1	53	403	1	1	451481
1	2	1	1	-1	32	383	1	1	452673
4	4	1	1	1	54	330	2	1	454042
1	4	0	0	1	53	440	1	1	455977
3	4	1	1	1	52	374	2	1	457652
3	4	0	0	-1	33	341	2	1	459154
2	2	0	0	1	51	458	1	1	461078
2	2	1	1	-1	32	362	1	1	462640
4	3	1	1	1	54	333	2	1	464276
3	3	1	1	1	54	512	2	1	466055
2	1	0	0	1	53	502	1	1	467511
4	1	0	0	-1	31	484	2	1	469191
3	4	1	1	1	52	421	2	1	470507
3	4	0	0	-1	33	368	2	1	471881
1	3	1	1	-1	32	399	1	1	473552
1	3	1	1	-1	34	348	1	1	475262
2	3	1	1	-1	34	365	1	1	476552
2	3	1	1	-1	34	366	1	1	478252
4	1	0	0	-1	33	436	2	1	480101
2	1	0	0	1	51	460	1	1	481915
2	3	1	1	-1	32	366	1	1	483597
3	3	1	1	1	54	420	2	1	484958
4	3	1	1	1	54	352	2	1	486338
4	3	1	1	1	54	391	2	1	487905
1	3	1	1	-1	34	422	1	1	489423
4	3	1	1	1	54	404	2	1	490778
2	4	1	1	-1	34	354	2	0	492479
3	4	0	0	-1	33	494	2	1	493896
2	4	1	1	-1	32	482	1	1	495362
4	4	0	0	-1	33	416	2	1	496891
1	4	1	1	-1	32	476	1	1	498583
4	4	0	0	-1	33	520	2	1	500220
2	2	0	0	1	51	539	1	1	502029
2	2	1	1	-1	32	369	1	1	503446
3	1	0	0	-1	33	408	2	1	504783
4	1	0	0	-1	31	339	2	1	505985
1	1	0	0	1	51	452	1	1	507577
1	1	0	0	1	51	324	1	1	517671
3	1	0	0	-1	31	405	2	1	519497
3	1	0	0	-1	31	301	2	1	520719
2	4	1	1	-1	32	523	1	1	522352
2	4	0	0	1	53	369	1	1	523997
1	4	1	1	-1	32	339	2	0	525747
2	4	0	0	1	53	494	1	1	527291
3	2	0	0	-1	31	501	2	1	528754
2	2	1	1	-1	32	464	1	1	530509
4	2	0	0	-1	33	530	2	1	531938
2	2	1	1	-1	32	381	1	1	533558
1	2	0	0	1	53	464	1	1	535201
1	2	1	1	-1	32	636	1	1	537191
4	1	0	0	-1	33	395	2	1	538416
1	1	0	0	1	51	446	1	1	539672
1	1	0	0	1	51	340	1	1	541175
3	1	0	0	-1	31	279	2	1	542523
2	1	0	0	1	51	429	1	1	544175
3	1	0	0	-1	31	479	2	1	546156
1	3	1	1	-1	32	330	2	0	547958
3	3	1	1	1	54	419	2	1	549486
2	2	0	0	1	53	701	1	1	551270
3	2	1	1	1	52	384	2	1	553017
1	4	1	1	-1	34	457	1	1	554411
4	4	0	0	-1	33	450	2	1	556277
3	3	1	1	1	52	407	1	0	558098
3	3	1	1	1	54	336	2	1	559792
2	1	0	0	1	53	479	1	1	561385
2	1	0	0	1	51	345	2	0	562862
1	4	1	1	-1	32	515	1	1	564619
1	4	0	0	1	53	399	1	1	566285
4	2	0	0	-1	31	421	2	1	568204
2	2	1	1	-1	32	488	1	1	569500
2	2	0	0	1	53	529	1	1	571142
4	2	1	1	1	52	497	2	1	572814
4	2	0	0	-1	33	323	2	1	573961
3	2	1	1	1	52	514	2	1	575694
2	2	0	0	1	53	380	1	1	577072
4	2	1	1	1	52	319	2	1	578495
3	2	0	0	-1	33	289	2	1	579642
2	2	1	1	-1	32	375	1	1	581124
3	4	1	1	1	54	286	2	1	582290
4	4	0	0	-1	33	358	2	1	583990
2	3	1	1	-1	32	406	1	1	585528
4	3	1	1	1	54	364	2	1	587298
2	2	0	0	1	53	469	1	1	589125
2	2	1	1	-1	32	363	1	1	590484
4	1	0	0	-1	33	373	2	1	591937
2	1	0	0	1	51	399	1	1	593646
2	3	1	1	-1	32	318	1	1	594903
4	3	1	1	1	54	364	2	1	602729
4	3	1	1	1	54	445	2	1	604551
2	3	1	1	-1	34	266	2	0	605856
3	3	1	1	1	54	361	1	0	607099
4	3	1	1	1	54	425	2	1	608496
1	4	1	1	-1	34	386	1	1	610108
2	4	0	0	1	53	422	1	1	611918
4	2	0	0	-1	31	338	2	1	613418
3	2	1	1	1	52	531	2	1	615067
1	3	1	1	-1	34	418	1	1	616602
4	3	1	1	1	54	487	2	1	618196
4	2	0	0	-1	33	299	2	1	619439
2	2	1	1	-1	32	467	1	1	620859
4	1	0	0	-1	33	345	2	1	622536
4	1	0	0	-1	31	321	2	1	623901
2	4	1	1	-1	32	391	1	1	625569
1	4	0	0	1	53	365	1	1	627019
3	4	1	1	1	52	314	2	1	628738
1	4	0	0	1	53	467	1	1	630666
3	4	1	1	1	52	438	2	1	632063
3	4	0	0	-1	33	543	2	1	633692
2	1	0	0	1	51	388	1	1	635310
3	1	0	0	-1	31	520	2	1	637215
1	3	1	1	-1	32	384	1	1	638656
4	3	1	1	1	54	341	2	1	640155
1	1	0	0	1	53	411	2	0	641532
1	1	0	0	1	51	494	1	1	643369
4	1	0	0	-1	31	341	2	1	644986
3	1	0	0	-1	31	529	2	1	646553
3	2	0	0	-1	31	330	2	1	648104
2	2	1	1	-1	32	505	1	1	650092
3	1	0	0	-1	33	363	2	1	651963
3	1	0	0	-1	31	363	2	1	653406
2	1	0	0	1	51	397	1	1	655119
2	1	0	0	1	51	348	1	1	656737
3	2	0	0	-1	31	297	2	1	658120
1	2	1	1	-1	32	412	1	1	659701
3	1	0	0	-1	33	318	2	1	660884
1	1	0	0	1	51	429	1	1	662129
3	3	1	1	1	52	419	2	1	663770
1	3	1	1	-1	34	357	1	1	665011
2	2	0	0	1	53	325	1	1	666784
2	2	1	1	-1	32	272	2	0	667870
1	4	1	1	-1	34	488	1	1	669507
4	4	0	0	-1	33	438	2	1	671077
4	3	1	1	1	52	322	2	1	672472
1	3	1	1	-1	34	451	1	1	674121
3	3	1	1	1	54	470	2	1	675405
1	3	1	1	-1	34	457	1	1	677288
4	1	0	0	-1	33	385	2	1	678871
1	1	0	0	1	51	354	1	1	685563
4	3	1	1	1	52	323	2	1	686909
2	3	1	1	-1	34	415	1	1	688326
4	3	1	1	1	54	391	2	1	689711
1	3	1	1	-1	34	336	1	1	690899
3	3	1	1	1	54	349	2	1	692375
1	3	1	1	-1	34	381	1	1	693727
1	2	0	0	1	53	360	2	0	695258
2	2	1	1	-1	32	373	2	0	696977
3	3	1	1	1	54	509	2	1	698346
2	3	1	1	-1	34	425	1	1	699823
4	3	1	1	1	54	320	2	1	701332
2	3	1	1	-1	34	314	1	1	702471
2	2	0	0	1	53	479	1	1	704086
4	2	1	1	1	52	362	2	1	705304
1	2	0	0	1	53	427	1	1	706995
4	2	1	1	1	52	391	2	1	708708
2	4	1	1	-1	34	399	1	1	710485
4	4	0	0	-1	33	499	2	1	712335
1	2	0	0	1	51	346	1	1	714152
4	2	1	1	1	52	454	2	1	715697
2	2	0	0	1	53	393	1	1	717557
1	2	1	1	-1	32	446	1	1	719460
4	4	1	1	1	54	301	2	1	720613
4	4	0	0	-1	33	310	2	1	722091
2	4	1	1	-1	32	368	1	1	723393
3	4	0	0	-1	33	513	2	1	724843
1	3	1	1	-1	32	379	2	0	726570
3	3	1	1	1	54	357	2	1	728378
3	4	1	1	1	54	317	2	1	729903
1	4	0	0	1	53	413	1	1	731465
1	3	1	1	-1	32	309	2	0	732653
4	3	1	1	1	54	480	2	1	734322
3	3	1	1	1	54	375	2	1	735543
2	3	1	1	-1	34	397	1	1	737054
1	4	1	1	-1	34	326	1	1	738772
4	4	0	0	-1	33	351	2	1	740543
1	1	0	0	1	51	408	1	1	742304
3	1	0	0	-1	31	455	2	1	743849
1	1	0	0	1	51	458	1	1	745277
3	1	0	0	-1	31	402	2	1	746508
4	1	0	0	-1	31	439	2	1	748239
3	1	0	0	-1	31	368	2	1	749763
3	1	0	0	-1	31	359	2	1	751278
2	1	0	0	1	51	581	1	1	753026
3	3	1	1	1	52	447	2	1	754389
4	3	1	1	1	54	458	2	1	756036
2	4	1	1	-1	34	322	1	1	757368
3	4	0	0	-1	33	432	2	1	758914
4	4	1	1	1	52	431	2	1	760354
4	4	0	0	-1	33	386	2	1	769983
1	3	1	1	-1	32	444	1	1	771259
1	3	1	1	-1	34	329	1	1	772519
3	4	1	1	1	54	284	2	1	773943
4	4	0	0	-1	33	288	2	1	775382
4	2	0	0	-1	31	305	2	1	776694
3	2	1	1	1	52	447	2	1	778568
3	4	1	1	1	54	275	2	1	779858
2	4	0	0	1	53	369	1	1	781373
3	2	0	0	-1	31	271	2	1	783136
2	2	1	1	-1	32	322	1	1	784549
4	3	1	1	1	54	534	2	1	786581
3	3	1	1	1	54	301	2	1	787857
3	2	0	0	-1	33	305	2	1	789473
4	2	1	1	1	52	381	2	1	790760
2	1	0	0	1	53	377	1	1	792238
2	1	0	0	1	51	469	1	1	794038
1	2	0	0	1	51	287	1	1	795418
4	2	1	1	1	52	353	2	1	796960
1	4	1	1	-1	34	361	1	1	798507
3	4	0	0	-1	33	349	2	1	800181
3	3	1	1	1	52	302	1	0	801819
2	3	1	1	-1	34	371	1	1	803009
3	1	0	0	-1	33	515	2	1	804500
2	1	0	0	1	51	476	1	1	806480
1	4	1	1	-1	32	446	1	1	807957
4	4	0	0	-1	33	523	2	1	809851
3	2	0	0	-1	31	443	2	1	811788
3	2	1	1	1	52	408	2	1	813137
2	2	0	0	1	53	439	1	1	814978
3	2	1	1	1	52	366	2	1	816520
1	3	1	1	-1	34	426	1	1	818157
1	3	1	1	-1	34	413	1	1	819863
4	4	1	1	1	54	359	2	1	821204
3	4	0	0	-1	33	476	2	1	822624
4	1	0	0	-1	31	378	2	1	823950
4	1	0	0	-1	31	347	2	1	825621
1	1	0	0	1	51	375	1	1	827125
3	1	0	0	-1	31	303	2	1	828517
2	1	0	0	1	51	431	2	0	829755
4	1	0	0	-1	31	396	2	1	831519
4	1	0	0	-1	31	317	2	1	833233
1	1	0	0	1	51	356	1	1	834687
3	4	1	1	1	52	403	2	1	835982
2	4	0	0	1	53	474	1	1	837558
2	3	1	1	-1	32	408	1	1	839178
3	3	1	1	1	54	414	2	1	840567
1	2	0	0	1	53	385	1	1	842271
4	2	1	1	1	52	330	2	1	843980
4	2	0	0	-1	33	535	2	1	845397
2	2	1	1	-1	32	374	1	1	855564
