# Supplementary material for: Frequency Band-Specific Electrical Brain Stimulation Modulates Cognitive Control Processes
Source: PLoS One. 2015 Sep 25;10(9):e0138984. doi: 10.1371/journal.pone.0138984 (PMC4583279; doi:10.1371/journal.pone.0138984)
Supplement: S2 File — This zip archive contains the necessary Matlab code, SPSS syntax, SPSS data and raw logfile data to perform the analyses described in the paper. EEG data and Matlab code to extract peak frequencies are available upon request (joramvandriel@gmail.com). (ZIP) [file pone.0138984.s002.zip › S2_File/rawdata/theta/pp32_simonB2_STIM.txt]

1	1	0	0	1	51	400	1	1	7266
4	1	0	0	-1	31	323	2	1	8750
4	3	1	1	1	52	360	2	1	9940
1	3	1	1	-1	34	408	1	1	11470
2	2	0	0	1	53	328	1	1	13133
3	2	1	1	1	52	468	2	1	14845
2	2	0	0	1	53	391	2	0	16414
1	2	1	1	-1	32	396	1	1	18280
3	3	1	1	1	54	319	2	1	19645
2	3	1	1	-1	34	412	1	1	21122
2	3	1	1	-1	34	323	2	0	22381
3	3	1	1	1	54	515	2	1	24185
3	4	1	1	1	54	367	2	1	25479
4	4	0	0	-1	33	410	2	1	26743
2	1	0	0	1	51	400	2	0	28121
1	1	0	0	1	51	526	2	0	29922
4	4	1	1	1	52	510	2	1	31914
2	4	0	0	1	53	391	1	1	33582
3	2	0	0	-1	31	483	2	1	35376
1	2	1	1	-1	32	682	1	1	37303
1	3	1	1	-1	34	364	1	1	38620
2	3	1	1	-1	34	437	2	0	40245
2	2	0	0	1	53	514	1	1	41665
1	2	1	1	-1	32	422	1	1	43556
1	2	0	0	1	53	350	1	1	44740
3	2	1	1	1	52	436	2	1	46602
4	1	0	0	-1	33	355	2	1	48273
1	1	0	0	1	51	628	1	1	50217
3	4	1	1	1	52	926	2	1	52234
3	4	0	0	-1	33	627	2	1	54246
1	3	1	1	-1	32	436	1	1	56155
1	3	1	1	-1	34	374	1	1	57393
4	2	0	0	-1	33	434	2	1	58843
2	2	1	1	-1	32	560	1	1	60425
3	2	0	0	-1	33	440	2	1	61856
3	2	1	1	1	52	502	2	1	63253
2	1	0	0	1	53	417	1	1	65131
4	1	0	0	-1	31	478	2	1	66419
3	4	1	1	1	52	582	2	1	68117
4	4	0	0	-1	33	369	2	1	69744
3	3	1	1	1	52	480	2	1	71503
4	3	1	1	1	54	443	2	1	73283
4	4	1	1	1	54	447	2	1	74619
3	4	0	0	-1	33	437	2	1	76176
2	3	1	1	-1	32	457	1	1	77498
3	3	1	1	1	54	516	2	1	79474
4	3	1	1	1	54	497	2	1	80778
2	3	1	1	-1	34	452	1	1	82041
4	2	0	0	-1	33	430	2	1	83557
3	2	1	1	1	52	503	2	1	90149
2	4	1	1	-1	34	329	2	0	91618
3	4	0	0	-1	33	484	2	1	93343
1	1	0	0	1	51	500	1	1	95253
1	1	0	0	1	51	347	1	1	96855
2	1	0	0	1	51	368	2	0	98343
4	1	0	0	-1	31	418	2	1	100079
2	3	1	1	-1	32	367	2	0	101725
4	3	1	1	1	54	430	2	1	103208
3	1	0	0	-1	33	365	2	1	104521
2	1	0	0	1	51	546	1	1	106416
3	2	0	0	-1	31	336	2	1	107933
3	2	1	1	1	52	424	2	1	109361
2	1	0	0	1	53	396	1	1	111258
2	1	0	0	1	51	296	1	1	112565
1	1	0	0	1	51	502	1	1	114544
1	1	0	0	1	51	340	1	1	116151
4	1	0	0	-1	31	485	2	1	118075
4	1	0	0	-1	31	339	2	1	119836
1	3	1	1	-1	32	436	1	1	121261
3	3	1	1	1	54	461	2	1	123030
3	1	0	0	-1	33	411	2	1	124580
2	1	0	0	1	51	406	1	1	126355
1	4	1	1	-1	32	561	1	1	128049
4	4	0	0	-1	33	472	2	1	129386
1	3	1	1	-1	32	477	1	1	130841
4	3	1	1	1	54	421	2	1	132321
2	1	0	0	1	53	373	1	1	133592
3	1	0	0	-1	31	493	2	1	135474
4	3	1	1	1	52	448	2	1	137197
1	3	1	1	-1	34	430	1	1	139000
3	3	1	1	1	54	330	2	1	140577
2	3	1	1	-1	34	386	1	1	142230
4	3	1	1	1	54	346	2	1	143940
2	3	1	1	-1	34	390	1	1	145465
2	2	0	0	1	53	341	1	1	146856
4	2	1	1	1	52	399	2	1	148499
1	4	1	1	-1	34	439	1	1	150073
1	4	0	0	1	53	317	1	1	151861
3	3	1	1	1	52	405	2	1	153504
1	3	1	1	-1	34	461	1	1	154797
3	4	1	1	1	54	502	1	0	156128
3	4	0	0	-1	33	622	2	1	157656
1	2	0	0	1	51	373	1	1	159518
2	2	1	1	-1	32	477	1	1	161103
1	2	0	0	1	53	392	1	1	162546
2	2	1	1	-1	32	383	1	1	164192
3	2	0	0	-1	33	358	2	1	165541
1	2	1	1	-1	32	465	1	1	167004
3	2	0	0	-1	33	432	2	1	168826
3	2	1	1	1	52	374	2	1	181441
2	1	0	0	1	53	390	2	0	183147
3	1	0	0	-1	31	697	2	1	184958
4	3	1	1	1	52	440	2	1	186294
4	3	1	1	1	54	398	2	1	187563
1	1	0	0	1	53	354	1	1	188883
2	1	0	0	1	51	430	1	1	190240
4	4	1	1	1	52	431	2	1	192044
3	4	0	0	-1	33	539	2	1	194026
3	2	0	0	-1	31	316	2	1	195789
4	2	1	1	1	52	365	1	0	197575
3	3	1	1	1	54	405	2	1	199135
3	3	1	1	1	54	282	2	1	200392
1	4	1	1	-1	34	414	1	1	201948
2	4	0	0	1	53	420	1	1	203719
3	1	0	0	-1	31	303	2	1	205002
3	1	0	0	-1	31	332	2	1	206708
2	1	0	0	1	51	379	2	0	208500
1	1	0	0	1	51	419	2	0	210115
1	1	0	0	1	51	447	1	1	211722
4	1	0	0	-1	31	292	2	1	212848
4	4	1	1	1	52	407	2	1	214300
1	4	0	0	1	53	415	1	1	215661
1	3	1	1	-1	32	403	1	1	217281
3	3	1	1	1	54	315	2	1	219010
2	4	1	1	-1	34	414	1	1	220535
1	4	0	0	1	53	407	1	1	221912
3	2	0	0	-1	31	471	2	1	223848
4	2	1	1	1	52	430	2	1	225109
3	4	1	1	1	54	360	2	1	226378
1	4	0	0	1	53	433	1	1	228166
4	2	0	0	-1	31	299	2	1	229814
1	2	1	1	-1	32	502	1	1	231426
3	3	1	1	1	54	323	2	1	232725
4	3	1	1	1	54	417	2	1	234496
2	3	1	1	-1	34	376	1	1	236003
4	3	1	1	1	54	422	2	1	237924
2	1	0	0	1	53	540	1	1	239393
1	1	0	0	1	51	585	1	1	241087
4	3	1	1	1	52	424	2	1	242585
2	3	1	1	-1	34	396	1	1	244121
4	2	0	0	-1	33	383	1	0	245359
1	2	1	1	-1	32	433	1	1	246996
2	4	1	1	-1	34	440	1	1	248799
2	4	0	0	1	53	351	1	1	250515
1	3	1	1	-1	32	399	1	1	252007
4	3	1	1	1	54	338	2	1	253252
3	3	1	1	1	54	459	2	1	254953
1	3	1	1	-1	34	366	1	1	256283
3	2	0	0	-1	33	471	2	1	257790
1	2	1	1	-1	32	571	1	1	262416
4	1	0	0	-1	33	459	2	1	263772
3	1	0	0	-1	31	350	2	1	265543
3	3	1	1	1	52	361	2	1	266861
1	3	1	1	-1	34	404	1	1	268390
2	1	0	0	1	53	360	1	1	269790
2	1	0	0	1	51	322	1	1	271320
3	2	0	0	-1	31	329	2	1	272527
3	2	1	1	1	52	343	2	1	273816
1	4	1	1	-1	34	508	1	1	275286
4	4	0	0	-1	33	371	2	1	276617
1	3	1	1	-1	32	424	1	1	278232
2	3	1	1	-1	34	352	1	1	279447
1	1	0	0	1	53	407	2	0	281019
3	1	0	0	-1	31	430	2	1	282659
1	3	1	1	-1	32	430	1	1	284210
1	3	1	1	-1	34	314	1	1	285792
4	4	1	1	1	54	358	2	1	287180
2	4	0	0	1	53	368	1	1	288434
2	2	0	0	1	51	365	1	1	289976
4	2	1	1	1	52	357	2	1	291541
3	1	0	0	-1	33	367	2	1	293134
2	1	0	0	1	51	382	1	1	294684
2	2	0	0	1	51	352	1	1	295977
4	2	1	1	1	52	356	2	1	297723
3	2	0	0	-1	33	557	2	1	299645
1	2	1	1	-1	32	438	1	1	301136
4	2	0	0	-1	33	338	2	1	302810
1	2	1	1	-1	32	426	1	1	304073
1	3	1	1	-1	34	360	1	1	305413
4	3	1	1	1	54	350	2	1	306888
4	4	1	1	1	54	310	2	1	308382
3	4	0	0	-1	33	450	2	1	309987
2	4	1	1	-1	32	392	1	1	311393
4	4	0	0	-1	33	427	1	0	313116
3	3	1	1	1	52	496	2	1	314992
1	3	1	1	-1	34	374	1	1	316847
4	1	0	0	-1	33	503	2	1	318416
2	1	0	0	1	51	465	1	1	320248
4	1	0	0	-1	31	321	2	1	322025
2	1	0	0	1	51	460	1	1	323330
1	2	0	0	1	51	483	1	1	325320
4	2	1	1	1	52	345	2	1	326932
1	1	0	0	1	53	424	1	1	328427
3	1	0	0	-1	31	474	2	1	329910
2	1	0	0	1	51	415	1	1	331548
2	1	0	0	1	51	475	1	1	332966
1	2	0	0	1	51	396	1	1	334397
4	2	1	1	1	52	441	2	1	335991
3	3	1	1	1	54	427	2	1	337856
4	3	1	1	1	54	348	2	1	342775
2	4	1	1	-1	34	349	1	1	344196
1	4	0	0	1	53	305	1	1	345685
4	1	0	0	-1	31	312	2	1	347261
2	1	0	0	1	51	500	1	1	349106
3	2	0	0	-1	31	304	2	1	350676
4	2	1	1	1	52	496	2	1	352228
1	2	0	0	1	53	434	1	1	353607
4	2	1	1	1	52	376	2	1	355176
3	3	1	1	1	54	388	2	1	356853
2	3	1	1	-1	34	465	1	1	358379
1	4	1	1	-1	34	372	1	1	360109
3	4	0	0	-1	33	474	2	1	361432
3	4	1	1	1	52	461	2	1	362978
4	4	0	0	-1	33	397	2	1	364741
2	4	1	1	-1	32	704	2	0	366398
4	4	0	0	-1	33	322	2	1	367859
4	2	0	0	-1	31	325	2	1	369614
3	2	1	1	1	52	331	1	0	370969
4	1	0	0	-1	33	438	2	1	372226
2	1	0	0	1	51	496	1	1	373585
2	1	0	0	1	51	387	1	1	375100
3	1	0	0	-1	31	346	2	1	376941
1	1	0	0	1	51	478	1	1	378368
3	1	0	0	-1	31	398	2	1	379959
1	3	1	1	-1	32	475	1	1	381409
2	3	1	1	-1	34	338	1	1	383228
1	1	0	0	1	53	494	1	1	384742
3	1	0	0	-1	31	328	2	1	386140
3	2	0	0	-1	31	335	2	1	387867
2	2	1	1	-1	32	444	1	1	389230
3	1	0	0	-1	33	442	2	1	390840
2	1	0	0	1	51	340	1	1	392543
3	4	1	1	1	52	401	2	1	394412
2	4	0	0	1	53	314	2	0	395556
1	1	0	0	1	51	581	1	1	396963
3	1	0	0	-1	31	510	2	1	398569
2	3	1	1	-1	32	479	1	1	399952
1	3	1	1	-1	34	610	1	1	401491
2	1	0	0	1	53	349	1	1	402743
1	1	0	0	1	51	324	1	1	403919
2	3	1	1	-1	32	368	1	1	405629
4	3	1	1	1	54	454	2	1	406997
2	4	1	1	-1	34	387	1	1	408267
3	4	0	0	-1	33	378	2	1	409586
2	3	1	1	-1	32	505	1	1	411140
2	3	1	1	-1	34	404	1	1	412821
3	4	1	1	1	54	545	2	1	414537
3	4	0	0	-1	33	279	2	1	415933
2	3	1	1	-1	32	370	1	1	417802
4	3	1	1	1	54	384	2	1	421301
3	2	0	0	-1	33	463	2	1	422625
2	2	1	1	-1	32	352	1	1	424272
3	2	0	0	-1	33	347	2	1	425452
1	2	1	1	-1	32	419	1	1	427136
1	2	0	0	1	53	396	1	1	428658
2	2	1	1	-1	32	305	2	0	430374
3	1	0	0	-1	33	327	2	1	431835
2	1	0	0	1	51	386	1	1	433716
4	4	1	1	1	52	397	2	1	435378
3	4	0	0	-1	33	360	2	1	437174
1	1	0	0	1	51	341	1	1	438377
3	1	0	0	-1	31	419	1	0	439669
4	4	1	1	1	52	433	2	1	441163
3	4	0	0	-1	33	293	2	1	442590
3	4	1	1	1	52	242	2	1	443989
2	4	0	0	1	53	359	1	1	445409
4	2	0	0	-1	31	284	2	1	446927
1	2	1	1	-1	32	378	1	1	448744
2	4	1	1	-1	34	358	1	1	450482
1	4	0	0	1	53	354	1	1	452095
4	4	1	1	1	52	388	2	1	453337
4	4	0	0	-1	33	356	2	1	454651
2	3	1	1	-1	32	584	1	1	456193
3	3	1	1	1	54	331	2	1	457700
2	1	0	0	1	53	566	2	0	459593
3	1	0	0	-1	31	277	2	1	461307
1	1	0	0	1	51	312	1	1	462759
2	1	0	0	1	51	396	2	0	464463
4	1	0	0	-1	31	426	2	1	465856
3	1	0	0	-1	31	347	2	1	467395
2	4	1	1	-1	32	491	1	1	469008
3	4	0	0	-1	33	350	2	1	470223
4	3	1	1	1	52	426	2	1	471913
3	3	1	1	1	54	420	2	1	473697
3	4	1	1	1	54	360	2	1	475120
1	4	0	0	1	53	501	1	1	477027
2	3	1	1	-1	32	302	2	0	478336
2	3	1	1	-1	34	440	1	1	479729
3	4	1	1	1	54	485	2	1	481038
4	4	0	0	-1	33	303	2	1	482717
2	2	0	0	1	51	440	1	1	484014
1	2	1	1	-1	32	400	1	1	485659
1	4	1	1	-1	34	352	1	1	487165
2	4	0	0	1	53	461	1	1	489045
2	2	0	0	1	51	310	1	1	490365
3	2	1	1	1	52	300	1	0	492103
4	3	1	1	1	54	437	2	1	493502
1	3	1	1	-1	34	449	1	1	494906
2	4	1	1	-1	34	390	2	0	496317
1	4	0	0	1	53	526	1	1	504884
3	2	0	0	-1	31	322	2	1	506305
2	2	1	1	-1	32	453	1	1	508084
1	1	0	0	1	53	384	1	1	509530
1	1	0	0	1	51	326	1	1	511130
2	2	0	0	1	51	464	1	1	512936
3	2	1	1	1	52	417	2	1	514627
4	4	1	1	1	54	285	2	1	516194
3	4	0	0	-1	33	404	2	1	517466
2	3	1	1	-1	32	425	1	1	518823
2	3	1	1	-1	34	337	1	1	520001
3	4	1	1	1	54	390	2	1	521814
1	4	0	0	1	53	429	1	1	523747
4	2	0	0	-1	31	435	2	1	525162
1	2	1	1	-1	32	453	1	1	526588
3	4	1	1	1	54	506	2	1	528161
2	4	0	0	1	53	517	1	1	529847
1	2	0	0	1	51	474	1	1	531203
1	2	1	1	-1	32	392	1	1	532416
4	4	1	1	1	54	420	2	1	533883
2	4	0	0	1	53	431	1	1	535670
3	1	0	0	-1	31	513	2	1	537180
2	1	0	0	1	51	536	1	1	538662
2	2	0	0	1	51	339	1	1	540425
3	2	1	1	1	52	342	2	1	542222
3	3	1	1	1	54	399	2	1	543953
1	3	1	1	-1	34	606	1	1	545406
1	2	0	0	1	53	399	1	1	546824
4	2	1	1	1	52	406	2	1	548086
1	1	0	0	1	53	425	1	1	549865
2	1	0	0	1	51	393	1	1	551601
2	4	1	1	-1	32	386	1	1	552804
3	4	0	0	-1	33	441	2	1	554074
4	2	0	0	-1	31	457	2	1	555898
4	2	1	1	1	52	323	2	1	557416
1	3	1	1	-1	34	387	1	1	559018
4	3	1	1	1	54	385	2	1	560295
1	2	0	0	1	53	543	1	1	561940
1	2	1	1	-1	32	384	1	1	563674
4	3	1	1	1	54	342	2	1	565191
3	3	1	1	1	54	358	2	1	566925
2	4	1	1	-1	34	400	1	1	568292
3	4	0	0	-1	33	485	2	1	569747
4	3	1	1	1	52	378	2	1	571094
1	3	1	1	-1	34	441	1	1	572842
3	1	0	0	-1	33	517	2	1	574408
3	1	0	0	-1	31	350	2	1	575723
2	2	0	0	1	51	406	1	1	577587
3	2	1	1	1	52	399	2	1	579475
1	3	1	1	-1	34	396	1	1	581230
3	3	1	1	1	54	450	2	1	591340
1	1	0	0	1	53	454	1	1	593005
1	1	0	0	1	51	326	1	1	594225
4	4	1	1	1	52	412	2	1	595919
2	4	0	0	1	53	523	1	1	597718
2	4	1	1	-1	32	440	1	1	599385
4	4	0	0	-1	33	416	2	1	600682
3	1	0	0	-1	31	633	2	1	602295
1	1	0	0	1	51	368	1	1	603507
2	2	0	0	1	51	408	2	0	605398
1	2	1	1	-1	32	411	1	1	606943
2	3	1	1	-1	34	391	1	1	608355
3	3	1	1	1	54	448	2	1	609684
1	4	1	1	-1	34	477	1	1	611480
2	4	0	0	1	53	364	1	1	613326
3	3	1	1	1	52	476	2	1	614869
1	3	1	1	-1	34	627	2	0	616311
2	4	1	1	-1	34	641	2	0	618378
3	4	0	0	-1	33	574	2	1	619837
2	1	0	0	1	51	441	1	1	621651
4	1	0	0	-1	31	514	2	1	623131
4	1	0	0	-1	31	361	2	1	624672
2	1	0	0	1	51	446	1	1	626393
4	1	0	0	-1	31	323	2	1	628132
1	1	0	0	1	51	485	1	1	629733
2	2	0	0	1	51	393	1	1	631312
3	2	1	1	1	52	466	2	1	632648
1	3	1	1	-1	34	531	1	1	634170
1	3	1	1	-1	34	415	1	1	635512
2	4	1	1	-1	34	564	1	1	637206
4	4	0	0	-1	33	477	2	1	639083
4	2	0	0	-1	31	315	2	1	640223
1	2	1	1	-1	32	424	1	1	641465
2	1	0	0	1	53	392	1	1	642690
1	1	0	0	1	51	309	1	1	644433
3	2	0	0	-1	31	313	2	1	645832
3	2	1	1	1	52	305	2	1	647237
2	1	0	0	1	53	462	1	1	649169
3	1	0	0	-1	31	372	1	0	650844
3	4	1	1	1	52	410	2	1	652709
1	4	0	0	1	53	365	1	1	653975
1	4	1	1	-1	32	367	1	1	655227
3	4	0	0	-1	33	410	2	1	657117
2	2	0	0	1	51	444	1	1	658372
3	2	1	1	1	52	426	2	1	660128
2	4	1	1	-1	34	509	1	1	661698
2	4	0	0	1	53	352	1	1	663413
3	1	0	0	-1	31	499	2	1	665053
1	1	0	0	1	51	564	1	1	666863
4	4	1	1	1	52	552	2	1	668770
3	4	0	0	-1	33	508	2	1	675200
3	3	1	1	1	52	452	2	1	677079
2	3	1	1	-1	34	374	1	1	678540
1	3	1	1	-1	34	410	1	1	680410
4	3	1	1	1	54	421	2	1	681993
3	2	0	0	-1	33	297	2	1	683436
4	2	1	1	1	52	426	2	1	684856
4	2	0	0	-1	33	377	2	1	686206
2	2	1	1	-1	32	398	1	1	687797
1	3	1	1	-1	34	339	1	1	689140
3	3	1	1	1	54	422	2	1	690968
1	3	1	1	-1	34	440	1	1	692572
3	3	1	1	1	54	356	2	1	693795
2	4	1	1	-1	34	464	1	1	695673
4	4	0	0	-1	33	444	2	1	697060
4	2	0	0	-1	31	345	2	1	698437
1	2	1	1	-1	32	409	1	1	699959
4	2	0	0	-1	33	353	2	1	701140
1	2	1	1	-1	32	363	2	0	702774
4	1	0	0	-1	33	337	2	1	704302
2	1	0	0	1	51	501	1	1	706017
4	1	0	0	-1	31	561	2	1	707619
4	1	0	0	-1	31	388	2	1	709193
1	2	0	0	1	51	428	1	1	710431
3	2	1	1	1	52	494	2	1	712261
3	3	1	1	1	54	326	2	1	714054
2	3	1	1	-1	34	369	1	1	715266
3	4	1	1	1	54	599	2	1	717114
4	4	0	0	-1	33	338	2	1	718388
1	2	0	0	1	51	349	1	1	719585
2	2	1	1	-1	32	459	1	1	720930
2	3	1	1	-1	34	341	1	1	722731
1	3	1	1	-1	34	374	1	1	724293
4	2	0	0	-1	33	343	2	1	726056
2	2	1	1	-1	32	269	2	0	727750
4	1	0	0	-1	33	345	2	1	729377
4	1	0	0	-1	31	351	2	1	730961
1	1	0	0	1	51	362	1	1	732482
4	1	0	0	-1	31	308	2	1	733775
3	2	0	0	-1	31	450	2	1	735105
3	2	1	1	1	52	475	2	1	736907
2	4	1	1	-1	34	363	1	1	738315
3	4	0	0	-1	33	332	2	1	739692
1	4	1	1	-1	32	412	1	1	741418
2	4	0	0	1	53	377	1	1	743301
1	3	1	1	-1	32	369	1	1	744963
4	3	1	1	1	54	416	2	1	746318
2	1	0	0	1	53	445	1	1	748234
4	1	0	0	-1	31	429	2	1	749962
1	2	0	0	1	51	360	1	1	751616
1	2	1	1	-1	32	437	1	1	756200
4	4	1	1	1	54	345	2	1	757737
1	4	0	0	1	53	433	2	0	759102
2	3	1	1	-1	32	577	1	1	760484
3	3	1	1	1	54	400	2	1	762268
3	3	1	1	1	54	354	2	1	764067
4	3	1	1	1	54	447	2	1	765724
1	4	1	1	-1	34	388	1	1	767012
4	4	0	0	-1	33	438	2	1	768379
4	3	1	1	1	52	424	2	1	770025
3	3	1	1	1	54	651	2	1	772103
4	4	1	1	1	54	437	2	1	773620
1	4	0	0	1	53	488	1	1	775402
1	1	0	0	1	51	327	1	1	776578
4	1	0	0	-1	31	495	2	1	778102
3	2	0	0	-1	31	631	2	1	779730
4	2	1	1	1	52	437	2	1	781129
3	1	0	0	-1	33	432	2	1	782830
2	1	0	0	1	51	364	1	1	784051
4	1	0	0	-1	31	380	2	1	785869
1	1	0	0	1	51	496	1	1	787220
2	4	1	1	-1	32	439	1	1	788519
1	4	0	0	1	53	406	1	1	789876
1	4	1	1	-1	32	390	1	1	791736
2	4	0	0	1	53	435	2	0	793337
4	1	0	0	-1	31	364	2	1	794594
1	1	0	0	1	51	380	2	0	796132
4	4	1	1	1	52	423	2	1	797929
3	4	0	0	-1	33	457	2	1	799461
2	2	0	0	1	51	372	1	1	800645
1	2	1	1	-1	32	459	1	1	802146
4	1	0	0	-1	33	380	2	1	803566
3	1	0	0	-1	31	425	2	1	805472
1	4	1	1	-1	32	498	1	1	807293
1	4	0	0	1	53	348	1	1	809032
3	3	1	1	1	52	348	2	1	810201
1	3	1	1	-1	34	413	1	1	811630
1	3	1	1	-1	34	412	1	1	813538
2	3	1	1	-1	34	465	1	1	815203
4	3	1	1	1	54	377	2	1	816586
2	3	1	1	-1	34	374	1	1	817901
3	2	0	0	-1	33	789	2	1	819757
4	2	1	1	1	52	452	2	1	821187
3	3	1	1	1	54	351	2	1	822493
4	3	1	1	1	54	346	2	1	824169
2	2	0	0	1	53	340	1	1	825383
1	2	1	1	-1	32	504	1	1	827168
4	3	1	1	1	54	441	2	1	829091
4	3	1	1	1	54	306	2	1	830288
1	1	0	0	1	53	383	1	1	831750
4	1	0	0	-1	31	309	2	1	837044
