# Supplementary material for: Frequency Band-Specific Electrical Brain Stimulation Modulates Cognitive Control Processes
Source: PLoS One. 2015 Sep 25;10(9):e0138984. doi: 10.1371/journal.pone.0138984 (PMC4583279; doi:10.1371/journal.pone.0138984)
Supplement: S2 File — This zip archive contains the necessary Matlab code, SPSS syntax, SPSS data and raw logfile data to perform the analyses described in the paper. EEG data and Matlab code to extract peak frequencies are available upon request (joramvandriel@gmail.com). (ZIP) [file pone.0138984.s002.zip › S2_File/rawdata/theta/pp32_simonC2_POST-STIM.txt]

4	3	1	1	1	52	379	2	1	11609
2	3	1	1	-1	34	401	1	1	13516
3	4	1	1	1	54	353	2	1	14727
1	4	0	0	1	53	379	1	1	15977
2	3	1	1	-1	32	416	1	1	17871
3	3	1	1	1	54	337	2	1	19101
2	3	1	1	-1	34	415	1	1	20626
2	3	1	1	-1	34	379	1	1	22454
1	1	0	0	1	53	422	1	1	23829
3	1	0	0	-1	31	359	2	1	25640
3	2	0	0	-1	31	332	2	1	27444
4	2	1	1	1	52	374	1	0	29251
3	4	1	1	1	54	407	2	1	31070
1	4	0	0	1	53	477	1	1	32378
4	3	1	1	1	52	383	2	1	33744
1	3	1	1	-1	34	424	1	1	35398
1	2	0	0	1	53	320	1	1	36629
4	2	1	1	1	52	409	2	1	38546
3	4	1	1	1	54	407	2	1	39892
2	4	0	0	1	53	579	1	1	41906
2	4	1	1	-1	32	368	1	1	43566
4	4	0	0	-1	33	304	2	1	44771
2	3	1	1	-1	32	458	1	1	46487
3	3	1	1	1	54	425	2	1	47919
2	1	0	0	1	53	492	1	1	49676
2	1	0	0	1	51	420	1	1	50962
1	3	1	1	-1	32	464	1	1	52339
1	3	1	1	-1	34	340	1	1	53620
3	1	0	0	-1	33	370	2	1	55299
1	1	0	0	1	51	389	1	1	56797
1	2	0	0	1	51	429	1	1	58716
4	2	1	1	1	52	320	2	1	60235
3	2	0	0	-1	33	478	2	1	61832
1	2	1	1	-1	32	422	1	1	63482
1	1	0	0	1	53	302	1	1	65181
4	1	0	0	-1	31	319	2	1	66795
1	2	0	0	1	51	428	1	1	68721
2	2	1	1	-1	32	492	1	1	70265
4	2	0	0	-1	33	372	2	1	71506
2	2	1	1	-1	32	344	2	0	72804
3	3	1	1	1	54	389	2	1	74235
4	3	1	1	1	54	408	2	1	75518
1	2	0	0	1	53	415	1	1	77013
4	2	1	1	1	52	423	2	1	78927
2	3	1	1	-1	34	377	1	1	80577
4	3	1	1	1	54	371	2	1	82025
1	4	1	1	-1	34	426	1	1	83625
1	4	0	0	1	53	495	1	1	85076
4	3	1	1	1	52	390	2	1	86553
3	3	1	1	1	54	412	2	1	98326
4	1	0	0	-1	33	382	2	1	99666
3	1	0	0	-1	31	419	2	1	101043
4	4	1	1	1	52	386	2	1	102804
1	4	0	0	1	53	297	1	1	103980
3	4	1	1	1	52	439	2	1	105411
2	4	0	0	1	53	348	1	1	106802
2	3	1	1	-1	32	373	1	1	108449
3	3	1	1	1	54	359	2	1	109623
3	2	0	0	-1	33	422	1	0	110992
4	2	1	1	1	52	639	2	1	112800
4	2	0	0	-1	33	449	2	1	114082
2	2	1	1	-1	32	354	1	1	115290
4	2	0	0	-1	33	456	2	1	116593
1	2	1	1	-1	32	471	1	1	117915
1	3	1	1	-1	34	354	1	1	119455
3	3	1	1	1	54	300	2	1	121060
4	1	0	0	-1	33	535	2	1	122877
4	1	0	0	-1	31	313	2	1	124171
3	2	0	0	-1	31	324	2	1	125949
1	2	1	1	-1	32	373	1	1	127508
4	3	1	1	1	54	352	2	1	129074
3	3	1	1	1	54	408	2	1	130497
4	2	0	0	-1	33	386	2	1	131706
2	2	1	1	-1	32	429	1	1	133492
3	2	0	0	-1	33	618	2	1	135510
3	2	1	1	1	52	415	2	1	136955
1	2	0	0	1	53	330	1	1	138412
4	2	1	1	1	52	398	2	1	139772
3	1	0	0	-1	33	411	2	1	141556
1	1	0	0	1	51	354	1	1	142783
2	1	0	0	1	51	338	1	1	144522
3	1	0	0	-1	31	309	2	1	145724
4	2	0	0	-1	31	400	2	1	147442
4	2	1	1	1	52	365	2	1	148937
1	3	1	1	-1	34	384	1	1	150151
3	3	1	1	1	54	470	2	1	151514
1	1	0	0	1	53	460	1	1	153189
4	1	0	0	-1	31	320	2	1	154974
3	4	1	1	1	52	338	2	1	156754
3	4	0	0	-1	33	482	2	1	158720
2	2	0	0	1	51	343	1	1	160289
2	2	1	1	-1	32	332	1	1	161571
4	4	1	1	1	54	346	2	1	162756
1	4	0	0	1	53	431	1	1	164595
1	3	1	1	-1	32	384	1	1	166045
4	3	1	1	1	54	357	2	1	167519
3	3	1	1	1	54	412	1	0	169207
2	3	1	1	-1	34	313	1	1	170650
4	1	0	0	-1	33	436	2	1	172475
2	1	0	0	1	51	397	1	1	180860
2	4	1	1	-1	32	376	1	1	182636
3	4	0	0	-1	33	320	2	1	183935
2	1	0	0	1	51	421	2	0	185775
1	1	0	0	1	51	522	1	1	187634
2	1	0	0	1	51	345	1	1	189029
1	1	0	0	1	51	362	1	1	190408
4	3	1	1	1	52	340	2	1	191732
4	3	1	1	1	54	278	2	1	193050
3	3	1	1	1	54	479	2	1	194895
1	3	1	1	-1	34	385	1	1	196476
3	4	1	1	1	54	351	2	1	198188
1	4	0	0	1	53	491	1	1	199891
1	4	1	1	-1	32	382	1	1	201537
4	4	0	0	-1	33	362	2	1	203219
4	3	1	1	1	52	475	2	1	205124
1	3	1	1	-1	34	412	1	1	206913
1	3	1	1	-1	34	333	1	1	208699
2	3	1	1	-1	34	358	1	1	210211
2	3	1	1	-1	34	341	1	1	211828
3	3	1	1	1	54	305	2	1	213060
1	3	1	1	-1	34	408	1	1	214621
3	3	1	1	1	54	381	2	1	215865
1	4	1	1	-1	34	383	1	1	217649
3	4	0	0	-1	33	404	1	0	219158
3	3	1	1	1	52	396	2	1	220852
2	3	1	1	-1	34	383	1	1	222334
3	4	1	1	1	54	377	2	1	224182
1	4	0	0	1	53	379	1	1	225772
3	3	1	1	1	52	351	1	0	227135
1	3	1	1	-1	34	490	1	1	228439
4	4	1	1	1	54	405	2	1	230095
3	4	0	0	-1	33	307	2	1	231251
4	1	0	0	-1	31	322	2	1	232786
3	1	0	0	-1	31	412	2	1	234088
2	1	0	0	1	51	378	1	1	235583
3	1	0	0	-1	31	274	2	1	237207
4	4	1	1	1	52	347	2	1	238883
3	4	0	0	-1	33	331	2	1	240041
2	2	0	0	1	51	359	1	1	241313
1	2	1	1	-1	32	339	1	1	243093
3	3	1	1	1	54	337	2	1	244661
2	3	1	1	-1	34	468	1	1	246594
1	1	0	0	1	53	277	1	1	247952
1	1	0	0	1	51	469	1	1	249536
4	1	0	0	-1	31	289	2	1	250784
2	1	0	0	1	51	439	1	1	252674
3	4	1	1	1	52	512	2	1	254423
2	4	0	0	1	53	398	1	1	255924
3	1	0	0	-1	31	406	2	1	257647
3	1	0	0	-1	31	317	2	1	265954
1	1	0	0	1	51	422	1	1	267445
4	1	0	0	-1	31	405	2	1	269048
2	2	0	0	1	51	291	1	1	270263
4	2	1	1	1	52	402	2	1	271574
2	4	1	1	-1	34	413	1	1	273268
2	4	0	0	1	53	319	1	1	274727
4	3	1	1	1	52	325	2	1	276218
1	3	1	1	-1	34	410	1	1	277752
2	4	1	1	-1	34	429	1	1	279565
4	4	0	0	-1	33	481	2	1	281120
4	3	1	1	1	52	313	2	1	282486
2	3	1	1	-1	34	423	1	1	284171
4	2	0	0	-1	33	323	2	1	285847
2	2	1	1	-1	32	469	1	1	287214
3	2	0	0	-1	33	774	2	1	288986
3	2	1	1	1	52	367	2	1	290331
2	4	1	1	-1	34	360	1	1	291836
3	4	0	0	-1	33	349	2	1	293564
1	1	0	0	1	51	323	1	1	295324
2	1	0	0	1	51	364	1	1	296882
1	4	1	1	-1	32	391	1	1	298736
4	4	0	0	-1	33	384	2	1	300514
2	4	1	1	-1	32	382	1	1	302170
1	4	0	0	1	53	430	1	1	303430
2	3	1	1	-1	32	389	1	1	304947
2	3	1	1	-1	34	343	1	1	306381
3	4	1	1	1	54	333	2	1	307617
4	4	0	0	-1	33	360	2	1	309446
1	2	0	0	1	51	526	1	1	310870
1	2	1	1	-1	32	474	1	1	312369
3	1	0	0	-1	33	360	2	1	313783
2	1	0	0	1	51	317	1	1	315475
4	3	1	1	1	52	336	2	1	316862
4	3	1	1	1	54	358	2	1	318401
1	2	0	0	1	53	405	1	1	319901
2	2	1	1	-1	32	457	1	1	321311
1	1	0	0	1	53	420	1	1	322734
1	1	0	0	1	51	298	1	1	324483
2	2	0	0	1	51	300	1	1	325700
4	2	1	1	1	52	514	2	1	327628
1	2	0	0	1	53	403	1	1	329299
4	2	1	1	1	52	397	2	1	330631
1	2	0	0	1	53	384	1	1	331850
4	2	1	1	1	52	377	2	1	333250
4	4	1	1	1	54	471	2	1	334775
2	4	0	0	1	53	322	1	1	336532
3	2	0	0	-1	31	329	2	1	337699
4	2	1	1	1	52	508	2	1	339054
3	1	0	0	-1	33	306	2	1	340298
1	1	0	0	1	51	385	1	1	349450
2	4	1	1	-1	32	400	1	1	351171
2	4	0	0	1	53	397	1	1	352723
4	3	1	1	1	52	457	2	1	354239
4	3	1	1	1	54	333	2	1	356008
3	4	1	1	1	54	313	2	1	357472
3	4	0	0	-1	33	355	2	1	359156
1	4	1	1	-1	32	412	1	1	360531
2	4	0	0	1	53	394	1	1	362381
2	1	0	0	1	51	307	1	1	364171
3	1	0	0	-1	31	350	2	1	365626
4	1	0	0	-1	31	314	2	1	367346
1	1	0	0	1	51	324	1	1	369000
4	1	0	0	-1	31	359	2	1	370867
2	1	0	0	1	51	482	1	1	372764
3	4	1	1	1	52	465	2	1	374719
4	4	0	0	-1	33	421	2	1	376015
1	4	1	1	-1	32	413	1	1	377825
4	4	0	0	-1	33	326	2	1	379287
1	1	0	0	1	51	548	1	1	381278
2	1	0	0	1	51	378	1	1	382497
2	1	0	0	1	51	353	1	1	384327
3	1	0	0	-1	31	365	2	1	385496
4	2	0	0	-1	31	558	2	1	387253
3	2	1	1	1	52	608	2	1	389150
3	2	0	0	-1	33	330	2	1	390697
2	2	1	1	-1	32	399	1	1	392004
3	4	1	1	1	54	408	2	1	393382
1	4	0	0	1	53	401	1	1	395196
1	1	0	0	1	51	458	1	1	397110
4	1	0	0	-1	31	387	2	1	398371
2	3	1	1	-1	32	454	1	1	399926
2	3	1	1	-1	34	404	1	1	401388
3	3	1	1	1	54	396	2	1	403160
1	3	1	1	-1	34	388	1	1	404853
4	1	0	0	-1	33	409	2	1	406547
1	1	0	0	1	51	480	1	1	408109
2	1	0	0	1	51	404	2	0	410017
3	1	0	0	-1	31	330	2	1	411742
4	1	0	0	-1	31	359	2	1	413434
3	1	0	0	-1	31	338	2	1	415140
2	4	1	1	-1	32	517	1	1	417090
4	4	0	0	-1	33	398	2	1	418757
4	3	1	1	1	52	422	2	1	420538
1	3	1	1	-1	34	417	1	1	422095
4	1	0	0	-1	33	351	2	1	423619
2	1	0	0	1	51	423	1	1	425483
3	3	1	1	1	52	518	2	1	427171
2	3	1	1	-1	34	428	1	1	428542
2	3	1	1	-1	34	379	1	1	430412
4	3	1	1	1	54	376	2	1	449226
2	2	0	0	1	53	320	1	1	450550
2	2	1	1	-1	32	372	1	1	451760
1	2	0	0	1	53	433	1	1	453364
4	2	1	1	1	52	339	2	1	454761
1	3	1	1	-1	34	417	1	1	456219
1	3	1	1	-1	34	346	1	1	457615
4	1	0	0	-1	33	366	2	1	458918
3	1	0	0	-1	31	569	2	1	460766
3	1	0	0	-1	31	351	2	1	462325
2	1	0	0	1	51	507	1	1	464291
3	2	0	0	-1	31	289	2	1	465984
3	2	1	1	1	52	375	2	1	467360
4	3	1	1	1	54	537	2	1	468751
3	3	1	1	1	54	344	2	1	470591
1	4	1	1	-1	34	355	1	1	472027
4	4	0	0	-1	33	412	2	1	473325
2	3	1	1	-1	32	481	1	1	474994
4	3	1	1	1	54	392	2	1	476389
1	2	0	0	1	53	458	1	1	477701
4	2	1	1	1	52	443	2	1	479034
1	2	0	0	1	53	440	1	1	480309
1	2	1	1	-1	32	383	1	1	481805
4	1	0	0	-1	33	500	2	1	483205
2	1	0	0	1	51	465	1	1	484518
1	1	0	0	1	51	374	1	1	485954
3	1	0	0	-1	31	350	2	1	487281
4	2	0	0	-1	31	335	2	1	488487
3	2	1	1	1	52	454	2	1	489963
2	3	1	1	-1	34	377	1	1	491548
4	3	1	1	1	54	316	2	1	493259
4	3	1	1	1	54	335	2	1	495057
3	3	1	1	1	54	352	1	0	496701
3	3	1	1	1	54	398	2	1	498018
4	3	1	1	1	54	398	2	1	499285
2	4	1	1	-1	34	374	1	1	500871
4	4	0	0	-1	33	354	2	1	502121
1	4	1	1	-1	32	491	1	1	503714
2	4	0	0	1	53	547	1	1	505478
3	1	0	0	-1	31	306	2	1	506916
3	1	0	0	-1	31	323	2	1	508582
1	2	0	0	1	51	353	1	1	509953
3	2	1	1	1	52	402	2	1	511782
3	1	0	0	-1	33	314	2	1	513405
2	1	0	0	1	51	374	1	1	514591
4	1	0	0	-1	31	362	2	1	516348
4	1	0	0	-1	31	333	2	1	517577
3	2	0	0	-1	31	360	2	1	518934
1	2	1	1	-1	32	398	1	1	520354
3	3	1	1	1	54	294	2	1	521700
1	3	1	1	-1	34	377	1	1	528817
3	1	0	0	-1	33	493	2	1	530708
2	1	0	0	1	51	358	2	0	531995
4	4	1	1	1	52	899	2	1	534298
3	4	0	0	-1	33	398	2	1	536092
3	2	0	0	-1	31	271	2	1	537249
1	2	1	1	-1	32	414	1	1	538843
4	3	1	1	1	54	333	2	1	540332
3	3	1	1	1	54	406	2	1	542199
1	4	1	1	-1	34	534	2	0	544062
1	4	0	0	1	53	461	1	1	545327
4	3	1	1	1	52	418	2	1	546600
4	3	1	1	1	54	343	2	1	548183
3	1	0	0	-1	33	451	2	1	550020
3	1	0	0	-1	31	253	2	1	551089
1	2	0	0	1	51	379	1	1	552761
2	2	1	1	-1	32	294	2	0	554040
3	4	1	1	1	54	403	1	0	555340
3	4	0	0	-1	33	735	2	1	557269
1	1	0	0	1	51	528	1	1	558744
2	1	0	0	1	51	412	2	0	560394
1	4	1	1	-1	32	258	2	0	561917
3	4	0	0	-1	33	345	2	1	563633
4	3	1	1	1	52	415	2	1	565073
3	3	1	1	1	54	350	2	1	566384
4	2	0	0	-1	33	457	2	1	567957
2	2	1	1	-1	32	450	1	1	569707
3	3	1	1	1	54	310	2	1	571451
2	3	1	1	-1	34	342	1	1	572826
1	3	1	1	-1	34	369	1	1	574044
3	3	1	1	1	54	378	2	1	575297
4	2	0	0	-1	33	370	2	1	576707
4	2	1	1	1	52	295	2	1	578006
1	4	1	1	-1	34	406	1	1	579485
4	4	0	0	-1	33	483	2	1	581166
1	1	0	0	1	51	367	2	0	582516
4	1	0	0	-1	31	323	2	1	583792
3	2	0	0	-1	31	705	2	1	585957
2	2	1	1	-1	32	383	1	1	587335
4	3	1	1	1	54	349	2	1	588921
2	3	1	1	-1	34	353	1	1	590686
2	2	0	0	1	53	421	1	1	591923
3	2	1	1	1	52	353	2	1	593314
2	4	1	1	-1	34	381	1	1	595120
2	4	0	0	1	53	341	1	1	596562
1	1	0	0	1	51	320	1	1	598294
1	1	0	0	1	51	310	1	1	599835
4	3	1	1	1	52	306	1	0	601242
3	3	1	1	1	54	620	2	1	602719
1	2	0	0	1	53	408	1	1	604363
1	2	1	1	-1	32	401	1	1	611182
2	3	1	1	-1	34	403	1	1	612758
3	3	1	1	1	54	307	2	1	613951
1	4	1	1	-1	34	412	1	1	615662
2	4	0	0	1	53	399	1	1	616882
1	4	1	1	-1	32	400	1	1	618594
1	4	0	0	1	53	411	1	1	619960
3	4	1	1	1	52	353	2	1	621728
3	4	0	0	-1	33	611	2	1	623202
2	2	0	0	1	51	499	1	1	624771
1	2	1	1	-1	32	381	1	1	626590
3	1	0	0	-1	33	386	2	1	628166
4	1	0	0	-1	31	390	2	1	629695
4	1	0	0	-1	31	330	2	1	631046
3	1	0	0	-1	31	328	2	1	632788
1	4	1	1	-1	32	419	1	1	634259
2	4	0	0	1	53	376	1	1	635533
2	2	0	0	1	51	398	1	1	636990
4	2	1	1	1	52	333	2	1	638597
4	2	0	0	-1	33	377	2	1	640255
1	2	1	1	-1	32	359	1	1	641737
1	3	1	1	-1	34	455	1	1	643386
3	3	1	1	1	54	624	2	1	645339
1	1	0	0	1	53	500	1	1	647260
1	1	0	0	1	51	395	1	1	648641
4	3	1	1	1	52	369	2	1	649828
4	3	1	1	1	54	350	2	1	651589
3	2	0	0	-1	33	336	2	1	653239
3	2	1	1	1	52	445	2	1	655037
1	3	1	1	-1	34	455	1	1	656714
2	3	1	1	-1	34	371	1	1	658441
3	2	0	0	-1	33	346	2	1	659899
2	2	1	1	-1	32	407	1	1	661229
3	3	1	1	1	54	384	2	1	662884
1	3	1	1	-1	34	514	1	1	664547
1	2	0	0	1	53	397	1	1	665841
4	2	1	1	1	52	374	2	1	667401
4	3	1	1	1	54	371	2	1	669255
1	3	1	1	-1	34	491	1	1	671018
3	2	0	0	-1	33	460	2	1	672889
2	2	1	1	-1	32	377	1	1	674413
1	1	0	0	1	53	408	1	1	676141
4	1	0	0	-1	31	371	2	1	677343
1	2	0	0	1	51	425	1	1	678653
3	2	1	1	1	52	537	2	1	680484
2	4	1	1	-1	34	455	1	1	681772
2	4	0	0	1	53	451	2	0	683059
4	4	1	1	1	52	496	2	1	684754
3	4	0	0	-1	33	457	2	1	686628
4	3	1	1	1	52	397	2	1	688131
2	3	1	1	-1	34	459	1	1	693614
4	4	1	1	1	54	484	1	0	695404
2	4	0	0	1	53	274	1	1	696793
1	1	0	0	1	51	506	1	1	698118
1	1	0	0	1	51	346	1	1	699502
2	4	1	1	-1	32	465	1	1	701266
1	4	0	0	1	53	324	1	1	703096
2	2	0	0	1	51	339	1	1	704711
4	2	1	1	1	52	397	2	1	706319
1	4	1	1	-1	34	509	2	0	708138
4	4	0	0	-1	33	454	2	1	709557
2	1	0	0	1	51	469	1	1	711004
1	1	0	0	1	51	409	1	1	712771
2	1	0	0	1	51	314	1	1	714301
2	1	0	0	1	51	312	1	1	715486
3	4	1	1	1	52	435	2	1	716753
1	4	0	0	1	53	692	1	1	718746
1	2	0	0	1	51	309	1	1	719895
3	2	1	1	1	52	403	2	1	721650
4	4	1	1	1	54	400	2	1	723266
3	4	0	0	-1	33	422	2	1	724596
4	3	1	1	1	52	331	2	1	726125
1	3	1	1	-1	34	381	1	1	727318
4	1	0	0	-1	33	504	2	1	729151
4	1	0	0	-1	31	347	2	1	730734
3	3	1	1	1	52	458	2	1	732423
1	3	1	1	-1	34	427	1	1	733679
2	4	1	1	-1	34	439	1	1	735195
3	4	0	0	-1	33	323	2	1	736706
2	4	1	1	-1	32	517	1	1	738377
1	4	0	0	1	53	320	2	0	740126
1	1	0	0	1	51	376	1	1	741678
4	1	0	0	-1	31	328	2	1	743445
4	4	1	1	1	52	478	2	1	745120
2	4	0	0	1	53	455	1	1	746932
2	4	1	1	-1	32	577	1	1	748397
3	4	0	0	-1	33	505	2	1	749939
1	3	1	1	-1	32	434	1	1	751373
1	3	1	1	-1	34	335	1	1	752702
2	2	0	0	1	53	384	2	0	754159
4	2	1	1	1	52	509	2	1	755581
4	2	0	0	-1	33	399	2	1	757071
1	2	1	1	-1	32	356	1	1	758312
4	3	1	1	1	54	353	2	1	759742
2	3	1	1	-1	34	438	1	1	761164
1	4	1	1	-1	34	343	1	1	762864
3	4	0	0	-1	33	566	2	1	764622
2	4	1	1	-1	32	390	1	1	765818
2	4	0	0	1	53	361	1	1	767200
4	3	1	1	1	52	319	2	1	768599
3	3	1	1	1	54	506	2	1	772684
3	3	1	1	1	54	347	2	1	774404
1	3	1	1	-1	34	380	1	1	775788
1	2	0	0	1	53	340	1	1	777020
4	2	1	1	1	52	362	2	1	778712
3	4	1	1	1	54	490	2	1	780054
4	4	0	0	-1	33	397	2	1	781417
3	4	1	1	1	52	329	2	1	782550
3	4	0	0	-1	33	420	2	1	784323
1	2	0	0	1	51	300	1	1	786007
1	2	1	1	-1	32	338	1	1	787814
2	2	0	0	1	53	320	1	1	789016
1	2	1	1	-1	32	371	1	1	790378
3	1	0	0	-1	33	476	2	1	791701
3	1	0	0	-1	31	327	2	1	793425
4	4	1	1	1	52	317	2	1	794953
2	4	0	0	1	53	353	1	1	796752
2	1	0	0	1	51	331	1	1	797968
3	1	0	0	-1	31	471	2	1	799910
3	2	0	0	-1	31	394	2	1	801404
2	2	1	1	-1	32	427	1	1	803193
1	4	1	1	-1	34	487	1	1	804604
2	4	0	0	1	53	397	1	1	806021
4	2	0	0	-1	31	363	2	1	807306
4	2	1	1	1	52	320	2	1	808828
1	1	0	0	1	53	345	1	1	810280
1	1	0	0	1	51	346	1	1	811515
3	1	0	0	-1	31	462	2	1	813055
3	1	0	0	-1	31	341	2	1	814667
2	1	0	0	1	51	498	1	1	816409
4	1	0	0	-1	31	304	2	1	817523
2	1	0	0	1	51	421	1	1	818810
4	1	0	0	-1	31	392	2	1	820505
3	3	1	1	1	52	534	2	1	822308
4	3	1	1	1	54	404	2	1	823637
1	4	1	1	-1	34	403	1	1	825528
2	4	0	0	1	53	365	1	1	827344
4	1	0	0	-1	31	365	2	1	829213
1	1	0	0	1	51	464	1	1	830535
4	1	0	0	-1	31	448	2	1	832351
4	1	0	0	-1	31	530	2	1	833846
2	3	1	1	-1	32	392	1	1	835269
2	3	1	1	-1	34	418	1	1	837060
4	1	0	0	-1	33	445	2	1	838666
3	1	0	0	-1	31	452	1	0	839952
4	2	0	0	-1	31	406	2	1	841538
2	2	1	1	-1	32	558	1	1	843331
3	2	0	0	-1	33	426	2	1	845095
3	2	1	1	1	52	415	2	1	846762
4	2	0	0	-1	33	401	2	1	848302
1	2	1	1	-1	32	434	1	1	854513
