# Supplementary material for: Frequency Band-Specific Electrical Brain Stimulation Modulates Cognitive Control Processes
Source: PLoS One. 2015 Sep 25;10(9):e0138984. doi: 10.1371/journal.pone.0138984 (PMC4583279; doi:10.1371/journal.pone.0138984)
Supplement: S2 File — This zip archive contains the necessary Matlab code, SPSS syntax, SPSS data and raw logfile data to perform the analyses described in the paper. EEG data and Matlab code to extract peak frequencies are available upon request (joramvandriel@gmail.com). (ZIP) [file pone.0138984.s002.zip › S2_File/rawdata/theta/pp33_simonA2_PRE-STIM_EEG.txt]

3	4	1	1	-1	32	435	2	1	7082
2	4	0	0	-1	33	311	1	1	8650
1	2	0	0	-1	31	358	1	1	10101
4	2	1	1	-1	32	384	2	1	11722
2	3	1	1	1	54	331	1	1	12961
3	3	1	1	-1	34	416	2	1	14215
2	2	0	0	-1	33	465	1	1	15490
1	2	1	1	1	52	392	1	1	17342
3	2	0	0	1	53	287	2	1	18779
4	2	1	1	-1	32	446	2	1	20680
1	2	0	0	-1	33	310	1	1	21994
4	2	1	1	-1	32	383	2	1	23410
4	4	1	1	-1	34	425	2	1	24895
3	4	0	0	1	53	281	2	1	26334
2	2	0	0	-1	31	256	1	1	27966
2	2	1	1	1	52	309	2	0	29713
3	3	1	1	-1	34	416	2	1	31503
1	3	1	1	1	54	384	1	1	33082
2	1	0	0	-1	33	374	1	1	34728
1	1	0	0	-1	31	352	1	1	36320
3	2	0	0	1	51	487	2	1	37908
4	2	1	1	-1	32	375	2	1	39286
2	3	1	1	1	54	421	1	1	41052
2	3	1	1	1	54	339	1	1	42491
1	4	1	1	1	54	304	1	1	44191
3	4	0	0	1	53	286	2	1	45791
3	2	0	0	1	51	285	2	1	47455
2	2	1	1	1	52	352	1	1	48935
2	2	0	0	-1	33	374	1	1	50451
1	2	1	1	1	52	339	1	1	52029
2	3	1	1	1	54	656	1	1	54147
4	3	1	1	-1	34	397	2	1	55513
2	4	1	1	1	54	339	1	1	57158
3	4	0	0	1	53	391	2	1	58365
2	3	1	1	1	52	439	1	1	60004
3	3	1	1	-1	34	404	2	1	61262
3	3	1	1	-1	34	344	2	1	62505
1	3	1	1	1	54	348	1	1	63943
2	4	1	1	1	54	299	1	1	65709
3	4	0	0	1	53	360	2	1	67380
4	1	0	0	1	51	364	2	1	68825
3	1	0	0	1	51	332	2	1	70498
1	2	0	0	-1	31	305	1	1	71614
3	2	1	1	-1	32	369	1	0	73367
1	3	1	1	1	54	484	1	1	74763
2	3	1	1	1	54	490	1	1	76688
2	4	1	1	1	54	456	1	1	78382
3	4	0	0	1	53	458	2	1	79880
1	4	1	1	1	52	388	1	1	81656
3	4	0	0	1	53	382	2	1	85362
2	3	1	1	1	52	519	1	1	87090
3	3	1	1	-1	34	364	2	1	88275
2	4	1	1	1	54	396	1	1	89715
4	4	0	0	1	53	406	2	1	91183
1	4	1	1	1	52	425	1	1	92516
1	4	0	0	-1	33	354	1	1	93786
2	2	0	0	-1	31	341	1	1	95322
4	2	1	1	-1	32	333	1	0	96758
2	2	0	0	-1	33	391	1	1	98146
3	2	1	1	-1	32	386	2	1	99477
1	3	1	1	1	54	441	1	1	101204
2	3	1	1	1	54	345	1	1	102460
4	2	0	0	1	53	456	2	1	103932
4	2	1	1	-1	32	389	2	1	105243
2	4	1	1	1	54	338	1	1	107058
2	4	0	0	-1	33	260	1	1	108191
3	2	0	0	1	51	360	2	1	109505
1	2	1	1	1	52	386	1	1	111306
2	4	1	1	1	54	318	1	1	113011
2	4	0	0	-1	33	396	1	1	114329
3	3	1	1	-1	32	417	2	1	116134
1	3	1	1	1	54	402	1	1	117419
1	1	0	0	-1	33	351	1	1	118780
4	1	0	0	1	51	370	2	1	120132
3	3	1	1	-1	32	359	1	0	121673
1	3	1	1	1	54	393	1	1	123028
3	2	0	0	1	53	389	2	1	124721
2	2	1	1	1	52	372	1	1	126474
1	4	1	1	1	54	357	1	1	128153
3	4	0	0	1	53	388	2	1	129492
2	2	0	0	-1	31	328	1	1	131148
2	2	1	1	1	52	397	1	1	133021
3	2	0	0	1	53	305	2	1	134696
3	2	1	1	-1	32	271	1	0	136386
4	1	0	0	1	53	490	2	1	137848
4	1	0	0	1	51	373	2	1	139066
1	1	0	0	-1	31	371	1	1	140889
4	1	0	0	1	51	334	2	1	142402
3	1	0	0	1	51	468	2	1	144235
3	1	0	0	1	51	319	2	1	145429
1	4	1	1	1	52	711	1	1	147503
4	4	0	0	1	53	344	2	1	149161
2	3	1	1	1	52	367	2	0	150844
1	3	1	1	1	54	415	2	0	152368
4	4	1	1	-1	34	496	2	1	154280
1	4	0	0	-1	33	481	1	1	155665
4	4	1	1	-1	32	454	2	1	157193
3	4	0	0	1	53	481	1	0	158506
4	3	1	1	-1	32	485	1	0	159957
3	3	1	1	-1	34	445	2	1	169765
4	1	0	0	1	53	455	2	1	171628
3	1	0	0	1	51	329	2	1	173281
1	1	0	0	-1	31	272	1	1	174792
4	1	0	0	1	51	313	2	1	176044
2	4	1	1	1	52	442	1	1	177844
2	4	0	0	-1	33	371	1	1	179518
3	3	1	1	-1	32	396	2	1	181235
2	3	1	1	1	54	410	1	1	182659
2	1	0	0	-1	33	348	1	1	183941
4	1	0	0	1	51	409	2	1	185315
3	2	0	0	1	51	320	2	1	186937
4	2	1	1	-1	32	516	2	1	188921
3	4	1	1	-1	34	349	2	1	190332
3	4	0	0	1	53	329	2	1	191819
2	2	0	0	-1	31	307	1	1	193224
4	2	1	1	-1	32	413	2	1	194642
3	3	1	1	-1	34	440	2	1	196353
2	3	1	1	1	54	404	1	1	197604
1	1	0	0	-1	33	779	1	1	199505
4	1	0	0	1	51	404	1	0	201253
1	2	0	0	-1	31	806	1	1	203124
3	2	1	1	-1	32	406	2	1	204735
4	1	0	0	1	53	405	1	0	206384
4	1	0	0	1	51	333	2	1	207603
3	4	1	1	-1	32	570	2	1	209651
2	4	0	0	-1	33	478	1	1	211264
4	3	1	1	-1	32	435	2	1	212664
4	3	1	1	-1	34	425	2	1	214455
3	4	1	1	-1	34	344	2	1	216015
3	4	0	0	1	53	327	2	1	217420
4	3	1	1	-1	32	415	2	1	218828
1	3	1	1	1	54	423	1	1	220435
1	1	0	0	-1	33	409	1	1	221808
4	1	0	0	1	51	455	2	1	223078
4	2	0	0	1	51	353	2	1	224646
1	2	1	1	1	52	344	2	0	226336
2	4	1	1	1	54	295	1	1	227747
1	4	0	0	-1	33	424	2	0	229050
1	3	1	1	1	52	415	2	0	230701
4	3	1	1	-1	34	495	2	1	232018
2	2	0	0	-1	33	453	1	1	233603
4	2	1	1	-1	32	469	2	1	235016
1	4	1	1	1	54	368	1	1	236424
2	4	0	0	-1	33	332	1	1	237960
1	3	1	1	1	52	670	1	1	239548
2	3	1	1	1	54	411	1	1	241212
2	3	1	1	1	54	412	1	1	242865
3	3	1	1	-1	34	355	2	1	244435
3	4	1	1	-1	34	400	2	1	245681
4	4	0	0	1	53	375	2	1	250006
4	2	0	0	1	51	522	1	0	251699
1	2	1	1	1	52	378	1	1	253383
4	3	1	1	-1	34	506	2	1	255258
2	3	1	1	1	54	383	1	1	257072
1	4	1	1	1	54	422	1	1	258775
1	4	0	0	-1	33	360	1	1	260041
4	2	0	0	1	51	421	2	1	261627
3	2	1	1	-1	32	371	2	1	263197
3	1	0	0	1	53	361	2	1	264496
1	1	0	0	-1	31	322	1	1	266099
1	2	0	0	-1	31	284	1	1	267375
3	2	1	1	-1	32	406	2	1	269281
4	1	0	0	1	53	244	2	1	270906
1	1	0	0	-1	31	466	1	1	272222
2	2	0	0	-1	31	587	1	1	274304
4	2	1	1	-1	32	469	2	1	275946
3	2	0	0	1	53	370	1	0	277686
4	2	1	1	-1	32	557	2	1	279116
1	2	0	0	-1	33	416	1	1	280391
4	2	1	1	-1	32	447	2	1	281987
3	1	0	0	1	53	423	2	1	283595
1	1	0	0	-1	31	492	2	0	285484
1	3	1	1	1	52	349	1	1	286994
3	3	1	1	-1	34	413	2	1	288582
4	3	1	1	-1	34	379	2	1	289836
4	3	1	1	-1	34	385	2	1	291244
1	4	1	1	1	54	378	1	1	292763
4	4	0	0	1	53	407	2	1	294139
2	2	0	0	-1	31	360	1	1	295525
3	2	1	1	-1	32	423	2	1	296861
1	2	0	0	-1	33	418	1	1	298710
4	2	1	1	-1	32	442	2	1	300646
3	4	1	1	-1	34	502	2	1	302142
2	4	0	0	-1	33	385	1	1	303991
3	4	1	1	-1	32	319	1	0	305207
4	4	0	0	1	53	447	2	1	306955
3	1	0	0	1	51	519	2	1	308333
3	1	0	0	1	51	302	2	1	309629
1	2	0	0	-1	31	465	1	1	311366
1	2	1	1	1	52	313	2	0	312899
2	2	0	0	-1	33	461	1	1	314763
4	2	1	1	-1	32	416	2	1	316671
4	3	1	1	-1	34	368	1	0	318407
3	3	1	1	-1	34	418	2	1	319714
2	3	1	1	1	54	483	1	1	321547
1	3	1	1	1	54	362	1	1	322979
4	3	1	1	-1	34	512	2	1	324976
3	3	1	1	-1	34	406	2	1	326368
4	1	0	0	1	53	421	2	1	328154
2	1	0	0	-1	31	502	1	1	331858
3	1	0	0	1	51	384	2	1	333220
2	1	0	0	-1	31	433	1	1	334598
1	2	0	0	-1	31	469	1	1	336279
3	2	1	1	-1	32	382	2	1	337883
1	3	1	1	1	54	349	1	1	339686
4	3	1	1	-1	34	441	2	1	341134
2	1	0	0	-1	33	465	1	1	342680
4	1	0	0	1	51	386	2	1	344228
1	2	0	0	-1	31	391	1	1	345675
3	2	1	1	-1	32	442	2	1	347182
3	4	1	1	-1	34	379	2	1	348777
2	4	0	0	-1	33	323	1	1	350303
2	1	0	0	-1	31	279	1	1	351850
3	1	0	0	1	51	346	2	1	353378
4	3	1	1	-1	32	387	2	1	355112
1	3	1	1	1	54	363	1	1	356564
4	2	0	0	1	53	447	2	1	358019
3	2	1	1	-1	32	474	2	1	359599
2	4	1	1	1	54	432	1	1	360930
4	4	0	0	1	53	456	2	1	362789
3	2	0	0	1	51	308	2	1	364248
1	2	1	1	1	52	359	1	1	365939
3	4	1	1	-1	34	303	1	0	367456
2	4	0	0	-1	33	448	2	0	369002
2	1	0	0	-1	31	502	1	1	370861
3	1	0	0	1	51	323	2	1	372460
3	3	1	1	-1	32	397	2	1	373793
2	3	1	1	1	54	398	1	1	375131
4	2	0	0	1	53	560	2	1	376920
4	2	1	1	-1	32	430	2	1	378541
3	4	1	1	-1	34	341	2	1	379694
1	4	0	0	-1	33	437	1	1	381446
4	2	0	0	1	51	381	2	1	382886
1	2	1	1	1	52	458	1	1	384221
3	4	1	1	-1	34	451	2	1	385791
1	4	0	0	-1	33	355	2	0	387599
4	4	1	1	-1	32	508	2	1	389117
1	4	0	0	-1	33	580	1	1	390816
4	4	1	1	-1	32	390	2	1	392290
3	4	0	0	1	53	377	2	1	394019
2	1	0	0	-1	31	260	1	1	395535
2	1	0	0	-1	31	330	1	1	397289
4	4	1	1	-1	32	466	2	1	398840
3	4	0	0	1	53	286	2	1	400461
4	4	1	1	-1	32	424	1	0	402011
2	4	0	0	-1	33	326	1	1	403167
1	4	1	1	1	52	474	1	1	404560
2	4	0	0	-1	33	526	2	0	406133
2	2	0	0	-1	31	430	1	1	407467
3	2	1	1	-1	32	412	2	1	420416
2	3	1	1	1	54	411	1	1	421636
1	3	1	1	1	54	421	1	1	422931
2	4	1	1	1	54	350	1	1	424086
4	4	0	0	1	53	413	2	1	425995
2	4	1	1	1	52	424	1	1	427385
4	4	0	0	1	53	402	2	1	428682
3	1	0	0	1	51	305	2	1	430263
3	1	0	0	1	51	321	2	1	431590
1	4	1	1	1	52	398	1	1	433443
1	4	0	0	-1	33	383	1	1	435288
2	3	1	1	1	52	280	1	1	436612
4	3	1	1	-1	34	445	2	1	438560
4	3	1	1	-1	34	420	2	1	440059
3	3	1	1	-1	34	395	2	1	441875
4	4	1	1	-1	34	353	2	1	443686
4	4	0	0	1	53	365	2	1	445291
3	1	0	0	1	51	512	1	0	447036
4	1	0	0	1	51	415	2	1	448816
3	3	1	1	-1	32	273	1	0	450062
3	3	1	1	-1	34	427	2	1	451453
2	2	0	0	-1	33	438	1	1	452767
1	2	1	1	1	52	418	1	1	454639
3	3	1	1	-1	34	390	2	1	455872
2	3	1	1	1	54	437	1	1	457219
4	1	0	0	1	53	465	1	0	458812
3	1	0	0	1	51	460	2	1	460496
2	4	1	1	1	52	400	1	1	462098
1	4	0	0	-1	33	470	1	1	463614
2	4	1	1	1	52	514	1	1	465096
2	4	0	0	-1	33	353	1	1	466375
3	4	1	1	-1	32	520	2	1	467826
3	4	0	0	1	53	260	2	1	468987
4	1	0	0	1	51	382	2	1	470197
4	1	0	0	1	51	351	2	1	471855
1	3	1	1	1	52	450	1	1	473653
2	3	1	1	1	54	595	1	1	475723
1	2	0	0	-1	33	432	1	1	477506
3	2	1	1	-1	32	559	2	1	479362
3	3	1	1	-1	34	391	2	1	480843
1	3	1	1	1	54	437	1	1	482225
3	1	0	0	1	53	455	2	1	484052
2	1	0	0	-1	31	453	1	1	485643
2	4	1	1	1	52	332	1	1	487327
3	4	0	0	1	53	405	2	1	488751
1	3	1	1	1	52	502	1	1	490139
1	3	1	1	1	54	373	1	1	491880
4	1	0	0	1	53	443	2	1	493404
3	1	0	0	1	51	709	2	1	494966
3	4	1	1	-1	32	454	2	1	496426
2	4	0	0	-1	33	319	1	1	505935
2	3	1	1	1	52	429	1	1	507521
1	3	1	1	1	54	318	1	1	508653
4	3	1	1	-1	34	738	2	1	510688
3	3	1	1	-1	34	405	2	1	512228
1	3	1	1	1	54	306	1	1	513795
4	3	1	1	-1	34	431	2	1	515603
4	4	1	1	-1	34	320	2	1	516741
3	4	0	0	1	53	387	1	0	518322
2	2	0	0	-1	31	316	1	1	519965
1	2	1	1	1	52	251	1	1	521068
1	4	1	1	1	54	343	1	1	522541
2	4	0	0	-1	33	510	2	0	524366
3	1	0	0	1	51	389	2	1	525648
3	1	0	0	1	51	357	2	1	526922
2	1	0	0	-1	31	408	1	1	528483
3	1	0	0	1	51	448	2	1	529944
1	3	1	1	1	52	448	1	1	531721
4	3	1	1	-1	34	403	2	1	533151
4	1	0	0	1	53	360	2	1	534330
2	1	0	0	-1	31	430	1	1	536257
2	1	0	0	-1	31	410	2	0	537862
1	1	0	0	-1	31	347	1	1	539559
3	2	0	0	1	51	375	2	1	540901
2	2	1	1	1	52	539	1	1	542339
1	2	0	0	-1	33	609	1	1	543756
4	2	1	1	-1	32	439	2	1	545456
3	2	0	0	1	53	314	2	1	546653
3	2	1	1	-1	32	392	2	1	548055
2	2	0	0	-1	33	405	1	1	549654
3	2	1	1	-1	32	470	2	1	551391
2	3	1	1	1	54	455	1	1	552901
3	3	1	1	-1	34	424	2	1	554476
3	4	1	1	-1	34	344	2	1	555691
1	4	0	0	-1	33	480	1	1	557346
2	2	0	0	-1	31	311	1	1	559092
1	2	1	1	1	52	330	2	0	560512
1	2	0	0	-1	33	333	1	1	562196
4	2	1	1	-1	32	404	2	1	563694
3	4	1	1	-1	34	342	2	1	564962
3	4	0	0	1	53	368	2	1	566187
1	1	0	0	-1	31	351	1	1	567371
4	1	0	0	1	51	409	2	1	568902
4	1	0	0	1	51	300	2	1	570511
3	1	0	0	1	51	331	2	1	572281
3	1	0	0	1	51	291	2	1	573914
2	1	0	0	-1	31	262	1	1	575221
3	3	1	1	-1	32	364	2	1	577088
1	3	1	1	1	54	356	1	1	578896
4	1	0	0	1	53	529	2	1	580685
3	1	0	0	1	51	324	2	1	583940
2	2	0	0	-1	31	402	1	1	585686
4	2	1	1	-1	32	371	2	1	586966
3	1	0	0	1	53	329	2	1	588501
3	1	0	0	1	51	282	2	1	590064
4	2	0	0	1	51	278	2	1	591273
2	2	1	1	1	52	452	1	1	593207
1	3	1	1	1	54	281	1	1	594468
1	3	1	1	1	54	365	1	1	596105
3	1	0	0	1	53	719	2	1	597832
3	1	0	0	1	51	324	2	1	599229
2	1	0	0	-1	31	348	1	1	600843
4	1	0	0	1	51	365	2	1	602410
2	2	0	0	-1	31	372	1	1	604221
4	2	1	1	-1	32	386	2	1	605602
4	4	1	1	-1	34	341	2	1	607359
2	4	0	0	-1	33	458	1	1	609196
3	3	1	1	-1	32	458	2	1	610614
1	3	1	1	1	54	436	1	1	612193
3	4	1	1	-1	34	427	2	1	613711
4	4	0	0	1	53	331	2	1	615220
3	2	0	0	1	51	356	2	1	617052
3	2	1	1	-1	32	367	2	1	618415
4	4	1	1	-1	34	531	2	1	620353
4	4	0	0	1	53	369	2	1	622058
3	3	1	1	-1	32	518	2	1	623907
2	3	1	1	1	54	371	1	1	625454
4	3	1	1	-1	34	390	2	1	626881
4	3	1	1	-1	34	374	2	1	628512
2	1	0	0	-1	33	343	1	1	630353
3	1	0	0	1	51	371	2	1	632079
1	1	0	0	-1	31	473	1	1	633375
2	1	0	0	-1	31	539	1	1	635170
2	1	0	0	-1	31	419	1	1	636784
1	1	0	0	-1	31	367	1	1	638371
4	2	0	0	1	51	390	2	1	640043
3	2	1	1	-1	32	296	2	1	641732
3	1	0	0	1	53	411	2	1	643585
4	1	0	0	1	51	451	2	1	645187
3	4	1	1	-1	32	412	2	1	646828
3	4	0	0	1	53	322	2	1	648425
2	3	1	1	1	52	353	1	1	650050
1	3	1	1	1	54	311	1	1	651400
3	1	0	0	1	53	316	2	1	652965
2	1	0	0	-1	31	390	1	1	654756
3	2	0	0	1	51	301	2	1	655925
2	2	1	1	1	52	394	1	1	657483
3	2	0	0	1	53	434	2	1	659298
1	2	1	1	1	52	446	2	0	660933
1	3	1	1	1	54	363	1	1	662422
2	3	1	1	1	54	654	1	1	671959
1	1	0	0	-1	33	404	1	1	673241
2	1	0	0	-1	31	364	1	1	675094
2	1	0	0	-1	31	271	1	1	676513
1	1	0	0	-1	31	419	1	1	677808
3	4	1	1	-1	32	403	2	1	679191
4	4	0	0	1	53	349	2	1	680455
3	4	1	1	-1	32	403	1	0	682349
1	4	0	0	-1	33	350	1	1	683913
1	3	1	1	1	52	384	1	1	685515
2	3	1	1	1	54	300	1	1	687103
1	1	0	0	-1	33	333	1	1	688901
2	1	0	0	-1	31	333	1	1	690435
3	2	0	0	1	51	277	2	1	691698
3	2	1	1	-1	32	306	1	0	693162
1	1	0	0	-1	33	321	1	1	694953
4	1	0	0	1	51	429	2	1	696734
3	3	1	1	-1	32	343	2	1	698362
1	3	1	1	1	54	366	1	1	699649
4	3	1	1	-1	34	485	2	1	701279
2	3	1	1	1	54	445	1	1	702712
1	3	1	1	1	54	401	2	0	704134
3	3	1	1	-1	34	531	2	1	705618
2	1	0	0	-1	33	355	1	1	707099
1	1	0	0	-1	31	418	1	1	708439
1	4	1	1	1	52	362	1	1	709807
3	4	0	0	1	53	333	2	1	711460
2	1	0	0	-1	31	263	1	1	712742
2	1	0	0	-1	31	354	1	1	714391
4	3	1	1	-1	32	494	2	1	716149
2	3	1	1	1	54	319	1	1	717368
1	1	0	0	-1	33	378	2	0	718730
2	1	0	0	-1	31	395	1	1	720283
4	2	0	0	1	51	425	2	1	721631
3	2	1	1	-1	32	577	2	1	723405
3	4	1	1	-1	34	468	2	1	724735
2	4	0	0	-1	33	350	1	1	725978
1	1	0	0	-1	31	308	1	1	727728
3	1	0	0	1	51	263	2	1	729360
3	1	0	0	1	51	287	2	1	730850
2	1	0	0	-1	31	324	1	1	732513
2	2	0	0	-1	31	382	1	1	733740
3	2	1	1	-1	32	435	2	1	735498
2	4	1	1	1	54	444	1	1	736816
1	4	0	0	-1	33	312	1	1	738481
1	3	1	1	1	52	349	1	1	739824
2	3	1	1	1	54	354	2	0	741226
3	2	0	0	1	53	556	2	1	742853
2	2	1	1	1	52	460	1	1	744635
3	2	0	0	1	53	373	2	1	746033
4	2	1	1	-1	32	449	2	1	749794
2	3	1	1	1	54	415	1	1	751322
1	3	1	1	1	54	319	1	1	753070
2	2	0	0	-1	33	387	1	1	754742
2	2	1	1	1	52	383	1	1	756506
1	1	0	0	-1	33	324	1	1	757830
3	1	0	0	1	51	376	2	1	759322
1	4	1	1	1	52	421	1	1	760744
1	4	0	0	-1	33	386	1	1	762163
4	3	1	1	-1	32	469	2	1	763870
3	3	1	1	-1	34	330	2	1	765045
1	4	1	1	1	54	403	1	1	766738
2	4	0	0	-1	33	274	1	1	768421
1	2	0	0	-1	31	331	1	1	769919
4	2	1	1	-1	32	568	2	1	771463
2	3	1	1	1	54	385	1	1	772716
1	3	1	1	1	54	495	1	1	774149
4	1	0	0	1	53	382	1	0	775814
2	1	0	0	-1	31	399	1	1	777493
4	3	1	1	-1	32	383	2	1	779200
2	3	1	1	1	54	377	1	1	780487
3	1	0	0	1	53	426	2	1	782269
1	1	0	0	-1	31	369	1	1	783853
2	2	0	0	-1	31	414	2	0	785250
3	2	1	1	-1	32	342	1	0	786631
4	1	0	0	1	53	436	2	1	788511
2	1	0	0	-1	31	387	1	1	789742
4	1	0	0	1	51	383	2	1	791499
2	1	0	0	-1	31	581	1	1	793392
1	3	1	1	1	52	357	1	1	795062
4	3	1	1	-1	34	375	2	1	796940
3	3	1	1	-1	34	334	2	1	798137
3	3	1	1	-1	34	415	2	1	799983
1	1	0	0	-1	33	434	1	1	801606
1	1	0	0	-1	31	323	1	1	802833
4	4	1	1	-1	32	418	2	1	804500
4	4	0	0	1	53	289	2	1	806039
1	3	1	1	1	52	449	1	1	807382
3	3	1	1	-1	34	481	2	1	809026
2	2	0	0	-1	33	393	2	0	810447
1	2	1	1	1	52	523	1	1	812278
4	3	1	1	-1	34	427	2	1	814071
3	3	1	1	-1	34	403	2	1	815515
4	1	0	0	1	53	377	2	1	817159
2	1	0	0	-1	31	319	1	1	818479
3	1	0	0	1	51	389	2	1	820229
2	1	0	0	-1	31	367	1	1	821866
4	1	0	0	1	51	565	2	1	823464
4	1	0	0	1	51	338	2	1	825179
2	4	1	1	1	52	352	1	1	826537
4	4	0	0	1	53	370	2	1	830560
