# Supplementary material for: Frequency Band-Specific Electrical Brain Stimulation Modulates Cognitive Control Processes
Source: PLoS One. 2015 Sep 25;10(9):e0138984. doi: 10.1371/journal.pone.0138984 (PMC4583279; doi:10.1371/journal.pone.0138984)
Supplement: S2 File — This zip archive contains the necessary Matlab code, SPSS syntax, SPSS data and raw logfile data to perform the analyses described in the paper. EEG data and Matlab code to extract peak frequencies are available upon request (joramvandriel@gmail.com). (ZIP) [file pone.0138984.s002.zip › S2_File/rawdata/theta/pp33_simonB2_STIM.txt]

1	3	1	1	1	52	0	0	0	15004
4	3	1	1	-1	34	408	2	1	16547
4	2	0	0	1	53	338	2	1	17847
1	2	1	1	1	52	326	1	1	19671
3	3	1	1	-1	34	385	2	1	21437
2	3	1	1	1	54	354	2	0	23137
3	1	0	0	1	53	382	1	0	24925
2	1	0	0	-1	31	405	2	0	26289
3	4	1	1	-1	32	477	2	1	28190
4	4	0	0	1	53	356	2	1	29879
1	4	1	1	1	52	406	1	1	31303
2	4	0	0	-1	33	419	1	1	32765
3	4	1	1	-1	32	422	2	1	34565
1	4	0	0	-1	33	337	1	1	35961
3	2	0	0	1	51	382	2	1	37415
3	2	1	1	-1	32	382	2	1	38618
2	2	0	0	-1	33	461	1	1	40540
2	2	1	1	1	52	358	1	1	41803
1	4	1	1	1	54	430	1	1	43479
3	4	0	0	1	53	406	2	1	44777
1	2	0	0	-1	31	395	1	1	46519
3	2	1	1	-1	32	612	1	0	48279
3	1	0	0	1	53	469	1	0	50050
4	1	0	0	1	51	440	2	1	51374
3	2	0	0	1	51	363	1	0	52647
3	2	1	1	-1	32	526	1	0	54549
2	3	1	1	1	54	455	1	1	55938
3	3	1	1	-1	34	422	2	1	57289
4	4	1	1	-1	34	336	2	1	58745
2	4	0	0	-1	33	482	1	1	60124
4	3	1	1	-1	32	417	2	1	61398
2	3	1	1	1	54	396	1	1	62626
1	2	0	0	-1	33	382	1	1	64055
2	2	1	1	1	52	413	1	1	65931
2	2	0	0	-1	33	455	1	1	67787
3	2	1	1	-1	32	636	2	1	69884
2	2	0	0	-1	33	352	1	1	71422
4	2	1	1	-1	32	480	2	1	73093
3	1	0	0	1	53	363	1	0	74479
3	1	0	0	1	51	344	2	1	76143
2	2	0	0	-1	31	435	1	1	77497
1	2	1	1	1	52	638	2	0	79569
4	2	0	0	1	53	527	2	1	81222
3	2	1	1	-1	32	441	2	1	82833
1	4	1	1	1	54	526	1	1	84840
1	4	0	0	-1	33	343	1	1	86429
4	2	0	0	1	51	383	2	1	87627
4	2	1	1	-1	32	484	2	1	89135
3	1	0	0	1	53	356	2	1	90838
3	1	0	0	1	51	454	2	1	93972
4	1	0	0	1	51	426	2	1	95505
2	1	0	0	-1	31	428	2	0	97132
3	4	1	1	-1	32	486	2	1	98545
3	4	0	0	1	53	524	1	0	100547
1	2	0	0	-1	31	426	1	1	101854
1	2	1	1	1	52	391	1	1	103291
2	3	1	1	1	54	372	1	1	104731
3	3	1	1	-1	34	421	2	1	106044
1	4	1	1	1	54	391	1	1	107529
1	4	0	0	-1	33	342	1	1	109222
4	2	0	0	1	51	464	2	1	111023
3	2	1	1	-1	32	312	2	1	112379
2	4	1	1	1	54	401	1	1	113684
4	4	0	0	1	53	423	1	0	115028
4	4	1	1	-1	32	433	2	1	116588
3	4	0	0	1	53	446	2	1	118094
1	4	1	1	1	52	459	1	1	119976
2	4	0	0	-1	33	350	1	1	121242
1	4	1	1	1	52	382	1	1	123023
3	4	0	0	1	53	285	2	1	124137
4	2	0	0	1	51	318	2	1	125604
1	2	1	1	1	52	389	1	1	127127
4	4	1	1	-1	34	418	2	1	128435
4	4	0	0	1	53	362	2	1	129774
2	4	1	1	1	52	343	1	1	131555
4	4	0	0	1	53	428	2	1	133042
1	4	1	1	1	52	391	1	1	134256
1	4	0	0	-1	33	397	1	1	135857
3	3	1	1	-1	32	392	2	1	137482
1	3	1	1	1	54	335	1	1	138994
4	3	1	1	-1	34	377	2	1	140192
4	3	1	1	-1	34	362	2	1	141636
3	3	1	1	-1	34	374	2	1	143475
3	3	1	1	-1	34	407	2	1	144921
4	4	1	1	-1	34	459	2	1	146713
2	4	0	0	-1	33	482	1	1	148579
4	1	0	0	1	51	381	2	1	149783
4	1	0	0	1	51	328	2	1	151294
1	2	0	0	-1	31	337	1	1	153115
1	2	1	1	1	52	400	1	1	154423
4	1	0	0	1	53	380	2	1	155638
3	1	0	0	1	51	356	2	1	156951
2	3	1	1	1	52	445	1	1	158223
4	3	1	1	-1	34	408	2	1	160082
4	4	1	1	-1	34	371	2	1	161794
3	4	0	0	1	53	321	1	0	163071
3	3	1	1	-1	32	415	2	1	164644
2	3	1	1	1	54	379	2	0	166371
3	1	0	0	1	53	523	2	1	168236
1	1	0	0	-1	31	400	1	1	173030
4	3	1	1	-1	32	435	2	1	174353
2	3	1	1	1	54	357	1	1	176213
2	4	1	1	1	54	454	1	1	177579
1	4	0	0	-1	33	451	1	1	179251
1	4	1	1	1	52	345	1	1	180449
4	4	0	0	1	53	408	2	1	181947
2	4	1	1	1	52	363	1	1	183196
1	4	0	0	-1	33	309	1	1	184607
1	1	0	0	-1	31	304	1	1	186132
4	1	0	0	1	51	350	2	1	187636
2	2	0	0	-1	31	309	1	1	188808
2	2	1	1	1	52	461	1	1	190237
1	3	1	1	1	54	418	1	1	192155
1	3	1	1	1	54	330	1	1	193517
3	1	0	0	1	53	441	2	1	195162
3	1	0	0	1	51	328	2	1	196720
1	4	1	1	1	52	397	1	1	198565
4	4	0	0	1	53	388	2	1	199837
4	2	0	0	1	51	330	2	1	201591
1	2	1	1	1	52	347	1	1	202806
3	3	1	1	-1	34	464	2	1	204114
3	3	1	1	-1	34	359	2	1	205607
2	1	0	0	-1	33	540	1	1	207018
3	1	0	0	1	51	518	2	1	208352
2	2	0	0	-1	31	404	1	1	210047
2	2	1	1	1	52	388	1	1	211289
3	3	1	1	-1	34	784	2	1	213177
3	3	1	1	-1	34	339	2	1	214358
2	4	1	1	1	54	359	1	1	215984
4	4	0	0	1	53	577	2	1	217430
2	3	1	1	1	52	362	1	1	219064
1	3	1	1	1	54	435	1	1	220876
4	2	0	0	1	53	391	2	1	222557
4	2	1	1	-1	32	412	2	1	224281
3	1	0	0	1	53	281	1	0	225673
3	1	0	0	1	51	342	2	1	226841
2	3	1	1	1	52	442	1	1	228389
1	3	1	1	1	54	339	1	1	230063
4	2	0	0	1	53	373	1	0	231352
4	2	1	1	-1	32	459	2	1	232934
3	4	1	1	-1	34	388	2	1	234467
3	4	0	0	1	53	350	2	1	236182
1	4	1	1	1	52	400	1	1	237393
3	4	0	0	1	53	419	2	1	239058
3	1	0	0	1	51	333	2	1	240633
2	1	0	0	-1	31	299	1	1	241753
2	2	0	0	-1	31	338	1	1	242994
3	2	1	1	-1	32	448	2	1	244588
3	2	0	0	1	53	322	2	1	246217
4	2	1	1	-1	32	413	1	0	250106
2	1	0	0	-1	33	369	1	1	251800
3	1	0	0	1	51	347	2	1	253450
4	1	0	0	1	51	957	2	1	255669
2	1	0	0	-1	31	360	1	1	257087
1	4	1	1	1	52	348	1	1	258791
1	4	0	0	-1	33	326	1	1	259984
4	3	1	1	-1	32	597	1	0	261835
2	3	1	1	1	54	637	1	1	263838
2	2	0	0	-1	33	411	1	1	265489
3	2	1	1	-1	32	398	2	1	266914
4	1	0	0	1	53	367	2	1	268141
1	1	0	0	-1	31	371	1	1	269630
2	2	0	0	-1	31	339	1	1	271034
1	2	1	1	1	52	427	1	1	272388
3	2	0	0	1	53	504	2	1	274072
3	2	1	1	-1	32	366	2	1	275813
1	3	1	1	1	54	484	1	1	277267
4	3	1	1	-1	34	429	2	1	278864
4	4	1	1	-1	34	351	2	1	280620
1	4	0	0	-1	33	351	1	1	282373
4	3	1	1	-1	32	417	2	1	284181
1	3	1	1	1	54	378	1	1	285597
4	3	1	1	-1	34	480	2	1	287149
4	3	1	1	-1	34	393	2	1	288368
1	1	0	0	-1	33	405	1	1	290233
2	1	0	0	-1	31	431	2	0	291918
4	4	1	1	-1	32	543	2	1	293283
3	4	0	0	1	53	429	2	1	295046
4	1	0	0	1	51	435	1	0	296752
2	1	0	0	-1	31	380	1	1	298040
2	1	0	0	-1	31	346	1	1	299502
3	1	0	0	1	51	448	2	1	300893
2	2	0	0	-1	31	391	1	1	302577
1	2	1	1	1	52	341	1	1	303925
3	2	0	0	1	53	445	2	1	305264
4	2	1	1	-1	32	508	2	1	307154
1	1	0	0	-1	33	412	1	1	308646
1	1	0	0	-1	31	329	1	1	310433
4	3	1	1	-1	32	398	2	1	311659
4	3	1	1	-1	34	411	2	1	313215
2	2	0	0	-1	33	424	1	1	315080
3	2	1	1	-1	32	412	1	0	316316
1	3	1	1	1	54	589	1	1	318129
3	3	1	1	-1	34	462	2	1	319419
3	4	1	1	-1	34	443	2	1	320733
2	4	0	0	-1	33	387	1	1	322194
3	2	0	0	1	51	421	2	1	323435
1	2	1	1	1	52	719	1	1	325524
2	3	1	1	1	54	520	1	1	327434
4	3	1	1	-1	34	443	2	1	331332
4	1	0	0	1	53	418	2	1	333024
1	1	0	0	-1	31	321	1	1	334695
4	2	0	0	1	51	325	2	1	335884
1	2	1	1	1	52	462	1	1	337424
3	3	1	1	-1	34	380	2	1	338750
3	3	1	1	-1	34	350	2	1	340097
2	2	0	0	-1	33	421	1	1	341816
2	2	1	1	1	52	388	1	1	343398
1	4	1	1	1	54	300	1	1	345054
2	4	0	0	-1	33	406	1	1	346333
4	4	1	1	-1	32	597	2	1	348418
2	4	0	0	-1	33	289	1	1	350040
4	2	0	0	1	51	425	2	1	351306
4	2	1	1	-1	32	369	2	1	353167
1	1	0	0	-1	33	290	1	1	354654
4	1	0	0	1	51	436	2	1	356224
1	3	1	1	1	52	447	1	1	358001
2	3	1	1	1	54	422	1	1	359270
4	2	0	0	1	53	400	2	1	360562
4	2	1	1	-1	32	380	2	1	361972
1	2	0	0	-1	33	324	1	1	363740
1	2	1	1	1	52	402	1	1	365155
4	1	0	0	1	53	415	2	1	366426
2	1	0	0	-1	31	428	1	1	368126
1	2	0	0	-1	31	300	1	1	369716
3	2	1	1	-1	32	454	2	1	371552
3	2	0	0	1	53	286	2	1	372758
1	2	1	1	1	52	374	1	1	374515
2	4	1	1	1	54	402	2	0	375953
4	4	0	0	1	53	432	2	1	377552
1	3	1	1	1	52	414	1	1	378968
4	3	1	1	-1	34	458	2	1	380292
1	4	1	1	1	54	864	1	1	382583
4	4	0	0	1	53	559	2	1	384628
3	4	1	1	-1	32	421	2	1	386364
2	4	0	0	-1	33	541	1	1	387743
4	1	0	0	1	51	435	2	1	389345
4	1	0	0	1	51	502	1	0	391073
2	4	1	1	1	52	374	1	1	392945
1	4	0	0	-1	33	422	1	1	394647
3	3	1	1	-1	32	431	2	1	395999
2	3	1	1	1	54	392	1	1	397405
3	3	1	1	-1	34	395	2	1	398619
3	3	1	1	-1	34	350	2	1	400466
4	1	0	0	1	53	321	2	1	401615
4	1	0	0	1	51	384	2	1	403503
1	1	0	0	-1	31	292	1	1	404876
1	1	0	0	-1	31	314	1	1	406241
4	1	0	0	1	51	428	2	1	407747
1	1	0	0	-1	31	412	1	1	411582
3	1	0	0	1	51	633	1	0	413388
4	1	0	0	1	51	421	2	1	414802
3	4	1	1	-1	32	516	2	1	416725
1	4	0	0	-1	33	407	1	1	418511
2	4	1	1	1	52	304	1	1	420173
3	4	0	0	1	53	469	2	1	421824
3	3	1	1	-1	32	454	2	1	423591
2	3	1	1	1	54	386	1	1	424999
2	3	1	1	1	54	350	1	1	426384
3	3	1	1	-1	34	445	2	1	427876
4	2	0	0	1	53	333	2	1	429430
3	2	1	1	-1	32	369	2	1	430997
1	2	0	0	-1	33	361	1	1	432560
2	2	1	1	1	52	312	2	0	433761
4	2	0	0	1	53	395	2	1	435282
1	2	1	1	1	52	332	1	1	437006
3	2	0	0	1	53	363	2	1	438552
4	2	1	1	-1	32	353	2	1	440366
3	1	0	0	1	53	340	2	1	442026
4	1	0	0	1	51	305	2	1	443447
3	3	1	1	-1	32	379	2	1	445153
4	3	1	1	-1	34	333	2	1	446948
2	4	1	1	1	54	288	1	1	448674
2	4	0	0	-1	33	305	1	1	449823
3	4	1	1	-1	32	429	2	1	451229
3	4	0	0	1	53	312	2	1	452544
2	1	0	0	-1	31	338	1	1	453733
2	1	0	0	-1	31	320	1	1	455253
3	1	0	0	1	51	352	2	1	456824
4	1	0	0	1	51	357	2	1	458541
3	3	1	1	-1	32	405	2	1	460230
3	3	1	1	-1	34	309	2	1	461799
1	1	0	0	-1	33	357	1	1	463374
2	1	0	0	-1	31	280	1	1	464935
2	1	0	0	-1	31	301	1	1	466372
1	1	0	0	-1	31	442	2	0	467831
2	3	1	1	1	52	381	1	1	469606
2	3	1	1	1	54	340	1	1	470870
3	4	1	1	-1	34	428	2	1	472203
4	4	0	0	1	53	313	2	1	473725
4	1	0	0	1	51	290	2	1	475466
2	1	0	0	-1	31	281	1	1	476709
4	4	1	1	-1	32	457	2	1	478427
3	4	0	0	1	53	313	2	1	480211
1	1	0	0	-1	31	302	1	1	481460
2	1	0	0	-1	31	439	1	1	482716
4	4	1	1	-1	32	386	2	1	484559
2	4	0	0	-1	33	460	1	1	485931
4	2	0	0	1	51	355	2	1	487647
1	2	1	1	1	52	504	1	1	491228
2	3	1	1	1	54	375	1	1	492437
2	3	1	1	1	54	321	1	1	493754
3	4	1	1	-1	34	349	2	1	494965
4	4	0	0	1	53	345	1	0	496332
4	3	1	1	-1	32	479	2	1	498065
1	3	1	1	1	54	344	1	1	499909
1	3	1	1	1	54	295	1	1	501218
4	3	1	1	-1	34	367	2	1	502518
3	3	1	1	-1	34	356	2	1	504271
1	3	1	1	1	54	327	1	1	505478
3	3	1	1	-1	34	411	2	1	507354
1	3	1	1	1	54	292	1	1	508476
1	3	1	1	1	54	395	1	1	509959
3	3	1	1	-1	34	480	2	1	511925
4	2	0	0	1	53	438	1	0	513639
2	2	1	1	1	52	442	1	1	514961
1	4	1	1	1	54	385	1	1	516560
3	4	0	0	1	53	419	2	1	518118
1	3	1	1	1	52	403	1	1	519591
2	3	1	1	1	54	337	1	1	520917
2	4	1	1	1	54	332	1	1	522640
1	4	0	0	-1	33	345	1	1	524489
2	1	0	0	-1	31	498	1	1	526182
2	1	0	0	-1	31	303	1	1	527348
3	1	0	0	1	51	366	2	1	528732
3	1	0	0	1	51	326	2	1	530178
4	4	1	1	-1	32	291	1	0	531579
3	4	0	0	1	53	360	1	0	532796
4	4	1	1	-1	32	436	2	1	534086
3	4	0	0	1	53	337	2	1	535289
4	1	0	0	1	51	317	2	1	536962
4	1	0	0	1	51	329	2	1	538456
1	3	1	1	1	52	408	1	1	540332
2	3	1	1	1	54	313	1	1	541984
3	3	1	1	-1	34	385	2	1	543492
2	3	1	1	1	54	395	1	1	544819
3	2	0	0	1	53	500	1	0	546169
1	2	1	1	1	52	398	1	1	547376
1	3	1	1	1	54	396	1	1	548910
3	3	1	1	-1	34	395	2	1	550440
4	3	1	1	-1	34	345	2	1	552241
2	3	1	1	1	54	380	1	1	553806
2	1	0	0	-1	33	477	1	1	555523
3	1	0	0	1	51	517	2	1	556953
3	3	1	1	-1	32	464	2	1	558567
2	3	1	1	1	54	330	1	1	559938
1	1	0	0	-1	33	298	1	1	561069
1	1	0	0	-1	31	359	1	1	562565
4	2	0	0	1	51	409	2	1	564355
1	2	1	1	1	52	363	1	1	567254
2	1	0	0	-1	33	380	1	1	569068
3	1	0	0	1	51	363	2	1	570819
3	2	0	0	1	51	339	2	1	572018
1	2	1	1	1	52	383	2	0	573333
3	4	1	1	-1	34	446	2	1	574746
1	4	0	0	-1	33	366	1	1	576083
1	4	1	1	1	52	385	1	1	577855
3	4	0	0	1	53	423	2	1	579392
2	1	0	0	-1	31	314	1	1	580515
4	1	0	0	1	51	364	2	1	581699
4	1	0	0	1	51	339	2	1	583428
2	1	0	0	-1	31	325	1	1	585150
2	2	0	0	-1	31	305	1	1	586437
4	2	1	1	-1	32	492	2	1	588028
3	4	1	1	-1	34	686	2	1	589851
4	4	0	0	1	53	365	2	1	591116
1	4	1	1	1	52	501	1	1	593043
4	4	0	0	1	53	290	2	1	594145
1	4	1	1	1	52	426	1	1	596033
4	4	0	0	1	53	461	2	1	597596
3	1	0	0	1	51	410	1	0	599028
1	1	0	0	-1	31	273	1	1	600277
3	4	1	1	-1	32	412	2	1	601743
3	4	0	0	1	53	284	2	1	603468
4	1	0	0	1	51	279	2	1	604979
4	1	0	0	1	51	316	2	1	606778
3	1	0	0	1	51	293	2	1	608050
2	1	0	0	-1	31	322	1	1	609824
1	3	1	1	1	52	228	1	1	611273
2	3	1	1	1	54	333	1	1	612782
2	2	0	0	-1	33	356	1	1	613987
4	2	1	1	-1	32	501	2	1	615462
1	3	1	1	1	54	370	1	1	616693
2	3	1	1	1	54	422	2	0	618227
2	4	1	1	1	54	399	1	1	619627
4	4	0	0	1	53	474	2	1	620981
1	3	1	1	1	52	379	1	1	622579
2	3	1	1	1	54	389	2	0	624275
4	3	1	1	-1	34	287	1	0	625992
4	3	1	1	-1	34	418	2	1	627403
2	3	1	1	1	54	336	1	1	628748
4	3	1	1	-1	34	388	2	1	629993
3	1	0	0	1	53	318	2	1	631745
4	1	0	0	1	51	378	2	1	633575
1	2	0	0	-1	31	333	1	1	634820
3	2	1	1	-1	32	421	2	1	636641
3	3	1	1	-1	34	356	2	1	637866
2	3	1	1	1	54	333	1	1	639616
4	1	0	0	1	53	447	1	0	641344
2	1	0	0	-1	31	709	1	1	645662
1	4	1	1	1	52	414	2	0	647310
4	4	0	0	1	53	362	2	1	648620
4	2	0	0	1	51	345	2	1	650156
1	2	1	1	1	52	337	2	0	651818
1	1	0	0	-1	33	458	1	1	653444
2	1	0	0	-1	31	307	1	1	654896
3	2	0	0	1	51	562	2	1	656375
3	2	1	1	-1	32	370	2	1	657627
2	1	0	0	-1	33	401	1	1	659008
3	1	0	0	1	51	467	2	1	660975
1	1	0	0	-1	31	264	1	1	662741
4	1	0	0	1	51	396	2	1	664215
1	3	1	1	1	52	403	1	1	665782
3	3	1	1	-1	34	416	2	1	667477
2	3	1	1	1	54	372	1	1	669126
1	3	1	1	1	54	358	1	1	670733
2	2	0	0	-1	33	386	1	1	671994
3	2	1	1	-1	32	426	2	1	673720
3	4	1	1	-1	34	295	2	1	675067
2	4	0	0	-1	33	349	1	1	676641
2	1	0	0	-1	31	323	1	1	677836
3	1	0	0	1	51	396	2	1	679076
1	1	0	0	-1	31	373	1	1	680839
4	1	0	0	1	51	385	2	1	682277
3	2	0	0	1	51	369	2	1	683734
2	2	1	1	1	52	357	1	1	685444
4	1	0	0	1	53	337	2	1	686881
3	1	0	0	1	51	342	2	1	688225
2	4	1	1	1	52	375	1	1	689899
1	4	0	0	-1	33	265	1	1	691461
2	2	0	0	-1	31	349	1	1	692888
3	2	1	1	-1	32	343	2	1	694727
2	3	1	1	1	54	222	2	0	695844
3	3	1	1	-1	34	404	2	1	697710
4	3	1	1	-1	34	430	2	1	699147
4	3	1	1	-1	34	358	2	1	700350
1	2	0	0	-1	33	437	1	1	701928
2	2	1	1	1	52	383	1	1	703263
2	1	0	0	-1	33	324	1	1	704960
3	1	0	0	1	51	737	2	1	707037
1	1	0	0	-1	31	419	1	1	708623
4	1	0	0	1	51	416	2	1	710187
3	3	1	1	-1	32	490	2	1	711526
4	3	1	1	-1	34	345	2	1	713353
4	2	0	0	1	53	366	2	1	714608
2	2	1	1	1	52	407	1	1	716301
2	3	1	1	1	54	338	1	1	717804
3	3	1	1	-1	34	366	1	0	719530
1	2	0	0	-1	33	285	1	1	721310
2	2	1	1	1	52	400	1	1	725314
4	3	1	1	-1	34	452	1	0	726653
1	3	1	1	1	54	367	1	1	727995
1	1	0	0	-1	33	327	1	1	729313
4	1	0	0	1	51	336	2	1	730747
3	2	0	0	1	51	370	2	1	732301
4	2	1	1	-1	32	520	2	1	733994
3	4	1	1	-1	34	414	2	1	735731
2	4	0	0	-1	33	348	1	1	737102
2	3	1	1	1	52	374	1	1	738919
1	3	1	1	1	54	335	1	1	740462
1	2	0	0	-1	33	343	1	1	742089
3	2	1	1	-1	32	296	1	0	743283
4	3	1	1	-1	34	477	1	0	744934
4	3	1	1	-1	34	447	2	1	746706
2	3	1	1	1	54	343	1	1	747970
2	3	1	1	1	54	405	1	1	749446
3	3	1	1	-1	34	403	2	1	750794
4	3	1	1	-1	34	425	2	1	752615
1	2	0	0	-1	33	499	1	1	753990
3	2	1	1	-1	32	501	2	1	755821
1	2	0	0	-1	33	399	1	1	757336
2	2	1	1	1	52	429	2	0	758610
3	4	1	1	-1	34	632	2	1	760414
4	4	0	0	1	53	335	1	0	762005
1	2	0	0	-1	31	439	1	1	763814
1	2	1	1	1	52	333	1	1	765249
2	1	0	0	-1	33	414	1	1	766668
1	1	0	0	-1	31	366	1	1	767974
3	1	0	0	1	51	320	2	1	769393
4	1	0	0	1	51	296	2	1	770600
4	1	0	0	1	51	311	2	1	772062
2	1	0	0	-1	31	270	1	1	773234
3	2	0	0	1	51	341	2	1	774917
4	2	1	1	-1	32	256	1	0	776103
3	3	1	1	-1	34	378	1	0	777845
4	3	1	1	-1	34	419	2	1	779075
2	2	0	0	-1	33	684	1	1	780835
3	2	1	1	-1	32	443	2	1	782237
2	1	0	0	-1	33	669	1	1	783840
1	1	0	0	-1	31	385	1	1	785462
2	4	1	1	1	52	452	1	1	786951
2	4	0	0	-1	33	332	1	1	788400
3	4	1	1	-1	32	429	2	1	790279
2	4	0	0	-1	33	457	1	1	791542
4	4	1	1	-1	32	407	2	1	792765
4	4	0	0	1	53	337	2	1	794525
2	4	1	1	1	52	370	1	1	796276
1	4	0	0	-1	33	266	1	1	797495
3	1	0	0	1	51	340	2	1	798661
4	1	0	0	1	51	303	2	1	802769
