# Supplementary material for: Frequency Band-Specific Electrical Brain Stimulation Modulates Cognitive Control Processes
Source: PLoS One. 2015 Sep 25;10(9):e0138984. doi: 10.1371/journal.pone.0138984 (PMC4583279; doi:10.1371/journal.pone.0138984)
Supplement: S2 File — This zip archive contains the necessary Matlab code, SPSS syntax, SPSS data and raw logfile data to perform the analyses described in the paper. EEG data and Matlab code to extract peak frequencies are available upon request (joramvandriel@gmail.com). (ZIP) [file pone.0138984.s002.zip › S2_File/rawdata/theta/pp33_simonC2_POST-STIM.txt]

1	3	1	1	1	52	458	1	1	4373
4	3	1	1	-1	34	338	2	1	5615
4	1	0	0	1	53	301	1	0	6760
1	1	0	0	-1	31	314	1	1	8116
3	1	0	0	1	51	301	2	1	9530
3	1	0	0	1	51	292	1	0	11041
2	1	0	0	-1	31	435	1	1	12780
4	1	0	0	1	51	339	2	1	14385
1	4	1	1	1	52	338	1	1	16012
2	4	0	0	-1	33	470	1	1	17343
2	1	0	0	-1	31	335	1	1	18642
1	1	0	0	-1	31	340	1	1	20460
3	1	0	0	1	51	274	2	1	21990
3	1	0	0	1	51	284	2	1	23713
4	1	0	0	1	51	270	2	1	25451
1	1	0	0	-1	31	276	1	1	27106
4	4	1	1	-1	32	466	2	1	28551
4	4	0	0	1	53	347	2	1	30361
1	2	0	0	-1	31	269	1	1	31823
4	2	1	1	-1	32	369	2	1	33547
4	3	1	1	-1	34	316	2	1	34763
2	3	1	1	1	54	411	1	1	36230
3	1	0	0	1	53	363	2	1	38025
3	1	0	0	1	51	265	2	1	39216
2	3	1	1	1	52	417	1	1	40464
4	3	1	1	-1	34	405	2	1	42019
4	2	0	0	1	53	288	2	1	43296
3	2	1	1	-1	32	422	2	1	44650
3	1	0	0	1	53	308	2	1	46141
2	1	0	0	-1	31	253	1	1	47510
1	1	0	0	-1	31	354	1	1	49119
4	1	0	0	1	51	284	2	1	50465
4	4	1	1	-1	32	325	2	1	51895
1	4	0	0	-1	33	311	1	1	53216
1	3	1	1	1	52	306	2	0	54696
4	3	1	1	-1	34	404	2	1	55984
2	1	0	0	-1	33	345	1	1	57343
2	1	0	0	-1	31	265	1	1	58619
4	3	1	1	-1	32	440	2	1	60482
4	3	1	1	-1	34	301	1	0	61886
2	3	1	1	1	54	383	1	1	63480
4	3	1	1	-1	34	430	2	1	64910
3	1	0	0	1	53	297	2	1	66071
4	1	0	0	1	51	325	2	1	67685
3	1	0	0	1	51	571	2	1	69487
4	1	0	0	1	51	564	2	1	70998
1	3	1	1	1	52	455	1	1	72328
3	3	1	1	-1	34	423	2	1	74030
2	3	1	1	1	54	437	1	1	75435
3	3	1	1	-1	34	398	2	1	78750
4	2	0	0	1	53	552	2	1	80440
4	2	1	1	-1	32	364	2	1	82272
2	2	0	0	-1	33	281	1	1	83985
1	2	1	1	1	52	261	2	0	85211
1	2	0	0	-1	33	472	1	1	86897
4	2	1	1	-1	32	427	2	1	88666
3	3	1	1	-1	34	361	1	0	90348
3	3	1	1	-1	34	456	2	1	91816
2	1	0	0	-1	33	452	1	1	93323
1	1	0	0	-1	31	543	1	1	94981
1	2	0	0	-1	31	332	1	1	96425
3	2	1	1	-1	32	383	2	1	97828
1	4	1	1	1	54	377	1	1	99666
3	4	0	0	1	53	433	2	1	101380
3	2	0	0	1	51	308	2	1	102603
1	2	1	1	1	52	446	2	0	104207
4	2	0	0	1	53	520	2	1	105875
2	2	1	1	1	52	398	1	1	107124
4	3	1	1	-1	34	403	2	1	108586
3	3	1	1	-1	34	401	2	1	110332
1	4	1	1	1	54	395	2	0	111647
1	4	0	0	-1	33	347	1	1	113452
2	4	1	1	1	52	482	1	1	115412
3	4	0	0	1	53	437	2	1	116865
1	1	0	0	-1	31	414	1	1	118475
4	1	0	0	1	51	416	1	0	119867
1	1	0	0	-1	31	371	1	1	121047
2	1	0	0	-1	31	393	1	1	122293
1	3	1	1	1	52	484	1	1	124021
3	3	1	1	-1	34	443	2	1	125548
1	3	1	1	1	54	380	1	1	127266
1	3	1	1	1	54	342	1	1	128728
4	3	1	1	-1	34	373	2	1	130577
4	3	1	1	-1	34	365	2	1	132403
1	3	1	1	1	54	361	1	1	134141
2	3	1	1	1	54	344	1	1	135700
3	2	0	0	1	53	282	2	1	137038
2	2	1	1	1	52	478	1	1	138801
2	1	0	0	-1	33	269	1	1	139971
3	1	0	0	1	51	333	2	1	141119
2	4	1	1	1	52	378	1	1	142609
3	4	0	0	1	53	469	2	1	144412
4	2	0	0	1	51	274	2	1	145698
1	2	1	1	1	52	453	1	1	147214
4	1	0	0	1	53	450	2	1	149038
4	1	0	0	1	51	423	1	0	150303
1	1	0	0	-1	31	453	1	1	151757
4	1	0	0	1	51	376	2	1	153514
3	4	1	1	-1	32	357	1	0	154918
1	4	0	0	-1	33	324	1	1	157871
2	2	0	0	-1	31	526	1	1	159541
1	2	1	1	1	52	419	1	1	160937
2	2	0	0	-1	33	351	1	1	162419
1	2	1	1	1	52	343	1	1	163609
1	3	1	1	1	54	334	1	1	165002
4	3	1	1	-1	34	268	2	1	166504
1	3	1	1	1	54	319	1	1	167834
1	3	1	1	1	54	312	1	1	169061
4	2	0	0	1	53	351	2	1	170910
1	2	1	1	1	52	366	1	1	172700
4	2	0	0	1	53	513	2	1	174506
1	2	1	1	1	52	337	1	1	175826
1	1	0	0	-1	33	329	1	1	177540
3	1	0	0	1	51	329	2	1	178857
2	3	1	1	1	52	435	1	1	180139
2	3	1	1	1	54	350	1	1	181450
1	2	0	0	-1	33	305	1	1	183048
2	2	1	1	1	52	431	1	1	184406
4	3	1	1	-1	34	427	2	1	185642
3	3	1	1	-1	34	366	1	0	186924
3	3	1	1	-1	34	412	1	0	188496
2	3	1	1	1	54	321	1	1	190233
4	4	1	1	-1	34	450	2	1	192030
4	4	0	0	1	53	288	2	1	193813
3	2	0	0	1	51	603	2	1	195877
4	2	1	1	-1	32	366	2	1	197372
2	3	1	1	1	54	670	1	1	199028
3	3	1	1	-1	34	819	2	1	200828
2	2	0	0	-1	33	442	1	1	202220
1	2	1	1	1	52	369	1	1	203967
1	4	1	1	1	54	346	1	1	205379
3	4	0	0	1	53	370	2	1	206992
3	2	0	0	1	51	310	2	1	208215
2	2	1	1	1	52	363	1	1	209438
3	4	1	1	-1	34	494	2	1	211339
3	4	0	0	1	53	392	2	1	213003
4	3	1	1	-1	32	344	1	0	214338
1	3	1	1	1	54	453	1	1	216261
4	4	1	1	-1	34	413	2	1	217585
3	4	0	0	1	53	531	2	1	219338
4	4	1	1	-1	32	361	2	1	220534
3	4	0	0	1	53	523	2	1	221914
2	3	1	1	1	52	451	1	1	223222
2	3	1	1	1	54	346	1	1	224941
1	4	1	1	1	54	320	1	1	226607
2	4	0	0	-1	33	342	1	1	227918
3	2	0	0	1	51	334	2	1	229348
2	2	1	1	1	52	458	1	1	230722
3	2	0	0	1	53	553	2	1	232258
4	2	1	1	-1	32	371	2	1	235223
2	3	1	1	1	54	422	1	1	236771
1	3	1	1	1	54	284	1	1	238344
4	4	1	1	-1	34	411	2	1	239808
2	4	0	0	-1	33	413	1	1	241594
4	1	0	0	1	51	428	1	0	243195
3	1	0	0	1	51	432	2	1	244952
2	2	0	0	-1	31	488	1	1	246817
3	2	1	1	-1	32	400	2	1	248404
2	3	1	1	1	54	369	1	1	249842
3	3	1	1	-1	34	594	2	1	251777
1	4	1	1	1	54	414	1	1	253298
1	4	0	0	-1	33	348	1	1	255090
4	1	0	0	1	51	430	2	1	256741
3	1	0	0	1	51	386	1	0	258609
4	2	0	0	1	51	384	2	1	260361
3	2	1	1	-1	32	513	2	1	261689
2	3	1	1	1	54	391	2	0	263583
3	3	1	1	-1	34	485	2	1	264879
2	1	0	0	-1	33	441	1	1	266160
4	1	0	0	1	51	523	2	1	267792
3	1	0	0	1	51	412	2	1	269684
1	1	0	0	-1	31	458	1	1	271244
1	2	0	0	-1	31	352	1	1	272964
2	2	1	1	1	52	275	2	0	274613
1	3	1	1	1	54	384	1	1	276124
2	3	1	1	1	54	376	1	1	277866
4	1	0	0	1	53	420	2	1	279303
1	1	0	0	-1	31	384	1	1	280763
3	1	0	0	1	51	384	2	1	282196
2	1	0	0	-1	31	430	1	1	284049
3	1	0	0	1	51	350	2	1	285406
3	1	0	0	1	51	299	2	1	287042
4	3	1	1	-1	32	403	2	1	288890
4	3	1	1	-1	34	360	2	1	290134
3	2	0	0	1	53	693	2	1	292326
2	2	1	1	1	52	519	1	1	294332
1	4	1	1	1	54	547	1	1	295874
2	4	0	0	-1	33	376	1	1	297465
3	1	0	0	1	51	291	2	1	299138
1	1	0	0	-1	31	462	1	1	300746
2	1	0	0	-1	31	455	2	0	302007
4	1	0	0	1	51	372	2	1	303224
4	3	1	1	-1	32	393	2	1	304951
3	3	1	1	-1	34	376	1	0	306509
4	3	1	1	-1	34	419	2	1	307998
4	3	1	1	-1	34	422	2	1	309272
2	1	0	0	-1	33	465	1	1	310992
2	1	0	0	-1	31	379	1	1	312463
1	4	1	1	1	52	496	1	1	314214
4	4	0	0	1	53	319	2	1	318051
3	2	0	0	1	51	648	2	1	319542
3	2	1	1	-1	32	383	2	1	320966
2	3	1	1	1	54	290	1	1	322177
3	3	1	1	-1	34	375	1	0	323945
1	4	1	1	1	54	563	1	1	325567
4	4	0	0	1	53	378	2	1	326988
4	4	1	1	-1	32	325	2	1	328506
2	4	0	0	-1	33	427	1	1	330300
4	2	0	0	1	51	456	2	1	332235
4	2	1	1	-1	32	464	2	1	334119
3	1	0	0	1	53	310	2	1	335892
2	1	0	0	-1	31	503	1	1	337205
3	2	0	0	1	51	367	2	1	339069
2	2	1	1	1	52	347	1	1	340317
3	4	1	1	-1	34	421	2	1	341574
4	4	0	0	1	53	317	2	1	342831
4	2	0	0	1	51	350	2	1	344125
3	2	1	1	-1	32	333	1	0	345612
2	4	1	1	1	54	297	1	1	347094
3	4	0	0	1	53	491	2	1	349080
1	3	1	1	1	52	322	1	1	350566
3	3	1	1	-1	34	391	2	1	351796
2	3	1	1	1	54	366	2	0	353636
3	3	1	1	-1	34	320	2	1	355302
1	3	1	1	1	54	375	1	1	356710
1	3	1	1	1	54	337	1	1	358043
4	4	1	1	-1	34	407	2	1	359272
2	4	0	0	-1	33	427	1	1	361112
2	2	0	0	-1	31	345	1	1	362480
3	2	1	1	-1	32	410	2	1	363834
4	2	0	0	1	53	388	1	0	365467
4	2	1	1	-1	32	376	2	1	366949
2	1	0	0	-1	33	417	1	1	368722
4	1	0	0	1	51	412	2	1	369964
1	2	0	0	-1	31	365	1	1	371323
4	2	1	1	-1	32	403	2	1	373006
4	4	1	1	-1	34	446	2	1	374935
1	4	0	0	-1	33	388	1	1	376497
3	2	0	0	1	51	400	2	1	377905
4	2	1	1	-1	32	382	1	0	379418
1	4	1	1	1	54	347	1	1	380607
4	4	0	0	1	53	394	2	1	382246
1	1	0	0	-1	31	351	1	1	383750
2	1	0	0	-1	31	296	1	1	385178
1	1	0	0	-1	31	344	1	1	386493
2	1	0	0	-1	31	355	1	1	387886
2	3	1	1	1	52	507	1	1	389211
1	3	1	1	1	54	364	1	1	390690
1	1	0	0	-1	33	324	1	1	392392
3	1	0	0	1	51	281	2	1	396620
3	1	0	0	1	51	350	2	1	397818
1	1	0	0	-1	31	404	1	1	399480
1	2	0	0	-1	31	271	1	1	400771
2	2	1	1	1	52	341	1	1	402613
3	4	1	1	-1	34	723	2	1	404194
2	4	0	0	-1	33	442	1	1	405444
4	1	0	0	1	51	297	2	1	407134
2	1	0	0	-1	31	256	1	1	408571
3	3	1	1	-1	32	389	2	1	410323
1	3	1	1	1	54	289	1	1	411879
2	1	0	0	-1	33	248	1	1	413618
4	1	0	0	1	51	269	2	1	414881
4	2	0	0	1	51	322	2	1	416275
1	2	1	1	1	52	354	1	1	418061
4	1	0	0	1	53	326	2	1	419801
1	1	0	0	-1	31	504	1	1	421673
4	4	1	1	-1	32	339	1	0	423307
3	4	0	0	1	53	379	2	1	424966
4	4	1	1	-1	32	318	2	1	426397
3	4	0	0	1	53	338	2	1	427669
4	1	0	0	1	51	335	2	1	429394
3	1	0	0	1	51	327	2	1	431003
1	4	1	1	1	52	430	1	1	432892
2	4	0	0	-1	33	282	1	1	434287
1	2	0	0	-1	31	348	1	1	435681
3	2	1	1	-1	32	388	2	1	437520
4	2	0	0	1	53	271	2	1	438940
2	2	1	1	1	52	362	1	1	440233
4	1	0	0	1	53	403	2	1	441760
1	1	0	0	-1	31	391	1	1	443555
2	2	0	0	-1	31	379	1	1	444940
2	2	1	1	1	52	380	1	1	446426
1	1	0	0	-1	33	370	1	1	447709
1	1	0	0	-1	31	348	1	1	449184
3	1	0	0	1	51	356	2	1	450713
3	1	0	0	1	51	297	2	1	452326
4	4	1	1	-1	32	276	1	0	453524
1	4	0	0	-1	33	459	1	1	455082
2	2	0	0	-1	31	511	1	1	456905
3	2	1	1	-1	32	305	1	0	458207
2	3	1	1	1	54	433	1	1	459562
3	3	1	1	-1	34	484	2	1	461231
4	3	1	1	-1	34	296	1	0	462477
4	3	1	1	-1	34	452	2	1	464375
1	4	1	1	1	54	594	1	1	465878
3	4	0	0	1	53	435	2	1	467151
1	4	1	1	1	52	436	1	1	468641
2	4	0	0	-1	33	530	2	0	470055
4	2	0	0	1	51	728	2	1	472238
2	2	1	1	1	52	441	1	1	477049
3	4	1	1	-1	34	554	2	1	478799
3	4	0	0	1	53	311	1	0	480053
2	4	1	1	1	52	484	1	1	481814
3	4	0	0	1	53	356	2	1	483205
2	4	1	1	1	52	294	2	0	484885
1	4	0	0	-1	33	340	1	1	486205
3	1	0	0	1	51	385	2	1	487411
4	1	0	0	1	51	405	1	0	488714
2	3	1	1	1	52	417	1	1	490209
3	3	1	1	-1	34	445	2	1	492073
3	3	1	1	-1	34	416	2	1	493559
4	3	1	1	-1	34	441	1	0	495481
4	1	0	0	1	53	428	2	1	496996
2	1	0	0	-1	31	319	1	1	498156
1	1	0	0	-1	31	327	1	1	499573
2	1	0	0	-1	31	444	1	1	500858
3	4	1	1	-1	32	422	2	1	502458
1	4	0	0	-1	33	327	1	1	503792
3	4	1	1	-1	32	384	2	1	505669
2	4	0	0	-1	33	343	1	1	506884
4	4	1	1	-1	32	345	2	1	508624
2	4	0	0	-1	33	344	1	1	510350
3	2	0	0	1	51	331	1	0	511950
2	2	1	1	1	52	390	2	0	513828
3	3	1	1	-1	34	435	1	0	515153
1	3	1	1	1	54	588	1	1	516858
4	1	0	0	1	53	372	2	1	518187
3	1	0	0	1	51	295	2	1	519435
2	4	1	1	1	52	335	1	1	521228
3	4	0	0	1	53	666	2	1	522757
4	4	1	1	-1	32	385	1	0	523953
2	4	0	0	-1	33	462	1	1	525905
1	2	0	0	-1	31	0	0	0	529256
4	2	1	1	-1	32	430	2	1	530884
1	4	1	1	1	54	314	1	1	532058
1	4	0	0	-1	33	318	1	1	533710
2	2	0	0	-1	31	273	1	1	535005
3	2	1	1	-1	32	295	1	0	536698
3	3	1	1	-1	34	344	2	1	538414
1	3	1	1	1	54	437	1	1	539655
3	4	1	1	-1	34	420	2	1	541277
4	4	0	0	1	53	414	2	1	542572
3	3	1	1	-1	32	345	2	1	543868
2	3	1	1	1	54	318	1	1	545338
3	4	1	1	-1	34	384	2	1	547031
2	4	0	0	-1	33	353	1	1	548325
1	4	1	1	1	52	411	1	1	549586
1	4	0	0	-1	33	346	1	1	550790
4	2	0	0	1	51	325	2	1	552533
2	2	1	1	1	52	559	1	1	556300
1	4	1	1	1	54	474	1	1	558195
1	4	0	0	-1	33	287	1	1	559900
4	1	0	0	1	51	316	2	1	561082
1	1	0	0	-1	31	349	1	1	562871
3	2	0	0	1	51	377	2	1	564534
1	2	1	1	1	52	339	2	0	566059
2	3	1	1	1	54	380	1	1	567649
1	3	1	1	1	54	350	2	0	568980
1	1	0	0	-1	33	293	1	1	570408
3	1	0	0	1	51	307	2	1	571938
2	2	0	0	-1	31	460	2	0	573413
3	2	1	1	-1	32	468	2	1	574750
1	3	1	1	1	54	358	1	1	576375
2	3	1	1	1	54	466	1	1	578173
2	2	0	0	-1	33	360	1	1	580020
1	2	1	1	1	52	421	1	1	581280
4	1	0	0	1	53	355	2	1	582467
4	1	0	0	1	51	335	2	1	584161
3	1	0	0	1	51	316	2	1	585672
3	1	0	0	1	51	327	2	1	586985
2	3	1	1	1	52	537	1	1	588645
4	3	1	1	-1	34	452	2	1	590154
1	2	0	0	-1	33	376	1	1	591614
1	2	1	1	1	52	336	1	1	593119
4	4	1	1	-1	34	542	2	1	594487
1	4	0	0	-1	33	367	1	1	596127
1	4	1	1	1	52	404	1	1	597737
3	4	0	0	1	53	504	2	1	599681
1	2	0	0	-1	31	302	1	1	601160
1	2	1	1	1	52	348	1	1	602334
3	4	1	1	-1	34	514	2	1	604282
3	4	0	0	1	53	289	2	1	605733
4	1	0	0	1	51	372	1	0	607093
3	1	0	0	1	51	324	2	1	608352
3	2	0	0	1	51	307	2	1	609529
1	2	1	1	1	52	338	1	1	610998
2	2	0	0	-1	33	316	1	1	612713
4	2	1	1	-1	32	353	1	0	614532
4	2	0	0	1	53	505	1	0	616465
1	2	1	1	1	52	622	1	1	618436
3	1	0	0	1	53	419	2	1	619786
3	1	0	0	1	51	699	2	1	621515
2	4	1	1	1	52	484	1	1	623402
4	4	0	0	1	53	477	2	1	625190
4	2	0	0	1	51	374	2	1	626759
3	2	1	1	-1	32	328	1	0	628445
2	3	1	1	1	54	408	2	0	629961
1	3	1	1	1	54	614	1	1	631628
4	4	1	1	-1	34	509	2	1	633501
4	4	0	0	1	53	410	2	1	637037
3	1	0	0	1	51	520	2	1	638516
2	1	0	0	-1	31	308	1	1	640331
3	3	1	1	-1	32	373	2	1	641745
2	3	1	1	1	54	343	1	1	643231
3	1	0	0	1	53	366	2	1	644998
1	1	0	0	-1	31	441	1	1	646345
2	1	0	0	-1	31	372	1	1	648012
3	1	0	0	1	51	280	2	1	649624
4	3	1	1	-1	32	306	1	0	650938
2	3	1	1	1	54	578	1	1	652497
3	2	0	0	1	53	420	2	1	653903
3	2	1	1	-1	32	365	2	1	655698
4	4	1	1	-1	34	410	1	0	657296
2	4	0	0	-1	33	329	1	1	658497
4	4	1	1	-1	32	512	2	1	660281
4	4	0	0	1	53	911	2	1	662082
1	3	1	1	1	52	460	1	1	663894
1	3	1	1	1	54	333	1	1	665588
2	3	1	1	1	54	438	1	1	667156
1	3	1	1	1	54	343	1	1	668596
2	3	1	1	1	54	547	1	1	670080
4	3	1	1	-1	34	332	2	1	671278
4	1	0	0	1	53	351	2	1	672825
3	1	0	0	1	51	335	2	1	674481
2	4	1	1	1	52	349	2	0	676060
2	4	0	0	-1	33	427	2	0	677382
1	3	1	1	1	52	899	1	1	679601
2	3	1	1	1	54	392	1	1	681328
1	1	0	0	-1	33	342	1	1	682813
3	1	0	0	1	51	380	2	1	684472
3	4	1	1	-1	32	281	1	0	686072
2	4	0	0	-1	33	389	1	1	687307
4	1	0	0	1	51	354	2	1	689088
3	1	0	0	1	51	322	2	1	690796
4	2	0	0	1	51	310	2	1	692059
4	2	1	1	-1	32	427	2	1	693302
1	1	0	0	-1	33	487	1	1	695106
3	1	0	0	1	51	343	2	1	696757
3	3	1	1	-1	32	680	2	1	698303
2	3	1	1	1	54	605	1	1	700227
4	3	1	1	-1	34	477	2	1	701894
3	3	1	1	-1	34	311	2	1	703097
3	4	1	1	-1	34	594	2	1	704821
4	4	0	0	1	53	420	2	1	706618
1	4	1	1	1	52	291	1	1	707875
2	4	0	0	-1	33	284	1	1	709105
2	2	0	0	-1	31	310	1	1	710332
1	2	1	1	1	52	405	1	1	712232
1	4	1	1	1	54	349	1	1	713936
4	4	0	0	1	53	321	2	1	717056
1	3	1	1	1	52	541	1	1	718790
2	3	1	1	1	54	395	1	1	720192
3	3	1	1	-1	34	339	2	1	721890
3	3	1	1	-1	34	315	2	1	723671
2	2	0	0	-1	33	353	1	1	724928
3	2	1	1	-1	32	595	2	1	726408
3	3	1	1	-1	34	315	1	0	727664
1	3	1	1	1	54	314	1	1	729079
3	3	1	1	-1	34	508	2	1	730982
4	3	1	1	-1	34	352	2	1	732313
2	2	0	0	-1	33	391	1	1	733687
1	2	1	1	1	52	287	1	1	734945
3	2	0	0	1	53	450	2	1	736751
1	2	1	1	1	52	461	1	1	738199
2	1	0	0	-1	33	290	1	1	739770
4	1	0	0	1	51	326	1	0	741131
2	3	1	1	1	52	479	1	1	743070
4	3	1	1	-1	34	419	1	0	744621
1	4	1	1	1	54	475	1	1	745971
1	4	0	0	-1	33	387	1	1	747788
4	1	0	0	1	51	295	2	1	749105
4	1	0	0	1	51	314	2	1	750547
3	3	1	1	-1	32	380	1	0	752282
4	3	1	1	-1	34	487	2	1	753601
3	2	0	0	1	53	435	2	1	755431
1	2	1	1	1	52	579	1	1	757398
2	3	1	1	1	54	331	1	1	758761
3	3	1	1	-1	34	475	2	1	760675
2	2	0	0	-1	33	361	1	1	762069
2	2	1	1	1	52	382	1	1	763498
3	3	1	1	-1	34	455	2	1	765411
1	3	1	1	1	54	370	2	0	766587
2	4	1	1	1	54	618	1	1	768605
3	4	0	0	1	53	281	2	1	769932
4	4	1	1	-1	32	307	2	1	771294
3	4	0	0	1	53	347	2	1	772833
3	3	1	1	-1	32	366	2	1	774429
2	3	1	1	1	54	302	1	1	775731
3	4	1	1	-1	34	376	2	1	777598
1	4	0	0	-1	33	423	1	1	779444
3	4	1	1	-1	32	542	2	1	780873
4	4	0	0	1	53	324	2	1	782466
1	2	0	0	-1	31	507	1	1	784345
2	2	1	1	1	52	442	1	1	785859
4	1	0	0	1	53	461	2	1	787584
4	1	0	0	1	51	356	1	0	789043
3	2	0	0	1	51	537	1	0	790961
1	2	1	1	1	52	515	1	1	792802
4	2	0	0	1	53	552	2	1	794515
2	2	1	1	1	52	437	1	1	798491
