# Supplementary material for: Frequency Band-Specific Electrical Brain Stimulation Modulates Cognitive Control Processes
Source: PLoS One. 2015 Sep 25;10(9):e0138984. doi: 10.1371/journal.pone.0138984 (PMC4583279; doi:10.1371/journal.pone.0138984)
Supplement: S2 File — This zip archive contains the necessary Matlab code, SPSS syntax, SPSS data and raw logfile data to perform the analyses described in the paper. EEG data and Matlab code to extract peak frequencies are available upon request (joramvandriel@gmail.com). (ZIP) [file pone.0138984.s002.zip › S2_File/rawdata/theta/rest/pp06_simonA1_PRE-STIM_EEG.txt]

2	4	1	1	-1	32	728	1	1	6383
2	4	0	0	1	53	543	1	1	8021
4	3	1	1	1	52	580	2	1	9460
4	3	1	1	1	54	585	2	1	11043
3	2	0	0	-1	33	565	2	1	12884
1	2	1	1	-1	32	554	1	1	14574
1	4	1	1	-1	34	828	1	1	16415
4	4	0	0	-1	33	568	2	1	18189
2	1	0	0	1	51	511	1	1	19709
2	1	0	0	1	51	530	1	1	21218
3	2	0	0	-1	31	510	2	1	23153
3	2	1	1	1	52	610	2	1	25112
1	1	0	0	1	53	598	1	1	26915
4	1	0	0	-1	31	481	2	1	28517
2	2	0	0	1	51	558	1	1	30391
3	2	1	1	1	52	490	2	1	31891
3	1	0	0	-1	33	537	2	1	33611
2	1	0	0	1	51	525	1	1	35574
2	2	0	0	1	51	577	1	1	37309
3	2	1	1	1	52	655	2	1	39133
2	3	1	1	-1	34	796	1	1	41359
1	3	1	1	-1	34	683	1	1	43425
1	1	0	0	1	53	511	1	1	45101
4	1	0	0	-1	31	547	2	1	46946
3	4	1	1	1	52	946	2	1	49068
4	4	0	0	-1	33	0	0	0	52758
4	2	0	0	-1	31	637	2	1	54686
3	2	1	1	1	52	588	2	1	56602
1	1	0	0	1	53	619	1	1	58334
3	1	0	0	-1	31	635	2	1	59940
2	1	0	0	1	51	477	1	1	61277
3	1	0	0	-1	31	579	2	1	63192
2	2	0	0	1	51	564	1	1	65048
4	2	1	1	1	52	758	2	1	66830
2	1	0	0	1	53	818	1	1	68729
3	1	0	0	-1	31	650	2	1	70322
4	2	0	0	-1	31	649	2	1	72018
2	2	1	1	-1	32	595	1	1	73446
3	3	1	1	1	54	922	2	1	75737
3	3	1	1	1	54	516	2	1	77332
2	4	1	1	-1	34	627	1	1	79382
1	4	0	0	1	53	821	1	1	81559
2	3	1	1	-1	32	604	1	1	83636
4	3	1	1	1	54	560	2	1	85323
4	4	1	1	1	54	629	2	1	86872
2	4	0	0	1	53	543	1	1	88497
3	1	0	0	-1	31	509	2	1	90487
1	1	0	0	1	51	654	1	1	92172
2	1	0	0	1	51	630	2	0	93610
4	1	0	0	-1	31	639	1	0	102411
4	4	1	1	1	52	676	2	1	104387
1	4	0	0	1	53	610	1	1	106308
2	3	1	1	-1	32	607	1	1	107773
1	3	1	1	-1	34	927	1	1	109534
1	3	1	1	-1	34	646	1	1	111189
4	3	1	1	1	54	528	2	1	113182
4	3	1	1	1	54	0	0	0	117095
3	3	1	1	1	54	752	2	1	118826
4	4	1	1	1	54	555	2	1	120573
3	4	0	0	-1	33	529	2	1	122582
1	3	1	1	-1	32	474	1	1	124134
1	3	1	1	-1	34	539	1	1	125595
4	1	0	0	-1	33	504	2	1	127315
3	1	0	0	-1	31	555	2	1	128983
4	1	0	0	-1	31	676	2	1	130542
1	1	0	0	1	51	482	1	1	132140
2	4	1	1	-1	32	511	1	1	133509
1	4	0	0	1	53	536	1	1	135492
4	4	1	1	1	52	548	2	1	137359
4	4	0	0	-1	33	594	2	1	139120
3	2	0	0	-1	31	310	2	1	140884
1	2	1	1	-1	32	327	1	1	142374
2	4	1	1	-1	34	571	1	1	144174
4	4	0	0	-1	33	601	2	1	145908
1	2	0	0	1	51	502	1	1	147245
3	2	1	1	1	52	582	2	1	149097
1	1	0	0	1	53	390	1	1	150750
1	1	0	0	1	51	442	1	1	152459
4	1	0	0	-1	31	556	2	1	154445
1	1	0	0	1	51	639	1	1	156473
4	1	0	0	-1	31	355	2	1	158238
3	1	0	0	-1	31	507	2	1	160206
1	4	1	1	-1	32	543	2	0	162112
3	4	0	0	-1	33	554	1	0	164114
3	2	0	0	-1	31	612	2	1	165846
4	2	1	1	1	52	690	2	1	167396
2	3	1	1	-1	34	588	1	1	169234
3	3	1	1	1	54	607	2	1	171260
3	4	1	1	1	54	577	2	1	173009
2	4	0	0	1	53	576	1	1	174660
4	2	0	0	-1	31	854	2	1	176870
1	2	1	1	-1	32	621	1	1	178854
3	3	1	1	1	54	651	2	1	180644
2	3	1	1	-1	34	757	2	0	182766
4	4	1	1	1	54	0	0	0	186117
3	4	0	0	-1	33	850	2	1	188060
1	3	1	1	-1	32	602	1	1	189872
3	3	1	1	1	54	616	2	1	191369
2	2	0	0	1	53	812	1	1	193109
2	2	1	1	-1	32	634	1	1	201180
1	3	1	1	-1	34	676	1	1	203319
2	3	1	1	-1	34	735	2	0	205342
2	3	1	1	-1	34	548	1	1	206981
3	3	1	1	1	54	559	2	1	208875
1	4	1	1	-1	34	636	1	1	210354
2	4	0	0	1	53	670	1	1	211948
2	3	1	1	-1	32	615	1	1	213921
3	3	1	1	1	54	514	2	1	215775
1	3	1	1	-1	34	556	1	1	217236
3	3	1	1	1	54	885	2	1	219351
3	4	1	1	1	54	631	2	1	221027
2	4	0	0	1	53	531	1	1	222703
2	3	1	1	-1	32	814	1	1	224707
3	3	1	1	1	54	492	2	1	226669
4	1	0	0	-1	33	353	2	1	228469
4	1	0	0	-1	31	386	2	1	229793
3	3	1	1	1	52	684	2	1	231368
3	3	1	1	1	54	367	2	1	233133
2	2	0	0	1	53	442	1	1	234814
2	2	1	1	-1	32	603	1	1	236740
1	3	1	1	-1	34	925	1	1	238653
2	3	1	1	-1	34	686	1	1	240552
1	4	1	1	-1	34	473	1	1	242039
2	4	0	0	1	53	470	1	1	243656
3	4	1	1	1	52	423	1	0	245229
3	4	0	0	-1	33	286	2	1	246723
1	4	1	1	-1	32	850	1	1	248529
1	4	0	0	1	53	649	1	1	250500
4	4	1	1	1	52	701	2	1	252214
3	4	0	0	-1	33	746	2	1	254305
1	4	1	1	-1	32	678	1	1	255975
2	4	0	0	1	53	789	1	1	258262
3	3	1	1	1	52	652	2	1	260230
2	3	1	1	-1	34	816	1	1	262544
1	1	0	0	1	53	804	1	1	264660
1	1	0	0	1	51	518	1	1	266538
3	4	1	1	1	52	577	2	1	268041
1	4	0	0	1	53	611	1	1	269537
4	2	0	0	-1	31	0	0	0	273100
1	2	1	1	-1	32	552	1	1	274494
2	2	0	0	1	53	625	1	1	276494
1	2	1	1	-1	32	773	1	1	278553
2	2	0	0	1	53	663	1	1	280537
3	2	1	1	1	52	649	2	1	282096
4	3	1	1	1	54	572	1	0	283913
4	3	1	1	1	54	392	2	1	285228
1	4	1	1	-1	34	591	1	1	286810
2	4	0	0	1	53	636	1	1	288632
2	2	0	0	1	51	592	1	1	290450
1	2	1	1	-1	32	648	1	1	298903
1	1	0	0	1	53	722	1	1	300853
4	1	0	0	-1	31	595	2	1	302516
2	3	1	1	-1	32	927	1	1	304691
3	3	1	1	1	54	638	2	1	306163
2	2	0	0	1	53	533	1	1	307779
2	2	1	1	-1	32	567	1	1	309396
4	4	1	1	1	54	722	2	1	311252
3	4	0	0	-1	33	0	0	0	315182
3	3	1	1	1	52	608	2	1	317065
1	3	1	1	-1	34	765	1	1	319077
1	1	0	0	1	53	390	1	1	320293
4	1	0	0	-1	31	426	2	1	321542
1	4	1	1	-1	32	458	1	1	322852
4	4	0	0	-1	33	691	2	1	324372
4	1	0	0	-1	31	530	2	1	326009
3	1	0	0	-1	31	680	2	1	328099
2	1	0	0	1	51	540	1	1	329482
4	1	0	0	-1	31	499	2	1	330966
3	1	0	0	-1	31	820	2	1	332642
1	1	0	0	1	51	630	1	1	334507
3	4	1	1	1	52	691	2	1	336290
4	4	0	0	-1	33	0	0	0	340179
3	2	0	0	-1	31	737	2	1	342263
4	2	1	1	1	52	522	2	1	344182
1	3	1	1	-1	34	513	1	1	346197
2	3	1	1	-1	34	319	1	1	347962
2	3	1	1	-1	34	490	1	1	349889
3	3	1	1	1	54	495	2	1	351488
3	2	0	0	-1	33	431	2	1	352961
4	2	1	1	1	52	365	2	1	354491
1	4	1	1	-1	34	381	1	1	355989
2	4	0	0	1	53	315	1	1	357388
1	3	1	1	-1	32	381	1	1	358813
1	3	1	1	-1	34	376	1	1	360173
2	4	1	1	-1	34	355	1	1	361550
2	4	0	0	1	53	393	1	1	362912
1	2	0	0	1	51	456	1	1	364344
1	2	1	1	-1	32	305	1	1	365996
2	2	0	0	1	53	493	1	1	367355
1	2	1	1	-1	32	353	1	1	368556
2	1	0	0	1	53	336	1	1	369818
1	1	0	0	1	51	288	1	1	371281
3	2	0	0	-1	31	313	2	1	372605
4	2	1	1	1	52	341	1	0	374194
1	1	0	0	1	53	608	1	1	376133
2	1	0	0	1	51	536	1	1	377735
3	3	1	1	1	52	331	2	1	378941
2	3	1	1	-1	34	882	1	1	381103
2	1	0	0	1	53	617	1	1	382869
3	1	0	0	-1	31	528	2	1	393061
4	2	0	0	-1	31	629	2	1	395149
2	2	1	1	-1	32	586	1	1	396938
4	3	1	1	1	54	573	2	1	398330
2	3	1	1	-1	34	996	2	0	400323
1	4	1	1	-1	34	622	1	1	402032
2	4	0	0	1	53	856	1	1	403778
2	4	1	1	-1	32	513	1	1	405764
3	4	0	0	-1	33	453	2	1	407376
3	1	0	0	-1	31	744	2	1	409552
4	1	0	0	-1	31	514	2	1	411158
3	4	1	1	1	52	541	2	1	412727
2	4	0	0	1	53	588	1	1	414651
1	2	0	0	1	51	562	1	1	416047
2	2	1	1	-1	32	754	1	1	417739
1	4	1	1	-1	34	403	1	1	419357
3	4	0	0	-1	33	370	1	0	420630
1	1	0	0	1	51	635	1	1	422134
2	1	0	0	1	51	567	1	1	424011
3	4	1	1	1	52	723	2	1	426203
4	4	0	0	-1	33	608	2	1	427795
1	2	0	0	1	51	768	1	1	429780
4	2	1	1	1	52	841	1	0	431743
3	4	1	1	1	54	823	2	1	433851
3	4	0	0	-1	33	479	2	1	435728
2	4	1	1	-1	32	614	1	1	437436
4	4	0	0	-1	33	872	2	1	439578
2	1	0	0	1	51	586	1	1	441663
3	1	0	0	-1	31	471	2	1	443150
1	2	0	0	1	51	681	2	0	445165
3	2	1	1	1	52	521	2	1	446888
4	2	0	0	-1	33	863	2	1	448946
3	2	1	1	1	52	812	2	1	450627
2	4	1	1	-1	34	437	1	1	452386
1	4	0	0	1	53	865	1	1	454646
4	2	0	0	-1	31	805	2	1	456359
4	2	1	1	1	52	567	2	1	457757
1	3	1	1	-1	34	534	1	1	459578
2	3	1	1	-1	34	902	1	1	461942
2	1	0	0	1	53	602	1	1	463912
3	1	0	0	-1	31	552	2	1	465627
1	2	0	0	1	51	631	1	1	467500
2	2	1	1	-1	32	840	1	1	469597
1	1	0	0	1	53	576	1	1	471507
1	1	0	0	1	51	637	1	1	473542
3	4	1	1	1	52	610	2	1	475582
3	4	0	0	-1	33	0	0	0	479018
1	4	1	1	-1	32	0	0	0	482355
3	4	0	0	-1	33	575	2	1	484115
2	2	0	0	1	51	641	1	1	485863
4	2	1	1	1	52	497	2	1	498941
4	2	0	0	-1	33	867	2	1	500622
2	2	1	1	-1	32	488	1	1	502058
3	4	1	1	1	54	591	2	1	503826
3	4	0	0	-1	33	642	1	0	505897
2	1	0	0	1	51	760	1	1	508087
1	1	0	0	1	51	0	0	0	511907
1	2	0	0	1	51	758	1	1	513560
4	2	1	1	1	52	473	2	1	515532
1	3	1	1	-1	34	499	1	1	517420
3	3	1	1	1	54	528	2	1	519112
4	3	1	1	1	54	706	2	1	521100
4	3	1	1	1	54	419	2	1	522467
1	3	1	1	-1	34	657	2	0	524189
3	3	1	1	1	54	971	2	1	526652
3	1	0	0	-1	33	598	2	1	528724
1	1	0	0	1	51	565	1	1	530739
4	1	0	0	-1	31	368	2	1	531940
3	1	0	0	-1	31	445	2	1	533629
2	3	1	1	-1	32	720	1	1	535655
2	3	1	1	-1	34	390	1	1	537082
1	1	0	0	1	53	765	1	1	538947
2	1	0	0	1	51	346	1	1	540129
2	1	0	0	1	51	356	1	1	541575
1	1	0	0	1	51	361	1	1	542890
1	2	0	0	1	51	301	1	1	544693
3	2	1	1	1	52	495	2	1	546563
1	2	0	0	1	53	510	1	1	548057
1	2	1	1	-1	32	515	1	1	549834
4	4	1	1	1	54	575	2	1	551346
2	4	0	0	1	53	619	1	1	553422
3	1	0	0	-1	31	756	2	1	555510
3	1	0	0	-1	31	490	2	1	556829
4	3	1	1	1	52	700	1	0	558895
4	3	1	1	1	54	569	2	1	560534
1	4	1	1	-1	34	544	1	1	562117
1	4	0	0	1	53	631	1	1	563981
4	3	1	1	1	52	657	2	1	565503
1	3	1	1	-1	34	711	1	1	567287
4	1	0	0	-1	33	859	2	1	569398
3	1	0	0	-1	31	820	2	1	571247
3	2	0	0	-1	31	510	2	1	572836
4	2	1	1	1	52	0	0	0	576644
1	3	1	1	-1	34	855	1	1	578803
3	3	1	1	1	54	619	2	1	580615
4	3	1	1	1	54	632	2	1	582120
4	3	1	1	1	54	408	2	1	583843
1	1	0	0	1	53	401	1	1	585127
1	1	0	0	1	51	491	1	1	586812
4	1	0	0	-1	31	677	2	1	588695
4	1	0	0	-1	31	626	2	1	593845
2	2	0	0	1	51	788	1	1	596076
4	2	1	1	1	52	582	2	1	597938
2	4	1	1	-1	34	0	0	0	601402
1	4	0	0	1	53	564	1	1	602941
2	3	1	1	-1	32	613	1	1	604630
1	3	1	1	-1	34	548	1	1	606636
3	2	0	0	-1	33	491	2	1	608376
2	2	1	1	-1	32	873	1	1	610116
1	4	1	1	-1	34	537	1	1	611586
2	4	0	0	1	53	414	1	1	613072
4	1	0	0	-1	31	495	2	1	614516
2	1	0	0	1	51	503	1	1	615831
2	3	1	1	-1	32	478	1	1	617420
3	3	1	1	1	54	521	2	1	618761
4	3	1	1	1	54	0	0	0	622159
4	3	1	1	1	54	580	2	1	624123
2	3	1	1	-1	34	468	1	1	625668
1	3	1	1	-1	34	538	1	1	627640
2	2	0	0	1	53	0	0	0	631300
1	2	1	1	-1	32	679	1	1	633256
2	2	0	0	1	53	543	1	1	634856
4	2	1	1	1	52	347	1	0	636583
2	2	0	0	1	53	552	1	1	638427
2	2	1	1	-1	32	384	1	1	640070
1	3	1	1	-1	34	506	1	1	641814
1	3	1	1	-1	34	333	1	1	643566
2	1	0	0	1	53	327	1	1	645273
2	1	0	0	1	51	303	1	1	646441
1	1	0	0	1	51	562	1	1	648365
3	1	0	0	-1	31	353	2	1	649721
2	2	0	0	1	51	535	1	1	651393
2	2	1	1	-1	32	462	1	1	652967
1	2	0	0	1	53	466	1	1	654681
4	2	1	1	1	52	585	2	1	656614
1	1	0	0	1	53	586	1	1	658210
4	1	0	0	-1	31	678	2	1	660142
1	1	0	0	1	51	536	1	1	661893
3	1	0	0	-1	31	632	2	1	663479
2	3	1	1	-1	32	600	1	1	665360
3	3	1	1	1	54	717	2	1	666974
3	2	0	0	-1	33	607	2	1	668922
2	2	1	1	-1	32	500	1	1	670480
1	3	1	1	-1	34	821	1	1	672458
2	3	1	1	-1	34	0	0	0	676207
2	2	0	0	1	53	554	1	1	678139
4	2	1	1	1	52	654	2	1	679970
3	3	1	1	1	54	958	2	1	682336
3	3	1	1	1	54	438	2	1	683765
1	3	1	1	-1	34	557	1	1	685388
2	3	1	1	-1	34	811	1	1	693753
3	1	0	0	-1	33	795	2	1	695470
1	1	0	0	1	51	726	1	1	697610
4	2	0	0	-1	31	0	0	0	701255
4	2	1	1	1	52	508	2	1	702760
3	1	0	0	-1	33	831	2	1	704952
2	1	0	0	1	51	474	1	1	706701
3	2	0	0	-1	31	419	2	1	708509
2	2	1	1	-1	32	720	2	0	710130
4	3	1	1	1	54	858	2	1	711847
2	3	1	1	-1	34	558	1	1	713446
4	3	1	1	1	54	680	2	1	715442
1	3	1	1	-1	34	726	1	1	717207
1	1	0	0	1	53	539	1	1	718671
4	1	0	0	-1	31	627	2	1	720568
3	4	1	1	1	52	770	2	1	722354
1	4	0	0	1	53	633	1	1	724246
3	4	1	1	1	52	690	2	1	726112
3	4	0	0	-1	33	0	0	0	729460
4	3	1	1	1	52	655	2	1	731333
1	3	1	1	-1	34	518	1	1	732671
3	1	0	0	-1	33	536	2	1	734470
1	1	0	0	1	51	602	1	1	735927
3	1	0	0	-1	31	462	2	1	737697
1	1	0	0	1	51	742	1	1	739674
2	4	1	1	-1	32	715	1	1	741763
1	4	0	0	1	53	500	1	1	743669
4	1	0	0	-1	31	749	2	1	745346
1	1	0	0	1	51	528	1	1	747315
2	3	1	1	-1	32	563	1	1	748810
4	3	1	1	1	54	633	2	1	750685
2	3	1	1	-1	34	952	1	1	752935
2	3	1	1	-1	34	438	1	1	754504
1	4	1	1	-1	34	550	1	1	756538
3	4	0	0	-1	33	505	2	1	758104
1	1	0	0	1	51	757	1	1	759677
2	1	0	0	1	51	592	1	1	761696
2	3	1	1	-1	32	465	1	1	763521
3	3	1	1	1	54	600	2	1	765296
4	3	1	1	1	54	566	1	0	767011
1	3	1	1	-1	34	631	1	1	768764
2	4	1	1	-1	34	629	1	1	770278
3	4	0	0	-1	33	0	0	0	774268
1	4	1	1	-1	32	609	1	1	776225
3	4	0	0	-1	33	610	2	1	777819
1	1	0	0	1	51	569	1	1	779882
2	1	0	0	1	51	552	1	1	781671
1	2	0	0	1	51	435	1	1	783131
1	2	1	1	-1	32	420	1	1	784964
3	4	1	1	1	54	494	2	1	786539
3	4	0	0	-1	33	671	2	1	794801
2	2	0	0	1	51	417	1	1	796154
4	2	1	1	1	52	491	2	1	798151
4	1	0	0	-1	33	759	2	1	799765
3	1	0	0	-1	31	521	1	0	801600
3	1	0	0	-1	31	691	2	1	803485
1	1	0	0	1	51	548	1	1	804932
4	3	1	1	1	52	952	2	1	806924
4	3	1	1	1	54	516	2	1	808648
3	2	0	0	-1	33	579	2	1	810510
1	2	1	1	-1	32	503	1	1	812172
2	3	1	1	-1	34	655	1	1	813664
1	3	1	1	-1	34	530	1	1	815521
4	4	1	1	1	54	628	2	1	817627
3	4	0	0	-1	33	570	2	1	819208
3	2	0	0	-1	31	419	2	1	820809
2	2	1	1	-1	32	483	1	1	822221
4	4	1	1	1	54	722	2	1	823868
2	4	0	0	1	53	593	1	1	825448
2	2	0	0	1	51	550	1	1	827019
1	2	1	1	-1	32	877	1	1	829305
2	3	1	1	-1	34	559	1	1	830674
4	3	1	1	1	54	711	2	1	832873
1	4	1	1	-1	34	567	1	1	834890
2	4	0	0	1	53	0	0	0	838423
3	1	0	0	-1	31	650	2	1	840517
1	1	0	0	1	51	656	1	1	842092
2	2	0	0	1	51	739	1	1	843923
2	2	1	1	-1	32	474	1	1	845220
3	1	0	0	-1	33	998	2	1	847643
4	1	0	0	-1	31	422	2	1	849211
1	3	1	1	-1	32	504	1	1	851218
2	3	1	1	-1	34	548	1	1	852892
3	2	0	0	-1	33	635	2	1	854951
3	2	1	1	1	52	544	2	1	856867
1	4	1	1	-1	34	575	1	1	858715
3	4	0	0	-1	33	932	2	1	860691
2	3	1	1	-1	32	598	1	1	862554
1	3	1	1	-1	34	590	1	1	864420
3	4	1	1	1	54	492	2	1	866193
4	4	0	0	-1	33	406	2	1	867715
2	1	0	0	1	51	458	1	1	869668
3	1	0	0	-1	31	834	2	1	871782
3	2	0	0	-1	31	572	2	1	873848
4	2	1	1	1	52	607	2	1	875870
1	2	0	0	1	53	482	1	1	877198
2	2	1	1	-1	32	648	2	0	879263
3	4	1	1	1	54	611	2	1	881154
3	4	0	0	-1	33	578	2	1	882962
1	3	1	1	-1	32	665	2	0	884661
3	3	1	1	1	54	729	2	1	894957
1	4	1	1	-1	34	781	1	1	896985
2	4	0	0	1	53	461	1	1	898949
4	1	0	0	-1	31	540	2	1	900638
4	1	0	0	-1	31	362	2	1	902155
1	1	0	0	1	51	355	1	1	903705
1	1	0	0	1	51	335	1	1	905537
4	4	1	1	1	52	451	2	1	907124
1	4	0	0	1	53	513	1	1	909114
3	3	1	1	1	52	682	2	1	911006
4	3	1	1	1	54	597	2	1	912417
3	2	0	0	-1	33	685	2	1	914517
3	2	1	1	1	52	760	2	1	916180
2	2	0	0	1	53	488	1	1	918009
3	2	1	1	1	52	766	2	1	919898
1	2	0	0	1	53	525	1	1	921554
3	2	1	1	1	52	618	2	1	923242
2	1	0	0	1	53	596	1	1	924729
4	1	0	0	-1	31	980	2	1	926527
2	3	1	1	-1	32	508	1	1	928001
3	3	1	1	1	54	803	2	1	930057
4	3	1	1	1	54	611	2	1	931475
3	3	1	1	1	54	522	2	1	933044
1	4	1	1	-1	34	733	1	1	935144
1	4	0	0	1	53	991	1	1	937294
4	4	1	1	1	52	594	2	1	939065
2	4	0	0	1	53	493	1	1	940856
4	1	0	0	-1	31	470	2	1	942807
4	1	0	0	-1	31	413	2	1	944313
2	4	1	1	-1	32	532	1	1	946341
4	4	0	0	-1	33	572	2	1	947825
4	2	0	0	-1	31	590	2	1	949346
1	2	1	1	-1	32	542	1	1	951115
1	3	1	1	-1	34	822	2	0	953062
3	3	1	1	1	54	907	2	1	955065
3	1	0	0	-1	33	647	2	1	957069
2	1	0	0	1	51	0	0	0	960593
3	3	1	1	1	52	760	2	1	962802
4	3	1	1	1	54	0	0	0	966227
4	1	0	0	-1	33	639	2	1	968181
1	1	0	0	1	51	492	1	1	970004
2	2	0	0	1	51	808	1	1	972189
2	2	1	1	-1	32	575	1	1	973974
3	2	0	0	-1	33	446	2	1	975904
1	2	1	1	-1	32	649	1	1	977451
2	2	0	0	1	53	694	1	1	979475
2	2	1	1	-1	32	506	1	1	981173
3	4	1	1	1	54	571	2	1	982907
1	4	0	0	1	53	940	1	1	984682
3	4	1	1	1	52	636	2	1	986312
4	4	0	0	-1	33	757	2	1	995545
