# Supplementary material for: Frequency Band-Specific Electrical Brain Stimulation Modulates Cognitive Control Processes
Source: PLoS One. 2015 Sep 25;10(9):e0138984. doi: 10.1371/journal.pone.0138984 (PMC4583279; doi:10.1371/journal.pone.0138984)
Supplement: S2 File — This zip archive contains the necessary Matlab code, SPSS syntax, SPSS data and raw logfile data to perform the analyses described in the paper. EEG data and Matlab code to extract peak frequencies are available upon request (joramvandriel@gmail.com). (ZIP) [file pone.0138984.s002.zip › S2_File/rawdata/theta/rest/pp06_simonB1_STIM.txt]

2	4	1	1	-1	32	701	1	1	63837
4	4	0	0	-1	33	549	2	1	65701
4	4	1	1	1	52	543	2	1	67561
1	4	0	0	1	53	492	1	1	69245
2	2	0	0	1	51	576	2	0	70944
3	2	1	1	1	52	650	2	1	72432
1	3	1	1	-1	34	0	0	0	76139
2	3	1	1	-1	34	679	1	1	78060
2	3	1	1	-1	34	432	1	1	79364
3	3	1	1	1	54	596	2	1	80785
1	1	0	0	1	53	530	1	1	82227
3	1	0	0	-1	31	964	2	1	84287
4	2	0	0	-1	31	815	2	1	86601
1	2	1	1	-1	32	624	1	1	88134
3	1	0	0	-1	33	696	2	1	89712
3	1	0	0	-1	31	507	2	1	91692
2	1	0	0	1	51	731	1	1	93831
2	1	0	0	1	51	585	1	1	95369
1	3	1	1	-1	32	588	1	1	96932
1	3	1	1	-1	34	469	1	1	98652
4	3	1	1	1	54	624	2	1	100778
1	3	1	1	-1	34	525	1	1	102528
1	2	0	0	1	53	475	1	1	104378
3	2	1	1	1	52	665	2	1	106413
2	3	1	1	-1	34	522	1	1	108349
3	3	1	1	1	54	713	2	1	110134
1	3	1	1	-1	34	539	1	1	112112
1	3	1	1	-1	34	916	1	1	114443
4	1	0	0	-1	33	554	2	1	115954
1	1	0	0	1	51	414	1	1	117205
3	1	0	0	-1	31	630	1	0	119202
2	1	0	0	1	51	538	1	1	120622
2	1	0	0	1	51	656	1	1	122387
4	1	0	0	-1	31	604	2	1	124323
3	1	0	0	-1	31	445	2	1	126033
4	1	0	0	-1	31	951	2	1	128364
1	1	0	0	1	51	476	1	1	130309
4	1	0	0	-1	31	927	2	1	132157
4	4	1	1	1	52	566	2	1	133795
2	4	0	0	1	53	540	1	1	135760
3	3	1	1	1	52	633	2	1	137459
3	3	1	1	1	54	678	2	1	139049
1	2	0	0	1	53	557	1	1	140732
4	2	1	1	1	52	417	2	1	142050
2	4	1	1	-1	34	476	1	1	143980
2	4	0	0	1	53	404	1	1	145790
1	3	1	1	-1	32	318	1	1	147172
2	3	1	1	-1	34	397	1	1	148658
3	1	0	0	-1	33	566	2	1	150400
4	1	0	0	-1	31	474	1	0	156890
2	2	0	0	1	51	576	1	1	158631
3	2	1	1	1	52	518	2	1	160633
1	4	1	1	-1	34	523	1	1	162427
2	4	0	0	1	53	553	1	1	164467
4	2	0	0	-1	31	503	2	1	166226
3	2	1	1	1	52	473	2	1	167757
4	3	1	1	1	54	498	2	1	169477
1	3	1	1	-1	34	703	1	1	171576
2	1	0	0	1	53	597	2	0	173370
3	1	0	0	-1	31	796	2	1	175378
1	4	1	1	-1	32	630	1	1	177348
3	4	0	0	-1	33	598	2	1	179304
4	3	1	1	1	52	0	0	0	182822
1	3	1	1	-1	34	667	1	1	184913
2	3	1	1	-1	34	715	1	1	186481
3	3	1	1	1	54	0	0	0	189853
2	3	1	1	-1	34	542	1	1	191352
1	3	1	1	-1	34	740	1	1	193434
2	1	0	0	1	53	521	1	1	194972
3	1	0	0	-1	31	774	2	1	196881
2	2	0	0	1	51	420	1	1	198170
4	2	1	1	1	52	636	2	1	199912
1	1	0	0	1	53	559	1	1	201835
1	1	0	0	1	51	521	1	1	203841
3	2	0	0	-1	31	463	2	1	205658
2	2	1	1	-1	32	990	1	1	208095
4	2	0	0	-1	33	491	2	1	209402
4	2	1	1	1	52	634	2	1	211415
3	4	1	1	1	54	613	2	1	212835
3	4	0	0	-1	33	480	2	1	214372
2	4	1	1	-1	32	538	1	1	215934
1	4	0	0	1	53	920	1	1	218247
4	4	1	1	1	52	597	2	1	219978
2	4	0	0	1	53	552	1	1	221536
3	4	1	1	1	52	560	2	1	223353
4	4	0	0	-1	33	803	2	1	225573
2	1	0	0	1	51	518	1	1	227091
2	1	0	0	1	51	506	1	1	228412
1	4	1	1	-1	32	625	1	1	230520
2	4	0	0	1	53	446	1	1	232210
1	2	0	0	1	51	558	1	1	233906
2	2	1	1	-1	32	484	1	1	235389
1	2	0	0	1	53	605	1	1	237053
3	2	1	1	1	52	882	2	1	239138
2	2	0	0	1	53	432	1	1	240623
1	2	1	1	-1	32	678	1	1	242754
3	2	0	0	-1	33	676	2	1	244244
2	2	1	1	-1	32	560	1	1	246013
4	1	0	0	-1	33	587	2	1	247945
2	1	0	0	1	51	594	1	1	255794
4	3	1	1	1	52	620	2	1	257478
4	3	1	1	1	54	435	2	1	258745
3	3	1	1	1	54	451	1	0	260114
1	3	1	1	-1	34	795	1	1	261795
3	4	1	1	1	54	657	2	1	263844
1	4	0	0	1	53	414	1	1	265674
3	4	1	1	1	52	703	2	1	267260
2	4	0	0	1	53	496	1	1	268994
1	3	1	1	-1	32	759	1	1	271229
2	3	1	1	-1	34	728	1	1	273368
4	1	0	0	-1	33	723	2	1	275307
4	1	0	0	-1	31	429	2	1	276569
1	4	1	1	-1	32	488	1	1	278291
2	4	0	0	1	53	0	0	0	282057
1	2	0	0	1	51	455	1	1	283558
4	2	1	1	1	52	602	2	1	285276
1	3	1	1	-1	34	527	1	1	287291
4	3	1	1	1	54	458	2	1	288778
1	2	0	0	1	53	445	1	1	290699
2	2	1	1	-1	32	731	1	1	292260
4	2	0	0	-1	33	565	2	1	293838
1	2	1	1	-1	32	421	1	1	295740
3	1	0	0	-1	33	612	2	1	297267
3	1	0	0	-1	31	461	2	1	299050
2	2	0	0	1	51	538	1	1	300804
1	2	1	1	-1	32	945	1	1	303149
1	3	1	1	-1	34	355	1	1	304853
4	3	1	1	1	54	780	2	1	306624
2	1	0	0	1	53	543	1	1	308531
2	1	0	0	1	51	529	1	1	310513
4	2	0	0	-1	31	553	2	1	311881
4	2	1	1	1	52	560	2	1	313599
1	4	1	1	-1	34	618	1	1	315513
4	4	0	0	-1	33	388	2	1	317346
3	1	0	0	-1	31	636	2	1	319050
3	1	0	0	-1	31	395	2	1	320858
1	4	1	1	-1	32	650	1	1	322414
1	4	0	0	1	53	521	1	1	323885
3	1	0	0	-1	31	610	2	1	325861
4	1	0	0	-1	31	852	2	1	327554
4	1	0	0	-1	31	341	2	1	329066
1	1	0	0	1	51	497	1	1	330513
2	3	1	1	-1	32	592	1	1	332411
2	3	1	1	-1	34	532	1	1	333932
1	1	0	0	1	53	347	1	1	335385
4	1	0	0	-1	31	299	2	1	337096
4	4	1	1	1	52	542	2	1	339055
3	4	0	0	-1	33	637	2	1	341100
4	1	0	0	-1	31	348	2	1	342417
2	1	0	0	1	51	350	2	0	349517
3	1	0	0	-1	31	579	2	1	351113
3	1	0	0	-1	31	404	2	1	352500
2	2	0	0	1	51	470	1	1	354360
1	2	1	1	-1	32	512	1	1	356082
3	1	0	0	-1	33	462	2	1	357653
1	1	0	0	1	51	889	1	1	359922
2	2	0	0	1	51	603	1	1	361785
1	2	1	1	-1	32	431	1	1	363306
2	3	1	1	-1	34	498	1	1	365037
2	3	1	1	-1	34	438	1	1	366815
4	4	1	1	1	54	606	2	1	368705
4	4	0	0	-1	33	539	2	1	370676
2	3	1	1	-1	32	536	1	1	372454
2	3	1	1	-1	34	572	1	1	374402
1	4	1	1	-1	34	588	1	1	376464
1	4	0	0	1	53	399	1	1	378233
2	4	1	1	-1	32	486	1	1	379842
1	4	0	0	1	53	370	1	1	381132
4	3	1	1	1	52	558	2	1	383060
4	3	1	1	1	54	528	2	1	384446
1	1	0	0	1	53	643	1	1	386428
2	1	0	0	1	51	480	1	1	388231
1	4	1	1	-1	32	456	1	1	389640
3	4	0	0	-1	33	577	2	1	391232
3	1	0	0	-1	31	444	2	1	392606
2	1	0	0	1	51	441	1	1	394215
3	1	0	0	-1	31	938	2	1	396187
1	1	0	0	1	51	445	1	1	397673
4	3	1	1	1	52	578	2	1	399476
3	3	1	1	1	54	703	1	0	401222
3	2	0	0	-1	33	871	2	1	403146
2	2	1	1	-1	32	534	1	1	404996
3	1	0	0	-1	33	583	2	1	406570
3	1	0	0	-1	31	452	2	1	408242
2	2	0	0	1	51	467	1	1	409842
2	2	1	1	-1	32	902	1	1	411583
4	2	0	0	-1	33	495	2	1	413120
3	2	1	1	1	52	886	2	1	415054
4	1	0	0	-1	33	444	2	1	416573
1	1	0	0	1	51	455	1	1	417916
3	2	0	0	-1	31	850	2	1	420042
4	2	1	1	1	52	943	2	1	422161
3	1	0	0	-1	33	767	2	1	424334
4	1	0	0	-1	31	486	2	1	425734
1	4	1	1	-1	32	673	1	1	427428
2	4	0	0	1	53	545	1	1	429245
3	1	0	0	-1	31	627	2	1	431056
1	1	0	0	1	51	638	1	1	433020
1	2	0	0	1	51	478	1	1	434587
4	2	1	1	1	52	0	0	0	443331
2	2	0	0	1	53	824	1	1	445378
1	2	1	1	-1	32	697	1	1	447383
3	1	0	0	-1	33	565	2	1	449127
3	1	0	0	-1	31	378	2	1	450952
1	3	1	1	-1	32	866	1	1	452937
3	3	1	1	1	54	578	2	1	454806
4	2	0	0	-1	33	0	0	0	458298
1	2	1	1	-1	32	498	1	1	460050
2	3	1	1	-1	34	255	1	1	461333
4	3	1	1	1	54	631	2	1	463005
4	1	0	0	-1	33	493	2	1	464329
3	1	0	0	-1	31	664	2	1	465946
2	4	1	1	-1	32	530	1	1	467554
2	4	0	0	1	53	446	1	1	468873
1	2	0	0	1	51	698	1	1	470650
4	2	1	1	1	52	689	2	1	472514
1	4	1	1	-1	34	945	1	1	474498
2	4	0	0	1	53	406	1	1	475857
4	3	1	1	1	52	652	2	1	477863
2	3	1	1	-1	34	534	1	1	479518
1	1	0	0	1	53	568	1	1	481069
4	1	0	0	-1	31	0	0	0	484717
2	1	0	0	1	51	502	1	1	486597
2	1	0	0	1	51	929	1	1	488419
4	2	0	0	-1	31	527	2	1	490229
1	2	1	1	-1	32	534	1	1	492012
4	1	0	0	-1	33	587	2	1	493627
3	1	0	0	-1	31	648	2	1	495289
2	4	1	1	-1	32	537	1	1	497098
4	4	0	0	-1	33	700	2	1	499116
2	3	1	1	-1	32	667	1	1	501085
2	3	1	1	-1	34	571	1	1	502820
1	4	1	1	-1	34	447	2	0	504673
3	4	0	0	-1	33	527	2	1	506355
2	3	1	1	-1	32	440	1	1	508081
1	3	1	1	-1	34	486	1	1	509581
1	4	1	1	-1	34	352	1	1	511222
2	4	0	0	1	53	342	1	1	512718
4	1	0	0	-1	31	522	2	1	514105
4	1	0	0	-1	31	414	2	1	516015
1	2	0	0	1	51	522	1	1	517928
4	2	1	1	1	52	605	2	1	519850
4	2	0	0	-1	33	545	2	1	521245
3	2	1	1	1	52	468	1	0	522701
3	4	1	1	1	54	618	2	1	524666
4	4	0	0	-1	33	550	2	1	526325
1	4	1	1	-1	32	513	1	1	527695
2	4	0	0	1	53	600	1	1	529765
3	3	1	1	1	52	481	2	1	531264
3	3	1	1	1	54	553	2	1	538438
1	4	1	1	-1	34	766	1	1	540698
4	4	0	0	-1	33	543	2	1	542110
4	2	0	0	-1	31	426	2	1	544013
1	2	1	1	-1	32	653	1	1	545564
3	4	1	1	1	54	608	2	1	547288
4	4	0	0	-1	33	522	2	1	548870
4	4	1	1	1	52	420	2	1	550596
1	4	0	0	1	53	344	1	1	552415
4	4	1	1	1	52	680	2	1	554059
4	4	0	0	-1	33	404	2	1	555485
2	2	0	0	1	51	412	1	1	557106
2	2	1	1	-1	32	543	1	1	559071
1	3	1	1	-1	34	744	1	1	560952
4	3	1	1	1	54	0	0	0	564744
1	1	0	0	1	53	581	1	1	566656
1	1	0	0	1	51	380	1	1	568178
4	1	0	0	-1	31	457	2	1	570106
4	1	0	0	-1	31	456	2	1	571644
3	1	0	0	-1	31	437	2	1	573414
4	1	0	0	-1	31	414	2	1	575289
3	3	1	1	1	52	617	1	0	576874
4	3	1	1	1	54	562	2	1	578628
3	2	0	0	-1	33	299	2	1	579830
2	2	1	1	-1	32	355	1	1	581404
3	3	1	1	1	54	322	1	0	582806
1	3	1	1	-1	34	653	1	1	584897
1	4	1	1	-1	34	990	1	1	586749
3	4	0	0	-1	33	661	2	1	588909
4	4	1	1	1	52	0	0	0	592807
3	4	0	0	-1	33	566	1	0	594261
2	1	0	0	1	51	912	1	1	596120
2	1	0	0	1	51	982	1	1	598095
3	4	1	1	1	52	552	2	1	599542
2	4	0	0	1	53	607	1	1	601578
4	1	0	0	-1	31	406	2	1	602825
1	1	0	0	1	51	662	1	1	604553
4	4	1	1	1	52	711	2	1	606769
3	4	0	0	-1	33	820	2	1	608999
2	2	0	0	1	51	544	1	1	610936
1	2	1	1	-1	32	597	1	1	612964
4	4	1	1	1	54	553	2	1	614350
1	4	0	0	1	53	872	1	1	616486
4	4	1	1	1	52	669	2	1	618024
3	4	0	0	-1	33	766	2	1	620027
3	4	1	1	1	52	474	2	1	621317
4	4	0	0	-1	33	766	2	1	623135
1	1	0	0	1	51	652	1	1	624702
1	1	0	0	1	51	557	1	1	626345
3	1	0	0	-1	31	592	2	1	627877
4	1	0	0	-1	31	617	2	1	633773
3	1	0	0	-1	31	956	2	1	635587
2	1	0	0	1	51	523	1	1	637197
3	1	0	0	-1	31	629	2	1	638765
4	1	0	0	-1	31	567	2	1	640153
4	1	0	0	-1	31	858	2	1	641904
2	1	0	0	1	51	507	1	1	643497
4	3	1	1	1	52	546	2	1	645017
1	3	1	1	-1	34	785	1	1	647152
2	2	0	0	1	53	580	1	1	649010
2	2	1	1	-1	32	530	1	1	650356
3	1	0	0	-1	33	530	2	1	652314
4	1	0	0	-1	31	517	2	1	653966
4	3	1	1	1	52	666	2	1	655607
2	3	1	1	-1	34	540	1	1	657489
3	4	1	1	1	54	543	1	0	659368
2	4	0	0	1	53	607	1	1	660881
2	4	1	1	-1	32	771	1	1	663049
3	4	0	0	-1	33	752	2	1	664650
3	2	0	0	-1	31	834	2	1	666712
2	2	1	1	-1	32	621	1	1	668154
4	1	0	0	-1	33	545	2	1	669795
4	1	0	0	-1	31	492	2	1	671610
3	3	1	1	1	52	0	0	0	675042
1	3	1	1	-1	34	621	1	1	676844
2	3	1	1	-1	34	377	2	0	678132
1	3	1	1	-1	34	852	1	1	680135
2	4	1	1	-1	34	509	1	1	681581
3	4	0	0	-1	33	730	2	1	683466
1	2	0	0	1	51	0	0	0	687245
3	2	1	1	1	52	692	2	1	689001
1	3	1	1	-1	34	568	1	1	690471
2	3	1	1	-1	34	617	1	1	692115
4	3	1	1	1	54	645	2	1	694084
2	3	1	1	-1	34	568	1	1	695479
3	2	0	0	-1	33	571	2	1	697105
3	2	1	1	1	52	710	1	0	699245
1	4	1	1	-1	34	683	1	1	700964
1	4	0	0	1	53	571	1	1	702640
4	2	0	0	-1	31	739	2	1	704575
2	2	1	1	-1	32	527	1	1	706118
4	3	1	1	1	54	700	2	1	708196
4	3	1	1	1	54	565	2	1	709756
1	2	0	0	1	53	0	0	0	713687
2	2	1	1	-1	32	423	1	1	715130
1	3	1	1	-1	34	659	1	1	716883
3	3	1	1	1	54	405	2	1	718600
3	2	0	0	-1	33	440	2	1	719973
2	2	1	1	-1	32	521	1	1	721648
2	1	0	0	1	53	492	1	1	723587
3	1	0	0	-1	31	582	2	1	732980
3	3	1	1	1	52	615	2	1	734676
2	3	1	1	-1	34	527	1	1	736526
3	3	1	1	1	54	542	2	1	738430
3	3	1	1	1	54	778	2	1	740314
4	3	1	1	1	54	639	2	1	742138
1	3	1	1	-1	34	500	1	1	744005
4	2	0	0	-1	33	589	2	1	745878
3	2	1	1	1	52	545	2	1	747786
2	2	0	0	1	53	500	1	1	749108
4	2	1	1	1	52	482	2	1	750820
2	2	0	0	1	53	494	1	1	752634
2	2	1	1	-1	32	463	1	1	754260
3	4	1	1	1	54	735	2	1	756070
1	4	0	0	1	53	541	1	1	758110
2	4	1	1	-1	32	555	2	0	759526
1	4	0	0	1	53	997	1	1	761897
4	2	0	0	-1	31	0	0	0	765512
1	2	1	1	-1	32	617	1	1	767227
3	3	1	1	1	54	639	2	1	768909
4	3	1	1	1	54	518	2	1	770588
3	3	1	1	1	54	505	2	1	772290
3	3	1	1	1	54	391	2	1	773624
2	2	0	0	1	53	733	1	1	775859
3	2	1	1	1	52	559	1	0	777687
1	4	1	1	-1	34	629	1	1	779530
4	4	0	0	-1	33	618	2	1	781042
3	3	1	1	1	52	509	2	1	782822
2	3	1	1	-1	34	405	1	1	784273
2	2	0	0	1	53	532	1	1	785848
3	2	1	1	1	52	0	0	0	789355
4	4	1	1	1	54	711	2	1	791554
2	4	0	0	1	53	383	1	1	792987
1	1	0	0	1	51	858	1	1	795233
4	1	0	0	-1	31	655	2	1	797228
3	3	1	1	1	52	653	2	1	799159
2	3	1	1	-1	34	677	1	1	800789
4	3	1	1	1	54	555	2	1	802461
3	3	1	1	1	54	598	1	0	804070
4	4	1	1	1	54	0	0	0	807726
3	4	0	0	-1	33	794	2	1	809959
4	3	1	1	1	52	500	2	1	811845
2	3	1	1	-1	34	625	1	1	813442
4	1	0	0	-1	33	725	2	1	815344
4	1	0	0	-1	31	624	2	1	816972
3	2	0	0	-1	31	609	2	1	818934
3	2	1	1	1	52	0	0	0	822651
2	3	1	1	-1	34	710	1	1	824777
3	3	1	1	1	54	960	2	1	826627
2	4	1	1	-1	34	981	1	1	828463
4	4	0	0	-1	33	717	2	1	835882
2	1	0	0	1	51	606	1	1	837601
2	1	0	0	1	51	711	1	1	839399
3	1	0	0	-1	31	739	2	1	841570
2	1	0	0	1	51	683	1	1	843267
1	1	0	0	1	51	953	1	1	845185
1	1	0	0	1	51	342	1	1	846768
4	4	1	1	1	52	612	2	1	848735
4	4	0	0	-1	33	519	2	1	850508
2	3	1	1	-1	32	950	1	1	852854
2	3	1	1	-1	34	392	1	1	854568
3	2	0	0	-1	33	0	0	0	858173
3	2	1	1	1	52	481	1	0	859893
2	2	0	0	1	53	629	1	1	861931
4	2	1	1	1	52	656	2	1	863515
3	4	1	1	1	54	937	1	0	865926
2	4	0	0	1	53	591	1	1	867611
3	1	0	0	-1	31	729	2	1	869216
4	1	0	0	-1	31	630	2	1	871136
1	1	0	0	1	51	0	0	0	874944
1	1	0	0	1	51	583	1	1	876494
4	2	0	0	-1	31	728	2	1	878108
4	2	1	1	1	52	406	2	1	879550
2	2	0	0	1	53	513	1	1	880874
3	2	1	1	1	52	523	1	0	882843
1	2	0	0	1	53	532	1	1	884398
1	2	1	1	-1	32	730	1	1	886584
4	1	0	0	-1	33	444	2	1	888497
4	1	0	0	-1	31	566	2	1	890507
1	4	1	1	-1	32	634	1	1	891952
4	4	0	0	-1	33	0	0	0	895635
2	2	0	0	1	51	461	1	1	897406
3	2	1	1	1	52	562	2	1	899290
4	2	0	0	-1	33	609	2	1	901282
1	2	1	1	-1	32	534	1	1	903124
4	3	1	1	1	54	616	2	1	904927
3	3	1	1	1	54	716	2	1	906490
1	1	0	0	1	53	543	1	1	908100
4	1	0	0	-1	31	635	2	1	910192
2	3	1	1	-1	32	495	1	1	911812
4	3	1	1	1	54	639	2	1	913901
4	4	1	1	1	54	0	0	0	917296
1	4	0	0	1	53	504	1	1	919016
3	4	1	1	1	52	552	2	1	920623
2	4	0	0	1	53	476	1	1	922186
4	4	1	1	1	52	554	2	1	923590
3	4	0	0	-1	33	686	2	1	925516
3	4	1	1	1	52	481	2	1	926863
2	4	0	0	1	53	753	1	1	928651
1	3	1	1	-1	32	603	1	1	930089
3	3	1	1	1	54	804	2	1	938056
2	3	1	1	-1	34	704	1	1	939601
3	3	1	1	1	54	652	2	1	941642
4	3	1	1	1	54	471	2	1	943283
2	3	1	1	-1	34	949	1	1	945562
1	4	1	1	-1	34	565	1	1	947595
3	4	0	0	-1	33	0	0	0	951396
2	3	1	1	-1	32	490	1	1	952942
3	3	1	1	1	54	658	2	1	954958
2	2	0	0	1	53	532	1	1	956907
2	2	1	1	-1	32	872	1	1	958987
4	2	0	0	-1	33	0	0	0	962548
3	2	1	1	1	52	610	1	0	964237
4	3	1	1	1	54	603	2	1	966010
4	3	1	1	1	54	334	2	1	967522
1	4	1	1	-1	34	515	2	0	969267
2	4	0	0	1	53	276	1	1	970440
2	4	1	1	-1	32	0	0	0	974074
4	4	0	0	-1	33	0	0	0	977789
3	2	0	0	-1	31	690	2	1	979789
3	2	1	1	1	52	423	2	1	981213
2	3	1	1	-1	34	485	1	1	982939
3	3	1	1	1	54	621	2	1	984373
2	2	0	0	1	53	647	1	1	985956
1	2	1	1	-1	32	0	0	0	989529
3	4	1	1	1	54	0	0	0	992991
3	4	0	0	-1	33	965	2	1	995358
2	2	0	0	1	51	523	1	1	997317
2	2	1	1	-1	32	554	1	1	999156
4	2	0	0	-1	33	644	2	1	1001188
4	2	1	1	1	52	671	2	1	1002934
1	3	1	1	-1	34	639	1	1	1004490
3	3	1	1	1	54	0	0	0	1007852
4	1	0	0	-1	33	766	2	1	1009915
1	1	0	0	1	51	0	0	0	1013304
1	3	1	1	-1	32	663	1	1	1014891
3	3	1	1	1	54	488	2	1	1016726
2	2	0	0	1	53	0	0	0	1020622
2	2	1	1	-1	32	457	1	1	1022491
3	4	1	1	1	54	589	2	1	1024096
1	4	0	0	1	53	794	1	1	1026193
3	3	1	1	1	52	531	2	1	1027551
3	3	1	1	1	54	443	2	1	1028822
2	3	1	1	-1	34	873	2	0	1030545
2	3	1	1	-1	34	548	1	1	1032254
4	3	1	1	1	54	0	0	0	1035709
3	3	1	1	1	54	581	1	0	1037615
3	1	0	0	-1	33	344	2	1	1039158
2	1	0	0	1	51	530	1	1	1041122
4	1	0	0	-1	31	0	0	0	1044615
4	1	0	0	-1	31	566	2	1	1055360
