# Supplementary material for: Frequency Band-Specific Electrical Brain Stimulation Modulates Cognitive Control Processes
Source: PLoS One. 2015 Sep 25;10(9):e0138984. doi: 10.1371/journal.pone.0138984 (PMC4583279; doi:10.1371/journal.pone.0138984)
Supplement: S2 File — This zip archive contains the necessary Matlab code, SPSS syntax, SPSS data and raw logfile data to perform the analyses described in the paper. EEG data and Matlab code to extract peak frequencies are available upon request (joramvandriel@gmail.com). (ZIP) [file pone.0138984.s002.zip › S2_File/rawdata/theta/rest/pp06_simonC1_POST-STIM.txt]

2	1	0	0	1	51	395	1	1	7844
4	1	0	0	-1	31	462	2	1	9324
1	2	0	0	1	51	473	1	1	10653
2	2	1	1	-1	32	552	1	1	12132
4	4	1	1	1	54	564	2	1	14106
1	4	0	0	1	53	494	1	1	15566
3	1	0	0	-1	31	599	2	1	17594
1	1	0	0	1	51	450	1	1	19227
4	4	1	1	1	52	472	2	1	20851
1	4	0	0	1	53	588	1	1	22348
4	4	1	1	1	52	616	2	1	24033
2	4	0	0	1	53	519	1	1	25502
2	2	0	0	1	51	445	1	1	26844
3	2	1	1	1	52	544	2	1	28289
4	4	1	1	1	54	684	2	1	30323
1	4	0	0	1	53	427	1	1	32059
4	3	1	1	1	52	513	2	1	33995
2	3	1	1	-1	34	515	1	1	35366
4	4	1	1	1	54	549	2	1	37208
1	4	0	0	1	53	0	0	0	41116
3	4	1	1	1	52	427	2	1	42590
1	4	0	0	1	53	487	1	1	43938
4	4	1	1	1	52	564	2	1	45963
3	4	0	0	-1	33	0	0	0	49395
1	2	0	0	1	51	500	1	1	51049
4	2	1	1	1	52	594	2	1	52700
1	2	0	0	1	53	829	1	1	54562
3	2	1	1	1	52	531	2	1	56361
4	3	1	1	1	54	550	2	1	58164
3	3	1	1	1	54	787	2	1	59909
2	1	0	0	1	53	523	1	1	61389
1	1	0	0	1	51	518	1	1	63339
2	3	1	1	-1	32	508	1	1	64938
3	3	1	1	1	54	532	2	1	66382
4	2	0	0	-1	33	525	2	1	67793
4	2	1	1	1	52	405	2	1	69522
3	2	0	0	-1	33	663	2	1	71265
2	2	1	1	-1	32	544	1	1	73150
3	3	1	1	1	54	538	2	1	75022
4	3	1	1	1	54	566	2	1	76943
3	4	1	1	1	54	545	2	1	78694
1	4	0	0	1	53	511	1	1	80444
1	1	0	0	1	51	362	1	1	82174
2	1	0	0	1	51	638	1	1	83687
1	2	0	0	1	51	483	1	1	85556
3	2	1	1	1	52	507	2	1	87002
3	2	0	0	-1	33	448	2	1	88878
4	2	1	1	1	52	562	2	1	90321
3	3	1	1	1	54	484	2	1	91924
4	3	1	1	1	54	451	2	1	102980
2	2	0	0	1	53	585	1	1	104938
3	2	1	1	1	52	495	2	1	106686
3	4	1	1	1	54	340	2	1	108389
2	4	0	0	1	53	361	1	1	109965
1	1	0	0	1	51	496	1	1	111567
3	1	0	0	-1	31	742	2	1	113343
1	1	0	0	1	51	510	1	1	114825
3	1	0	0	-1	31	477	2	1	116228
3	3	1	1	1	52	389	2	1	117428
4	3	1	1	1	54	755	2	1	119123
2	4	1	1	-1	34	544	1	1	120503
3	4	0	0	-1	33	584	2	1	121969
1	4	1	1	-1	32	610	1	1	123646
1	4	0	0	1	53	587	1	1	125548
4	1	0	0	-1	31	428	2	1	127348
3	1	0	0	-1	31	433	2	1	128660
4	1	0	0	-1	31	566	2	1	130456
1	1	0	0	1	51	442	1	1	132028
3	2	0	0	-1	31	477	2	1	133840
1	2	1	1	-1	32	454	2	0	135293
4	2	0	0	-1	33	624	2	1	137046
2	2	1	1	-1	32	716	1	1	138902
4	2	0	0	-1	33	572	2	1	140958
4	2	1	1	1	52	566	2	1	142975
2	2	0	0	1	53	472	1	1	144877
2	2	1	1	-1	32	575	1	1	146435
3	2	0	0	-1	33	414	2	1	147977
3	2	1	1	1	52	729	2	1	149867
2	2	0	0	1	53	450	1	1	151803
1	2	1	1	-1	32	0	0	0	155712
1	4	1	1	-1	34	367	1	1	157291
4	4	0	0	-1	33	422	2	1	158896
1	1	0	0	1	51	460	1	1	160639
1	1	0	0	1	51	387	1	1	162208
2	4	1	1	-1	32	557	2	0	163984
1	4	0	0	1	53	416	1	1	165686
2	4	1	1	-1	32	511	1	1	167352
1	4	0	0	1	53	410	1	1	168662
4	3	1	1	1	52	533	2	1	170585
2	3	1	1	-1	34	461	1	1	172150
1	3	1	1	-1	34	438	1	1	173502
2	3	1	1	-1	34	688	1	1	175598
2	1	0	0	1	53	355	1	1	176845
1	1	0	0	1	51	588	1	1	178545
3	3	1	1	1	52	588	2	1	180578
4	3	1	1	1	54	521	2	1	182195
2	1	0	0	1	53	689	1	1	184063
2	1	0	0	1	51	579	1	1	185871
1	2	0	0	1	51	509	1	1	187474
1	2	1	1	-1	32	446	1	1	197442
2	3	1	1	-1	34	438	1	1	199371
3	3	1	1	1	54	553	2	1	200971
4	4	1	1	1	54	517	1	0	202887
3	4	0	0	-1	33	585	2	1	204925
4	3	1	1	1	52	575	2	1	206949
4	3	1	1	1	54	335	2	1	208219
2	2	0	0	1	53	417	1	1	209869
2	2	1	1	-1	32	362	1	1	211274
3	1	0	0	-1	33	456	2	1	212594
1	1	0	0	1	51	437	1	1	214179
1	4	1	1	-1	32	450	1	1	215761
2	4	0	0	1	53	760	1	1	217459
3	3	1	1	1	52	514	2	1	219151
2	3	1	1	-1	34	482	1	1	221014
4	1	0	0	-1	33	594	2	1	222896
3	1	0	0	-1	31	497	2	1	224403
2	3	1	1	-1	32	468	1	1	225850
4	3	1	1	1	54	527	2	1	227374
4	4	1	1	1	54	395	2	1	228922
3	4	0	0	-1	33	537	2	1	230788
4	3	1	1	1	52	416	2	1	232439
3	3	1	1	1	54	372	2	1	234129
1	3	1	1	-1	34	491	1	1	235772
1	3	1	1	-1	34	358	2	0	237207
3	4	1	1	1	54	551	2	1	239143
2	4	0	0	1	53	398	1	1	240359
4	1	0	0	-1	31	617	2	1	242387
2	1	0	0	1	51	485	1	1	243801
2	3	1	1	-1	32	593	1	1	245356
3	3	1	1	1	54	526	2	1	247358
2	1	0	0	1	53	495	1	1	249320
4	1	0	0	-1	31	432	2	1	250964
2	3	1	1	-1	32	514	1	1	252401
3	3	1	1	1	54	0	0	0	255875
4	2	0	0	-1	33	662	2	1	257560
1	2	1	1	-1	32	492	1	1	259085
4	3	1	1	1	54	645	2	1	261195
3	3	1	1	1	54	492	2	1	263096
4	1	0	0	-1	33	441	1	0	264621
1	1	0	0	1	51	458	1	1	266529
4	1	0	0	-1	31	520	2	1	267949
3	1	0	0	-1	31	786	2	1	269832
3	1	0	0	-1	31	392	2	1	271096
2	1	0	0	1	51	356	1	1	272938
2	3	1	1	-1	32	596	1	1	274610
3	3	1	1	1	54	644	2	1	276430
4	1	0	0	-1	33	590	2	1	277986
4	1	0	0	-1	31	364	2	1	279420
3	3	1	1	1	52	433	2	1	281317
1	3	1	1	-1	34	375	1	1	285925
3	4	1	1	1	54	451	2	1	287394
1	4	0	0	1	53	450	1	1	288966
4	1	0	0	-1	31	552	2	1	290771
4	1	0	0	-1	31	452	2	1	292171
2	1	0	0	1	51	464	1	1	293772
3	1	0	0	-1	31	571	2	1	295464
3	2	0	0	-1	31	455	2	1	297040
2	2	1	1	-1	32	484	1	1	298681
2	4	1	1	-1	34	371	1	1	300367
3	4	0	0	-1	33	536	2	1	302108
3	4	1	1	1	52	574	2	1	303840
1	4	0	0	1	53	495	1	1	305425
2	2	0	0	1	51	486	2	0	306839
3	2	1	1	1	52	587	2	1	308877
1	3	1	1	-1	34	393	1	1	310477
2	3	1	1	-1	34	401	1	1	312322
1	2	0	0	1	53	659	1	1	314172
2	2	1	1	-1	32	585	1	1	316250
1	2	0	0	1	53	442	1	1	317775
2	2	1	1	-1	32	325	1	1	319506
1	3	1	1	-1	34	313	1	1	320632
4	3	1	1	1	54	395	1	0	322020
2	1	0	0	1	53	326	2	0	323453
4	1	0	0	-1	31	491	2	1	325254
2	3	1	1	-1	32	502	1	1	326993
3	3	1	1	1	54	637	2	1	328466
1	3	1	1	-1	34	722	1	1	330272
2	3	1	1	-1	34	480	1	1	331659
3	3	1	1	1	54	605	2	1	333649
1	3	1	1	-1	34	455	1	1	335269
1	1	0	0	1	53	615	1	1	336765
3	1	0	0	-1	31	549	2	1	338247
3	3	1	1	1	52	471	2	1	340017
1	3	1	1	-1	34	619	1	1	341471
1	4	1	1	-1	34	478	1	1	343286
4	4	0	0	-1	33	572	2	1	345241
4	1	0	0	-1	31	510	2	1	346643
1	1	0	0	1	51	460	1	1	348278
1	3	1	1	-1	32	481	1	1	349680
2	3	1	1	-1	34	535	2	0	351609
3	2	0	0	-1	33	582	2	1	353082
3	2	1	1	1	52	434	2	1	354649
2	2	0	0	1	53	407	1	1	356086
1	2	1	1	-1	32	714	1	1	357761
2	3	1	1	-1	34	535	1	1	359165
4	3	1	1	1	54	462	2	1	360718
1	4	1	1	-1	34	601	1	1	362786
4	4	0	0	-1	33	657	2	1	364638
1	1	0	0	1	51	382	1	1	366379
4	1	0	0	-1	31	648	2	1	371389
4	2	0	0	-1	31	947	2	1	373704
1	2	1	1	-1	32	397	1	1	375423
3	4	1	1	1	54	805	2	1	377424
3	4	0	0	-1	33	476	2	1	378835
2	2	0	0	1	51	359	1	1	380685
2	2	1	1	-1	32	467	1	1	382192
3	2	0	0	-1	33	555	2	1	383611
2	2	1	1	-1	32	471	1	1	385433
2	2	0	0	1	53	473	1	1	387029
3	2	1	1	1	52	521	2	1	388838
1	4	1	1	-1	34	548	1	1	390738
4	4	0	0	-1	33	576	2	1	392798
3	3	1	1	1	52	481	2	1	394219
1	3	1	1	-1	34	561	1	1	395787
1	4	1	1	-1	34	637	1	1	397605
4	4	0	0	-1	33	563	2	1	399406
4	2	0	0	-1	31	485	2	1	401212
2	2	1	1	-1	32	410	1	1	402499
2	3	1	1	-1	34	478	1	1	403988
3	3	1	1	1	54	535	2	1	405346
1	1	0	0	1	53	491	1	1	407103
2	1	0	0	1	51	720	1	1	408989
2	3	1	1	-1	32	458	1	1	410859
4	3	1	1	1	54	414	2	1	412132
3	1	0	0	-1	33	677	2	1	413989
4	1	0	0	-1	31	438	2	1	415877
4	3	1	1	1	52	570	2	1	417521
2	3	1	1	-1	34	502	1	1	419430
1	2	0	0	1	53	362	1	1	420951
1	2	1	1	-1	32	513	1	1	422914
3	2	0	0	-1	33	535	2	1	424592
2	2	1	1	-1	32	388	2	0	425965
2	3	1	1	-1	34	354	2	0	427433
4	3	1	1	1	54	438	1	0	429062
1	2	0	0	1	53	439	2	0	430825
2	2	1	1	-1	32	473	1	1	432409
3	3	1	1	1	54	517	2	1	434226
2	3	1	1	-1	34	550	1	1	435727
3	3	1	1	1	54	588	2	1	437588
2	3	1	1	-1	34	385	1	1	438833
2	2	0	0	1	53	671	1	1	440826
4	2	1	1	1	52	548	2	1	442803
2	1	0	0	1	53	425	1	1	444334
2	1	0	0	1	51	443	1	1	445967
1	2	0	0	1	51	549	1	1	447385
2	2	1	1	-1	32	444	1	1	449040
2	3	1	1	-1	34	571	1	1	450960
3	3	1	1	1	54	424	2	1	452768
3	1	0	0	-1	33	550	2	1	454334
1	1	0	0	1	51	428	1	1	458898
1	2	0	0	1	51	662	1	1	461024
2	2	1	1	-1	32	631	1	1	462534
1	1	0	0	1	53	581	1	1	464094
1	1	0	0	1	51	344	1	1	465254
2	2	0	0	1	51	398	1	1	466599
4	2	1	1	1	52	299	1	0	467877
2	1	0	0	1	53	346	1	1	469286
1	1	0	0	1	51	375	1	1	471034
2	2	0	0	1	51	386	1	1	472544
3	2	1	1	1	52	263	1	0	473981
4	1	0	0	-1	33	581	2	1	475516
4	1	0	0	-1	31	544	2	1	476950
3	1	0	0	-1	31	428	2	1	478334
2	1	0	0	1	51	262	1	1	480003
3	4	1	1	1	52	731	2	1	481837
3	4	0	0	-1	33	369	2	1	483336
4	4	1	1	1	52	350	1	0	484685
4	4	0	0	-1	33	566	2	1	486688
1	4	1	1	-1	32	494	1	1	488101
1	4	0	0	1	53	388	1	1	489686
2	3	1	1	-1	32	318	1	1	490812
1	3	1	1	-1	34	486	1	1	492166
2	1	0	0	1	53	371	1	1	493753
3	1	0	0	-1	31	532	2	1	495248
2	2	0	0	1	51	634	1	1	497086
1	2	1	1	-1	32	527	1	1	498747
1	1	0	0	1	53	546	1	1	500315
3	1	0	0	-1	31	813	2	1	502625
4	2	0	0	-1	31	423	2	1	504042
3	2	1	1	1	52	543	2	1	505682
2	1	0	0	1	53	479	1	1	507008
2	1	0	0	1	51	482	1	1	508946
1	3	1	1	-1	32	602	1	1	510613
3	3	1	1	1	54	489	1	0	512437
2	3	1	1	-1	34	669	1	1	514273
4	3	1	1	1	54	480	2	1	516241
1	2	0	0	1	53	532	1	1	518069
2	2	1	1	-1	32	413	1	1	519455
3	1	0	0	-1	33	629	2	1	521011
1	1	0	0	1	51	482	1	1	522625
3	1	0	0	-1	31	442	2	1	524165
4	1	0	0	-1	31	327	2	1	525903
3	1	0	0	-1	31	485	2	1	527620
2	1	0	0	1	51	481	1	1	529402
1	4	1	1	-1	32	330	1	1	530675
3	4	0	0	-1	33	321	2	1	531835
1	2	0	0	1	51	471	1	1	533403
1	2	1	1	-1	32	358	1	1	534818
4	1	0	0	-1	33	494	1	0	536305
3	1	0	0	-1	31	689	2	1	542413
1	3	1	1	-1	32	430	1	1	544092
1	3	1	1	-1	34	338	1	1	545792
2	2	0	0	1	53	309	1	1	547054
3	2	1	1	1	52	512	2	1	548868
3	2	0	0	-1	33	321	2	1	550003
4	2	1	1	1	52	412	2	1	551757
3	3	1	1	1	54	295	2	1	553179
3	3	1	1	1	54	283	2	1	554934
1	3	1	1	-1	34	306	1	1	556237
4	3	1	1	1	54	479	2	1	557572
2	4	1	1	-1	34	424	1	1	558844
2	4	0	0	1	53	409	1	1	560403
4	4	1	1	1	52	518	2	1	562197
3	4	0	0	-1	33	560	2	1	564154
2	3	1	1	-1	32	704	1	1	566336
4	3	1	1	1	54	456	2	1	567900
2	4	1	1	-1	34	438	1	1	569499
2	4	0	0	1	53	420	1	1	570868
3	3	1	1	1	52	579	2	1	572353
4	3	1	1	1	54	376	2	1	573840
4	2	0	0	-1	33	368	2	1	575245
1	2	1	1	-1	32	565	1	1	576739
2	3	1	1	-1	34	561	1	1	578237
3	3	1	1	1	54	447	2	1	579629
4	2	0	0	-1	33	499	2	1	580948
1	2	1	1	-1	32	840	1	1	583183
1	4	1	1	-1	34	359	1	1	585009
3	4	0	0	-1	33	590	2	1	586516
1	3	1	1	-1	32	534	1	1	588521
4	3	1	1	1	54	419	1	0	589902
4	1	0	0	-1	33	424	2	1	591173
1	1	0	0	1	51	449	1	1	592762
2	1	0	0	1	51	629	1	1	594414
2	1	0	0	1	51	450	1	1	596309
4	2	0	0	-1	31	450	2	1	597843
3	2	1	1	1	52	321	1	0	599651
3	1	0	0	-1	33	342	2	1	601389
2	1	0	0	1	51	424	1	1	603170
2	1	0	0	1	51	397	1	1	604999
4	1	0	0	-1	31	404	2	1	606785
1	3	1	1	-1	32	547	1	1	608428
3	3	1	1	1	54	538	2	1	610022
1	3	1	1	-1	34	552	1	1	611734
3	3	1	1	1	54	648	2	1	613769
4	3	1	1	1	54	428	1	0	615500
1	3	1	1	-1	34	474	1	1	616842
2	4	1	1	-1	34	600	1	1	618412
4	4	0	0	-1	33	558	2	1	620375
3	2	0	0	-1	31	587	2	1	622288
2	2	1	1	-1	32	455	1	1	626393
1	1	0	0	1	53	392	1	1	627855
1	1	0	0	1	51	335	1	1	629588
3	2	0	0	-1	31	416	2	1	630859
3	2	1	1	1	52	557	2	1	632897
1	3	1	1	-1	34	518	1	1	634823
3	3	1	1	1	54	488	2	1	636537
2	1	0	0	1	53	459	1	1	637985
2	1	0	0	1	51	615	1	1	640096
3	2	0	0	-1	31	382	2	1	641810
1	2	1	1	-1	32	639	1	1	643747
4	3	1	1	1	54	485	2	1	645666
3	3	1	1	1	54	629	2	1	647680
3	4	1	1	1	54	345	2	1	649058
1	4	0	0	1	53	512	1	1	650617
3	3	1	1	1	52	487	2	1	652509
3	3	1	1	1	54	371	2	1	653923
2	4	1	1	-1	34	567	1	1	655719
4	4	0	0	-1	33	546	2	1	657116
3	3	1	1	1	52	588	1	0	658766
1	3	1	1	-1	34	473	1	1	660583
2	3	1	1	-1	34	507	1	1	662455
4	3	1	1	1	54	461	2	1	663769
3	3	1	1	1	54	788	2	1	665409
1	3	1	1	-1	34	529	1	1	667205
1	2	0	0	1	53	930	1	1	669632
4	2	1	1	1	52	439	2	1	670883
4	4	1	1	1	54	416	2	1	672621
2	4	0	0	1	53	575	1	1	674048
1	1	0	0	1	51	615	1	1	675467
1	1	0	0	1	51	374	1	1	677161
4	4	1	1	1	52	450	2	1	678449
1	4	0	0	1	53	457	1	1	680313
1	1	0	0	1	51	410	1	1	681746
2	1	0	0	1	51	288	1	1	683536
3	4	1	1	1	52	474	2	1	685078
4	4	0	0	-1	33	373	2	1	686310
4	3	1	1	1	52	354	2	1	688152
3	3	1	1	1	54	406	2	1	689582
4	2	0	0	-1	33	444	2	1	690964
2	2	1	1	-1	32	468	1	1	692389
3	4	1	1	1	54	560	2	1	694315
2	4	0	0	1	53	480	1	1	696247
3	2	0	0	-1	31	550	2	1	697926
4	2	1	1	1	52	421	2	1	699825
4	4	1	1	1	54	349	2	1	701009
2	4	0	0	1	53	496	1	1	702807
2	2	0	0	1	51	507	1	1	704444
4	2	1	1	1	52	481	2	1	706044
4	1	0	0	-1	33	526	2	1	707592
3	1	0	0	-1	31	600	2	1	712713
2	3	1	1	-1	32	502	1	1	714059
3	3	1	1	1	54	540	2	1	715837
1	1	0	0	1	53	466	1	1	717549
4	1	0	0	-1	31	536	2	1	719288
2	2	0	0	1	51	334	1	1	720871
2	2	1	1	-1	32	526	1	1	722703
3	4	1	1	1	54	448	2	1	724175
1	4	0	0	1	53	469	1	1	725533
4	2	0	0	-1	31	322	2	1	726893
1	2	1	1	-1	32	499	1	1	728556
3	3	1	1	1	54	536	2	1	730357
2	3	1	1	-1	34	448	1	1	732305
2	3	1	1	-1	34	548	1	1	733911
3	3	1	1	1	54	481	2	1	735510
1	4	1	1	-1	34	685	1	1	737482
3	4	0	0	-1	33	621	2	1	739258
2	1	0	0	1	51	362	1	1	740835
4	1	0	0	-1	31	596	2	1	742446
3	2	0	0	-1	31	715	1	0	744018
1	2	1	1	-1	32	576	1	1	745620
4	1	0	0	-1	33	366	2	1	747261
1	1	0	0	1	51	488	1	1	748762
4	2	0	0	-1	31	489	2	1	750245
3	2	1	1	1	52	403	1	0	751877
4	4	1	1	1	54	501	2	1	753254
1	4	0	0	1	53	482	1	1	755202
2	1	0	0	1	51	519	1	1	756964
1	1	0	0	1	51	405	1	1	758321
3	1	0	0	-1	31	769	2	1	760131
4	1	0	0	-1	31	556	2	1	761820
2	2	0	0	1	51	516	1	1	763581
2	2	1	1	-1	32	422	1	1	764977
4	4	1	1	1	54	595	2	1	766553
4	4	0	0	-1	33	472	2	1	768175
3	1	0	0	-1	31	446	2	1	769959
3	1	0	0	-1	31	318	2	1	771597
2	1	0	0	1	51	357	1	1	773438
4	1	0	0	-1	31	486	2	1	775334
1	4	1	1	-1	32	383	2	0	776984
4	4	0	0	-1	33	465	2	1	778376
4	4	1	1	1	52	432	2	1	780263
3	4	0	0	-1	33	251	2	1	781810
2	4	1	1	-1	32	438	1	1	783193
4	4	0	0	-1	33	518	2	1	784524
1	4	1	1	-1	32	375	1	1	786274
3	4	0	0	-1	33	338	2	1	787872
3	4	1	1	1	52	218	1	0	789402
1	4	0	0	1	53	540	1	1	790753
1	4	1	1	-1	32	408	1	1	792655
4	4	0	0	-1	33	372	2	1	796099
2	1	0	0	1	51	531	1	1	797727
1	1	0	0	1	51	341	1	1	799091
4	2	0	0	-1	31	342	2	1	800560
2	2	1	1	-1	32	548	1	1	802080
4	3	1	1	1	54	486	2	1	803779
4	3	1	1	1	54	382	2	1	805138
3	2	0	0	-1	33	406	1	0	806499
1	2	1	1	-1	32	362	2	0	808265
4	1	0	0	-1	33	328	2	1	809661
2	1	0	0	1	51	329	1	1	811171
2	4	1	1	-1	32	390	1	1	812423
3	4	0	0	-1	33	451	2	1	814348
4	3	1	1	1	52	581	2	1	816217
3	3	1	1	1	54	512	2	1	817805
4	4	1	1	1	54	359	2	1	819457
3	4	0	0	-1	33	402	2	1	820810
3	4	1	1	1	52	358	2	1	822631
4	4	0	0	-1	33	294	2	1	824149
3	3	1	1	1	52	501	2	1	825978
1	3	1	1	-1	34	564	1	1	827353
1	4	1	1	-1	34	509	1	1	829167
2	4	0	0	1	53	336	1	1	830492
2	1	0	0	1	51	330	1	1	832101
1	1	0	0	1	51	551	1	1	834133
4	1	0	0	-1	31	370	2	1	835437
2	1	0	0	1	51	463	1	1	837374
2	2	0	0	1	51	415	1	1	838850
3	2	1	1	1	52	619	2	1	840513
3	4	1	1	1	54	321	2	1	842109
2	4	0	0	1	53	438	1	1	843369
3	4	1	1	1	52	750	2	1	845376
1	4	0	0	1	53	538	1	1	847035
2	3	1	1	-1	32	455	1	1	848991
4	3	1	1	1	54	432	2	1	850374
1	4	1	1	-1	34	655	1	1	851985
4	4	0	0	-1	33	332	2	1	853575
3	1	0	0	-1	31	389	2	1	854863
3	1	0	0	-1	31	508	2	1	856412
2	4	1	1	-1	32	665	1	1	858369
4	4	0	0	-1	33	446	2	1	860295
3	4	1	1	1	52	738	2	1	862284
4	4	0	0	-1	33	443	2	1	863781
1	2	0	0	1	51	484	1	1	865508
2	2	1	1	-1	32	526	1	1	867187
4	2	0	0	-1	33	669	2	1	869123
2	2	1	1	-1	32	496	1	1	871109
2	4	1	1	-1	34	728	1	1	872938
3	4	0	0	-1	33	622	2	1	874457
3	1	0	0	-1	31	518	2	1	876096
4	1	0	0	-1	31	461	2	1	879865
