# Supplementary material for: Frequency Band-Specific Electrical Brain Stimulation Modulates Cognitive Control Processes
Source: PLoS One. 2015 Sep 25;10(9):e0138984. doi: 10.1371/journal.pone.0138984 (PMC4583279; doi:10.1371/journal.pone.0138984)
Supplement: S2 File — This zip archive contains the necessary Matlab code, SPSS syntax, SPSS data and raw logfile data to perform the analyses described in the paper. EEG data and Matlab code to extract peak frequencies are available upon request (joramvandriel@gmail.com). (ZIP) [file pone.0138984.s002.zip › S2_File/rawdata/theta/rest/pp13_simonA2_PRE-STIM_EEG.txt]

3	3	1	1	-1	32	423	2	1	7958
1	3	1	1	1	54	456	1	1	9315
1	4	1	1	1	54	512	1	1	10895
4	4	0	0	1	53	460	2	1	12249
1	1	0	0	-1	31	529	1	1	13995
4	1	0	0	1	51	484	2	1	15734
4	2	0	0	1	51	494	2	1	17390
3	2	1	1	-1	32	446	2	1	18979
2	1	0	0	-1	33	472	1	1	20817
3	1	0	0	1	51	394	2	1	22142
2	2	0	0	-1	31	528	1	1	23643
1	2	1	1	1	52	516	1	1	25037
2	1	0	0	-1	33	529	1	1	26682
2	1	0	0	-1	31	484	1	1	28311
3	1	0	0	1	51	409	2	1	29830
1	1	0	0	-1	31	490	1	1	31417
3	4	1	1	-1	32	486	2	1	33025
3	4	0	0	1	53	501	2	1	34363
2	1	0	0	-1	31	567	1	1	36262
2	1	0	0	-1	31	503	1	1	37951
1	2	0	0	-1	31	575	1	1	39470
4	2	1	1	-1	32	478	2	1	41205
1	4	1	1	1	54	519	1	1	42652
1	4	0	0	-1	33	579	1	1	44135
3	3	1	1	-1	32	664	2	1	45974
4	3	1	1	-1	34	446	2	1	47747
1	2	0	0	-1	33	431	1	1	49562
2	2	1	1	1	52	560	1	1	51081
2	3	1	1	1	54	491	1	1	52902
3	3	1	1	-1	34	548	2	1	54870
4	4	1	1	-1	34	424	2	1	56639
1	4	0	0	-1	33	445	1	1	58347
3	4	1	1	-1	32	539	2	1	60301
4	4	0	0	1	53	470	2	1	62085
4	2	0	0	1	51	367	2	1	63681
1	2	1	1	1	52	478	1	1	65057
4	2	0	0	1	53	539	2	1	66783
3	2	1	1	-1	32	760	2	1	68457
3	1	0	0	1	53	555	2	1	70378
4	1	0	0	1	51	462	2	1	72094
1	3	1	1	1	52	496	1	1	73525
1	3	1	1	1	54	446	1	1	75097
4	1	0	0	1	53	504	2	1	76973
1	1	0	0	-1	31	479	1	1	78868
4	3	1	1	-1	32	476	2	1	80528
3	3	1	1	-1	34	723	2	1	82156
3	3	1	1	-1	34	667	2	1	83735
4	3	1	1	-1	34	547	2	1	85098
2	3	1	1	1	54	508	1	1	87061
2	3	1	1	1	54	472	1	1	103207
4	3	1	1	-1	34	481	2	1	105195
3	3	1	1	-1	34	841	2	1	106915
4	4	1	1	-1	34	444	2	1	108559
2	4	0	0	-1	33	518	1	1	109933
2	4	1	1	1	52	431	1	1	111371
3	4	0	0	1	53	494	2	1	113156
1	1	0	0	-1	31	457	1	1	114491
2	1	0	0	-1	31	645	1	1	116283
1	2	0	0	-1	31	474	1	1	117768
4	2	1	1	-1	32	488	2	1	119536
3	1	0	0	1	53	807	2	1	121729
2	1	0	0	-1	31	446	1	1	123537
1	1	0	0	-1	31	325	1	1	125215
3	1	0	0	1	51	461	2	1	126723
1	3	1	1	1	52	574	1	1	128388
4	3	1	1	-1	34	508	2	1	129942
1	2	0	0	-1	33	554	1	1	131448
2	2	1	1	1	52	490	1	1	133115
3	2	0	0	1	53	603	2	1	134709
3	2	1	1	-1	32	473	2	1	136375
1	2	0	0	-1	33	518	1	1	138138
1	2	1	1	1	52	360	1	1	139992
2	3	1	1	1	54	593	1	1	141590
2	3	1	1	1	54	457	1	1	143446
3	1	0	0	1	53	491	2	1	145197
2	1	0	0	-1	31	434	1	1	147120
3	4	1	1	-1	32	421	2	1	148905
3	4	0	0	1	53	562	2	1	150386
2	3	1	1	1	52	503	1	1	151794
3	3	1	1	-1	34	522	2	1	153530
2	2	0	0	-1	33	536	1	1	155375
4	2	1	1	-1	32	437	2	1	157219
1	1	0	0	-1	33	546	1	1	159214
4	1	0	0	1	51	420	2	1	161122
4	3	1	1	-1	32	392	2	1	162861
1	3	1	1	1	54	372	1	1	164569
3	3	1	1	-1	34	491	2	1	166238
2	3	1	1	1	54	423	1	1	167742
1	3	1	1	1	54	513	1	1	169648
3	3	1	1	-1	34	307	2	1	171432
2	4	1	1	1	54	645	1	1	173235
2	4	0	0	-1	33	488	1	1	174983
4	4	1	1	-1	32	472	2	1	176503
4	4	0	0	1	53	466	2	1	177942
1	3	1	1	1	52	462	1	1	179493
2	3	1	1	1	54	431	1	1	180842
2	4	1	1	1	54	435	1	1	182614
3	4	0	0	1	53	457	2	1	184247
1	2	0	0	-1	31	412	1	1	185841
2	2	1	1	1	52	315	1	1	207542
4	3	1	1	-1	34	438	2	1	209191
2	3	1	1	1	54	398	1	1	210766
4	3	1	1	-1	34	438	2	1	212666
4	3	1	1	-1	34	455	2	1	214451
3	1	0	0	1	53	475	1	0	216100
3	1	0	0	1	51	498	2	1	217599
1	4	1	1	1	52	695	1	1	219692
2	4	0	0	-1	33	626	1	1	221215
2	2	0	0	-1	31	505	1	1	222757
1	2	1	1	1	52	406	1	1	224176
4	1	0	0	1	53	464	2	1	225937
2	1	0	0	-1	31	510	1	1	227721
3	3	1	1	-1	32	485	2	1	229289
4	3	1	1	-1	34	502	2	1	230872
3	4	1	1	-1	34	432	2	1	232510
1	4	0	0	-1	33	492	1	1	234300
3	2	0	0	1	51	653	2	1	235880
2	2	1	1	1	52	697	1	1	237525
2	1	0	0	-1	33	503	1	1	239166
3	1	0	0	1	51	522	2	1	240745
3	2	0	0	1	51	345	2	1	242324
2	2	1	1	1	52	486	1	1	243801
1	2	0	0	-1	33	521	1	1	245571
3	2	1	1	-1	32	467	2	1	247277
1	2	0	0	-1	33	545	1	1	249291
3	2	1	1	-1	32	586	2	1	250827
2	3	1	1	1	54	501	1	1	252234
3	3	1	1	-1	34	581	2	1	253846
2	3	1	1	1	54	520	1	1	255777
2	3	1	1	1	54	462	1	1	257636
3	2	0	0	1	53	506	2	1	259361
1	2	1	1	1	52	451	1	1	260656
1	2	0	0	-1	33	691	1	1	262588
4	2	1	1	-1	32	549	2	1	264167
1	3	1	1	1	54	515	1	1	265833
1	3	1	1	1	54	514	1	1	267171
4	3	1	1	-1	34	525	2	1	268968
4	3	1	1	-1	34	407	2	1	270653
2	1	0	0	-1	33	549	1	1	272178
3	1	0	0	1	51	631	2	1	273779
4	1	0	0	1	51	553	2	1	275743
4	1	0	0	1	51	525	2	1	277574
3	1	0	0	1	51	601	2	1	279423
1	1	0	0	-1	31	480	1	1	280972
2	2	0	0	-1	31	538	1	1	283005
1	2	1	1	1	52	506	1	1	284650
4	2	0	0	1	53	649	2	1	286765
1	2	1	1	1	52	522	1	1	288755
1	1	0	0	-1	33	412	1	1	290248
4	1	0	0	1	51	481	2	1	303921
2	3	1	1	1	52	492	1	1	305830
2	3	1	1	1	54	405	1	1	307045
4	1	0	0	1	53	637	2	1	308720
1	1	0	0	-1	31	626	1	1	310841
4	3	1	1	-1	32	483	2	1	312161
2	3	1	1	1	54	910	1	1	314350
3	1	0	0	1	53	595	2	1	316184
3	1	0	0	1	51	551	2	1	317873
1	2	0	0	-1	31	550	1	1	319909
1	2	1	1	1	52	406	1	1	321568
2	4	1	1	1	54	514	1	1	323452
4	4	0	0	1	53	519	2	1	325474
1	3	1	1	1	52	510	1	1	326810
1	3	1	1	1	54	541	1	1	328794
3	3	1	1	-1	34	420	2	1	330634
2	3	1	1	1	54	442	1	1	331979
2	1	0	0	-1	33	631	1	1	333984
1	1	0	0	-1	31	422	1	1	335503
3	4	1	1	-1	32	461	2	1	336864
3	4	0	0	1	53	718	2	1	338795
2	2	0	0	-1	31	573	1	1	340551
1	2	1	1	1	52	489	1	1	342314
2	2	0	0	-1	33	410	1	1	343774
1	2	1	1	1	52	454	1	1	345291
2	2	0	0	-1	33	678	1	1	346985
1	2	1	1	1	52	522	1	1	348666
4	2	0	0	1	53	458	2	1	350560
3	2	1	1	-1	32	745	2	1	352406
3	2	0	0	1	53	593	2	1	354355
2	2	1	1	1	52	669	1	1	356219
1	3	1	1	1	54	506	1	1	358060
2	3	1	1	1	54	484	1	1	359510
3	4	1	1	-1	34	554	2	1	361015
4	4	0	0	1	53	550	2	1	363001
1	1	0	0	-1	31	465	1	1	364359
1	1	0	0	-1	31	505	1	1	365691
4	3	1	1	-1	32	554	2	1	367325
1	3	1	1	1	54	596	1	1	368953
4	4	1	1	-1	34	522	2	1	370965
3	4	0	0	1	53	556	2	1	372821
1	3	1	1	1	52	441	1	1	374178
4	3	1	1	-1	34	557	2	1	375569
3	3	1	1	-1	34	942	2	1	378003
1	3	1	1	1	54	489	1	1	379435
2	2	0	0	-1	33	589	1	1	380900
2	2	1	1	1	52	561	1	1	382796
4	1	0	0	1	53	484	2	1	384373
1	1	0	0	-1	31	473	1	1	386306
4	3	1	1	-1	32	595	2	1	388231
2	3	1	1	1	54	502	1	1	398778
2	1	0	0	-1	33	0	0	0	402389
3	1	0	0	1	51	448	2	1	404178
1	1	0	0	-1	31	571	1	1	406023
1	1	0	0	-1	31	362	1	1	407553
4	2	0	0	1	51	522	2	1	409202
1	2	1	1	1	52	529	1	1	411059
4	1	0	0	1	53	466	2	1	412803
2	1	0	0	-1	31	466	1	1	414715
3	3	1	1	-1	32	478	2	1	416485
4	3	1	1	-1	34	465	2	1	418315
2	3	1	1	1	54	414	1	1	419657
4	3	1	1	-1	34	546	2	1	421407
1	4	1	1	1	54	490	1	1	422964
3	4	0	0	1	53	500	2	1	424732
3	2	0	0	1	51	496	2	1	426305
2	2	1	1	1	52	530	1	1	428102
4	4	1	1	-1	34	515	2	1	429442
1	4	0	0	-1	33	635	1	1	431122
4	3	1	1	-1	32	522	2	1	432675
3	3	1	1	-1	34	671	2	1	434532
3	1	0	0	1	53	436	2	1	436371
2	1	0	0	-1	31	406	1	1	437658
4	2	0	0	1	51	502	2	1	439144
3	2	1	1	-1	32	523	2	1	440708
2	1	0	0	-1	33	593	1	1	442520
3	1	0	0	1	51	576	2	1	444162
4	2	0	0	1	51	701	2	1	445775
4	2	1	1	-1	32	630	2	1	447580
1	1	0	0	-1	33	512	1	1	449517
4	1	0	0	1	51	377	2	1	451373
4	1	0	0	1	51	354	2	1	452730
3	1	0	0	1	51	532	2	1	454521
4	2	0	0	1	51	381	2	1	456171
3	2	1	1	-1	32	492	2	1	457538
3	4	1	1	-1	34	549	2	1	459232
1	4	0	0	-1	33	804	1	1	460956
2	4	1	1	1	52	573	1	1	462655
1	4	0	0	-1	33	441	1	1	464125
3	1	0	0	1	51	574	2	1	465925
3	1	0	0	1	51	347	2	1	467659
1	2	0	0	-1	31	479	1	1	469574
2	2	1	1	1	52	443	1	1	470825
4	2	0	0	1	53	593	2	1	472784
2	2	1	1	1	52	547	1	1	474243
4	3	1	1	-1	34	528	2	1	475629
3	3	1	1	-1	34	548	2	1	477624
3	2	0	0	1	53	360	2	1	478949
2	2	1	1	1	52	529	1	1	480423
3	4	1	1	-1	34	518	2	1	482427
4	4	0	0	1	53	593	2	1	495080
1	4	1	1	1	52	690	1	1	496645
2	4	0	0	-1	33	467	1	1	498156
2	4	1	1	1	52	384	1	1	499887
1	4	0	0	-1	33	465	1	1	501784
4	1	0	0	1	51	471	2	1	503217
2	1	0	0	-1	31	514	1	1	505233
4	4	1	1	-1	32	480	2	1	506815
4	4	0	0	1	53	364	2	1	508040
1	2	0	0	-1	31	477	1	1	509880
2	2	1	1	1	52	441	1	1	511407
4	2	0	0	1	53	512	2	1	512979
3	2	1	1	-1	32	556	2	1	514653
1	2	0	0	-1	33	469	1	1	516257
2	2	1	1	1	52	463	1	1	517934
4	1	0	0	1	53	620	2	1	519384
2	1	0	0	-1	31	628	1	1	521276
2	1	0	0	-1	31	338	1	1	522725
4	1	0	0	1	51	409	2	1	524061
4	4	1	1	-1	32	454	2	1	525436
3	4	0	0	1	53	563	2	1	527045
1	3	1	1	1	52	436	1	1	528865
4	3	1	1	-1	34	399	2	1	530725
2	4	1	1	1	54	433	1	1	532418
1	4	0	0	-1	33	666	1	1	534100
3	1	0	0	1	51	583	2	1	536183
4	1	0	0	1	51	498	2	1	537814
3	4	1	1	-1	32	483	2	1	539559
1	4	0	0	-1	33	466	1	1	541218
3	3	1	1	-1	32	772	2	1	543358
4	3	1	1	-1	34	599	2	1	544780
1	1	0	0	-1	33	663	1	1	546596
1	1	0	0	-1	31	585	1	1	548111
4	4	1	1	-1	32	461	2	1	549602
4	4	0	0	1	53	520	2	1	551042
2	1	0	0	-1	31	538	1	1	552624
4	1	0	0	1	51	418	2	1	554174
1	4	1	1	1	52	527	1	1	555969
2	4	0	0	-1	33	535	1	1	557580
1	1	0	0	-1	31	598	1	1	559510
3	1	0	0	1	51	722	2	1	561514
3	3	1	1	-1	32	386	2	1	563272
1	3	1	1	1	54	561	1	1	565343
1	1	0	0	-1	33	429	1	1	566789
4	1	0	0	1	51	477	2	1	568136
1	2	0	0	-1	31	662	1	1	570070
3	2	1	1	-1	32	661	2	1	571891
4	4	1	1	-1	34	432	2	1	573153
1	4	0	0	-1	33	553	1	1	575150
2	4	1	1	1	52	501	1	1	577154
3	4	0	0	1	53	537	2	1	586193
2	2	0	0	-1	31	798	1	1	588315
4	2	1	1	-1	32	511	2	1	589845
2	4	1	1	1	54	552	1	1	591850
3	4	0	0	1	53	645	2	1	593336
4	4	1	1	-1	32	550	2	1	594868
1	4	0	0	-1	33	470	1	1	596328
3	2	0	0	1	51	587	2	1	597903
2	2	1	1	1	52	465	1	1	599557
2	3	1	1	1	54	454	1	1	601135
3	3	1	1	-1	34	589	2	1	602625
3	4	1	1	-1	34	553	2	1	604247
2	4	0	0	-1	33	543	1	1	605708
4	4	1	1	-1	32	500	2	1	607663
2	4	0	0	-1	33	916	1	1	609775
2	4	1	1	1	52	564	1	1	611171
3	4	0	0	1	53	513	2	1	612877
2	3	1	1	1	52	532	1	1	614740
1	3	1	1	1	54	496	1	1	616577
4	2	0	0	1	53	551	2	1	618040
2	2	1	1	1	52	511	1	1	619438
4	4	1	1	-1	34	576	2	1	620984
4	4	0	0	1	53	457	2	1	622786
1	4	1	1	1	52	482	1	1	624598
2	4	0	0	-1	33	538	1	1	626056
1	1	0	0	-1	31	511	1	1	627478
3	1	0	0	1	51	517	2	1	629446
4	4	1	1	-1	32	386	2	1	631212
3	4	0	0	1	53	549	2	1	632826
4	1	0	0	1	51	559	2	1	634463
2	1	0	0	-1	31	522	1	1	636409
3	1	0	0	1	51	437	2	1	637903
4	1	0	0	1	51	525	2	1	639402
2	4	1	1	1	52	553	1	1	641192
2	4	0	0	-1	33	372	1	1	643022
3	2	0	0	1	51	431	2	1	644530
4	2	1	1	-1	32	506	2	1	645988
1	2	0	0	-1	33	507	1	1	647517
1	2	1	1	1	52	573	1	1	649360
3	1	0	0	1	53	526	2	1	651232
1	1	0	0	-1	31	401	1	1	652772
2	2	0	0	-1	31	512	1	1	654451
1	2	1	1	1	52	445	1	1	656296
2	3	1	1	1	54	499	1	1	657683
1	3	1	1	1	54	392	1	1	658903
1	2	0	0	-1	33	471	1	1	660865
3	2	1	1	-1	32	511	2	1	662393
1	2	0	0	-1	33	452	1	1	663694
3	2	1	1	-1	32	626	2	1	665295
1	4	1	1	1	54	505	1	1	667149
4	4	0	0	1	53	731	2	1	675370
3	3	1	1	-1	32	608	2	1	677106
3	3	1	1	-1	34	500	2	1	678528
2	4	1	1	1	54	476	1	1	680218
4	4	0	0	1	53	479	2	1	681740
2	4	1	1	1	52	493	1	1	683596
3	4	0	0	1	53	445	2	1	685221
4	3	1	1	-1	32	523	2	1	687122
1	3	1	1	1	54	461	1	1	688817
1	1	0	0	-1	33	434	1	1	690338
4	1	0	0	1	51	504	2	1	692187
4	3	1	1	-1	32	466	2	1	693878
1	3	1	1	1	54	599	1	1	695665
1	4	1	1	1	54	391	1	1	697428
3	4	0	0	1	53	474	2	1	698944
4	2	0	0	1	51	585	2	1	700538
4	2	1	1	-1	32	551	2	1	702091
2	2	0	0	-1	33	556	1	1	703598
4	2	1	1	-1	32	538	2	1	705476
3	3	1	1	-1	34	444	2	1	707362
1	3	1	1	1	54	469	1	1	708677
1	3	1	1	1	54	541	1	1	710540
3	3	1	1	-1	34	367	2	1	712158
1	4	1	1	1	54	495	2	0	713619
4	4	0	0	1	53	561	2	1	715433
4	3	1	1	-1	32	558	2	1	717358
3	3	1	1	-1	34	616	2	1	719078
4	4	1	1	-1	34	537	2	1	720948
2	4	0	0	-1	33	493	1	1	722731
1	3	1	1	1	52	467	1	1	724150
3	3	1	1	-1	34	594	2	1	726206
2	3	1	1	1	54	534	1	1	727772
2	3	1	1	1	54	479	1	1	729267
4	2	0	0	1	53	764	2	1	731109
3	2	1	1	-1	32	428	2	1	732750
2	1	0	0	-1	33	479	1	1	734476
2	1	0	0	-1	31	382	1	1	736089
1	1	0	0	-1	31	489	1	1	737759
2	1	0	0	-1	31	446	1	1	739525
2	4	1	1	1	52	535	1	1	741287
3	4	0	0	1	53	475	2	1	743207
2	3	1	1	1	52	826	1	1	745416
4	3	1	1	-1	34	584	2	1	747242
4	4	1	1	-1	34	450	2	1	748869
1	4	0	0	-1	33	631	1	1	750418
4	4	1	1	-1	32	534	2	1	752297
4	4	0	0	1	53	544	2	1	753803
2	1	0	0	-1	31	497	1	1	755744
2	1	0	0	-1	31	498	1	1	757222
3	3	1	1	-1	32	474	2	1	758601
2	3	1	1	1	54	556	1	1	764743
3	1	0	0	1	53	591	2	1	766427
3	1	0	0	1	51	357	2	1	768112
4	2	0	0	1	51	487	2	1	769463
3	2	1	1	-1	32	560	2	1	770979
1	4	1	1	1	54	562	1	1	772829
1	4	0	0	-1	33	376	1	1	774545
2	2	0	0	-1	31	672	1	1	776039
4	2	1	1	-1	32	533	2	1	777816
2	3	1	1	1	54	512	1	1	779396
3	3	1	1	-1	34	646	2	1	781514
2	3	1	1	1	54	390	1	1	783365
4	3	1	1	-1	34	423	2	1	785144
2	1	0	0	-1	33	580	1	1	786716
2	1	0	0	-1	31	492	1	1	788694
4	2	0	0	1	51	565	2	1	790303
4	2	1	1	-1	32	512	2	1	792010
1	2	0	0	-1	33	483	1	1	793949
4	2	1	1	-1	32	427	2	1	795735
1	2	0	0	-1	33	445	2	0	797533
4	2	1	1	-1	32	486	2	1	799239
2	4	1	1	1	54	432	1	1	800709
3	4	0	0	1	53	633	2	1	802207
1	1	0	0	-1	31	598	1	1	803740
1	1	0	0	-1	31	659	1	1	805274
4	1	0	0	1	51	532	2	1	806867
3	1	0	0	1	51	812	2	1	808562
1	1	0	0	-1	31	593	1	1	810616
2	1	0	0	-1	31	420	1	1	811967
4	2	0	0	1	51	795	2	1	814127
1	2	1	1	1	52	511	1	1	815561
3	3	1	1	-1	34	609	2	1	817177
1	3	1	1	1	54	469	1	1	818833
4	4	1	1	-1	34	541	2	1	820453
1	4	0	0	-1	33	526	1	1	822048
1	1	0	0	-1	31	557	1	1	823689
3	1	0	0	1	51	595	2	1	825143
4	3	1	1	-1	32	742	2	1	826787
3	3	1	1	-1	34	699	2	1	828623
2	2	0	0	-1	33	537	1	1	830371
4	2	1	1	-1	32	484	2	1	832246
2	2	0	0	-1	33	497	1	1	834063
3	2	1	1	-1	32	492	2	1	836029
4	1	0	0	1	53	520	2	1	837777
4	1	0	0	1	51	388	2	1	839646
1	2	0	0	-1	31	608	1	1	841333
1	2	1	1	1	52	467	1	1	842843
3	1	0	0	1	53	651	2	1	844812
3	1	0	0	1	51	604	2	1	846799
4	3	1	1	-1	32	528	2	1	848541
1	3	1	1	1	54	470	1	1	855704
4	2	0	0	1	53	587	2	1	857495
1	2	1	1	1	52	495	1	1	859354
4	3	1	1	-1	34	446	2	1	860938
3	3	1	1	-1	34	591	2	1	862794
3	1	0	0	1	53	323	2	1	864224
2	1	0	0	-1	31	527	1	1	865910
1	2	0	0	-1	31	335	1	1	867062
4	2	1	1	-1	32	479	2	1	868439
3	3	1	1	-1	34	655	2	1	870098
3	3	1	1	-1	34	527	2	1	871985
2	4	1	1	1	54	481	1	1	873773
3	4	0	0	1	53	495	2	1	875274
1	3	1	1	1	52	402	1	1	876558
4	3	1	1	-1	34	456	2	1	878114
4	4	1	1	-1	34	399	2	1	879980
2	4	0	0	-1	33	485	1	1	881703
3	4	1	1	-1	32	431	2	1	883379
2	4	0	0	-1	33	467	1	1	884715
1	4	1	1	1	52	601	1	1	886441
1	4	0	0	-1	33	458	1	1	887881
3	4	1	1	-1	32	528	2	1	889895
2	4	0	0	-1	33	493	1	1	891289
4	3	1	1	-1	32	584	2	1	893078
4	3	1	1	-1	34	446	2	1	894913
1	4	1	1	1	54	514	1	1	896921
1	4	0	0	-1	33	365	1	1	898669
2	1	0	0	-1	31	542	1	1	900164
4	1	0	0	1	51	636	2	1	902003
3	1	0	0	1	51	594	2	1	903474
3	1	0	0	1	51	631	2	1	905390
2	1	0	0	-1	31	542	1	1	906963
3	1	0	0	1	51	482	2	1	908290
4	3	1	1	-1	32	940	2	1	910247
1	3	1	1	1	54	594	1	1	912211
3	2	0	0	1	53	539	2	1	913866
1	2	1	1	1	52	530	1	1	915841
3	4	1	1	-1	34	561	2	1	917708
4	4	0	0	1	53	538	2	1	919177
2	4	1	1	1	52	550	1	1	920867
2	4	0	0	-1	33	536	1	1	922703
4	4	1	1	-1	32	520	2	1	924084
4	4	0	0	1	53	840	2	1	925843
2	3	1	1	1	52	605	1	1	927514
2	3	1	1	1	54	593	1	1	929325
3	1	0	0	1	53	453	2	1	931070
3	1	0	0	1	51	322	2	1	932569
4	1	0	0	1	51	516	2	1	934410
3	1	0	0	1	51	364	2	1	935799
4	3	1	1	-1	32	558	2	1	937749
1	3	1	1	1	54	754	1	1	951884
