# Supplementary material for: Frequency Band-Specific Electrical Brain Stimulation Modulates Cognitive Control Processes
Source: PLoS One. 2015 Sep 25;10(9):e0138984. doi: 10.1371/journal.pone.0138984 (PMC4583279; doi:10.1371/journal.pone.0138984)
Supplement: S2 File — This zip archive contains the necessary Matlab code, SPSS syntax, SPSS data and raw logfile data to perform the analyses described in the paper. EEG data and Matlab code to extract peak frequencies are available upon request (joramvandriel@gmail.com). (ZIP) [file pone.0138984.s002.zip › S2_File/rawdata/theta/rest/pp13_simonB2_STIM.txt]

1	1	0	0	-1	31	545	1	1	4892
3	1	0	0	1	51	434	2	1	6747
4	3	1	1	-1	32	494	2	1	8362
4	3	1	1	-1	34	479	2	1	9817
3	3	1	1	-1	34	472	2	1	11720
4	3	1	1	-1	34	405	2	1	13572
2	1	0	0	-1	33	390	1	1	15374
4	1	0	0	1	51	344	2	1	17193
2	3	1	1	1	52	412	1	1	18980
2	3	1	1	1	54	579	1	1	20939
4	3	1	1	-1	34	471	2	1	22743
1	3	1	1	1	54	405	1	1	24006
4	3	1	1	-1	34	456	2	1	25698
4	3	1	1	-1	34	438	2	1	27202
3	2	0	0	1	53	652	2	1	28983
3	2	1	1	-1	32	509	2	1	30875
2	2	0	0	-1	33	436	1	1	32473
1	2	1	1	1	52	435	2	0	33759
1	2	0	0	-1	33	582	1	1	35205
2	2	1	1	1	52	480	1	1	36619
3	2	0	0	1	53	547	2	1	38418
4	2	1	1	-1	32	437	2	1	39799
2	3	1	1	1	54	473	1	1	41306
4	3	1	1	-1	34	424	2	1	42947
4	1	0	0	1	53	329	2	1	44097
3	1	0	0	1	51	538	2	1	45499
3	1	0	0	1	51	361	2	1	46967
2	1	0	0	-1	31	321	1	1	48693
4	2	0	0	1	51	450	1	0	50273
1	2	1	1	1	52	482	1	1	52246
1	2	0	0	-1	33	367	1	1	53495
4	2	1	1	-1	32	490	2	1	54966
4	3	1	1	-1	34	409	2	1	56781
3	3	1	1	-1	34	393	1	0	58329
2	1	0	0	-1	33	508	1	1	59733
4	1	0	0	1	51	490	2	1	61197
2	2	0	0	-1	31	790	1	1	63108
1	2	1	1	1	52	469	1	1	64994
4	3	1	1	-1	34	485	2	1	66626
3	3	1	1	-1	34	471	2	1	67990
2	1	0	0	-1	33	473	1	1	69820
3	1	0	0	1	51	581	2	1	71658
2	1	0	0	-1	31	524	1	1	73324
4	1	0	0	1	51	725	1	0	75065
3	3	1	1	-1	32	607	2	1	76608
4	3	1	1	-1	34	467	2	1	78505
3	2	0	0	1	53	500	2	1	79971
4	2	1	1	-1	32	454	2	1	81621
3	3	1	1	-1	34	445	2	1	82968
1	3	1	1	1	54	741	1	1	97134
3	4	1	1	-1	34	385	2	1	98798
2	4	0	0	-1	33	452	1	1	100224
1	2	0	0	-1	31	466	1	1	102003
3	2	1	1	-1	32	373	2	1	103511
4	1	0	0	1	53	354	2	1	105301
3	1	0	0	1	51	503	2	1	106917
4	4	1	1	-1	32	459	2	1	108833
2	4	0	0	-1	33	506	1	1	110783
3	1	0	0	1	51	486	2	1	112627
3	1	0	0	1	51	631	2	1	114329
1	1	0	0	-1	31	458	1	1	115657
4	1	0	0	1	51	597	2	1	117671
4	4	1	1	-1	32	445	2	1	119125
3	4	0	0	1	53	572	2	1	120767
1	1	0	0	-1	31	546	1	1	122708
2	1	0	0	-1	31	618	1	1	124245
3	3	1	1	-1	32	624	2	1	126133
3	3	1	1	-1	34	479	2	1	128103
2	2	0	0	-1	33	557	1	1	129694
4	2	1	1	-1	32	515	2	1	131257
3	4	1	1	-1	34	548	2	1	133203
4	4	0	0	1	53	436	2	1	134543
1	2	0	0	-1	31	580	1	1	136432
2	2	1	1	1	52	363	1	1	137940
1	2	0	0	-1	33	413	1	1	139179
4	2	1	1	-1	32	487	2	1	140963
1	1	0	0	-1	33	440	1	1	142455
1	1	0	0	-1	31	373	1	1	144152
4	3	1	1	-1	32	681	2	1	146171
2	3	1	1	1	54	545	1	1	147661
4	4	1	1	-1	34	486	2	1	149448
2	4	0	0	-1	33	516	1	1	150883
2	2	0	0	-1	31	516	1	1	152663
4	2	1	1	-1	32	729	2	1	154374
3	2	0	0	1	53	531	2	1	155759
3	2	1	1	-1	32	538	2	1	157779
2	3	1	1	1	54	397	1	1	159521
1	3	1	1	1	54	423	1	1	160800
1	2	0	0	-1	33	547	1	1	162621
4	2	1	1	-1	32	474	2	1	164405
4	4	1	1	-1	34	385	2	1	165896
1	4	0	0	-1	33	445	1	1	167359
2	1	0	0	-1	31	502	1	1	169072
4	1	0	0	1	51	354	2	1	170836
2	1	0	0	-1	31	352	1	1	172145
1	1	0	0	-1	31	511	1	1	174048
4	4	1	1	-1	32	461	2	1	175913
1	4	0	0	-1	33	480	1	1	177419
3	2	0	0	1	51	535	2	1	179042
1	2	1	1	1	52	465	1	1	190370
4	4	1	1	-1	34	454	2	1	192112
2	4	0	0	-1	33	471	1	1	193730
3	2	0	0	1	51	395	2	1	195430
1	2	1	1	1	52	443	1	1	197008
1	2	0	0	-1	33	364	1	1	198433
3	2	1	1	-1	32	513	2	1	199780
1	3	1	1	1	54	590	1	1	201767
1	3	1	1	1	54	352	1	1	203008
3	1	0	0	1	53	459	2	1	204477
3	1	0	0	1	51	331	2	1	206282
2	4	1	1	1	52	476	1	1	207998
3	4	0	0	1	53	442	2	1	209622
3	3	1	1	-1	32	650	2	1	211269
2	3	1	1	1	54	577	1	1	213097
1	3	1	1	1	54	423	1	1	214566
4	3	1	1	-1	34	418	2	1	216328
3	3	1	1	-1	34	478	2	1	218221
1	3	1	1	1	54	363	1	1	219680
1	1	0	0	-1	33	389	1	1	221225
4	1	0	0	1	51	407	2	1	222994
3	4	1	1	-1	32	490	2	1	224607
2	4	0	0	-1	33	438	1	1	225910
1	4	1	1	1	52	583	1	1	227587
1	4	0	0	-1	33	386	1	1	229312
2	2	0	0	-1	31	391	1	1	230630
1	2	1	1	1	52	463	1	1	232099
2	3	1	1	1	54	469	1	1	233867
2	3	1	1	1	54	451	1	1	235497
4	4	1	1	-1	34	418	2	1	237232
1	4	0	0	-1	33	421	1	1	239073
4	4	1	1	-1	32	460	2	1	241042
2	4	0	0	-1	33	397	1	1	242345
3	3	1	1	-1	32	532	2	1	243757
2	3	1	1	1	54	528	1	1	245672
4	2	0	0	1	53	402	2	1	247088
2	2	1	1	1	52	471	1	1	248891
1	2	0	0	-1	33	508	1	1	250417
2	2	1	1	1	52	468	1	1	252272
3	2	0	0	1	53	662	2	1	254030
3	2	1	1	-1	32	367	2	1	255675
2	2	0	0	-1	33	471	1	1	256964
2	2	1	1	1	52	623	1	1	258411
4	1	0	0	1	53	493	2	1	259878
4	1	0	0	1	51	372	2	1	261420
1	4	1	1	1	52	393	1	1	263163
4	4	0	0	1	53	394	2	1	264897
2	2	0	0	-1	31	392	1	1	266543
2	2	1	1	1	52	346	1	1	267735
4	2	0	0	1	53	529	2	1	269230
4	2	1	1	-1	32	535	2	1	281088
1	3	1	1	1	54	470	1	1	283008
3	3	1	1	-1	34	411	2	1	284349
1	1	0	0	-1	33	432	1	1	286139
3	1	0	0	1	51	562	2	1	288195
2	1	0	0	-1	31	418	2	0	289742
3	1	0	0	1	51	457	2	1	291179
4	1	0	0	1	51	540	2	1	293069
2	1	0	0	-1	31	377	1	1	294277
2	4	1	1	1	52	480	1	1	295885
3	4	0	0	1	53	436	2	1	297710
2	4	1	1	1	52	405	1	1	299594
2	4	0	0	-1	33	332	1	1	301009
3	1	0	0	1	51	429	2	1	302656
3	1	0	0	1	51	387	2	1	304175
2	3	1	1	1	52	451	1	1	305708
1	3	1	1	1	54	459	1	1	307163
4	4	1	1	-1	34	454	2	1	308712
3	4	0	0	1	53	491	2	1	310490
1	4	1	1	1	52	462	1	1	312216
3	4	0	0	1	53	456	2	1	313635
3	1	0	0	1	51	467	2	1	315263
1	1	0	0	-1	31	370	1	1	317085
3	2	0	0	1	51	433	2	1	318653
2	2	1	1	1	52	407	2	0	320040
2	1	0	0	-1	33	605	1	1	321590
1	1	0	0	-1	31	531	1	1	323564
3	2	0	0	1	51	423	2	1	325282
4	2	1	1	-1	32	481	2	1	326924
3	2	0	0	1	53	467	2	1	328364
3	2	1	1	-1	32	475	2	1	329821
4	2	0	0	1	53	499	2	1	331816
2	2	1	1	1	52	419	1	1	333204
4	4	1	1	-1	34	474	2	1	335159
3	4	0	0	1	53	531	2	1	336877
2	4	1	1	1	52	426	1	1	338432
1	4	0	0	-1	33	439	1	1	339903
1	4	1	1	1	52	495	1	1	341427
4	4	0	0	1	53	455	2	1	342985
2	1	0	0	-1	31	656	1	1	344806
2	1	0	0	-1	31	413	1	1	346708
1	4	1	1	1	52	458	1	1	348208
2	4	0	0	-1	33	469	1	1	349815
4	3	1	1	-1	32	486	2	1	351330
4	3	1	1	-1	34	564	2	1	353167
1	3	1	1	1	54	372	1	1	354487
3	3	1	1	-1	34	584	2	1	356004
4	4	1	1	-1	34	633	2	1	357692
3	4	0	0	1	53	491	2	1	359352
1	1	0	0	-1	31	431	1	1	360808
1	1	0	0	-1	31	450	1	1	367772
4	1	0	0	1	51	479	2	1	369112
2	1	0	0	-1	31	491	1	1	370682
4	3	1	1	-1	32	471	2	1	372144
4	3	1	1	-1	34	340	2	1	373539
1	2	0	0	-1	33	589	1	1	375545
2	2	1	1	1	52	435	1	1	377214
3	2	0	0	1	53	364	2	1	378943
2	2	1	1	1	52	426	1	1	380522
1	1	0	0	-1	33	448	1	1	382444
2	1	0	0	-1	31	374	1	1	384111
2	2	0	0	-1	31	380	1	1	385354
4	2	1	1	-1	32	498	2	1	387049
4	1	0	0	1	53	452	2	1	388334
1	1	0	0	-1	31	601	1	1	390344
4	4	1	1	-1	32	493	2	1	392210
1	4	0	0	-1	33	438	1	1	393993
3	3	1	1	-1	32	566	2	1	395548
3	3	1	1	-1	34	530	2	1	397352
1	2	0	0	-1	33	749	1	1	399448
3	2	1	1	-1	32	588	2	1	401244
3	4	1	1	-1	34	464	2	1	402572
4	4	0	0	1	53	540	2	1	404255
2	1	0	0	-1	31	334	1	1	405814
2	1	0	0	-1	31	327	1	1	407543
1	4	1	1	1	52	463	1	1	409288
2	4	0	0	-1	33	408	1	1	410858
1	2	0	0	-1	31	546	1	1	412301
2	2	1	1	1	52	539	1	1	413795
1	1	0	0	-1	33	536	1	1	415605
4	1	0	0	1	51	382	2	1	417282
4	3	1	1	-1	32	436	2	1	419211
2	3	1	1	1	54	467	1	1	421091
1	2	0	0	-1	33	368	1	1	422480
1	2	1	1	1	52	532	1	1	424282
3	3	1	1	-1	34	459	2	1	425555
3	3	1	1	-1	34	567	2	1	427509
2	1	0	0	-1	33	496	1	1	428994
4	1	0	0	1	51	593	2	1	430777
3	1	0	0	1	51	593	2	1	432745
1	1	0	0	-1	31	507	1	1	434467
4	2	0	0	1	51	510	2	1	436167
1	2	1	1	1	52	479	1	1	437495
1	1	0	0	-1	33	543	1	1	439411
4	1	0	0	1	51	480	2	1	440871
3	3	1	1	-1	32	534	2	1	442742
2	3	1	1	1	54	433	1	1	444481
1	4	1	1	1	54	402	1	1	446292
1	4	0	0	-1	33	515	1	1	447765
4	4	1	1	-1	32	491	2	1	449282
2	4	0	0	-1	33	431	1	1	457350
2	1	0	0	-1	31	625	1	1	458796
3	1	0	0	1	51	615	2	1	460367
4	3	1	1	-1	32	467	2	1	462324
3	3	1	1	-1	34	699	2	1	464226
2	3	1	1	1	54	517	1	1	466239
1	3	1	1	1	54	424	1	1	467918
1	1	0	0	-1	33	435	1	1	469421
4	1	0	0	1	51	534	2	1	471151
4	1	0	0	1	51	401	2	1	473037
1	1	0	0	-1	31	436	1	1	474533
2	3	1	1	1	52	507	1	1	476162
2	3	1	1	1	54	497	1	1	478001
3	3	1	1	-1	34	368	2	1	479837
3	3	1	1	-1	34	317	2	1	481295
1	1	0	0	-1	33	454	1	1	482763
3	1	0	0	1	51	454	2	1	484115
4	3	1	1	-1	32	550	2	1	485840
4	3	1	1	-1	34	401	2	1	487754
3	2	0	0	1	53	458	2	1	489691
4	2	1	1	-1	32	483	2	1	491095
1	4	1	1	1	54	504	1	1	492685
2	4	0	0	-1	33	374	1	1	494275
2	4	1	1	1	52	387	1	1	495488
3	4	0	0	1	53	529	2	1	497114
2	3	1	1	1	52	465	1	1	498648
1	3	1	1	1	54	418	1	1	500534
1	2	0	0	-1	33	431	1	1	502345
4	2	1	1	-1	32	443	2	1	504165
3	4	1	1	-1	34	649	2	1	506296
4	4	0	0	1	53	516	2	1	508118
4	1	0	0	1	51	376	2	1	509824
1	1	0	0	-1	31	328	1	1	511167
2	1	0	0	-1	31	506	1	1	513121
1	1	0	0	-1	31	376	1	1	514845
3	4	1	1	-1	32	483	2	1	516604
2	4	0	0	-1	33	418	1	1	518294
3	2	0	0	1	51	461	2	1	519772
1	2	1	1	1	52	508	1	1	521689
3	3	1	1	-1	34	437	2	1	523426
2	3	1	1	1	54	461	1	1	525062
3	3	1	1	-1	34	512	2	1	527046
1	3	1	1	1	54	439	1	1	528636
1	3	1	1	1	54	434	1	1	530241
4	3	1	1	-1	34	482	2	1	532213
2	4	1	1	1	54	567	2	0	533591
2	4	0	0	-1	33	605	1	1	535626
3	1	0	0	1	51	485	2	1	537528
4	1	0	0	1	51	758	2	1	539405
1	2	0	0	-1	31	393	1	1	540669
2	2	1	1	1	52	550	1	1	553000
2	4	1	1	1	54	628	1	1	554932
1	4	0	0	-1	33	490	1	1	556241
4	2	0	0	1	51	507	2	1	558203
2	2	1	1	1	52	501	1	1	559649
1	3	1	1	1	54	457	1	1	560980
2	3	1	1	1	54	379	1	1	562823
1	4	1	1	1	54	371	1	1	564110
1	4	0	0	-1	33	367	1	1	565945
4	4	1	1	-1	32	545	2	1	567541
3	4	0	0	1	53	424	2	1	569239
1	2	0	0	-1	31	477	1	1	571206
3	2	1	1	-1	32	346	1	0	572433
4	4	1	1	-1	34	503	2	1	574287
4	4	0	0	1	53	386	2	1	575588
2	3	1	1	1	52	483	1	1	577078
1	3	1	1	1	54	654	1	1	578738
2	3	1	1	1	54	792	1	1	581000
2	3	1	1	1	54	391	1	1	582706
3	4	1	1	-1	34	656	2	1	584707
4	4	0	0	1	53	607	2	1	586133
1	4	1	1	1	52	517	1	1	588049
1	4	0	0	-1	33	397	1	1	589729
4	3	1	1	-1	32	437	2	1	591559
4	3	1	1	-1	34	397	2	1	592776
1	2	0	0	-1	33	821	1	1	594827
1	2	1	1	1	52	445	1	1	596739
3	4	1	1	-1	34	415	1	0	598640
3	4	0	0	1	53	643	2	1	600347
2	1	0	0	-1	31	613	1	1	602406
2	1	0	0	-1	31	560	1	1	604382
4	2	0	0	1	51	596	2	1	606100
1	2	1	1	1	52	555	1	1	607986
2	4	1	1	1	54	605	1	1	609460
1	4	0	0	-1	33	579	1	1	611063
4	2	0	0	1	51	473	2	1	612833
3	2	1	1	-1	32	624	2	1	614405
3	4	1	1	-1	34	501	2	1	616377
2	4	0	0	-1	33	522	1	1	618221
1	2	0	0	-1	31	440	1	1	619760
4	2	1	1	-1	32	491	2	1	621733
1	1	0	0	-1	33	470	1	1	623394
2	1	0	0	-1	31	523	1	1	624965
4	4	1	1	-1	32	499	2	1	626929
2	4	0	0	-1	33	510	1	1	628903
3	4	1	1	-1	32	472	2	1	630757
4	4	0	0	1	53	499	2	1	632438
2	1	0	0	-1	31	566	1	1	634004
2	1	0	0	-1	31	390	1	1	635214
3	4	1	1	-1	32	484	2	1	636929
4	4	0	0	1	53	605	2	1	647154
2	1	0	0	-1	31	569	1	1	648809
1	1	0	0	-1	31	362	1	1	650342
3	1	0	0	1	51	337	2	1	651518
2	1	0	0	-1	31	415	1	1	653025
3	1	0	0	1	51	487	2	1	654755
4	1	0	0	1	51	525	2	1	656489
4	4	1	1	-1	32	462	2	1	658058
3	4	0	0	1	53	485	2	1	659587
2	3	1	1	1	52	478	1	1	661449
1	3	1	1	1	54	657	1	1	662988
4	1	0	0	1	53	510	2	1	664875
4	1	0	0	1	51	342	2	1	666415
2	3	1	1	1	52	441	1	1	668301
2	3	1	1	1	54	324	1	1	669984
3	3	1	1	-1	34	543	2	1	671790
2	3	1	1	1	54	463	1	1	673322
4	1	0	0	1	53	766	2	1	675299
2	1	0	0	-1	31	578	1	1	677087
3	3	1	1	-1	32	594	2	1	678542
3	3	1	1	-1	34	508	2	1	680180
2	2	0	0	-1	33	438	1	1	681980
1	2	1	1	1	52	435	1	1	683890
3	3	1	1	-1	34	415	2	1	685420
1	3	1	1	1	54	555	1	1	687139
3	3	1	1	-1	34	632	2	1	688593
3	3	1	1	-1	34	366	2	1	689858
2	1	0	0	-1	33	485	1	1	691449
2	1	0	0	-1	31	378	1	1	693260
3	3	1	1	-1	32	453	2	1	694721
4	3	1	1	-1	34	577	2	1	696525
3	2	0	0	1	53	493	2	1	698117
4	2	1	1	-1	32	440	2	1	699707
3	1	0	0	1	53	454	2	1	701320
3	1	0	0	1	51	369	2	1	703048
2	1	0	0	-1	31	474	1	1	704707
2	1	0	0	-1	31	501	1	1	706673
1	2	0	0	-1	31	562	1	1	708436
1	2	1	1	1	52	509	1	1	710103
4	4	1	1	-1	34	522	2	1	711760
3	4	0	0	1	53	457	2	1	713282
4	2	0	0	1	51	474	2	1	715137
3	2	1	1	-1	32	527	2	1	717060
3	1	0	0	1	53	397	2	1	718762
2	1	0	0	-1	31	526	1	1	720781
4	4	1	1	-1	32	471	2	1	722601
4	4	0	0	1	53	400	2	1	724286
3	2	0	0	1	51	355	2	1	725516
2	2	1	1	1	52	664	1	1	727063
3	3	1	1	-1	34	509	2	1	728470
1	3	1	1	1	54	560	1	1	739258
1	4	1	1	1	54	472	1	1	741067
4	4	0	0	1	53	418	2	1	742716
4	1	0	0	1	51	374	2	1	744585
2	1	0	0	-1	31	404	1	1	745928
1	4	1	1	1	52	510	1	1	747791
4	4	0	0	1	53	352	2	1	749534
4	1	0	0	1	51	378	2	1	750955
3	1	0	0	1	51	706	2	1	753070
4	1	0	0	1	51	393	2	1	754974
3	1	0	0	1	51	387	2	1	756281
4	2	0	0	1	51	508	2	1	757716
2	2	1	1	1	52	515	1	1	759382
3	2	0	0	1	53	479	2	1	761019
4	2	1	1	-1	32	504	2	1	762593
1	4	1	1	1	54	509	1	1	764367
4	4	0	0	1	53	519	2	1	766236
1	4	1	1	1	52	517	1	1	767686
3	4	0	0	1	53	603	2	1	769504
3	3	1	1	-1	32	501	2	1	771045
2	3	1	1	1	54	542	1	1	772797
1	2	0	0	-1	33	515	1	1	774698
1	2	1	1	1	52	459	1	1	776589
4	2	0	0	1	53	463	2	1	778398
4	2	1	1	-1	32	478	2	1	779982
3	2	0	0	1	53	551	2	1	781832
3	2	1	1	-1	32	465	2	1	783780
4	1	0	0	1	53	438	2	1	785725
1	1	0	0	-1	31	627	1	1	787312
1	3	1	1	1	52	758	1	1	788960
2	3	1	1	1	54	543	1	1	790875
3	4	1	1	-1	34	469	2	1	792816
2	4	0	0	-1	33	644	1	1	794776
3	4	1	1	-1	32	527	2	1	796585
2	4	0	0	-1	33	495	1	1	798078
3	3	1	1	-1	32	735	2	1	800007
1	3	1	1	1	54	694	1	1	802152
4	3	1	1	-1	34	475	2	1	803796
4	3	1	1	-1	34	464	2	1	805637
3	3	1	1	-1	34	929	2	1	807866
1	3	1	1	1	54	495	1	1	809777
4	3	1	1	-1	34	451	2	1	811186
1	3	1	1	1	54	538	1	1	812849
1	4	1	1	1	54	391	1	1	814480
4	4	0	0	1	53	454	2	1	815977
3	2	0	0	1	51	576	2	1	817412
1	2	1	1	1	52	669	1	1	819270
1	2	0	0	-1	33	546	1	1	820913
3	2	1	1	-1	32	475	2	1	822284
1	4	1	1	1	54	593	1	1	824078
4	4	0	0	1	53	542	2	1	835162
3	1	0	0	1	51	737	2	1	837123
4	1	0	0	1	51	358	2	1	838844
2	1	0	0	-1	31	373	1	1	840691
3	1	0	0	1	51	397	2	1	842400
4	3	1	1	-1	32	380	2	1	843770
2	3	1	1	1	54	500	1	1	845186
1	4	1	1	1	54	519	1	1	847079
3	4	0	0	1	53	448	2	1	848790
1	3	1	1	1	52	613	1	1	850247
4	3	1	1	-1	34	558	2	1	852242
3	3	1	1	-1	34	469	2	1	854004
1	3	1	1	1	54	423	1	1	855296
2	4	1	1	1	54	540	1	1	857110
4	4	0	0	1	53	528	2	1	858703
2	2	0	0	-1	31	520	1	1	860211
1	2	1	1	1	52	556	1	1	862065
2	3	1	1	1	54	458	1	1	863573
1	3	1	1	1	54	428	1	1	865461
3	2	0	0	1	53	493	2	1	867041
3	2	1	1	-1	32	508	2	1	868808
2	3	1	1	1	54	484	1	1	870604
3	3	1	1	-1	34	648	2	1	872712
3	2	0	0	1	53	401	2	1	873987
2	2	1	1	1	52	514	1	1	875476
2	4	1	1	1	54	534	1	1	877448
3	4	0	0	1	53	456	2	1	878774
1	1	0	0	-1	31	604	1	1	880370
4	1	0	0	1	51	570	2	1	882388
3	2	0	0	1	51	518	2	1	884152
1	2	1	1	1	52	479	1	1	886135
2	1	0	0	-1	33	561	1	1	888067
2	1	0	0	-1	31	373	1	1	889796
4	1	0	0	1	51	326	2	1	891261
2	1	0	0	-1	31	412	1	1	893048
3	4	1	1	-1	32	458	2	1	894583
2	4	0	0	-1	33	428	1	1	896113
2	3	1	1	1	52	503	1	1	898099
4	3	1	1	-1	34	404	2	1	899614
4	1	0	0	1	53	573	2	1	901627
1	1	0	0	-1	31	561	1	1	903147
4	3	1	1	-1	32	548	2	1	905046
2	3	1	1	1	54	493	1	1	906702
1	3	1	1	1	54	568	1	1	908521
1	3	1	1	1	54	429	1	1	910045
4	2	0	0	1	53	486	2	1	911527
2	2	1	1	1	52	493	1	1	913273
1	4	1	1	1	54	459	1	1	914815
1	4	0	0	-1	33	548	1	1	916461
2	4	1	1	1	52	518	1	1	918313
2	4	0	0	-1	33	429	1	1	939377
